# Supplementary material for: Improving Resource Management for Unattended Observation of the Marginal Ice Zone Using Autonomous Underwater Gliders
Source: Front Robot AI. 2021 Jan 18;7:579256. doi: 10.3389/frobt.2020.579256 (PMC7874182; doi:10.3389/frobt.2020.579256)
Supplement: Supplementary file 1 [file Data_Sheet_1.ZIP]

Archive with 16 entries (13 files):
- 2019-Nov-Kolumbo-Data/
- 2019-Nov-Kolumbo-Data/.DS_Store
- __MACOSX/
- __MACOSX/2019-Nov-Kolumbo-Data/
- __MACOSX/2019-Nov-Kolumbo-Data/._.DS_Store
- 2019-Nov-Kolumbo-Data/2019-Nov-DVL-diveD.csv
- 2019-Nov-Kolumbo-Data/2019-Nov-Slocum-Flight-Computer.csv
- __MACOSX/2019-Nov-Kolumbo-Data/._2019-Nov-Slocum-Flight-Computer.csv
- 2019-Nov-Kolumbo-Data/README.md
- __MACOSX/2019-Nov-Kolumbo-Data/._README.md
- 2019-Nov-Kolumbo-Data/2019-Nov-DVL-diveE.csv
- 2019-Nov-Kolumbo-Data/2019-Nov-DVL-diveF.csv
- 2019-Nov-Kolumbo-Data/2019-Nov-DVL-diveB.csv
- 2019-Nov-Kolumbo-Data/2019-Nov-DVL-diveC.csv
- 2019-Nov-Kolumbo-Data/2019-Nov-DVL-diveA.csv
- __MACOSX/2019-Nov-Kolumbo-Data/._2019-Nov-DVL-diveA.csv
