# Supplementary material for: Improving Resource Management for Unattended Observation of the Marginal Ice Zone Using Autonomous Underwater Gliders
Source: Front Robot AI. 2021 Jan 18;7:579256. doi: 10.3389/frobt.2020.579256 (PMC7874182; doi:10.3389/frobt.2020.579256)
Supplement: Supplementary file 1 [file Data_Sheet_1.ZIP › 2019-Nov-Kolumbo-Data/2019-Nov-DVL-diveD.csv]

	time	system_configuration	num_beams	num_bins	pings_per_ensemble	depth_bin_length	blanking_distance	low_correlation_threshold	percent_good_minimum	error_velocity_threshold	coordinate_transformation	heading_alignment	heading_bias	sensor_source	bin0_distance	transmit_pulse_length	ensemble_number	rtc_year	rtc_month	rtc_day	rtc_hour	rtc_minute	rtc_second	rtc_hundredths	bit_result	speed_of_sound	depth	heading	pitch	roll	salinity	temperature	min_ping_wait_minutes	min_ping_wait_seconds	min_ping_wait_hundredths	heading_standard_deviation	pitch_standard_deviation	roll_standard_deviation	adc_rounded_voltage	pressure	pressure_variance	rel_vel_pressure_u	rel_vel_pressure_v	rel_vel_pressure_w	rel_vel_dvl_u	rel_vel_dvl_v	rel_vel_dvl_w	ocn_vel_u	ocn_vel_v
2019-11-21 21:17:11.000018	1574389031.000018	16971.0	4.0	40.0	10.0	2.0	0.0	64.0	0.0	2.0	31.0	0.0	0.0	130.0	2.91	1.99	1.0	19.0	11.0	21.0	21.0	17.0	11.0	18.0	337.0	1524.0	0.0	203.2000550009416	22.100013482227087	3.600002688788037	35.0	21.13	51.0	0.0	95.0	0.0	22.6	3.6	14.0	0.0	0.0	0.0	0.0	0.0	0.0	0.0	0.0	0.0	0.0
2019-11-21 21:17:14.000065	1574389034.000065	16971.0	4.0	40.0	10.0	2.0	0.0	64.0	0.0	2.0	31.0	0.0	0.0	130.0	2.91	1.99	2.0	19.0	11.0	21.0	21.0	17.0	14.0	65.0	0.0	1524.0	0.0	203.2000550009416	22.100013482227087	3.600002688788037	35.0	21.19	51.0	0.0	95.0	0.0	22.6	3.6	14.0	0.0	0.0				0.0670637868942494	0.06781565116678555	0.020699902034250355	0.0	0.0
2019-11-21 21:17:18.000090	1574389038.00009	16971.0	4.0	40.0	10.0	2.0	0.0	64.0	0.0	2.0	31.0	0.0	0.0	130.0	2.91	1.99	3.0	19.0	11.0	21.0	21.0	17.0	18.0	90.0	0.0	1524.0	0.0	203.2000550009416	22.100013482227087	3.600002688788037	35.0	21.19	51.0	0.0	95.0	0.0	22.6	3.6	14.0	0.0	0.0				0.02753762295565012	0.04625436833630109	-0.0004612285358026238	0.0	0.0
2019-11-21 21:17:22.000038	1574389042.000038	16971.0	4.0	40.0	10.0	2.0	0.0	64.0	0.0	2.0	31.0	0.0	0.0	130.0	2.91	1.99	4.0	19.0	11.0	21.0	21.0	17.0	22.0	38.0	0.0	1524.0	0.0	203.2000550009416	22.100013482227087	3.600002688788037	35.0	21.19	51.0	0.0	95.0	0.0	22.6	3.6	14.0	0.0	0.0				0.1504114668440334	0.10629367445889762	0.035819623279037135	0.0	0.0
2019-11-21 21:17:26.000082	1574389046.000082	16971.0	4.0	40.0	10.0	2.0	0.0	64.0	0.0	2.0	31.0	0.0	0.0	130.0	2.91	1.99	5.0	19.0	11.0	21.0	21.0	17.0	26.0	82.0	0.0	1524.0	0.0	203.2000550009416	22.100013482227087	3.600002688788037	35.0	21.25	51.0	0.0	95.0	0.0	22.6	3.6	14.0	0.0	0.0				0.2718550688468756	0.022662325860777557	0.050894405673320396	0.0	0.0
2019-11-21 21:17:30.000039	1574389050.000039	16971.0	4.0	40.0	10.0	2.0	0.0	64.0	0.0	2.0	31.0	0.0	0.0	130.0	2.91	1.99	6.0	19.0	11.0	21.0	21.0	17.0	30.0	39.0	0.0	1524.0	0.0	203.2000550009416	22.100013482227087	3.600002688788037	35.0	21.19	51.0	0.0	95.0	0.0	22.6	3.6	14.0	0.0	0.0				0.14438102683074647	0.00555677854696858	0.08441706760767767	0.0	0.0
2019-11-21 21:17:34.000054	1574389054.000054	16971.0	4.0	40.0	10.0	2.0	0.0	64.0	0.0	2.0	31.0	0.0	0.0	130.0	2.91	1.99	7.0	19.0	11.0	21.0	21.0	17.0	34.0	54.0	0.0	1524.0	0.0	203.2000550009416	22.100013482227087	3.600002688788037	35.0	21.25	51.0	0.0	95.0	0.0	22.6	3.6	14.0	0.0	0.0				0.11168285047522804	0.058261461446853575	0.11995642133626967	0.0	0.0
2019-11-21 21:17:38.000010	1574389058.00001	16971.0	4.0	40.0	10.0	2.0	0.0	64.0	0.0	2.0	31.0	0.0	0.0	130.0	2.91	1.99	8.0	19.0	11.0	21.0	21.0	17.0	38.0	10.0	0.0	1524.0	0.0	203.2000550009416	22.100013482227087	3.600002688788037	35.0	21.25	51.0	0.0	95.0	0.0	22.6	3.6	14.0	0.0	0.0				0.17068005842108533	0.112253520368059	0.022415727120766206	0.0	0.0
2019-11-21 21:17:42.000021	1574389062.000021	16971.0	4.0	40.0	10.0	2.0	0.0	64.0	0.0	2.0	31.0	0.0	0.0	130.0	2.91	1.99	9.0	19.0	11.0	21.0	21.0	17.0	42.0	21.0	0.0	1524.0	0.0	203.2000550009416	22.100013482227087	3.600002688788037	35.0	21.25	51.0	0.0	95.0	0.0	22.6	3.6	14.0	0.0	0.0				0.09581763769870791	-0.0034245319750245	0.07629713550711578	0.0	0.0
2019-11-21 21:17:46.000012	1574389066.000012	16971.0	4.0	40.0	10.0	2.0	0.0	64.0	0.0	2.0	31.0	0.0	0.0	130.0	2.91	1.99	10.0	19.0	11.0	21.0	21.0	17.0	46.0	12.0	0.0	1524.0	0.0	203.2000550009416	22.100013482227087	3.600002688788037	35.0	21.25	51.0	0.0	95.0	0.0	22.6	3.6	14.0	0.0	0.0				0.06184053737644171	-0.004370151871554748	0.14483663110419429	0.0	0.0
2019-11-21 21:17:49.000095	1574389069.000095	16971.0	4.0	40.0	10.0	2.0	0.0	64.0	0.0	2.0	31.0	0.0	0.0	130.0	2.91	1.99	11.0	19.0	11.0	21.0	21.0	17.0	49.0	95.0	0.0	1524.0	0.0	203.2000550009416	22.100013482227087	3.600002688788037	35.0	21.25	51.0	0.0	95.0	0.0	22.6	3.6	14.0	0.0	0.0				0.05292013814732699	0.050480493529271885	0.02002944710941783	0.0	0.0
2019-11-21 21:17:53.000086	1574389073.000086	16971.0	4.0	40.0	10.0	2.0	0.0	64.0	0.0	2.0	31.0	0.0	0.0	130.0	2.91	1.99	12.0	19.0	11.0	21.0	21.0	17.0	53.0	86.0	0.0	1524.0	0.0	203.2000550009416	22.100013482227087	3.600002688788037	35.0	21.25	51.0	0.0	95.0	0.0	22.6	3.6	14.0	0.0	0.0				0.06902496460652685	-0.028941277632825637	0.03495649739386692	0.0	0.0
2019-11-21 21:17:57.000071	1574389077.000071	16971.0	4.0	40.0	10.0	2.0	0.0	64.0	0.0	2.0	31.0	0.0	0.0	130.0	2.91	1.99	13.0	19.0	11.0	21.0	21.0	17.0	57.0	71.0	0.0	1524.0	0.0	203.2000550009416	22.100013482227087	3.600002688788037	35.0	21.25	51.0	0.0	95.0	0.0	22.6	3.6	14.0	0.0	0.0				0.0938423491090949	0.06763359964129494	0.11825950157703094	0.0	0.0
2019-11-21 21:18:01.000097	1574389081.000097	16971.0	4.0	40.0	10.0	2.0	0.0	64.0	0.0	2.0	31.0	0.0	0.0	130.0	2.91	1.99	14.0	19.0	11.0	21.0	21.0	18.0	1.0	97.0	0.0	1524.0	0.0	203.2000550009416	22.100013482227087	3.600002688788037	35.0	21.28	51.0	0.0	95.0	0.0	22.6	3.6	14.0	0.0	0.0				0.11521006825635478	-0.011175748076096281	0.060022852542225155	0.0	0.0
2019-11-21 21:18:05.000045	1574389085.000045	16971.0	4.0	40.0	10.0	2.0	0.0	64.0	0.0	2.0	31.0	0.0	0.0	130.0	2.91	1.99	15.0	19.0	11.0	21.0	21.0	18.0	5.0	45.0	0.0	1524.0	0.0	203.2000550009416	22.100013482227087	3.600002688788037	35.0	21.28	51.0	0.0	95.0	0.0	22.6	3.6	14.0	0.0	0.0				0.0705471223121086	0.07494525949206877	0.1566375166208494	0.0	0.0
2019-11-21 21:18:09.000061	1574389089.000061	16971.0	4.0	40.0	10.0	2.0	0.0	64.0	0.0	2.0	31.0	0.0	0.0	130.0	2.91	1.99	16.0	19.0	11.0	21.0	21.0	18.0	9.0	61.0	0.0	1524.0	0.0	203.2000550009416	22.100013482227087	3.600002688788037	35.0	21.28	51.0	0.0	95.0	0.0	22.6	3.6	14.0	0.0	0.0				0.1335886586564401	0.04070804508405172	0.09678287732759322	0.0	0.0
2019-11-21 21:18:17.000005	1574389097.000005	16971.0	4.0	40.0	10.0	2.0	0.0	64.0	0.0	2.0	31.0	0.0	0.0	130.0	2.91	1.99	17.0	19.0	11.0	21.0	21.0	18.0	17.0	5.0	0.0	1525.0	0.0	203.2000550009416	22.100013482227087	3.600002688788037	35.0	21.31	51.0	0.0	95.0	0.0	22.6	3.6	14.0	0.0	0.0				0.0571932415729426	0.09111959386642622	0.161839898455222	0.0	0.0
2019-11-21 21:18:24.000091	1574389104.000091	16971.0	4.0	40.0	10.0	2.0	0.0	64.0	0.0	2.0	31.0	0.0	0.0	130.0	2.91	1.99	18.0	19.0	11.0	21.0	21.0	18.0	24.0	91.0	0.0	1525.0	0.0	203.2000550009416	22.10001348222709	3.600002688788037	35.0	21.28	51.0	0.0	95.0	0.0	22.6	3.6	14.0	0.0	0.0				0.09644301417587654	-0.00429906971709737	0.045445164937969074	0.0	0.0
2019-11-21 21:18:28.000048	1574389108.000048	16971.0	4.0	40.0	10.0	2.0	0.0	64.0	0.0	2.0	31.0	0.0	0.0	130.0	2.91	1.99	19.0	19.0	11.0	21.0	21.0	18.0	28.0	48.0	0.0	1525.0	0.0	203.2000550009416	22.100013482227087	3.600002688788037	35.0	21.31	51.0	0.0	95.0	0.0	22.6	3.6	14.0	0.0	0.0				0.07534830025338266	0.022480897297248188	0.11871075311713206	0.0	0.0
2019-11-21 21:18:32.000051	1574389112.000051	16971.0	4.0	40.0	10.0	2.0	0.0	64.0	0.0	2.0	31.0	0.0	0.0	130.0	2.91	1.99	20.0	19.0	11.0	21.0	21.0	18.0	32.0	51.0	0.0	1525.0	0.0	203.2000550009416	22.100013482227087	3.600002688788037	35.0	21.31	51.0	0.0	95.0	0.0	22.6	3.6	14.0	0.0	0.0				0.06133177569616308	-0.008892734495865768	-0.013868401607307835	0.0	0.0
2019-11-21 21:18:36.000005	1574389116.000005	16971.0	4.0	40.0	10.0	2.0	0.0	64.0	0.0	2.0	31.0	0.0	0.0	130.0	2.91	1.99	21.0	19.0	11.0	21.0	21.0	18.0	36.0	5.0	0.0	1525.0	0.0	203.2000550009416	22.100013482227087	3.600002688788037	35.0	21.31	51.0	0.0	95.0	0.0	22.6	3.6	14.0	0.0	0.0				0.03293426305418751	-0.028486075017740996	0.04623719116859514	0.0	0.0
2019-11-21 21:18:39.000053	1574389119.000053	16971.0	4.0	40.0	10.0	2.0	0.0	64.0	0.0	2.0	31.0	0.0	0.0	130.0	2.91	1.99	22.0	19.0	11.0	21.0	21.0	18.0	39.0	53.0	0.0	1525.0	0.0	203.20005500094157	22.100013482227087	3.600002688788037	35.0	21.35	51.0	0.0	95.0	0.0	22.6	3.6	14.0	0.0	0.0				0.034692649311980656	-0.005715200577952509	0.14526443668726943	0.0	0.0
2019-11-21 21:18:43.000072	1574389123.000072	16971.0	4.0	40.0	10.0	2.0	0.0	64.0	0.0	2.0	31.0	0.0	0.0	130.0	2.91	1.99	23.0	19.0	11.0	21.0	21.0	18.0	43.0	72.0	0.0	1525.0	0.0	203.2000550009416	22.100013482227087	3.600002688788037	35.0	21.35	51.0	0.0	95.0	0.0	22.6	3.6	14.0	0.0	0.0				0.08062057395743275	0.03444933425236131	0.10522151122438417	0.0	0.0
2019-11-21 21:18:47.000027	1574389127.000027	16971.0	4.0	40.0	10.0	2.0	0.0	64.0	0.0	2.0	31.0	0.0	0.0	130.0	2.91	1.99	24.0	19.0	11.0	21.0	21.0	18.0	47.0	27.0	0.0	1525.0	0.0	203.2000550009416	22.100013482227087	3.600002688788037	35.0	21.38	51.0	0.0	95.0	0.0	22.6	3.6	14.0	0.0	0.0				0.08553775176492476	-0.009411680745054028	0.019892543541621146	0.0	0.0
2019-11-21 21:18:51.000048	1574389131.000048	16971.0	4.0	40.0	10.0	2.0	0.0	64.0	0.0	2.0	31.0	0.0	0.0	130.0	2.91	1.99	25.0	19.0	11.0	21.0	21.0	18.0	51.0	48.0	0.0	1525.0	0.0	203.20005500094157	22.100013482227087	3.600002688788037	35.0	21.38	51.0	0.0	95.0	0.0	22.6	3.6	14.0	0.0	0.0				-0.03070442801264146	0.05802327149893242	0.024505878171934517	0.0	0.0
2019-11-21 21:18:54.000096	1574389134.000096	16971.0	4.0	40.0	10.0	2.0	0.0	64.0	0.0	2.0	31.0	0.0	0.0	130.0	2.91	1.99	26.0	19.0	11.0	21.0	21.0	18.0	54.0	96.0	0.0	1525.0	0.0	203.2000550009416	22.100013482227087	3.600002688788037	35.0	21.38	51.0	0.0	95.0	0.0	22.6	3.6	14.0	0.0	0.0				-0.02969399674379963	-0.14528794321602295	-0.16023320540211666	0.0	0.0
2019-11-21 21:18:59.000016	1574389139.000016	16971.0	4.0	40.0	10.0	2.0	0.0	64.0	0.0	2.0	31.0	0.0	0.0	130.0	2.91	1.99	27.0	19.0	11.0	21.0	21.0	18.0	59.0	16.0	0.0	1525.0	0.0	203.2000550009416	22.100013482227087	3.600002688788037	35.0	21.41	51.0	0.0	95.0	0.0	22.6	3.6	14.0	0.0	0.0				-0.01824601692207152	-0.05657304933263695	0.0667725464220626	0.0	0.0
2019-11-21 21:19:02.000075	1574389142.000075	16971.0	4.0	40.0	10.0	2.0	0.0	64.0	0.0	2.0	31.0	0.0	0.0	130.0	2.91	1.99	28.0	19.0	11.0	21.0	21.0	19.0	2.0	75.0	0.0	1525.0	0.0	203.2000550009416	22.100013482227087	3.600002688788037	35.0	21.38	51.0	0.0	95.0	0.0	22.6	3.6	14.0	0.0	0.0				0.038686260958978216	-0.003731056874513014	0.07534223535051895	0.0	0.0
2019-11-21 21:19:06.000075	1574389146.000075	16971.0	4.0	40.0	10.0	2.0	0.0	64.0	0.0	2.0	31.0	0.0	0.0	130.0	2.91	1.99	29.0	19.0	11.0	21.0	21.0	19.0	6.0	75.0	0.0	1525.0	0.0	203.2000550009416	22.100013482227087	3.600002688788037	35.0	21.42	51.0	0.0	95.0	0.0	22.6	3.6	14.0	0.0	0.0				0.05292423030018003	0.10415686642926406	0.037112976474138464	0.0	0.0
2019-11-21 21:19:10.000018	1574389150.000018	16971.0	4.0	40.0	10.0	2.0	0.0	64.0	0.0	2.0	31.0	0.0	0.0	130.0	2.91	1.99	30.0	19.0	11.0	21.0	21.0	19.0	10.0	18.0	0.0	1525.0	0.0	203.2000550009416	22.100013482227087	3.600002688788037	35.0	21.44	51.0	0.0	95.0	0.0	22.6	3.6	14.0	0.0	0.0				0.07990403325781795	-0.0908912079534413	-0.051489161829435665	0.0	0.0
2019-11-21 21:19:14.000009	1574389154.000009	16971.0	4.0	40.0	10.0	2.0	0.0	64.0	0.0	2.0	31.0	0.0	0.0	130.0	2.91	1.99	31.0	19.0	11.0	21.0	21.0	19.0	14.0	9.0	0.0	1525.0	0.0	203.2000550009416	22.100013482227087	3.600002688788037	35.0	21.400000000000002	51.0	0.0	95.0	0.0	22.6	3.6	14.0	0.0	0.0				0.028477881803662234	-0.0928845426383798	0.021458611018322075	0.0	0.0
2019-11-21 21:19:17.000095	1574389157.000095	16971.0	4.0	40.0	10.0	2.0	0.0	64.0	0.0	2.0	31.0	0.0	0.0	130.0	2.91	1.99	32.0	19.0	11.0	21.0	21.0	19.0	17.0	95.0	0.0	1525.0	0.0	203.2000550009416	22.100013482227087	3.600002688788037	35.0	21.44	51.0	0.0	95.0	0.0	22.6	3.6	14.0	0.0	0.0				0.005664356460166345	-0.08444946466750239	0.01913643078696857	0.0	0.0
2019-11-21 21:19:22.000020	1574389162.00002	16971.0	4.0	40.0	10.0	2.0	0.0	64.0	0.0	2.0	31.0	0.0	0.0	130.0	2.91	1.99	33.0	19.0	11.0	21.0	21.0	19.0	22.0	20.0	0.0	1525.0	0.0	203.2000550009416	22.100013482227087	3.600002688788037	35.0	21.44	51.0	0.0	95.0	0.0	22.6	3.6	14.0	0.0	0.0				0.05430047802582737	-0.0042984566636601225	0.03357054298752517	0.0	0.0
2019-11-21 21:19:25.000078	1574389165.000078	16971.0	4.0	40.0	10.0	2.0	0.0	64.0	0.0	2.0	31.0	0.0	0.0	130.0	2.91	1.99	34.0	19.0	11.0	21.0	21.0	19.0	25.0	78.0	0.0	1525.0	0.0	203.2000550009416	22.100013482227087	3.600002688788037	35.0	21.44	51.0	0.0	95.0	0.0	22.6	3.6	14.0	0.0	0.0				0.08921240647942634	0.0051628822150245335	0.048790277488280305	0.0	0.0
2019-11-21 21:19:30.000005	1574389170.000005	16971.0	4.0	40.0	10.0	2.0	0.0	64.0	0.0	2.0	31.0	0.0	0.0	130.0	2.91	1.99	35.0	19.0	11.0	21.0	21.0	19.0	30.0	5.0	0.0	1525.0	0.0	203.2000550009416	22.100013482227087	3.600002688788037	35.0	21.44	51.0	0.0	95.0	0.0	22.6	3.6	14.0	0.0	0.0				0.08469754650658753	0.018960672744501736	-0.014346376017669202	0.0	0.0
2019-11-21 21:19:33.000052	1574389173.000052	16971.0	4.0	40.0	10.0	2.0	0.0	64.0	0.0	2.0	31.0	0.0	0.0	130.0	2.91	2.0	36.0	19.0	11.0	21.0	21.0	19.0	33.0	52.0	0.0	1525.0	0.0	203.2000550009416	22.100013482227087	3.600002688788037	35.0	21.48	51.0	0.0	95.0	0.0	22.6	3.6	14.0	0.0	0.0				0.10301760646166754	-0.07595892104718012	-0.0034080892384525567	0.0	0.0
2019-11-21 21:19:37.000093	1574389177.000093	16971.0	4.0	40.0	10.0	2.0	0.0	64.0	0.0	2.0	31.0	0.0	0.0	130.0	2.91	2.0	37.0	19.0	11.0	21.0	21.0	19.0	37.0	93.0	0.0	1525.0	0.0	251.85896368149233	9.786349434792376	4.460631390269736	35.0	21.5	51.0	0.0	95.0	0.0	22.6	3.6	14.0	0.0	0.0				0.21677436944107553	0.10314134080832876	0.10447840240779084	0.0	0.0
2019-11-21 21:19:41.000051	1574389181.000051	16971.0	4.0	40.0	10.0	2.0	0.0	64.0	0.0	2.0	31.0	0.0	0.0	130.0	2.91	2.0	38.0	19.0	11.0	21.0	21.0	19.0	41.0	51.0	0.0	1525.0	5.7	275.54733774483526	0.1181978568983883	3.0553798832923285	35.0	21.5	51.0	0.0	95.0	0.0	22.6	3.6	14.0	0.0	0.0	1.3824952565969855	3.225603104809159	1.425014949001731	0.1810331209207494	0.03041140285813458	0.06912420492051653	0.0	0.0
2019-11-21 21:19:45.000072	1574389185.000072	16971.0	4.0	40.0	10.0	2.0	0.0	64.0	0.0	2.0	31.0	0.0	0.0	130.0	2.91	2.0	39.0	19.0	11.0	21.0	21.0	19.0	45.0	72.0	0.0	1525.0	0.0	281.2733224800706	5.416020971690085	4.76728699522729	35.0	21.47	51.0	0.0	95.0	0.0	3.5	3.6	14.0	0.0	0.0	-23.205775495498347	2.726052097169342	-1.42499252561675	0.04517012930038987	-0.07019471561349842	-0.04150134117020968	0.0	0.0
2019-11-21 21:19:49.000064	1574389189.000064	16971.0	4.0	40.0	10.0	2.0	0.0	64.0	0.0	2.0	31.0	0.0	0.0	130.0	2.91	2.0	40.0	19.0	11.0	21.0	21.0	19.0	49.0	64.0	0.0	1525.0	0.2	288.9460435050495	0.3898519145439457	4.772151623266448	35.0	21.5	51.0	0.0	95.0	0.0	3.5	5.0	14.0	0.0	0.0	0.8164685048792568	-0.074304454764298	0.05000010132810147	0.02554703220105978	-0.06823179808876381	-0.008352896221801263	0.0	0.0
2019-11-21 21:19:53.000038	1574389193.000038	16971.0	4.0	40.0	10.0	2.0	0.0	64.0	0.0	2.0	31.0	0.0	0.0	130.0	2.91	2.0	41.0	19.0	11.0	21.0	21.0	19.0	53.0	38.0	0.0	1525.0	0.8	295.28467143679234	0.8239340751924199	6.118476342009397	35.0	21.5	51.0	0.0	95.0	0.0	0.9	2.5	14.0	0.0	0.0	-9.314963012351905	2.099217577339109	0.1500009745422736	0.09951668591024278	0.0008835598012244573	0.008163856167262505	0.0	0.0
2019-11-21 21:19:57.000064	1574389197.000064	16971.0	4.0	40.0	10.0	2.0	0.0	64.0	0.0	2.0	31.0	0.0	0.0	130.0	2.91	2.0	42.0	19.0	11.0	21.0	21.0	19.0	57.0	64.0	0.0	1525.0	0.0	290.11177023028387	-0.4246881757767825	4.780691425129138	35.0	21.53	51.0	0.0	95.0	0.0	7.0	5.4	14.0	0.0	0.0	-1.6122661428257357	0.36333986746706043	-0.1999987006271858	0.14154878785092095	0.0019045629134161433	0.05510275218211707	0.0	0.0
2019-11-21 21:20:01.000003	1574389201.000003	16971.0	4.0	40.0	10.0	2.0	0.0	64.0	0.0	2.0	31.0	0.0	0.0	130.0	2.91	2.0	43.0	19.0	11.0	21.0	21.0	20.0	1.0	3.0	0.0	1525.0	0.0	296.8172328894634	0.5061448269471179	5.985148104905057	35.0	21.5	51.0	0.0	95.0	0.0	0.5	4.800000000000001	14.0	0.0	0.0				0.05747974274913046	-0.00033285093604856764	-0.025883747482699573	0.0	0.0
2019-11-21 21:20:05.000042	1574389205.000042	16971.0	4.0	40.0	10.0	2.0	0.0	64.0	0.0	2.0	31.0	0.0	0.0	130.0	2.91	2.0	44.0	19.0	11.0	21.0	21.0	20.0	5.0	42.0	0.0	1525.0	0.0	307.0281735034304	-2.2735863255091404	4.219409796063336	35.0	21.56	51.0	0.0	95.0	0.0	0.9	6.300000000000001	14.0	0.0	0.0				0.017328430919461107	-0.056491442188208646	0.08467256014415618	0.0	0.0
2019-11-21 21:20:08.000087	1574389208.000087	16971.0	4.0	40.0	10.0	2.0	0.0	64.0	0.0	2.0	31.0	0.0	0.0	130.0	2.91	2.0	45.0	19.0	11.0	21.0	21.0	20.0	8.0	87.0	0.0	1525.0	0.0	317.1729275668665	-4.177010441286271	4.686133863983863	35.0	21.54	51.0	0.0	95.0	0.0	2.4000000000000004	4.5	14.0	0.0	0.0				0.13918307082931405	-0.058150025412200636	0.11758251289661474	0.0	0.0
2019-11-21 21:20:13.000013	1574389213.000013	16971.0	4.0	40.0	10.0	2.0	0.0	64.0	0.0	2.0	31.0	0.0	0.0	130.0	2.91	2.0	46.0	19.0	11.0	21.0	21.0	20.0	13.0	13.0	0.0	1525.0	0.0	317.68529287516054	-5.581860867161697	5.309107669364693	35.0	21.56	51.0	0.0	95.0	0.0	1.7000000000000002	3.4000000000000004	14.0	0.0	0.0				0.1383694307123204	-0.13630888904638272	0.09424854063214594	0.0	0.0
2019-11-21 21:20:16.000071	1574389216.000071	16971.0	4.0	40.0	10.0	2.0	0.0	64.0	0.0	2.0	31.0	0.0	0.0	130.0	2.91	2.0	47.0	19.0	11.0	21.0	21.0	20.0	16.0	71.0	0.0	1525.0	0.0	300.8133207134385	-1.7470053897503501	4.9170469380736606	35.0	21.56	51.0	0.0	95.0	0.0	7.0	6.2	14.0	0.0	0.0				-0.07160511314670037	-0.13374958605050205	0.10178779888850914	0.0	0.0
2019-11-21 21:20:20.000090	1574389220.00009	16971.0	4.0	40.0	10.0	2.0	0.0	64.0	0.0	2.0	31.0	0.0	0.0	130.0	2.91	2.0	48.0	19.0	11.0	21.0	21.0	20.0	20.0	90.0	0.0	1525.0	0.0	293.34252391183634	-0.8847080226757051	6.174103688225565	35.0	21.56	51.0	0.0	95.0	0.0	2.9000000000000004	3.7	14.0	0.0	0.0				0.058990528533211184	-0.17599246605513263	0.017110506573604984	0.0	0.0
2019-11-21 21:20:24.000082	1574389224.000082	16971.0	4.0	40.0	10.0	2.0	0.0	64.0	0.0	2.0	31.0	0.0	0.0	130.0	2.91	2.0	49.0	19.0	11.0	21.0	21.0	20.0	24.0	82.0	0.0	1525.0	0.0	294.7775233633941	4.230661675181148	9.48332653636033	35.0	21.56	51.0	0.0	95.0	0.0	1.1	5.7	14.0	0.0	0.0				-0.0022858760973783754	-0.055358885827611615	0.00911967819568737	0.0	0.0
2019-11-21 21:20:28.000056	1574389228.000056	16971.0	4.0	40.0	10.0	2.0	0.0	64.0	0.0	2.0	31.0	0.0	0.0	130.0	2.91	2.0	50.0	19.0	11.0	21.0	21.0	20.0	28.0	56.0	0.0	1525.0	0.0	289.1337102445484	2.3993533447557014	6.4933329178476615	35.0	21.56	51.0	0.0	95.0	0.0	0.8	5.7	14.0	0.0	0.0				0.06400342135491946	-0.1364074471606103	0.007111287787028901	0.0	0.0
2019-11-21 21:20:32.000036	1574389232.000036	16971.0	4.0	40.0	10.0	2.0	0.0	64.0	0.0	2.0	31.0	0.0	0.0	130.0	2.91	2.0	51.0	19.0	11.0	21.0	21.0	20.0	32.0	36.0	0.0	1525.0	0.0	297.3424179864891	4.850407174112363	4.230779227640273	35.0	21.57	51.0	0.0	95.0	0.0	0.8	6.5	14.0	0.0	0.0				0.04781228696734048	-0.06345714082470783	0.06325485351580448	0.0	0.0
2019-11-21 21:20:36.000008	1574389236.000008	16971.0	4.0	40.0	10.0	2.0	0.0	64.0	0.0	2.0	31.0	0.0	0.0	130.0	2.91	2.0	52.0	19.0	11.0	21.0	21.0	20.0	36.0	8.0	0.0	1525.0	0.5	289.0553600738533	2.2381801533793086	5.852177177412646	35.0	21.57	51.0	0.0	95.0	0.0	5.5	10.4	14.0	0.0	0.0	1.1945444813265118	-0.5672114224937266	0.12500087172400903	-0.09285170651903366	-0.049947891256618804	0.06912140591394407	0.0	0.0
2019-11-21 21:20:40.000035	1574389240.000035	16971.0	4.0	40.0	10.0	2.0	0.0	64.0	0.0	2.0	31.0	0.0	0.0	130.0	2.91	2.0	53.0	19.0	11.0	21.0	21.0	20.0	40.0	35.0	0.0	1525.0	1.1	299.7618598508167	4.079102944749248	4.765504096764195	35.0	21.6	51.0	0.0	95.0	0.0	2.0	6.1000000000000005	14.0	0.0	0.0	4.0784061348317024	-1.3480142449752532	0.14999898970807574	0.005507669743029537	-0.08823520297216153	0.11792037368692135	0.0	0.0
2019-11-21 21:20:43.000064	1574389243.000064	16971.0	4.0	40.0	10.0	2.0	0.0	64.0	0.0	2.0	31.0	0.0	0.0	130.0	2.91	2.0	54.0	19.0	11.0	21.0	21.0	20.0	43.0	64.0	0.0	1525.0	1.2000000000000002	313.030297761097	-0.0038765707723999172	10.379554370958965	35.0	21.6	51.0	0.0	95.0	0.0	5.0	4.2	14.0	0.0	0.0	0.34488113924592867	-0.1795337574481793	0.03333301279588159	0.08229310674855811	-0.0017554169683524357	-0.019487511204298008	0.0	0.0
2019-11-21 21:20:47.000082	1574389247.000082	16971.0	4.0	40.0	10.0	2.0	0.0	64.0	0.0	2.0	31.0	0.0	0.0	130.0	2.91	2.0	55.0	19.0	11.0	21.0	21.0	20.0	47.0	82.0	0.0	1525.0	0.0	306.0646389740459	2.0037388235955205	6.909907973987048	35.0	21.63	51.0	0.0	95.0	0.0	0.4	7.4	14.0	0.0	0.0	-32.96580912377876	27.56369481433136	-0.29999864102025525	-0.1050925546169477	0.06638834941132293	-0.06111580831932084	0.0	0.0
2019-11-21 21:20:51.000028	1574389251.000028	16971.0	4.0	40.0	10.0	2.0	0.0	64.0	0.0	2.0	31.0	0.0	0.0	130.0	2.91	2.0	56.0	19.0	11.0	21.0	21.0	20.0	51.0	28.0	0.0	1525.0	0.4	303.2356724176552	3.042101161265794	6.086867827858092	35.0	21.63	51.0	0.0	95.0	0.0	0.4	7.4	14.0	0.0	0.0	-9.932222589755947	10.321106372477644	0.10000135304374343	0.07693994525257897	-0.038820132627080624	0.029295769785858586	0.0	0.0
2019-11-21 21:20:55.000056	1574389255.000056	16971.0	4.0	40.0	10.0	2.0	0.0	64.0	0.0	2.0	31.0	0.0	0.0	130.0	2.91	2.0	57.0	19.0	11.0	21.0	21.0	20.0	55.0	56.0	0.0	1525.0	0.0	289.82276282540954	3.8208685032173304	11.290855321820507	35.0	21.63	51.0	0.0	95.0	0.0	3.6	13.700000000000001	14.0	0.0	0.0	-1.3848811201629154	0.7800219892483601	-0.09999929667013842	-0.059462480203685504	-0.00011895883634783361	-0.035031404436898686	0.0	0.0
2019-11-21 21:20:59.000002	1574389259.000002	16971.0	4.0	40.0	10.0	2.0	0.0	64.0	0.0	2.0	31.0	0.0	0.0	130.0	2.91	2.0	58.0	19.0	11.0	21.0	21.0	20.0	59.0	2.0	0.0	1525.0	0.0	279.70898497931944	-2.917937255403679	6.3946677225384105	35.0	21.63	51.0	0.0	95.0	0.0	3.6	2.6	14.0	0.0	0.0				-0.054359903372990036	-0.10368266326230842	-0.0719437714059664	0.0	0.0
2019-11-21 21:21:03.000012	1574389263.000012	16971.0	4.0	40.0	10.0	2.0	0.0	64.0	0.0	2.0	31.0	0.0	0.0	130.0	2.91	2.0	59.0	19.0	11.0	21.0	21.0	21.0	3.0	12.0	0.0	1525.0	0.0	281.757056469444	-1.3293823469855865	5.304464137371768	35.0	21.63	51.0	0.0	95.0	0.0	2.8000000000000003	7.7	14.0	0.0	0.0				0.0638844524225221	-0.07037967621970904	-0.07369177643321831	0.0	0.0
2019-11-21 21:21:06.000091	1574389266.000091	16971.0	4.0	40.0	10.0	2.0	0.0	64.0	0.0	2.0	31.0	0.0	0.0	130.0	2.91	2.0	60.0	19.0	11.0	21.0	21.0	21.0	6.0	91.0	0.0	1525.0	0.2	279.5983148854843	-3.2857588179136146	5.371924328714382	35.0	21.63	51.0	0.0	95.0	0.0	4.1000000000000005	12.5	14.0	0.0	0.0	0.8975224134717769	-0.2522821726272524	0.06666490771378192	0.06068271198736845	-0.02994320310015958	0.042402984021890286	0.0	0.0
2019-11-21 21:21:10.000070	1574389270.00007	16971.0	4.0	40.0	10.0	2.0	0.0	64.0	0.0	2.0	31.0	0.0	0.0	130.0	2.91	2.0	61.0	19.0	11.0	21.0	21.0	21.0	10.0	70.0	0.0	1525.0	0.0	279.73230215137676	0.5492886393460575	4.539441535844241	35.0	21.63	51.0	0.0	95.0	0.0	4.1000000000000005	5.5	14.0	0.0	0.0	0.6912052725585152	-0.10576926967545246	-0.05000026226181263	-0.0760158625086508	0.008155448807896027	-0.0036162552188254826	0.0	0.0
2019-11-21 21:21:14.000089	1574389274.000089	16971.0	4.0	40.0	10.0	2.0	0.0	64.0	0.0	2.0	31.0	0.0	0.0	130.0	2.91	2.0	62.0	19.0	11.0	21.0	21.0	21.0	14.0	89.0	0.0	1526.0	0.0	277.3113097455331	2.578570397193533	3.396639172146843	35.0	21.66	51.0	0.0	95.0	0.0	1.2000000000000002	5.4	14.0	0.0	0.0				-0.042501897008997785	-0.03515716511248631	0.05998801956966008	0.0	0.0
2019-11-21 21:21:18.000028	1574389278.000028	16971.0	4.0	40.0	10.0	2.0	0.0	64.0	0.0	2.0	31.0	0.0	0.0	130.0	2.91	2.0	63.0	19.0	11.0	21.0	21.0	21.0	18.0	28.0	0.0	1525.0	0.6000000000000001	282.65512182390415	3.2216167219023677	3.6170473530779055	35.0	21.68	51.0	0.0	95.0	0.0	3.4000000000000004	3.3000000000000003	14.0	0.0	0.0	2.5174796369787646	-0.27348580713573445	0.15000228885328454	-0.007556764704083127	-0.0371344984054925	-0.04891752585096265	0.0	0.0
2019-11-21 21:21:22.000070	1574389282.00007	16971.0	4.0	40.0	10.0	2.0	0.0	64.0	0.0	2.0	31.0	0.0	0.0	130.0	2.91	2.0	64.0	19.0	11.0	21.0	21.0	21.0	22.0	70.0	0.0	1526.0	0.5	286.2819041066317	2.4584603579890922	5.132306725917594	35.0	21.66	51.0	0.0	95.0	0.0	1.7000000000000002	3.5	14.0	0.0	0.0	-0.8380089147021083	0.12524127144172617	-0.024999736252229437	-0.06773517895098696	-0.018395616756112922	0.043110866572593866	0.0	0.0
2019-11-21 21:21:26.000014	1574389286.000014	16971.0	4.0	40.0	10.0	2.0	0.0	64.0	0.0	2.0	31.0	0.0	0.0	130.0	2.91	2.0	65.0	19.0	11.0	21.0	21.0	21.0	26.0	14.0	0.0	1526.0	0.0	289.5548205311147	0.4336733650288961	4.633673571292179	35.0	21.69	51.0	0.0	95.0	0.0	1.7000000000000002	3.5	14.0	0.0	0.0	-4.080814016176445	1.1386160241157133	-0.12500175091096544	0.16570929626598258	-0.05812871987683523	0.0685527611151676	0.0	0.0
2019-11-21 21:21:30.000035	1574389290.000035	16971.0	4.0	40.0	10.0	2.0	0.0	64.0	0.0	2.0	31.0	0.0	0.0	130.0	2.91	2.0	66.0	19.0	11.0	21.0	21.0	21.0	30.0	35.0	0.0	1526.0	0.2	291.27359066053515	1.3229466940359322	6.833265745618136	35.0	21.69	51.0	0.0	95.0	0.0	4.4	3.7	14.0	0.0	0.0	0.6405104381364538	-0.17871322868050293	0.0499997377409386	-0.12540951084579732	-0.1500018071074014	-0.026036751985064922	0.0	0.0
2019-11-21 21:21:33.000093	1574389293.000093	16971.0	4.0	40.0	10.0	2.0	0.0	64.0	0.0	2.0	31.0	0.0	0.0	130.0	2.91	2.0	67.0	19.0	11.0	21.0	21.0	21.0	33.0	93.0	0.0	1526.0	0.2	290.5954803869611	0.3734147199749951	4.866365122415046	35.0	21.69	51.0	0.0	95.0	0.0	1.6	5.9	14.0	0.0	0.0				-0.14109980783839488	-0.091566471886262	-0.02110510493388843	0.0	0.0
2019-11-21 21:21:38.000012	1574389298.000012	16971.0	4.0	40.0	10.0	2.0	0.0	64.0	0.0	2.0	31.0	0.0	0.0	130.0	2.91	2.0	68.0	19.0	11.0	21.0	21.0	21.0	38.0	12.0	0.0	1526.0	0.0	290.9292106280097	1.3607426107997462	7.044182994889051	35.0	21.69	51.0	0.0	95.0	0.0	0.1	4.4	14.0	0.0	0.0	-21.482641319186808	7.985054967072902	-0.04000064850904909	0.039715576078128645	-0.0879829582739106	-0.04538361014896988	0.0	0.0
2019-11-21 21:21:42.000005	1574389302.000005	16971.0	4.0	40.0	10.0	2.0	0.0	64.0	0.0	2.0	31.0	0.0	0.0	130.0	2.91	2.0	69.0	19.0	11.0	21.0	21.0	21.0	42.0	5.0	0.0	1526.0	0.0	277.39544632772987	-2.374000857420454	2.591278076353722	35.0	21.69	51.0	0.0	95.0	0.0	1.5	7.300000000000001	14.0	0.0	0.0				-0.09468819758427278	-0.08086546403309994	-0.042707399416882535	0.0	0.0
2019-11-21 21:21:45.000094	1574389305.000094	16971.0	4.0	40.0	10.0	2.0	0.0	64.0	0.0	2.0	31.0	0.0	0.0	130.0	2.91	2.0	70.0	19.0	11.0	21.0	21.0	21.0	45.0	94.0	0.0	1526.0	0.0	278.69984958092044	-0.20000008571513594	3.1999979336954043	35.0	21.69	51.0	0.0	95.0	0.0	2.7	2.5	14.0	0.0	0.0				-0.008721962063965668	-0.04389970648316808	0.0402708722086626	0.0	0.0
2019-11-21 21:21:50.000015	1574389310.000015	16971.0	4.0	40.0	10.0	2.0	0.0	64.0	0.0	2.0	31.0	0.0	0.0	130.0	2.91	2.0	71.0	19.0	11.0	21.0	21.0	21.0	50.0	15.0	0.0	1526.0	0.8	278.69984958092044	-0.20000008571513597	3.1999979336954043	35.0	21.69	51.0	0.0	95.0	0.0	0.2	3.2	14.0	0.0	0.0	-45.309753342248484	6.933366556139523	0.16000252536944853	-0.03238882531176496	-0.016940501366396587	-0.001408335321963241	0.0	0.0
2019-11-21 21:21:53.000048	1574389313.000048	16971.0	4.0	40.0	10.0	2.0	0.0	64.0	0.0	2.0	31.0	0.0	0.0	130.0	2.91	2.0	72.0	19.0	11.0	21.0	21.0	21.0	53.0	48.0	0.0	1526.0	0.0	278.69984958092044	-0.20000008571513592	3.1999979336954043	35.0	21.69	51.0	0.0	95.0	0.0	0.2	3.2	14.0	0.0	0.0	75.51423549009778	-11.555301811173052	-0.2666637420975042	-0.17455659580418287	-0.03053763534665986	0.026276371299887843	0.0	0.0
2019-11-21 21:21:57.000074	1574389317.000074	16971.0	4.0	40.0	10.0	2.0	0.0	64.0	0.0	2.0	31.0	0.0	0.0	130.0	2.91	2.0	73.0	19.0	11.0	21.0	21.0	21.0	57.0	74.0	0.0	1526.0	0.0	278.69984958092044	-0.20000008571513594	3.1999979336954043	35.0	21.69	51.0	0.0	95.0	0.0	0.2	3.2	14.0	0.0	0.0				-0.21431538473180145	-0.0907061264079845	-0.10435666964463114	0.0	0.0
2019-11-21 21:22:01.000022	1574389321.000022	16971.0	4.0	40.0	10.0	2.0	0.0	64.0	0.0	2.0	31.0	0.0	0.0	130.0	2.91	2.0	74.0	19.0	11.0	21.0	21.0	22.0	1.0	22.0	0.0	1526.0	0.0	278.69984958092044	-0.20000008571513594	3.1999979336954043	35.0	21.71	51.0	0.0	95.0	0.0	0.2	3.2	14.0	0.0	0.0				-0.24607810115666942	-0.04349682295094604	-0.19381845764607164	0.0	0.0
2019-11-21 21:22:05.000048	1574389325.000048	16971.0	4.0	40.0	10.0	2.0	0.0	64.0	0.0	2.0	31.0	0.0	0.0	130.0	2.91	2.0	75.0	19.0	11.0	21.0	21.0	22.0	5.0	48.0	0.0	1526.0	0.0	278.69984958092044	-0.20000008571513594	3.1999979336954043	35.0	21.75	51.0	0.0	95.0	0.0	0.2	3.2	14.0	0.0	0.0				-0.24753759407884257	-0.07898888706693029	-0.0556946607637205	0.0	0.0
2019-11-21 21:22:09.000006	1574389329.000006	16971.0	4.0	40.0	10.0	2.0	0.0	64.0	0.0	2.0	31.0	0.0	0.0	130.0	2.91	2.0	76.0	19.0	11.0	21.0	21.0	22.0	9.0	6.0	0.0	1526.0	0.0	278.69984958092044	-0.20000008571513597	3.1999979336954043	35.0	21.75	51.0	0.0	95.0	0.0	0.2	3.2	14.0	0.0	0.0				-0.1952306650257178	-0.07448419785964772	-0.1263253406994054	0.0	0.0
2019-11-21 21:22:13.000039	1574389333.000039	16971.0	4.0	40.0	10.0	2.0	0.0	64.0	0.0	2.0	31.0	0.0	0.0	130.0	2.91	2.0	77.0	19.0	11.0	21.0	21.0	22.0	13.0	39.0	0.0	1526.0	0.0	278.69984958092044	-0.20000008571513597	3.1999979336954043	35.0	21.75	51.0	0.0	95.0	0.0	0.2	3.2	14.0	0.0	0.0				-0.31139848883975146	-0.08886787211795139	0.0023414639750817604	0.0	0.0
2019-11-21 21:22:17.000018	1574389337.000018	16971.0	4.0	40.0	10.0	2.0	0.0	64.0	0.0	2.0	31.0	0.0	0.0	130.0	2.91	2.0	78.0	19.0	11.0	21.0	21.0	22.0	17.0	18.0	0.0	1526.0	0.1	278.69984958092044	-0.20000008571513594	3.1999979336954043	35.0	21.75	51.0	0.0	95.0	0.0	0.2	3.2	14.0	0.0	0.0	-7.0795747752555815	1.0833271725775893	0.025000132621038156	-0.19411152448636707	-0.050993654816720954	0.04111402716849356	0.0	0.0
2019-11-21 21:22:20.000094	1574389340.000094	16971.0	4.0	40.0	10.0	2.0	0.0	64.0	0.0	2.0	31.0	0.0	0.0	130.0	2.91	2.0	79.0	19.0	11.0	21.0	21.0	22.0	20.0	94.0	0.0	1526.0	0.0	278.6998495809205	-0.20000008571513594	3.1999979336954043	35.0	21.75	51.0	0.0	95.0	0.0	0.2	3.2	14.0	0.0	0.0	9.439143659562424	-1.4443919496419586	-0.033332488293348506	-0.3415148261428044	-0.05683934954774142	-0.06166775387218071	0.0	0.0
2019-11-21 21:22:24.000028	1574389344.000028	16971.0	4.0	40.0	10.0	2.0	0.0	64.0	0.0	2.0	31.0	0.0	0.0	130.0	2.91	2.0	80.0	19.0	11.0	21.0	21.0	22.0	24.0	28.0	0.0	1526.0	0.0	278.69984958092044	-0.20000008571513594	3.1999979336954043	35.0	21.75	51.0	0.0	95.0	0.0	0.2	3.2	14.0	0.0	0.0				-0.22187131648985203	-0.03371364833816931	-0.014714239184891158	0.0	0.0
2019-11-21 21:22:27.000046	1574389347.000046	16971.0	4.0	40.0	10.0	2.0	0.0	64.0	0.0	2.0	31.0	0.0	0.0	130.0	2.91	2.0	81.0	19.0	11.0	21.0	21.0	22.0	27.0	46.0	0.0	1526.0	0.0	278.69984958092044	-0.20000008571513597	3.1999979336954043	35.0	21.75	51.0	0.0	95.0	0.0	0.2	3.2	14.0	0.0	0.0				-0.2574813546594091	0.02277833506873139	-0.09611191109457877	0.0	0.0
2019-11-21 21:22:30.000094	1574389350.000094	16971.0	4.0	40.0	10.0	2.0	0.0	64.0	0.0	2.0	31.0	0.0	0.0	130.0	2.91	2.0	82.0	19.0	11.0	21.0	21.0	22.0	30.0	94.0	0.0	1526.0	0.0	278.69984958092044	-0.20000008571513592	3.1999979336954043	35.0	21.75	51.0	0.0	95.0	0.0	0.2	3.2	14.0	0.0	0.0				-0.2814170464892961	0.061697344015018155	-0.13236647493506004	0.0	0.0
2019-11-21 21:22:35.000015	1574389355.000015	16971.0	4.0	40.0	10.0	2.0	0.0	64.0	0.0	2.0	31.0	0.0	0.0	130.0	2.91	2.0	83.0	19.0	11.0	21.0	21.0	22.0	35.0	15.0	0.0	1526.0	1.1	278.6998495809205	-0.20000008571513597	3.1999979336954043	35.0	21.75	51.0	0.0	95.0	0.0	0.2	3.2	14.0	0.0	0.0	-62.30091084559167	9.533379014691846	0.22000347238299175	-0.29235126008044854	-0.013842937749951711	-0.17934635152080702	0.0	0.0
2019-11-21 21:22:38.000068	1574389358.000068	16971.0	4.0	40.0	10.0	2.0	0.0	64.0	0.0	2.0	31.0	0.0	0.0	130.0	2.91	2.0	84.0	19.0	11.0	21.0	21.0	22.0	38.0	68.0	0.0	1526.0	0.0	278.69984958092044	-0.20000008571513597	3.1999979336954043	35.0	21.75	51.0	0.0	95.0	0.0	0.2	3.2	14.0	0.0	0.0	103.8313806572395	-15.88843392478666	-0.36666019769001906	-0.28625049763782373	-0.007961668474966974	-0.029686098382795217	0.0	0.0
2019-11-21 21:22:42.000080	1574389362.00008	16971.0	4.0	40.0	10.0	2.0	0.0	64.0	0.0	2.0	31.0	0.0	0.0	130.0	2.91	2.0	85.0	19.0	11.0	21.0	21.0	22.0	42.0	80.0	0.0	1526.0	0.0	278.69984958092044	-0.20000008571513594	3.1999979336954043	35.0	21.75	51.0	0.0	95.0	0.0	0.2	3.2	14.0	0.0	0.0				-0.2536520251563084	0.034099773869399885	-0.024977100635567906	0.0	0.0
2019-11-21 21:22:46.000022	1574389366.000022	16971.0	4.0	40.0	10.0	2.0	0.0	64.0	0.0	2.0	31.0	0.0	0.0	130.0	2.91	2.0	86.0	19.0	11.0	21.0	21.0	22.0	46.0	22.0	0.0	1526.0	0.8	278.69984958092044	-0.20000008571513594	3.1999979336954043	35.0	21.75	51.0	0.0	95.0	0.0	0.2	3.2	14.0	0.0	0.0	-56.63712145932381	8.666697450236018	0.20000290874896853	-0.4091518145791607	0.027176252398058848	-0.039360436127883466	0.0	0.0
2019-11-21 21:22:50.000042	1574389370.000042	16971.0	4.0	40.0	10.0	2.0	0.0	64.0	0.0	2.0	31.0	0.0	0.0	130.0	2.91	2.0	87.0	19.0	11.0	21.0	21.0	22.0	50.0	42.0	0.0	1526.0	0.0	278.69984958092044	-0.20000008571513592	3.1999979336954043	35.0	21.78	51.0	0.0	95.0	0.0	0.2	3.2	14.0	0.0	0.0	56.636014190821804	-8.666528014345637	-0.19999899864698134	-0.45137242525259985	0.023537494503332777	-0.15501587039426556	0.0	0.0
2019-11-21 21:22:54.000035	1574389374.000035	16971.0	4.0	40.0	10.0	2.0	0.0	64.0	0.0	2.0	31.0	0.0	0.0	130.0	2.91	2.0	88.0	19.0	11.0	21.0	21.0	22.0	54.0	35.0	0.0	1526.0	0.4	278.69984958092044	-0.20000008571513594	3.1999979336954043	35.0	21.81	51.0	0.0	95.0	0.0	0.2	3.2	14.0	0.0	0.0	-28.318197826717753	4.333293193164058	0.10000017285376864	-0.43172405116895285	0.009979214817615364	-0.16971670192969007	0.0	0.0
2019-11-21 21:22:58.000010	1574389378.00001	16971.0	4.0	40.0	10.0	2.0	0.0	64.0	0.0	2.0	31.0	0.0	0.0	130.0	2.91	2.0	89.0	19.0	11.0	21.0	21.0	22.0	58.0	10.0	0.0	1526.0	0.0	278.69984958092044	-0.20000008571513594	3.1999979336954043	35.0	21.81	51.0	0.0	95.0	0.0	0.2	3.2	14.0	0.0	0.0	28.318326107625882	-4.333312822901424	-0.10000062585268704	-0.4691641430147718	-0.018690280505701415	0.08115836570454686	0.0	0.0
2019-11-21 21:23:01.000051	1574389381.000051	16971.0	4.0	40.0	10.0	2.0	0.0	64.0	0.0	2.0	31.0	0.0	0.0	130.0	2.91	2.0	90.0	19.0	11.0	21.0	21.0	23.0	1.0	51.0	0.0	1526.0	0.0	278.69984958092044	-0.20000008571513594	3.1999979336954043	35.0	21.81	51.0	0.0	95.0	0.0	0.2	3.2	14.0	0.0	0.0				-0.5197398671548107	0.08266487153633592	-0.1289611937901518	0.0	0.0
2019-11-21 21:23:05.000077	1574389385.000077	16971.0	4.0	40.0	10.0	2.0	0.0	64.0	0.0	2.0	31.0	0.0	0.0	130.0	2.91	2.0	91.0	19.0	11.0	21.0	21.0	23.0	5.0	77.0	0.0	1526.0	0.0	278.69984958092044	-0.20000008571513594	3.1999979336954043	35.0	21.81	51.0	0.0	95.0	0.0	0.2	3.2	14.0	0.0	0.0				-0.6644513663805409	0.053926767720208386	-0.13615170009325314	0.0	0.0
2019-11-21 21:23:09.000030	1574389389.00003	16971.0	4.0	40.0	10.0	2.0	0.0	64.0	0.0	2.0	31.0	0.0	0.0	130.0	2.91	2.0	92.0	19.0	11.0	21.0	21.0	23.0	9.0	30.0	0.0	1526.0	0.0	278.0799693365566	-5.836330074205721	2.1290938569352567	35.0	21.81	51.0	0.0	95.0	0.0	0.2	3.2	14.0	0.0	0.0				-0.5755159110793903	-0.0168391835291144	-0.08765773207499801	0.0	0.0
2019-11-21 21:23:13.000054	1574389393.000054	16971.0	4.0	40.0	10.0	2.0	0.0	64.0	0.0	2.0	31.0	0.0	0.0	130.0	2.91	2.0	93.0	19.0	11.0	21.0	21.0	23.0	13.0	54.0	0.0	1526.0	5.7	274.58531088819893	-21.17690397070509	1.1975251043316306	35.0	21.81	51.0	0.0	95.0	0.0	0.2	3.2	14.0	0.0	0.0	-403.53121627417534	61.74895321411677	1.4249915063887455	-0.6598597577095133	0.0089073893930596	-0.10495598396348313	0.0	0.0
2019-11-21 21:23:17.000046	1574389397.000046	16971.0	4.0	40.0	10.0	2.0	0.0	64.0	0.0	2.0	31.0	0.0	0.0	130.0	2.91	2.0	94.0	19.0	11.0	21.0	21.0	23.0	17.0	46.0	0.0	1526.0	0.0	267.77904501332887	-22.602034248455475	3.0202907725492794	35.0	21.81	51.0	0.0	95.0	0.0	20.6	0.6000000000000001	14.0	0.0	0.0	3.850297748455235	-0.4380053024158523	-1.4250028029139339	-0.6823364903685871	0.020247354834207483	0.09911588436621488	0.0	0.0
2019-11-21 21:23:21.000031	1574389401.000031	16971.0	4.0	40.0	10.0	2.0	0.0	64.0	0.0	2.0	31.0	0.0	0.0	130.0	2.91	2.0	95.0	19.0	11.0	21.0	21.0	23.0	21.0	31.0	0.0	1526.0	1.8	259.5936754276749	-22.677728900620146	2.296221230202789	35.0	21.81	51.0	0.0	95.0	0.0	23.200000000000003	4.0	14.0	0.0	0.0	-1.0753442427968114	0.030037084458305007	0.45000168979802474	-0.6686484703948667	-0.03689251794309531	0.11016880301802057	0.0	0.0
2019-11-21 21:23:25.000059	1574389405.000059	16971.0	4.0	40.0	10.0	2.0	0.0	64.0	0.0	2.0	31.0	0.0	0.0	130.0	2.91	2.0	96.0	19.0	11.0	21.0	21.0	23.0	25.0	59.0	0.0	1526.0	2.7	252.50257736499938	-23.359664282121464	2.849783855748326	35.0	21.81	51.0	0.0	95.0	0.0	23.0	2.0	14.0	0.0	0.0	-0.540273542219348	-0.05878789910854962	0.2249984309186687	-0.7130160149479667	-0.11324538566326373	0.10235548375001444	0.0	0.0
2019-11-21 21:23:29.000017	1574389409.000017	16971.0	4.0	40.0	10.0	2.0	0.0	64.0	0.0	2.0	31.0	0.0	0.0	130.0	2.91	2.0	97.0	19.0	11.0	21.0	21.0	23.0	29.0	17.0	0.0	1526.0	4.0	245.53264087176424	-23.76146727120446	2.8385186218242455	35.0	21.81	51.0	0.0	95.0	0.0	23.0	2.0	14.0	0.0	0.0	-0.7639286146045993	-0.18072585927164664	0.32500340942144734	-0.6807359201751213	-0.1836370708416002	0.11622406461679069	0.0	0.0
2019-11-21 21:23:33.000036	1574389413.000036	16971.0	4.0	40.0	10.0	2.0	0.0	64.0	0.0	2.0	31.0	0.0	0.0	130.0	2.91	2.0	98.0	19.0	11.0	21.0	21.0	23.0	33.0	36.0	0.0	1526.0	5.300000000000001	236.10175505256495	-24.346531358146642	1.980175980707002	35.0	21.81	51.0	0.0	95.0	0.0	23.3	2.5	14.0	0.0	0.0	-0.7300030035238492	-0.25578645948078577	0.3249984502866256	-0.7246519473101444	-0.19719290228742772	0.10229132195390239	0.0	0.0
2019-11-21 21:23:36.000085	1574389416.000085	16971.0	4.0	40.0	10.0	2.0	0.0	64.0	0.0	2.0	31.0	0.0	0.0	130.0	2.91	2.0	99.0	19.0	11.0	21.0	21.0	23.0	36.0	85.0	0.0	1526.0	5.300000000000001	242.37433434942594	-23.92835940502257	2.6074299171544335	35.0	21.830000000000002	51.0	0.0	95.0	0.0	24.1	3.0	14.0	0.0	0.0				-0.7495929597182764	-0.23162497034813173	0.13244722666791212	0.0	0.0
2019-11-21 21:23:41.000025	1574389421.000025	16971.0	4.0	40.0	10.0	2.0	0.0	64.0	0.0	2.0	31.0	0.0	0.0	130.0	2.91	2.0	100.0	19.0	11.0	21.0	21.0	23.0	41.0	25.0	0.0	1526.0	6.5	234.7814632060776	-24.436281996157916	1.9000025331671766	35.0	21.85	51.0	0.0	95.0	0.0	24.3	2.8000000000000003	14.0	0.0	0.0	-0.49056138404528227	-0.23609125047594876	0.240002883945787	-0.7522575994079815	-0.29929974418518335	0.13847803892178887	0.0	0.0
2019-11-21 21:23:44.000083	1574389424.000083	16971.0	4.0	40.0	10.0	2.0	0.0	64.0	0.0	2.0	31.0	0.0	0.0	130.0	2.91	2.0	101.0	19.0	11.0	21.0	21.0	23.0	44.0	83.0	0.0	1526.0	8.0	221.96516663956803	-25.100020497532075	1.72260592263013	35.0	21.88	51.0	0.0	95.0	0.0	24.900000000000002	1.9000000000000001	14.0	0.0	0.0	-0.906606305342625	-0.6277639679754755	0.4999903442340176	-0.6660234138511517	-0.432790824127175	0.1548286625705267	0.0	0.0
2019-11-21 21:23:49.000004	1574389429.000004	16971.0	4.0	40.0	10.0	2.0	0.0	64.0	0.0	2.0	31.0	0.0	0.0	130.0	2.91	2.0	102.0	19.0	11.0	21.0	21.0	23.0	49.0	4.0	0.0	1526.0	9.200000000000001	213.9598625987648	-25.256132186827323	1.44460443680485	35.0	21.88	51.0	0.0	95.0	0.0	0.1	1.9000000000000001	14.0	0.0	0.0	-0.3641174976006367	-0.3604501001153675	0.24000378805417302	-0.6145004768731919	-0.5420824833806374	0.18020750576627217	0.0	0.0
2019-11-21 21:23:52.000095	1574389432.000095	16971.0	4.0	40.0	10.0	2.0	0.0	64.0	0.0	2.0	31.0	0.0	0.0	130.0	2.91	2.0	103.0	19.0	11.0	21.0	21.0	23.0	52.0	95.0	0.0	1526.0	10.8	202.10208794043558	-26.39030691062149	1.4926746929477954	35.0	21.88	51.0	0.0	95.0	0.0	0.1	1.4000000000000001	14.0	0.0	0.0	-0.6675909547934767	-0.9222407331376794	0.5333171849372019	-0.5208856147361606	-0.6255740324306991	0.19380739487781848	0.0	0.0
2019-11-21 21:23:56.000081	1574389436.000081	16971.0	4.0	40.0	10.0	2.0	0.0	64.0	0.0	2.0	31.0	0.0	0.0	130.0	2.91	2.0	104.0	19.0	11.0	21.0	21.0	23.0	56.0	81.0	0.0	1526.0	12.5	193.78744215467145	-27.511339188977505	1.2166016067789487	35.0	21.87	51.0	0.0	95.0	0.0	0.8	1.6	14.0	0.0	0.0	-0.4020402501357274	-0.7822857204664793	0.4250014692595729	-0.39541602485056293	-0.68434581486632	0.19065931125001861	0.0	0.0
2019-11-21 21:24:01.000008	1574389441.000008	16971.0	4.0	40.0	10.0	2.0	0.0	64.0	0.0	2.0	31.0	0.0	0.0	130.0	2.91	2.0	105.0	19.0	11.0	21.0	21.0	24.0	1.0	8.0	0.0	1526.0	14.100000000000001	188.65546469231	-28.517043312678364	0.9677732807987095	35.0	21.84	51.0	0.0	95.0	0.0	1.9000000000000001	1.4000000000000001	14.0	0.0	0.0	-0.19177300650523404	-0.6009042433924743	0.3200046692575836	-0.26156963893266827	-0.7774531967503677	0.22276187028140054	0.0	0.0
2019-11-21 21:24:04.000063	1574389444.000063	16971.0	4.0	40.0	10.0	2.0	0.0	64.0	0.0	2.0	31.0	0.0	0.0	130.0	2.91	2.0	106.0	19.0	11.0	21.0	21.0	24.0	4.0	63.0	0.0	1526.0	15.600000000000001	183.45314257686894	-29.817120856108062	0.7261252311889541	35.0	21.88	51.0	0.0	95.0	0.0	2.9000000000000004	1.1	14.0	0.0	0.0	-0.18487392886348955	-0.9260447557243764	0.4999908607881879	-0.16685627501781372	-0.7744069244538848	0.24025590283082532	0.0	0.0
2019-11-21 21:24:08.000085	1574389448.000085	16971.0	4.0	40.0	10.0	2.0	0.0	64.0	0.0	2.0	31.0	0.0	0.0	130.0	2.91	2.0	107.0	19.0	11.0	21.0	21.0	24.0	8.0	85.0	0.0	1526.0	17.5	182.0641139863522	-29.427782151464537	1.1904564262757318	35.0	21.88	51.0	0.0	95.0	0.0	4.4	1.1	14.0	0.0	0.0	-0.07807055474353791	-0.8431750082346439	0.47499736697941214	-0.10869073766187476	-0.8212610823207201	0.24463351816935666	0.0	0.0
2019-11-21 21:24:12.000034	1574389452.000034	16971.0	4.0	40.0	10.0	2.0	0.0	64.0	0.0	2.0	31.0	0.0	0.0	130.0	2.91	2.0	108.0	19.0	11.0	21.0	21.0	24.0	12.0	34.0	0.0	1526.0	19.3	181.8997760091581	-28.169088525348233	1.3000011301061787	35.0	21.88	51.0	0.0	95.0	0.0	4.4	0.8	14.0	0.0	0.0	-0.0390488455006093	-0.8012779190514833	0.450005740000508	-0.053529540937126446	-0.8194257831710687	0.2450999268085181	0.0	0.0
2019-11-21 21:24:16.000061	1574389456.000061	16971.0	4.0	40.0	10.0	2.0	0.0	64.0	0.0	2.0	31.0	0.0	0.0	130.0	2.91	2.0	109.0	19.0	11.0	21.0	21.0	24.0	16.0	61.0	0.0	1526.0	21.3	183.00797397428792	-27.538407437715453	1.3923227486522913	35.0	21.88	51.0	0.0	95.0	0.0	5.1000000000000005	0.7000000000000001	14.0	0.0	0.0	-0.02856196709359287	-0.8655484452938061	0.4999966323602523	-0.03357323448801523	-0.8399798920424361	0.2684168751967545	0.0	0.0
2019-11-21 21:24:20.000010	1574389460.00001	16971.0	4.0	40.0	10.0	2.0	0.0	64.0	0.0	2.0	31.0	0.0	0.0	130.0	2.91	2.0	110.0	19.0	11.0	21.0	21.0	24.0	20.0	10.0	0.0	1526.0	21.3	184.85673852347995	-27.500026109776073	1.2047863506979888	35.0	21.88	51.0	0.0	95.0	0.0	4.4	1.3	14.0	0.0	0.0				0.011574729018772111	-0.8344959717704067	0.24845220616268782	0.0	0.0
2019-11-21 21:24:24.000030	1574389464.00003	16971.0	4.0	40.0	10.0	2.0	0.0	64.0	0.0	2.0	31.0	0.0	0.0	130.0	2.91	2.0	111.0	19.0	11.0	21.0	21.0	24.0	24.0	30.0	0.0	1526.0	23.0	183.20956825872835	-27.50002610977607	1.387836733574197	35.0	21.88	51.0	0.0	95.0	0.0	3.0	1.3	14.0	0.0	0.0	-0.026372765943255227	-0.7992063881833481	0.42499787212483514	0.03775127298572494	-0.8001459426347625	0.22757484894663724	0.0	0.0
2019-11-21 21:24:27.000089	1574389467.000089	16971.0	4.0	40.0	10.0	2.0	0.0	64.0	0.0	2.0	31.0	0.0	0.0	130.0	2.91	2.0	112.0	19.0	11.0	21.0	21.0	24.0	27.0	89.0	0.0	1526.0	24.5	185.005313696004	-27.710926337328743	1.235152172732737	35.0	21.88	51.0	0.0	95.0	0.0	2.5	1.4000000000000001	14.0	0.0	0.0	-0.05196333816393495	-0.9594755469920954	0.49999018529448763	-0.007985541269129481	-0.8185909109070986	0.25093854170080254	0.0	0.0
2019-11-21 21:24:32.000002	1574389472.000002	16971.0	4.0	40.0	10.0	2.0	0.0	64.0	0.0	2.0	31.0	0.0	0.0	130.0	2.91	2.0	113.0	19.0	11.0	21.0	21.0	24.0	32.0	2.0	0.0	1526.0	26.200000000000003	185.74380695796302	-28.274804945317296	1.2611588570076402	35.0	21.88	51.0	0.0	95.0	0.0	2.5	1.2000000000000002	14.0	0.0	0.0	-0.055813442770216624	-0.6510356393766917	0.34000591765212795	-0.043910131913569496	-0.7559387057700827	0.23678381159611636	0.0	0.0
2019-11-21 21:24:35.000093	1574389475.000093	16971.0	4.0	40.0	10.0	2.0	0.0	64.0	0.0	2.0	31.0	0.0	0.0	130.0	2.91	2.0	114.0	19.0	11.0	21.0	21.0	24.0	35.0	93.0	0.0	1526.0	27.8	190.0544550423013	-28.070560700963572	1.4913348291602404	35.0	21.88	51.0	0.0	95.0	0.0	3.1	1.3	14.0	0.0	0.0	-0.09052511274542988	-0.9947035301145822	0.5333171425542462	-0.05822183157179435	-0.7863664194448037	0.23082909846461025	0.0	0.0
2019-11-21 21:24:39.000059	1574389479.000059	16971.0	4.0	40.0	10.0	2.0	0.0	64.0	0.0	2.0	31.0	0.0	0.0	130.0	2.91	2.0	115.0	19.0	11.0	21.0	21.0	24.0	39.0	59.0	0.0	1527.0	29.700000000000003	193.64891576468509	-27.04426550984149	2.011464627159452	35.0	21.900000000000002	51.0	0.0	95.0	0.0	4.1000000000000005	1.1	14.0	0.0	0.0	-0.11926160370306554	-0.8485904040317764	0.4750040486800057	-0.09914204788473818	-0.7670490507196529	0.2187958137883351	0.0	0.0
2019-11-21 21:24:42.000079	1574389482.000079	16971.0	4.0	40.0	10.0	2.0	0.0	64.0	0.0	2.0	31.0	0.0	0.0	130.0	2.91	2.0	116.0	19.0	11.0	21.0	21.0	24.0	42.0	79.0	0.0	1527.0	31.5	197.05503324010223	-27.173487500080114	1.8398015409497392	35.0	21.88	51.0	0.0	95.0	0.0	2.1	1.1	14.0	0.0	0.0	-0.2476838306371967	-1.1465518669216699	0.5999959945946091	-0.17839906895394608	-0.8000255568748134	0.20341553663255377	0.0	0.0
2019-11-21 21:24:46.000006	1574389486.000006	16971.0	4.0	40.0	10.0	2.0	0.0	64.0	0.0	2.0	31.0	0.0	0.0	130.0	2.91	2.0	117.0	19.0	11.0	21.0	21.0	24.0	46.0	6.0	0.0	1527.0	33.1	197.950482376258	-27.47531755276221	1.2494194482521432	35.0	21.94	51.0	0.0	95.0	0.0	2.1	1.9000000000000001	14.0	0.0	0.0	-0.1651266678189134	-0.7643869556573988	0.40000729574158805	-0.18917062997596085	-0.8619680912501383	0.19153715676361932	0.0	0.0
2019-11-21 21:24:49.000064	1574389489.000064	16971.0	4.0	40.0	10.0	2.0	0.0	64.0	0.0	2.0	31.0	0.0	0.0	130.0	2.91	2.0	118.0	19.0	11.0	21.0	21.0	24.0	49.0	64.0	0.0	1527.0	33.1	197.52282051750925	-27.26144577698299	1.6771589151700974	35.0	21.94	51.0	0.0	95.0	0.0	2.0	2.1	14.0	0.0	0.0				-0.2374971905017626	-0.8674835146354754	0.20008357338735358	0.0	0.0
2019-11-21 21:24:53.000090	1574389493.00009	16971.0	4.0	40.0	10.0	2.0	0.0	64.0	0.0	2.0	31.0	0.0	0.0	130.0	2.91	2.0	119.0	19.0	11.0	21.0	21.0	24.0	53.0	90.0	0.0	1527.0	34.7	198.51049588095933	-27.72977679313449	1.0723630500445882	35.0	21.94	51.0	0.0	95.0	0.0	2.2	1.8	14.0	0.0	0.0	-0.2327466682192429	-0.7426955214605128	0.39999740125437194	-0.24442298569196613	-0.8031698265944127	0.22359703422390453	0.0	0.0
2019-11-21 21:24:57.000049	1574389497.000049	16971.0	4.0	40.0	10.0	2.0	0.0	64.0	0.0	2.0	31.0	0.0	0.0	130.0	2.91	2.0	120.0	19.0	11.0	21.0	21.0	24.0	57.0	49.0	0.0	1527.0	36.5	200.6611439501086	-28.565264369004385	1.1957441694903321	35.0	21.94	51.0	0.0	95.0	0.0	2.5	1.2000000000000002	14.0	0.0	0.0	-0.2671002925659184	-0.8225386234754903	0.4500045866241634	-0.26934789361044187	-0.7556615876762023	0.21656933559093614	0.0	0.0
2019-11-21 21:25:01.000048	1574389501.000048	16971.0	4.0	40.0	10.0	2.0	0.0	64.0	0.0	2.0	31.0	0.0	0.0	130.0	2.91	2.0	121.0	19.0	11.0	21.0	21.0	25.0	1.0	48.0	0.0	1527.0	38.1	202.70731709118087	-28.821431662705027	2.1214244754907274	35.0	21.94	51.0	0.0	95.0	0.0	3.5	0.7000000000000001	14.0	0.0	0.0	-0.25302128436121346	-0.6951702654238411	0.40000011920932543	-0.31218136526252604	-0.7501852324498293	0.2512686056733333	0.0	0.0
2019-11-21 21:25:04.000097	1574389504.000097	16971.0	4.0	40.0	10.0	2.0	0.0	64.0	0.0	2.0	31.0	0.0	0.0	130.0	2.91	2.0	122.0	19.0	11.0	21.0	21.0	25.0	4.0	97.0	0.0	1527.0	40.0	204.14063538254544	-27.474000370844255	1.6594360715605427	35.0	21.94	51.0	0.0	95.0	0.0	4.0	2.2	14.0	0.0	0.0	-0.42994946653969257	-1.0641622722657427	0.6333229649439824	-0.3172156739974367	-0.731886070064503	0.23599999283027354	0.0	0.0
2019-11-21 21:25:08.000098	1574389508.000098	16971.0	4.0	40.0	10.0	2.0	0.0	64.0	0.0	2.0	31.0	0.0	0.0	130.0	2.91	2.0	123.0	19.0	11.0	21.0	21.0	25.0	8.0	98.0	0.0	1527.0	41.800000000000004	203.56690018716375	-26.826701328672172	1.3534098150753733	35.0	21.94	51.0	0.0	95.0	0.0	3.8000000000000003	2.0	14.0	0.0	0.0	-0.3315594133279253	-0.7521013113248177	0.44999989271166607	-0.3425075657565904	-0.6831291176306993	0.22001858113486036	0.0	0.0
2019-11-21 21:25:12.000085	1574389512.000085	16971.0	4.0	40.0	10.0	2.0	0.0	64.0	0.0	2.0	31.0	0.0	0.0	130.0	2.91	2.0	124.0	19.0	11.0	21.0	21.0	25.0	12.0	85.0	0.0	1527.0	43.5	202.90428474548628	-27.274906981700585	1.141692716385035	35.0	21.94	51.0	0.0	95.0	0.0	1.9000000000000001	1.5	14.0	0.0	0.0	-0.3447352322311575	-0.7635039061386895	0.4250013679309994	-0.35249237711167397	-0.6788888658636609	0.2250178479243669	0.0	0.0
2019-11-21 21:25:17.000026	1574389517.000026	16971.0	4.0	40.0	10.0	2.0	0.0	64.0	0.0	2.0	31.0	0.0	0.0	130.0	2.91	2.0	125.0	19.0	11.0	21.0	21.0	25.0	17.0	26.0	0.0	1527.0	45.1	203.1169807120578	-27.336581292284645	0.8463259698640099	35.0	21.94	51.0	0.0	95.0	0.0	1.8	1.3	14.0	0.0	0.0	-0.2505851143384547	-0.5821317763273701	0.32000378422443837	-0.3249831131280585	-0.6850380205816261	0.2089542690140674	0.0	0.0
2019-11-21 21:25:20.000050	1574389520.00005	16971.0	4.0	40.0	10.0	2.0	0.0	64.0	0.0	2.0	31.0	0.0	0.0	130.0	2.91	2.0	126.0	19.0	11.0	21.0	21.0	25.0	20.0	50.0	0.0	1527.0	46.7	203.29974965729434	-27.023392606307073	1.0688165489887127	35.0	21.94	51.0	0.0	95.0	0.0	1.8	1.3	14.0	0.0	0.0	-0.40932113130614295	-0.973736492955982	0.533329052429653	-0.3213295485164779	-0.7282566148048351	0.21483394574228407	0.0	0.0
2019-11-21 21:25:23.000072	1574389523.000072	16971.0	4.0	40.0	10.0	2.0	0.0	64.0	0.0	2.0	31.0	0.0	0.0	130.0	2.91	2.0	127.0	19.0	11.0	21.0	21.0	25.0	23.0	72.0	0.0	1527.0	46.7	203.29974965729434	-27.23700446071556	0.7840021030028557	35.0	21.94	51.0	0.0	95.0	0.0	2.4000000000000004	1.1	14.0	0.0	0.0				-0.3209101798968444	-0.7272589762816671	0.20995246570668444	0.0	0.0
2019-11-21 21:25:26.000095	1574389526.000095	16971.0	4.0	40.0	10.0	2.0	0.0	64.0	0.0	2.0	31.0	0.0	0.0	130.0	2.91	2.0	128.0	19.0	11.0	21.0	21.0	25.0	26.0	95.0	0.0	1527.0	48.5	203.39951953932845	-27.0000058419654	1.1498951285204189	35.0	21.94	51.0	0.0	95.0	0.0	2.3000000000000003	0.7000000000000001	14.0	0.0	0.0	-0.459623365131825	-1.0677464489146347	0.5999954223982046	-0.26905085964328007	-0.7411954018344991	0.20651879145638902	0.0	0.0
2019-11-21 21:25:30.000028	1574389530.000028	16971.0	4.0	40.0	10.0	2.0	0.0	64.0	0.0	2.0	31.0	0.0	0.0	130.0	2.91	2.0	129.0	19.0	11.0	21.0	21.0	25.0	30.0	28.0	0.0	1527.0	50.1	203.61348522149103	-26.773076881024913	1.2567366716898856	35.0	21.94	51.0	0.0	95.0	0.0	2.0	1.1	14.0	0.0	0.0	-0.3104000557209651	-0.7210872692338167	0.4000066996742853	-0.28647702492076077	-0.7151854221341639	0.21336055436590834	0.0	0.0
2019-11-21 21:25:33.000072	1574389533.000072	16971.0	4.0	40.0	10.0	2.0	0.0	64.0	0.0	2.0	31.0	0.0	0.0	130.0	2.91	2.0	130.0	19.0	11.0	21.0	21.0	25.0	33.0	72.0	0.0	1527.0	51.7	204.31699393999236	-26.68816676832202	1.123680245702804	35.0	21.94	51.0	0.0	95.0	0.0	2.0	1.1	14.0	0.0	0.0	-0.4172071833094035	-0.9599689774473096	0.5333254921264619	-0.2588443800218439	-0.742165444505769	0.20213866506104586	0.0	0.0
2019-11-21 21:25:37.000072	1574389537.000072	16971.0	4.0	40.0	10.0	2.0	0.0	64.0	0.0	2.0	31.0	0.0	0.0	130.0	2.91	2.0	131.0	19.0	11.0	21.0	21.0	25.0	37.0	72.0	0.0	1527.0	53.300000000000004	205.65304894616486	-27.471213397779472	1.7747880272469516	35.0	21.94	51.0	0.0	95.0	0.0	2.0	1.2000000000000002	14.0	0.0	0.0	-0.3155467716517707	-0.7188356100745258	0.40000000000000036	-0.27338152519146763	-0.7070987918730264	0.22030170270720426	0.0	0.0
2019-11-21 21:25:41.000058	1574389541.000058	16971.0	4.0	40.0	10.0	2.0	0.0	64.0	0.0	2.0	31.0	0.0	0.0	130.0	2.91	2.0	132.0	19.0	11.0	21.0	21.0	25.0	41.0	58.0	0.0	1527.0	55.2	204.41907315575656	-26.71184786399933	1.1103608600298693	35.0	21.94	51.0	0.0	95.0	0.0	1.6	1.3	14.0	0.0	0.0	-0.3812701429156378	-0.8685576288779826	0.4750016704260438	-0.2898944598182302	-0.7067111623967484	0.20252045602983684	0.0	0.0
2019-11-21 21:25:45.000098	1574389545.000098	16971.0	4.0	40.0	10.0	2.0	0.0	64.0	0.0	2.0	31.0	0.0	0.0	130.0	2.91	2.0	133.0	19.0	11.0	21.0	21.0	25.0	45.0	98.0	0.0	1527.0	56.800000000000004	205.87115969570428	-27.473672085421168	1.7934107284296472	35.0	21.94	51.0	0.0	95.0	0.0	1.7000000000000002	1.1	14.0	0.0	0.0	-0.3448905924243198	-0.7166297184787338	0.39999599460797974	-0.3339310643005795	-0.6750364648563962	0.21510419663330993	0.0	0.0
2019-11-21 21:25:49.000046	1574389549.000046	16971.0	4.0	40.0	10.0	2.0	0.0	64.0	0.0	2.0	31.0	0.0	0.0	130.0	2.91	2.0	134.0	19.0	11.0	21.0	21.0	25.0	49.0	46.0	0.0	1527.0	56.800000000000004	208.37382040941122	-27.01137913402732	1.7295363853971966	35.0	21.93	51.0	0.0	95.0	0.0	2.5	1.8	14.0	0.0	0.0				-0.3454493949675127	-0.6411913229543037	0.23407349889444798	0.0	0.0
2019-11-21 21:25:53.000064	1574389553.000064	16971.0	4.0	40.0	10.0	2.0	0.0	64.0	0.0	2.0	31.0	0.0	0.0	130.0	2.91	2.0	135.0	19.0	11.0	21.0	21.0	25.0	53.0	64.0	0.0	1527.0	58.300000000000004	209.1475000779442	-26.54085575803044	1.8591358614814335	35.0	21.900000000000002	51.0	0.0	95.0	0.0	2.1	1.7000000000000002	14.0	0.0	0.0	-0.3475666170050968	-0.6455012575062089	0.37499832362685964	-0.3629500803900758	-0.63462333552282	0.21183829010527785	0.0	0.0
2019-11-21 21:25:57.000014	1574389557.000014	16971.0	4.0	40.0	10.0	2.0	0.0	64.0	0.0	2.0	31.0	0.0	0.0	130.0	2.91	2.0	136.0	19.0	11.0	21.0	21.0	25.0	57.0	14.0	0.0	1527.0	60.0	210.70475341990658	-26.75118058748722	1.648829106343997	35.0	21.91	51.0	0.0	95.0	0.0	1.5	1.9000000000000001	14.0	0.0	0.0	-0.41084023335052994	-0.7473156101759912	0.425005294448526	-0.42511644040776314	-0.6654195882284258	0.22172005704704476	0.0	0.0
2019-11-21 21:26:01.000018	1574389561.000018	16971.0	4.0	40.0	10.0	2.0	0.0	64.0	0.0	2.0	31.0	0.0	0.0	130.0	2.91	2.0	137.0	19.0	11.0	21.0	21.0	26.0	1.0	18.0	0.0	1527.0	61.7	211.760459107756	-26.930718827267103	1.4385989831181418	35.0	21.88	51.0	0.0	95.0	0.0	1.7000000000000002	1.7000000000000002	14.0	0.0	0.0	-0.42875178503481165	-0.7281666785157729	0.4249995946888028	-0.4221299145557447	-0.6665675469576239	0.2062087306106492	0.0	0.0
2019-11-21 21:26:05.000005	1574389565.000005	16971.0	4.0	40.0	10.0	2.0	0.0	64.0	0.0	2.0	31.0	0.0	0.0	130.0	2.91	2.0	138.0	19.0	11.0	21.0	21.0	26.0	5.0	5.0	0.0	1527.0	63.2	213.10378297429068	-27.000005841965404	1.1860468230129935	35.0	21.88	51.0	0.0	95.0	0.0	1.9000000000000001	1.5	14.0	0.0	0.0	-0.3840117774834718	-0.6315884182945085	0.3750012069979416	-0.4368865562642744	-0.6223783049965019	0.22715717559703957	0.0	0.0
2019-11-21 21:26:09.000025	1574389569.000025	16971.0	4.0	40.0	10.0	2.0	0.0	64.0	0.0	2.0	31.0	0.0	0.0	130.0	2.91	2.0	139.0	19.0	11.0	21.0	21.0	26.0	9.0	25.0	0.0	1527.0	64.7	213.8660239909286	-26.955679503392872	0.9113299700913605	35.0	21.88	51.0	0.0	95.0	0.0	2.0	1.3	14.0	0.0	0.0	-0.39857585957003816	-0.6187057941260492	0.37499812246309	-0.432072390184422	-0.6544425621871824	0.21333396925524187	0.0	0.0
2019-11-21 21:26:12.000072	1574389572.000072	16971.0	4.0	40.0	10.0	2.0	0.0	64.0	0.0	2.0	31.0	0.0	0.0	130.0	2.91	2.0	140.0	19.0	11.0	21.0	21.0	26.0	12.0	72.0	0.0	1527.0	66.3	213.7614137436817	-26.973097908110976	1.0923494826771505	35.0	21.85	51.0	0.0	95.0	0.0	2.0	1.0	14.0	0.0	0.0	-0.5792400343706579	-0.8718263384336854	0.5333249835155983	-0.4642895071601507	-0.660114978224858	0.2062752264916447	0.0	0.0
2019-11-21 21:26:16.000095	1574389576.000095	16971.0	4.0	40.0	10.0	2.0	0.0	64.0	0.0	2.0	31.0	0.0	0.0	130.0	2.91	2.0	141.0	19.0	11.0	21.0	21.0	26.0	16.0	95.0	0.0	1527.0	68.0	215.3205024807613	-27.0000058419654	1.5128324121036447	35.0	21.81	51.0	0.0	95.0	0.0	1.9000000000000001	0.8	14.0	0.0	0.0	-0.47074528827139084	-0.6929407766279715	0.4249975681444091	-0.49237890093693387	-0.6480780211768141	0.2018709894454418	0.0	0.0
2019-11-21 21:26:20.000050	1574389580.00005	16971.0	4.0	40.0	10.0	2.0	0.0	64.0	0.0	2.0	31.0	0.0	0.0	130.0	2.91	2.0	142.0	19.0	11.0	21.0	21.0	26.0	20.0	50.0	0.0	1527.0	69.7	216.22009620229846	-26.748026293657	1.3480222833282707	35.0	21.830000000000002	51.0	0.0	95.0	0.0	1.9000000000000001	0.8	14.0	0.0	0.0	-0.46359278597138576	-0.6977632365429235	0.4250047624644849	-0.41486181402596356	-0.6434712483080253	0.20721830967363455	0.0	0.0
2019-11-21 21:26:24.000087	1574389584.000087	16971.0	4.0	40.0	10.0	2.0	0.0	64.0	0.0	2.0	31.0	0.0	0.0	130.0	2.91	2.0	143.0	19.0	11.0	21.0	21.0	26.0	24.0	87.0	0.0	1527.0	71.2	216.5764138835994	-26.792177126400993	1.3921889622589696	35.0	21.81	51.0	0.0	95.0	0.0	2.0	1.2000000000000002	14.0	0.0	0.0	-0.43040836312661884	-0.5969955041617019	0.3749965355120299	-0.4662558804515086	-0.6616755598603304	0.2056888607287872	0.0	0.0
2019-11-21 21:26:28.000044	1574389588.000044	16971.0	4.0	40.0	10.0	2.0	0.0	64.0	0.0	2.0	31.0	0.0	0.0	130.0	2.91	2.0	144.0	19.0	11.0	21.0	21.0	26.0	28.0	44.0	0.0	1527.0	73.0	216.89204650751043	-26.60535380317828	1.3026664872518547	35.0	21.8	51.0	0.0	95.0	0.0	2.0	1.6	14.0	0.0	0.0	-0.5165003489063021	-0.7164089097969081	0.4500048280280252	-0.46491993745969085	-0.6419836807930581	0.22067035448350097	0.0	0.0
2019-11-21 21:26:32.000059	1574389592.000059	16971.0	4.0	40.0	10.0	2.0	0.0	64.0	0.0	2.0	31.0	0.0	0.0	130.0	2.91	2.0	145.0	19.0	11.0	21.0	21.0	26.0	32.0	59.0	0.0	1527.0	74.5	216.60730070294616	-26.795003203546433	1.3975074896766517	35.0	21.75	51.0	0.0	95.0	0.0	1.7000000000000002	1.3	14.0	0.0	0.0	-0.4413011795089487	-0.6009785699900945	0.3749986141971302	-0.45572665923347094	-0.656377414721311	0.20701666963717677	0.0	0.0
2019-11-21 21:26:36.000048	1574389596.000048	16971.0	4.0	40.0	10.0	2.0	0.0	64.0	0.0	2.0	31.0	0.0	0.0	130.0	2.91	2.0	146.0	19.0	11.0	21.0	21.0	26.0	36.0	48.0	0.0	1527.0	74.5	216.91548906596933	-26.615464230839187	1.3154440102408467	35.0	21.75	51.0	0.0	95.0	0.0	1.8	1.4000000000000001	14.0	0.0	0.0				-0.4975044460408467	-0.6684997794342116	0.1993649193464106	0.0	0.0
2019-11-21 21:26:40.000027	1574389600.000027	16971.0	4.0	40.0	10.0	2.0	0.0	64.0	0.0	2.0	31.0	0.0	0.0	130.0	2.91	2.0	147.0	19.0	11.0	21.0	21.0	26.0	40.0	27.0	0.0	1527.0	76.0	217.22838623639976	-26.783939384987182	1.5160483471429511	35.0	21.75	51.0	0.0	95.0	0.0	1.6	1.3	14.0	0.0	0.0	-0.44952713845100434	-0.59893161827917	0.3750019669635947	-0.5141288861150288	-0.6644690129775133	0.19377156461877765	0.0	0.0
2019-11-21 21:26:44.000057	1574389604.000057	16971.0	4.0	40.0	10.0	2.0	0.0	64.0	0.0	2.0	31.0	0.0	0.0	130.0	2.91	2.0	148.0	19.0	11.0	21.0	21.0	26.0	44.0	57.0	0.0	1527.0	77.7	218.02978196530822	-26.721658769183268	1.5783432393057886	35.0	21.75	51.0	0.0	95.0	0.0	1.8	1.5	14.0	0.0	0.0	-0.5077296210292057	-0.6713388982713869	0.42499680819524405	-0.523875501468625	-0.6604026269981857	0.20546977688918544	0.0	0.0
2019-11-21 21:26:48.000016	1574389608.000016	16971.0	4.0	40.0	10.0	2.0	0.0	64.0	0.0	2.0	31.0	0.0	0.0	130.0	2.91	2.0	149.0	19.0	11.0	21.0	21.0	26.0	48.0	16.0	0.0	1527.0	79.5	218.7144699863835	-26.90730165584038	1.580476628044808	35.0	21.72	51.0	0.0	95.0	0.0	1.7000000000000002	1.6	14.0	0.0	0.0	-0.5494989792953852	-0.7061167349759615	0.450004613446802	-0.5563162987517799	-0.5995221984971564	0.2065413015652242	0.0	0.0
2019-11-21 21:26:52.000034	1574389612.000034	16971.0	4.0	40.0	10.0	2.0	0.0	64.0	0.0	2.0	31.0	0.0	0.0	130.0	2.91	2.0	150.0	19.0	11.0	21.0	21.0	26.0	52.0	34.0	0.0	1527.0	80.80000000000001	219.30016904411772	-27.295603491407377	1.7681397270186598	35.0	21.69	51.0	0.0	95.0	0.0	1.8	1.5	14.0	0.0	0.0	-0.40069203482047	-0.5037389265737643	0.324998527771946	-0.539987518780355	-0.6030140286142449	0.20086204433853172	0.0	0.0
2019-11-21 21:26:55.000064	1574389615.000064	16971.0	4.0	40.0	10.0	2.0	0.0	64.0	0.0	2.0	31.0	0.0	0.0	130.0	2.91	2.0	151.0	19.0	11.0	21.0	21.0	26.0	55.0	64.0	0.0	1527.0	82.5	219.6719424698941	-27.252106142367218	1.452105044123946	35.0	21.69	51.0	0.0	95.0	0.0	2.2	1.8	14.0	0.0	0.0	-0.6982188033182883	-0.8533605119792746	0.5666610373950225	-0.5125009969515559	-0.5629445657232981	0.22683285486513785	0.0	0.0
2019-11-21 21:26:59.000009	1574389619.000009	16971.0	4.0	40.0	10.0	2.0	0.0	64.0	0.0	2.0	31.0	0.0	0.0	130.0	2.91	2.0	152.0	19.0	11.0	21.0	21.0	26.0	59.0	9.0	0.0	1527.0	84.0	219.27677518416755	-27.030755610463093	1.3692443990995207	35.0	21.650000000000002	51.0	0.0	95.0	0.0	2.5	1.8	14.0	0.0	0.0	-0.456370910389277	-0.5577748864559121	0.3750051409710898	-0.5336841305751415	-0.556723998167961	0.2126349892095261	0.0	0.0
2019-11-21 21:27:03.000050	1574389623.00005	16971.0	4.0	40.0	10.0	2.0	0.0	64.0	0.0	2.0	31.0	0.0	0.0	130.0	2.91	2.0	153.0	19.0	11.0	21.0	21.0	27.0	3.0	50.0	0.0	1527.0	86.0	219.14855499618537	-26.70273158519865	1.2513580673735563	35.0	21.63	51.0	0.0	95.0	0.0	2.1	1.7000000000000002	14.0	0.0	0.0	-0.6268837582688281	-0.7500105311403691	0.4999948740531005	-0.545387254674209	-0.5545161606138372	0.2132640852488259	0.0	0.0
2019-11-21 21:27:07.000008	1574389627.000008	16971.0	4.0	40.0	10.0	2.0	0.0	64.0	0.0	2.0	31.0	0.0	0.0	130.0	2.91	2.0	154.0	19.0	11.0	21.0	21.0	27.0	7.0	8.0	0.0	1527.0	87.30000000000001	218.96193764844898	-26.441184318513592	0.9617660259990354	35.0	21.63	51.0	0.0	95.0	0.0	2.1	1.3	14.0	0.0	0.0	-0.39977504126940205	-0.4938572767905143	0.32500340942145023	-0.5244055283669159	-0.6111498202049529	0.2158905720073704	0.0	0.0
2019-11-21 21:27:11.000006	1574389631.000006	16971.0	4.0	40.0	10.0	2.0	0.0	64.0	0.0	2.0	31.0	0.0	0.0	130.0	2.91	2.0	155.0	19.0	11.0	21.0	21.0	27.0	11.0	6.0	0.0	1527.0	89.0	218.8150527656356	-26.484952771420954	1.0699279782203135	35.0	21.56	51.0	0.0	95.0	0.0	2.0	1.4000000000000001	14.0	0.0	0.0	-0.5270690820403663	-0.6464808802581917	0.4250002279878857	-0.48237995512923726	-0.6405283632188774	0.20749456571597422	0.0	0.0
2019-11-21 21:27:14.000031	1574389634.000031	16971.0	4.0	40.0	10.0	2.0	0.0	64.0	0.0	2.0	31.0	0.0	0.0	130.0	2.91	2.0	156.0	19.0	11.0	21.0	21.0	27.0	14.0	31.0	0.0	1527.0	89.0	218.88392586899943	-26.416276448352487	0.9325517184479374	35.0	21.56	51.0	0.0	95.0	0.0	1.6	1.2000000000000002	14.0	0.0	0.0				-0.47895161237156475	-0.6440029759167797	0.20430496816526483	0.0	0.0
2019-11-21 21:27:17.000079	1574389637.000079	16971.0	4.0	40.0	10.0	2.0	0.0	64.0	0.0	2.0	31.0	0.0	0.0	130.0	2.91	2.0	157.0	19.0	11.0	21.0	21.0	27.0	17.0	79.0	0.0	1527.0	90.5	218.7999768889685	-26.591290304254578	1.0543516183738797	35.0	21.56	51.0	0.0	95.0	0.0	1.4000000000000001	0.9	14.0	0.0	0.0	-0.632501584696691	-0.7838678067538856	0.4999920131051831	-0.4554583325952416	-0.659901247645774	0.20274627154429592	0.0	0.0
2019-11-21 21:27:21.000023	1574389641.000023	16971.0	4.0	40.0	10.0	2.0	0.0	64.0	0.0	2.0	31.0	0.0	0.0	130.0	2.91	2.0	158.0	19.0	11.0	21.0	21.0	27.0	21.0	23.0	0.0	1527.0	92.2	218.64759285865728	-26.64925893186752	1.0507553614196052	35.0	21.55	51.0	0.0	95.0	0.0	1.5	1.1	14.0	0.0	0.0	-0.53425346254918	-0.6647148339488135	0.42500595309728323	-0.4719581402210096	-0.6104714756632564	0.202825272785844	0.0	0.0
2019-11-21 21:27:25.000035	1574389645.000035	16971.0	4.0	40.0	10.0	2.0	0.0	64.0	0.0	2.0	31.0	0.0	0.0	130.0	2.91	2.0	159.0	19.0	11.0	21.0	21.0	27.0	25.0	35.0	0.0	1527.0	93.80000000000001	219.56293163013171	-26.60002400518457	1.3797121464118778	35.0	21.5	51.0	0.0	95.0	0.0	1.7000000000000002	1.0	14.0	0.0	0.0	-0.4982355006547044	-0.619901509865477	0.39999878406894496	-0.48374852760220466	-0.6256990645030489	0.21392064585427148	0.0	0.0
2019-11-21 21:27:29.000021	1574389649.000021	16971.0	4.0	40.0	10.0	2.0	0.0	64.0	0.0	2.0	31.0	0.0	0.0	130.0	2.91	2.0	160.0	19.0	11.0	21.0	21.0	27.0	29.0	21.0	0.0	1527.0	95.5	221.5251660428215	-26.72501489763486	1.8500301747493442	35.0	21.5	51.0	0.0	95.0	0.0	1.6	1.1	14.0	0.0	0.0	-0.5283333845915701	-0.6642060957026166	0.4250014945917209	-0.49786369524997803	-0.5741155334008196	0.21271364615353067	0.0	0.0
2019-11-21 21:27:33.000008	1574389653.000008	16971.0	4.0	40.0	10.0	2.0	0.0	64.0	0.0	2.0	31.0	0.0	0.0	130.0	2.91	2.0	161.0	19.0	11.0	21.0	21.0	27.0	33.0	8.0	0.0	1526.0	96.80000000000001	222.90267352026004	-25.39421448729357	2.702898833268247	35.0	21.46	51.0	0.0	95.0	0.0	1.6	1.1	14.0	0.0	0.0	-0.4205513839839189	-0.49432097771438815	0.32500104606488556	-0.5149610573756002	-0.5534444558146143	0.1808268335028552	0.0	0.0
2019-11-21 21:27:37.000029	1574389657.000029	16971.0	4.0	40.0	10.0	2.0	0.0	64.0	0.0	2.0	31.0	0.0	0.0	130.0	2.91	2.0	162.0	19.0	11.0	21.0	21.0	27.0	37.0	29.0	0.0	1526.0	98.80000000000001	223.50418805883947	-19.022309854873203	3.304090594875514	35.0	21.44	51.0	0.0	95.0	0.0	1.6	1.6	14.0	0.0	0.0	-0.6706939924370823	-0.7396724176641163	0.49999737740938593	-0.36853106563969296	-0.42797961315926436	0.16879959827712537	0.0	0.0
2019-11-21 21:27:40.000058	1574389660.000058	16971.0	4.0	40.0	10.0	2.0	0.0	64.0	0.0	2.0	31.0	0.0	0.0	130.0	2.91	2.0	163.0	19.0	11.0	21.0	21.0	27.0	40.0	58.0	0.0	1526.0	98.80000000000001	223.2171822200081	-24.468645976731302	3.0174419736117812	35.0	21.44	51.0	0.0	95.0	0.0	1.8	2.0	14.0	0.0	0.0				-0.36274907522847527	-0.3888086588602957	0.1463896690895376	0.0	0.0
2019-11-21 21:27:43.000084	1574389663.000084	16971.0	4.0	40.0	10.0	2.0	0.0	64.0	0.0	2.0	31.0	0.0	0.0	130.0	2.91	2.0	164.0	19.0	11.0	21.0	21.0	27.0	43.0	84.0	0.0	1526.0	100.30000000000001	223.7381037022435	-16.062240976226636	3.3655227834746655	35.0	21.44	51.0	0.0	95.0	0.0	25.400000000000002	3.0	14.0	0.0	0.0	-0.7406037359804922	-0.788938766222872	0.4999956687666658	-0.2923343067750625	-0.33679194105500043	0.10196490338714034	0.0	0.0
2019-11-21 21:27:47.000003	1574389667.000003	16971.0	4.0	40.0	10.0	2.0	0.0	64.0	0.0	2.0	31.0	0.0	0.0	130.0	2.91	2.0	165.0	19.0	11.0	21.0	21.0	27.0	47.0	3.0	0.0	1526.0	101.0	224.08385817455795	-13.64881641972883	3.383732716733083	35.0	21.38	51.0	0.0	95.0	0.0	17.6	3.4000000000000004	14.0	0.0	0.0	-0.3898015555072732	-0.40947503871975427	0.17500353611699915	-0.25837948421879053	-0.30205475360766587	0.04618406606010381	0.0	0.0
2019-11-21 21:27:50.000041	1574389670.000041	16971.0	4.0	40.0	10.0	2.0	0.0	64.0	0.0	2.0	31.0	0.0	0.0	130.0	2.91	2.0	166.0	19.0	11.0	21.0	21.0	27.0	50.0	41.0	0.0	1526.0	101.5	224.05688420738917	-12.941880176432308	3.4283763737159902	35.0	21.38	51.0	0.0	95.0	0.0	14.200000000000001	3.3000000000000003	14.0	0.0	0.0	-0.4678247951677054	-0.4844467569390228	0.16666456066249646	-0.26284985555815316	-0.30519982401692614	0.021471396160830658	0.0	0.0
2019-11-21 21:27:53.000080	1574389673.00008	16971.0	4.0	40.0	10.0	2.0	0.0	64.0	0.0	2.0	31.0	0.0	0.0	130.0	2.91	2.0	167.0	19.0	11.0	21.0	21.0	27.0	53.0	80.0	0.0	1526.0	102.10000000000001	223.6005686475238	-11.201412747359914	3.1002631732599824	35.0	21.35	51.0	0.0	95.0	0.0	14.200000000000001	3.3000000000000003	14.0	0.0	0.0	-0.5634153518536936	-0.5793727204692045	0.1999973933241789	-0.20235690773376439	-0.27956527424027106	0.011355145590910873	0.0	0.0
2019-11-21 21:27:57.000064	1574389677.000064	16971.0	4.0	40.0	10.0	2.0	0.0	64.0	0.0	2.0	31.0	0.0	0.0	130.0	2.91	2.0	168.0	19.0	11.0	21.0	21.0	27.0	57.0	64.0	0.0	1526.0	102.5	223.98558934482946	-12.741771339374239	3.389083856797565	35.0	21.31	51.0	0.0	95.0	0.0	13.600000000000001	3.5	14.0	0.0	0.0	-0.29492278806413313	-0.30327575826057823	0.10000040531322513	-0.18935430974592124	-0.20250595753829356	0.005126650187454847	0.0	0.0
2019-11-21 21:28:01.000061	1574389681.000061	16971.0	4.0	40.0	10.0	2.0	0.0	64.0	0.0	2.0	31.0	0.0	0.0	130.0	2.91	2.0	169.0	19.0	11.0	21.0	21.0	28.0	1.0	61.0	0.0	1526.0	102.5	223.62988891293483	-11.066459312570037	3.1222575729293474	35.0	21.31	51.0	0.0	95.0	0.0	13.100000000000001	3.4000000000000004	14.0	0.0	0.0				-0.2103468459255947	-0.1875012907253303	-0.0018628970688900001	0.0	0.0
2019-11-21 21:28:05.000090	1574389685.00009	16971.0	4.0	40.0	10.0	2.0	0.0	64.0	0.0	2.0	31.0	0.0	0.0	130.0	2.91	2.0	170.0	19.0	11.0	21.0	21.0	28.0	5.0	90.0	0.0	1526.0	103.0	223.78194040108417	-9.196345430416407	3.414546795852452	35.0	21.29	51.0	0.0	95.0	0.0	11.4	3.1	14.0	0.0	0.0	-0.4352712132209784	-0.4572395732369748	0.12499909848624964	-0.1532879678452968	-0.23845391325853005	-0.008457550801071023	0.0	0.0
2019-11-21 21:28:09.000032	1574389689.000032	16971.0	4.0	40.0	10.0	2.0	0.0	64.0	0.0	2.0	31.0	0.0	0.0	130.0	2.91	2.0	171.0	19.0	11.0	21.0	21.0	28.0	9.0	32.0	0.0	1526.0	103.10000000000001	222.53785078506525	-7.717083067424226	3.4811391658966455	35.0	21.25	51.0	0.0	95.0	0.0	9.600000000000001	3.4000000000000004	14.0	0.0	0.0	-0.10490379593351726	-0.10863106072085697	0.025000362103463823	-0.11530042615894942	-0.21931110039464777	-0.024051049275517336	0.0	0.0
2019-11-21 21:28:13.000057	1574389693.000057	16971.0	4.0	40.0	10.0	2.0	0.0	64.0	0.0	2.0	31.0	0.0	0.0	130.0	2.91	2.0	172.0	19.0	11.0	21.0	21.0	28.0	13.0	57.0	0.0	1526.0	103.4	222.47372683950346	-6.137715418897235	3.4905666801308235	35.0	21.25	51.0	0.0	95.0	0.0	8.1	3.5	14.0	0.0	0.0	-0.3609166786643671	-0.3940094781448927	0.07499953061635932	-0.15941650747147315	-0.15827131550938545	-0.035405759877826834	0.0	0.0
2019-11-21 21:28:17.000007	1574389697.000007	16971.0	4.0	40.0	10.0	2.0	0.0	64.0	0.0	2.0	31.0	0.0	0.0	130.0	2.91	2.0	173.0	19.0	11.0	21.0	21.0	28.0	17.0	7.0	0.0	1526.0	103.4	221.75326951665207	-4.370095210090844	3.720513753066662	35.0	21.23	51.0	0.0	95.0	0.0	6.6000000000000005	3.4000000000000004	14.0	0.0	0.0				-0.11605341148152065	-0.16614197093526628	-0.01481388461025623	0.0	0.0
2019-11-21 21:28:21.000027	1574389701.000027	16971.0	4.0	40.0	10.0	2.0	0.0	64.0	0.0	2.0	31.0	0.0	0.0	130.0	2.91	2.0	174.0	19.0	11.0	21.0	21.0	28.0	21.0	27.0	0.0	1526.0	103.5	221.99846630427092	-2.1461564977548027	3.467223441011144	35.0	21.19	51.0	0.0	95.0	0.0	5.0	3.8000000000000003	14.0	0.0	0.0	-0.19398843692770448	-0.21772784858463162	0.024999874830871245	-0.12698955857302358	-0.17049877921798157	-0.05104721636491663	0.0	0.0
2019-11-21 21:28:24.000080	1574389704.00008	16971.0	4.0	40.0	10.0	2.0	0.0	64.0	0.0	2.0	31.0	0.0	0.0	130.0	2.91	2.0	175.0	19.0	11.0	21.0	21.0	28.0	24.0	80.0	0.0	1526.0	103.5	221.76687259287823	0.5751239498096452	3.5236990223678086	35.0	21.19	51.0	0.0	95.0	0.0	2.9000000000000004	3.5	14.0	0.0	0.0				-0.09767580472934205	-0.1419515691889997	-0.06246750495462477	0.0	0.0
2019-11-21 21:28:28.000081	1574389708.000081	16971.0	4.0	40.0	10.0	2.0	0.0	64.0	0.0	2.0	31.0	0.0	0.0	130.0	2.91	2.0	176.0	19.0	11.0	21.0	21.0	28.0	28.0	81.0	0.0	1526.0	103.5	221.69693874556464	2.1538147564923893	3.4686452989335086	35.0	21.17	51.0	0.0	95.0	0.0	0.6000000000000001	3.4000000000000004	14.0	0.0	0.0				-0.0756571377114214	-0.12710764385725415	-0.05262741097918901	0.0	0.0
2019-11-21 21:28:32.000024	1574389712.000024	16971.0	4.0	40.0	10.0	2.0	0.0	64.0	0.0	2.0	31.0	0.0	0.0	130.0	2.91	2.0	177.0	19.0	11.0	21.0	21.0	28.0	32.0	24.0	0.0	1526.0	103.4	221.31482103962583	3.2236429935674695	3.5385893465629716	35.0	21.13	51.0	0.0	95.0	0.0	1.3	3.4000000000000004	14.0	0.0	0.0	-0.7299876503037905	-0.8251009432517806	-0.02500035614282455	-0.0877511766432465	-0.1436764012657718	-0.07566916622404844	0.0	0.0
2019-11-21 21:28:36.000008	1574389716.000008	16971.0	4.0	40.0	10.0	2.0	0.0	64.0	0.0	2.0	31.0	0.0	0.0	130.0	2.91	2.0	178.0	19.0	11.0	21.0	21.0	28.0	36.0	8.0	0.0	1526.0	103.10000000000001	221.61484769263765	4.529807477463804	3.526441903948423	35.0	21.13	51.0	0.0	95.0	0.0	2.6	3.6	14.0	0.0	0.0	-1.100653343106724	-1.2314462573882687	-0.0750002995145354	-0.07631859409823824	-0.1154057967402299	-0.06824935364984129	0.0	0.0
2019-11-21 21:28:39.000094	1574389719.000094	16971.0	4.0	40.0	10.0	2.0	0.0	64.0	0.0	2.0	31.0	0.0	0.0	130.0	2.91	2.0	179.0	19.0	11.0	21.0	21.0	28.0	39.0	94.0	0.0	1526.0	103.10000000000001	221.1252574293709	3.5508433001464415	3.596370778376068	35.0	21.06	51.0	0.0	95.0	0.0	2.6	3.4000000000000004	14.0	0.0	0.0				-0.07775727419392683	-0.14340113080154	-0.0824070506374916	0.0	0.0
2019-11-21 21:28:43.000024	1574389723.000024	16971.0	4.0	40.0	10.0	2.0	0.0	64.0	0.0	2.0	31.0	0.0	0.0	130.0	2.91	2.0	180.0	19.0	11.0	21.0	21.0	28.0	43.0	24.0	0.0	1526.0	103.10000000000001	221.8212803143084	5.0347706319739185	3.521278788459244	35.0	21.06	51.0	0.0	95.0	0.0	3.5	3.6	14.0	0.0	0.0				-0.11162019961001136	-0.12195049292073322	-0.09809693326201088	0.0	0.0
2019-11-21 21:28:47.000064	1574389727.000064	16971.0	4.0	40.0	10.0	2.0	0.0	64.0	0.0	2.0	31.0	0.0	0.0	130.0	2.91	2.0	181.0	19.0	11.0	21.0	21.0	28.0	47.0	64.0	0.0	1526.0	102.7	222.1551133108038	7.047072744205659	3.7725448566589117	35.0	21.06	51.0	0.0	95.0	0.0	5.0	3.5	14.0	0.0	0.0	-0.7773169687611217	-0.8696871526173711	-0.09999900461234174	-0.08201093107186691	-0.177229748995098	-0.12437774421438938	0.0	0.0
2019-11-21 21:28:51.000009	1574389731.000009	16971.0	4.0	40.0	10.0	2.0	0.0	64.0	0.0	2.0	31.0	0.0	0.0	130.0	2.91	2.0	182.0	19.0	11.0	21.0	21.0	28.0	51.0	9.0	0.0	1525.0	102.60000000000001	222.44727244455774	8.916935091722369	3.582393506284757	35.0	21.05	51.0	0.0	95.0	0.0	6.9	3.8000000000000003	14.0	0.0	0.0	-0.1407700574310379	-0.15579330950312253	-0.025000342731404567	-0.09774608841805621	-0.13533160540746136	-0.10951282471386051	0.0	0.0
2019-11-21 21:28:55.000034	1574389735.000034	16971.0	4.0	40.0	10.0	2.0	0.0	64.0	0.0	2.0	31.0	0.0	0.0	130.0	2.91	2.0	183.0	19.0	11.0	21.0	21.0	28.0	55.0	34.0	0.0	1525.0	102.10000000000001	222.2239175874666	10.759162889726055	3.5478893281680213	35.0	21.03	51.0	0.0	95.0	0.0	8.8	3.6	14.0	0.0	0.0	-0.5589414300749944	-0.6101913106160685	-0.12499921769393338	-0.1135309952528834	-0.13102093627263056	-0.1316291281408984	0.0	0.0
2019-11-21 21:28:58.000087	1574389738.000087	16971.0	4.0	40.0	10.0	2.0	0.0	64.0	0.0	2.0	31.0	0.0	0.0	130.0	2.91	2.0	184.0	19.0	11.0	21.0	21.0	28.0	58.0	87.0	0.0	1525.0	102.0	222.08976825454556	13.1100756633109	3.752612007306901	35.0	21.0	51.0	0.0	95.0	0.0	10.600000000000001	3.5	14.0	0.0	0.0	-0.12211513689985207	-0.13467423230657835	-0.03333274524455003	-0.10735770438173088	-0.14085179780608542	-0.12003788720515916	0.0	0.0
2019-11-21 21:29:03.000014	1574389743.000014	16971.0	4.0	40.0	10.0	2.0	0.0	64.0	0.0	2.0	31.0	0.0	0.0	130.0	2.91	2.0	185.0	19.0	11.0	21.0	21.0	29.0	3.0	14.0	0.0	1525.0	101.5	221.67371530664767	15.041238347598604	3.702933575312267	35.0	21.0	51.0	0.0	95.0	0.0	12.200000000000001	3.8000000000000003	14.0	0.0	0.0	-0.3195871540478108	-0.35134486604715487	-0.10000145914299477	-0.13616202596705115	-0.15848881875825693	-0.13848897794828466	0.0	0.0
2019-11-21 21:29:06.000053	1574389746.000053	16971.0	4.0	40.0	10.0	2.0	0.0	64.0	0.0	2.0	31.0	0.0	0.0	130.0	2.91	2.0	186.0	19.0	11.0	21.0	21.0	29.0	6.0	53.0	0.0	1525.0	101.10000000000001	220.89882953517844	18.365986628647462	3.6204607959693424	35.0	20.97	51.0	0.0	95.0	0.0	14.5	3.8000000000000003	14.0	0.0	0.0	-0.35189524977868525	-0.3921936649066619	-0.13333160614555378	-0.1899518564376095	-0.15054146065226173	-0.1717805601940724	0.0	0.0
2019-11-21 21:29:09.000093	1574389749.000093	16971.0	4.0	40.0	10.0	2.0	0.0	64.0	0.0	2.0	31.0	0.0	0.0	130.0	2.91	2.0	187.0	19.0	11.0	21.0	21.0	29.0	9.0	93.0	0.0	1525.0	100.60000000000001	221.1430679630624	21.34916303189174	3.611403941947406	35.0	20.94	51.0	0.0	95.0	0.0	17.2	3.8000000000000003	14.0	0.0	0.0	-0.3638387584040087	-0.4156096656047308	-0.16666444145630482	-0.19296009778933215	-0.21010860411611554	-0.17179864707706186	0.0	0.0
2019-11-21 21:29:13.000028	1574389753.000028	16971.0	4.0	40.0	10.0	2.0	0.0	64.0	0.0	2.0	31.0	0.0	0.0	130.0	2.91	2.0	188.0	19.0	11.0	21.0	21.0	29.0	13.0	28.0	0.0	1525.0	100.10000000000001	220.81600147453554	22.46437343952392	3.503956773018835	35.0	20.94	51.0	0.0	95.0	0.0	17.2	3.5	14.0	0.0	0.0	-0.2728871525699475	-0.31171648321613626	-0.125002034041601	-0.1704367360294502	-0.26594160960272106	-0.20650273434882513	0.0	0.0
2019-11-21 21:29:16.000052	1574389756.000052	16971.0	4.0	40.0	10.0	2.0	0.0	64.0	0.0	2.0	31.0	0.0	0.0	130.0	2.91	2.0	189.0	19.0	11.0	21.0	21.0	29.0	16.0	52.0	0.0	1525.0	100.10000000000001	221.11015249788824	21.802407211039213	3.577511385649163	35.0	20.94	51.0	0.0	95.0	0.0	19.8	3.7	14.0	0.0	0.0				-0.19643427167810307	-0.2381035855945948	-0.22205913500077107	0.0	0.0
2019-11-21 21:29:19.000076	1574389759.000076	16971.0	4.0	40.0	10.0	2.0	0.0	64.0	0.0	2.0	31.0	0.0	0.0	130.0	2.91	1.99	190.0	19.0	11.0	21.0	21.0	29.0	19.0	76.0	0.0	1525.0	99.5	220.65288343797022	22.745299154147755	3.450940679058886	35.0	20.88	51.0	0.0	95.0	0.0	22.1	3.6	14.0	0.0	0.0	-0.3328990039955717	-0.3802674688580488	-0.19999839466112257	-0.2210306954829947	-0.2424817576384353	-0.2601673093739466	0.0	0.0
2019-11-21 21:29:23.000087	1574389763.000087	16971.0	4.0	40.0	10.0	2.0	0.0	64.0	0.0	2.0	31.0	0.0	0.0	130.0	2.91	1.99	191.0	19.0	11.0	21.0	21.0	29.0	23.0	87.0	0.0	1525.0	98.60000000000001	220.29539949646013	22.84657890464327	3.3488557273225883	35.0	20.88	51.0	0.0	95.0	0.0	23.0	3.5	14.0	0.0	0.0	-0.35511111498264303	-0.41140018635364883	-0.2249993830936159	-0.21029494901891205	-0.28379381146171584	-0.28397025723333297	0.0	0.0
2019-11-21 21:29:27.000036	1574389767.000036	16971.0	4.0	40.0	10.0	2.0	0.0	64.0	0.0	2.0	31.0	0.0	0.0	130.0	2.91	1.99	192.0	19.0	11.0	21.0	21.0	29.0	27.0	36.0	0.0	1525.0	97.7	219.44354155515506	22.590570773098978	3.354717773279782	35.0	20.88	51.0	0.0	95.0	0.0	23.5	3.4000000000000004	14.0	0.0	0.0	-0.34425522836718375	-0.4030710847656903	-0.22500287000025535	-0.22514853249019784	-0.30270672308610047	-0.26781668752336024	0.0	0.0
2019-11-21 21:29:31.000063	1574389771.000063	16971.0	4.0	40.0	10.0	2.0	0.0	64.0	0.0	2.0	31.0	0.0	0.0	130.0	2.91	1.99	193.0	19.0	11.0	21.0	21.0	29.0	31.0	63.0	0.0	1525.0	97.0	219.5449938686378	22.499995319007915	3.341361381192505	35.0	20.88	51.0	0.0	95.0	0.0	23.200000000000003	3.3000000000000003	14.0	0.0	0.0	-0.26946792788560425	-0.32000345178642264	-0.17499882132608902	-0.25629187637217965	-0.3460326254398017	-0.3247166399137335	0.0	0.0
2019-11-21 21:29:35.000034	1574389775.000034	16971.0	4.0	40.0	10.0	2.0	0.0	64.0	0.0	2.0	31.0	0.0	0.0	130.0	2.91	1.99	194.0	19.0	11.0	21.0	21.0	29.0	35.0	34.0	0.0	1525.0	96.0	220.87865398328577	22.311699959932767	3.048939111045307	35.0	20.81	51.0	0.0	95.0	0.0	23.0	3.4000000000000004	14.0	0.0	0.0	-0.37919914562327445	-0.4699466527743206	-0.2500018030535084	-0.20307646975530372	-0.3507187945147353	-0.300807703700976	0.0	0.0
2019-11-21 21:29:39.000043	1574389779.000043	16971.0	4.0	40.0	10.0	2.0	0.0	64.0	0.0	2.0	31.0	0.0	0.0	130.0	2.91	1.99	195.0	19.0	11.0	21.0	21.0	29.0	39.0	43.0	0.0	1525.0	95.10000000000001	224.39275345464895	22.408785373805845	3.456773911574181	35.0	20.81	51.0	0.0	95.0	0.0	23.0	3.3000000000000003	14.0	0.0	0.0	-0.3492599773833154	-0.41637939717775213	-0.22499950379242445	-0.27529942011355046	-0.3248620936636437	-0.3248643553633066	0.0	0.0
2019-11-21 21:29:42.000083	1574389782.000083	16971.0	4.0	40.0	10.0	2.0	0.0	64.0	0.0	2.0	31.0	0.0	0.0	130.0	2.91	1.99	196.0	19.0	11.0	21.0	21.0	29.0	42.0	83.0	0.0	1525.0	94.30000000000001	230.0646921416776	23.392805499156374	3.9976044061550393	35.0	20.81	51.0	0.0	95.0	0.0	23.0	3.3000000000000003	14.0	0.0	0.0	-0.42586639439678736	-0.48322059525682765	-0.2666631063300868	-0.2733050332322712	-0.33882437702483553	-0.331999096901843	0.0	0.0
2019-11-21 21:29:46.000034	1574389786.000034	16971.0	4.0	40.0	10.0	2.0	0.0	64.0	0.0	2.0	31.0	0.0	0.0	130.0	2.91	1.99	197.0	19.0	11.0	21.0	21.0	29.0	46.0	34.0	0.0	1525.0	94.30000000000001	226.03891680877413	22.569301411003654	3.723103043437466	35.0	20.77	51.0	0.0	95.0	0.0	22.700000000000003	2.9000000000000004	14.0	0.0	0.0				-0.285302283120143	-0.3528212565371966	-0.33403707605885236	0.0	0.0
2019-11-21 21:29:50.000034	1574389790.000034	16971.0	4.0	40.0	10.0	2.0	0.0	64.0	0.0	2.0	31.0	0.0	0.0	130.0	2.91	1.99	198.0	19.0	11.0	21.0	21.0	29.0	50.0	34.0	0.0	1525.0	93.10000000000001	230.55094517708292	23.480552018089988	4.064442620744456	35.0	20.75	51.0	0.0	95.0	0.0	23.0	3.7	14.0	0.0	0.0	-0.5185181880374387	-0.5061774160798255	-0.3000000000000007	-0.3218137359245449	-0.3519129724907425	-0.3503529351425751	0.0	0.0
2019-11-21 21:29:53.000070	1574389793.00007	16971.0	4.0	40.0	10.0	2.0	0.0	64.0	0.0	2.0	31.0	0.0	0.0	130.0	2.91	1.99	199.0	19.0	11.0	21.0	21.0	29.0	53.0	70.0	0.0	1525.0	92.10000000000001	233.2184747419039	23.991003154522826	3.9449873921538687	35.0	20.75	51.0	0.0	95.0	0.0	23.900000000000002	4.0	14.0	0.0	0.0	-0.5911277252131018	-0.49443482154578616	-0.3333293332473977	-0.34698945108580004	-0.2963334313827816	-0.3572251646791999	0.0	0.0
2019-11-21 21:29:57.000006	1574389797.000006	16971.0	4.0	40.0	10.0	2.0	0.0	64.0	0.0	2.0	31.0	0.0	0.0	130.0	2.91	1.99	200.0	19.0	11.0	21.0	21.0	29.0	57.0	6.0	0.0	1524.0	91.0	233.44775440051703	23.99854664555186	3.552179349767539	35.0	20.740000000000002	51.0	0.0	95.0	0.0	24.400000000000002	4.5	14.0	0.0	0.0	-0.4949014637187425	-0.3744268375858375	-0.27500440932429693	-0.38438247975866263	-0.2626781068961103	-0.36735721227717444	0.0	0.0
2019-11-21 21:30:01.000009	1574389801.000009	16971.0	4.0	40.0	10.0	2.0	0.0	64.0	0.0	2.0	31.0	0.0	0.0	130.0	2.91	1.99	201.0	19.0	11.0	21.0	21.0	30.0	1.0	9.0	0.0	1524.0	89.80000000000001	233.47259156207716	24.072657556309597	3.4698156252964827	35.0	20.69	51.0	0.0	95.0	0.0	24.6	3.4000000000000004	14.0	0.0	0.0	-0.5399917278997656	-0.39826173056618086	-0.29999976754206265	-0.4442278777487329	-0.2346536191065846	-0.3918128018212763	0.0	0.0
2019-11-21 21:30:04.000057	1574389804.000057	16971.0	4.0	40.0	10.0	2.0	0.0	64.0	0.0	2.0	31.0	0.0	0.0	130.0	2.91	1.99	202.0	19.0	11.0	21.0	21.0	30.0	4.0	57.0	0.0	1524.0	88.80000000000001	232.62626442228938	24.11146479470411	3.0344426285140313	35.0	20.69	51.0	0.0	95.0	0.0	24.6	3.4000000000000004	14.0	0.0	0.0	-0.597656518126612	-0.44564172489167864	-0.33332800873678875	-0.4137259744739568	-0.26053065076901416	-0.3661742727929542	0.0	0.0
2019-11-21 21:30:08.000080	1574389808.00008	16971.0	4.0	40.0	10.0	2.0	0.0	64.0	0.0	2.0	31.0	0.0	0.0	130.0	2.91	1.99	203.0	19.0	11.0	21.0	21.0	30.0	8.0	80.0	0.0	1524.0	87.5	231.65689274658973	23.818989744695408	3.093662902630385	35.0	20.69	51.0	0.0	95.0	0.0	24.400000000000002	3.7	14.0	0.0	0.0	-0.5902330988219635	-0.43531640065773103	-0.32499812097444014	-0.3632086232433276	-0.21627721546492662	-0.331919662075666	0.0	0.0
2019-11-21 21:30:12.000032	1574389812.000032	16971.0	4.0	40.0	10.0	2.0	0.0	64.0	0.0	2.0	31.0	0.0	0.0	130.0	2.91	1.99	204.0	19.0	11.0	21.0	21.0	30.0	12.0	32.0	0.0	1524.0	87.5	231.1062800164133	23.701207854699938	2.902417176583293	35.0	20.68	51.0	0.0	95.0	0.0	24.700000000000003	3.3000000000000003	14.0	0.0	0.0				-0.39473319128966905	-0.22097643661442892	-0.3606967176943295	0.0	0.0
2019-11-21 21:30:16.000062	1574389816.000062	16971.0	4.0	40.0	10.0	2.0	0.0	64.0	0.0	2.0	31.0	0.0	0.0	130.0	2.91	1.99	205.0	19.0	11.0	21.0	21.0	30.0	16.0	62.0	0.0	1524.0	85.2	231.5807692737582	23.796160120074568	3.0923597970665164	35.0	20.63	51.0	0.0	95.0	0.0	24.6	3.0	14.0	0.0	0.0	-1.0202691136916486	-0.7828800259369767	-0.5749956816759167	-0.39145829573378094	-0.24521798629807878	-0.3446992049557395	0.0	0.0
2019-11-21 21:30:20.000056	1574389820.000056	16971.0	4.0	40.0	10.0	2.0	0.0	64.0	0.0	2.0	31.0	0.0	0.0	130.0	2.91	1.99	206.0	19.0	11.0	21.0	21.0	30.0	20.0	56.0	0.0	1524.0	85.2	231.00226012806976	23.712236196948727	2.899997232164905	35.0	20.63	51.0	0.0	95.0	0.0	24.3	3.1	14.0	0.0	0.0				-0.40013508308408885	-0.28189237339486595	-0.3592862439714313	0.0	0.0
2019-11-21 21:30:24.000035	1574389824.000035	16971.0	4.0	40.0	10.0	2.0	0.0	64.0	0.0	2.0	31.0	0.0	0.0	130.0	2.91	1.99	207.0	19.0	11.0	21.0	21.0	30.0	24.0	35.0	0.0	1524.0	84.0	230.17603573846318	23.79997926038024	2.8469190756925924	35.0	20.61	51.0	0.0	95.0	0.0	24.200000000000003	2.9000000000000004	14.0	0.0	0.0	-0.5321213218268374	-0.42936777911590696	-0.3000015735708765	-0.37289638099916794	-0.32295767946774967	-0.36331890442217524	0.0	0.0
2019-11-21 21:30:28.000057	1574389828.000057	16971.0	4.0	40.0	10.0	2.0	0.0	64.0	0.0	2.0	31.0	0.0	0.0	130.0	2.91	1.99	208.0	19.0	11.0	21.0	21.0	30.0	28.0	57.0	0.0	1524.0	82.80000000000001	229.35003006978204	23.89096390512942	2.349817943519991	35.0	20.6	51.0	0.0	95.0	0.0	24.3	2.9000000000000004	14.0	0.0	0.0	-0.5235074264705856	-0.4347786079245401	-0.2999983549208224	-0.447984616349006	-0.3984955498043915	-0.4380811343812122	0.0	0.0
2019-11-21 21:30:32.000006	1574389832.000006	16971.0	4.0	40.0	10.0	2.0	0.0	64.0	0.0	2.0	31.0	0.0	0.0	130.0	2.91	1.99	209.0	19.0	11.0	21.0	21.0	30.0	32.0	6.0	0.0	1524.0	81.7	228.0555542254677	24.255573261948072	1.4722155680806268	35.0	20.56	51.0	0.0	95.0	0.0	24.3	2.6	14.0	0.0	0.0	-0.47498560734942397	-0.4043874055962636	-0.27500350777809024	-0.4961810203342182	-0.40196384645301814	-0.46929464220763106	0.0	0.0
2019-11-21 21:30:36.000022	1574389836.000022	16971.0	4.0	40.0	10.0	2.0	0.0	64.0	0.0	2.0	31.0	0.0	0.0	130.0	2.91	1.99	210.0	19.0	11.0	21.0	21.0	30.0	36.0	22.0	0.0	1524.0	80.60000000000001	226.7239301833828	24.435211230257913	1.3999994540903613	35.0	20.56	51.0	0.0	95.0	0.0	24.700000000000003	1.5	14.0	0.0	0.0	-0.4582154628193717	-0.40553739077734063	-0.2749989017888043	-0.46536557070491685	-0.4441410641747488	-0.48769621765624604	0.0	0.0
2019-11-21 21:30:39.000071	1574389839.000071	16971.0	4.0	40.0	10.0	2.0	0.0	64.0	0.0	2.0	31.0	0.0	0.0	130.0	2.91	1.99	211.0	19.0	11.0	21.0	21.0	30.0	39.0	71.0	0.0	1524.0	79.2	225.81274389630298	24.500019094471075	1.3999994540903613	35.0	20.56	51.0	0.0	95.0	0.0	24.900000000000002	1.4000000000000001	14.0	0.0	0.0	-0.7513760079668235	-0.7033712503504564	-0.4666590268008314	-0.4781623184597926	-0.4555602978764528	-0.5079799328751812	0.0	0.0
2019-11-21 21:30:43.000092	1574389843.000092	16971.0	4.0	40.0	10.0	2.0	0.0	64.0	0.0	2.0	31.0	0.0	0.0	130.0	2.91	1.99	212.0	19.0	11.0	21.0	21.0	30.0	43.0	92.0	0.0	1524.0	77.60000000000001	225.14861433339797	24.21887481903012	1.470277469548268	35.0	20.53	51.0	0.0	95.0	0.0	25.1	1.4000000000000001	14.0	0.0	0.0	-0.6355110617575698	-0.605400543724563	-0.39999790192750734	-0.41874510796651043	-0.47169474513574094	-0.4660896930478553	0.0	0.0
2019-11-21 21:30:47.000050	1574389847.00005	16971.0	4.0	40.0	10.0	2.0	0.0	64.0	0.0	2.0	31.0	0.0	0.0	130.0	2.91	1.99	213.0	19.0	11.0	21.0	21.0	30.0	47.0	50.0	0.0	1524.0	76.10000000000001	224.69858502168307	24.250707222064133	1.8767813876937398	35.0	20.52	51.0	0.0	95.0	0.0	25.1	1.4000000000000001	14.0	0.0	0.0	-0.5868124605887101	-0.5768603561464116	-0.37500393394782394	-0.45983822114600725	-0.4679263792326947	-0.4875312441182167	0.0	0.0
2019-11-21 21:30:51.000061	1574389851.000061	16971.0	4.0	40.0	10.0	2.0	0.0	64.0	0.0	2.0	31.0	0.0	0.0	130.0	2.91	1.99	214.0	19.0	11.0	21.0	21.0	30.0	51.0	61.0	0.0	1524.0	74.5	224.762098639882	24.38103452359299	2.0000008571513597	35.0	20.5	51.0	0.0	95.0	0.0	24.6	1.4000000000000001	14.0	0.0	0.0	-0.6324868386126354	-0.6327076567110923	-0.3999989032775453	-0.5053782317163226	-0.4233560196527108	-0.487697163751335	0.0	0.0
2019-11-21 21:30:55.000009	1574389855.000009	16971.0	4.0	40.0	10.0	2.0	0.0	64.0	0.0	2.0	31.0	0.0	0.0	130.0	2.91	1.99	215.0	19.0	11.0	21.0	21.0	30.0	55.0	9.0	0.0	1524.0	73.0	224.53256358814318	24.399980663441237	2.1781462470574997	35.0	20.5	51.0	0.0	95.0	0.0	24.6	1.5	14.0	0.0	0.0	-0.5929657418610352	-0.5931727620859224	-0.3750048727430259	-0.4750968299453894	-0.43807451963688115	-0.48833156504649344	0.0	0.0
2019-11-21 21:30:59.000027	1574389859.000027	16971.0	4.0	40.0	10.0	2.0	0.0	64.0	0.0	2.0	31.0	0.0	0.0	130.0	2.91	1.99	216.0	19.0	11.0	21.0	21.0	30.0	59.0	27.0	0.0	1524.0	71.5	224.03009197745337	24.21200531818972	1.8239767951471098	35.0	20.5	51.0	0.0	95.0	0.0	24.8	2.0	14.0	0.0	0.0	-0.5833268408331661	-0.591735554523003	-0.37499832362685964	-0.5023350477807667	-0.4214028961448126	-0.49706448162372174	0.0	0.0
2019-11-21 21:31:02.000076	1574389862.000076	16971.0	4.0	40.0	10.0	2.0	0.0	64.0	0.0	2.0	31.0	0.0	0.0	130.0	2.91	1.99	217.0	19.0	11.0	21.0	21.0	31.0	2.0	76.0	0.0	1524.0	71.5	224.38559320865573	24.354287347650292	2.108593853105017	35.0	20.48	51.0	0.0	95.0	0.0	24.900000000000002	2.0	14.0	0.0	0.0				-0.4927632184471881	-0.4202832465237208	-0.4985131926409272	0.0	0.0
2019-11-21 21:31:07.000015	1574389867.000015	16971.0	4.0	40.0	10.0	2.0	0.0	64.0	0.0	2.0	31.0	0.0	0.0	130.0	2.91	1.99	218.0	19.0	11.0	21.0	21.0	31.0	7.0	15.0	0.0	1523.0	70.0	223.9750898265722	24.191665329863813	1.7958224266151028	35.0	20.44	51.0	0.0	95.0	0.0	24.900000000000002	2.2	14.0	0.0	0.0	-0.46376456364309326	-0.4719302485617034	-0.30000366215407903	-0.5020840193180769	-0.45488819595712293	-0.5217598745824359	0.0	0.0
2019-11-21 21:31:10.000066	1574389870.000066	16971.0	4.0	40.0	10.0	2.0	0.0	64.0	0.0	2.0	31.0	0.0	0.0	130.0	2.91	1.99	219.0	19.0	11.0	21.0	21.0	31.0	10.0	66.0	0.0	1523.0	68.3	223.15226358592014	24.14167053236527	1.8770968906164265	35.0	20.44	51.0	0.0	95.0	0.0	24.700000000000003	1.8	14.0	0.0	0.0	-0.875873255315535	-0.9069933069176633	-0.5666570294217838	-0.4611063202373136	-0.4608006274323206	-0.5029947745207536	0.0	0.0
2019-11-21 21:31:14.000078	1574389874.000078	16971.0	4.0	40.0	10.0	2.0	0.0	64.0	0.0	2.0	31.0	0.0	0.0	130.0	2.91	1.99	220.0	19.0	11.0	21.0	21.0	31.0	14.0	78.0	0.0	1523.0	66.8	222.49072048562817	24.651140865290273	1.7814003665682028	35.0	20.44	51.0	0.0	95.0	0.0	24.5	1.7000000000000002	14.0	0.0	0.0	-0.5788722729344299	-0.6123543158998813	-0.37499888241624113	-0.49671794782360446	-0.507826345708419	-0.5302986733099943	0.0	0.0
2019-11-21 21:31:18.000069	1574389878.000069	16971.0	4.0	40.0	10.0	2.0	0.0	64.0	0.0	2.0	31.0	0.0	0.0	130.0	2.91	1.99	221.0	19.0	11.0	21.0	21.0	31.0	18.0	69.0	0.0	1523.0	65.10000000000001	222.10603741150092	24.953046549615305	1.1061129443470932	35.0	20.44	51.0	0.0	95.0	0.0	24.900000000000002	2.2	14.0	0.0	0.0	-0.6355488252670133	-0.6889789024796351	-0.42500096261719056	-0.5146272973438034	-0.50871112098237	-0.5586973601311116	0.0	0.0
2019-11-21 21:31:22.000053	1574389882.000053	16971.0	4.0	40.0	10.0	2.0	0.0	64.0	0.0	2.0	31.0	0.0	0.0	130.0	2.91	1.99	222.0	19.0	11.0	21.0	21.0	31.0	22.0	53.0	0.0	1523.0	63.5	221.42749104398982	24.8479731081676	0.8959239116470913	35.0	20.41	51.0	0.0	95.0	0.0	0.0	1.2000000000000002	14.0	0.0	0.0	-0.5764687419939529	-0.635756444677651	-0.4000015974108614	-0.5019675765131549	-0.5008678441233868	-0.5523820732542838	0.0	0.0
2019-11-21 21:31:26.000044	1574389886.000044	16971.0	4.0	40.0	10.0	2.0	0.0	64.0	0.0	2.0	31.0	0.0	0.0	130.0	2.91	1.99	223.0	19.0	11.0	21.0	21.0	31.0	26.0	44.0	0.0	1523.0	61.800000000000004	220.07838362621223	25.09344041555759	0.6239339101899991	35.0	20.38	51.0	0.0	95.0	0.0	25.5	1.0	14.0	0.0	0.0	-0.6128079863552106	-0.680831145260818	-0.4250009372851051	-0.49205457027389876	-0.540624445096942	-0.6045498401589336	0.0	0.0
2019-11-21 21:31:30.000027	1574389890.000027	16971.0	4.0	40.0	10.0	2.0	0.0	64.0	0.0	2.0	31.0	0.0	0.0	130.0	2.91	1.99	224.0	19.0	11.0	21.0	21.0	31.0	30.0	27.0	0.0	1523.0	60.2	219.17044239489394	25.168182730250578	0.434087732929003	35.0	20.38	51.0	0.0	95.0	0.0	25.400000000000002	0.8	14.0	0.0	0.0	-0.5666838008859711	-0.6544284364660388	-0.4000017166211368	-0.4537504531638656	-0.5258730981430152	-0.5718889847715669	0.0	0.0
2019-11-21 21:31:34.000070	1574389894.00007	16971.0	4.0	40.0	10.0	2.0	0.0	64.0	0.0	2.0	31.0	0.0	0.0	130.0	2.91	1.99	225.0	19.0	11.0	21.0	21.0	31.0	34.0	70.0	0.0	1523.0	58.2	217.86564362302937	24.603644320446787	0.4709070492459761	35.0	20.38	51.0	0.0	95.0	0.0	0.30000000000000004	0.5	14.0	0.0	0.0	-0.6729711947619204	-0.8166697055351622	-0.49999460583784244	-0.44031908667544384	-0.5488672846841979	-0.5687686750452234	0.0	0.0
2019-11-21 21:31:38.000019	1574389898.000019	16971.0	4.0	40.0	10.0	2.0	0.0	64.0	0.0	2.0	31.0	0.0	0.0	130.0	2.91	1.99	226.0	19.0	11.0	21.0	21.0	31.0	38.0	19.0	0.0	1523.0	56.300000000000004	217.24825897260854	24.704031804867093	0.5760064674656703	35.0	20.38	51.0	0.0	95.0	0.0	0.1	0.5	14.0	0.0	0.0	-0.6380117989036294	-0.7881601827024305	-0.4750060588894246	-0.442592903815488	-0.5727294565155054	-0.5742338296649091	0.0	0.0
2019-11-21 21:31:42.000040	1574389902.00004	16971.0	4.0	40.0	10.0	2.0	0.0	64.0	0.0	2.0	31.0	0.0	0.0	130.0	2.91	1.99	227.0	19.0	11.0	21.0	21.0	31.0	42.0	40.0	0.0	1523.0	54.7	218.0988086727745	24.718267149369037	1.1720498622269353	35.0	20.35	51.0	0.0	95.0	0.0	24.900000000000002	0.4	14.0	0.0	0.0	-0.5357044720548192	-0.7009258682042329	-0.3999979019275091	-0.43494407006651903	-0.6144964280874483	-0.5621626061752407	0.0	0.0
2019-11-21 21:31:45.000092	1574389905.000092	16971.0	4.0	40.0	10.0	2.0	0.0	64.0	0.0	2.0	31.0	0.0	0.0	130.0	2.91	1.99	228.0	19.0	11.0	21.0	21.0	31.0	45.0	92.0	0.0	1523.0	54.7	217.3436628329421	24.786974009001522	0.691286794536248	35.0	20.31	51.0	0.0	95.0	0.0	24.900000000000002	0.5	14.0	0.0	0.0				-0.44625399942926136	-0.5679019455303562	-0.5565022446102308	0.0	0.0
2019-11-21 21:31:50.000020	1574389910.00002	16971.0	4.0	40.0	10.0	2.0	0.0	64.0	0.0	2.0	31.0	0.0	0.0	130.0	2.91	1.99	229.0	19.0	11.0	21.0	21.0	31.0	50.0	20.0	0.0	1523.0	51.0	219.1685158059891	24.226176077262988	1.9843050474891866	35.0	20.31	51.0	0.0	95.0	0.0	25.400000000000002	0.6000000000000001	14.0	0.0	0.0	-0.9680608362970987	-1.2758353747050177	-0.740010656510271	-0.44109843046355396	-0.5744643444050422	-0.5753988978525023	0.0	0.0
2019-11-21 21:31:53.000077	1574389913.000077	16971.0	4.0	40.0	10.0	2.0	0.0	64.0	0.0	2.0	31.0	0.0	0.0	130.0	2.91	1.99	230.0	19.0	11.0	21.0	21.0	31.0	53.0	77.0	0.0	1523.0	51.0	218.74162809217952	24.581956611236485	1.7708204181188867	35.0	20.31	51.0	0.0	95.0	0.0	25.200000000000003	1.3	14.0	0.0	0.0				-0.5155479227611572	-0.4876268981360123	-0.5500184974625006	0.0	0.0
2019-11-21 21:31:57.000089	1574389917.000089	16971.0	4.0	40.0	10.0	2.0	0.0	64.0	0.0	2.0	31.0	0.0	0.0	130.0	2.91	1.99	231.0	19.0	11.0	21.0	21.0	31.0	57.0	89.0	0.0	1523.0	49.2	219.5438452857816	24.07494464287403	1.8436730005621589	35.0	20.31	51.0	0.0	95.0	0.0	25.200000000000003	1.7000000000000002	14.0	0.0	0.0	-0.610530569728312	-0.7650722633486446	-0.44999865889948865	-0.4781835862104202	-0.5147768101076354	-0.556843149957283	0.0	0.0
2019-11-21 21:32:01.000081	1574389921.000081	16971.0	4.0	40.0	10.0	2.0	0.0	64.0	0.0	2.0	31.0	0.0	0.0	130.0	2.91	1.99	232.0	19.0	11.0	21.0	21.0	32.0	1.0	81.0	0.0	1523.0	47.5	220.45883411151988	23.91914230496629	1.936929700170454	35.0	20.27	51.0	0.0	95.0	0.0	24.700000000000003	2.0	14.0	0.0	0.0	-0.5975630769165008	-0.732945864476237	-0.42500083595678795	-0.4845476568019151	-0.5634923366029897	-0.567243294255187	0.0	0.0
2019-11-21 21:32:05.000053	1574389925.000053	16971.0	4.0	40.0	10.0	2.0	0.0	64.0	0.0	2.0	31.0	0.0	0.0	130.0	2.91	1.99	233.0	19.0	11.0	21.0	21.0	32.0	5.0	53.0	0.0	1523.0	45.7	220.56129389390483	24.238750024034026	2.183692073842488	35.0	20.31	51.0	0.0	95.0	0.0	24.3	1.5	14.0	0.0	0.0	-0.660227637726429	-0.778513708217312	-0.4500031650288976	-0.4911025501253338	-0.524475553780576	-0.5421777187850418	0.0	0.0
2019-11-21 21:32:09.000009	1574389929.000009	16971.0	4.0	40.0	10.0	2.0	0.0	64.0	0.0	2.0	31.0	0.0	0.0	130.0	2.91	1.99	234.0	19.0	11.0	21.0	21.0	32.0	9.0	9.0	0.0	1522.0	44.0	220.19449346780794	24.194491040492696	1.289003248389617	35.0	20.27	51.0	0.0	95.0	0.0	24.6	2.6	14.0	0.0	0.0	-0.6197295325813789	-0.7207564658455081	-0.425004661134342	-0.5102280469059117	-0.5363430312748935	-0.5541565599660782	0.0	0.0
2019-11-21 21:32:13.000028	1574389933.000028	16971.0	4.0	40.0	10.0	2.0	0.0	64.0	0.0	2.0	31.0	0.0	0.0	130.0	2.91	1.99	235.0	19.0	11.0	21.0	21.0	32.0	13.0	28.0	0.0	1522.0	42.300000000000004	220.7902584986072	23.94355707393219	1.29516876683016	35.0	20.31	51.0	0.0	95.0	0.0	24.900000000000002	1.7000000000000002	14.0	0.0	0.0	-0.6073826299145259	-0.7139245925714645	-0.4249979987834739	-0.46422651317970504	-0.5628644918210456	-0.5417382285828177	0.0	0.0
2019-11-21 21:32:17.000020	1574389937.00002	16971.0	4.0	40.0	10.0	2.0	0.0	64.0	0.0	2.0	31.0	0.0	0.0	130.0	2.91	1.99	236.0	19.0	11.0	21.0	21.0	32.0	17.0	20.0	0.0	1522.0	40.5	221.6514969528149	23.77426287406143	1.537128025220081	35.0	20.25	51.0	0.0	95.0	0.0	24.5	0.9	14.0	0.0	0.0	-0.6498474280713562	-0.7747325713787614	-0.450000885130717	-0.47569485558442537	-0.5943369438210805	-0.5456583194453561	0.0	0.0
2019-11-21 21:32:21.000003	1574389941.000003	16971.0	4.0	40.0	10.0	2.0	0.0	64.0	0.0	2.0	31.0	0.0	0.0	130.0	2.91	1.99	237.0	19.0	11.0	21.0	21.0	32.0	21.0	3.0	0.0	1522.0	39.0	221.5887399055328	23.488915381350107	1.4296382072726166	35.0	20.25	51.0	0.0	95.0	0.0	24.400000000000002	0.9	14.0	0.0	0.0	-0.5595172131531218	-0.6348710401985465	-0.37500158698038316	-0.5136358026083203	-0.5709674569629061	-0.5338721058158208	0.0	0.0
2019-11-21 21:32:25.000030	1574389945.00003	16971.0	4.0	40.0	10.0	2.0	0.0	64.0	0.0	2.0	31.0	0.0	0.0	130.0	2.91	1.99	238.0	19.0	11.0	21.0	21.0	32.0	25.0	30.0	0.0	1522.0	37.2	222.63341697911068	24.382490887609023	2.0046168123071446	35.0	20.25	51.0	0.0	95.0	0.0	24.200000000000003	1.6	14.0	0.0	0.0	-0.6834675994249241	-0.7646854685257218	-0.4499969691242264	-0.521665487743378	-0.5935451562511538	-0.5603081887570958	0.0	0.0
2019-11-21 21:32:28.000091	1574389948.000091	16971.0	4.0	40.0	10.0	2.0	0.0	64.0	0.0	2.0	31.0	0.0	0.0	130.0	2.91	1.99	239.0	19.0	11.0	21.0	21.0	32.0	28.0	91.0	0.0	1522.0	35.5	221.5659695713347	23.457383392000587	1.4353142463861086	35.0	20.25	51.0	0.0	95.0	0.0	24.200000000000003	1.5	14.0	0.0	0.0	-0.8557663893439431	-0.9672679459125249	-0.566655138038371	-0.4671805168862791	-0.6020834301778821	-0.5701156968082045	0.0	0.0
2019-11-21 21:32:33.000014	1574389953.000014	16971.0	4.0	40.0	10.0	2.0	0.0	64.0	0.0	2.0	31.0	0.0	0.0	130.0	2.91	1.99	240.0	19.0	11.0	21.0	21.0	32.0	33.0	14.0	0.0	1522.0	34.0	223.86124915065474	24.48612982577897	1.8277666756093676	35.0	20.25	51.0	0.0	95.0	0.0	23.900000000000002	1.4000000000000001	14.0	0.0	0.0	-0.4729468019504303	-0.5073508543451328	-0.3000046206232291	-0.48393317526177754	-0.49527269677674274	-0.5099192462621375	0.0	0.0
2019-11-21 21:32:36.000057	1574389956.000057	16971.0	4.0	40.0	10.0	2.0	0.0	64.0	0.0	2.0	31.0	0.0	0.0	130.0	2.91	1.99	241.0	19.0	11.0	21.0	21.0	32.0	36.0	57.0	0.0	1522.0	34.0	223.1736222069167	24.41736713140516	1.9652408664745749	35.0	20.23	51.0	0.0	95.0	0.0	25.200000000000003	2.2	14.0	0.0	0.0				-0.45812641043988883	-0.5177525484424518	-0.5762416946375967	0.0	0.0
2019-11-21 21:32:40.000079	1574389960.000079	16971.0	4.0	40.0	10.0	2.0	0.0	64.0	0.0	2.0	31.0	0.0	0.0	130.0	2.91	1.99	242.0	19.0	11.0	21.0	21.0	32.0	40.0	79.0	0.0	1522.0	32.1	223.97715463110188	24.477084430183332	1.777073010199884	35.0	20.25	51.0	0.0	95.0	0.0	24.900000000000002	2.0	14.0	0.0	0.0	-0.7143358799855208	-0.7662995446959835	-0.4749973952913062	-0.4541549811212052	-0.5181469175782181	-0.5419040735471445	0.0	0.0
2019-11-21 21:32:44.000036	1574389964.000036	16971.0	4.0	40.0	10.0	2.0	0.0	64.0	0.0	2.0	31.0	0.0	0.0	130.0	2.91	1.99	243.0	19.0	11.0	21.0	21.0	32.0	44.0	36.0	0.0	1522.0	30.5	223.59219329100688	24.23216635488324	1.4203101755258154	35.0	20.21	51.0	0.0	95.0	0.0	25.1	1.8	14.0	0.0	0.0	-0.6097220118273959	-0.6313856262326405	-0.40000429158046785	-0.4684474369314265	-0.5329051519130805	-0.5535224457028585	0.0	0.0
2019-11-21 21:32:48.000042	1574389968.000042	16971.0	4.0	40.0	10.0	2.0	0.0	64.0	0.0	2.0	31.0	0.0	0.0	130.0	2.91	1.99	244.0	19.0	11.0	21.0	21.0	32.0	48.0	42.0	0.0	1522.0	28.6	222.93206219485302	23.700760107404992	0.8322912993649095	35.0	20.25	51.0	0.0	95.0	0.0	24.900000000000002	1.7000000000000002	14.0	0.0	0.0	-0.7262871646652114	-0.7549877229240927	-0.47499929219589765	-0.47784706466618854	-0.5469958101970944	-0.5603050654926578	0.0	0.0
2019-11-21 21:32:51.000074	1574389971.000074	16971.0	4.0	40.0	10.0	2.0	0.0	64.0	0.0	2.0	31.0	0.0	0.0	130.0	2.91	1.99	245.0	19.0	11.0	21.0	21.0	32.0	51.0	74.0	0.0	1522.0	27.1	223.51602422653798	23.689688752318986	0.9735277057065854	35.0	20.25	51.0	0.0	95.0	0.0	24.3	0.7000000000000001	14.0	0.0	0.0	-0.7706058605229222	-0.8321786298246266	-0.49999467537510395	-0.46714833332805944	-0.5845670617887898	-0.5567286456977381	0.0	0.0
2019-11-21 21:32:55.000038	1574389975.000038	16971.0	4.0	40.0	10.0	2.0	0.0	64.0	0.0	2.0	31.0	0.0	0.0	130.0	2.91	1.99	246.0	19.0	11.0	21.0	21.0	32.0	55.0	38.0	0.0	1522.0	25.3	223.91186605648306	23.870603662061225	1.3235826727261497	35.0	20.25	51.0	0.0	95.0	0.0	24.0	1.1	14.0	0.0	0.0	-0.7086706571560185	-0.7549215953857246	-0.45000405017206546	-0.49348042924789376	-0.5510738075476469	-0.5367874109778037	0.0	0.0
2019-11-21 21:32:59.000040	1574389979.00004	16971.0	4.0	40.0	10.0	2.0	0.0	64.0	0.0	2.0	31.0	0.0	0.0	130.0	2.91	1.99	247.0	19.0	11.0	21.0	21.0	32.0	59.0	40.0	0.0	1522.0	23.6	224.4587658889503	23.97645503330582	1.5764526414240132	35.0	20.25	51.0	0.0	95.0	0.0	24.3	1.1	14.0	0.0	0.0	-0.6660515092555326	-0.6969830914130238	-0.42499977201235584	-0.5109339146241142	-0.5397729102833294	-0.5365843272134803	0.0	0.0
2019-11-21 21:33:03.000040	1574389983.00004	16971.0	4.0	40.0	10.0	2.0	0.0	64.0	0.0	2.0	31.0	0.0	0.0	130.0	2.91	1.99	248.0	19.0	11.0	21.0	21.0	33.0	3.0	40.0	0.0	1522.0	22.0	224.93708224038332	23.91573542883404	1.4314412340478486	35.0	20.25	51.0	0.0	95.0	0.0	24.3	0.9	14.0	0.0	0.0	-0.6302984627714323	-0.6526931649354147	-0.40000000000000036	-0.49799309914488815	-0.5164346713624196	-0.557494487343919	0.0	0.0
2019-11-21 21:33:07.000069	1574389987.000069	16971.0	4.0	40.0	10.0	2.0	0.0	64.0	0.0	2.0	31.0	0.0	0.0	130.0	2.91	1.99	249.0	19.0	11.0	21.0	21.0	33.0	7.0	69.0	0.0	1522.0	20.3	225.35851010526446	23.90001769141008	1.6689685096649007	35.0	20.25	51.0	0.0	95.0	0.0	24.400000000000002	1.5	14.0	0.0	0.0	-0.673287779056147	-0.6829932885040972	-0.4249969348532486	-0.510505974088579	-0.5124465504883895	-0.5628997986430813	0.0	0.0
2019-11-21 21:33:11.000012	1574389991.000012	16971.0	4.0	40.0	10.0	2.0	0.0	64.0	0.0	2.0	31.0	0.0	0.0	130.0	2.91	1.99	250.0	19.0	11.0	21.0	21.0	33.0	11.0	12.0	0.0	1522.0	20.3	225.89036413607425	23.4096998384455	1.798058107812803	35.0	20.25	51.0	0.0	95.0	0.0	24.5	1.6	14.0	0.0	0.0				-0.5116673085077343	-0.48165345585362135	-0.5397819132471137	0.0	0.0
2019-11-21 21:33:15.000054	1574389995.000054	16971.0	4.0	40.0	10.0	2.0	0.0	64.0	0.0	2.0	31.0	0.0	0.0	130.0	2.91	1.99	251.0	19.0	11.0	21.0	21.0	33.0	15.0	54.0	0.0	1522.0	18.7	225.41610964941765	23.883791351051713	1.7032452377599074	35.0	20.25	51.0	0.0	95.0	0.0	24.400000000000002	1.4000000000000001	14.0	0.0	0.0	-0.63815275545718	-0.6383755516789862	-0.39999580387702727	-0.47170791475517676	-0.5336830247784409	-0.543761962829929	0.0	0.0
2019-11-21 21:33:19.000001	1574389999.000001	16971.0	4.0	40.0	10.0	2.0	0.0	64.0	0.0	2.0	31.0	0.0	0.0	130.0	2.91	1.99	252.0	19.0	11.0	21.0	21.0	33.0	19.0	1.0	0.0	1522.0	17.0	225.90831101000427	23.399997423599412	1.7917322535568803	35.0	20.25	51.0	0.0	95.0	0.0	24.400000000000002	1.7000000000000002	14.0	0.0	0.0	-0.6828897283819317	-0.6734207411964167	-0.42500562377264944	-0.5309105713302879	-0.48491016738205756	-0.5464660051817061	0.0	0.0
2019-11-21 21:33:23.000028	1574390003.000028	16971.0	4.0	40.0	10.0	2.0	0.0	64.0	0.0	2.0	31.0	0.0	0.0	130.0	2.91	1.99	253.0	19.0	11.0	21.0	21.0	33.0	23.0	28.0	0.0	1522.0	15.3	226.10599467371912	23.399997423599412	1.713271698059861	35.0	20.25	51.0	0.0	95.0	0.0	23.900000000000002	1.8	14.0	0.0	0.0	-0.7054978366845583	-0.6839137722242234	-0.4249971375062143	-0.5398755497969854	-0.5390209435526068	-0.5347792190643352	0.0	0.0
2019-11-21 21:33:26.000088	1574390006.000088	16971.0	4.0	40.0	10.0	2.0	0.0	64.0	0.0	2.0	31.0	0.0	0.0	130.0	2.91	1.99	254.0	19.0	11.0	21.0	21.0	33.0	26.0	88.0	0.0	1522.0	13.600000000000001	226.97656015754586	23.355904029807995	1.7558975052874743	35.0	20.25	51.0	0.0	95.0	0.0	23.900000000000002	1.7000000000000002	14.0	0.0	0.0	-0.9422413643090948	-0.9102297750271903	-0.5666553181695794	-0.5435128887150487	-0.5088396611967106	-0.5214872376135774	0.0	0.0
2019-11-21 21:33:31.000008	1574390011.000008	16971.0	4.0	40.0	10.0	2.0	0.0	64.0	0.0	2.0	31.0	0.0	0.0	130.0	2.91	1.99	255.0	19.0	11.0	21.0	21.0	33.0	31.0	8.0	0.0	1522.0	12.0	227.33549222176643	23.245817272929155	1.7000001556208604	35.0	20.31	51.0	0.0	95.0	0.0	23.900000000000002	1.8	14.0	0.0	0.0	-0.5393219191498074	-0.5064569928391172	-0.32000511177599195	-0.5301490792740763	-0.5105274943378201	-0.5359921932920255	0.0	0.0
2019-11-21 21:33:35.000001	1574390015.000001	16971.0	4.0	40.0	10.0	2.0	0.0	64.0	0.0	2.0	31.0	0.0	0.0	130.0	2.91	1.99	256.0	19.0	11.0	21.0	21.0	33.0	35.0	1.0	0.0	1522.0	10.3	227.66765565365165	23.035644617017144	1.6678277898383198	35.0	20.29	51.0	0.0	95.0	0.0	23.8	1.7000000000000002	14.0	0.0	0.0	-0.724074510575991	-0.6705003484921417	-0.4250007599605796	-0.5438635399845546	-0.563274895454021	-0.5461500178767099	0.0	0.0
2019-11-21 21:33:38.000098	1574390018.000098	16971.0	4.0	40.0	10.0	2.0	0.0	64.0	0.0	2.0	31.0	0.0	0.0	130.0	2.91	1.99	257.0	19.0	11.0	21.0	21.0	33.0	38.0	98.0	0.0	1522.0	8.6	227.97437174224433	21.776754402961867	2.348813424867222	35.0	20.31	51.0	0.0	95.0	0.0	23.6	1.7000000000000002	14.0	0.0	0.0	-0.9830667639178432	-0.8945219288696896	-0.5666483381689683	-0.5759653380469245	-0.45546273077060584	-0.4614884941658616	0.0	0.0
2019-11-21 21:33:43.000026	1574390023.000026	16971.0	4.0	40.0	10.0	2.0	0.0	64.0	0.0	2.0	31.0	0.0	0.0	130.0	2.91	1.99	258.0	19.0	11.0	21.0	21.0	33.0	43.0	26.0	0.0	1522.0	7.0	227.86838063191718	17.88000165971854	2.7999989081807226	35.0	20.31	51.0	0.0	95.0	0.0	23.400000000000002	1.7000000000000002	14.0	0.0	0.0	-0.559605306737432	-0.5111689992810659	-0.3200046082206574	-0.5111952277377518	-0.44419848572696374	-0.4358648235588878	0.0	0.0
2019-11-21 21:33:46.000074	1574390026.000074	16971.0	4.0	40.0	10.0	2.0	0.0	64.0	0.0	2.0	31.0	0.0	0.0	130.0	2.91	1.99	259.0	19.0	11.0	21.0	21.0	33.0	46.0	74.0	0.0	1522.0	5.5	226.96141938606283	10.606244407898227	3.338669435190549	35.0	20.32	51.0	0.0	95.0	0.0	21.6	2.8000000000000003	14.0	0.0	0.0	-0.9664598707526018	-0.8641148545677411	-0.4999920131051831	-0.4323888407675185	-0.39917198825730504	-0.40290273537223775	0.0	0.0
2019-11-21 21:33:51.000015	1574390031.000015	16971.0	4.0	40.0	10.0	2.0	0.0	64.0	0.0	2.0	31.0	0.0	0.0	130.0	2.91	1.99	260.0	19.0	11.0	21.0	21.0	33.0	51.0	15.0	0.0	1522.0	4.5	226.68726199465627	8.427006294876609	3.838837111628424	35.0	20.35	51.0	0.0	95.0	0.0	14.600000000000001	2.8000000000000003	14.0	0.0	0.0	-0.578919792429116	-0.5304822530584952	-0.20000235560330554	-0.42999025164960436	-0.4214214891479229	-0.3228921057732088	0.0	0.0
2019-11-21 21:33:54.000067	1574390034.000067	16971.0	4.0	40.0	10.0	2.0	0.0	64.0	0.0	2.0	31.0	0.0	0.0	130.0	2.91	1.99	261.0	19.0	11.0	21.0	21.0	33.0	54.0	67.0	0.0	1522.0	3.7	226.6845462443455	6.4158570529348555	3.677101316529769	35.0	20.38	51.0	0.0	95.0	0.0	14.600000000000001	2.8000000000000003	14.0	0.0	0.0	-0.7631720362652082	-0.7166662447450445	-0.2666620467244636	-0.35968984611896765	-0.38965874593312894	-0.26271139357997897	0.0	0.0
2019-11-21 21:33:58.000094	1574390038.000094	16971.0	4.0	40.0	10.0	2.0	0.0	64.0	0.0	2.0	31.0	0.0	0.0	130.0	2.91	1.99	262.0	19.0	11.0	21.0	21.0	33.0	58.0	94.0	0.0	1522.0	3.2	226.97577456022938	5.005537381022335	4.243172636136513	35.0	20.38	51.0	0.0	95.0	0.0	7.7	3.5	14.0	0.0	0.0	-0.6814682982980323	-0.6446578724534754	-0.12499915809006308	-0.3069332316343445	-0.35617921412321174	-0.19793018654330916	0.0	0.0
2019-11-21 21:34:02.000057	1574390042.000057	16971.0	4.0	40.0	10.0	2.0	0.0	64.0	0.0	2.0	31.0	0.0	0.0	130.0	2.91	1.99	263.0	19.0	11.0	21.0	21.0	34.0	2.0	57.0	0.0	1522.0	3.0	226.70608566994756	6.1732748357390665	3.614380636281486	35.0	20.42	51.0	0.0	95.0	0.0	7.7	4.1000000000000005	14.0	0.0	0.0	-0.2725916736814926	-0.25786726813694016	-0.05000046194026479	-0.31922386253196594	-0.3612380808274324	-0.17200050741287334	0.0	0.0
2019-11-21 21:34:06.000080	1574390046.00008	16971.0	4.0	40.0	10.0	2.0	0.0	64.0	0.0	2.0	31.0	0.0	0.0	130.0	2.91	1.99	264.0	19.0	11.0	21.0	21.0	34.0	6.0	80.0	0.0	1522.0	3.0	227.00014885288084	4.774210481380048	4.262266061381394	35.0	20.41	51.0	0.0	95.0	0.0	6.300000000000001	3.6	14.0	0.0	0.0				-0.2917220775471168	-0.3255977789435785	-0.14471460126263203	0.0	0.0
2019-11-21 21:34:10.000072	1574390050.000072	16971.0	4.0	40.0	10.0	2.0	0.0	64.0	0.0	2.0	31.0	0.0	0.0	130.0	2.91	1.99	265.0	19.0	11.0	21.0	21.0	34.0	10.0	72.0	0.0	1522.0	2.6	226.8798960785762	3.719585191447362	4.000001714302719	35.0	20.44	51.0	0.0	95.0	0.0	5.0	4.4	14.0	0.0	0.0	-0.8530889083947493	-0.7955182768948136	-0.10000020265620291	-0.21640720117717327	-0.31472941951805383	-0.1646156607631588	0.0	0.0
2019-11-21 21:34:14.000058	1574390054.000058	16971.0	4.0	40.0	10.0	2.0	0.0	64.0	0.0	2.0	31.0	0.0	0.0	130.0	2.91	1.99	266.0	19.0	11.0	21.0	21.0	34.0	14.0	58.0	0.0	1522.0	2.5	226.10860065947233	2.9204627963696037	3.9469755483745295	35.0	20.45	51.0	0.0	95.0	0.0	3.9000000000000004	4.0	14.0	0.0	0.0	-0.26888960835207115	-0.25074361629395375	-0.02500008791716024	-0.2106980466525839	-0.3370006373116091	-0.16398446142349868	0.0	0.0
2019-11-21 21:34:18.000087	1574390058.000087	16971.0	4.0	40.0	10.0	2.0	0.0	64.0	0.0	2.0	31.0	0.0	0.0	130.0	2.91	1.99	267.0	19.0	11.0	21.0	21.0	34.0	18.0	87.0	0.0	1522.0	2.1	225.51246205250752	2.5230669685909133	3.941545012742464	35.0	20.47	51.0	0.0	95.0	0.0	3.0	4.0	14.0	0.0	0.0	-1.381562496831782	-1.3161040571949776	-0.09999927282862153	-0.19573050130692476	-0.3593592102369972	-0.12734020918775632	0.0	0.0
2019-11-21 21:34:22.000055	1574390062.000055	16971.0	4.0	40.0	10.0	2.0	0.0	64.0	0.0	2.0	31.0	0.0	0.0	130.0	2.91	1.99	268.0	19.0	11.0	21.0	21.0	34.0	22.0	55.0	0.0	1522.0	2.0	226.20450399012915	1.8521504004464697	4.113037831741494	35.0	20.5	51.0	0.0	95.0	0.0	2.7	3.8000000000000003	14.0	0.0	0.0	-0.37674958352678894	-0.37295495546220253	-0.025000199677154847	-0.19073714093962074	-0.2988908687096535	-0.13710066253730485	0.0	0.0
2019-11-21 21:34:26.000082	1574390066.000082	16971.0	4.0	40.0	10.0	2.0	0.0	64.0	0.0	2.0	31.0	0.0	0.0	130.0	2.91	1.99	269.0	19.0	11.0	21.0	21.0	34.0	26.0	82.0	0.0	1522.0	1.7000000000000002	226.9011599129879	0.19602998268004868	4.000001714302719	35.0	20.5	51.0	0.0	95.0	0.0	2.2	4.2	14.0	0.0	0.0	-1.4081620952547373	-1.3650806570785234	-0.07499949485403781	-0.12273219409999012	-0.27326048691146904	-0.14159630935977552	0.0	0.0
2019-11-21 21:34:30.000025	1574390070.000025	16971.0	4.0	40.0	10.0	2.0	0.0	64.0	0.0	2.0	31.0	0.0	0.0	130.0	2.91	1.99	270.0	19.0	11.0	21.0	21.0	34.0	30.0	25.0	0.0	1522.0	1.6	227.14314236507892	-2.0795160787605287	4.000001714302719	35.0	20.5	51.0	0.0	95.0	0.0	1.4000000000000001	4.0	14.0	0.0	0.0	-0.7484751336712416	-0.7080452435746509	-0.025000356142825992	-0.11866921996386497	-0.21917323458560134	-0.08528018219054646	0.0	0.0
2019-11-21 21:34:34.000055	1574390074.000055	16971.0	4.0	40.0	10.0	2.0	0.0	64.0	0.0	2.0	31.0	0.0	0.0	130.0	2.91	1.99	271.0	19.0	11.0	21.0	21.0	34.0	34.0	55.0	0.0	1523.0	1.5	224.62963281269472	-3.2900461829211736	4.065008631200628	35.0	20.56	51.0	0.0	95.0	0.0	1.0	4.0	14.0	0.0	0.0	1.05087600234436	0.9731218479620454	-0.02499981224677904	-0.14473517354350907	-0.24123456494774104	-0.157186558629561	0.0	0.0
2019-11-21 21:34:38.000006	1574390078.000006	16971.0	4.0	40.0	10.0	2.0	0.0	64.0	0.0	2.0	31.0	0.0	0.0	130.0	2.91	1.99	272.0	19.0	11.0	21.0	21.0	34.0	38.0	6.0	0.0	1523.0	1.3	223.82093218552868	-4.020828306464511	3.72798067156669	35.0	20.56	51.0	0.0	95.0	0.0	1.0	4.0	14.0	0.0	0.0	2.098053131453192	1.950313774791045	-0.05000061393537942	-0.13926241473657375	-0.24573685768434864	-0.0719956708223537	0.0	0.0
2019-11-21 21:34:42.000034	1574390082.000034	16971.0	4.0	40.0	10.0	2.0	0.0	64.0	0.0	2.0	31.0	0.0	0.0	130.0	2.91	1.99	273.0	19.0	11.0	21.0	21.0	34.0	42.0	34.0	0.0	1523.0	1.1	223.75577232569913	-4.688364302800317	4.3325469360415845	35.0	20.56	51.0	0.0	95.0	0.0	2.9000000000000004	4.0	14.0	0.0	0.0	0.6769079303892809	0.7183172469454299	-0.049999648335069195	-0.12125867705589645	-0.23260158497282923	-0.10000917911262719	0.0	0.0
2019-11-21 21:34:45.000098	1574390085.000098	16971.0	4.0	40.0	10.0	2.0	0.0	64.0	0.0	2.0	31.0	0.0	0.0	130.0	2.91	1.99	274.0	19.0	11.0	21.0	21.0	34.0	45.0	98.0	0.0	1523.0	1.0	223.96629948301646	-4.26763140367305	3.7014516050445243	35.0	20.61	51.0	0.0	95.0	0.0	3.5	4.1000000000000005	14.0	0.0	0.0	0.3748333476710735	0.39776348639848697	-0.033332623390907576	-0.1581392192544646	-0.1999642132157239	-0.047088223226247596	0.0	0.0
2019-11-21 21:34:50.000018	1574390090.000018	16971.0	4.0	40.0	10.0	2.0	0.0	64.0	0.0	2.0	31.0	0.0	0.0	130.0	2.91	1.99	275.0	19.0	11.0	21.0	21.0	34.0	50.0	18.0	0.0	1523.0	0.8	222.35112902234485	-6.4320067237265	3.7886709028471017	35.0	20.63	51.0	0.0	95.0	0.0	4.2	3.6	14.0	0.0	0.0	0.379290248978553	0.3927665505424641	-0.04000064087940861	-0.08378180232895566	-0.17741874655932943	-0.08831306793350716	0.0	0.0
2019-11-21 21:34:54.000007	1574390094.000007	16971.0	4.0	40.0	10.0	2.0	0.0	64.0	0.0	2.0	31.0	0.0	0.0	130.0	2.91	1.99	276.0	19.0	11.0	21.0	21.0	34.0	54.0	7.0	0.0	1523.0	0.8	223.1602964250744	-5.352592870282809	3.6087677349510696	35.0	20.63	51.0	0.0	95.0	0.0	4.9	4.6000000000000005	14.0	0.0	0.0				-0.06127515030021365	-0.15496284676498373	-0.0618778803626821	0.0	0.0
2019-11-21 21:34:57.000083	1574390097.000083	16971.0	4.0	40.0	10.0	2.0	0.0	64.0	0.0	2.0	31.0	0.0	0.0	130.0	2.91	1.99	277.0	19.0	11.0	21.0	21.0	34.0	57.0	83.0	0.0	1523.0	0.6000000000000001	224.25421936458883	-7.185640348574325	3.080061662685054	35.0	20.63	51.0	0.0	95.0	0.0	5.4	3.6	14.0	0.0	0.0	0.49184234010155703	0.5239421165789441	-0.066664976586697	-0.04839124967515446	-0.09080837050688537	0.032266496567819394	0.0	0.0
2019-11-21 21:35:01.000018	1574390101.000018	16971.0	4.0	40.0	10.0	2.0	0.0	64.0	0.0	2.0	31.0	0.0	0.0	130.0	2.91	1.99	278.0	19.0	11.0	21.0	21.0	35.0	1.0	18.0	0.0	1523.0	0.5	227.06800515716878	-8.986270497332573	1.8620892881097988	35.0	20.69	51.0	0.0	95.0	0.0	6.6000000000000005	3.8000000000000003	14.0	0.0	0.0	0.14787741353951164	0.16257214782690152	-0.025000406808320226	0.06347505686030014	-0.09748402571003245	-0.07514507227987338	0.0	0.0
2019-11-21 21:35:04.000051	1574390104.000051	16971.0	4.0	40.0	10.0	2.0	0.0	64.0	0.0	2.0	31.0	0.0	0.0	130.0	2.91	1.99	279.0	19.0	11.0	21.0	21.0	35.0	4.0	51.0	0.0	1523.0	0.2	223.98354461954918	-10.2721775903294	3.5303973163098266	35.0	20.69	51.0	0.0	95.0	0.0	8.700000000000001	1.7000000000000002	14.0	0.0	0.0	0.4971661709806435	0.4478075759352661	-0.09999889533945304	0.03217252923341199	-0.2272345176897947	-0.10216360571657426	0.0	0.0
2019-11-21 21:35:08.000069	1574390108.000069	16971.0	4.0	40.0	10.0	2.0	0.0	64.0	0.0	2.0	31.0	0.0	0.0	130.0	2.91	1.99	280.0	19.0	11.0	21.0	21.0	35.0	8.0	69.0	0.0	1523.0	0.1	218.87907286760765	-9.681322776840329	4.181865525334104	35.0	20.69	51.0	0.0	95.0	0.0	9.9	1.7000000000000002	14.0	0.0	0.0	0.10465607604167168	0.10216525354362724	-0.024999888241790644	-0.022298120773109373	-0.12067182668220867	-0.1123614883096821	0.0	0.0
2019-11-21 21:35:12.000013	1574390112.000013	16971.0	4.0	40.0	10.0	2.0	0.0	64.0	0.0	2.0	31.0	0.0	0.0	130.0	2.91	1.99	281.0	19.0	11.0	21.0	21.0	35.0	12.0	13.0	0.0	1523.0	0.0	221.65410297558827	-3.5482763298740707	3.1012213161830093	35.0	20.71	51.0	0.0	95.0	0.0	9.9	2.1	14.0	0.0	0.0	0.10465800360692133	0.10216713523267866	-0.025000348692035317	-0.02507711211886461	-0.08724187737223514	-0.05333847842173401	0.0	0.0
2019-11-21 21:35:16.000054	1574390116.000054	16971.0	4.0	40.0	10.0	2.0	0.0	64.0	0.0	2.0	31.0	0.0	0.0	130.0	2.91	1.99	282.0	19.0	11.0	21.0	21.0	35.0	16.0	54.0	0.0	1523.0	0.0	228.07784154287344	-1.529533669639445	2.117720716074483	35.0	20.75	51.0	0.0	95.0	0.0	10.700000000000001	4.1000000000000005	14.0	0.0	0.0				0.05274558963972787	-0.12833178784426486	-0.05829112284260813	0.0	0.0
2019-11-21 21:35:20.000012	1574390120.000012	16971.0	4.0	40.0	10.0	2.0	0.0	64.0	0.0	2.0	31.0	0.0	0.0	130.0	2.91	1.99	283.0	19.0	11.0	21.0	21.0	35.0	20.0	12.0	0.0	1523.0	0.0	222.27584585333216	-2.933250952258334	2.959951085645816	35.0	20.75	51.0	0.0	95.0	0.0	9.700000000000001	4.2	14.0	0.0	0.0				0.01844877992130245	-0.16341844353925944	0.036401302595116425	0.0	0.0
2019-11-21 21:35:24.000033	1574390124.000033	16971.0	4.0	40.0	10.0	2.0	0.0	64.0	0.0	2.0	31.0	0.0	0.0	130.0	2.91	1.99	284.0	19.0	11.0	21.0	21.0	35.0	24.0	33.0	0.0	1523.0	0.2	228.0262304393261	-1.3914200367755412	2.110856799738905	35.0	20.75	51.0	0.0	95.0	0.0	3.0	3.0	14.0	0.0	0.0	-0.6382615262934782	-0.7091100892905515	0.0499997377409386	0.17392498587355687	-0.18086133606923166	-0.015273388757425814	0.0	0.0
2019-11-21 21:35:28.000024	1574390128.000024	16971.0	4.0	40.0	10.0	2.0	0.0	64.0	0.0	2.0	31.0	0.0	0.0	130.0	2.91	1.99	285.0	19.0	11.0	21.0	21.0	35.0	28.0	24.0	0.0	1523.0	0.0	228.36988747662076	-0.1681849382487395	2.513378393784423	35.0	20.75	51.0	0.0	95.0	0.0	1.5	2.1	14.0	0.0	0.0	1.432989720489199	1.2812406819885114	-0.05000011026883602	-0.03166700548043605	-0.1614435461993009	-0.059817908309269974	0.0	0.0
2019-11-21 21:35:32.000011	1574390132.000011	16971.0	4.0	40.0	10.0	2.0	0.0	64.0	0.0	2.0	31.0	0.0	0.0	130.0	2.91	1.99	286.0	19.0	11.0	21.0	21.0	35.0	32.0	11.0	0.0	1523.0	0.0	238.01374547492543	1.0732925392057031	4.580127185944475	35.0	20.79	51.0	0.0	95.0	0.0	0.5	2.2	14.0	0.0	0.0				-0.0008435829839142928	-0.18968998302801954	0.003741484542116074	0.0	0.0
2019-11-21 21:35:35.000049	1574390135.000049	16971.0	4.0	40.0	10.0	2.0	0.0	64.0	0.0	2.0	31.0	0.0	0.0	130.0	2.91	1.99	287.0	19.0	11.0	21.0	21.0	35.0	35.0	49.0	0.0	1523.0	3.7	249.6859718496539	-0.09626115768731244	5.000943884577067	35.0	20.81	51.0	0.0	95.0	0.0	1.3	3.9000000000000004	14.0	0.0	0.0	45.16194108322858	30.233284424704806	1.2333176508884318	-0.021008795576489936	-0.08263370500394072	-0.08473665857081548	0.0	0.0
2019-11-21 21:35:39.000086	1574390139.000086	16971.0	4.0	40.0	10.0	2.0	0.0	64.0	0.0	2.0	31.0	0.0	0.0	130.0	2.91	1.99	288.0	19.0	11.0	21.0	21.0	35.0	39.0	86.0	0.0	1523.0	0.0	259.3174831778402	-1.428231003420084	4.00940950302684	35.0	20.81	51.0	0.0	95.0	0.0	0.4	6.7	14.0	0.0	0.0	-118.46927876794139	-59.324995635601745	-0.924991454263007	0.08773981050807633	-0.11312571700543726	-0.026613864883037696	0.0	0.0
2019-11-21 21:35:43.000039	1574390143.000039	16971.0	4.0	40.0	10.0	2.0	0.0	64.0	0.0	2.0	31.0	0.0	0.0	130.0	2.91	1.99	289.0	19.0	11.0	21.0	21.0	35.0	43.0	39.0	0.0	1523.0	0.5	265.5757907782026	2.6815806107877154	4.412798074109081	35.0	20.82	51.0	0.0	95.0	0.0	0.5	3.7	14.0	0.0	0.0	-13.821998814429717	-3.757944556370796	0.12500146778161245	0.04968205237604735	-0.04844585110972768	0.02932052492636831	0.0	0.0
2019-11-21 21:35:47.000052	1574390147.000052	16971.0	4.0	40.0	10.0	2.0	0.0	64.0	0.0	2.0	31.0	0.0	0.0	130.0	2.91	1.99	290.0	19.0	11.0	21.0	21.0	35.0	47.0	52.0	0.0	1523.0	2.0	271.93798141734624	1.7542928263186421	4.58369498738791	35.0	20.88	51.0	0.0	95.0	0.0	0.5	3.7	14.0	0.0	0.0	-42.56279138003103	-5.906075364667825	0.3749987930098282	-0.13403665910990334	-0.07678490340243457	-0.0901568223937288	0.0	0.0
2019-11-21 21:35:51.000007	1574390151.000007	16971.0	4.0	40.0	10.0	2.0	0.0	64.0	0.0	2.0	31.0	0.0	0.0	130.0	2.91	1.99	291.0	19.0	11.0	21.0	21.0	35.0	51.0	7.0	0.0	1523.0	0.0	272.89979782081105	1.2000028061219963	4.599997387785765	35.0	20.88	51.0	0.0	95.0	0.0	2.0	4.2	14.0	0.0	0.0	14.182399702881908	1.967970586073015	-0.5000056327023852	-0.08566352848652364	-0.15692464098711542	0.019427221579615843	0.0	0.0
2019-11-21 21:35:55.000029	1574390155.000029	16971.0	4.0	40.0	10.0	2.0	0.0	64.0	0.0	2.0	31.0	0.0	0.0	130.0	2.91	1.99	292.0	19.0	11.0	21.0	21.0	35.0	55.0	29.0	0.0	1523.0	0.0	272.8997978208111	1.2000028061219963	4.599997387785765	35.0	20.88	51.0	0.0	95.0	0.0	4.7	4.6000000000000005	14.0	0.0	0.0				-0.12955836388099184	-0.07912982597597851	0.08511815898791433	0.0	0.0
2019-11-21 21:35:58.000076	1574390158.000076	16971.0	4.0	40.0	10.0	2.0	0.0	64.0	0.0	2.0	31.0	0.0	0.0	130.0	2.91	1.99	293.0	19.0	11.0	21.0	21.0	35.0	58.0	76.0	0.0	1523.0	0.1	272.8997978208111	1.2000028061219963	4.599997387785765	35.0	20.900000000000002	51.0	0.0	95.0	0.0	1.2000000000000002	4.7	14.0	0.0	0.0	1.5892679507402308	-0.08023075232291361	0.03333281146972501	-0.10978134004460777	-0.0394052445500391	0.042711638694409915	0.0	0.0
2019-11-21 21:36:02.000097	1574390162.000097	16971.0	4.0	40.0	10.0	2.0	0.0	64.0	0.0	2.0	31.0	0.0	0.0	130.0	2.91	1.99	294.0	19.0	11.0	21.0	21.0	36.0	2.0	97.0	0.0	1524.0	0.0	272.8997978208111	1.2000028061219963	4.599997387785765	35.0	20.94	51.0	0.0	95.0	0.0	1.2000000000000002	4.7	14.0	0.0	0.0	-1.191963372325551	0.06017369069733882	-0.0249998688704693	-0.10727211376720881	-0.11053191740711796	0.03177088041306163	0.0	0.0
2019-11-21 21:36:06.000082	1574390166.000082	16971.0	4.0	40.0	10.0	2.0	0.0	64.0	0.0	2.0	31.0	0.0	0.0	130.0	2.91	1.99	295.0	19.0	11.0	21.0	21.0	36.0	6.0	82.0	0.0	1524.0	0.4	272.8997978208111	1.2000028061219963	4.599997387785765	35.0	20.94	51.0	0.0	95.0	0.0	1.2000000000000002	4.7	14.0	0.0	0.0	4.7678964015815914	-0.24069692912289115	0.10000037551067217	0.053034319186714404	-0.008001732529853086	0.005686234687593087	0.0	0.0
2019-11-21 21:36:10.000059	1574390170.000059	16971.0	4.0	40.0	10.0	2.0	0.0	64.0	0.0	2.0	31.0	0.0	0.0	130.0	2.91	1.99	296.0	19.0	11.0	21.0	21.0	36.0	10.0	59.0	0.0	1524.0	0.0	272.8997978208111	1.2000028061219963	4.599997387785765	35.0	20.94	51.0	0.0	95.0	0.0	1.2000000000000002	4.7	14.0	0.0	0.0	-4.7679060640556825	0.24069741691198	-0.1000005781683971	0.013098057378995394	-0.10415639872064407	-0.012324183479758976	0.0	0.0
2019-11-21 21:36:14.000080	1574390174.00008	16971.0	4.0	40.0	10.0	2.0	0.0	64.0	0.0	2.0	31.0	0.0	0.0	130.0	2.91	1.99	297.0	19.0	11.0	21.0	21.0	36.0	14.0	80.0	0.0	1524.0	0.4	272.8997978208111	1.200002806121996	4.599997387785765	35.0	20.94	51.0	0.0	95.0	0.0	1.2000000000000002	4.7	14.0	0.0	0.0	4.767853205117497	-0.24069474844290548	0.09999946952147559	0.13971484035775958	0.010812464325777316	-0.0019631604645470417	0.0	0.0
2019-11-21 21:36:18.000019	1574390178.000019	16971.0	4.0	40.0	10.0	2.0	0.0	64.0	0.0	2.0	31.0	0.0	0.0	130.0	2.91	1.99	298.0	19.0	11.0	21.0	21.0	36.0	18.0	19.0	0.0	1524.0	0.4	272.8997978208111	1.2000028061219963	4.599997387785765	35.0	20.95	51.0	0.0	95.0	0.0	1.2000000000000002	4.7	14.0	0.0	0.0				-0.06573812095350831	-0.10086177189066906	0.006033442183078868	0.0	0.0
2019-11-21 21:36:22.000058	1574390182.000058	16971.0	4.0	40.0	10.0	2.0	0.0	64.0	0.0	2.0	31.0	0.0	0.0	130.0	2.91	1.99	299.0	19.0	11.0	21.0	21.0	36.0	22.0	58.0	0.0	1524.0	0.0	272.8997978208111	1.2000028061219963	4.599997387785765	35.0	21.0	51.0	0.0	95.0	0.0	1.2000000000000002	4.7	14.0	0.0	0.0	-4.76783217554326	0.24069368681037134	-0.09999902845372928	0.005434092271399837	0.01292760295595133	-0.006111278344110263	0.0	0.0
2019-11-21 21:36:26.000005	1574390186.000005	16971.0	4.0	40.0	10.0	2.0	0.0	64.0	0.0	2.0	31.0	0.0	0.0	130.0	2.91	1.99	300.0	19.0	11.0	21.0	21.0	36.0	26.0	5.0	0.0	1524.0	0.0	272.89979782081105	1.2000028061219963	4.599997387785765	35.0	21.0	51.0	0.0	95.0	0.0	1.2000000000000002	4.7	14.0	0.0	0.0				0.0061053827835542435	-0.013863528223077024	-0.07838703264108308	0.0	0.0
2019-11-21 21:36:30.000032	1574390190.000032	16971.0	4.0	40.0	10.0	2.0	0.0	64.0	0.0	2.0	31.0	0.0	0.0	130.0	2.91	1.99	301.0	19.0	11.0	21.0	21.0	36.0	30.0	32.0	0.0	1524.0	1.6	272.8997978208111	1.2000028061219963	4.599997387785765	35.0	21.0	51.0	0.0	95.0	0.0	1.2000000000000002	4.7	14.0	0.0	0.0	19.07138553877886	-0.9627776165145001	0.39999730588820187	0.024301338632525617	-0.0781666609347007	-0.012182695062540723	0.0	0.0
2019-11-21 21:36:33.000086	1574390193.000086	16971.0	4.0	40.0	10.0	2.0	0.0	64.0	0.0	2.0	31.0	0.0	0.0	130.0	2.91	1.99	302.0	19.0	11.0	21.0	21.0	36.0	33.0	86.0	0.0	1524.0	0.0	272.8997978208111	1.2000028061219963	4.599997387785765	35.0	21.0	51.0	0.0	95.0	0.0	1.2000000000000002	4.7	14.0	0.0	0.0	-25.42822658717632	1.2836889766615154	-0.5333237119926912	0.02447162058808476	-0.0010646348723952074	0.08839686837428862	0.0	0.0
2019-11-21 21:36:38.000007	1574390198.000007	16971.0	4.0	40.0	10.0	2.0	0.0	64.0	0.0	2.0	31.0	0.0	0.0	130.0	2.91	1.99	303.0	19.0	11.0	21.0	21.0	36.0	38.0	7.0	0.0	1524.0	1.8	272.8997978208111	1.200002806121996	4.599997387785765	35.0	21.03	51.0	0.0	95.0	0.0	1.2000000000000002	4.7	14.0	0.0	0.0	17.16463432489743	-0.8665194088843251	0.3600056992479396	-0.06966185648868531	-0.04651224208947133	0.03733412763625561	0.0	0.0
2019-11-21 21:36:42.000000	1574390202.0	16971.0	4.0	40.0	10.0	2.0	0.0	64.0	0.0	2.0	31.0	0.0	0.0	130.0	2.91	1.99	304.0	19.0	11.0	21.0	21.0	36.0	42.0	0.0	0.0	1524.0	0.0	272.8997978208111	1.2000028061219963	4.599997387785765	35.0	21.06	51.0	0.0	95.0	0.0	1.2000000000000002	4.7	14.0	0.0	0.0	-21.45549032615999	1.0831339860110072	-0.45000077784195885	-0.05118705014874005	-0.01063717733051412	0.027708055787253768	0.0	0.0
2019-11-21 21:36:45.000083	1574390205.000083	16971.0	4.0	40.0	10.0	2.0	0.0	64.0	0.0	2.0	31.0	0.0	0.0	130.0	2.91	1.99	305.0	19.0	11.0	21.0	21.0	36.0	45.0	83.0	0.0	1524.0	0.8	272.8997978208111	1.2000028061219965	4.599997387785765	35.0	21.06	51.0	0.0	95.0	0.0	1.2000000000000002	4.7	14.0	0.0	0.0	12.713991035309421	-0.6418383163861989	0.2666592917892502	-0.06772244195511434	-0.07967028877695305	-0.0683909054029341	0.0	0.0
2019-11-21 21:36:50.000010	1574390210.00001	16971.0	4.0	40.0	10.0	2.0	0.0	64.0	0.0	2.0	31.0	0.0	0.0	130.0	2.91	1.99	306.0	19.0	11.0	21.0	21.0	36.0	50.0	10.0	0.0	1524.0	1.2000000000000002	272.8997978208111	1.2000028061219963	4.599997387785765	35.0	21.06	51.0	0.0	95.0	0.0	1.2000000000000002	4.7	14.0	0.0	0.0	3.8143584542832776	-0.19255962990625636	0.08000116731439584	-0.007522472271359711	-0.06103376366119818	-0.09521707884762917	0.0	0.0
2019-11-21 21:36:53.000050	1574390213.00005	16971.0	4.0	40.0	10.0	2.0	0.0	64.0	0.0	2.0	31.0	0.0	0.0	130.0	2.91	1.99	307.0	19.0	11.0	21.0	21.0	36.0	53.0	50.0	0.0	1524.0	0.0	272.8997978208111	1.2000028061219963	4.599997387785765	35.0	21.1	51.0	0.0	95.0	0.0	1.2000000000000002	4.7	14.0	0.0	0.0	-19.071259361972704	0.9627712467515668	-0.39999465949513163	0.03390118360381042	-0.028247425645010517	-0.01880937783900196	0.0	0.0
2019-11-21 21:36:57.000070	1574390217.00007	16971.0	4.0	40.0	10.0	2.0	0.0	64.0	0.0	2.0	31.0	0.0	0.0	130.0	2.91	1.99	308.0	19.0	11.0	21.0	21.0	36.0	57.0	70.0	0.0	1524.0	0.5	272.8997978208111	1.2000028061219963	4.599997387785765	35.0	21.1	51.0	0.0	95.0	0.0	1.2000000000000002	4.7	14.0	0.0	0.0	5.959818282551707	-0.30086852521896407	0.12499937415436334	-0.02855310258789623	-0.024921594977735797	0.004199337610953439	0.0	0.0
2019-11-21 21:37:01.000019	1574390221.000019	16971.0	4.0	40.0	10.0	2.0	0.0	64.0	0.0	2.0	31.0	0.0	0.0	130.0	2.91	1.99	309.0	19.0	11.0	21.0	21.0	37.0	1.0	19.0	0.0	1524.0	0.5	272.8997978208111	1.2000028061219963	4.599997387785765	35.0	21.13	51.0	0.0	95.0	0.0	1.2000000000000002	4.7	14.0	0.0	0.0				-0.07397540357788354	-0.08995075886175419	-0.0030823117434494052	0.0	0.0
2019-11-21 21:37:05.000046	1574390225.000046	16971.0	4.0	40.0	10.0	2.0	0.0	64.0	0.0	2.0	31.0	0.0	0.0	130.0	2.91	1.99	310.0	19.0	11.0	21.0	21.0	37.0	5.0	46.0	0.0	1524.0	0.0	272.8997978208111	1.2000028061219963	4.599997387785765	35.0	21.13	51.0	0.0	95.0	0.0	1.2000000000000002	4.7	14.0	0.0	0.0	-5.959807980868394	0.3008680051607813	-0.12499915809006308	0.03077117991004629	0.008355274627065219	-0.055761311613428566	0.0	0.0
2019-11-21 21:37:08.000098	1574390228.000098	16971.0	4.0	40.0	10.0	2.0	0.0	64.0	0.0	2.0	31.0	0.0	0.0	130.0	2.91	1.99	311.0	19.0	11.0	21.0	21.0	37.0	8.0	98.0	0.0	1524.0	0.0	272.8997978208111	1.2000028061219963	4.599997387785765	35.0	21.13	51.0	0.0	95.0	0.0	1.2000000000000002	4.7	14.0	0.0	0.0				0.013531744838465531	0.05422557018973023	0.02185130246061551	0.0	0.0
2019-11-21 21:37:13.000018	1574390233.000018	16971.0	4.0	40.0	10.0	2.0	0.0	64.0	0.0	2.0	31.0	0.0	0.0	130.0	2.91	1.99	312.0	19.0	11.0	21.0	21.0	37.0	13.0	18.0	0.0	1524.0	0.2	272.8997978208111	1.2000028061219963	4.599997387785765	35.0	21.16	51.0	0.0	95.0	0.0	1.2000000000000002	4.7	14.0	0.0	0.0	1.9071819554271188	-0.09627995268471491	0.040000640879408626	0.00018639611869482146	-0.03090844413382583	0.008580986989449592	0.0	0.0
2019-11-21 21:37:17.000010	1574390237.00001	16971.0	4.0	40.0	10.0	2.0	0.0	64.0	0.0	2.0	31.0	0.0	0.0	130.0	2.91	1.99	313.0	19.0	11.0	21.0	21.0	37.0	17.0	10.0	0.0	1524.0	0.0	272.8997978208111	1.2000028061219963	4.599997387785765	35.0	21.14	51.0	0.0	95.0	0.0	1.2000000000000002	4.7	14.0	0.0	0.0	-2.383943937950841	0.12034824936119791	-0.050000098347857326	0.04596131713550018	-0.0904523926976886	-0.03592940275642094	0.0	0.0
2019-11-21 21:37:20.000090	1574390240.00009	16971.0	4.0	40.0	10.0	2.0	0.0	64.0	0.0	2.0	31.0	0.0	0.0	130.0	2.91	1.99	314.0	19.0	11.0	21.0	21.0	37.0	20.0	90.0	0.0	1524.0	0.0	272.8997978208111	1.2000028061219963	4.599997387785765	35.0	21.19	51.0	0.0	95.0	0.0	1.2000000000000002	4.7	14.0	0.0	0.0				0.00581056182951022	-0.01782933141041602	0.10801088978747926	0.0	0.0
2019-11-21 21:37:25.000011	1574390245.000011	16971.0	4.0	40.0	10.0	2.0	0.0	64.0	0.0	2.0	31.0	0.0	0.0	130.0	2.91	1.99	315.0	19.0	11.0	21.0	21.0	37.0	25.0	11.0	0.0	1524.0	0.0	272.8997978208111	1.2000028061219963	4.599997387785765	35.0	21.19	51.0	0.0	95.0	0.0	1.2000000000000002	4.7	14.0	0.0	0.0				-0.03920151732000806	-0.01382872162069943	0.10312132416792516	0.0	0.0
2019-11-21 21:37:28.000056	1574390248.000056	16971.0	4.0	40.0	10.0	2.0	0.0	64.0	0.0	2.0	31.0	0.0	0.0	130.0	2.91	1.99	316.0	19.0	11.0	21.0	21.0	37.0	28.0	56.0	0.0	1524.0	0.1	272.8997978208111	1.2000028061219963	4.599997387785765	35.0	21.19	51.0	0.0	95.0	0.0	1.2000000000000002	4.7	14.0	0.0	0.0	1.5892689611544049	-0.08023080333148604	0.033332832661837494	0.01248902510319448	-0.07702468737377849	-0.00047094261165040764	0.0	0.0
2019-11-21 21:37:32.000099	1574390252.000099	16971.0	4.0	40.0	10.0	2.0	0.0	64.0	0.0	2.0	31.0	0.0	0.0	130.0	2.91	1.99	317.0	19.0	11.0	21.0	21.0	37.0	32.0	99.0	0.0	1524.0	0.0	272.8997978208111	1.2000028061219963	4.599997387785765	35.0	21.19	51.0	0.0	95.0	0.0	1.2000000000000002	4.7	14.0	0.0	0.0	-1.1919568361127646	0.06017336073078475	-0.02499973178197618	-0.02918918129125876	-0.09014189809814047	-0.015698085960093682	0.0	0.0
2019-11-21 21:37:36.000026	1574390256.000026	16971.0	4.0	40.0	10.0	2.0	0.0	64.0	0.0	2.0	31.0	0.0	0.0	130.0	2.91	1.99	318.0	19.0	11.0	21.0	21.0	37.0	36.0	26.0	0.0	1524.0	0.0	272.8997978208111	1.2000028061219963	4.599997387785765	35.0	21.19	51.0	0.0	95.0	0.0	1.2000000000000002	4.7	14.0	0.0	0.0				0.01487191931686549	-0.06278194607497484	0.11359248770438825	0.0	0.0
2019-11-21 21:37:40.000052	1574390260.000052	16971.0	4.0	40.0	10.0	2.0	0.0	64.0	0.0	2.0	31.0	0.0	0.0	130.0	2.91	1.99	319.0	19.0	11.0	21.0	21.0	37.0	40.0	52.0	0.0	1524.0	0.0	272.8997978208111	1.2000028061219963	4.599997387785765	35.0	21.22	51.0	0.0	95.0	0.0	1.2000000000000002	4.7	14.0	0.0	0.0				0.06771602136409881	-0.059137112459396964	-0.004831395303796993	0.0	0.0
2019-11-21 21:37:43.000085	1574390263.000085	16971.0	4.0	40.0	10.0	2.0	0.0	64.0	0.0	2.0	31.0	0.0	0.0	130.0	2.91	1.99	320.0	19.0	11.0	21.0	21.0	37.0	43.0	85.0	0.0	1524.0	0.5	272.8997978208111	1.2000028061219963	4.599997387785765	35.0	21.25	51.0	0.0	95.0	0.0	1.2000000000000002	4.7	14.0	0.0	0.0	7.94637638136051	-0.40115561068266553	0.16666482556575507	0.009777601655450045	-0.09963539285336429	0.03503122887971686	0.0	0.0
2019-11-21 21:37:48.000016	1574390268.000016	16971.0	4.0	40.0	10.0	2.0	0.0	64.0	0.0	2.0	31.0	0.0	0.0	130.0	2.91	1.99	321.0	19.0	11.0	21.0	21.0	37.0	48.0	16.0	0.0	1524.0	0.0	272.8997978208111	1.2000028061219963	4.599997387785765	35.0	21.25	51.0	0.0	95.0	0.0	1.2000000000000002	4.7	14.0	0.0	0.0	-4.7679444301481	0.24069935374110749	-0.10000138284688118	0.057876020957805814	-0.08328698149118247	0.07212936234418724	0.0	0.0
2019-11-21 21:37:51.000059	1574390271.000059	16971.0	4.0	40.0	10.0	2.0	0.0	64.0	0.0	2.0	31.0	0.0	0.0	130.0	2.91	1.99	322.0	19.0	11.0	21.0	21.0	37.0	51.0	59.0	0.0	1525.0	0.0	272.8997978208111	1.2000028061219963	4.599997387785765	35.0	21.27	51.0	0.0	95.0	0.0	1.2000000000000002	4.7	14.0	0.0	0.0				-0.06630363338844811	-0.11888370605488818	0.004061112427059376	0.0	0.0
2019-11-21 21:37:55.000085	1574390275.000085	16971.0	4.0	40.0	10.0	2.0	0.0	64.0	0.0	2.0	31.0	0.0	0.0	130.0	2.91	1.99	323.0	19.0	11.0	21.0	21.0	37.0	55.0	85.0	0.0	1524.0	0.0	272.8997978208111	1.2000028061219963	4.599997387785765	35.0	21.25	51.0	0.0	95.0	0.0	1.2000000000000002	4.7	14.0	0.0	0.0				0.0051416810488407304	-0.06285570395494129	0.014132359899208904	0.0	0.0
2019-11-21 21:37:59.000044	1574390279.000044	16971.0	4.0	40.0	10.0	2.0	0.0	64.0	0.0	2.0	31.0	0.0	0.0	130.0	2.91	1.99	324.0	19.0	11.0	21.0	21.0	37.0	59.0	44.0	0.0	1525.0	0.0	272.8997978208111	1.2000028061219963	4.599997387785765	35.0	21.28	51.0	0.0	95.0	0.0	1.2000000000000002	4.7	14.0	0.0	0.0				0.06696172560475717	-0.04825048197687754	-0.015362886871686049	0.0	0.0
2019-11-21 21:38:03.000058	1574390283.000058	16971.0	4.0	40.0	10.0	2.0	0.0	64.0	0.0	2.0	31.0	0.0	0.0	130.0	2.91	1.99	325.0	19.0	11.0	21.0	21.0	38.0	3.0	58.0	0.0	1524.0	0.0	272.8997978208111	1.2000028061219963	4.599997387785765	35.0	21.28	51.0	0.0	95.0	0.0	1.2000000000000002	4.7	14.0	0.0	0.0				0.041381067948385426	-0.10652406574424804	-0.04290956341849949	0.0	0.0
2019-11-21 21:38:07.000049	1574390287.000049	16971.0	4.0	40.0	10.0	2.0	0.0	64.0	0.0	2.0	31.0	0.0	0.0	130.0	2.91	1.99	326.0	19.0	11.0	21.0	21.0	38.0	7.0	49.0	0.0	1524.0	0.0	272.8997978208111	1.2000028061219963	4.599997387785765	35.0	21.28	51.0	0.0	95.0	0.0	1.2000000000000002	4.7	14.0	0.0	0.0				-0.05339595937477723	-0.1257780795065709	0.015190333705546835	0.0	0.0
2019-11-21 21:38:11.000047	1574390291.000047	16971.0	4.0	40.0	10.0	2.0	0.0	64.0	0.0	2.0	31.0	0.0	0.0	130.0	2.91	1.99	327.0	19.0	11.0	21.0	21.0	38.0	11.0	47.0	0.0	1525.0	0.2	272.8997978208111	1.2000028061219963	4.599997387785765	35.0	21.31	51.0	0.0	95.0	0.0	1.2000000000000002	4.7	14.0	0.0	0.0	2.3839405276898535	-0.1203480772015539	0.05000002682210454	-0.03612145724369665	-0.008842419987838463	0.010538118207273538	0.0	0.0
2019-11-21 21:38:15.000075	1574390295.000075	16971.0	4.0	40.0	10.0	2.0	0.0	64.0	0.0	2.0	31.0	0.0	0.0	130.0	2.91	1.99	328.0	19.0	11.0	21.0	21.0	38.0	15.0	75.0	0.0	1525.0	0.4	272.8997978208111	1.2000028061219963	4.599997387785765	35.0	21.31	51.0	0.0	95.0	0.0	1.2000000000000002	4.7	14.0	0.0	0.0	2.3839224818878795	-0.12034716619830363	0.04999964833506921	-0.1551099180238537	-0.11348962267275385	0.03043055826351765	0.0	0.0
2019-11-21 21:38:19.000007	1574390299.000007	16971.0	4.0	40.0	10.0	2.0	0.0	64.0	0.0	2.0	31.0	0.0	0.0	130.0	2.91	1.99	329.0	19.0	11.0	21.0	21.0	38.0	19.0	7.0	0.0	1525.0	0.6000000000000001	272.8997978208111	1.2000028061219963	4.599997387785765	35.0	21.31	51.0	0.0	95.0	0.0	1.2000000000000002	4.7	14.0	0.0	0.0	2.383979888378977	-0.12035006424074315	0.05000085236095044	-0.08911421269506037	-0.08338844019482569	0.046754947734047606	0.0	0.0
2019-11-21 21:38:22.000064	1574390302.000064	16971.0	4.0	40.0	10.0	2.0	0.0	64.0	0.0	2.0	31.0	0.0	0.0	130.0	2.91	1.99	330.0	19.0	11.0	21.0	21.0	38.0	22.0	64.0	0.0	1525.0	0.8	272.8997978208111	1.2000028061219963	4.599997387785765	35.0	21.31	51.0	0.0	95.0	0.0	1.2000000000000002	4.7	14.0	0.0	0.0	3.1785252921737883	-0.16046096905794502	0.06666540042315314	-0.11313621936293411	-0.11553877774195725	0.030528457317012536	0.0	0.0
2019-11-21 21:38:26.000092	1574390306.000092	16971.0	4.0	40.0	10.0	2.0	0.0	64.0	0.0	2.0	31.0	0.0	0.0	130.0	2.91	1.99	331.0	19.0	11.0	21.0	21.0	38.0	26.0	92.0	0.0	1525.0	1.1	272.8997978208111	1.2000028061219963	4.599997387785765	35.0	21.31	51.0	0.0	95.0	0.0	1.2000000000000002	4.7	14.0	0.0	0.0	3.5758837228318194	-0.18052074929745546	0.07499947250260382	-0.12581235589957498	-0.08385802430010776	-0.0002878601765034204	0.0	0.0
2019-11-21 21:38:30.000089	1574390310.000089	16971.0	4.0	40.0	10.0	2.0	0.0	64.0	0.0	2.0	31.0	0.0	0.0	130.0	2.91	1.99	332.0	19.0	11.0	21.0	21.0	38.0	30.0	89.0	0.0	1525.0	1.6	272.8997978208111	1.2000028061219963	4.599997387785765	35.0	21.32	51.0	0.0	95.0	0.0	1.2000000000000002	4.7	14.0	0.0	0.0	5.959852740165018	-0.3008702647369842	0.1250000968576228	-0.1578384111617111	-0.12060429477972702	0.01966316461384911	0.0	0.0
2019-11-21 21:38:34.000087	1574390314.000087	16971.0	4.0	40.0	10.0	2.0	0.0	64.0	0.0	2.0	31.0	0.0	0.0	130.0	2.91	1.99	333.0	19.0	11.0	21.0	21.0	38.0	34.0	87.0	0.0	1525.0	2.0	272.8997978208111	1.2000028061219963	4.599997387785765	35.0	21.35	51.0	0.0	95.0	0.0	1.2000000000000002	4.7	14.0	0.0	0.0	4.767880771191713	-0.2406961400564921	0.10000004768373853	-0.14352570486305757	-0.1246200810803225	0.0198042277076474	0.0	0.0
2019-11-21 21:38:39.000014	1574390319.000014	16971.0	4.0	40.0	10.0	2.0	0.0	64.0	0.0	2.0	31.0	0.0	0.0	130.0	2.91	1.99	334.0	19.0	11.0	21.0	21.0	38.0	39.0	14.0	0.0	1525.0	2.5	272.8997978208111	1.2000028061219963	4.599997387785765	35.0	21.38	51.0	0.0	95.0	0.0	1.2000000000000002	4.7	14.0	0.0	0.0	4.767948067854095	-0.24069953738282038	0.10000145914299477	-0.12250149618676308	-0.05652033753219384	0.030868023539762826	0.0	0.0
2019-11-21 21:38:42.000066	1574390322.000066	16971.0	4.0	40.0	10.0	2.0	0.0	64.0	0.0	2.0	31.0	0.0	0.0	130.0	2.91	1.99	335.0	19.0	11.0	21.0	21.0	38.0	42.0	66.0	0.0	1525.0	2.7	272.8997978208111	1.2000028061219963	4.599997387785765	35.0	21.38	51.0	0.0	95.0	0.0	1.2000000000000002	4.7	14.0	0.0	0.0	3.1785305968182747	-0.16046123685143934	0.06666551168111597	-0.2053854975633037	-0.14272812481310293	0.0032372485245167892	0.0	0.0
2019-11-21 21:38:47.000009	1574390327.000009	16971.0	4.0	40.0	10.0	2.0	0.0	64.0	0.0	2.0	31.0	0.0	0.0	130.0	2.91	1.99	336.0	19.0	11.0	21.0	21.0	38.0	47.0	9.0	0.0	1525.0	3.2	272.8997978208111	1.2000028061219963	4.599997387785765	35.0	21.38	51.0	0.0	95.0	0.0	1.2000000000000002	4.7	14.0	0.0	0.0	4.767932834997287	-0.24069876838501783	0.10000113965379606	-0.19255891987921497	-0.08827468115199612	-0.045745415534930875	0.0	0.0
2019-11-21 21:38:50.000060	1574390330.00006	16971.0	4.0	40.0	10.0	2.0	0.0	64.0	0.0	2.0	31.0	0.0	0.0	130.0	2.91	1.99	337.0	19.0	11.0	21.0	21.0	38.0	50.0	60.0	0.0	1525.0	3.2	272.8997978208111	1.2000028061219963	4.599997387785765	35.0	21.38	51.0	0.0	95.0	0.0	1.2000000000000002	4.7	14.0	0.0	0.0				-0.20110580245420043	-0.09189369312137376	-0.011747569270573015	0.0	0.0
2019-11-21 21:38:54.000086	1574390334.000086	16971.0	4.0	40.0	10.0	2.0	0.0	64.0	0.0	2.0	31.0	0.0	0.0	130.0	2.91	1.99	338.0	19.0	11.0	21.0	21.0	38.0	54.0	86.0	0.0	1525.0	3.7	278.84882363632005	-5.655230558580476	4.321141046662162	35.0	21.38	51.0	0.0	95.0	0.0	1.2000000000000002	4.7	14.0	0.0	0.0	5.959809401788114	-0.30086807689283757	0.12499918789199113	-0.1924399875084843	-0.0881292366891654	-0.03240507442237216	0.0	0.0
2019-11-21 21:38:58.000044	1574390338.000044	16971.0	4.0	40.0	10.0	2.0	0.0	64.0	0.0	2.0	31.0	0.0	0.0	130.0	2.91	1.99	339.0	19.0	11.0	21.0	21.0	38.0	58.0	44.0	0.0	1525.0	4.3	299.2303061460903	-28.153953567129953	3.5460465689037393	35.0	21.41	51.0	0.0	95.0	0.0	1.2000000000000002	4.7	14.0	0.0	0.0	7.151892772874455	-0.3610478254678625	0.1500015735791295	-0.1973086391949771	-0.0771358675244529	-0.0336059345990616	0.0	0.0
2019-11-21 21:39:02.000057	1574390342.000057	16971.0	4.0	40.0	10.0	2.0	0.0	64.0	0.0	2.0	31.0	0.0	0.0	130.0	2.91	1.99	340.0	19.0	11.0	21.0	21.0	39.0	2.0	57.0	0.0	1525.0	5.0	301.65620869336493	-28.249064268505904	3.830915279494166	35.0	21.38	51.0	0.0	95.0	0.0	3.3000000000000003	3.4000000000000004	14.0	0.0	0.0	-0.2857702049629493	0.15509598779965172	0.17499943673791987	-0.2545473428586419	0.025066194486905433	0.07168916332019551	0.0	0.0
2019-11-21 21:39:06.000054	1574390346.000054	16971.0	4.0	40.0	10.0	2.0	0.0	64.0	0.0	2.0	31.0	0.0	0.0	130.0	2.91	1.99	341.0	19.0	11.0	21.0	21.0	39.0	6.0	54.0	0.0	1525.0	5.5	302.6614367871458	-29.576964217298126	4.0179684709985635	35.0	21.44	51.0	0.0	95.0	0.0	2.8000000000000003	3.9000000000000004	14.0	0.0	0.0	-0.20324177227233192	0.12207170306348662	0.1250000968576228	-0.31738362779943124	0.10464537008836129	0.09571822879651508	0.0	0.0
2019-11-21 21:39:10.000041	1574390350.000041	16971.0	4.0	40.0	10.0	2.0	0.0	64.0	0.0	2.0	31.0	0.0	0.0	130.0	2.91	1.99	342.0	19.0	11.0	21.0	21.0	39.0	10.0	41.0	0.0	1525.0	6.0	300.70445145562127	-29.971496842304056	4.499999063801583	35.0	21.44	51.0	0.0	95.0	0.0	4.2	3.7	14.0	0.0	0.0	-0.18858429046474354	0.12195396478767113	0.1250004023326472	-0.39783310462897625	0.13093919719903574	0.12527468817818707	0.0	0.0
2019-11-21 21:39:14.000068	1574390354.000068	16971.0	4.0	40.0	10.0	2.0	0.0	64.0	0.0	2.0	31.0	0.0	0.0	130.0	2.91	1.99	343.0	19.0	11.0	21.0	21.0	39.0	14.0	68.0	0.0	1525.0	6.6000000000000005	296.67840268475095	-29.04454608228804	4.611087774705296	35.0	21.44	51.0	0.0	95.0	0.0	5.4	4.6000000000000005	14.0	0.0	0.0	-0.2169723785412648	0.13716424387021026	0.14999898970807585	-0.3629411071895671	0.2041923297586982	0.1290435786070976	0.0	0.0
2019-11-21 21:39:18.000016	1574390358.000016	16971.0	4.0	40.0	10.0	2.0	0.0	64.0	0.0	2.0	31.0	0.0	0.0	130.0	2.91	1.99	344.0	19.0	11.0	21.0	21.0	39.0	18.0	16.0	0.0	1525.0	7.7	291.69862072505384	-28.662785496731072	4.386145066763983	35.0	21.44	51.0	0.0	95.0	0.0	4.7	4.6000000000000005	14.0	0.0	0.0	-0.4240201038468945	0.23397512447302207	0.27500357334488557	-0.3945810431083767	0.17597828345303154	0.12478158587079194	0.0	0.0
2019-11-21 21:39:22.000054	1574390362.000054	16971.0	4.0	40.0	10.0	2.0	0.0	64.0	0.0	2.0	31.0	0.0	0.0	130.0	2.91	2.0	345.0	19.0	11.0	21.0	21.0	39.0	22.0	54.0	0.0	1525.0	8.700000000000001	285.93169176268424	-28.49643814143297	4.199998362271084	35.0	21.44	51.0	0.0	95.0	0.0	3.6	4.800000000000001	14.0	0.0	0.0	-0.4160779302137582	0.19313694485780417	0.24999763073782422	-0.4013311394978768	0.20864946074109053	0.16613464118535873	0.0	0.0
2019-11-21 21:39:26.000004	1574390366.000004	16971.0	4.0	40.0	10.0	2.0	0.0	64.0	0.0	2.0	31.0	0.0	0.0	130.0	2.91	2.0	346.0	19.0	11.0	21.0	21.0	39.0	26.0	4.0	0.0	1525.0	9.600000000000001	279.1373478222537	-28.472995753685204	4.127018278390815	35.0	21.46	51.0	0.0	95.0	0.0	3.8000000000000003	4.800000000000001	14.0	0.0	0.0	-0.3866794410373083	0.13921316492011562	0.22500280294333797	-0.4053988168475532	0.17574435825849846	0.12553373984277127	0.0	0.0
2019-11-21 21:39:30.000034	1574390370.000034	16971.0	4.0	40.0	10.0	2.0	0.0	64.0	0.0	2.0	31.0	0.0	0.0	130.0	2.91	2.0	347.0	19.0	11.0	21.0	21.0	39.0	30.0	34.0	0.0	1525.0	10.5	270.9045918707638	-28.342077916768407	4.02104336978154	35.0	21.47	51.0	0.0	95.0	0.0	3.5	4.2	14.0	0.0	0.0	-0.4036063288327798	0.10130401885723636	0.22499831022101083	-0.4815301254797479	0.112921946934307	0.13414310327416723	0.0	0.0
2019-11-21 21:39:33.000094	1574390373.000094	16971.0	4.0	40.0	10.0	2.0	0.0	64.0	0.0	2.0	31.0	0.0	0.0	130.0	2.91	2.0	348.0	19.0	11.0	21.0	21.0	39.0	33.0	94.0	0.0	1525.0	11.5	276.4694036960522	-28.479495742913144	4.089744410162639	35.0	21.45	51.0	0.0	95.0	0.0	3.5	4.2	14.0	0.0	0.0	-0.5979278653009951	0.15007816135315158	0.3333266842367058	-0.45649588586460277	0.11741135868627638	0.12699243694068582	0.0	0.0
2019-11-21 21:39:38.000016	1574390378.000016	16971.0	4.0	40.0	10.0	2.0	0.0	64.0	0.0	2.0	31.0	0.0	0.0	130.0	2.91	2.0	349.0	19.0	11.0	21.0	21.0	39.0	38.0	16.0	0.0	1525.0	12.5	256.4953281403406	-28.376052577397857	3.815983247369497	35.0	21.5	51.0	0.0	95.0	0.0	3.6	4.1000000000000005	14.0	0.0	0.0	-0.36537415840013504	0.046805509171856316	0.20000311856364109	-0.40053037704391997	0.05880775218106332	0.13048779769950108	0.0	0.0
2019-11-21 21:39:42.000011	1574390382.000011	16971.0	4.0	40.0	10.0	2.0	0.0	64.0	0.0	2.0	31.0	0.0	0.0	130.0	2.91	2.0	350.0	19.0	11.0	21.0	21.0	39.0	42.0	11.0	0.0	1525.0	12.5	250.1716441235534	-28.302854601506127	3.799999336756403	35.0	21.5	51.0	0.0	95.0	0.0	3.3000000000000003	4.0	14.0	0.0	0.0				-0.46123596223106306	0.012438163473638839	0.1354277638971731	0.0	0.0
2019-11-21 21:39:45.000096	1574390385.000096	16971.0	4.0	40.0	10.0	2.0	0.0	64.0	0.0	2.0	31.0	0.0	0.0	130.0	2.91	2.0	351.0	19.0	11.0	21.0	21.0	39.0	45.0	96.0	0.0	1525.0	13.5	254.4420556187717	-28.3740553126468	3.799999336756403	35.0	21.5	51.0	0.0	95.0	0.0	3.1	4.0	14.0	0.0	0.0	-0.618469596760991	-0.08482976785162266	0.33332387633134125	-0.45506717540670055	-0.013495644743122523	0.13727612115854224	0.0	0.0
2019-11-21 21:39:50.000023	1574390390.000023	16971.0	4.0	40.0	10.0	2.0	0.0	64.0	0.0	2.0	31.0	0.0	0.0	130.0	2.91	2.0	352.0	19.0	11.0	21.0	21.0	39.0	50.0	23.0	0.0	1525.0	14.5	249.35563969931852	-28.256316603561302	3.7890807290119835	35.0	21.5	51.0	0.0	95.0	0.0	3.5	3.8000000000000003	14.0	0.0	0.0	-0.3588945113080874	-0.08954898745426991	0.2000029278230115	-0.4368903267907413	-0.05170560384072685	0.11834852296562523	0.0	0.0
2019-11-21 21:39:53.000071	1574390393.000071	16971.0	4.0	40.0	10.0	2.0	0.0	64.0	0.0	2.0	31.0	0.0	0.0	130.0	2.91	2.0	353.0	19.0	11.0	21.0	21.0	39.0	53.0	71.0	0.0	1525.0	15.5	242.09006322444372	-27.980412993940778	3.6196028750171663	35.0	21.5	51.0	0.0	95.0	0.0	3.3000000000000003	3.8000000000000003	14.0	0.0	0.0	-0.5819298535559365	-0.2119201732304526	0.3333279822466839	-0.4156705234419564	-0.14908256334789316	0.1417829511863516	0.0	0.0
2019-11-21 21:39:58.000001	1574390398.000001	16971.0	4.0	40.0	10.0	2.0	0.0	64.0	0.0	2.0	31.0	0.0	0.0	130.0	2.91	2.0	354.0	19.0	11.0	21.0	21.0	39.0	58.0	1.0	0.0	1525.0	16.5	237.74085886388593	-28.12159620017641	3.348989395208177	35.0	21.53	51.0	0.0	95.0	0.0	2.9000000000000004	3.7	14.0	0.0	0.0	-0.33979856309107553	-0.1649973170320976	0.20000280384179733	-0.4675986810960765	-0.21619923424775284	0.15724619088516917	0.0	0.0
2019-11-21 21:40:01.000050	1574390401.00005	16971.0	4.0	40.0	10.0	2.0	0.0	64.0	0.0	2.0	31.0	0.0	0.0	130.0	2.91	2.0	355.0	19.0	11.0	21.0	21.0	40.0	1.0	50.0	0.0	1526.0	17.5	229.4196969613289	-27.74592149775137	2.69909257975171	35.0	21.52	51.0	0.0	95.0	0.0	3.1	3.5	14.0	0.0	0.0	-0.5356061913267666	-0.3206806705706309	0.3333278762863068	-0.5348357310632418	-0.3290417102849788	0.18344561502195617	0.0	0.0
2019-11-21 21:40:05.000071	1574390405.000071	16971.0	4.0	40.0	10.0	2.0	0.0	64.0	0.0	2.0	31.0	0.0	0.0	130.0	2.91	2.0	356.0	19.0	11.0	21.0	21.0	40.0	5.0	71.0	0.0	1526.0	18.6	221.3488308021127	-26.784806551239	2.5427556300566923	35.0	21.56	51.0	0.0	95.0	0.0	3.2	2.8000000000000003	14.0	0.0	0.0	-0.4085164125406848	-0.3100808341782184	0.2749985575751626	-0.4939918625933865	-0.38939164114649194	0.18629597284095653	0.0	0.0
2019-11-21 21:40:09.000034	1574390409.000034	16971.0	4.0	40.0	10.0	2.0	0.0	64.0	0.0	2.0	31.0	0.0	0.0	130.0	2.91	2.0	357.0	19.0	11.0	21.0	21.0	40.0	9.0	34.0	0.0	1526.0	19.8	213.54145364131662	-26.206423264470875	2.370946555107505	35.0	21.56	51.0	0.0	95.0	0.0	2.3000000000000003	2.6	14.0	0.0	0.0	-0.41881653049064216	-0.4030361528096323	0.3000027716415883	-0.5236451147917198	-0.5000759894298044	0.18773331763586612	0.0	0.0
2019-11-21 21:40:13.000052	1574390413.000052	16971.0	4.0	40.0	10.0	2.0	0.0	64.0	0.0	2.0	31.0	0.0	0.0	130.0	2.91	2.0	358.0	19.0	11.0	21.0	21.0	40.0	13.0	52.0	0.0	1526.0	21.1	206.4423088418402	-26.242042593891117	2.5130394998804078	35.0	21.56	51.0	0.0	95.0	0.0	1.4000000000000001	2.5	14.0	0.0	0.0	-0.4012735134690522	-0.5173186963854023	0.3249985471432785	-0.45360204570343093	-0.6080303040611649	0.16269706044348212	0.0	0.0
2019-11-21 21:40:17.000049	1574390417.000049	16971.0	4.0	40.0	10.0	2.0	0.0	64.0	0.0	2.0	31.0	0.0	0.0	130.0	2.91	2.0	359.0	19.0	11.0	21.0	21.0	40.0	17.0	49.0	0.0	1526.0	22.5	200.12783585998488	-26.37950652440415	2.2820056084389733	35.0	21.56	51.0	0.0	95.0	0.0	1.1	2.5	14.0	0.0	0.0	-0.36999224175937334	-0.6111705135189718	0.35000025033968674	-0.37860592283932426	-0.6306007562689588	0.1657324391421331	0.0	0.0
2019-11-21 21:40:21.000051	1574390421.000051	16971.0	4.0	40.0	10.0	2.0	0.0	64.0	0.0	2.0	31.0	0.0	0.0	130.0	2.91	2.0	360.0	19.0	11.0	21.0	21.0	40.0	21.0	51.0	0.0	1526.0	23.8	194.65484416859522	-26.740775593527804	2.3703928452492056	35.0	21.56	51.0	0.0	95.0	0.0	1.1	2.3000000000000003	14.0	0.0	0.0	-0.27500512716577724	-0.6037228863734084	0.32499984502799767	-0.3201589215416916	-0.6568411283183716	0.17812073744151566	0.0	0.0
2019-11-21 21:40:25.000079	1574390425.000079	16971.0	4.0	40.0	10.0	2.0	0.0	64.0	0.0	2.0	31.0	0.0	0.0	130.0	2.91	2.0	361.0	19.0	11.0	21.0	21.0	40.0	25.0	79.0	0.0	1526.0	25.3	189.77286527633717	-27.738019739823663	1.8372013014549915	35.0	21.56	51.0	0.0	95.0	0.0	1.3	2.6	14.0	0.0	0.0	-0.2471332719276156	-0.717727136567798	0.3749973848644478	-0.2263268904302804	-0.7423209436639175	0.16095264914275503	0.0	0.0
2019-11-21 21:40:29.000022	1574390429.000022	16971.0	4.0	40.0	10.0	2.0	0.0	64.0	0.0	2.0	31.0	0.0	0.0	130.0	2.91	2.0	362.0	19.0	11.0	21.0	21.0	40.0	29.0	22.0	0.0	1526.0	25.3	186.73117678017954	-27.70110166029562	2.7888703800285164	35.0	21.56	51.0	0.0	95.0	0.0	1.4000000000000001	2.2	14.0	0.0	0.0				-0.19252923366584407	-0.7007170128450172	0.19771990818731133	0.0	0.0
2019-11-21 21:40:33.000044	1574390433.000044	16971.0	4.0	40.0	10.0	2.0	0.0	64.0	0.0	2.0	31.0	0.0	0.0	130.0	2.91	2.0	363.0	19.0	11.0	21.0	21.0	40.0	33.0	44.0	0.0	1526.0	26.700000000000003	189.38868180289066	-27.79604751193576	1.8397762033785536	35.0	21.63	51.0	0.0	95.0	0.0	1.8	2.4000000000000004	14.0	0.0	0.0	-0.16640358751678735	-0.6729093151824599	0.3499980598795676	-0.13581104374879263	-0.6388496371961782	0.19432061509313694	0.0	0.0
2019-11-21 21:40:36.000092	1574390436.000092	16971.0	4.0	40.0	10.0	2.0	0.0	64.0	0.0	2.0	31.0	0.0	0.0	130.0	2.91	2.0	364.0	19.0	11.0	21.0	21.0	40.0	36.0	92.0	0.0	1526.0	28.200000000000003	185.5832050915563	-27.4372158874801	2.6029101283091953	35.0	21.63	51.0	0.0	95.0	0.0	2.8000000000000003	1.8	14.0	0.0	0.0	-0.15635457412732698	-0.9353409116159056	0.4999920131051831	-0.10612781922538991	-0.6665864185287156	0.20988671377560597	0.0	0.0
2019-11-21 21:40:41.000018	1574390441.000018	16971.0	4.0	40.0	10.0	2.0	0.0	64.0	0.0	2.0	31.0	0.0	0.0	130.0	2.91	2.0	365.0	19.0	11.0	21.0	21.0	40.0	41.0	18.0	0.0	1526.0	30.0	183.24794865857663	-27.038941815620756	2.2694600394353066	35.0	21.63	51.0	0.0	95.0	0.0	2.7	2.8000000000000003	14.0	0.0	0.0	-0.07991721350621127	-0.6813290325503581	0.36000533874799434	-0.09241185910876692	-0.7431893252332082	0.21193318559270036	0.0	0.0
2019-11-21 21:40:44.000089	1574390444.000089	16971.0	4.0	40.0	10.0	2.0	0.0	64.0	0.0	2.0	31.0	0.0	0.0	130.0	2.91	2.0	366.0	19.0	11.0	21.0	21.0	40.0	44.0	89.0	0.0	1526.0	31.3	181.83089375944274	-27.69998838027673	2.132382943283411	35.0	21.63	51.0	0.0	95.0	0.0	1.9000000000000001	2.2	14.0	0.0	0.0	-0.049018130247445994	-0.8527187025456144	0.4333230709810933	-0.03753446940449038	-0.7404855799184882	0.203347656832587	0.0	0.0
2019-11-21 21:40:49.000005	1574390449.000005	16971.0	4.0	40.0	10.0	2.0	0.0	64.0	0.0	2.0	31.0	0.0	0.0	130.0	2.91	2.0	367.0	19.0	11.0	21.0	21.0	40.0	49.0	5.0	0.0	1526.0	33.0	181.0621614181402	-27.278437658446247	1.7686205101674881	35.0	21.63	51.0	0.0	95.0	0.0	2.7	2.6	14.0	0.0	0.0	-0.03379502753796279	-0.6470081607937881	0.3400057068828974	-0.09151328032456699	-0.783261997008218	0.22500214124966786	0.0	0.0
2019-11-21 21:40:53.000007	1574390453.000007	16971.0	4.0	40.0	10.0	2.0	0.0	64.0	0.0	2.0	31.0	0.0	0.0	130.0	2.91	2.0	368.0	19.0	11.0	21.0	21.0	40.0	53.0	7.0	0.0	1526.0	34.6	182.5002357784552	-26.398764698490478	2.2662580798094973	35.0	21.63	51.0	0.0	95.0	0.0	2.7	1.6	14.0	0.0	0.0	-0.006518431675362355	-0.7621826913436583	0.39999980926522805	-0.08056532683641704	-0.792102147131147	0.2185964698296114	0.0	0.0
2019-11-21 21:40:57.000006	1574390457.000006	16971.0	4.0	40.0	10.0	2.0	0.0	64.0	0.0	2.0	31.0	0.0	0.0	130.0	2.91	2.0	369.0	19.0	11.0	21.0	21.0	40.0	57.0	6.0	0.0	1526.0	36.1	182.25797314277685	-27.405180531606913	2.1579221802973674	35.0	21.63	51.0	0.0	95.0	0.0	1.2000000000000002	2.2	14.0	0.0	0.0	-0.03312407743765653	-0.761716818339394	0.3750000894069885	-0.1348331523351024	-0.8061507890786307	0.2124498206619158	0.0	0.0
2019-11-21 21:41:01.000032	1574390461.000032	16971.0	4.0	40.0	10.0	2.0	0.0	64.0	0.0	2.0	31.0	0.0	0.0	130.0	2.91	2.0	370.0	19.0	11.0	21.0	21.0	41.0	1.0	32.0	0.0	1526.0	37.6	182.36937224575823	-27.971406895448624	1.424466726274409	35.0	21.66	51.0	0.0	95.0	0.0	1.8	2.4000000000000004	14.0	0.0	0.0	-0.03226622777267506	-0.7419898231150575	0.37499756367597337	-0.06981136811758885	-0.8296498421500518	0.207871384038171	0.0	0.0
2019-11-21 21:41:04.000080	1574390464.00008	16971.0	4.0	40.0	10.0	2.0	0.0	64.0	0.0	2.0	31.0	0.0	0.0	130.0	2.91	2.0	371.0	19.0	11.0	21.0	21.0	41.0	4.0	80.0	0.0	1526.0	39.5	178.806302403641	-27.827438969665234	1.1516230262068436	35.0	21.69	51.0	0.0	95.0	0.0	3.3000000000000003	1.8	14.0	0.0	0.0	-0.038808461469807	-1.1760605766180299	0.633323166268699	-0.0632802518723083	-0.8031012792111747	0.23130271302419253	0.0	0.0
2019-11-21 21:41:08.000099	1574390468.000099	16971.0	4.0	40.0	10.0	2.0	0.0	64.0	0.0	2.0	31.0	0.0	0.0	130.0	2.91	2.0	372.0	19.0	11.0	21.0	21.0	41.0	8.0	99.0	0.0	1526.0	41.2	179.60470281279547	-27.657168576473772	0.7952689766902871	35.0	21.69	51.0	0.0	95.0	0.0	2.6	1.0	14.0	0.0	0.0	-0.041129337995862866	-0.8119050986630841	0.42499799878347566	-0.019219256755143462	-0.812549064992718	0.20500643197041357	0.0	0.0
2019-11-21 21:41:12.000054	1574390472.000054	16971.0	4.0	40.0	10.0	2.0	0.0	64.0	0.0	2.0	31.0	0.0	0.0	130.0	2.91	2.0	373.0	19.0	11.0	21.0	21.0	41.0	12.0	54.0	0.0	1526.0	42.800000000000004	180.01336778480808	-27.686507184042362	1.4786478886857648	35.0	21.69	51.0	0.0	95.0	0.0	2.6	1.0	14.0	0.0	0.0	0.033374853008321444	-0.7644098085159468	0.4000045061619085	0.006037532575734143	-0.7755709339603372	0.2368528543131525	0.0	0.0
2019-11-21 21:41:16.000082	1574390476.000082	16971.0	4.0	40.0	10.0	2.0	0.0	64.0	0.0	2.0	31.0	0.0	0.0	130.0	2.91	2.0	374.0	19.0	11.0	21.0	21.0	41.0	16.0	82.0	0.0	1526.0	44.6	180.7601532731014	-27.130058728629123	1.125058641125491	35.0	21.69	51.0	0.0	95.0	0.0	2.9000000000000004	1.2000000000000002	14.0	0.0	0.0	-0.0014833478169818382	-0.8498948316531926	0.44999683501562215	-0.013116884430109431	-0.7479697773600118	0.22749760328157645	0.0	0.0
2019-11-21 21:41:20.000046	1574390480.000046	16971.0	4.0	40.0	10.0	2.0	0.0	64.0	0.0	2.0	31.0	0.0	0.0	130.0	2.91	2.0	375.0	19.0	11.0	21.0	21.0	41.0	20.0	46.0	0.0	1526.0	44.6	180.02737396579985	-27.67935471331502	1.5828070434897417	35.0	21.69	51.0	0.0	95.0	0.0	2.6	0.7000000000000001	14.0	0.0	0.0				-0.003115431743084089	-0.7731374498500967	0.22089766346510673	0.0	0.0
2019-11-21 21:41:24.000068	1574390484.000068	16971.0	4.0	40.0	10.0	2.0	0.0	64.0	0.0	2.0	31.0	0.0	0.0	130.0	2.91	2.0	376.0	19.0	11.0	21.0	21.0	41.0	24.0	68.0	0.0	1526.0	46.300000000000004	181.0169291081809	-27.151989135769636	1.1433340502157452	35.0	21.69	51.0	0.0	95.0	0.0	2.7	1.6	14.0	0.0	0.0	0.00014134455854187037	-0.8098446579352852	0.42499766947116974	-0.011988275647339359	-0.785175591815639	0.22437595963909412	0.0	0.0
2019-11-21 21:41:28.000064	1574390488.000064	16971.0	4.0	40.0	10.0	2.0	0.0	64.0	0.0	2.0	31.0	0.0	0.0	130.0	2.91	2.0	377.0	19.0	11.0	21.0	21.0	41.0	28.0	64.0	0.0	1526.0	48.0	183.60447146243928	-27.686156228702313	1.6830098018785857	35.0	21.69	51.0	0.0	95.0	0.0	2.1	1.1	14.0	0.0	0.0	-0.01160091352642161	-0.830800235645178	0.4250004306439938	-0.01892771109429095	-0.7694380950683033	0.22270105435401946	0.0	0.0
2019-11-21 21:41:32.000069	1574390492.000069	16971.0	4.0	40.0	10.0	2.0	0.0	64.0	0.0	2.0	31.0	0.0	0.0	130.0	2.91	2.0	378.0	19.0	11.0	21.0	21.0	41.0	32.0	69.0	0.0	1526.0	49.7	185.63078691958313	-27.643534422031916	2.091190784164022	35.0	21.69	51.0	0.0	95.0	0.0	2.7	1.6	14.0	0.0	0.0	-0.046477006225453206	-0.8085133448931959	0.42499946802921196	-0.04890549006291849	-0.7749398500604817	0.22937846854041002	0.0	0.0
2019-11-21 21:41:36.000095	1574390496.000095	16971.0	4.0	40.0	10.0	2.0	0.0	64.0	0.0	2.0	31.0	0.0	0.0	130.0	2.91	2.0	379.0	19.0	11.0	21.0	21.0	41.0	36.0	95.0	0.0	1526.0	51.300000000000004	186.37673228612718	-27.717030155890566	1.5893384767714036	35.0	21.69	51.0	0.0	95.0	0.0	2.6	2.2	14.0	0.0	0.0	-0.07320100389948433	-0.7616147663117991	0.39999740125437194	-0.061479181687151246	-0.7694121963317248	0.22837290197190627	0.0	0.0
2019-11-21 21:41:40.000036	1574390500.000036	16971.0	4.0	40.0	10.0	2.0	0.0	64.0	0.0	2.0	31.0	0.0	0.0	130.0	2.91	2.0	380.0	19.0	11.0	21.0	21.0	41.0	40.0	36.0	0.0	1526.0	53.0	187.4604025648293	-27.50002610977607	1.3655338012320668	35.0	21.69	51.0	0.0	95.0	0.0	2.8000000000000003	1.7000000000000002	14.0	0.0	0.0	-0.0856590529043799	-0.8015319335152984	0.4250062570897033	-0.052370632289926625	-0.7669687423601331	0.23633506958568182	0.0	0.0
2019-11-21 21:41:44.000058	1574390504.000058	16971.0	4.0	40.0	10.0	2.0	0.0	64.0	0.0	2.0	31.0	0.0	0.0	130.0	2.91	2.0	381.0	19.0	11.0	21.0	21.0	41.0	44.0	58.0	0.0	1526.0	54.800000000000004	189.29479417561552	-27.50002610977607	1.499997778074544	35.0	21.69	51.0	0.0	95.0	0.0	2.5	1.3	14.0	0.0	0.0	-0.10674148076766926	-0.8581929628080611	0.44999753238123885	-0.06804474010939451	-0.773679066655718	0.2161310138832044	0.0	0.0
2019-11-21 21:41:48.000007	1574390508.000007	16971.0	4.0	40.0	10.0	2.0	0.0	64.0	0.0	2.0	31.0	0.0	0.0	130.0	2.91	2.0	382.0	19.0	11.0	21.0	21.0	41.0	48.0	7.0	0.0	1526.0	56.300000000000004	192.3542272998979	-27.410413920327212	1.903214126359468	35.0	21.69	51.0	0.0	95.0	0.0	2.5	1.5	14.0	0.0	0.0	-0.10279047093675565	-0.7133164516750983	0.37500478333375653	-0.11130272892207072	-0.7385564664225505	0.21954964914555516	0.0	0.0
2019-11-21 21:41:52.000033	1574390512.000033	16971.0	4.0	40.0	10.0	2.0	0.0	64.0	0.0	2.0	31.0	0.0	0.0	130.0	2.91	2.0	383.0	19.0	11.0	21.0	21.0	41.0	52.0	33.0	0.0	1526.0	58.0	195.18881354320672	-27.3000065434959	2.1422393403748727	35.0	21.69	51.0	0.0	95.0	0.0	2.5	1.5	14.0	0.0	0.0	-0.1571043763085513	-0.8015081409590052	0.42499723883276874	-0.1754231175801589	-0.7813797104227854	0.21072844601064575	0.0	0.0
2019-11-21 21:41:55.000092	1574390515.000092	16971.0	4.0	40.0	10.0	2.0	0.0	64.0	0.0	2.0	31.0	0.0	0.0	130.0	2.91	2.0	384.0	19.0	11.0	21.0	21.0	41.0	55.0	92.0	0.0	1527.0	59.7	198.32879463297508	-27.3000065434959	1.9803747960666715	35.0	21.66	51.0	0.0	95.0	0.0	2.3000000000000003	2.4000000000000004	14.0	0.0	0.0	-0.2635543336148583	-1.0657712901066654	0.5666554983009047	-0.27044166799727043	-0.7594436191092928	0.20934348235623035	0.0	0.0
2019-11-21 21:42:00.000002	1574390520.000002	16971.0	4.0	40.0	10.0	2.0	0.0	64.0	0.0	2.0	31.0	0.0	0.0	130.0	2.91	2.0	385.0	19.0	11.0	21.0	21.0	42.0	0.0	2.0	0.0	1527.0	61.300000000000004	199.66204044874544	-27.731051353566667	1.6305237964113197	35.0	21.69	51.0	0.0	95.0	0.0	2.3000000000000003	1.9000000000000001	14.0	0.0	0.0	-0.17494784122681842	-0.5948050320471545	0.3200057679262296	-0.25307824268680607	-0.7728641027700176	0.22335729611555957	0.0	0.0
2019-11-21 21:42:03.000095	1574390523.000095	16971.0	4.0	40.0	10.0	2.0	0.0	64.0	0.0	2.0	31.0	0.0	0.0	130.0	2.91	2.0	386.0	19.0	11.0	21.0	21.0	42.0	3.0	95.0	0.0	1526.0	63.0	201.1059899770599	-27.81880068352257	1.3093896800140832	35.0	21.650000000000002	51.0	0.0	95.0	0.0	2.3000000000000003	1.9000000000000001	14.0	0.0	0.0	-0.3538034302014648	-1.0392907479247635	0.566649103709025	-0.23997237143494	-0.7136059363301348	0.21822197089725587	0.0	0.0
2019-11-21 21:42:07.000075	1574390527.000075	16971.0	4.0	40.0	10.0	2.0	0.0	64.0	0.0	2.0	31.0	0.0	0.0	130.0	2.91	2.0	387.0	19.0	11.0	21.0	21.0	42.0	7.0	75.0	0.0	1526.0	64.5	201.1998593381399	-27.80002681130657	1.300001130106179	35.0	21.66	51.0	0.0	95.0	0.0	2.3000000000000003	2.0	14.0	0.0	0.0	-0.2508773678834313	-0.6818647186974807	0.3750018552037467	-0.24157850150912596	-0.6990844905001498	0.23450096535142756	0.0	0.0
2019-11-21 21:42:12.000003	1574390532.000003	16971.0	4.0	40.0	10.0	2.0	0.0	64.0	0.0	2.0	31.0	0.0	0.0	130.0	2.91	2.0	388.0	19.0	11.0	21.0	21.0	42.0	12.0	3.0	0.0	1526.0	66.5	201.92420495059025	-27.236687874774496	1.5414189293926353	35.0	21.63	51.0	0.0	95.0	0.0	3.1	1.4000000000000001	14.0	0.0	0.0	-0.2720427907689875	-0.7017314265860716	0.40000576027582185	-0.2660572272839526	-0.6390553567104411	0.2317127594019502	0.0	0.0
2019-11-21 21:42:15.000035	1574390535.000035	16971.0	4.0	40.0	10.0	2.0	0.0	64.0	0.0	2.0	31.0	0.0	0.0	130.0	2.91	2.0	389.0	19.0	11.0	21.0	21.0	42.0	15.0	35.0	0.0	1526.0	66.5	201.28485470530754	-27.73392411263985	1.3283293123143105	35.0	21.63	51.0	0.0	95.0	0.0	2.8000000000000003	1.3	14.0	0.0	0.0				-0.25606977789188207	-0.6856672200154177	0.24029093251042796	0.0	0.0
2019-11-21 21:42:18.000078	1574390538.000078	16971.0	4.0	40.0	10.0	2.0	0.0	64.0	0.0	2.0	31.0	0.0	0.0	130.0	2.91	2.0	390.0	19.0	11.0	21.0	21.0	42.0	18.0	78.0	0.0	1526.0	68.0	202.36872842172158	-27.099986977215732	1.8303085522537519	35.0	21.63	51.0	0.0	95.0	0.0	2.8000000000000003	1.3	14.0	0.0	0.0	-0.3427817913031095	-0.8842019108057223	0.49999284754494366	-0.31840907525608686	-0.6783834555882933	0.2173397064014069	0.0	0.0
2019-11-21 21:42:22.000010	1574390542.00001	16971.0	4.0	40.0	10.0	2.0	0.0	64.0	0.0	2.0	31.0	0.0	0.0	130.0	2.91	2.0	391.0	19.0	11.0	21.0	21.0	42.0	22.0	10.0	0.0	1526.0	69.7	203.3927308180579	-27.099986977215732	2.154415072108585	35.0	21.6	51.0	0.0	95.0	0.0	2.1	1.6	14.0	0.0	0.0	-0.3126026707740251	-0.7698475429051396	0.42500721973524314	-0.31227464203066624	-0.6907812343571412	0.21514375241833883	0.0	0.0
2019-11-21 21:42:26.000009	1574390546.000009	16971.0	4.0	40.0	10.0	2.0	0.0	64.0	0.0	2.0	31.0	0.0	0.0	130.0	2.91	2.0	392.0	19.0	11.0	21.0	21.0	42.0	26.0	9.0	0.0	1527.0	71.3	204.04769059284212	-26.785940049383623	1.8906355622208837	35.0	21.63	51.0	0.0	95.0	0.0	2.1	2.2	14.0	0.0	0.0	-0.30303922476700207	-0.7209018283789046	0.40000009536745296	-0.3056474661063925	-0.671255098876173	0.2011994500377191	0.0	0.0
2019-11-21 21:42:29.000058	1574390549.000058	16971.0	4.0	40.0	10.0	2.0	0.0	64.0	0.0	2.0	31.0	0.0	0.0	130.0	2.91	2.0	393.0	19.0	11.0	21.0	21.0	42.0	29.0	58.0	0.0	1526.0	73.0	203.75680299594936	-27.392394325438442	1.2943699556650066	35.0	21.56	51.0	0.0	95.0	0.0	2.1	2.2	14.0	0.0	0.0	-0.452357656893893	-1.0112582077764303	0.5666574347198721	-0.3206082843717581	-0.6974835647318363	0.21700461958485634	0.0	0.0
2019-11-21 21:42:33.000091	1574390553.000091	16971.0	4.0	40.0	10.0	2.0	0.0	64.0	0.0	2.0	31.0	0.0	0.0	130.0	2.91	2.0	394.0	19.0	11.0	21.0	21.0	42.0	33.0	91.0	0.0	1526.0	74.5	204.04528813211607	-27.686267489032716	1.4588280276650742	35.0	21.56	51.0	0.0	95.0	0.0	1.5	2.1	14.0	0.0	0.0	-0.30593155515356285	-0.6874564062817348	0.3749968931336316	-0.3224596389191439	-0.76045724779432	0.21023214679307145	0.0	0.0
2019-11-21 21:42:37.000042	1574390557.000042	16971.0	4.0	40.0	10.0	2.0	0.0	64.0	0.0	2.0	31.0	0.0	0.0	130.0	2.91	2.0	395.0	19.0	11.0	21.0	21.0	42.0	37.0	42.0	0.0	1526.0	76.0	204.46681874205672	-27.33328880708218	1.6833580703178037	35.0	21.52	51.0	0.0	95.0	0.0	1.5	1.7000000000000002	14.0	0.0	0.0	-0.30245434124230053	-0.6890102211108389	0.37500460451534573	-0.362161600205189	-0.7425977887702068	0.2103057285249649	0.0	0.0
2019-11-21 21:42:41.000065	1574390561.000065	16971.0	4.0	40.0	10.0	2.0	0.0	64.0	0.0	2.0	31.0	0.0	0.0	130.0	2.91	2.0	396.0	19.0	11.0	21.0	21.0	42.0	41.0	65.0	0.0	1526.0	77.7	204.10237338215651	-27.697786379784677	1.5010988414061004	35.0	21.5	51.0	0.0	95.0	0.0	2.6	1.2000000000000002	14.0	0.0	0.0	-0.33195033685087966	-0.7420842724750059	0.42499754281272645	-0.3171456066347714	-0.7296847636955597	0.22002002141354762	0.0	0.0
2019-11-21 21:42:45.000057	1574390565.000057	16971.0	4.0	40.0	10.0	2.0	0.0	64.0	0.0	2.0	31.0	0.0	0.0	130.0	2.91	2.0	397.0	19.0	11.0	21.0	21.0	42.0	45.0	57.0	0.0	1526.0	77.7	204.52254299840496	-27.3000065434959	1.7000001556208604	35.0	21.5	51.0	0.0	95.0	0.0	2.7	1.5	14.0	0.0	0.0				-0.32008071249521836	-0.725539691029585	0.2195688826524547	0.0	0.0
2019-11-21 21:42:49.000037	1574390569.000037	16971.0	4.0	40.0	10.0	2.0	0.0	64.0	0.0	2.0	31.0	0.0	0.0	130.0	2.91	2.0	398.0	19.0	11.0	21.0	21.0	42.0	49.0	37.0	0.0	1526.0	79.5	204.95338237058922	-27.332011273514826	1.7213368460481082	35.0	21.5	51.0	0.0	95.0	0.0	2.3000000000000003	1.7000000000000002	14.0	0.0	0.0	-0.36141738434795556	-0.7934250125181974	0.45000225306685243	-0.34034618176803555	-0.6508381685674124	0.21332640458165422	0.0	0.0
2019-11-21 21:42:53.000062	1574390573.000062	16971.0	4.0	40.0	10.0	2.0	0.0	64.0	0.0	2.0	31.0	0.0	0.0	130.0	2.91	2.0	399.0	19.0	11.0	21.0	21.0	42.0	53.0	62.0	0.0	1526.0	81.0	205.4628225630647	-27.568693460755156	1.9000025331671766	35.0	21.5	51.0	0.0	95.0	0.0	2.3000000000000003	1.7000000000000002	14.0	0.0	0.0	-0.3057862913823344	-0.6590613491819163	0.3749976530818001	-0.3375173405133246	-0.717152837481444	0.20429354504028355	0.0	0.0
2019-11-21 21:42:57.000010	1574390577.00001	16971.0	4.0	40.0	10.0	2.0	0.0	64.0	0.0	2.0	31.0	0.0	0.0	130.0	2.91	2.0	400.0	19.0	11.0	21.0	21.0	42.0	57.0	10.0	0.0	1526.0	82.5	205.98867512546204	-27.35285326619203	1.8292874087735502	35.0	21.490000000000002	51.0	0.0	95.0	0.0	2.6	1.9000000000000001	14.0	0.0	0.0	-0.3075698632607404	-0.6480325030400843	0.3750048727430259	-0.3618702851072821	-0.6498280763375458	0.22980071357552187	0.0	0.0
2019-11-21 21:43:01.000061	1574390581.000061	16971.0	4.0	40.0	10.0	2.0	0.0	64.0	0.0	2.0	31.0	0.0	0.0	130.0	2.91	2.0	401.0	19.0	11.0	21.0	21.0	43.0	1.0	61.0	0.0	1526.0	84.2	206.18706565586902	-27.259014108442553	1.6590006731574776	35.0	21.44	51.0	0.0	95.0	0.0	2.4000000000000004	1.9000000000000001	14.0	0.0	0.0	-0.3569974466163675	-0.7384846877782733	0.42499457902670507	-0.349936084234149	-0.6128571651806365	0.23006484311520667	0.0	0.0
2019-11-21 21:43:06.000069	1574390586.000069	16971.0	4.0	40.0	10.0	2.0	0.0	64.0	0.0	2.0	31.0	0.0	0.0	130.0	2.91	2.0	402.0	19.0	11.0	21.0	21.0	43.0	6.0	69.0	0.0	1526.0	85.80000000000001	205.50955193609283	-27.39998767874623	1.7447559809704662	35.0	21.42	51.0	0.0	95.0	0.0	2.2	1.6	14.0	0.0	0.0	-0.2787007728151873	-0.5567952874943862	0.319999496460755	-0.424101163063133	-0.6521368470290055	0.2260525076958122	0.0	0.0
2019-11-21 21:43:11.000079	1574390591.000079	16971.0	4.0	40.0	10.0	2.0	0.0	64.0	0.0	2.0	31.0	0.0	0.0	130.0	2.91	2.0	403.0	19.0	11.0	21.0	21.0	43.0	11.0	79.0	0.0	1526.0	89.10000000000001	208.6074672856916	-26.821908461720543	1.1219209385951754	35.0	21.38	51.0	0.0	95.0	0.0	2.4000000000000004	1.8	14.0	0.0	0.0	-0.5978215541734134	-1.1248123762284965	0.6599986782100441	-0.4135325796193247	-0.6544476165910139	0.21603500348723165	0.0	0.0
2019-11-21 21:43:16.000099	1574390596.000099	16971.0	4.0	40.0	10.0	2.0	0.0	64.0	0.0	2.0	31.0	0.0	0.0	130.0	2.91	2.0	404.0	19.0	11.0	21.0	21.0	43.0	16.0	99.0	0.0	1526.0	90.7	208.6001822200496	-26.955179390238296	1.099998752559862	35.0	21.36	51.0	0.0	95.0	0.0	2.1	1.4000000000000001	14.0	0.0	0.0	-0.30042856365482246	-0.5487439983267006	0.3199987182668515	-0.36953191015588155	-0.6847676748564421	0.20853152962621122	0.0	0.0
2019-11-21 21:43:22.000005	1574390602.000005	16971.0	4.0	40.0	10.0	2.0	0.0	64.0	0.0	2.0	31.0	0.0	0.0	130.0	2.91	2.0	405.0	19.0	11.0	21.0	21.0	43.0	22.0	5.0	0.0	1526.0	92.5	209.02470437830453	-27.070779808272366	1.206149565388072	35.0	21.31	51.0	0.0	95.0	0.0	1.8	1.1	14.0	0.0	0.0	-0.28433137807178194	-0.5217172732630779	0.3000046969195435	-0.37690917425972587	-0.7208800942975594	0.19969317465650577	0.0	0.0
2019-11-21 21:43:27.000012	1574390607.000012	16971.0	4.0	40.0	10.0	2.0	0.0	64.0	0.0	2.0	31.0	0.0	0.0	130.0	2.91	2.0	406.0	19.0	11.0	21.0	21.0	43.0	27.0	12.0	0.0	1526.0	94.10000000000001	210.33674614929203	-27.2199044210721	1.4596478845543834	35.0	21.31	51.0	0.0	95.0	0.0	2.0	1.1	14.0	0.0	0.0	-0.3005387557871519	-0.5514560554043612	0.3199995574957308	-0.23757030004255886	-0.5342489468858126	0.1637419167137382	0.0	0.0
2019-11-21 21:43:32.000018	1574390612.000018	16971.0	4.0	40.0	10.0	2.0	0.0	64.0	0.0	2.0	31.0	0.0	0.0	130.0	2.91	2.0	407.0	19.0	11.0	21.0	21.0	43.0	32.0	18.0	0.0	1526.0	95.60000000000001	212.62301231331338	-27.137840507170413	1.7973001490753	35.0	21.29	51.0	0.0	95.0	0.0	2.3000000000000003	1.4000000000000001	14.0	0.0	0.0	-0.2900132639205507	-0.5065967080236751	0.29999964237255766	-0.2900513187190965	-0.5965065817485689	0.16978848735986485	0.0	0.0
2019-11-21 21:43:37.000016	1574390617.000016	16971.0	4.0	40.0	10.0	2.0	0.0	64.0	0.0	2.0	31.0	0.0	0.0	130.0	2.91	2.0	408.0	19.0	11.0	21.0	21.0	43.0	37.0	16.0	0.0	1526.0	99.0	224.8843630767723	-14.674416392751338	3.893023257703764	35.0	21.25	51.0	0.0	95.0	0.0	2.4000000000000004	1.7000000000000002	14.0	0.0	0.0	-0.7441409346658433	-1.087197427626136	0.6800002593995114	-0.2975732272490681	-0.46844072329866077	0.13208506039670823	0.0	0.0
2019-11-21 21:43:42.000007	1574390622.000007	16971.0	4.0	40.0	10.0	2.0	0.0	64.0	0.0	2.0	31.0	0.0	0.0	130.0	2.91	2.0	409.0	19.0	11.0	21.0	21.0	43.0	42.0	7.0	0.0	1526.0	99.80000000000001	229.6073570605931	-13.637732208917436	4.000001714302719	35.0	21.25	51.0	0.0	95.0	0.0	17.5	3.2	14.0	0.0	0.0	-0.33172324660884117	-0.4009845229538076	0.1600002899175198	-0.2602200747458863	-0.3597715328742611	0.04004942986547756	0.0	0.0
2019-11-21 21:43:47.000007	1574390627.000007	16971.0	4.0	40.0	10.0	2.0	0.0	64.0	0.0	2.0	31.0	0.0	0.0	130.0	2.91	2.0	410.0	19.0	11.0	21.0	21.0	43.0	47.0	7.0	0.0	1526.0	100.30000000000001	233.22174780469496	-13.204595232120244	4.000001714302719	35.0	21.19	51.0	0.0	95.0	0.0	14.600000000000001	4.1000000000000005	14.0	0.0	0.0	-0.28093446962881147	-0.2742482080767445	0.1	-0.2698102047024023	-0.26560052116643273	0.015421303270706788	0.0	0.0
2019-11-21 21:43:51.000091	1574390631.000091	16971.0	4.0	40.0	10.0	2.0	0.0	64.0	0.0	2.0	31.0	0.0	0.0	130.0	2.91	2.0	411.0	19.0	11.0	21.0	21.0	43.0	51.0	91.0	0.0	1526.0	101.0	235.91564474146227	-12.130237426216269	4.00000171430272	35.0	21.19	51.0	0.0	95.0	0.0	13.600000000000001	4.1000000000000005	14.0	0.0	0.0	-0.580157702686147	-0.4598273289973815	0.17499631800053705	-0.20791075006841003	-0.21889221254303035	-0.003784084302435313	0.0	0.0
2019-11-21 21:43:56.000074	1574390636.000074	16971.0	4.0	40.0	10.0	2.0	0.0	64.0	0.0	2.0	31.0	0.0	0.0	130.0	2.91	2.0	412.0	19.0	11.0	21.0	21.0	43.0	56.0	74.0	0.0	1526.0	101.30000000000001	237.4220652355586	-10.818563866166269	4.000001714302719	35.0	21.150000000000002	51.0	0.0	95.0	0.0	13.4	4.1000000000000005	14.0	0.0	0.0	-0.2113477723389952	-0.14804228266036995	0.060000205994361844	-0.2043337555281879	-0.15603565565789762	-0.0036865315890108677	0.0	0.0
2019-11-21 21:44:01.000058	1574390641.000058	16971.0	4.0	40.0	10.0	2.0	0.0	64.0	0.0	2.0	31.0	0.0	0.0	130.0	2.91	2.0	413.0	19.0	11.0	21.0	21.0	44.0	1.0	58.0	0.0	1526.0	101.5	238.9707728630884	-9.644136950724105	3.9431383858541382	35.0	21.13	51.0	0.0	95.0	0.0	11.600000000000001	4.1000000000000005	14.0	0.0	0.0	-0.16746493165870346	-0.11000389915758908	0.0400001277927644	-0.24278937943572645	-0.16486164814875942	-0.03330096399339669	0.0	0.0
2019-11-21 21:44:06.000044	1574390646.000044	16971.0	4.0	40.0	10.0	2.0	0.0	64.0	0.0	2.0	31.0	0.0	0.0	130.0	2.91	2.0	414.0	19.0	11.0	21.0	21.0	44.0	6.0	44.0	0.0	1526.0	102.0	239.90029361025134	-4.939565092164116	3.602330096789492	35.0	21.12	51.0	0.0	95.0	0.0	10.200000000000001	4.1000000000000005	14.0	0.0	0.0	-0.4901029779121236	-0.29681691386666265	0.10000027656631665	-0.22052678408823947	-0.13331903178391488	-0.02537662830043673	0.0	0.0
2019-11-21 21:44:11.000001	1574390651.000001	16971.0	4.0	40.0	10.0	2.0	0.0	64.0	0.0	2.0	31.0	0.0	0.0	130.0	2.91	2.0	415.0	19.0	11.0	21.0	21.0	44.0	11.0	1.0	0.0	1526.0	102.0	240.43892147577122	-3.514127560210068	3.600002688788037	35.0	21.09	51.0	0.0	95.0	0.0	8.3	3.7	14.0	0.0	0.0				-0.18961666188803505	-0.11761842721977539	-0.03715409954210971	0.0	0.0
2019-11-21 21:44:15.000054	1574390655.000054	16971.0	4.0	40.0	10.0	2.0	0.0	64.0	0.0	2.0	31.0	0.0	0.0	130.0	2.91	2.0	416.0	19.0	11.0	21.0	21.0	44.0	15.0	54.0	0.0	1526.0	102.0	241.00482210349983	-1.4808330763080508	3.438084180020341	35.0	21.06	51.0	0.0	95.0	0.0	5.0	3.8000000000000003	14.0	0.0	0.0				-0.13805376303204955	-0.1221327667169191	-0.046203309478448855	0.0	0.0
2019-11-21 21:44:19.000091	1574390659.000091	16971.0	4.0	40.0	10.0	2.0	0.0	64.0	0.0	2.0	31.0	0.0	0.0	130.0	2.91	2.0	417.0	19.0	11.0	21.0	21.0	44.0	19.0	91.0	0.0	1526.0	102.0	240.84407446061408	0.43478051194725875	3.4000003112417203	35.0	21.06	51.0	0.0	95.0	0.0	3.1	3.7	14.0	0.0	0.0				-0.12944395030247693	-0.09743279793131901	-0.041750612179519475	0.0	0.0
2019-11-21 21:44:24.000029	1574390664.000029	16971.0	4.0	40.0	10.0	2.0	0.0	64.0	0.0	2.0	31.0	0.0	0.0	130.0	2.91	2.0	418.0	19.0	11.0	21.0	21.0	44.0	24.0	29.0	0.0	1525.0	102.0	240.79983734860673	1.6549886479266085	3.604641352623006	35.0	21.0	51.0	0.0	95.0	0.0	1.1	3.7	14.0	0.0	0.0				-0.11741673145482046	-0.09670975154440842	-0.06695173732387655	0.0	0.0
2019-11-21 21:44:28.000080	1574390668.00008	16971.0	4.0	40.0	10.0	2.0	0.0	64.0	0.0	2.0	31.0	0.0	0.0	130.0	2.91	2.0	419.0	19.0	11.0	21.0	21.0	44.0	28.0	80.0	0.0	1525.0	102.0	240.58251382448893	2.825240608188323	3.7725239088798452	35.0	21.02	51.0	0.0	95.0	0.0	0.7000000000000001	3.5	14.0	0.0	0.0				-0.14235868506510313	-0.09760944267229432	-0.06985987036732086	0.0	0.0
2019-11-21 21:44:33.000020	1574390673.00002	16971.0	4.0	40.0	10.0	2.0	0.0	64.0	0.0	2.0	31.0	0.0	0.0	130.0	2.91	2.0	420.0	19.0	11.0	21.0	21.0	44.0	33.0	20.0	0.0	1525.0	101.80000000000001	240.66309255162946	4.024225353631428	3.745634032688944	35.0	20.990000000000002	51.0	0.0	95.0	0.0	2.1	3.8000000000000003	14.0	0.0	0.0	-0.9567136686136024	-0.5349083513696471	-0.04000048065762892	-0.15327323177058944	-0.12076611396593473	-0.0990598916825879	0.0	0.0
2019-11-21 21:44:37.000061	1574390677.000061	16971.0	4.0	40.0	10.0	2.0	0.0	64.0	0.0	2.0	31.0	0.0	0.0	130.0	2.91	2.0	421.0	19.0	11.0	21.0	21.0	44.0	37.0	61.0	0.0	1525.0	101.60000000000001	240.3852539467642	5.80743403636797	3.70000101277222	35.0	20.96	51.0	0.0	95.0	0.0	3.1	3.9000000000000004	14.0	0.0	0.0	-0.8060504972245545	-0.4562271621246976	-0.04999948740531076	-0.13455593195346793	-0.08169260483743028	-0.10453238489104308	0.0	0.0
2019-11-21 21:44:42.000001	1574390682.000001	16971.0	4.0	40.0	10.0	2.0	0.0	64.0	0.0	2.0	31.0	0.0	0.0	130.0	2.91	2.0	422.0	19.0	11.0	21.0	21.0	44.0	42.0	1.0	0.0	1525.0	101.5	239.77374702795802	7.1934518896311594	3.6184158694330653	35.0	20.94	51.0	0.0	95.0	0.0	4.9	3.8000000000000003	14.0	0.0	0.0	-0.20832529237183448	-0.11647679169536779	-0.020000240328817302	-0.14323349580051037	-0.09886211754035186	-0.08655314781221327	0.0	0.0
2019-11-21 21:44:46.000045	1574390686.000045	16971.0	4.0	40.0	10.0	2.0	0.0	64.0	0.0	2.0	31.0	0.0	0.0	130.0	2.91	1.99	423.0	19.0	11.0	21.0	21.0	44.0	46.0	45.0	0.0	1525.0	101.0	238.8111118903994	9.044089066279517	3.7221303980335656	35.0	20.93	51.0	0.0	95.0	0.0	6.7	3.8000000000000003	14.0	0.0	0.0	-0.9524538699184705	-0.5479064892876706	-0.12499862165778836	-0.14224018764329485	-0.0750845610273338	-0.09094524569504919	0.0	0.0
2019-11-21 21:44:50.000086	1574390690.000086	16971.0	4.0	40.0	10.0	2.0	0.0	64.0	0.0	2.0	31.0	0.0	0.0	130.0	2.91	1.99	424.0	19.0	11.0	21.0	21.0	44.0	50.0	86.0	0.0	1525.0	101.0	237.91172735364893	11.012265138288122	3.855960444183809	35.0	20.900000000000002	51.0	0.0	95.0	0.0	8.4	3.6	14.0	0.0	0.0				-0.1340889629902829	-0.09977144791657672	-0.11981989895180337	0.0	0.0
2019-11-21 21:44:55.000029	1574390695.000029	16971.0	4.0	40.0	10.0	2.0	0.0	64.0	0.0	2.0	31.0	0.0	0.0	130.0	2.91	1.99	425.0	19.0	11.0	21.0	21.0	44.0	55.0	29.0	0.0	1525.0	100.5	237.20853243118668	12.602053691767866	3.7602035758270103	35.0	20.88	51.0	0.0	95.0	0.0	10.4	4.1000000000000005	14.0	0.0	0.0	-0.47756359089802836	-0.2962173772170994	-0.10000113965379606	-0.15645602637267605	-0.12301669627414447	-0.14423038601302907	0.0	0.0
2019-11-21 21:44:59.000066	1574390699.000066	16971.0	4.0	40.0	10.0	2.0	0.0	64.0	0.0	2.0	31.0	0.0	0.0	130.0	2.91	1.99	426.0	19.0	11.0	21.0	21.0	44.0	59.0	66.0	0.0	1525.0	100.10000000000001	235.7057421023555	14.803780959750252	3.8301051047874655	35.0	20.88	51.0	0.0	95.0	0.0	12.3	3.8000000000000003	14.0	0.0	0.0	-0.39722138824185727	-0.25208435837555915	-0.09999907613653916	-0.1702423600605273	-0.13355756252784914	-0.1481111620798427	0.0	0.0
2019-11-21 21:45:04.000005	1574390704.000005	16971.0	4.0	40.0	10.0	2.0	0.0	64.0	0.0	2.0	31.0	0.0	0.0	130.0	2.91	1.99	427.0	19.0	11.0	21.0	21.0	45.0	4.0	5.0	0.0	1525.0	99.60000000000001	234.30682475576594	16.666381554202808	3.656037172557342	35.0	20.85	51.0	0.0	95.0	0.0	14.4	4.0	14.0	0.0	0.0	-0.33389204864300076	-0.2227625200730296	-0.10000122071802635	-0.21146572315666223	-0.1252971454338008	-0.17425519583636762	0.0	0.0
2019-11-21 21:45:08.000043	1574390708.000043	16971.0	4.0	40.0	10.0	2.0	0.0	64.0	0.0	2.0	31.0	0.0	0.0	130.0	2.91	1.99	428.0	19.0	11.0	21.0	21.0	45.0	8.0	43.0	0.0	1525.0	99.10000000000001	232.4313755598624	19.2314818838013	3.4375209551192745	35.0	20.81	51.0	0.0	95.0	0.0	16.8	3.8000000000000003	14.0	0.0	0.0	-0.3484366566323298	-0.24762104298103843	-0.124998815368912	-0.2471298333130684	-0.16235105143278628	-0.21300465155795045	0.0	0.0
2019-11-21 21:45:12.000080	1574390712.00008	16971.0	4.0	40.0	10.0	2.0	0.0	64.0	0.0	2.0	31.0	0.0	0.0	130.0	2.91	1.99	429.0	19.0	11.0	21.0	21.0	45.0	12.0	80.0	0.0	1525.0	98.7	231.1982374483868	21.506286890328507	3.6239027840318556	35.0	20.81	51.0	0.0	95.0	0.0	19.400000000000002	3.5	14.0	0.0	0.0	-0.23335559177166268	-0.178413821753321	-0.09999907017618873	-0.2903278293421941	-0.20996200841224638	-0.2525068445269269	0.0	0.0
2019-11-21 21:45:17.000018	1574390717.000018	16971.0	4.0	40.0	10.0	2.0	0.0	64.0	0.0	2.0	31.0	0.0	0.0	130.0	2.91	1.99	430.0	19.0	11.0	21.0	21.0	45.0	17.0	18.0	0.0	1525.0	98.0	229.54600050019766	22.809425295835926	3.685856424473184	35.0	20.8	51.0	0.0	95.0	0.0	21.700000000000003	3.7	14.0	0.0	0.0	-0.2848436740017441	-0.2250367118550976	-0.1400017423846614	-0.2955512787825596	-0.2596241321555446	-0.2694155741832199	0.0	0.0
2019-11-21 21:45:21.000067	1574390721.000067	16971.0	4.0	40.0	10.0	2.0	0.0	64.0	0.0	2.0	31.0	0.0	0.0	130.0	2.91	1.99	431.0	19.0	11.0	21.0	21.0	45.0	21.0	67.0	0.0	1525.0	96.5	227.129025919463	23.164943646195123	3.0912405550792945	35.0	20.75	51.0	0.0	95.0	0.0	23.5	3.8000000000000003	14.0	0.0	0.0	-0.6795832503790707	-0.5785752310286327	-0.3749953955977265	-0.26174024173189603	-0.24787277436746996	-0.2897829076834966	0.0	0.0
2019-11-21 21:45:26.000004	1574390726.000004	16971.0	4.0	40.0	10.0	2.0	0.0	64.0	0.0	2.0	31.0	0.0	0.0	130.0	2.91	1.99	432.0	19.0	11.0	21.0	21.0	45.0	26.0	4.0	0.0	1525.0	95.5	217.7234911772289	22.400014183757587	2.9127822196871778	35.0	20.75	51.0	0.0	95.0	0.0	23.900000000000002	3.1	14.0	0.0	0.0	-0.3207184916093065	-0.33926888833403257	-0.2000025177318898	-0.29423915934016653	-0.25599722758245635	-0.3032008188987755	0.0	0.0
2019-11-21 21:45:30.000073	1574390730.000073	16971.0	4.0	40.0	10.0	2.0	0.0	64.0	0.0	2.0	31.0	0.0	0.0	130.0	2.91	1.99	433.0	19.0	11.0	21.0	21.0	45.0	30.0	73.0	0.0	1525.0	94.80000000000001	215.87048628115576	22.400014183757587	3.08865242217384	35.0	20.75	51.0	0.0	95.0	0.0	23.0	2.9000000000000004	14.0	0.0	0.0	-0.273988279288049	-0.32433615064983606	-0.17499698554701384	-0.23907272223579462	-0.27802203149284077	-0.27590031440243135	0.0	0.0
2019-11-21 21:45:35.000050	1574390735.00005	16971.0	4.0	40.0	10.0	2.0	0.0	64.0	0.0	2.0	31.0	0.0	0.0	130.0	2.91	1.99	434.0	19.0	11.0	21.0	21.0	45.0	35.0	50.0	0.0	1524.0	93.80000000000001	215.47189863466616	22.704269321819062	3.2521358954054196	35.0	20.71	51.0	0.0	95.0	0.0	23.0	3.0	14.0	0.0	0.0	-0.2933073610216664	-0.3865582542148949	-0.20000091553153473	-0.27820979850709854	-0.30646691616205074	-0.3034325910523821	0.0	0.0
2019-11-21 21:45:40.000028	1574390740.000028	16971.0	4.0	40.0	10.0	2.0	0.0	64.0	0.0	2.0	31.0	0.0	0.0	130.0	2.91	1.99	435.0	19.0	11.0	21.0	21.0	45.0	40.0	28.0	0.0	1524.0	92.80000000000001	214.9875978142471	23.271273000868213	3.2410915209202447	35.0	20.69	51.0	0.0	95.0	0.0	23.0	3.1	14.0	0.0	0.0	-0.2831566757263448	-0.39405421144536756	-0.2000008869210474	-0.2669916030989948	-0.327063954951668	-0.30749740364107475	0.0	0.0
2019-11-21 21:45:45.000009	1574390745.000009	16971.0	4.0	40.0	10.0	2.0	0.0	64.0	0.0	2.0	31.0	0.0	0.0	130.0	2.91	1.99	436.0	19.0	11.0	21.0	21.0	45.0	45.0	9.0	0.0	1524.0	91.7	214.9972284823251	23.812338404133182	3.242467082954886	35.0	20.67	51.0	0.0	95.0	0.0	23.400000000000002	3.3000000000000003	14.0	0.0	0.0	-0.30324702514514434	-0.42686777923422725	-0.22000082874610455	-0.31521919756603595	-0.3278175912856715	-0.3506671988217387	0.0	0.0
2019-11-21 21:45:49.000088	1574390749.000088	16971.0	4.0	40.0	10.0	2.0	0.0	64.0	0.0	2.0	31.0	0.0	0.0	130.0	2.91	1.99	437.0	19.0	11.0	21.0	21.0	45.0	49.0	88.0	0.0	1524.0	90.7	215.20354059975648	23.85432089323804	3.300001987257538	35.0	20.63	51.0	0.0	95.0	0.0	24.200000000000003	3.2	14.0	0.0	0.0	-0.3256687967210658	-0.4705009052657009	-0.24999506781295264	-0.2500622892235607	-0.32552471740083466	-0.32852322576855814	0.0	0.0
2019-11-21 21:45:54.000069	1574390754.000069	16971.0	4.0	40.0	10.0	2.0	0.0	64.0	0.0	2.0	31.0	0.0	0.0	130.0	2.91	1.99	438.0	19.0	11.0	21.0	21.0	45.0	54.0	69.0	0.0	1524.0	89.5	214.49449097758026	23.53681778898608	3.205212237650441	35.0	20.63	51.0	0.0	95.0	0.0	24.700000000000003	3.3000000000000003	14.0	0.0	0.0	-0.31087023027282357	-0.4375986368310722	-0.2400009155308368	-0.3167408677957519	-0.3413289531869306	-0.37174153438149476	0.0	0.0
2019-11-21 21:45:59.000049	1574390759.000049	16971.0	4.0	40.0	10.0	2.0	0.0	64.0	0.0	2.0	31.0	0.0	0.0	130.0	2.91	1.99	439.0	19.0	11.0	21.0	21.0	45.0	59.0	49.0	0.0	1524.0	88.30000000000001	213.6011938955203	23.413417808388427	3.0268466697640193	35.0	20.6	51.0	0.0	95.0	0.0	24.200000000000003	3.3000000000000003	14.0	0.0	0.0	-0.31508874884732696	-0.4499933686131766	-0.2400009498633762	-0.24415619246332787	-0.3805252936922273	-0.36236618846445157	0.0	0.0
2019-11-21 21:46:04.000035	1574390764.000035	16971.0	4.0	40.0	10.0	2.0	0.0	64.0	0.0	2.0	31.0	0.0	0.0	130.0	2.91	1.99	440.0	19.0	11.0	21.0	21.0	46.0	4.0	35.0	0.0	1524.0	87.2	214.29996636601103	23.597125240224912	3.1014453188697138	35.0	20.61	51.0	0.0	95.0	0.0	24.0	3.0	14.0	0.0	0.0	-0.27999375750193584	-0.4246328221065312	-0.22000061893637432	-0.25829901489577384	-0.3693731937234981	-0.34059222343203305	0.0	0.0
2019-11-21 21:46:09.000015	1574390769.000015	16971.0	4.0	40.0	10.0	2.0	0.0	64.0	0.0	2.0	31.0	0.0	0.0	130.0	2.91	1.99	441.0	19.0	11.0	21.0	21.0	46.0	9.0	15.0	0.0	1524.0	85.0	214.38012563062532	23.28020442671561	2.7802191102530944	35.0	20.56	51.0	0.0	95.0	0.0	24.1	3.2	14.0	0.0	0.0	-0.5705238881447482	-0.8363567431426422	-0.44000176239719646	-0.257902284965184	-0.3760827286836583	-0.34589910753800857	0.0	0.0
2019-11-21 21:46:13.000097	1574390773.000097	16971.0	4.0	40.0	10.0	2.0	0.0	64.0	0.0	2.0	31.0	0.0	0.0	130.0	2.91	1.99	442.0	19.0	11.0	21.0	21.0	46.0	13.0	97.0	0.0	1524.0	83.80000000000001	214.7403968637799	23.370108033067215	3.210342377502967	35.0	20.56	51.0	0.0	95.0	0.0	24.200000000000003	3.1	14.0	0.0	0.0	-0.386950114870542	-0.567247655280807	-0.29999384892677794	-0.2558460337203009	-0.393466212621099	-0.3396073417274702	0.0	0.0
2019-11-21 21:46:18.000083	1574390778.000083	16971.0	4.0	40.0	10.0	2.0	0.0	64.0	0.0	2.0	31.0	0.0	0.0	130.0	2.91	1.99	443.0	19.0	11.0	21.0	21.0	46.0	18.0	83.0	0.0	1524.0	82.7	214.80015852116023	23.46763139171784	3.4352931787269836	35.0	20.55	51.0	0.0	95.0	0.0	23.8	2.7	14.0	0.0	0.0	-0.2900633890446521	-0.4237855434729923	-0.22000061893637432	-0.2849174271905093	-0.35982198627960016	-0.3534772947063845	0.0	0.0
2019-11-21 21:46:23.000071	1574390783.000071	16971.0	4.0	40.0	10.0	2.0	0.0	64.0	0.0	2.0	31.0	0.0	0.0	130.0	2.91	1.99	444.0	19.0	11.0	21.0	21.0	46.0	23.0	71.0	0.0	1524.0	81.60000000000001	214.59420569168486	23.49997855884974	2.6245338755939405	35.0	20.5	51.0	0.0	95.0	0.0	24.0	3.3000000000000003	14.0	0.0	0.0	-0.2902847566862305	-0.41766502826207486	-0.22000052452212346	-0.34319320393169384	-0.4635314693067732	-0.42587087448826866	0.0	0.0
2019-11-21 21:46:28.000058	1574390788.000058	16971.0	4.0	40.0	10.0	2.0	0.0	64.0	0.0	2.0	31.0	0.0	0.0	130.0	2.91	1.99	445.0	19.0	11.0	21.0	21.0	46.0	28.0	58.0	0.0	1524.0	80.5	214.20295629402395	23.49997855884974	1.734290703725013	35.0	20.5	51.0	0.0	95.0	0.0	24.1	3.5	14.0	0.0	0.0	-0.2888999310753622	-0.4156725253332127	-0.2200005769744763	-0.36630112115771174	-0.4903703075312787	-0.45314175500640247	0.0	0.0
2019-11-21 21:46:33.000045	1574390793.000045	16971.0	4.0	40.0	10.0	2.0	0.0	64.0	0.0	2.0	31.0	0.0	0.0	130.0	2.91	1.99	446.0	19.0	11.0	21.0	21.0	46.0	33.0	45.0	0.0	1524.0	79.5	213.95606765685133	23.514191494094412	1.6284163057289185	35.0	20.5	51.0	0.0	95.0	0.0	24.1	1.8	14.0	0.0	0.0	-0.25992550537619263	-0.3797537907873826	-0.2000005149854569	-0.3779582727360729	-0.5228885306252627	-0.4799751333255901	0.0	0.0
2019-11-21 21:46:38.000031	1574390798.000031	16971.0	4.0	40.0	10.0	2.0	0.0	64.0	0.0	2.0	31.0	0.0	0.0	130.0	2.91	1.99	447.0	19.0	11.0	21.0	21.0	46.0	38.0	31.0	0.0	1523.0	78.0	216.78936297591278	23.49997855884974	2.2992572273681704	35.0	20.490000000000002	51.0	0.0	95.0	0.0	24.1	1.6	14.0	0.0	0.0	-0.38400204282405787	-0.5736154031511196	-0.3000008440041445	-0.3280719153726244	-0.545405881948942	-0.4676828436870805	0.0	0.0
2019-11-21 21:46:43.000022	1574390803.000022	16971.0	4.0	40.0	10.0	2.0	0.0	64.0	0.0	2.0	31.0	0.0	0.0	130.0	2.91	1.99	448.0	19.0	11.0	21.0	21.0	46.0	43.0	22.0	0.0	1523.0	75.0	218.0088842290896	23.338795614609843	2.5418221592664163	35.0	20.44	51.0	0.0	95.0	0.0	24.200000000000003	1.8	14.0	0.0	0.0	-0.7953593771546037	-1.119593146401358	-0.6000010871906907	-0.33774996194338464	-0.49708049911343327	-0.4507293429635819	0.0	0.0
2019-11-21 21:46:48.000012	1574390808.000012	16971.0	4.0	40.0	10.0	2.0	0.0	64.0	0.0	2.0	31.0	0.0	0.0	130.0	2.91	1.99	449.0	19.0	11.0	21.0	21.0	46.0	48.0	12.0	0.0	1523.0	73.5	219.28985523685398	23.30001628834908	2.7856059174568792	35.0	20.44	51.0	0.0	95.0	0.0	24.1	2.3000000000000003	14.0	0.0	0.0	-0.41349615681928253	-0.552731721008019	-0.3000006008160226	-0.40635898775624457	-0.5342863962317067	-0.510380661733432	0.0	0.0
2019-11-21 21:46:52.000098	1574390812.000098	16971.0	4.0	40.0	10.0	2.0	0.0	64.0	0.0	2.0	31.0	0.0	0.0	130.0	2.91	1.99	450.0	19.0	11.0	21.0	21.0	46.0	52.0	98.0	0.0	1523.0	72.0	220.989726123095	23.4362250717835	2.968117235203996	35.0	20.42	51.0	0.0	95.0	0.0	23.900000000000002	2.6	14.0	0.0	0.0	-0.5395356718740183	-0.6834158533779222	-0.37499193119483226	-0.45138338806859746	-0.4712852048983688	-0.4932922993719002	0.0	0.0
2019-11-21 21:46:57.000087	1574390817.000087	16971.0	4.0	40.0	10.0	2.0	0.0	64.0	0.0	2.0	31.0	0.0	0.0	130.0	2.91	1.99	451.0	19.0	11.0	21.0	21.0	46.0	57.0	87.0	0.0	1523.0	70.5	220.5621139311414	23.552099526519026	2.947898229043207	35.0	20.400000000000002	51.0	0.0	95.0	0.0	23.900000000000002	2.9000000000000004	14.0	0.0	0.0	-0.44673651668905384	-0.534480416412499	-0.3000006580367217	-0.42781374443669506	-0.46577815412829426	-0.4739695256109755	0.0	0.0
2019-11-21 21:47:02.000078	1574390822.000078	16971.0	4.0	40.0	10.0	2.0	0.0	64.0	0.0	2.0	31.0	0.0	0.0	130.0	2.91	1.99	452.0	19.0	11.0	21.0	21.0	47.0	2.0	78.0	0.0	1523.0	69.0	219.96817196664165	23.465939392473373	2.832966114790784	35.0	20.400000000000002	51.0	0.0	95.0	0.0	24.1	3.0	14.0	0.0	0.0	-0.4573956548421113	-0.5169917410142962	-0.30000054359534534	-0.44132726483045437	-0.47542194803264926	-0.49407308836457686	0.0	0.0
2019-11-21 21:47:07.000067	1574390827.000067	16971.0	4.0	40.0	10.0	2.0	0.0	64.0	0.0	2.0	31.0	0.0	0.0	130.0	2.91	1.99	453.0	19.0	11.0	21.0	21.0	47.0	7.0	67.0	0.0	1523.0	67.2	221.21990257601573	23.169986688996964	2.70000058419654	35.0	20.38	51.0	0.0	95.0	0.0	24.200000000000003	2.9000000000000004	14.0	0.0	0.0	-0.5262399299783784	-0.634084206516132	-0.36000078964406546	-0.4182837028808691	-0.47786555801599334	-0.472610042599956	0.0	0.0
2019-11-21 21:47:12.000068	1574390832.000068	16971.0	4.0	40.0	10.0	2.0	0.0	64.0	0.0	2.0	31.0	0.0	0.0	130.0	2.91	1.99	454.0	19.0	11.0	21.0	21.0	47.0	12.0	68.0	0.0	1523.0	64.3	225.30038500161584	23.000015586818584	2.6998794049201718	35.0	20.38	51.0	0.0	95.0	0.0	23.8	2.7	14.0	0.0	0.0	-0.962180693919705	-0.9524895939849087	-0.5799998893738015	-0.5079860235153405	-0.4906609893998619	-0.5130107146972867	0.0	0.0
2019-11-21 21:47:17.000073	1574390837.000073	16971.0	4.0	40.0	10.0	2.0	0.0	64.0	0.0	2.0	31.0	0.0	0.0	130.0	2.91	1.99	455.0	19.0	11.0	21.0	21.0	47.0	17.0	73.0	0.0	1523.0	62.800000000000004	228.15329343892893	23.537323080665477	2.300001558681858	35.0	20.35	51.0	0.0	95.0	0.0	23.6	2.1	14.0	0.0	0.0	-0.5109606466766208	-0.4882845998447221	-0.29999969959288975	-0.5053707297553962	-0.5013720655906476	-0.5101445651497875	0.0	0.0
2019-11-21 21:47:22.000080	1574390842.00008	16971.0	4.0	40.0	10.0	2.0	0.0	64.0	0.0	2.0	31.0	0.0	0.0	130.0	2.91	1.99	456.0	19.0	11.0	21.0	21.0	47.0	22.0	80.0	0.0	1523.0	61.2	229.0254316677329	23.813437310887622	1.7357973559763387	35.0	20.330000000000002	51.0	0.0	95.0	0.0	24.3	2.3000000000000003	14.0	0.0	0.0	-0.5148098768967955	-0.5166100460873462	-0.31999954223698324	-0.4639637873399417	-0.5087118936283906	-0.546838013783053	0.0	0.0
2019-11-21 21:47:27.000081	1574390847.000081	16971.0	4.0	40.0	10.0	2.0	0.0	64.0	0.0	2.0	31.0	0.0	0.0	130.0	2.91	1.99	457.0	19.0	11.0	21.0	21.0	47.0	27.0	81.0	0.0	1523.0	59.5	230.01930070809593	23.99999882666041	1.721709392919168	35.0	20.31	51.0	0.0	95.0	0.0	24.1	2.3000000000000003	14.0	0.0	0.0	-0.5894377044620038	-0.5143804759524903	-0.3399999351501594	-0.528184751920698	-0.5039661751049606	-0.5509128444577662	0.0	0.0
2019-11-21 21:47:32.000092	1574390852.000092	16971.0	4.0	40.0	10.0	2.0	0.0	64.0	0.0	2.0	31.0	0.0	0.0	130.0	2.91	1.99	458.0	19.0	11.0	21.0	21.0	47.0	32.0	92.0	0.0	1523.0	57.800000000000004	231.56378498326185	23.855106199679625	2.273863692392878	35.0	20.31	51.0	0.0	95.0	0.0	24.6	1.4000000000000001	14.0	0.0	0.0	-0.5774793569648125	-0.5002283107868485	-0.33999925422831956	-0.5139993880868529	-0.4741662048044484	-0.5411100066231327	0.0	0.0
2019-11-21 21:47:37.000096	1574390857.000096	16971.0	4.0	40.0	10.0	2.0	0.0	64.0	0.0	2.0	31.0	0.0	0.0	130.0	2.91	1.99	459.0	19.0	11.0	21.0	21.0	47.0	37.0	96.0	0.0	1523.0	54.2	232.8341248516964	23.438045677268065	2.689678634404285	35.0	20.31	51.0	0.0	95.0	0.0	24.6	2.1	14.0	0.0	0.0	-1.2591235284028932	-1.0159846088611828	-0.7199994163517918	-0.5638830253043946	-0.4553882423500151	-0.5253289279136714	0.0	0.0
2019-11-21 21:47:43.000012	1574390863.000012	16971.0	4.0	40.0	10.0	2.0	0.0	64.0	0.0	2.0	31.0	0.0	0.0	130.0	2.91	1.99	460.0	19.0	11.0	21.0	21.0	47.0	43.0	12.0	0.0	1523.0	52.7	235.1368160755842	23.60821506098289	1.7835372707879535	35.0	20.29	51.0	0.0	95.0	0.0	23.5	2.7	14.0	0.0	0.0	-0.47898205839509594	-0.34812857836736516	-0.25000350678912386	-0.6102959992568862	-0.4007972062621107	-0.5294019198525126	0.0	0.0
2019-11-21 21:47:48.000012	1574390868.000012	16971.0	4.0	40.0	10.0	2.0	0.0	64.0	0.0	2.0	31.0	0.0	0.0	130.0	2.91	1.99	461.0	19.0	11.0	21.0	21.0	47.0	48.0	12.0	0.0	1523.0	50.800000000000004	234.65974176554926	24.026740098185773	1.1732613508288667	35.0	20.27	51.0	0.0	95.0	0.0	23.700000000000003	2.8000000000000003	14.0	0.0	0.0	-0.7345672209567286	-0.5048540637764634	-0.3799999999999997	-0.6258925019559669	-0.40156908003591696	-0.5417128851655711	0.0	0.0
2019-11-21 21:47:53.000024	1574390873.000024	16971.0	4.0	40.0	10.0	2.0	0.0	64.0	0.0	2.0	31.0	0.0	0.0	130.0	2.91	1.99	462.0	19.0	11.0	21.0	21.0	47.0	53.0	24.0	0.0	1522.0	49.2	233.56492919347585	23.972315229434926	1.0759022078775504	35.0	20.25	51.0	0.0	95.0	0.0	24.400000000000002	1.4000000000000001	14.0	0.0	0.0	-0.5945321441875722	-0.4164505486214335	-0.3199992218036506	-0.5235897035592967	-0.5307765896480984	-0.5169835918172085	0.0	0.0
2019-11-21 21:47:58.000028	1574390878.000028	16971.0	4.0	40.0	10.0	2.0	0.0	64.0	0.0	2.0	31.0	0.0	0.0	130.0	2.91	1.99	463.0	19.0	11.0	21.0	21.0	47.0	58.0	28.0	0.0	1522.0	47.5	232.4319413819736	23.56132428920477	1.2386910733736425	35.0	20.25	51.0	0.0	95.0	0.0	24.8	1.0	14.0	0.0	0.0	-0.6151381537833043	-0.44039566348001186	-0.3399997406007844	-0.6429029262468753	-0.39208798673952727	-0.5260122033543986	0.0	0.0
2019-11-21 21:48:03.000040	1574390883.00004	16971.0	4.0	40.0	10.0	2.0	0.0	64.0	0.0	2.0	31.0	0.0	0.0	130.0	2.91	1.99	464.0	19.0	11.0	21.0	21.0	48.0	3.0	40.0	0.0	1522.0	45.7	233.37003553530928	23.43004193506808	1.3957073458914369	35.0	20.25	51.0	0.0	95.0	0.0	24.200000000000003	1.2000000000000002	14.0	0.0	0.0	-0.6510038721794466	-0.5051523752194477	-0.359999124529106	-0.6421217887472672	-0.42879373461484405	-0.5456304074839166	0.0	0.0
2019-11-21 21:48:08.000046	1574390888.000046	16971.0	4.0	40.0	10.0	2.0	0.0	64.0	0.0	2.0	31.0	0.0	0.0	130.0	2.91	1.99	465.0	19.0	11.0	21.0	21.0	48.0	8.0	46.0	0.0	1522.0	42.5	229.65446305634876	23.97091001417264	0.5417952160125921	35.0	20.25	51.0	0.0	95.0	0.0	24.0	1.4000000000000001	14.0	0.0	0.0	-1.1768733433761411	-0.896861883054685	-0.6399992370614569	-0.5956806555981845	-0.38060125829949515	-0.5146768294055584	0.0	0.0
2019-11-21 21:48:13.000057	1574390893.000057	16971.0	4.0	40.0	10.0	2.0	0.0	64.0	0.0	2.0	31.0	0.0	0.0	130.0	2.91	1.99	466.0	19.0	11.0	21.0	21.0	48.0	13.0	57.0	0.0	1522.0	40.7	228.2227934083919	23.967319088459185	0.33268604689634085	35.0	20.23	51.0	0.0	95.0	0.0	25.0	1.4000000000000001	14.0	0.0	0.0	-0.6239563654198806	-0.491005242892635	-0.35999921035939747	-0.5488674725168282	-0.4880242204902604	-0.4984945915733316	0.0	0.0
2019-11-21 21:48:18.000064	1574390898.000064	16971.0	4.0	40.0	10.0	2.0	0.0	64.0	0.0	2.0	31.0	0.0	0.0	130.0	2.91	1.99	467.0	19.0	11.0	21.0	21.0	48.0	18.0	64.0	0.0	1522.0	39.1	226.33358566729297	24.05059140773548	0.45180715460988996	35.0	20.25	51.0	0.0	95.0	0.0	24.5	0.4	14.0	0.0	0.0	-0.5474640014142866	-0.4708933290996366	-0.3199995574957294	-0.5406886809376764	-0.5046416391869104	-0.5581778984379654	0.0	0.0
2019-11-21 21:48:23.000071	1574390903.000071	16971.0	4.0	40.0	10.0	2.0	0.0	64.0	0.0	2.0	31.0	0.0	0.0	130.0	2.91	1.99	468.0	19.0	11.0	21.0	21.0	48.0	23.0	71.0	0.0	1522.0	37.5	224.25383489562182	24.167810664149037	0.39652872651002885	35.0	20.21	51.0	0.0	95.0	0.0	24.6	0.30000000000000004	14.0	0.0	0.0	-0.5318453999009105	-0.48394207844421955	-0.31999954223698324	-0.5240867934196644	-0.508924296833821	-0.5541679285697565	0.0	0.0
2019-11-21 21:48:28.000080	1574390908.00008	16971.0	4.0	40.0	10.0	2.0	0.0	64.0	0.0	2.0	31.0	0.0	0.0	130.0	2.91	1.99	469.0	19.0	11.0	21.0	21.0	48.0	28.0	80.0	0.0	1522.0	35.7	222.58613421868785	24.269467776902797	0.04579316655028635	35.0	20.19	51.0	0.0	95.0	0.0	24.700000000000003	0.6000000000000001	14.0	0.0	0.0	-0.5692386840465218	-0.5694374205199241	-0.359999347687949	-0.48344178222038003	-0.4984181958367994	-0.5175377718218959	0.0	0.0
2019-11-21 21:48:33.000083	1574390913.000083	16971.0	4.0	40.0	10.0	2.0	0.0	64.0	0.0	2.0	31.0	0.0	0.0	130.0	2.91	1.99	470.0	19.0	11.0	21.0	21.0	48.0	33.0	83.0	0.0	1522.0	32.300000000000004	216.20576150785357	23.51700697637744	-0.5727569886829368	35.0	20.19	51.0	0.0	95.0	0.0	24.900000000000002	0.0	14.0	0.0	0.0	-0.9962233359702009	-1.1303912206975837	-0.6799996109011013	-0.42594372056962504	-0.5253168442414272	-0.521619746619636	0.0	0.0
2019-11-21 21:48:39.000000	1574390919.0	16971.0	4.0	40.0	10.0	2.0	0.0	64.0	0.0	2.0	31.0	0.0	0.0	130.0	2.91	1.99	471.0	19.0	11.0	21.0	21.0	48.0	39.0	0.0	0.0	1522.0	30.700000000000003	214.65561085024325	24.077747917269374	-0.6000014030609981	35.0	20.19	51.0	0.0	95.0	0.0	24.6	0.2	14.0	0.0	0.0	-0.3786516780885534	-0.464438303256767	-0.26667035425835006	-0.4403689423249597	-0.5690465747501311	-0.5732758414591879	0.0	0.0
2019-11-21 21:48:44.000001	1574390924.000001	16971.0	4.0	40.0	10.0	2.0	0.0	64.0	0.0	2.0	31.0	0.0	0.0	130.0	2.91	1.99	472.0	19.0	11.0	21.0	21.0	48.0	44.0	1.0	0.0	1522.0	29.1	212.8973104786636	24.29338848253193	-0.14543181466801708	35.0	20.19	51.0	0.0	95.0	0.0	24.1	0.6000000000000001	14.0	0.0	0.0	-0.4337219531834498	-0.5949993664529722	-0.3199999389648557	-0.38245590887987185	-0.5946865713843452	-0.5364907823793462	0.0	0.0
2019-11-21 21:48:49.000004	1574390929.000004	16971.0	4.0	40.0	10.0	2.0	0.0	64.0	0.0	2.0	31.0	0.0	0.0	130.0	2.91	1.99	473.0	19.0	11.0	21.0	21.0	48.0	49.0	4.0	0.0	1522.0	27.6	211.65845699573745	23.97585991001335	0.5000002142878399	35.0	20.19	51.0	0.0	95.0	0.0	25.1	0.6000000000000001	14.0	0.0	0.0	-0.3642918524998428	-0.5483033164847325	-0.2999998140336236	-0.3656337943419325	-0.6186569193062663	-0.557539724709909	0.0	0.0
2019-11-21 21:48:54.000007	1574390934.000007	16971.0	4.0	40.0	10.0	2.0	0.0	64.0	0.0	2.0	31.0	0.0	0.0	130.0	2.91	1.99	474.0	19.0	11.0	21.0	21.0	48.0	54.0	7.0	0.0	1522.0	25.6	210.73222852307356	23.89118205279555	0.5088325635752845	35.0	20.19	51.0	0.0	95.0	0.0	24.6	0.5	14.0	0.0	0.0	-0.4748463978142945	-0.7631695086374614	-0.39999977111829504	-0.3825188599586374	-0.6126527120297031	-0.5380808268453674	0.0	0.0
2019-11-21 21:48:59.000017	1574390939.000017	16971.0	4.0	40.0	10.0	2.0	0.0	64.0	0.0	2.0	31.0	0.0	0.0	130.0	2.91	1.99	475.0	19.0	11.0	21.0	21.0	48.0	59.0	17.0	0.0	1522.0	22.3	206.1941598454857	23.518967619082265	1.6145575437238404	35.0	20.19	51.0	0.0	95.0	0.0	24.5	0.5	14.0	0.0	0.0	-0.7646307317794268	-1.2781110349757394	-0.6599986782100448	-0.38459878973797545	-0.6254092685548798	-0.5519828056540662	0.0	0.0
2019-11-21 21:49:04.000021	1574390944.000021	16971.0	4.0	40.0	10.0	2.0	0.0	64.0	0.0	2.0	31.0	0.0	0.0	130.0	2.91	1.99	476.0	19.0	11.0	21.0	21.0	49.0	4.0	21.0	0.0	1522.0	20.700000000000003	209.49550685516635	23.284246315781058	1.915732398689543	35.0	20.19	51.0	0.0	95.0	0.0	24.3	0.6000000000000001	14.0	0.0	0.0	-0.3535840597631508	-0.6378825293154694	-0.3199997406007958	-0.35573096567948925	-0.6599203569849632	-0.542102022218675	0.0	0.0
2019-11-21 21:49:09.000026	1574390949.000026	16971.0	4.0	40.0	10.0	2.0	0.0	64.0	0.0	2.0	31.0	0.0	0.0	130.0	2.91	1.99	477.0	19.0	11.0	21.0	21.0	49.0	9.0	26.0	0.0	1522.0	19.0	210.40432213289952	23.08985454464896	2.27535962515952	35.0	20.2	51.0	0.0	95.0	0.0	24.1	1.7000000000000002	14.0	0.0	0.0	-0.34159552701817775	-0.7038008135568723	-0.33999965953861055	-0.33641638411450725	-0.6780825350228707	-0.5652257002262703	0.0	0.0
2019-11-21 21:49:14.000027	1574390954.000027	16971.0	4.0	40.0	10.0	2.0	0.0	64.0	0.0	2.0	31.0	0.0	0.0	130.0	2.91	1.99	478.0	19.0	11.0	21.0	21.0	49.0	14.0	27.0	0.0	1522.0	17.5	211.7803297563606	22.729084344424653	2.848319368503543	35.0	20.23	51.0	0.0	95.0	0.0	23.8	2.0	14.0	0.0	0.0	-0.3595228388482144	-0.6009568914243724	-0.29999994277955194	-0.35270277568865044	-0.6415977059679757	-0.5237767995226137	0.0	0.0
2019-11-21 21:49:19.000038	1574390959.000038	16971.0	4.0	40.0	10.0	2.0	0.0	64.0	0.0	2.0	31.0	0.0	0.0	130.0	2.91	1.99	479.0	19.0	11.0	21.0	21.0	49.0	19.0	38.0	0.0	1522.0	15.8	216.16900062704423	22.199414620072687	3.581024179193312	35.0	20.25	51.0	0.0	95.0	0.0	23.6	2.5	14.0	0.0	0.0	-0.4003729483258562	-0.693745886049055	-0.3399992542283202	-0.3419625565103746	-0.6402286589074208	-0.5049840336669014	0.0	0.0
2019-11-21 21:49:24.000042	1574390964.000042	16971.0	4.0	40.0	10.0	2.0	0.0	64.0	0.0	2.0	31.0	0.0	0.0	130.0	2.91	1.99	480.0	19.0	11.0	21.0	21.0	49.0	24.0	42.0	0.0	1522.0	14.3	222.50533647739746	21.79380818053106	4.304655332763422	35.0	20.25	51.0	0.0	95.0	0.0	22.900000000000002	3.4000000000000004	14.0	0.0	0.0	-0.4154649324892268	-0.6024756435669545	-0.2999997568132465	-0.4088236406219503	-0.6530871926380952	-0.549629283863866	0.0	0.0
2019-11-21 21:49:29.000050	1574390969.00005	16971.0	4.0	40.0	10.0	2.0	0.0	64.0	0.0	2.0	31.0	0.0	0.0	130.0	2.91	1.99	481.0	19.0	11.0	21.0	21.0	49.0	29.0	50.0	0.0	1522.0	12.600000000000001	252.4609511053188	20.779656248986488	7.047616595814214	35.0	20.26	51.0	0.0	95.0	0.0	22.3	4.4	14.0	0.0	0.0	-0.5731969919851959	-0.6277308040965583	-0.33999944877713867	-0.5188857944908937	-0.4815957062462947	-0.530272673254701	0.0	0.0
2019-11-21 21:49:34.000056	1574390974.000056	16971.0	4.0	40.0	10.0	2.0	0.0	64.0	0.0	2.0	31.0	0.0	0.0	130.0	2.91	1.99	482.0	19.0	11.0	21.0	21.0	49.0	34.0	56.0	0.0	1522.0	11.100000000000001	256.18313490453875	22.881560452484987	7.200016836731977	35.0	20.29	51.0	0.0	95.0	0.0	22.0	4.7	14.0	0.0	0.0	-0.5796969145728782	-0.5005575404939135	-0.29999964237255766	-0.41745850450050165	-0.42417746668717443	-0.41011080670357325	0.0	0.0
2019-11-21 21:49:39.000068	1574390979.000068	16971.0	4.0	40.0	10.0	2.0	0.0	64.0	0.0	2.0	31.0	0.0	0.0	130.0	2.91	1.99	483.0	19.0	11.0	21.0	21.0	49.0	39.0	68.0	0.0	1522.0	7.6000000000000005	244.89010771477112	25.145921784640205	0.8633324668924691	35.0	20.31	51.0	0.0	95.0	0.0	21.3	7.300000000000001	14.0	0.0	0.0	-1.7749416383446286	-0.49891359378540934	-0.6999983310739255	-0.5564424120336924	-0.16069694238190557	-0.35886116368204707	0.0	0.0
2019-11-21 21:49:44.000088	1574390984.000088	16971.0	4.0	40.0	10.0	2.0	0.0	64.0	0.0	2.0	31.0	0.0	0.0	130.0	2.91	1.99	484.0	19.0	11.0	21.0	21.0	49.0	44.0	88.0	0.0	1522.0	6.6000000000000005	233.31823136732876	28.385372939633424	-1.1354643054683118	35.0	20.31	51.0	0.0	95.0	0.0	23.5	7.300000000000001	14.0	0.0	0.0	-0.46000176453883423	-0.11307240310642308	-0.19999919891678292	-0.5311666005731751	-0.11530919959865957	-0.36320907329450547	0.0	0.0
2019-11-21 21:49:49.000093	1574390989.000093	16971.0	4.0	40.0	10.0	2.0	0.0	64.0	0.0	2.0	31.0	0.0	0.0	130.0	2.91	1.99	485.0	19.0	11.0	21.0	21.0	49.0	49.0	93.0	0.0	1522.0	5.300000000000001	226.09402032818454	29.505558163984904	-0.930518087888326	35.0	20.38	51.0	0.0	95.0	0.0	0.7000000000000001	0.7000000000000001	14.0	0.0	0.0	-0.4774010226769992	-0.25287752074723485	-0.25999973964717227	-0.4295956650281524	-0.35565253277471637	-0.3494822463587369	0.0	0.0
2019-11-21 21:49:55.000020	1574390995.00002	16971.0	4.0	40.0	10.0	2.0	0.0	64.0	0.0	2.0	31.0	0.0	0.0	130.0	2.91	1.99	486.0	19.0	11.0	21.0	21.0	49.0	55.0	20.0	0.0	1522.0	4.0	222.59983298627614	29.59997372471005	-0.6000014030609981	35.0	20.400000000000002	51.0	0.0	95.0	0.0	4.5	1.3	14.0	0.0	0.0	-0.29456405376834943	-0.24716858887510662	-0.21666930122400035	-0.37469530253362565	-0.309237450228885	-0.4108876119271214	0.0	0.0
2019-11-21 21:50:00.000047	1574391000.000047	16971.0	4.0	40.0	10.0	2.0	0.0	64.0	0.0	2.0	31.0	0.0	0.0	130.0	2.91	1.99	487.0	19.0	11.0	21.0	21.0	50.0	0.0	47.0	0.0	1522.0	1.6	222.59983298627614	29.59997372471005	-0.6000014030609981	35.0	20.42	51.0	0.0	95.0	0.0	4.800000000000001	0.6000000000000001	14.0	0.0	0.0	-0.5721576597355685	-0.622216780575103	-0.4799974136491898	-0.24801994742127736	-0.40947211748488155	-0.40620153948944393	0.0	0.0
2019-11-21 21:50:05.000046	1574391005.000046	16971.0	4.0	40.0	10.0	2.0	0.0	64.0	0.0	2.0	31.0	0.0	0.0	130.0	2.91	1.99	488.0	19.0	11.0	21.0	21.0	50.0	5.0	46.0	0.0	1522.0	0.2	222.59983298627614	29.59997372471005	-0.6000014030609981	35.0	20.44	51.0	0.0	95.0	0.0	4.7	0.6000000000000001	14.0	0.0	0.0	-0.3337604968837754	-0.3629618136199522	-0.28000005340577194	-0.16985502270421543	-0.26773022235370103	-0.355977245481489	0.0	0.0
2019-11-21 21:50:10.000059	1574391010.000059	16971.0	4.0	40.0	10.0	2.0	0.0	64.0	0.0	2.0	31.0	0.0	0.0	130.0	2.91	1.99	489.0	19.0	11.0	21.0	21.0	50.0	10.0	59.0	0.0	1522.0	0.2	222.59983298627617	29.59997372471005	-0.6000014030609981	35.0	20.46	51.0	0.0	95.0	0.0	4.7	0.6000000000000001	14.0	0.0	0.0				0.019217113722150615	-0.03492656216576086	-0.14621503956663	0.0	0.0
2019-11-21 21:50:15.000095	1574391015.000095	16971.0	4.0	40.0	10.0	2.0	0.0	64.0	0.0	2.0	31.0	0.0	0.0	130.0	2.91	1.99	490.0	19.0	11.0	21.0	21.0	50.0	15.0	95.0	0.0	1522.0	1.0	222.5998329862761	29.59997372471005	-0.6000014030609981	35.0	20.48	51.0	0.0	95.0	0.0	4.7	0.6000000000000001	14.0	0.0	0.0	0.19071887433470325	0.20740521771270382	0.1599988479697207	0.15670266684639547	0.1947641444548398	0.022521150903137343	0.0	0.0
2019-11-21 21:50:21.000023	1574391021.000023	16971.0	4.0	40.0	10.0	2.0	0.0	64.0	0.0	2.0	31.0	0.0	0.0	130.0	2.91	1.99	491.0	19.0	11.0	21.0	21.0	50.0	21.0	23.0	0.0	1522.0	0.0	222.59983298627614	29.59997372471005	-0.6000014030609981	35.0	20.5	51.0	0.0	95.0	0.0	4.800000000000001	0.6000000000000001	14.0	0.0	0.0	-0.1986693086496348	-0.21605125007709938	-0.1666686667576377	-0.010513931301358644	0.03210344868313883	-0.12437373449100651	0.0	0.0
2019-11-21 21:50:26.000021	1574391026.000021	16971.0	4.0	40.0	10.0	2.0	0.0	64.0	0.0	2.0	31.0	0.0	0.0	130.0	2.91	1.99	492.0	19.0	11.0	21.0	21.0	50.0	26.0	21.0	0.0	1523.0	0.4	222.59983298627614	29.59997372471005	-0.6000014030609981	35.0	20.54	51.0	0.0	95.0	0.0	4.800000000000001	0.6000000000000001	14.0	0.0	0.0	0.09536016015530356	0.103703395099843	0.08000003051758978	-0.05798881020499308	0.04058702175508018	-0.12396770368149093	0.0	0.0
2019-11-21 21:50:31.000025	1574391031.000025	16971.0	4.0	40.0	10.0	2.0	0.0	64.0	0.0	2.0	31.0	0.0	0.0	130.0	2.91	1.99	493.0	19.0	11.0	21.0	21.0	50.0	31.0	25.0	0.0	1523.0	0.0	222.59983298627614	29.59997372471005	-0.6000014030609981	35.0	20.56	51.0	0.0	95.0	0.0	4.800000000000001	0.6000000000000001	14.0	0.0	0.0	-0.09536004647722626	-0.10370327147586267	-0.07999993515019906	0.005832625085881397	0.008867883111259923	-0.07961997948839586	0.0	0.0
2019-11-21 21:50:36.000024	1574391036.000024	16971.0	4.0	40.0	10.0	2.0	0.0	64.0	0.0	2.0	31.0	0.0	0.0	130.0	2.91	1.99	494.0	19.0	11.0	21.0	21.0	50.0	36.0	24.0	0.0	1523.0	0.2	222.59983298627614	29.59997372471005	-0.6000014030609981	35.0	20.56	51.0	0.0	95.0	0.0	4.800000000000001	0.6000000000000001	14.0	0.0	0.0	0.04768007098339649	0.05185168765999317	0.04000000762939599	-0.019185276509761543	-0.053676535709226154	-0.045439571735439596	0.0	0.0
2019-11-21 21:50:41.000035	1574391041.000035	16971.0	4.0	40.0	10.0	2.0	0.0	64.0	0.0	2.0	31.0	0.0	0.0	130.0	2.91	1.99	495.0	19.0	11.0	21.0	21.0	50.0	41.0	35.0	0.0	1523.0	0.6000000000000001	222.59983298627614	29.59997372471005	-0.6000014030609981	35.0	20.63	51.0	0.0	95.0	0.0	4.800000000000001	0.6000000000000001	14.0	0.0	0.0	0.09535991461099616	0.10370312807241475	0.07999982452431069	-0.04523648299521691	-0.029557238683322475	-0.0587284449618799	0.0	0.0
2019-11-21 21:50:46.000035	1574391046.000035	16971.0	4.0	40.0	10.0	2.0	0.0	64.0	0.0	2.0	31.0	0.0	0.0	130.0	2.91	1.99	496.0	19.0	11.0	21.0	21.0	50.0	46.0	35.0	0.0	1523.0	1.0	222.59983298627614	29.599973724710058	-0.6000014030609981	35.0	20.63	51.0	0.0	95.0	0.0	4.800000000000001	0.6000000000000001	14.0	0.0	0.0	0.09536012377828931	0.10370335554013721	0.07999999999999999	-0.0045968249125788105	-0.06194910757454873	-0.055867497451023214	0.0	0.0
2019-11-21 21:50:51.000044	1574391051.000044	16971.0	4.0	40.0	10.0	2.0	0.0	64.0	0.0	2.0	31.0	0.0	0.0	130.0	2.91	1.99	497.0	19.0	11.0	21.0	21.0	50.0	51.0	44.0	0.0	1523.0	0.0	222.59983298627617	29.59997372471005	-0.6000014030609981	35.0	20.67	51.0	0.0	95.0	0.0	4.800000000000001	0.6000000000000001	14.0	0.0	0.0	-0.23839987746962696	-0.2592579190798674	-0.1999996376044164	-0.002394808666034684	-0.10111697374513301	-0.10802139839901709	0.0	0.0
2019-11-21 21:50:56.000045	1574391056.000045	16971.0	4.0	40.0	10.0	2.0	0.0	64.0	0.0	2.0	31.0	0.0	0.0	130.0	2.91	1.99	498.0	19.0	11.0	21.0	21.0	50.0	56.0	45.0	0.0	1523.0	0.8	222.59983298627614	29.59997372471005	-0.6000014030609981	35.0	20.69	51.0	0.0	95.0	0.0	4.800000000000001	0.6000000000000001	14.0	0.0	0.0	0.19072021117958524	0.20740667152059128	0.1599999694824277	-0.09859702619945666	-0.02521180196312192	-0.039395322900009085	0.0	0.0
2019-11-21 21:51:01.000055	1574391061.000055	16971.0	4.0	40.0	10.0	2.0	0.0	64.0	0.0	2.0	31.0	0.0	0.0	130.0	2.91	1.99	499.0	19.0	11.0	21.0	21.0	51.0	1.0	55.0	0.0	1523.0	0.1	222.59983298627614	29.59997372471005	-0.6000014030609981	35.0	20.69	51.0	0.0	95.0	0.0	4.800000000000001	0.6000000000000001	14.0	0.0	0.0	-0.16687988239898502	-0.18148050874130991	-0.13999971962031252	-0.0760415207706615	-0.09564528421494384	-0.12227700816722525	0.0	0.0
2019-11-21 21:51:06.000062	1574391066.000062	16971.0	4.0	40.0	10.0	2.0	0.0	64.0	0.0	2.0	31.0	0.0	0.0	130.0	2.91	1.99	500.0	19.0	11.0	21.0	21.0	51.0	6.0	62.0	0.0	1523.0	1.1	222.59983298627614	29.59997372471005	-0.6000014030609981	35.0	20.75	51.0	0.0	95.0	0.0	4.800000000000001	0.6000000000000001	14.0	0.0	0.0	0.23839997977961358	0.25925803034114203	0.1999997234348307	-0.01742786889952523	-0.08059038563019001	-0.07312632309639414	0.0	0.0
2019-11-21 21:51:11.000074	1574391071.000074	16971.0	4.0	40.0	10.0	2.0	0.0	64.0	0.0	2.0	31.0	0.0	0.0	130.0	2.91	1.99	501.0	19.0	11.0	21.0	21.0	51.0	11.0	74.0	0.0	1523.0	0.6000000000000001	222.59983298627614	29.59997372471005	-0.6000014030609981	35.0	20.75	51.0	0.0	95.0	0.0	4.800000000000001	0.6000000000000001	14.0	0.0	0.0	-0.11919987052822405	-0.12962888536582493	-0.09999976158198934	0.01743744755920003	-0.12186193457853486	-0.14120766382670963	0.0	0.0
2019-11-21 21:51:16.000081	1574391076.000081	16971.0	4.0	40.0	10.0	2.0	0.0	64.0	0.0	2.0	31.0	0.0	0.0	130.0	2.91	1.99	502.0	19.0	11.0	21.0	21.0	51.0	16.0	81.0	0.0	1523.0	0.0	222.59983298627614	29.59997372471005	-0.6000014030609981	35.0	20.79	51.0	0.0	95.0	0.0	4.800000000000001	0.6000000000000001	14.0	0.0	0.0	-0.14303998104709978	-0.15555481078726408	-0.11999982833886863	-0.1364892243000409	-0.007219649975762243	-0.1097477485154051	0.0	0.0
2019-11-21 21:51:21.000078	1574391081.000078	16971.0	4.0	40.0	10.0	2.0	0.0	64.0	0.0	2.0	31.0	0.0	0.0	130.0	2.91	1.99	503.0	19.0	11.0	21.0	21.0	51.0	21.0	78.0	0.0	1523.0	0.0	222.5998329862761	29.59997372471005	-0.6000014030609981	35.0	20.81	51.0	0.0	95.0	0.0	4.800000000000001	0.6000000000000001	14.0	0.0	0.0				-0.1482151721731388	-0.03605901431989268	-0.02607700565564623	0.0	0.0
2019-11-21 21:51:26.000088	1574391086.000088	16971.0	4.0	40.0	10.0	2.0	0.0	64.0	0.0	2.0	31.0	0.0	0.0	130.0	2.91	1.99	504.0	19.0	11.0	21.0	21.0	51.0	26.0	88.0	0.0	1523.0	0.2	222.5998329862761	29.59997372471005	-0.6000014030609981	35.0	20.81	51.0	0.0	95.0	0.0	4.800000000000001	0.6000000000000001	14.0	0.0	0.0	0.04767996639971	0.051851573926088544	0.03999991989151786	0.06490033634773493	-0.13837085889834877	0.014813903931244349	0.0	0.0
2019-11-21 21:51:31.000087	1574391091.000087	16971.0	4.0	40.0	10.0	2.0	0.0	64.0	0.0	2.0	31.0	0.0	0.0	130.0	2.91	1.99	505.0	19.0	11.0	21.0	21.0	51.0	31.0	87.0	0.0	1523.0	0.0	222.5998329862761	29.59997372471005	-0.6000014030609981	35.0	20.830000000000002	51.0	0.0	95.0	0.0	4.800000000000001	0.6000000000000001	14.0	0.0	0.0	-0.04768007098339649	-0.05185168765999317	-0.04000000762939599	-0.08471359891254146	-0.18493870455229525	-0.15965989389262386	0.0	0.0
2019-11-21 21:51:36.000098	1574391096.000098	16971.0	4.0	40.0	10.0	2.0	0.0	64.0	0.0	2.0	31.0	0.0	0.0	130.0	2.91	1.99	506.0	19.0	11.0	21.0	21.0	51.0	36.0	98.0	0.0	1523.0	0.0	222.59983298627614	29.59997372471005	-0.6000014030609981	35.0	20.88	51.0	0.0	95.0	0.0	4.800000000000001	0.6000000000000001	14.0	0.0	0.0				-0.028780536429765254	-0.05727397404615105	-0.12428745962395309	0.0	0.0
2019-11-21 21:51:42.000004	1574391102.000004	16971.0	4.0	40.0	10.0	2.0	0.0	64.0	0.0	2.0	31.0	0.0	0.0	130.0	2.91	1.99	507.0	19.0	11.0	21.0	21.0	51.0	42.0	4.0	0.0	1523.0	0.0	222.5998329862761	29.59997372471005	-0.6000014030609981	35.0	20.88	51.0	0.0	95.0	0.0	4.800000000000001	0.6000000000000001	14.0	0.0	0.0				0.06869933203343112	-0.013014596503570303	-0.0962913394652377	0.0	0.0
2019-11-21 21:51:47.000010	1574391107.00001	16971.0	4.0	40.0	10.0	2.0	0.0	64.0	0.0	2.0	31.0	0.0	0.0	130.0	2.91	1.99	508.0	19.0	11.0	21.0	21.0	51.0	47.0	10.0	0.0	1524.0	0.2	222.59983298627614	29.599973724710043	-0.600001403060998	35.0	20.89	51.0	0.0	95.0	0.0	4.800000000000001	0.6000000000000001	14.0	0.0	0.0	0.04768000505014939	0.05185161595812561	0.03999995231634103	-0.17064621424121024	-0.22690301414003267	-0.24495691812910922	0.0	0.0
2019-11-21 21:51:52.000011	1574391112.000011	16971.0	4.0	40.0	10.0	2.0	0.0	64.0	0.0	2.0	31.0	0.0	0.0	130.0	2.91	1.99	509.0	19.0	11.0	21.0	21.0	51.0	52.0	11.0	0.0	1524.0	0.1	222.5998329862761	29.59997372471005	-0.6000014030609981	35.0	20.94	51.0	0.0	95.0	0.0	4.800000000000001	0.6000000000000001	14.0	0.0	0.0	-0.023840026397448155	-0.02592583394007391	-0.019999996185303463	-0.07735712540723047	-0.24985110788560236	-0.2213872151617322	0.0	0.0
2019-11-21 21:51:57.000001	1574391117.000001	16971.0	4.0	40.0	10.0	2.0	0.0	64.0	0.0	2.0	31.0	0.0	0.0	130.0	2.91	1.99	510.0	19.0	11.0	21.0	21.0	51.0	57.0	1.0	0.0	1524.0	0.1	222.59983298627617	29.59997372471005	-0.6000014030609981	35.0	20.94	51.0	0.0	95.0	0.0	4.800000000000001	0.6000000000000001	14.0	0.0	0.0				-0.005170360449901379	-0.1913479371622987	-0.15798808283079793	0.0	0.0
2019-11-21 21:52:01.000093	1574391121.000093	16971.0	4.0	40.0	10.0	2.0	0.0	64.0	0.0	2.0	31.0	0.0	0.0	130.0	2.91	1.99	511.0	19.0	11.0	21.0	21.0	52.0	1.0	93.0	0.0	1524.0	0.1	222.59983298627614	29.59997372471005	-0.600001403060998	35.0	20.96	51.0	0.0	95.0	0.0	4.800000000000001	0.6000000000000001	14.0	0.0	0.0				-0.1724291554822697	-0.27605452170127953	-0.29831373985780313	0.0	0.0
2019-11-21 21:52:06.000079	1574391126.000079	16971.0	4.0	40.0	10.0	2.0	0.0	64.0	0.0	2.0	31.0	0.0	0.0	130.0	2.91	1.99	512.0	19.0	11.0	21.0	21.0	52.0	6.0	79.0	0.0	1524.0	0.1	222.59983298627614	29.59997372471005	-0.6000014030609981	35.0	21.0	51.0	0.0	95.0	0.0	4.800000000000001	0.6000000000000001	14.0	0.0	0.0				-0.1001798318324369	-0.1898332862319512	-0.205799234042313	0.0	0.0
2019-11-21 21:52:11.000072	1574391131.000072	16971.0	4.0	40.0	10.0	2.0	0.0	64.0	0.0	2.0	31.0	0.0	0.0	130.0	2.91	1.99	513.0	19.0	11.0	21.0	21.0	52.0	11.0	72.0	0.0	1524.0	0.0	222.59983298627617	29.59997372471005	-0.6000014030609981	35.0	21.0	51.0	0.0	95.0	0.0	4.800000000000001	0.6000000000000001	14.0	0.0	0.0	-0.023840063911274478	-0.02592587473605356	-0.020000027656593422	-0.03864891904594757	-0.16625592291407096	-0.20296115183101002	0.0	0.0
2019-11-21 21:52:16.000065	1574391136.000065	16971.0	4.0	40.0	10.0	2.0	0.0	64.0	0.0	2.0	31.0	0.0	0.0	130.0	2.91	1.99	514.0	19.0	11.0	21.0	21.0	52.0	16.0	65.0	0.0	1524.0	0.0	222.59983298627614	29.59997372471005	-0.6000014030609981	35.0	21.0	51.0	0.0	95.0	0.0	4.800000000000001	0.6000000000000001	14.0	0.0	0.0				0.04206370822594688	-0.034918405729105234	-0.15712526656021938	0.0	0.0
2019-11-21 21:52:21.000069	1574391141.000069	16971.0	4.0	40.0	10.0	2.0	0.0	64.0	0.0	2.0	31.0	0.0	0.0	130.0	2.91	1.99	515.0	19.0	11.0	21.0	21.0	52.0	21.0	69.0	0.0	1524.0	0.1	222.59983298627614	29.59997372471005	-0.600001403060998	35.0	21.06	51.0	0.0	95.0	0.0	4.800000000000001	0.6000000000000001	14.0	0.0	0.0	0.02384001275608604	0.02592581910520406	0.019999984741222582	0.09500875817635676	-0.0833281307800901	-0.12942472132665675	0.0	0.0
2019-11-21 21:52:26.000073	1574391146.000073	16971.0	4.0	40.0	10.0	2.0	0.0	64.0	0.0	2.0	31.0	0.0	0.0	130.0	2.91	1.99	516.0	19.0	11.0	21.0	21.0	52.0	26.0	73.0	0.0	1524.0	0.1	222.59983298627614	29.59997372471005	-0.6000014030609981	35.0	21.06	51.0	0.0	95.0	0.0	4.800000000000001	0.6000000000000001	14.0	0.0	0.0				0.14087149692465717	-0.05252730323287483	-0.040695254874345374	0.0	0.0
2019-11-21 21:52:31.000064	1574391151.000064	16971.0	4.0	40.0	10.0	2.0	0.0	64.0	0.0	2.0	31.0	0.0	0.0	130.0	2.91	1.99	517.0	19.0	11.0	21.0	21.0	52.0	31.0	64.0	0.0	1524.0	0.1	222.59983298627614	29.59997372471005	-0.6000014030609981	35.0	21.06	51.0	0.0	95.0	0.0	4.800000000000001	0.6000000000000001	14.0	0.0	0.0				0.05007782409156148	-0.11004044863377055	-0.07394803039116815	0.0	0.0
2019-11-21 21:52:36.000059	1574391156.000059	16971.0	4.0	40.0	10.0	2.0	0.0	64.0	0.0	2.0	31.0	0.0	0.0	130.0	2.91	1.99	518.0	19.0	11.0	21.0	21.0	52.0	36.0	59.0	0.0	1524.0	0.2	222.59983298627614	29.59997372471005	-0.6000014030609981	35.0	21.06	51.0	0.0	95.0	0.0	4.800000000000001	0.6000000000000001	14.0	0.0	0.0	0.023840054817002708	0.02592586484610731	0.0200000200271807	0.06818239403424832	-0.053064123468607366	0.020008996583209614	0.0	0.0
2019-11-21 21:52:41.000056	1574391161.000056	16971.0	4.0	40.0	10.0	2.0	0.0	64.0	0.0	2.0	31.0	0.0	0.0	130.0	2.91	1.99	519.0	19.0	11.0	21.0	21.0	52.0	41.0	56.0	0.0	1524.0	0.1	222.59983298627614	29.59997372471005	-0.6000014030609981	35.0	21.13	51.0	0.0	95.0	0.0	4.800000000000001	0.6000000000000001	14.0	0.0	0.0	-0.023840044585955268	-0.0259258537199268	-0.020000011444098346	0.023447423887024796	-0.10012587298992565	0.038393070612643854	0.0	0.0
2019-11-21 21:52:46.000060	1574391166.00006	16971.0	4.0	40.0	10.0	2.0	0.0	64.0	0.0	2.0	31.0	0.0	0.0	130.0	2.91	1.99	520.0	19.0	11.0	21.0	21.0	52.0	46.0	60.0	0.0	1524.0	0.1	222.59983298627614	29.59997372471005	-0.6000014030609981	35.0	21.13	51.0	0.0	95.0	0.0	4.800000000000001	0.6000000000000001	14.0	0.0	0.0				0.059773935137124846	0.00044177885482754933	0.10839687038686227	0.0	0.0
2019-11-21 21:52:51.000060	1574391171.00006	16971.0	4.0	40.0	10.0	2.0	0.0	64.0	0.0	2.0	31.0	0.0	0.0	130.0	2.91	1.99	521.0	19.0	11.0	21.0	21.0	52.0	51.0	60.0	0.0	1524.0	0.1	222.59983298627614	29.59997372471005	-0.6000014030609981	35.0	21.13	51.0	0.0	95.0	0.0	4.800000000000001	0.6000000000000001	14.0	0.0	0.0				0.058816951595415674	0.035275985373998966	0.04940820843661446	0.0	0.0
2019-11-21 21:52:56.000059	1574391176.000059	16971.0	4.0	40.0	10.0	2.0	0.0	64.0	0.0	2.0	31.0	0.0	0.0	130.0	2.91	1.99	522.0	19.0	11.0	21.0	21.0	52.0	56.0	59.0	0.0	1524.0	0.1	222.59983298627614	29.59997372471005	-0.6000014030609981	35.0	21.13	51.0	0.0	95.0	0.0	4.800000000000001	0.6000000000000001	14.0	0.0	0.0				0.05958008338331311	0.029543344109968474	0.009664599465960632	0.0	0.0
2019-11-21 21:53:01.000045	1574391181.000045	16971.0	4.0	40.0	10.0	2.0	0.0	64.0	0.0	2.0	31.0	0.0	0.0	130.0	2.91	1.99	523.0	19.0	11.0	21.0	21.0	53.0	1.0	45.0	0.0	1524.0	0.0	222.59983298627614	29.59997372471005	-0.6000014030609981	35.0	21.19	51.0	0.0	95.0	0.0	4.800000000000001	0.6000000000000001	14.0	0.0	0.0	-0.023840096878067804	-0.02592591058717197	-0.02000005531326333	0.014919446604757608	0.01764992335003731	0.023556110008776804	0.0	0.0
2019-11-21 21:53:06.000041	1574391186.000041	16971.0	4.0	40.0	10.0	2.0	0.0	64.0	0.0	2.0	31.0	0.0	0.0	130.0	2.91	1.99	524.0	19.0	11.0	21.0	21.0	53.0	6.0	41.0	0.0	1524.0	0.1	222.59983298627614	29.59997372471005	-0.6000014030609981	35.0	21.19	51.0	0.0	95.0	0.0	4.800000000000001	0.6000000000000001	14.0	0.0	0.0	0.023840050269869427	0.025925859901137015	0.02000001621247652	0.14153092876881723	-0.029247635640976676	-0.00914177287229629	0.0	0.0
2019-11-21 21:53:11.000026	1574391191.000026	16971.0	4.0	40.0	10.0	2.0	0.0	64.0	0.0	2.0	31.0	0.0	0.0	130.0	2.91	1.99	525.0	19.0	11.0	21.0	21.0	53.0	11.0	26.0	0.0	1524.0	0.2	222.59983298627614	29.59997372471005	-0.6000014030609983	35.0	21.19	51.0	0.0	95.0	0.0	4.7	0.6000000000000001	14.0	0.0	0.0	0.0238401025620069	0.0259259167684093	0.020000060081662423	0.11850662365251916	-0.06014898555884403	0.05508429618976861	0.0	0.0
2019-11-21 21:53:16.000028	1574391196.000028	16971.0	4.0	40.0	10.0	2.0	0.0	64.0	0.0	2.0	31.0	0.0	0.0	130.0	2.91	1.99	526.0	19.0	11.0	21.0	21.0	53.0	16.0	28.0	0.0	1524.0	0.2	222.5998329862761	29.59997372471005	-0.6000014030609981	35.0	21.21	51.0	0.0	95.0	0.0	4.800000000000001	0.6000000000000001	14.0	0.0	0.0				0.11537931714503179	-0.09219993851542772	0.046311818285374236	0.0	0.0
2019-11-21 21:53:21.000020	1574391201.00002	16971.0	4.0	40.0	10.0	2.0	0.0	64.0	0.0	2.0	31.0	0.0	0.0	130.0	2.91	1.99	527.0	19.0	11.0	21.0	21.0	53.0	21.0	20.0	0.0	1524.0	0.1	222.59983298627617	29.59997372471005	-0.6000014030609981	35.0	21.25	51.0	0.0	95.0	0.0	4.800000000000001	0.6000000000000001	14.0	0.0	0.0	-0.023840068458412963	-0.025925879681029513	-0.020000031471301964	0.09413431973812462	-0.002991322175346714	0.09455570759654754	0.0	0.0
2019-11-21 21:53:26.000008	1574391206.000008	16971.0	4.0	40.0	10.0	2.0	0.0	64.0	0.0	2.0	31.0	0.0	0.0	130.0	2.91	1.99	528.0	19.0	11.0	21.0	21.0	53.0	26.0	8.0	0.0	1524.0	0.2	222.59983298627617	29.59997372471005	-0.6000014030609981	35.0	21.25	51.0	0.0	95.0	0.0	4.800000000000001	0.6000000000000001	14.0	0.0	0.0	0.02384008778377088	0.025925900697198367	0.020000047683829507	0.06465392712008497	-0.09316377790179131	0.061076838449746575	0.0	0.0
2019-11-21 21:53:31.000001	1574391211.000001	16971.0	4.0	40.0	10.0	2.0	0.0	64.0	0.0	2.0	31.0	0.0	0.0	130.0	2.91	1.99	529.0	19.0	11.0	21.0	21.0	53.0	31.0	1.0	0.0	1524.0	0.0	222.59983298627617	29.59997372471005	-0.6000014030609981	35.0	21.25	51.0	0.0	95.0	0.0	4.800000000000001	0.6000000000000001	14.0	0.0	0.0	-0.04768013009611788	-0.051851751944594744	-0.04000005722054084	0.05851664601523997	-0.014050594491019412	0.04745927658083335	0.0	0.0
2019-11-21 21:53:35.000094	1574391215.000094	16971.0	4.0	40.0	10.0	2.0	0.0	64.0	0.0	2.0	31.0	0.0	0.0	130.0	2.91	1.99	530.0	19.0	11.0	21.0	21.0	53.0	35.0	94.0	0.0	1525.0	0.1	222.59983298627617	29.59997372471005	-0.6000014030609981	35.0	21.27	51.0	0.0	95.0	0.0	4.800000000000001	0.6000000000000001	14.0	0.0	0.0	0.029799345970737273	0.03240654528985092	0.02499941886822232	0.0051762171272388725	-0.04433331629525432	0.03656178117264826	0.0	0.0
2019-11-21 21:53:40.000079	1574391220.000079	16971.0	4.0	40.0	10.0	2.0	0.0	64.0	0.0	2.0	31.0	0.0	0.0	130.0	2.91	1.99	531.0	19.0	11.0	21.0	21.0	53.0	40.0	79.0	0.0	1525.0	0.1	222.59983298627614	29.59997372471005	-0.600001403060998	35.0	21.26	51.0	0.0	95.0	0.0	4.800000000000001	0.6000000000000001	14.0	0.0	0.0				0.049488031833080814	0.09099346755424127	0.2056213110738846	0.0	0.0
2019-11-21 21:53:45.000055	1574391225.000055	16971.0	4.0	40.0	10.0	2.0	0.0	64.0	0.0	2.0	31.0	0.0	0.0	130.0	2.91	1.99	532.0	19.0	11.0	21.0	21.0	53.0	45.0	55.0	0.0	1525.0	0.1	222.59983298627614	29.59997372471005	-0.6000014030609981	35.0	21.31	51.0	0.0	95.0	0.0	4.800000000000001	0.6000000000000001	14.0	0.0	0.0				0.20657153673285933	0.03153404969742403	0.020779892239983513	0.0	0.0
2019-11-21 21:53:50.000044	1574391230.000044	16971.0	4.0	40.0	10.0	2.0	0.0	64.0	0.0	2.0	31.0	0.0	0.0	130.0	2.91	1.99	533.0	19.0	11.0	21.0	21.0	53.0	50.0	44.0	0.0	1525.0	0.1	222.5998329862761	29.59997372471005	-0.6000014030609981	35.0	21.31	51.0	0.0	95.0	0.0	4.800000000000001	0.6000000000000001	14.0	0.0	0.0				0.18403976312561368	-0.07348170890722605	0.048402521057706205	0.0	0.0
2019-11-21 21:53:55.000040	1574391235.00004	16971.0	4.0	40.0	10.0	2.0	0.0	64.0	0.0	2.0	31.0	0.0	0.0	130.0	2.91	1.99	534.0	19.0	11.0	21.0	21.0	53.0	55.0	40.0	0.0	1525.0	0.1	222.59983298627617	29.59997372471005	-0.6000014030609983	35.0	21.31	51.0	0.0	95.0	0.0	4.800000000000001	0.6000000000000001	14.0	0.0	0.0				0.07608210785669847	-0.006785626679101431	0.07279057723808466	0.0	0.0
2019-11-21 21:54:00.000031	1574391240.000031	16971.0	4.0	40.0	10.0	2.0	0.0	64.0	0.0	2.0	31.0	0.0	0.0	130.0	2.91	1.99	535.0	19.0	11.0	21.0	21.0	54.0	0.0	31.0	0.0	1525.0	0.2	222.59983298627614	29.59997372471005	-0.6000014030609981	35.0	21.31	51.0	0.0	95.0	0.0	4.800000000000001	0.6000000000000001	14.0	0.0	0.0	0.023840074142338515	0.025925885862252116	0.02000003623968969	0.081485568267761	-0.05760934226898125	0.08681742824695646	0.0	0.0
2019-11-21 21:54:05.000014	1574391245.000014	16971.0	4.0	40.0	10.0	2.0	0.0	64.0	0.0	2.0	31.0	0.0	0.0	130.0	2.91	1.99	536.0	19.0	11.0	21.0	21.0	54.0	5.0	14.0	0.0	1525.0	0.2	222.59983298627614	29.59997372471005	-0.6000014030609981	35.0	21.330000000000002	51.0	0.0	95.0	0.0	4.800000000000001	0.6000000000000001	14.0	0.0	0.0				0.09322375653155104	-0.0798065685629261	0.08085940163244512	0.0	0.0
2019-11-21 21:54:10.000004	1574391250.000004	16971.0	4.0	40.0	10.0	2.0	0.0	64.0	0.0	2.0	31.0	0.0	0.0	130.0	2.91	1.99	537.0	19.0	11.0	21.0	21.0	54.0	10.0	4.0	0.0	1525.0	0.2	222.59983298627614	29.59997372471005	-0.6000014030609981	35.0	21.38	51.0	0.0	95.0	0.0	4.800000000000001	0.6000000000000001	14.0	0.0	0.0				0.07229345303292795	0.008006750322179998	0.10638866761950784	0.0	0.0
2019-11-21 21:54:14.000091	1574391254.000091	16971.0	4.0	40.0	10.0	2.0	0.0	64.0	0.0	2.0	31.0	0.0	0.0	130.0	2.91	1.99	538.0	19.0	11.0	21.0	21.0	54.0	14.0	91.0	0.0	1525.0	0.2	222.59983298627614	29.59997372471005	-0.6000014030609981	35.0	21.38	51.0	0.0	95.0	0.0	4.800000000000001	0.6000000000000001	14.0	0.0	0.0				0.010216451111121735	0.009135584889088489	0.16383578734644125	0.0	0.0
2019-11-21 21:54:19.000079	1574391259.000079	16971.0	4.0	40.0	10.0	2.0	0.0	64.0	0.0	2.0	31.0	0.0	0.0	130.0	2.91	1.99	539.0	19.0	11.0	21.0	21.0	54.0	19.0	79.0	0.0	1525.0	0.2	222.59983298627614	29.59997372471005	-0.6000014030609981	35.0	21.400000000000002	51.0	0.0	95.0	0.0	4.800000000000001	0.6000000000000001	14.0	0.0	0.0				0.06822108067451997	-0.0155094131775543	0.1388140564009587	0.0	0.0
2019-11-21 21:54:24.000059	1574391264.000059	16971.0	4.0	40.0	10.0	2.0	0.0	64.0	0.0	2.0	31.0	0.0	0.0	130.0	2.91	1.99	540.0	19.0	11.0	21.0	21.0	54.0	24.0	59.0	0.0	1525.0	0.5	222.59983298627614	29.59997372471005	-0.6000014030609981	35.0	21.400000000000002	51.0	0.0	95.0	0.0	4.800000000000001	0.6000000000000001	14.0	0.0	0.0	0.07152037930374212	0.07777782818891485	0.060000240326890344	0.11872420074299808	0.08282515225876246	0.08561867968643941	0.0	0.0
2019-11-21 21:54:29.000043	1574391269.000043	16971.0	4.0	40.0	10.0	2.0	0.0	64.0	0.0	2.0	31.0	0.0	0.0	130.0	2.91	1.99	541.0	19.0	11.0	21.0	21.0	54.0	29.0	43.0	0.0	1525.0	0.5	222.59983298627617	29.59997372471005	-0.6000014030609981	35.0	21.400000000000002	51.0	0.0	95.0	0.0	4.800000000000001	0.6000000000000001	14.0	0.0	0.0				0.06141540241293163	0.0535768284278676	0.07429449375336308	0.0	0.0
2019-11-21 21:54:34.000029	1574391274.000029	16971.0	4.0	40.0	10.0	2.0	0.0	64.0	0.0	2.0	31.0	0.0	0.0	130.0	2.91	1.99	542.0	19.0	11.0	21.0	21.0	54.0	34.0	29.0	0.0	1525.0	0.0	222.59983298627614	29.59997372471005	-0.6000014030609981	35.0	21.44	51.0	0.0	95.0	0.0	4.800000000000001	0.6000000000000001	14.0	0.0	0.0	-0.119200484390339	-0.12962955293585984	-0.10000027656631665	0.03089313379971209	0.021708800219765463	0.018421245263320216	0.0	0.0
2019-11-21 21:54:39.000022	1574391279.000022	16971.0	4.0	40.0	10.0	2.0	0.0	64.0	0.0	2.0	31.0	0.0	0.0	130.0	2.91	1.99	543.0	19.0	11.0	21.0	21.0	54.0	39.0	22.0	0.0	1525.0	0.1	222.59983298627614	29.59997372471005	-0.6000014030609981	35.0	21.44	51.0	0.0	95.0	0.0	4.800000000000001	0.6000000000000001	14.0	0.0	0.0	0.02384006504805894	0.025925875972297372	0.02000002861027042	1.959590469810535e-05	-0.08876611608594856	0.05414403245987895	0.0	0.0
2019-11-21 21:54:44.000010	1574391284.00001	16971.0	4.0	40.0	10.0	2.0	0.0	64.0	0.0	2.0	31.0	0.0	0.0	130.0	2.91	1.99	544.0	19.0	11.0	21.0	21.0	54.0	44.0	10.0	0.0	1525.0	0.1	222.59983298627614	29.59997372471005	-0.6000014030609981	35.0	21.44	51.0	0.0	95.0	0.0	4.7	0.6000000000000001	14.0	0.0	0.0				0.012730925794863818	-0.08473007515104555	0.030078861236819528	0.0	0.0
2019-11-21 21:54:49.000028	1574391289.000028	16971.0	4.0	40.0	10.0	2.0	0.0	64.0	0.0	2.0	31.0	0.0	0.0	130.0	2.91	2.0	545.0	19.0	11.0	21.0	21.0	54.0	49.0	28.0	0.0	1525.0	0.2	222.5998329862761	29.59997372471005	-0.6000014030609981	35.0	21.45	51.0	0.0	95.0	0.0	4.800000000000001	0.6000000000000001	14.0	0.0	0.0	0.023839945686282685	0.025925746167340856	0.019999928474682065	-0.006642388946909175	-0.04022354371308008	0.04160462955297061	0.0	0.0
2019-11-21 21:54:54.000024	1574391294.000024	16971.0	4.0	40.0	10.0	2.0	0.0	64.0	0.0	2.0	31.0	0.0	0.0	130.0	2.91	1.99	546.0	19.0	11.0	21.0	21.0	54.0	54.0	24.0	0.0	1525.0	0.1	222.59983298627614	29.59997372471005	-0.6000014030609981	35.0	21.46	51.0	0.0	95.0	0.0	4.800000000000001	0.6000000000000001	14.0	0.0	0.0	-0.02384004913308638	-0.02592585866489474	-0.020000015258800706	0.07898975805966119	0.06446391099207967	0.05207708038361424	0.0	0.0
2019-11-21 21:54:59.000013	1574391299.000013	16971.0	4.0	40.0	10.0	2.0	0.0	64.0	0.0	2.0	31.0	0.0	0.0	130.0	2.91	2.0	547.0	19.0	11.0	21.0	21.0	54.0	59.0	13.0	0.0	1525.0	0.1	222.59983298627614	29.59997372471005	-0.6000014030609981	35.0	21.5	51.0	0.0	95.0	0.0	4.800000000000001	0.6000000000000001	14.0	0.0	0.0				0.06455288982436377	0.1384638693738237	0.10090927258360471	0.0	0.0
2019-11-21 21:55:04.000007	1574391304.000007	16971.0	4.0	40.0	10.0	2.0	0.0	64.0	0.0	2.0	31.0	0.0	0.0	130.0	2.91	2.0	548.0	19.0	11.0	21.0	21.0	55.0	4.0	7.0	0.0	1525.0	0.2	222.5998329862761	29.59997372471005	-0.6000014030609981	35.0	21.5	51.0	0.0	95.0	0.0	4.800000000000001	0.6000000000000001	14.0	0.0	0.0	0.023840060500921755	0.025925871027322835	0.020000024795562968	0.0735209493198122	-0.011433471870732025	0.000972487580787512	0.0	0.0
2019-11-21 21:55:08.000093	1574391308.000093	16971.0	4.0	40.0	10.0	2.0	0.0	64.0	0.0	2.0	31.0	0.0	0.0	130.0	2.91	2.0	549.0	19.0	11.0	21.0	21.0	55.0	8.0	93.0	0.0	1525.0	0.1	222.59983298627614	29.59997372471005	-0.6000014030609981	35.0	21.5	51.0	0.0	95.0	0.0	4.800000000000001	0.6000000000000001	14.0	0.0	0.0	-0.029799397478832465	-0.03240660130448363	-0.024999462079655484	0.10493914531984619	0.007671345541762499	0.029290377893074093	0.0	0.0
2019-11-21 21:55:13.000076	1574391313.000076	16971.0	4.0	40.0	10.0	2.0	0.0	64.0	0.0	2.0	31.0	0.0	0.0	130.0	2.91	2.0	550.0	19.0	11.0	21.0	21.0	55.0	13.0	76.0	0.0	1525.0	0.1	222.59983298627614	29.59997372471005	-0.6000014030609981	35.0	21.51	51.0	0.0	95.0	0.0	4.800000000000001	0.6000000000000001	14.0	0.0	0.0				0.09684667113062102	-0.039166743892790484	0.0050683788092341885	0.0	0.0
2019-11-21 21:55:18.000067	1574391318.000067	16971.0	4.0	40.0	10.0	2.0	0.0	64.0	0.0	2.0	31.0	0.0	0.0	130.0	2.91	2.0	551.0	19.0	11.0	21.0	21.0	55.0	18.0	67.0	0.0	1525.0	0.4	222.59983298627617	29.59997372471005	-0.6000014030609981	35.0	21.52	51.0	0.0	95.0	0.0	4.800000000000001	0.6000000000000001	14.0	0.0	0.0	0.07152022242701554	0.07777765758675635	0.06000010871906908	0.14113905637462806	-0.07528623647987837	0.03757325328442285	0.0	0.0
2019-11-21 21:55:23.000066	1574391323.000066	16971.0	4.0	40.0	10.0	2.0	0.0	64.0	0.0	2.0	31.0	0.0	0.0	130.0	2.91	2.0	552.0	19.0	11.0	21.0	21.0	55.0	23.0	66.0	0.0	1525.0	0.1	222.59983298627614	29.59997372471005	-0.6000014030609981	35.0	21.52	51.0	0.0	95.0	0.0	4.800000000000001	0.6000000000000001	14.0	0.0	0.0	-0.07152010647509473	-0.07777753148998975	-0.06000001144409399	0.07391237480977297	-0.036407669132185655	0.1055293441576367	0.0	0.0
2019-11-21 21:55:28.000055	1574391328.000055	16971.0	4.0	40.0	10.0	2.0	0.0	64.0	0.0	2.0	31.0	0.0	0.0	130.0	2.91	2.0	553.0	19.0	11.0	21.0	21.0	55.0	28.0	55.0	0.0	1525.0	0.2	222.59983298627614	29.59997372471005	-0.600001403060998	35.0	21.55	51.0	0.0	95.0	0.0	4.800000000000001	0.6000000000000001	14.0	0.0	0.0	0.02384008323662503	0.0259258957522144	0.020000043869114782	0.11864192194147141	0.04812323192257774	0.13115734408472748	0.0	0.0
2019-11-21 21:55:33.000044	1574391333.000044	16971.0	4.0	40.0	10.0	2.0	0.0	64.0	0.0	2.0	31.0	0.0	0.0	130.0	2.91	2.0	554.0	19.0	11.0	21.0	21.0	55.0	33.0	44.0	0.0	1525.0	0.2	222.59983298627617	29.599973724710058	-0.6000014030609981	35.0	21.56	51.0	0.0	95.0	0.0	4.800000000000001	0.6000000000000001	14.0	0.0	0.0				0.2016642573888756	0.007147521539154725	0.13385604292537803	0.0	0.0
2019-11-21 21:55:38.000039	1574391338.000039	16971.0	4.0	40.0	10.0	2.0	0.0	64.0	0.0	2.0	31.0	0.0	0.0	130.0	2.91	2.0	555.0	19.0	11.0	21.0	21.0	55.0	38.0	39.0	0.0	1525.0	0.1	222.5998329862761	29.59997372471005	-0.6000014030609981	35.0	21.56	51.0	0.0	95.0	0.0	4.7	0.6000000000000001	14.0	0.0	0.0	-0.023840054817002708	-0.02592586484610731	-0.0200000200271807	0.07564451600813525	-0.07738658593693613	0.0017954149715778307	0.0	0.0
2019-11-21 21:55:43.000040	1574391343.00004	16971.0	4.0	40.0	10.0	2.0	0.0	64.0	0.0	2.0	31.0	0.0	0.0	130.0	2.91	2.0	556.0	19.0	11.0	21.0	21.0	55.0	43.0	40.0	0.0	1525.0	0.2	222.59983298627617	29.59997372471005	-0.6000014030609981	35.0	21.56	51.0	0.0	95.0	0.0	4.800000000000001	0.6000000000000001	14.0	0.0	0.0	0.023840026397448155	0.02592583394007391	0.019999996185303463	0.04638300730654654	-0.053670974513452104	0.0033231202170887477	0.0	0.0
2019-11-21 21:55:48.000032	1574391348.000032	16971.0	4.0	40.0	10.0	2.0	0.0	64.0	0.0	2.0	31.0	0.0	0.0	130.0	2.91	2.0	557.0	19.0	11.0	21.0	21.0	55.0	48.0	32.0	0.0	1525.0	0.2	222.59983298627614	29.59997372471005	-0.6000014030609981	35.0	21.56	51.0	0.0	95.0	0.0	4.800000000000001	0.6000000000000001	14.0	0.0	0.0				0.053713979233749855	-0.05492348805829975	0.04928710677637808	0.0	0.0
2019-11-21 21:55:53.000025	1574391353.000025	16971.0	4.0	40.0	10.0	2.0	0.0	64.0	0.0	2.0	31.0	0.0	0.0	130.0	2.91	2.0	558.0	19.0	11.0	21.0	21.0	55.0	53.0	25.0	0.0	1525.0	0.2	222.59983298627614	29.59997372471005	-0.6000014030609981	35.0	21.6	51.0	0.0	95.0	0.0	4.800000000000001	0.6000000000000001	14.0	0.0	0.0				0.09558370780061963	-0.008327632668281314	0.07751390415420925	0.0	0.0
2019-11-21 21:55:58.000026	1574391358.000026	16971.0	4.0	40.0	10.0	2.0	0.0	64.0	0.0	2.0	31.0	0.0	0.0	130.0	2.91	2.0	559.0	19.0	11.0	21.0	21.0	55.0	58.0	26.0	0.0	1525.0	0.2	222.59983298627614	29.59997372471005	-0.6000014030609981	35.0	21.63	51.0	0.0	95.0	0.0	4.800000000000001	0.6000000000000001	14.0	0.0	0.0				0.10257341258169284	0.006836155025737194	0.06567314531686377	0.0	0.0
2019-11-21 21:56:03.000014	1574391363.000014	16971.0	4.0	40.0	10.0	2.0	0.0	64.0	0.0	2.0	31.0	0.0	0.0	130.0	2.91	2.0	560.0	19.0	11.0	21.0	21.0	56.0	3.0	14.0	0.0	1525.0	0.2	222.59983298627617	29.59997372471005	-0.6000014030609981	35.0	21.63	51.0	0.0	95.0	0.0	4.7	0.6000000000000001	14.0	0.0	0.0				0.05100443720483451	0.0019549234610546154	0.08581797981588422	0.0	0.0
2019-11-21 21:56:08.000018	1574391368.000018	16971.0	4.0	40.0	10.0	2.0	0.0	64.0	0.0	2.0	31.0	0.0	0.0	130.0	2.91	2.0	561.0	19.0	11.0	21.0	21.0	56.0	8.0	18.0	0.0	1525.0	0.2	222.59983298627614	29.59997372471005	-0.6000014030609981	35.0	21.63	51.0	0.0	95.0	0.0	4.800000000000001	0.6000000000000001	14.0	0.0	0.0				0.06434996828094235	0.006768144834648014	0.05070772917158628	0.0	0.0
2019-11-21 21:56:13.000015	1574391373.000015	16971.0	4.0	40.0	10.0	2.0	0.0	64.0	0.0	2.0	31.0	0.0	0.0	130.0	2.91	2.0	562.0	19.0	11.0	21.0	21.0	56.0	13.0	15.0	0.0	1525.0	0.2	222.5998329862761	29.59997372471005	-0.6000014030609981	35.0	21.63	51.0	0.0	95.0	0.0	4.7	0.6000000000000001	14.0	0.0	0.0				0.03245499140689068	-0.10476767605291226	0.011331707164001706	0.0	0.0
2019-11-21 21:56:18.000029	1574391378.000029	16971.0	4.0	40.0	10.0	2.0	0.0	64.0	0.0	2.0	31.0	0.0	0.0	130.0	2.91	2.0	563.0	19.0	11.0	21.0	21.0	56.0	18.0	29.0	0.0	1525.0	0.8	222.59983298627614	29.59997372471005	-0.6000014030609981	35.0	21.63	51.0	0.0	95.0	0.0	4.7	0.6000000000000001	14.0	0.0	0.0	0.14303978324799985	0.15555459568235888	0.11999966240024179	0.008111085967854809	-0.037579129559470945	0.05142002825723228	0.0	0.0
2019-11-21 21:56:23.000037	1574391383.000037	16971.0	4.0	40.0	10.0	2.0	0.0	64.0	0.0	2.0	31.0	0.0	0.0	130.0	2.91	2.0	564.0	19.0	11.0	21.0	21.0	56.0	23.0	37.0	0.0	1526.0	0.1	222.59983298627614	29.59997372471005	-0.6000014030609981	35.0	21.650000000000002	51.0	0.0	95.0	0.0	4.800000000000001	0.6000000000000001	14.0	0.0	0.0	-0.1668799540159483	-0.1814805866241724	-0.13999977970157956	0.06616614109403289	-0.008781733050277126	0.07814680375650819	0.0	0.0
2019-11-21 21:56:28.000032	1574391388.000032	16971.0	4.0	40.0	10.0	2.0	0.0	64.0	0.0	2.0	31.0	0.0	0.0	130.0	2.91	2.0	565.0	19.0	11.0	21.0	21.0	56.0	28.0	32.0	0.0	1525.0	0.2	222.59983298627614	29.59997372471005	-0.6000014030609981	35.0	21.650000000000002	51.0	0.0	95.0	0.0	4.7	0.6000000000000001	14.0	0.0	0.0	0.023840054817002708	0.02592586484610731	0.0200000200271807	0.11662851781943369	-0.043491475666693855	0.014501047395806228	0.0	0.0
2019-11-21 21:56:33.000042	1574391393.000042	16971.0	4.0	40.0	10.0	2.0	0.0	64.0	0.0	2.0	31.0	0.0	0.0	130.0	2.91	2.0	566.0	19.0	11.0	21.0	21.0	56.0	33.0	42.0	0.0	1526.0	0.2	222.5998329862761	29.59997372471005	-0.6000014030609981	35.0	21.67	51.0	0.0	95.0	0.0	4.800000000000001	0.6000000000000001	14.0	0.0	0.0				0.10271428060173507	-0.10427312764406194	0.07624232034633517	0.0	0.0
2019-11-21 21:56:38.000041	1574391398.000041	16971.0	4.0	40.0	10.0	2.0	0.0	64.0	0.0	2.0	31.0	0.0	0.0	130.0	2.91	2.0	567.0	19.0	11.0	21.0	21.0	56.0	38.0	41.0	0.0	1526.0	0.2	222.59983298627614	29.59997372471005	-0.6000014030609981	35.0	21.69	51.0	0.0	95.0	0.0	4.7	0.6000000000000001	14.0	0.0	0.0				0.06804295982844469	-0.07465321617950567	0.05333903759762316	0.0	0.0
2019-11-21 21:56:43.000006	1574391403.000006	16971.0	4.0	40.0	10.0	2.0	0.0	64.0	0.0	2.0	31.0	0.0	0.0	130.0	2.91	2.0	568.0	19.0	11.0	21.0	21.0	56.0	43.0	6.0	0.0	1526.0	0.2	222.59983298627614	29.59997372471005	-0.6000014030609983	35.0	21.69	51.0	0.0	95.0	0.0	4.800000000000001	0.6000000000000001	14.0	0.0	0.0				0.07945167164862664	-0.0031212535838868113	0.050335769074326187	0.0	0.0
2019-11-21 21:56:47.000099	1574391407.000099	16971.0	4.0	40.0	10.0	2.0	0.0	64.0	0.0	2.0	31.0	0.0	0.0	130.0	2.91	2.0	569.0	19.0	11.0	21.0	21.0	56.0	47.0	99.0	0.0	1526.0	0.2	222.59983298627614	29.59997372471005	-0.6000014030609981	35.0	21.69	51.0	0.0	95.0	0.0	4.800000000000001	0.6000000000000001	14.0	0.0	0.0				0.14228804762233688	-0.0347742423942329	0.012604109239876305	0.0	0.0
2019-11-21 21:56:52.000090	1574391412.00009	16971.0	4.0	40.0	10.0	2.0	0.0	64.0	0.0	2.0	31.0	0.0	0.0	130.0	2.91	2.0	570.0	19.0	11.0	21.0	21.0	56.0	52.0	90.0	0.0	1526.0	0.4	222.59983298627614	29.59997372471005	-0.6000014030609981	35.0	21.69	51.0	0.0	95.0	0.0	4.800000000000001	0.6000000000000001	14.0	0.0	0.0	0.04768014828467703	0.05185177172450423	0.04000007247937938	0.018332135926414073	0.025748752294784474	0.048948284419755815	0.0	0.0
2019-11-21 21:56:57.000083	1574391417.000083	16971.0	4.0	40.0	10.0	2.0	0.0	64.0	0.0	2.0	31.0	0.0	0.0	130.0	2.91	2.0	571.0	19.0	11.0	21.0	21.0	56.0	57.0	83.0	0.0	1526.0	0.1	222.59983298627614	29.59997372471005	-0.6000014030609981	35.0	21.69	51.0	0.0	95.0	0.0	4.7	0.6000000000000001	14.0	0.0	0.0	-0.07152019173382344	-0.07777762420816069	-0.060000082969780266	-0.02436609248443795	-0.06353551637913876	0.08430617827582987	0.0	0.0
2019-11-21 21:57:02.000091	1574391422.000091	16971.0	4.0	40.0	10.0	2.0	0.0	64.0	0.0	2.0	31.0	0.0	0.0	130.0	2.91	2.0	572.0	19.0	11.0	21.0	21.0	57.0	2.0	91.0	0.0	1526.0	0.4	222.59983298627614	29.59997372471005	-0.6000014030609981	35.0	21.73	51.0	0.0	95.0	0.0	4.7	0.6000000000000001	14.0	0.0	0.0	0.0715199768822164	0.0777773905587933	0.05999990272537744	0.08110724030629426	0.01559167197549207	0.04749226605359752	0.0	0.0
2019-11-21 21:57:07.000080	1574391427.00008	16971.0	4.0	40.0	10.0	2.0	0.0	64.0	0.0	2.0	31.0	0.0	0.0	130.0	2.91	2.0	573.0	19.0	11.0	21.0	21.0	57.0	7.0	80.0	0.0	1526.0	0.2	222.59983298627617	29.599973724710058	-0.6000014030609983	35.0	21.71	51.0	0.0	95.0	0.0	4.7	0.6000000000000001	14.0	0.0	0.0	-0.04768016647325006	-0.0518517915044288	-0.040000087738229564	0.11847655989762881	-0.007919204155935798	0.03902039159670463	0.0	0.0
2019-11-21 21:57:12.000059	1574391432.000059	16971.0	4.0	40.0	10.0	2.0	0.0	64.0	0.0	2.0	31.0	0.0	0.0	130.0	2.91	2.0	574.0	19.0	11.0	21.0	21.0	57.0	12.0	59.0	0.0	1526.0	0.2	222.59983298627614	29.59997372471005	-0.6000014030609981	35.0	21.75	51.0	0.0	95.0	0.0	4.800000000000001	0.6000000000000001	14.0	0.0	0.0				0.08215006467388654	-0.038624232365353894	0.06338403228150927	0.0	0.0
2019-11-21 21:57:17.000055	1574391437.000055	16971.0	4.0	40.0	10.0	2.0	0.0	64.0	0.0	2.0	31.0	0.0	0.0	130.0	2.91	2.0	575.0	19.0	11.0	21.0	21.0	57.0	17.0	55.0	0.0	1526.0	0.2	222.59983298627614	29.59997372471005	-0.6000014030609981	35.0	21.75	51.0	0.0	95.0	0.0	4.800000000000001	0.6000000000000001	14.0	0.0	0.0				0.06094366637358112	0.03515131116928731	0.06916830814777514	0.0	0.0
2019-11-21 21:57:22.000062	1574391442.000062	16971.0	4.0	40.0	10.0	2.0	0.0	64.0	0.0	2.0	31.0	0.0	0.0	130.0	2.91	2.0	576.0	19.0	11.0	21.0	21.0	57.0	22.0	62.0	0.0	1526.0	0.4	222.59983298627617	29.59997372471005	-0.6000014030609981	35.0	21.75	51.0	0.0	95.0	0.0	4.800000000000001	0.6000000000000001	14.0	0.0	0.0	0.04767999595592272	0.051851606068228404	0.03999994468696614	0.0729104207735246	0.0472402385483742	0.1395149827241515	0.0	0.0
2019-11-21 21:57:27.000067	1574391447.000067	16971.0	4.0	40.0	10.0	2.0	0.0	64.0	0.0	2.0	31.0	0.0	0.0	130.0	2.91	2.0	577.0	19.0	11.0	21.0	21.0	57.0	27.0	67.0	0.0	1526.0	0.2	222.5998329862761	29.59997372471005	-0.6000014030609981	35.0	21.75	51.0	0.0	95.0	0.0	4.7	0.6000000000000001	14.0	0.0	0.0	-0.04768001414437953	-0.05185162584802659	-0.039999959945718824	0.07708312954689224	-0.024659433901822687	0.13967499224592306	0.0	0.0
2019-11-21 21:57:32.000084	1574391452.000084	16971.0	4.0	40.0	10.0	2.0	0.0	64.0	0.0	2.0	31.0	0.0	0.0	130.0	2.91	2.0	578.0	19.0	11.0	21.0	21.0	57.0	32.0	84.0	0.0	1526.0	0.2	222.59983298627614	29.59997372471005	-0.600001403060998	35.0	21.75	51.0	0.0	95.0	0.0	4.800000000000001	0.6000000000000001	14.0	0.0	0.0				0.11590464656430285	-0.032803630724274564	0.06120485859888469	0.0	0.0
2019-11-21 21:57:37.000089	1574391457.000089	16971.0	4.0	40.0	10.0	2.0	0.0	64.0	0.0	2.0	31.0	0.0	0.0	130.0	2.91	2.0	579.0	19.0	11.0	21.0	21.0	57.0	37.0	89.0	0.0	1526.0	0.1	222.59983298627614	29.59997372471005	-0.6000014030609981	35.0	21.77	51.0	0.0	95.0	0.0	4.7	0.6000000000000001	14.0	0.0	0.0	-0.023840007072189764	-0.025925812924013296	-0.019999979972859412	0.22295021636173715	-0.1478039759048108	0.14146796715505844	0.0	0.0
2019-11-21 21:57:43.000003	1574391463.000003	16971.0	4.0	40.0	10.0	2.0	0.0	64.0	0.0	2.0	31.0	0.0	0.0	130.0	2.91	2.0	580.0	19.0	11.0	21.0	21.0	57.0	43.0	3.0	0.0	1526.0	0.2	222.5998329862761	29.59997372471005	-0.6000014030609981	35.0	21.75	51.0	0.0	95.0	0.0	4.800000000000001	0.6000000000000001	14.0	0.0	0.0	0.019866976653190958	0.02160517480203324	0.01666690508865642	0.0343525106754533	-0.019841533143814077	0.09410217092498872	0.0	0.0
2019-11-21 21:57:48.000007	1574391468.000007	16971.0	4.0	40.0	10.0	2.0	0.0	64.0	0.0	2.0	31.0	0.0	0.0	130.0	2.91	2.0	581.0	19.0	11.0	21.0	21.0	57.0	48.0	7.0	0.0	1526.0	0.1	222.59983298627617	29.599973724710058	-0.6000014030609983	35.0	21.81	51.0	0.0	95.0	0.0	4.800000000000001	0.6000000000000001	14.0	0.0	0.0	-0.02384001275608604	-0.02592581910520406	-0.019999984741222582	0.059478961337863734	0.008820931899962487	0.05645745582812898	0.0	0.0
2019-11-21 21:57:52.000072	1574391472.000072	16971.0	4.0	40.0	10.0	2.0	0.0	64.0	0.0	2.0	31.0	0.0	0.0	130.0	2.91	2.0	582.0	19.0	11.0	21.0	21.0	57.0	52.0	72.0	0.0	1526.0	0.2	222.5998329862761	29.599973724710043	-0.6000014030609981	35.0	21.81	51.0	0.0	95.0	0.0	4.800000000000001	0.6000000000000001	14.0	0.0	0.0	0.02979955378034923	0.032406771281106174	0.024999593204918808	0.06079235023064496	0.03142421525128992	0.035760436927912385	0.0	0.0
2019-11-21 21:57:57.000079	1574391477.000079	16971.0	4.0	40.0	10.0	2.0	0.0	64.0	0.0	2.0	31.0	0.0	0.0	130.0	2.91	2.0	583.0	19.0	11.0	21.0	21.0	57.0	57.0	79.0	0.0	1526.0	0.2	222.5998329862761	29.59997372471005	-0.6000014030609981	35.0	21.81	51.0	0.0	95.0	0.0	4.800000000000001	0.6000000000000001	14.0	0.0	0.0				0.08993342792833367	0.05945255439741631	-0.02904087320797136	0.0	0.0
2019-11-21 21:58:02.000085	1574391482.000085	16971.0	4.0	40.0	10.0	2.0	0.0	64.0	0.0	2.0	31.0	0.0	0.0	130.0	2.91	2.0	584.0	19.0	11.0	21.0	21.0	58.0	2.0	85.0	0.0	1526.0	0.2	222.59983298627614	29.59997372471005	-0.600001403060998	35.0	21.81	51.0	0.0	95.0	0.0	4.7	0.6000000000000001	14.0	0.0	0.0				0.02701450593414761	-0.005596667726846406	0.049233055760222515	0.0	0.0
2019-11-21 21:58:08.000017	1574391488.000017	16971.0	4.0	40.0	10.0	2.0	0.0	64.0	0.0	2.0	31.0	0.0	0.0	130.0	2.91	2.0	585.0	19.0	11.0	21.0	21.0	58.0	8.0	17.0	0.0	1526.0	0.2	222.59983298627614	29.59997372471005	-0.6000014030609981	35.0	21.81	51.0	0.0	95.0	0.0	4.800000000000001	0.6000000000000001	14.0	0.0	0.0				0.04657934572403575	-0.0373323763909292	0.07157274778102868	0.0	0.0
2019-11-21 21:58:13.000013	1574391493.000013	16971.0	4.0	40.0	10.0	2.0	0.0	64.0	0.0	2.0	31.0	0.0	0.0	130.0	2.91	2.0	586.0	19.0	11.0	21.0	21.0	58.0	13.0	13.0	0.0	1526.0	0.2	222.5998329862761	29.59997372471005	-0.6000014030609981	35.0	21.81	51.0	0.0	95.0	0.0	4.7	0.6000000000000001	14.0	0.0	0.0				0.13858144013479992	-0.05571765592461198	0.029115756360284045	0.0	0.0
2019-11-21 21:58:18.000045	1574391498.000045	16971.0	4.0	40.0	10.0	2.0	0.0	64.0	0.0	2.0	31.0	0.0	0.0	130.0	2.91	2.0	587.0	19.0	11.0	21.0	21.0	58.0	18.0	45.0	0.0	1526.0	0.2	222.59983298627617	29.59997372471005	-0.6000014030609981	35.0	21.830000000000002	51.0	0.0	95.0	0.0	4.800000000000001	0.6000000000000001	14.0	0.0	0.0				0.13925651165208594	-0.02550847214620767	0.06794808173347207	0.0	0.0
2019-11-21 21:58:23.000059	1574391503.000059	16971.0	4.0	40.0	10.0	2.0	0.0	64.0	0.0	2.0	31.0	0.0	0.0	130.0	2.91	2.0	588.0	19.0	11.0	21.0	21.0	58.0	23.0	59.0	0.0	1526.0	0.1	222.59983298627617	29.59997372471005	-0.6000014030609981	35.0	21.81	51.0	0.0	95.0	0.0	4.800000000000001	0.6000000000000001	14.0	0.0	0.0	-0.02383996501144156	-0.025925767183293248	-0.019999944687042626	0.07713251920358975	-0.028293345599975445	0.036661438543355164	0.0	0.0
2019-11-21 21:58:28.000064	1574391508.000064	16971.0	4.0	40.0	10.0	2.0	0.0	64.0	0.0	2.0	31.0	0.0	0.0	130.0	2.91	2.0	589.0	19.0	11.0	21.0	21.0	58.0	28.0	64.0	0.0	1526.0	0.1	222.59983298627617	29.59997372471005	-0.6000014030609981	35.0	21.830000000000002	51.0	0.0	95.0	0.0	4.800000000000001	0.6000000000000001	14.0	0.0	0.0				0.12374264280569339	0.015157585304966532	-0.02197739655157643	0.0	0.0
2019-11-21 21:58:33.000077	1574391513.000077	16971.0	4.0	40.0	10.0	2.0	0.0	64.0	0.0	2.0	31.0	0.0	0.0	130.0	2.91	2.0	590.0	19.0	11.0	21.0	21.0	58.0	33.0	77.0	0.0	1526.0	0.4	222.5998329862761	29.59997372471005	-0.6000014030609981	35.0	21.85	51.0	0.0	95.0	0.0	4.7	0.6000000000000001	14.0	0.0	0.0	0.0715199052653009	0.0777773126759828	0.05999984264415048	0.0685162699127164	-0.02331347899017912	0.0679338093633963	0.0	0.0
2019-11-21 21:58:38.000086	1574391518.000086	16971.0	4.0	40.0	10.0	2.0	0.0	64.0	0.0	2.0	31.0	0.0	0.0	130.0	2.91	2.0	591.0	19.0	11.0	21.0	21.0	58.0	38.0	86.0	0.0	1526.0	0.5	222.59983298627614	29.59997372471005	-0.6000014030609983	35.0	21.88	51.0	0.0	95.0	0.0	4.7	0.6000000000000001	14.0	0.0	0.0	0.02383998774696269	0.02592579190798673	0.019999963760441636	0.06341068389910652	-0.05534081108712211	0.05886832591187774	0.0	0.0
2019-11-21 21:58:44.000012	1574391524.000012	16971.0	4.0	40.0	10.0	2.0	0.0	64.0	0.0	2.0	31.0	0.0	0.0	130.0	2.91	2.0	592.0	19.0	11.0	21.0	21.0	58.0	44.0	12.0	0.0	1526.0	0.4	222.59983298627617	29.59997372471005	-0.6000014030609981	35.0	21.88	51.0	0.0	95.0	0.0	4.7	0.6000000000000001	14.0	0.0	0.0	-0.019866937970019424	-0.021605132734400227	-0.016666872636373432	0.08336868318185753	0.008176054324775132	0.09988400672881216	0.0	0.0
2019-11-21 21:58:49.000037	1574391529.000037	16971.0	4.0	40.0	10.0	2.0	0.0	64.0	0.0	2.0	31.0	0.0	0.0	130.0	2.91	2.0	593.0	19.0	11.0	21.0	21.0	58.0	49.0	37.0	0.0	1526.0	0.1	222.59983298627614	29.59997372471005	-0.6000014030609981	35.0	21.88	51.0	0.0	95.0	0.0	4.800000000000001	0.6000000000000001	14.0	0.0	0.0	-0.07151973474941273	-0.07777712724134749	-0.05999969959409441	0.04096977622511276	-0.027432737392205104	0.11024482915418073	0.0	0.0
2019-11-21 21:58:54.000035	1574391534.000035	16971.0	4.0	40.0	10.0	2.0	0.0	64.0	0.0	2.0	31.0	0.0	0.0	130.0	2.91	2.0	594.0	19.0	11.0	21.0	21.0	58.0	54.0	35.0	0.0	1526.0	0.2	222.59983298627614	29.59997372471005	-0.6000014030609981	35.0	21.88	51.0	0.0	95.0	0.0	4.7	0.6000000000000001	14.0	0.0	0.0	0.02384004003882589	0.02592584877496075	0.020000007629397444	0.0834950358855249	0.05140095368798889	0.0956897117899314	0.0	0.0
2019-11-21 21:58:59.000056	1574391539.000056	16971.0	4.0	40.0	10.0	2.0	0.0	64.0	0.0	2.0	31.0	0.0	0.0	130.0	2.91	2.0	595.0	19.0	11.0	21.0	21.0	58.0	59.0	56.0	0.0	1526.0	0.2	222.5998329862761	29.59997372471005	-0.6000014030609981	35.0	21.88	51.0	0.0	95.0	0.0	4.7	0.6000000000000001	14.0	0.0	0.0				0.07616662212931122	0.0812187900716581	0.08614031467731383	0.0	0.0
2019-11-21 21:59:04.000071	1574391544.000071	16971.0	4.0	40.0	10.0	2.0	0.0	64.0	0.0	2.0	31.0	0.0	0.0	130.0	2.91	2.0	596.0	19.0	11.0	21.0	21.0	59.0	4.0	71.0	0.0	1526.0	0.2	222.59983298627617	29.59997372471005	-0.6000014030609981	35.0	21.88	51.0	0.0	95.0	0.0	4.800000000000001	0.6000000000000001	14.0	0.0	0.0				0.10053958746987064	0.0444494031719894	0.09608871894786697	0.0	0.0
2019-11-21 21:59:09.000082	1574391549.000082	16971.0	4.0	40.0	10.0	2.0	0.0	64.0	0.0	2.0	31.0	0.0	0.0	130.0	2.91	2.0	597.0	19.0	11.0	21.0	21.0	59.0	9.0	82.0	0.0	1526.0	0.2	222.59983298627614	29.59997372471005	-0.6000014030609981	35.0	21.88	51.0	0.0	95.0	0.0	4.800000000000001	0.6000000000000001	14.0	0.0	0.0				0.07275498844103538	0.051896223496144096	0.15459137635645487	0.0	0.0
2019-11-21 21:59:14.000085	1574391554.000085	16971.0	4.0	40.0	10.0	2.0	0.0	64.0	0.0	2.0	31.0	0.0	0.0	130.0	2.91	2.0	598.0	19.0	11.0	21.0	21.0	59.0	14.0	85.0	0.0	1526.0	0.2	222.5998329862761	29.59997372471005	-0.6000014030609981	35.0	21.92	51.0	0.0	95.0	0.0	4.7	0.6000000000000001	14.0	0.0	0.0				0.13256201213556693	0.021386297982484093	0.1032760339922782	0.0	0.0
2019-11-21 21:59:20.000001	1574391560.000001	16971.0	4.0	40.0	10.0	2.0	0.0	64.0	0.0	2.0	31.0	0.0	0.0	130.0	2.91	2.0	599.0	19.0	11.0	21.0	21.0	59.0	20.0	1.0	0.0	1526.0	0.1	222.59983298627614	29.59997372471005	-0.6000014030609981	35.0	21.92	51.0	0.0	95.0	0.0	4.7	0.6000000000000001	14.0	0.0	0.0	-0.019866971127014372	-0.02160516879236135	-0.01666690045260826	0.11810320804745883	-0.043200139545262924	0.106955038180389	0.0	0.0
2019-11-21 21:59:25.000040	1574391565.00004	16971.0	4.0	40.0	10.0	2.0	0.0	64.0	0.0	2.0	31.0	0.0	0.0	130.0	2.91	2.0	600.0	19.0	11.0	21.0	21.0	59.0	25.0	40.0	0.0	1526.0	0.8	222.59983298627617	29.59997372471005	-0.6000014030609981	35.0	21.92	51.0	0.0	95.0	0.0	4.7	0.6000000000000001	14.0	0.0	0.0	0.16687891159732443	0.18147945300243523	0.13999890519044633	0.0814902743761668	-0.028729306112077666	0.020855746268488948	0.0	0.0
2019-11-21 21:59:30.000060	1574391570.00006	16971.0	4.0	40.0	10.0	2.0	0.0	64.0	0.0	2.0	31.0	0.0	0.0	130.0	2.91	2.0	601.0	19.0	11.0	21.0	21.0	59.0	30.0	60.0	0.0	1526.0	0.2	222.59983298627614	29.59997372471005	-0.6000014030609981	35.0	21.94	51.0	0.0	95.0	0.0	4.7	0.6000000000000001	14.0	0.0	0.0	-0.14303961273197346	-0.15555441024757324	-0.11999951935006976	0.02650930685747297	-0.029758510407099915	0.0984768384356792	0.0	0.0
2019-11-21 21:59:35.000074	1574391575.000074	16971.0	4.0	40.0	10.0	2.0	0.0	64.0	0.0	2.0	31.0	0.0	0.0	130.0	2.91	2.0	602.0	19.0	11.0	21.0	21.0	59.0	35.0	74.0	0.0	1526.0	0.2	222.59983298627617	29.59997372471005	-0.6000014030609981	35.0	21.94	51.0	0.0	95.0	0.0	4.7	0.6000000000000001	14.0	0.0	0.0				-0.02423741307507402	-0.06218300504494864	0.1449786939208935	0.0	0.0
2019-11-21 21:59:40.000093	1574391580.000093	16971.0	4.0	40.0	10.0	2.0	0.0	64.0	0.0	2.0	31.0	0.0	0.0	130.0	2.91	2.0	603.0	19.0	11.0	21.0	21.0	59.0	40.0	93.0	0.0	1526.0	0.2	222.5998329862761	29.59997372471005	-0.6000014030609981	35.0	21.94	51.0	0.0	95.0	0.0	4.7	0.6000000000000001	14.0	0.0	0.0				0.03909301297165539	-0.04829871843715391	0.10758238765767617	0.0	0.0
2019-11-21 21:59:46.000008	1574391586.000008	16971.0	4.0	40.0	10.0	2.0	0.0	64.0	0.0	2.0	31.0	0.0	0.0	130.0	2.91	2.0	604.0	19.0	11.0	21.0	21.0	59.0	46.0	8.0	0.0	1526.0	0.5	222.5998329862761	29.59997372471005	-0.6000014030609981	35.0	21.94	51.0	0.0	95.0	0.0	4.7	0.6000000000000001	14.0	0.0	0.0	0.05960092048612617	0.06481551410380383	0.05000070731845718	0.10896186080260747	-0.027178869858774567	0.09488214754964704	0.0	0.0
2019-11-21 21:59:51.000022	1574391591.000022	16971.0	4.0	40.0	10.0	2.0	0.0	64.0	0.0	2.0	31.0	0.0	0.0	130.0	2.91	2.0	605.0	19.0	11.0	21.0	21.0	59.0	51.0	22.0	0.0	1526.0	0.2	222.5998329862761	29.59997372471005	-0.6000014030609981	35.0	21.94	51.0	0.0	95.0	0.0	4.7	0.6000000000000001	14.0	0.0	0.0	-0.07151989503432468	-0.07777730154987975	-0.059999834061127875	0.1708581442527521	0.04058325754305643	0.037383067687118965	0.0	0.0
2019-11-21 21:59:56.000053	1574391596.000053	16971.0	4.0	40.0	10.0	2.0	0.0	64.0	0.0	2.0	31.0	0.0	0.0	130.0	2.91	2.0	606.0	19.0	11.0	21.0	21.0	59.0	56.0	53.0	0.0	1526.0	0.1	222.59983298627614	29.59997372471005	-0.6000014030609981	35.0	21.94	51.0	0.0	95.0	0.0	4.7	0.6000000000000001	14.0	0.0	0.0	-0.023839883163924516	-0.025925678174787137	-0.019999876023107387	0.1457214769327408	-0.032477875220671464	0.023736865456314732	0.0	0.0
2019-11-21 22:00:01.000087	1574391601.000087	16971.0	4.0	40.0	10.0	2.0	0.0	64.0	0.0	2.0	31.0	0.0	0.0	130.0	2.91	2.0	607.0	19.0	11.0	21.0	22.0	0.0	1.0	87.0	0.0	1526.0	0.2	222.59983298627614	29.59997372471005	-0.6000014030609981	35.0	21.94	51.0	0.0	95.0	0.0	4.7	0.6000000000000001	14.0	0.0	0.0	0.023839868385960503	0.025925662103872003	0.019999863625502663	0.15843244836934683	0.0047327595594059135	-0.011303109777715932	0.0	0.0
2019-11-21 22:00:07.000007	1574391607.000007	16971.0	4.0	40.0	10.0	2.0	0.0	64.0	0.0	2.0	31.0	0.0	0.0	130.0	2.91	2.0	608.0	19.0	11.0	21.0	22.0	0.0	7.0	7.0	0.0	1526.0	0.2	222.59983298627617	29.59997372471005	-0.6000014030609981	35.0	21.96	51.0	0.0	95.0	0.0	4.7	0.6000000000000001	14.0	0.0	0.0				0.09390455403696743	-0.03350366598896394	0.11412466471546898	0.0	0.0
2019-11-21 22:00:12.000033	1574391612.000033	16971.0	4.0	40.0	10.0	2.0	0.0	64.0	0.0	2.0	31.0	0.0	0.0	130.0	2.91	2.0	609.0	19.0	11.0	21.0	22.0	0.0	12.0	33.0	0.0	1526.0	0.2	222.59983298627617	29.59997372471005	-0.6000014030609981	35.0	21.96	51.0	0.0	95.0	0.0	4.7	0.6000000000000001	14.0	0.0	0.0				0.1341774433953677	0.014180656147135436	0.16687217465808854	0.0	0.0
2019-11-21 22:00:17.000055	1574391617.000055	16971.0	4.0	40.0	10.0	2.0	0.0	64.0	0.0	2.0	31.0	0.0	0.0	130.0	2.91	2.0	610.0	19.0	11.0	21.0	22.0	0.0	17.0	55.0	0.0	1526.0	0.2	222.59983298627614	29.59997372471005	-0.6000014030609981	35.0	22.0	51.0	0.0	95.0	0.0	4.7	0.6000000000000001	14.0	0.0	0.0				0.1145998090495908	0.051252418157201565	0.11774579992015294	0.0	0.0
2019-11-21 22:00:22.000077	1574391622.000077	16971.0	4.0	40.0	10.0	2.0	0.0	64.0	0.0	2.0	31.0	0.0	0.0	130.0	2.91	2.0	611.0	19.0	11.0	21.0	22.0	0.0	22.0	77.0	0.0	1526.0	0.2	222.59983298627614	29.59997372471005	-0.6000014030609981	35.0	22.0	51.0	0.0	95.0	0.0	4.7	0.6000000000000001	14.0	0.0	0.0				0.03653160324217773	-0.04508423059187349	0.12513534319485797	0.0	0.0
2019-11-21 22:00:28.000003	1574391628.000003	16971.0	4.0	40.0	10.0	2.0	0.0	64.0	0.0	2.0	31.0	0.0	0.0	130.0	2.91	2.0	612.0	19.0	11.0	21.0	22.0	0.0	28.0	3.0	0.0	1526.0	0.2	222.59983298627617	29.59997372471005	-0.6000014030609983	35.0	22.0	51.0	0.0	95.0	0.0	4.7	0.6000000000000001	14.0	0.0	0.0				0.04159445793327504	-0.05910336845905852	0.13077726448442703	0.0	0.0
2019-11-21 22:00:33.000042	1574391633.000042	16971.0	4.0	40.0	10.0	2.0	0.0	64.0	0.0	2.0	31.0	0.0	0.0	130.0	2.91	2.0	613.0	19.0	11.0	21.0	22.0	0.0	33.0	42.0	0.0	1526.0	0.2	222.59983298627614	29.59997372471005	-0.6000014030609983	35.0	22.0	51.0	0.0	95.0	0.0	4.7	0.6000000000000001	14.0	0.0	0.0				0.07294962952627738	-0.009229761139150972	0.018659128095736357	0.0	0.0
2019-11-21 22:00:38.000069	1574391638.000069	16971.0	4.0	40.0	10.0	2.0	0.0	64.0	0.0	2.0	31.0	0.0	0.0	130.0	2.91	2.0	614.0	19.0	11.0	21.0	22.0	0.0	38.0	69.0	0.0	1526.0	0.2	222.59983298627614	29.59997372471005	-0.6000014030609981	35.0	22.0	51.0	0.0	95.0	0.0	4.7	0.6000000000000001	14.0	0.0	0.0				0.07618613050033937	-0.060535109110783296	-0.020980326125463737	0.0	0.0
2019-11-21 22:00:43.000096	1574391643.000096	16971.0	4.0	40.0	10.0	2.0	0.0	64.0	0.0	2.0	31.0	0.0	0.0	130.0	2.91	2.0	615.0	19.0	11.0	21.0	22.0	0.0	43.0	96.0	0.0	1526.0	0.2	222.59983298627614	29.59997372471005	-0.6000014030609981	35.0	22.0	51.0	0.0	95.0	0.0	4.7	0.6000000000000001	14.0	0.0	0.0				0.12956558845581403	-0.09573489449600481	0.025329592652418638	0.0	0.0
2019-11-21 22:00:49.000022	1574391649.000022	16971.0	4.0	40.0	10.0	2.0	0.0	64.0	0.0	2.0	31.0	0.0	0.0	130.0	2.91	2.0	616.0	19.0	11.0	21.0	22.0	0.0	49.0	22.0	0.0	1526.0	0.2	222.59983298627617	29.59997372471005	-0.6000014030609981	35.0	22.0	51.0	0.0	95.0	0.0	4.7	0.6000000000000001	14.0	0.0	0.0				0.09858972616640513	-0.023796136763182138	0.0354937990299881	0.0	0.0
2019-11-21 22:00:54.000048	1574391654.000048	16971.0	4.0	40.0	10.0	2.0	0.0	64.0	0.0	2.0	31.0	0.0	0.0	130.0	2.91	2.0	617.0	19.0	11.0	21.0	22.0	0.0	54.0	48.0	0.0	1526.0	0.2	222.59983298627617	29.59997372471005	-0.6000014030609981	35.0	22.0	51.0	0.0	95.0	0.0	4.7	0.6000000000000001	14.0	0.0	0.0				0.16968012885717584	-0.038785316405782755	0.04576410276969854	0.0	0.0
2019-11-21 22:00:59.000081	1574391659.000081	16971.0	4.0	40.0	10.0	2.0	0.0	64.0	0.0	2.0	31.0	0.0	0.0	130.0	2.91	2.0	618.0	19.0	11.0	21.0	22.0	0.0	59.0	81.0	0.0	1526.0	0.1	222.59983298627614	29.59997372471005	-0.6000014030609981	35.0	22.0	51.0	0.0	95.0	0.0	4.7	0.6000000000000001	14.0	0.0	0.0	-0.023839872933024402	-0.025925667048766848	-0.019999867440148634	0.045004214604024435	-0.11625789214329371	0.01441260497874	0.0	0.0
2019-11-21 22:01:04.000098	1574391664.000098	16971.0	4.0	40.0	10.0	2.0	0.0	64.0	0.0	2.0	31.0	0.0	0.0	130.0	2.91	2.0	619.0	19.0	11.0	21.0	22.0	1.0	4.0	98.0	0.0	1526.0	0.2	222.59983298627614	29.59997372471005	-0.6000014030609981	35.0	22.0	51.0	0.0	95.0	0.0	4.7	0.6000000000000001	14.0	0.0	0.0	0.023839950233376074	0.025925751112267765	0.019999932289352772	-0.037978844284255374	-0.0004643544461467551	0.11304154882953714	0.0	0.0
2019-11-21 22:01:10.000025	1574391670.000025	16971.0	4.0	40.0	10.0	2.0	0.0	64.0	0.0	2.0	31.0	0.0	0.0	130.0	2.91	2.0	620.0	19.0	11.0	21.0	22.0	1.0	10.0	25.0	0.0	1526.0	0.1	222.59983298627614	29.59997372471005	-0.6000014030609983	35.0	22.0	51.0	0.0	95.0	0.0	4.7	0.6000000000000001	14.0	0.0	0.0	-0.019866934022765497	-0.021605128441793832	-0.016666869324923096	0.039742782323411274	-0.023717181273115104	0.036918918803943136	0.0	0.0
2019-11-21 22:01:15.000051	1574391675.000051	16971.0	4.0	40.0	10.0	2.0	0.0	64.0	0.0	2.0	31.0	0.0	0.0	130.0	2.91	2.0	621.0	19.0	11.0	21.0	22.0	1.0	15.0	51.0	0.0	1527.0	0.1	222.59983298627617	29.59997372471005	-0.6000014030609981	35.0	22.04	51.0	0.0	95.0	0.0	4.7	0.6000000000000001	14.0	0.0	0.0				0.07716696636698232	-0.026905917270226874	0.009237473548797113	0.0	0.0
2019-11-21 22:01:20.000076	1574391680.000076	16971.0	4.0	40.0	10.0	2.0	0.0	64.0	0.0	2.0	31.0	0.0	0.0	130.0	2.91	2.0	622.0	19.0	11.0	21.0	22.0	1.0	20.0	76.0	0.0	1527.0	0.0	222.59983298627617	29.599973724710058	-0.6000014030609981	35.0	22.04	51.0	0.0	95.0	0.0	4.7	0.6000000000000001	14.0	0.0	0.0	-0.023839911583137575	-0.02592570908044916	-0.019999899864698134	0.08490802825978871	-0.024925034855601273	-0.008738957288028308	0.0	0.0
2019-11-21 22:01:26.000013	1574391686.000013	16971.0	4.0	40.0	10.0	2.0	0.0	64.0	0.0	2.0	31.0	0.0	0.0	130.0	2.91	2.0	623.0	19.0	11.0	21.0	22.0	1.0	26.0	13.0	0.0	1527.0	0.1	222.59983298627614	29.59997372471005	-0.600001403060998	35.0	22.06	51.0	0.0	95.0	0.0	4.7	0.6000000000000001	14.0	0.0	0.0	0.019866900865894405	0.021605092383967402	0.016666841508792177	0.1337356280962832	-0.02272496143666864	0.044015428038297603	0.0	0.0
2019-11-21 22:01:31.000040	1574391691.00004	16971.0	4.0	40.0	10.0	2.0	0.0	64.0	0.0	2.0	31.0	0.0	0.0	130.0	2.91	2.0	624.0	19.0	11.0	21.0	22.0	1.0	31.0	40.0	0.0	1527.0	0.5	222.59983298627614	29.59997372471005	-0.6000014030609981	35.0	22.04	51.0	0.0	95.0	0.0	4.7	0.6000000000000001	14.0	0.0	0.0	0.09535960995592808	0.10370279676251716	0.07999956894153164	0.13297462451850356	0.061622437050200055	0.04230158964101848	0.0	0.0
2019-11-21 22:01:36.000066	1574391696.000066	16971.0	4.0	40.0	10.0	2.0	0.0	64.0	0.0	2.0	31.0	0.0	0.0	130.0	2.91	2.0	625.0	19.0	11.0	21.0	22.0	1.0	36.0	66.0	0.0	1527.0	0.5	222.59983298627614	29.59997372471005	-0.6000014030609981	35.0	22.06	51.0	0.0	95.0	0.0	4.7	0.6000000000000001	14.0	0.0	0.0				0.10160461861016334	0.04265751779896731	0.006843803935973116	0.0	0.0
2019-11-21 22:01:41.000096	1574391701.000096	16971.0	4.0	40.0	10.0	2.0	0.0	64.0	0.0	2.0	31.0	0.0	0.0	130.0	2.91	2.0	626.0	19.0	11.0	21.0	22.0	1.0	41.0	96.0	0.0	1527.0	0.1	222.59983298627614	29.59997372471005	-0.6000014030609981	35.0	22.06	51.0	0.0	95.0	0.0	4.7	0.6000000000000001	14.0	0.0	0.0	-0.09535955084397621	-0.10370273247875243	-0.07999951935103235	0.11308245900636525	-0.011960228467199623	0.08876547977725413	0.0	0.0
2019-11-21 22:01:52.000083	1574391712.000083	16971.0	4.0	40.0	10.0	2.0	0.0	64.0	0.0	2.0	31.0	0.0	0.0	130.0	2.91	2.0	627.0	19.0	11.0	21.0	22.0	1.0	52.0	83.0	0.0	1527.0	0.4	222.59983298627614	29.59997372471005	-0.6000014030609981	35.0	22.06	51.0	0.0	95.0	0.0	4.7	0.6000000000000001	14.0	0.0	0.0	0.03250917186018781	0.03535345880601749	0.027272759784390456	0.08763068384355588	0.03628599424339912	0.11432930451497884	0.0	0.0
2019-11-21 22:01:58.000000	1574391718.0	16971.0	4.0	40.0	10.0	2.0	0.0	64.0	0.0	2.0	31.0	0.0	0.0	130.0	2.91	2.0	628.0	19.0	11.0	21.0	22.0	1.0	58.0	0.0	0.0	1527.0	0.4	222.59983298627614	29.59997372471005	-0.6000014030609981	35.0	22.06	51.0	0.0	95.0	0.0	4.7	0.6000000000000001	14.0	0.0	0.0				0.1263982847811424	0.011908180464127664	0.04856612855086345	0.0	0.0
2019-11-21 22:02:03.000025	1574391723.000025	16971.0	4.0	40.0	10.0	2.0	0.0	64.0	0.0	2.0	31.0	0.0	0.0	130.0	2.91	2.0	629.0	19.0	11.0	21.0	22.0	2.0	3.0	25.0	0.0	1527.0	0.4	222.59983298627614	29.59997372471005	-0.6000014030609983	35.0	22.06	51.0	0.0	95.0	0.0	4.7	0.6000000000000001	14.0	0.0	0.0				0.09200093059941648	-0.02304888994368938	0.08686528329088121	0.0	0.0
2019-11-21 22:02:08.000062	1574391728.000062	16971.0	4.0	40.0	10.0	2.0	0.0	64.0	0.0	2.0	31.0	0.0	0.0	130.0	2.91	2.0	630.0	19.0	11.0	21.0	22.0	2.0	8.0	62.0	0.0	1527.0	0.4	222.59983298627617	29.59997372471005	-0.6000014030609981	35.0	22.06	51.0	0.0	95.0	0.0	4.7	0.6000000000000001	14.0	0.0	0.0				0.05761848315733942	-0.05458988010998662	0.016126232921072396	0.0	0.0
2019-11-21 22:02:13.000089	1574391733.000089	16971.0	4.0	40.0	10.0	2.0	0.0	64.0	0.0	2.0	31.0	0.0	0.0	130.0	2.91	2.0	631.0	19.0	11.0	21.0	22.0	2.0	13.0	89.0	0.0	1527.0	0.4	222.5998329862761	29.59997372471005	-0.6000014030609981	35.0	22.080000000000002	51.0	0.0	95.0	0.0	4.7	0.6000000000000001	14.0	0.0	0.0				0.08035851657380345	-0.10769760798522696	0.0016534957871533135	0.0	0.0
2019-11-21 22:02:19.000025	1574391739.000025	16971.0	4.0	40.0	10.0	2.0	0.0	64.0	0.0	2.0	31.0	0.0	0.0	130.0	2.91	2.0	632.0	19.0	11.0	21.0	22.0	2.0	19.0	25.0	0.0	1527.0	0.4	222.5998329862761	29.59997372471005	-0.6000014030609981	35.0	22.13	51.0	0.0	95.0	0.0	4.7	0.6000000000000001	14.0	0.0	0.0				0.019706261975127023	-0.09714445404178997	-0.018017166477840556	0.0	0.0
2019-11-21 22:02:24.000055	1574391744.000055	16971.0	4.0	40.0	10.0	2.0	0.0	64.0	0.0	2.0	31.0	0.0	0.0	130.0	2.91	2.0	633.0	19.0	11.0	21.0	22.0	2.0	24.0	55.0	0.0	1527.0	0.4	222.59983298627614	29.59997372471005	-0.6000014030609981	35.0	22.1	51.0	0.0	95.0	0.0	4.7	0.6000000000000001	14.0	0.0	0.0				0.046049183208092315	-0.021996415625966353	0.08321436429774184	0.0	0.0
2019-11-21 22:02:29.000070	1574391749.00007	16971.0	4.0	40.0	10.0	2.0	0.0	64.0	0.0	2.0	31.0	0.0	0.0	130.0	2.91	2.0	634.0	19.0	11.0	21.0	22.0	2.0	29.0	70.0	0.0	1527.0	0.4	222.5998329862761	29.59997372471005	-0.6000014030609981	35.0	22.13	51.0	0.0	95.0	0.0	4.7	0.6000000000000001	14.0	0.0	0.0				0.09570818348676056	-0.051579823564816774	0.025406011388782495	0.0	0.0
2019-11-21 22:02:34.000095	1574391754.000095	16971.0	4.0	40.0	10.0	2.0	0.0	64.0	0.0	2.0	31.0	0.0	0.0	130.0	2.91	2.0	635.0	19.0	11.0	21.0	22.0	2.0	34.0	95.0	0.0	1527.0	0.4	222.59983298627617	29.59997372471005	-0.6000014030609981	35.0	22.13	51.0	0.0	95.0	0.0	4.7	0.6000000000000001	14.0	0.0	0.0				0.0816707059015809	-0.08132051477448501	0.07683013519674582	0.0	0.0
2019-11-21 22:02:40.000021	1574391760.000021	16971.0	4.0	40.0	10.0	2.0	0.0	64.0	0.0	2.0	31.0	0.0	0.0	130.0	2.91	2.0	636.0	19.0	11.0	21.0	22.0	2.0	40.0	21.0	0.0	1527.0	0.4	222.59983298627614	29.59997372471005	-0.6000014030609983	35.0	22.13	51.0	0.0	95.0	0.0	4.7	0.6000000000000001	14.0	0.0	0.0				0.13310432750853263	-0.09797403651704689	0.008082460458156075	0.0	0.0
2019-11-21 22:02:45.000059	1574391765.000059	16971.0	4.0	40.0	10.0	2.0	0.0	64.0	0.0	2.0	31.0	0.0	0.0	130.0	2.91	2.0	637.0	19.0	11.0	21.0	22.0	2.0	45.0	59.0	0.0	1527.0	0.4	222.59983298627614	29.59997372471005	-0.6000014030609981	35.0	22.11	51.0	0.0	95.0	0.0	4.7	0.6000000000000001	14.0	0.0	0.0				0.11924894394435698	-0.04320432451284658	-0.037297127389978105	0.0	0.0
2019-11-21 22:02:50.000087	1574391770.000087	16971.0	4.0	40.0	10.0	2.0	0.0	64.0	0.0	2.0	31.0	0.0	0.0	130.0	2.91	2.0	638.0	19.0	11.0	21.0	22.0	2.0	50.0	87.0	0.0	1527.0	0.2	222.59983298627614	29.59997372471005	-0.6000014030609981	35.0	22.13	51.0	0.0	95.0	0.0	4.7	0.6000000000000001	14.0	0.0	0.0	-0.04767979361027665	-0.05185138601899142	-0.0399997749341277	0.06489773872214863	-0.010336093927657906	0.10023696259898522	0.0	0.0
2019-11-21 22:02:56.000003	1574391776.000003	16971.0	4.0	40.0	10.0	2.0	0.0	64.0	0.0	2.0	31.0	0.0	0.0	130.0	2.91	2.0	639.0	19.0	11.0	21.0	22.0	2.0	56.0	3.0	0.0	1527.0	0.2	222.5998329862761	29.59997372471005	-0.6000014030609981	35.0	22.13	51.0	0.0	95.0	0.0	4.7	0.6000000000000001	14.0	0.0	0.0				0.1423981867603833	0.03412064739513892	0.11297582851518105	0.0	0.0
2019-11-21 22:03:01.000028	1574391781.000028	16971.0	4.0	40.0	10.0	2.0	0.0	64.0	0.0	2.0	31.0	0.0	0.0	130.0	2.91	2.0	640.0	19.0	11.0	21.0	22.0	3.0	1.0	28.0	0.0	1527.0	0.2	222.59983298627614	29.59997372471005	-0.6000014030609981	35.0	22.13	51.0	0.0	95.0	0.0	4.7	0.6000000000000001	14.0	0.0	0.0				0.08914039512746855	0.005365252081914351	0.06751447271967911	0.0	0.0
2019-11-21 22:03:06.000057	1574391786.000057	16971.0	4.0	40.0	10.0	2.0	0.0	64.0	0.0	2.0	31.0	0.0	0.0	130.0	2.91	2.0	641.0	19.0	11.0	21.0	22.0	3.0	6.0	57.0	0.0	1527.0	0.2	222.59983298627614	29.59997372471005	-0.600001403060998	35.0	22.13	51.0	0.0	95.0	0.0	4.7	0.6000000000000001	14.0	0.0	0.0				0.04427090862084194	0.11433220077920278	0.08573350870499308	0.0	0.0
2019-11-21 22:03:11.000084	1574391791.000084	16971.0	4.0	40.0	10.0	2.0	0.0	64.0	0.0	2.0	31.0	0.0	0.0	130.0	2.91	2.0	642.0	19.0	11.0	21.0	22.0	3.0	11.0	84.0	0.0	1527.0	0.1	222.5998329862761	29.59997372471005	-0.600001403060998	35.0	22.13	51.0	0.0	95.0	0.0	4.7	0.6000000000000001	14.0	0.0	0.0	-0.02383990248898202	-0.02592569919062929	-0.01999989223538291	0.06207826929318157	0.12638518257492606	0.0688627192831203	0.0	0.0
2019-11-21 22:03:17.000023	1574391797.000023	16971.0	4.0	40.0	10.0	2.0	0.0	64.0	0.0	2.0	31.0	0.0	0.0	130.0	2.91	2.0	643.0	19.0	11.0	21.0	22.0	3.0	17.0	23.0	0.0	1527.0	0.1	222.5998329862761	29.59997372471005	-0.6000014030609981	35.0	22.13	51.0	0.0	95.0	0.0	4.7	0.6000000000000001	14.0	0.0	0.0				0.10273084891997508	-0.01495504437530304	0.1379373746593503	0.0	0.0
2019-11-21 22:03:22.000037	1574391802.000037	16971.0	4.0	40.0	10.0	2.0	0.0	64.0	0.0	2.0	31.0	0.0	0.0	130.0	2.91	2.0	644.0	19.0	11.0	21.0	22.0	3.0	22.0	37.0	0.0	1527.0	0.2	222.59983298627614	29.59997372471005	-0.6000014030609983	35.0	22.13	51.0	0.0	95.0	0.0	4.7	0.6000000000000001	14.0	0.0	0.0	0.02383996387466664	0.025925765947059812	0.019999943733373632	0.10373110192303568	-0.02790486727358959	0.055056124784406434	0.0	0.0
2019-11-21 22:03:27.000064	1574391807.000064	16971.0	4.0	40.0	10.0	2.0	0.0	64.0	0.0	2.0	31.0	0.0	0.0	130.0	2.91	2.0	645.0	19.0	11.0	21.0	22.0	3.0	27.0	64.0	0.0	1527.0	0.1	222.59983298627614	29.59997372471005	-0.6000014030609981	35.0	22.13	51.0	0.0	95.0	0.0	4.7	0.6000000000000001	14.0	0.0	0.0	-0.02383990248898202	-0.02592569919062929	-0.01999989223538291	0.044304554127387034	-0.07028124268632091	0.04332035791680275	0.0	0.0
2019-11-21 22:03:32.000091	1574391812.000091	16971.0	4.0	40.0	10.0	2.0	0.0	64.0	0.0	2.0	31.0	0.0	0.0	130.0	2.91	2.0	646.0	19.0	11.0	21.0	22.0	3.0	32.0	91.0	0.0	1527.0	0.2	222.59983298627614	29.59997372471005	-0.6000014030609981	35.0	22.19	51.0	0.0	95.0	0.0	4.7	0.6000000000000001	14.0	0.0	0.0	0.023839901352213068	0.025925697954402346	0.019999891281718918	0.02415720978665254	-0.0065289702833486625	0.05479782625581793	0.0	0.0
2019-11-21 22:03:38.000018	1574391818.000018	16971.0	4.0	40.0	10.0	2.0	0.0	64.0	0.0	2.0	31.0	0.0	0.0	130.0	2.91	2.0	647.0	19.0	11.0	21.0	22.0	3.0	38.0	18.0	0.0	1527.0	0.2	222.59983298627614	29.59997372471005	-0.6000014030609981	35.0	22.150000000000002	51.0	0.0	95.0	0.0	4.7	0.6000000000000001	14.0	0.0	0.0				-0.0003900668839749051	0.05731332995968976	0.027731391179631686	0.0	0.0
2019-11-21 22:03:43.000056	1574391823.000056	16971.0	4.0	40.0	10.0	2.0	0.0	64.0	0.0	2.0	31.0	0.0	0.0	130.0	2.91	2.0	648.0	19.0	11.0	21.0	22.0	3.0	43.0	56.0	0.0	1527.0	0.2	222.5998329862761	29.59997372471005	-0.6000014030609981	35.0	22.13	51.0	0.0	95.0	0.0	4.7	0.6000000000000001	14.0	0.0	0.0				0.09231464038163206	-0.02009529030673967	0.03720465668028403	0.0	0.0
2019-11-21 22:03:48.000083	1574391828.000083	16971.0	4.0	40.0	10.0	2.0	0.0	64.0	0.0	2.0	31.0	0.0	0.0	130.0	2.91	2.0	649.0	19.0	11.0	21.0	22.0	3.0	48.0	83.0	0.0	1527.0	0.2	222.59983298627614	29.59997372471005	-0.6000014030609981	35.0	22.17	51.0	0.0	95.0	0.0	4.7	0.6000000000000001	14.0	0.0	0.0				0.1785201666684847	-0.021484224960608672	0.08986088231537914	0.0	0.0
2019-11-21 22:03:53.000089	1574391833.000089	16971.0	4.0	40.0	10.0	2.0	0.0	64.0	0.0	2.0	31.0	0.0	0.0	130.0	2.91	2.0	650.0	19.0	11.0	21.0	22.0	3.0	53.0	89.0	0.0	1527.0	2.0	222.59983298627614	29.59997372471005	-0.6000014030609981	35.0	22.19	51.0	0.0	95.0	0.0	4.7	0.6000000000000001	14.0	0.0	0.0	0.42912004545134447	0.4666645436231305	0.35999957084706924	0.11975265650978034	0.0010310813331535842	0.06525517703703655	0.0	0.0
2019-11-21 22:03:59.000015	1574391839.000015	16971.0	4.0	40.0	10.0	2.0	0.0	64.0	0.0	2.0	31.0	0.0	0.0	130.0	2.91	2.0	651.0	19.0	11.0	21.0	22.0	3.0	59.0	15.0	0.0	1527.0	0.2	222.59983298627614	29.59997372471005	-0.6000014030609983	35.0	22.19	51.0	0.0	95.0	0.0	4.7	0.6000000000000001	14.0	0.0	0.0	-0.35760486925023327	-0.3888923737658187	-0.30000369553349876	0.15900446534270266	0.014479905042232372	0.05387868178648403	0.0	0.0
2019-11-21 22:04:04.000041	1574391844.000041	16971.0	4.0	40.0	10.0	2.0	0.0	64.0	0.0	2.0	31.0	0.0	0.0	130.0	2.91	2.0	652.0	19.0	11.0	21.0	22.0	4.0	4.0	41.0	0.0	1527.0	1.8	222.59983298627614	29.59997372471005	-0.6000014030609981	35.0	22.19	51.0	0.0	95.0	0.0	4.7	0.6000000000000001	14.0	0.0	0.0	0.3814385125769429	0.4148112661686125	0.3199983368006367	0.12246727912701894	0.00972073576086354	0.06810486648905718	0.0	0.0
2019-11-21 22:04:09.000067	1574391849.000067	16971.0	4.0	40.0	10.0	2.0	0.0	64.0	0.0	2.0	31.0	0.0	0.0	130.0	2.91	2.0	653.0	19.0	11.0	21.0	22.0	4.0	9.0	67.0	0.0	1527.0	0.2	222.59983298627614	29.59997372471005	-0.6000014030609981	35.0	22.19	51.0	0.0	95.0	0.0	4.7	0.6000000000000001	14.0	0.0	0.0	-0.3814385125769429	-0.4148112661686125	-0.3199983368006367	0.08341338275650703	0.04552473010505391	0.1571995754637348	0.0	0.0
2019-11-21 22:04:15.000007	1574391855.000007	16971.0	4.0	40.0	10.0	2.0	0.0	64.0	0.0	2.0	31.0	0.0	0.0	130.0	2.91	2.0	654.0	19.0	11.0	21.0	22.0	4.0	15.0	7.0	0.0	1527.0	0.8	222.59983298627614	29.59997372471005	-0.6000014030609981	35.0	22.19	51.0	0.0	95.0	0.0	4.7	0.6000000000000001	14.0	0.0	0.0	0.11920134835513795	0.1296304924905203	0.10000100136805952	0.0879508365210211	-0.01101587501444206	0.08105122363615994	0.0	0.0
2019-11-21 22:04:20.000035	1574391860.000035	16971.0	4.0	40.0	10.0	2.0	0.0	64.0	0.0	2.0	31.0	0.0	0.0	130.0	2.91	2.0	655.0	19.0	11.0	21.0	22.0	4.0	20.0	35.0	0.0	1527.0	0.2	222.5998329862761	29.59997372471005	-0.6000014030609981	35.0	22.19	51.0	0.0	95.0	0.0	4.7	0.6000000000000001	14.0	0.0	0.0	-0.14303938083082998	-0.15555415805697428	-0.11999932480238312	0.10732984149726835	-0.030991267387428578	0.030509776628027927	0.0	0.0
2019-11-21 22:04:25.000062	1574391865.000062	16971.0	4.0	40.0	10.0	2.0	0.0	64.0	0.0	2.0	31.0	0.0	0.0	130.0	2.91	2.0	656.0	19.0	11.0	21.0	22.0	4.0	25.0	62.0	0.0	1527.0	1.1	222.5998329862761	29.59997372471005	-0.6000014030609981	35.0	22.19	51.0	0.0	95.0	0.0	4.7	0.6000000000000001	14.0	0.0	0.0	0.21455912240083821	0.23333129271566366	0.1799990301184462	0.14688492801587005	-0.059562598993861494	0.041001399035509936	0.0	0.0
2019-11-21 22:04:30.000088	1574391870.000088	16971.0	4.0	40.0	10.0	2.0	0.0	64.0	0.0	2.0	31.0	0.0	0.0	130.0	2.91	2.0	657.0	19.0	11.0	21.0	22.0	4.0	30.0	88.0	0.0	1527.0	0.2	222.59983298627614	29.599973724710058	-0.6000014030609983	35.0	22.19	51.0	0.0	95.0	0.0	4.7	0.6000000000000001	14.0	0.0	0.0	-0.2145591633245304	-0.2333313372198446	-0.17999906445035818	0.10248861136283262	-0.06486850841869021	0.10824583667029683	0.0	0.0
2019-11-21 22:04:36.000021	1574391876.000021	16971.0	4.0	40.0	10.0	2.0	0.0	64.0	0.0	2.0	31.0	0.0	0.0	130.0	2.91	2.0	658.0	19.0	11.0	21.0	22.0	4.0	36.0	21.0	0.0	1527.0	1.0	222.59983298627617	29.59997372471005	-0.6000014030609981	35.0	22.19	51.0	0.0	95.0	0.0	4.7	0.6000000000000001	14.0	0.0	0.0	0.15893531429215496	0.17284085583029926	0.133334822141529	0.0777954415647941	-0.04222245562709431	0.003759456417722794	0.0	0.0
2019-11-21 22:04:41.000048	1574391881.000048	16971.0	4.0	40.0	10.0	2.0	0.0	64.0	0.0	2.0	31.0	0.0	0.0	130.0	2.91	2.0	659.0	19.0	11.0	21.0	22.0	4.0	41.0	48.0	0.0	1527.0	1.0	222.59983298627614	29.59997372471005	-0.6000014030609981	35.0	22.23	51.0	0.0	95.0	0.0	4.7	0.6000000000000001	14.0	0.0	0.0				0.056130782934490184	-0.05012025011794435	0.019705221015655888	0.0	0.0
2019-11-21 22:04:46.000075	1574391886.000075	16971.0	4.0	40.0	10.0	2.0	0.0	64.0	0.0	2.0	31.0	0.0	0.0	130.0	2.91	2.0	660.0	19.0	11.0	21.0	22.0	4.0	46.0	75.0	0.0	1527.0	0.8	222.59983298627614	29.59997372471005	-0.6000014030609981	35.0	22.19	51.0	0.0	95.0	0.0	4.7	0.6000000000000001	14.0	0.0	0.0	-0.04767980270442612	-0.05185139590880467	-0.03999978256343782	0.058280492899787484	-0.08104493358402311	0.023175480312586913	0.0	0.0
2019-11-21 22:04:52.000002	1574391892.000002	16971.0	4.0	40.0	10.0	2.0	0.0	64.0	0.0	2.0	31.0	0.0	0.0	130.0	2.91	2.0	661.0	19.0	11.0	21.0	22.0	4.0	52.0	2.0	0.0	1527.0	0.2	222.59983298627617	29.599973724710058	-0.6000014030609983	35.0	22.23	51.0	0.0	95.0	0.0	4.7	0.6000000000000001	14.0	0.0	0.0	-0.11920160887329696	-0.12963077580188986	-0.10000121992327836	0.11133809714460914	0.001755235070869915	0.05386786866085913	0.0	0.0
2019-11-21 22:04:57.000027	1574391897.000027	16971.0	4.0	40.0	10.0	2.0	0.0	64.0	0.0	2.0	31.0	0.0	0.0	130.0	2.91	2.0	662.0	19.0	11.0	21.0	22.0	4.0	57.0	27.0	0.0	1527.0	1.0	222.59983298627614	29.59997372471005	-0.6000014030609981	35.0	22.23	51.0	0.0	95.0	0.0	4.7	0.6000000000000001	14.0	0.0	0.0	0.1907192926651006	0.20740567264359328	0.15999919891758507	0.1163064486698454	0.07393339114091056	0.12170317856249174	0.0	0.0
2019-11-21 22:05:02.000071	1574391902.000071	16971.0	4.0	40.0	10.0	2.0	0.0	64.0	0.0	2.0	31.0	0.0	0.0	130.0	2.91	2.0	663.0	19.0	11.0	21.0	22.0	5.0	2.0	71.0	0.0	1527.0	1.0	222.59983298627614	29.59997372471005	-0.6000014030609981	35.0	22.25	51.0	0.0	95.0	0.0	4.7	0.6000000000000001	14.0	0.0	0.0				0.13971418206323172	0.0189017488566127	0.07526401012810625	0.0	0.0
2019-11-21 22:05:07.000097	1574391907.000097	16971.0	4.0	40.0	10.0	2.0	0.0	64.0	0.0	2.0	31.0	0.0	0.0	130.0	2.91	2.0	664.0	19.0	11.0	21.0	22.0	5.0	7.0	97.0	0.0	1527.0	0.2	222.59983298627614	29.59997372471005	-0.6000014030609981	35.0	22.23	51.0	0.0	95.0	0.0	4.7	0.6000000000000001	14.0	0.0	0.0	-0.19071925628847144	-0.20740563308430626	-0.15999916840031836	0.09007309638337213	-0.0478829184129683	0.07740196013130918	0.0	0.0
2019-11-21 22:05:13.000024	1574391913.000024	16971.0	4.0	40.0	10.0	2.0	0.0	64.0	0.0	2.0	31.0	0.0	0.0	130.0	2.91	2.0	665.0	19.0	11.0	21.0	22.0	5.0	13.0	24.0	0.0	1527.0	0.2	222.59983298627614	29.59997372471005	-0.6000014030609981	35.0	22.25	51.0	0.0	95.0	0.0	4.7	0.6000000000000001	14.0	0.0	0.0				0.14672718500404203	0.05682839761826707	0.08557842254289194	0.0	0.0
2019-11-21 22:05:18.000055	1574391918.000055	16971.0	4.0	40.0	10.0	2.0	0.0	64.0	0.0	2.0	31.0	0.0	0.0	130.0	2.91	2.0	666.0	19.0	11.0	21.0	22.0	5.0	18.0	55.0	0.0	1527.0	0.4	222.59983298627617	29.59997372471005	-0.6000014030609983	35.0	22.23	51.0	0.0	95.0	0.0	4.7	0.6000000000000001	14.0	0.0	0.0	0.04767976632784903	0.051851356349574274	0.039999752046214775	0.08357858575936748	0.06545422362591681	0.02117462188546768	0.0	0.0
2019-11-21 22:05:23.000091	1574391923.000091	16971.0	4.0	40.0	10.0	2.0	0.0	64.0	0.0	2.0	31.0	0.0	0.0	130.0	2.91	2.0	667.0	19.0	11.0	21.0	22.0	5.0	23.0	91.0	0.0	1527.0	3.0	222.59983298627617	29.59997372471005	-0.6000014030609981	35.0	22.25	51.0	0.0	95.0	0.0	4.7	0.6000000000000001	14.0	0.0	0.0	0.6198363415877857	0.6740669575662875	0.5199962559015923	0.08490588032237258	-0.02523974817368326	0.09363731413711097	0.0	0.0
2019-11-21 22:05:29.000018	1574391929.000018	16971.0	4.0	40.0	10.0	2.0	0.0	64.0	0.0	2.0	31.0	0.0	0.0	130.0	2.91	2.0	668.0	19.0	11.0	21.0	22.0	5.0	29.0	18.0	0.0	1527.0	1.6	222.59983298627614	29.59997372471005	-0.6000014030609981	35.0	22.25	51.0	0.0	95.0	0.0	4.7	0.6000000000000001	14.0	0.0	0.0	-0.2781370873710262	-0.30247181020440966	-0.23333617982098281	0.11673890815007154	0.01754108108576695	0.025501721476632013	0.0	0.0
2019-11-21 22:05:34.000044	1574391934.000044	16971.0	4.0	40.0	10.0	2.0	0.0	64.0	0.0	2.0	31.0	0.0	0.0	130.0	2.91	2.0	669.0	19.0	11.0	21.0	22.0	5.0	34.0	44.0	0.0	1527.0	1.1	222.59983298627614	29.59997372471005	-0.6000014030609981	35.0	22.25	51.0	0.0	95.0	0.0	4.7	0.6000000000000001	14.0	0.0	0.0	-0.11919952949644771	-0.1296285144965543	-0.09999947548187718	0.17095481138238705	0.024563300559247825	-0.03281915189106083	0.0	0.0
2019-11-21 22:05:39.000072	1574391939.000072	16971.0	4.0	40.0	10.0	2.0	0.0	64.0	0.0	2.0	31.0	0.0	0.0	130.0	2.91	2.0	670.0	19.0	11.0	21.0	22.0	5.0	39.0	72.0	0.0	1527.0	0.2	222.59983298627614	29.59997372471005	-0.6000014030609981	35.0	22.25	51.0	0.0	95.0	0.0	4.7	0.6000000000000001	14.0	0.0	0.0	-0.21455908147716166	-0.23333124821149973	-0.17999899578654735	0.14685774513187294	-0.0035046683278848884	0.038878271498272235	0.0	0.0
2019-11-21 22:05:45.000000	1574391945.0	16971.0	4.0	40.0	10.0	2.0	0.0	64.0	0.0	2.0	31.0	0.0	0.0	130.0	2.91	2.0	671.0	19.0	11.0	21.0	22.0	5.0	45.0	0.0	0.0	1527.0	1.1	222.5998329862761	29.599973724710043	-0.600001403060998	35.0	22.25	51.0	0.0	95.0	0.0	4.7	0.6000000000000001	14.0	0.0	0.0	0.17880237778467137	0.1944461250693895	0.15000180008187394	0.09067622996105716	0.0877729844253112	0.08426579688772642	0.0	0.0
2019-11-21 22:05:50.000037	1574391950.000037	16971.0	4.0	40.0	10.0	2.0	0.0	64.0	0.0	2.0	31.0	0.0	0.0	130.0	2.91	2.0	672.0	19.0	11.0	21.0	22.0	5.0	50.0	37.0	0.0	1527.0	0.5	222.59983298627617	29.59997372471005	-0.6000014030609983	35.0	22.25	51.0	0.0	95.0	0.0	4.7	0.6000000000000001	14.0	0.0	0.0	-0.14303912846867528	-0.1555538836151928	-0.11999911308944089	0.16635939685580797	0.05637852904884919	0.1714176552752366	0.0	0.0
2019-11-21 22:05:55.000063	1574391955.000063	16971.0	4.0	40.0	10.0	2.0	0.0	64.0	0.0	2.0	31.0	0.0	0.0	130.0	2.91	2.0	673.0	19.0	11.0	21.0	22.0	5.0	55.0	63.0	0.0	1527.0	0.6000000000000001	222.5998329862761	29.59997372471005	-0.6000014030609981	35.0	22.25	51.0	0.0	95.0	0.0	4.7	0.6000000000000001	14.0	0.0	0.0	0.023839907036058955	0.025925704135538307	0.019999896050039812	0.12475865876920596	0.05368764142025791	0.0971334866090919	0.0	0.0
2019-11-21 22:06:00.000091	1574391960.000091	16971.0	4.0	40.0	10.0	2.0	0.0	64.0	0.0	2.0	31.0	0.0	0.0	130.0	2.91	2.0	674.0	19.0	11.0	21.0	22.0	6.0	0.0	91.0	0.0	1527.0	1.6	222.59983298627614	29.59997372471005	-0.6000014030609981	35.0	22.25	51.0	0.0	95.0	0.0	4.7	0.6000000000000001	14.0	0.0	0.0	0.23839896805138325	0.2592569300949571	0.1999988746706385	0.0810939273388649	-0.03321023224003772	0.10508023326640296	0.0	0.0
2019-11-21 22:06:06.000018	1574391966.000018	16971.0	4.0	40.0	10.0	2.0	0.0	64.0	0.0	2.0	31.0	0.0	0.0	130.0	2.91	2.0	675.0	19.0	11.0	21.0	22.0	6.0	6.0	18.0	0.0	1527.0	1.2000000000000002	222.59983298627614	29.59997372471005	-0.6000014030609983	35.0	22.25	51.0	0.0	95.0	0.0	4.7	0.6000000000000001	14.0	0.0	0.0	-0.0794677392488646	-0.08642051720125989	-0.06666747994885222	0.15095633227456734	0.03816508523313251	0.07599744742659555	0.0	0.0
2019-11-21 22:06:11.000044	1574391971.000044	16971.0	4.0	40.0	10.0	2.0	0.0	64.0	0.0	2.0	31.0	0.0	0.0	130.0	2.91	2.0	676.0	19.0	11.0	21.0	22.0	6.0	11.0	44.0	0.0	1527.0	0.2	222.59983298627617	29.59997372471005	-0.6000014030609981	35.0	22.25	51.0	0.0	95.0	0.0	4.7	0.6000000000000001	14.0	0.0	0.0	-0.23839905899289546	-0.25925702899310865	-0.19999895096375442	0.11269552418587496	0.0413189177186475	0.041066602818233114	0.0	0.0
2019-11-21 22:06:16.000082	1574391976.000082	16971.0	4.0	40.0	10.0	2.0	0.0	64.0	0.0	2.0	31.0	0.0	0.0	130.0	2.91	2.0	677.0	19.0	11.0	21.0	22.0	6.0	16.0	82.0	0.0	1527.0	0.8	222.5998329862761	29.59997372471005	-0.6000014030609981	35.0	22.25	51.0	0.0	95.0	0.0	4.7	0.6000000000000001	14.0	0.0	0.0	0.1430391011863335	0.155553853945869	0.11999909020159999	0.10952358961105024	-0.04495555155705719	0.04187578898254955	0.0	0.0
2019-11-21 22:06:22.000008	1574391982.000008	16971.0	4.0	40.0	10.0	2.0	0.0	64.0	0.0	2.0	31.0	0.0	0.0	130.0	2.91	2.0	678.0	19.0	11.0	21.0	22.0	6.0	22.0	8.0	0.0	1527.0	0.2	222.5998329862761	29.59997372471005	-0.6000014030609981	35.0	22.25	51.0	0.0	95.0	0.0	4.7	0.6000000000000001	14.0	0.0	0.0	-0.11920162308341112	-0.1296307912552729	-0.10000123184449959	0.11320720191145534	0.006787871234689019	0.04165398227637146	0.0	0.0
2019-11-21 22:06:27.000033	1574391987.000033	16971.0	4.0	40.0	10.0	2.0	0.0	64.0	0.0	2.0	31.0	0.0	0.0	130.0	2.91	2.0	679.0	19.0	11.0	21.0	22.0	6.0	27.0	33.0	0.0	1527.0	0.8	222.59983298627614	29.59997372471005	-0.6000014030609983	35.0	22.25	51.0	0.0	95.0	0.0	4.7	0.6000000000000001	14.0	0.0	0.0	0.14303947631944505	0.15555426190006305	0.11999940491017769	0.10618201035996672	0.0813230164770239	0.081442910477178	0.0	0.0
2019-11-21 22:06:32.000062	1574391992.000062	16971.0	4.0	40.0	10.0	2.0	0.0	64.0	0.0	2.0	31.0	0.0	0.0	130.0	2.91	2.0	680.0	19.0	11.0	21.0	22.0	6.0	32.0	62.0	0.0	1527.0	0.2	222.59983298627614	29.59997372471005	-0.6000014030609981	35.0	22.27	51.0	0.0	95.0	0.0	4.7	0.6000000000000001	14.0	0.0	0.0	-0.14303935354839195	-0.15555412838754581	-0.11999930191446145	0.15092414030955914	0.011780109413202566	0.10139099020146453	0.0	0.0
2019-11-21 22:06:37.000089	1574391997.000089	16971.0	4.0	40.0	10.0	2.0	0.0	64.0	0.0	2.0	31.0	0.0	0.0	130.0	2.91	2.0	681.0	19.0	11.0	21.0	22.0	6.0	37.0	89.0	0.0	1527.0	1.6	222.59983298627614	29.59997372471005	-0.6000014030609981	35.0	22.27	51.0	0.0	95.0	0.0	4.7	0.6000000000000001	14.0	0.0	0.0	0.3337586348457483	0.3629597886688101	0.27999849129536075	0.10106339832517494	-0.01580597314178102	0.07404296544580266	0.0	0.0
2019-11-21 22:06:43.000030	1574392003.00003	16971.0	4.0	40.0	10.0	2.0	0.0	64.0	0.0	2.0	31.0	0.0	0.0	130.0	2.91	2.0	682.0	19.0	11.0	21.0	22.0	6.0	43.0	30.0	0.0	1527.0	0.2	222.5998329862761	29.59997372471005	-0.600001403060998	35.0	22.27	51.0	0.0	95.0	0.0	4.7	0.6000000000000001	14.0	0.0	0.0	-0.27813642423402596	-0.3024710890483396	-0.23333562349871814	0.15717236591023867	0.03940002004698343	0.07508319262308541	0.0	0.0
2019-11-21 22:06:48.000061	1574392008.000061	16971.0	4.0	40.0	10.0	2.0	0.0	64.0	0.0	2.0	31.0	0.0	0.0	130.0	2.91	2.0	683.0	19.0	11.0	21.0	22.0	6.0	48.0	61.0	0.0	1527.0	0.6000000000000001	222.59983298627617	29.599973724710058	-0.6000014030609983	35.0	22.31	51.0	0.0	95.0	0.0	4.7	0.6000000000000001	14.0	0.0	0.0	0.09535953265569808	0.10370271269914857	0.07999950409242956	0.08266966810502727	0.004678356630241437	0.08384413488518393	0.0	0.0
2019-11-21 22:06:53.000088	1574392013.000088	16971.0	4.0	40.0	10.0	2.0	0.0	64.0	0.0	2.0	31.0	0.0	0.0	130.0	2.91	2.0	684.0	19.0	11.0	21.0	22.0	6.0	53.0	88.0	0.0	1527.0	0.8	222.5998329862761	29.59997372471005	-0.6000014030609981	35.0	22.31	51.0	0.0	95.0	0.0	4.7	0.6000000000000001	14.0	0.0	0.0	0.04767980497796404	0.05185139838125858	0.03999978447076581	0.1214286979372463	-0.04805874547707736	0.04315586055722321	0.0	0.0
2019-11-21 22:06:59.000014	1574392019.000014	16971.0	4.0	40.0	10.0	2.0	0.0	64.0	0.0	2.0	31.0	0.0	0.0	130.0	2.91	2.0	685.0	19.0	11.0	21.0	22.0	6.0	59.0	14.0	0.0	1527.0	1.2000000000000002	222.59983298627614	29.59997372471005	-0.6000014030609981	35.0	22.31	51.0	0.0	95.0	0.0	4.7	0.6000000000000001	14.0	0.0	0.0	0.07946774872227409	0.08642052750351528	0.06666748789633307	0.01678824839899855	-0.030880310815146576	-0.02710278804207169	0.0	0.0
2019-11-21 22:07:04.000054	1574392024.000054	16971.0	4.0	40.0	10.0	2.0	0.0	64.0	0.0	2.0	31.0	0.0	0.0	130.0	2.91	2.0	686.0	19.0	11.0	21.0	22.0	7.0	4.0	54.0	0.0	1527.0	1.7000000000000002	222.59983298627614	29.59997372471005	-0.600001403060998	35.0	22.31	51.0	0.0	95.0	0.0	4.7	0.6000000000000001	14.0	0.0	0.0	0.11919920551806766	0.12962816217271284	0.09999920368828698	0.0958079987062379	-0.0017713406871329232	-0.025859035869026936	0.0	0.0
2019-11-21 22:07:09.000079	1574392029.000079	16971.0	4.0	40.0	10.0	2.0	0.0	64.0	0.0	2.0	31.0	0.0	0.0	130.0	2.91	2.0	687.0	19.0	11.0	21.0	22.0	7.0	9.0	79.0	0.0	1527.0	0.2	222.5998329862761	29.59997372471005	-0.6000014030609981	35.0	22.31	51.0	0.0	95.0	0.0	4.7	0.6000000000000001	14.0	0.0	0.0	-0.35759867374706367	-0.38888563620673744	-0.29999849797047207	0.1228014419517345	0.02317162693295964	0.06010725047658165	0.0	0.0
2019-11-21 22:07:15.000006	1574392035.000006	16971.0	4.0	40.0	10.0	2.0	0.0	64.0	0.0	2.0	31.0	0.0	0.0	130.0	2.91	2.0	688.0	19.0	11.0	21.0	22.0	7.0	15.0	6.0	0.0	1527.0	0.1	222.59983298627614	29.59997372471005	-0.6000014030609981	35.0	22.31	51.0	0.0	95.0	0.0	4.7	0.6000000000000001	14.0	0.0	0.0	-0.019866934022765497	-0.021605128441793832	-0.016666869324923096	0.18237161165005206	0.06187917365197981	0.05692594428123913	0.0	0.0
2019-11-21 22:07:20.000033	1574392040.000033	16971.0	4.0	40.0	10.0	2.0	0.0	64.0	0.0	2.0	31.0	0.0	0.0	130.0	2.91	2.0	689.0	19.0	11.0	21.0	22.0	7.0	20.0	33.0	0.0	1527.0	0.0	222.59983298627617	29.59997372471005	-0.6000014030609981	35.0	22.31	51.0	0.0	95.0	0.0	4.7	0.6000000000000001	14.0	0.0	0.0	-0.02383990248898202	-0.02592569919062929	-0.01999989223538291	0.10736652413174701	0.02369865735689486	0.061974213470987125	0.0	0.0
2019-11-21 22:07:25.000060	1574392045.00006	16971.0	4.0	40.0	10.0	2.0	0.0	64.0	0.0	2.0	31.0	0.0	0.0	130.0	2.91	2.0	690.0	19.0	11.0	21.0	22.0	7.0	25.0	60.0	0.0	1527.0	0.2	222.59983298627617	29.59997372471005	-0.6000014030609981	35.0	22.29	51.0	0.0	95.0	0.0	4.7	0.6000000000000001	14.0	0.0	0.0	0.047679802704426136	0.05185139590880469	0.039999782563437836	0.0787878009150099	0.0067193332657355664	0.08974036431528871	0.0	0.0
2019-11-21 22:07:31.000003	1574392051.000003	16971.0	4.0	40.0	10.0	2.0	0.0	64.0	0.0	2.0	31.0	0.0	0.0	130.0	2.91	2.0	691.0	19.0	11.0	21.0	22.0	7.0	31.0	3.0	0.0	1527.0	1.1	222.59983298627614	29.59997372471005	-0.600001403060998	35.0	22.31	51.0	0.0	95.0	0.0	4.7	0.6000000000000001	14.0	0.0	0.0	0.17880193016742738	0.19444563828929357	0.15000142456453924	0.06269312855095875	0.008703869673525863	0.08252765769849062	0.0	0.0
2019-11-21 22:07:36.000030	1574392056.00003	16971.0	4.0	40.0	10.0	2.0	0.0	64.0	0.0	2.0	31.0	0.0	0.0	130.0	2.91	2.0	692.0	19.0	11.0	21.0	22.0	7.0	36.0	30.0	0.0	1527.0	0.2	222.59983298627614	29.59997372471005	-0.6000014030609981	35.0	22.31	51.0	0.0	95.0	0.0	4.7	0.6000000000000001	14.0	0.0	0.0	-0.21455912240083821	-0.23333129271566366	-0.1799990301184462	0.05295625073407918	-0.008359954422958189	0.1059374658477132	0.0	0.0
2019-11-21 22:07:41.000056	1574392061.000056	16971.0	4.0	40.0	10.0	2.0	0.0	64.0	0.0	2.0	31.0	0.0	0.0	130.0	2.91	2.0	693.0	19.0	11.0	21.0	22.0	7.0	41.0	56.0	0.0	1527.0	0.1	222.59983298627614	29.59997372471005	-0.6000014030609981	35.0	22.31	51.0	0.0	95.0	0.0	4.7	0.6000000000000001	14.0	0.0	0.0	-0.02383990703605893	-0.025925704135538283	-0.019999896050039795	0.13406474608633162	-0.08327955648105798	0.030085865936112018	0.0	0.0
2019-11-21 22:07:46.000083	1574392066.000083	16971.0	4.0	40.0	10.0	2.0	0.0	64.0	0.0	2.0	31.0	0.0	0.0	130.0	2.91	2.0	694.0	19.0	11.0	21.0	22.0	7.0	46.0	83.0	0.0	1527.0	0.2	222.5998329862761	29.59997372471005	-0.6000014030609981	35.0	22.31	51.0	0.0	95.0	0.0	4.7	0.6000000000000001	14.0	0.0	0.0	0.02383990248898202	0.02592569919062929	0.01999989223538291	0.1412590376903579	0.0013192912392840095	0.08389364541739727	0.0	0.0
2019-11-21 22:07:52.000020	1574392072.00002	16971.0	4.0	40.0	10.0	2.0	0.0	64.0	0.0	2.0	31.0	0.0	0.0	130.0	2.91	2.0	695.0	19.0	11.0	21.0	22.0	7.0	52.0	20.0	0.0	1527.0	0.1	222.59983298627614	29.59997372471005	-0.6000014030609981	35.0	22.31	51.0	0.0	95.0	0.0	4.7	0.6000000000000001	14.0	0.0	0.0	-0.019866900865894405	-0.021605092383967402	-0.016666841508792177	0.11877470151403063	-0.028769961244334487	0.04897815441860197	0.0	0.0
2019-11-21 22:07:57.000047	1574392077.000047	16971.0	4.0	40.0	10.0	2.0	0.0	64.0	0.0	2.0	31.0	0.0	0.0	130.0	2.91	2.0	696.0	19.0	11.0	21.0	22.0	7.0	57.0	47.0	0.0	1527.0	0.1	222.59983298627614	29.59997372471005	-0.6000014030609981	35.0	22.31	51.0	0.0	95.0	0.0	4.7	0.6000000000000001	14.0	0.0	0.0				0.05826989806132868	-0.013968963554043836	0.02182858303115801	0.0	0.0
2019-11-21 22:08:02.000073	1574392082.000073	16971.0	4.0	40.0	10.0	2.0	0.0	64.0	0.0	2.0	31.0	0.0	0.0	130.0	2.91	2.0	697.0	19.0	11.0	21.0	22.0	8.0	2.0	73.0	0.0	1527.0	1.6	222.5998329862761	29.59997372471005	-0.600001403060998	35.0	22.31	51.0	0.0	95.0	0.0	4.7	0.6000000000000001	14.0	0.0	0.0	0.35759860554088396	0.38888556203307423	0.2999984407505969	0.11604278997049221	0.08773415628963671	0.1177700671478531	0.0	0.0
2019-11-21 22:08:08.000002	1574392088.000002	16971.0	4.0	40.0	10.0	2.0	0.0	64.0	0.0	2.0	31.0	0.0	0.0	130.0	2.91	2.0	698.0	19.0	11.0	21.0	22.0	8.0	8.0	2.0	0.0	1527.0	1.1	222.59983298627617	29.59997372471005	-0.6000014030609981	35.0	22.330000000000002	51.0	0.0	95.0	0.0	4.7	0.6000000000000001	14.0	0.0	0.0	-0.09933463853581234	-0.10802560786813568	-0.08333432013302643	0.13593445679838828	0.02887882034076708	0.094762002884346	0.0	0.0
2019-11-21 22:08:13.000028	1574392093.000028	16971.0	4.0	40.0	10.0	2.0	0.0	64.0	0.0	2.0	31.0	0.0	0.0	130.0	2.91	2.0	699.0	19.0	11.0	21.0	22.0	8.0	13.0	28.0	0.0	1527.0	1.6	222.59983298627617	29.59997372471005	-0.6000014030609981	35.0	22.330000000000002	51.0	0.0	95.0	0.0	4.7	0.6000000000000001	14.0	0.0	0.0	0.11919953518029466	0.12962852067769143	0.09999948025019897	0.06493569242894323	0.02370518041840877	0.10272497393576878	0.0	0.0
2019-11-21 22:08:18.000068	1574392098.000068	16971.0	4.0	40.0	10.0	2.0	0.0	64.0	0.0	2.0	31.0	0.0	0.0	130.0	2.91	2.0	700.0	19.0	11.0	21.0	22.0	8.0	18.0	68.0	0.0	1527.0	1.8	222.59983298627614	29.59997372471005	-0.6000014030609981	35.0	22.31	51.0	0.0	95.0	0.0	4.7	0.6000000000000001	14.0	0.0	0.0	0.047679679933700855	0.05185126239664395	0.03999967956799662	0.060837049805294446	0.06877289103156868	0.09307600566283505	0.0	0.0
2019-11-21 22:08:23.000094	1574392103.000094	16971.0	4.0	40.0	10.0	2.0	0.0	64.0	0.0	2.0	31.0	0.0	0.0	130.0	2.91	2.0	701.0	19.0	11.0	21.0	22.0	8.0	23.0	94.0	0.0	1527.0	1.0	222.59983298627614	29.59997372471005	-0.6000014030609981	35.0	22.330000000000002	51.0	0.0	95.0	0.0	4.7	0.6000000000000001	14.0	0.0	0.0	-0.19071925628847144	-0.20740563308430626	-0.15999916840031836	0.05796538505698938	0.0402624218903035	0.06238550728111586	0.0	0.0
2019-11-21 22:08:29.000020	1574392109.00002	16971.0	4.0	40.0	10.0	2.0	0.0	64.0	0.0	2.0	31.0	0.0	0.0	130.0	2.91	2.0	702.0	19.0	11.0	21.0	22.0	8.0	29.0	20.0	0.0	1527.0	1.7000000000000002	222.59983298627614	29.59997372471005	-0.6000014030609981	35.0	22.36	51.0	0.0	95.0	0.0	4.7	0.6000000000000001	14.0	0.0	0.0	0.13906856026397965	0.15123592313115178	0.11666810381858288	0.08241562011806443	-0.04424795115908706	0.05431191746548761	0.0	0.0
2019-11-21 22:08:34.000046	1574392114.000046	16971.0	4.0	40.0	10.0	2.0	0.0	64.0	0.0	2.0	31.0	0.0	0.0	130.0	2.91	2.0	703.0	19.0	11.0	21.0	22.0	8.0	34.0	46.0	0.0	1527.0	2.0	222.5998329862761	29.59997372471005	-0.600001403060998	35.0	22.330000000000002	51.0	0.0	95.0	0.0	4.7	0.6000000000000001	14.0	0.0	0.0	0.07151972110817675	0.0777771124066148	0.05999968815011935	0.08548897479207164	-0.01999319488990188	0.04234273665098823	0.0	0.0
2019-11-21 22:08:39.000071	1574392119.000071	16971.0	4.0	40.0	10.0	2.0	0.0	64.0	0.0	2.0	31.0	0.0	0.0	130.0	2.91	2.0	704.0	19.0	11.0	21.0	22.0	8.0	39.0	71.0	0.0	1527.0	0.8	222.59983298627614	29.59997372471005	-0.6000014030609981	35.0	22.330000000000002	51.0	0.0	95.0	0.0	4.7	0.6000000000000001	14.0	0.0	0.0	-0.28607893899765086	-0.3111085089653899	-0.2399987983763776	0.12796520324934585	0.029299814043270464	0.14177597700027805	0.0	0.0
2019-11-21 22:08:45.000009	1574392125.000009	16971.0	4.0	40.0	10.0	2.0	0.0	64.0	0.0	2.0	31.0	0.0	0.0	130.0	2.91	2.0	705.0	19.0	11.0	21.0	22.0	8.0	45.0	9.0	0.0	1527.0	0.2	222.59983298627617	29.59997372471005	-0.6000014030609981	35.0	22.330000000000002	51.0	0.0	95.0	0.0	4.7	0.6000000000000001	14.0	0.0	0.0	-0.11920138624861759	-0.12963053369936983	-0.10000103315785017	0.07616724780182003	0.11004448682490786	0.10211151395282916	0.0	0.0
2019-11-21 22:08:50.000039	1574392130.000039	16971.0	4.0	40.0	10.0	2.0	0.0	64.0	0.0	2.0	31.0	0.0	0.0	130.0	2.91	2.0	706.0	19.0	11.0	21.0	22.0	8.0	50.0	39.0	0.0	1527.0	0.8	222.59983298627614	29.59997372471005	-0.6000014030609981	35.0	22.38	51.0	0.0	95.0	0.0	4.7	0.6000000000000001	14.0	0.0	0.0	0.1430393262659643	0.15555409871812867	0.11999927902654853	0.1348559141950875	0.1023559467501212	0.13527062715716795	0.0	0.0
2019-11-21 22:08:55.000065	1574392135.000065	16971.0	4.0	40.0	10.0	2.0	0.0	64.0	0.0	2.0	31.0	0.0	0.0	130.0	2.91	2.0	707.0	19.0	11.0	21.0	22.0	8.0	55.0	65.0	0.0	1527.0	0.1	222.5998329862761	29.59997372471005	-0.6000014030609981	35.0	22.38	51.0	0.0	95.0	0.0	4.7	0.6000000000000001	14.0	0.0	0.0	-0.16687934925241252	-0.181479928948768	-0.13999927235027856	0.09254644584223838	-0.015155581215813924	0.13842493893796923	0.0	0.0
2019-11-21 22:09:00.000090	1574392140.00009	16971.0	4.0	40.0	10.0	2.0	0.0	64.0	0.0	2.0	31.0	0.0	0.0	130.0	2.91	2.0	708.0	19.0	11.0	21.0	22.0	9.0	0.0	90.0	0.0	1527.0	0.0	222.59983298627617	29.59997372471005	-0.6000014030609981	35.0	22.36	51.0	0.0	95.0	0.0	4.7	0.6000000000000001	14.0	0.0	0.0	-0.023839912719907506	-0.02592571031667717	-0.019999900818362948	0.053723338753548816	-0.1097882279594434	0.11305904596579935	0.0	0.0
2019-11-21 22:09:06.000015	1574392146.000015	16971.0	4.0	40.0	10.0	2.0	0.0	64.0	0.0	2.0	31.0	0.0	0.0	130.0	2.91	2.0	709.0	19.0	11.0	21.0	22.0	9.0	6.0	15.0	0.0	1527.0	0.2	222.59983298627617	29.59997372471005	-0.6000014030609981	35.0	22.36	51.0	0.0	95.0	0.0	4.7	0.6000000000000001	14.0	0.0	0.0	0.039733880676745076	0.04321027061992978	0.03333374924648855	0.006821999088177495	-0.12006849283984333	0.06029939763886031	0.0	0.0
2019-11-21 22:09:11.000054	1574392151.000054	16971.0	4.0	40.0	10.0	2.0	0.0	64.0	0.0	2.0	31.0	0.0	0.0	130.0	2.91	2.0	710.0	19.0	11.0	21.0	22.0	9.0	11.0	54.0	0.0	1527.0	0.4	222.59983298627614	29.59997372471005	-0.600001403060998	35.0	22.330000000000002	51.0	0.0	95.0	0.0	4.7	0.6000000000000001	14.0	0.0	0.0	0.047679691301334044	0.05185127475885217	0.03999968910458927	-0.024814207664147797	-0.08393534614583645	0.07886135153152758	0.0	0.0
2019-11-21 22:09:16.000082	1574392156.000082	16971.0	4.0	40.0	10.0	2.0	0.0	64.0	0.0	2.0	31.0	0.0	0.0	130.0	2.91	2.0	711.0	19.0	11.0	21.0	22.0	9.0	16.0	82.0	0.0	1527.0	0.6000000000000001	222.59983298627614	29.59997372471005	-0.6000014030609981	35.0	22.38	51.0	0.0	95.0	0.0	4.7	0.6000000000000001	14.0	0.0	0.0	0.04767979361027667	0.05185138601899144	0.039999774934127715	0.009081115258044184	-0.08561172246153669	0.047824327730130546	0.0	0.0
2019-11-21 22:09:22.000009	1574392162.000009	16971.0	4.0	40.0	10.0	2.0	0.0	64.0	0.0	2.0	31.0	0.0	0.0	130.0	2.91	2.0	712.0	19.0	11.0	21.0	22.0	9.0	22.0	9.0	0.0	1527.0	1.0	222.59983298627614	29.599973724710043	-0.600001403060998	35.0	22.38	51.0	0.0	95.0	0.0	4.7	0.6000000000000001	14.0	0.0	0.0	0.07946773609106197	0.08642051376717531	0.06666747729969237	0.03326192987797964	-0.16397762888833783	0.007936072388211111	0.0	0.0
2019-11-21 22:09:27.000034	1574392167.000034	16971.0	4.0	40.0	10.0	2.0	0.0	64.0	0.0	2.0	31.0	0.0	0.0	130.0	2.91	2.0	713.0	19.0	11.0	21.0	22.0	9.0	27.0	34.0	0.0	1527.0	1.5	222.59983298627614	29.59997372471005	-0.6000014030609981	35.0	22.38	51.0	0.0	95.0	0.0	4.7	0.6000000000000001	14.0	0.0	0.0	0.11919955791568787	0.1296285454022458	0.09999949932349067	0.010770560887549963	-0.18107452949983627	-0.02588454721606109	0.0	0.0
2019-11-21 22:09:32.000063	1574392172.000063	16971.0	4.0	40.0	10.0	2.0	0.0	64.0	0.0	2.0	31.0	0.0	0.0	130.0	2.91	2.0	714.0	19.0	11.0	21.0	22.0	9.0	32.0	63.0	0.0	1527.0	1.8	222.5998329862761	29.59997372471005	-0.6000014030609981	35.0	22.38	51.0	0.0	95.0	0.0	4.7	0.6000000000000001	14.0	0.0	0.0	0.07151968018450024	0.07777706790245092	0.059999653818220526	-0.025978890364996357	-0.19280205978390208	-0.0312644046559046	0.0	0.0
2019-11-21 22:09:38.000000	1574392178.0	16971.0	4.0	40.0	10.0	2.0	0.0	64.0	0.0	2.0	31.0	0.0	0.0	130.0	2.91	2.0	715.0	19.0	11.0	21.0	22.0	9.0	38.0	0.0	0.0	1527.0	2.1	222.59983298627614	29.59997372471005	-0.6000014030609981	35.0	22.38	51.0	0.0	95.0	0.0	4.7	0.6000000000000001	14.0	0.0	0.0	0.059600702597683214	0.0648152771519022	0.05000052452637653	-0.041039739427694524	-0.22334328166098844	-0.075382480223241	0.0	0.0
2019-11-21 22:09:43.000027	1574392183.000027	16971.0	4.0	40.0	10.0	2.0	0.0	64.0	0.0	2.0	31.0	0.0	0.0	130.0	2.91	2.0	716.0	19.0	11.0	21.0	22.0	9.0	43.0	27.0	0.0	1527.0	3.5	327.8187020201067	-29.817679577292605	4.161032530818556	35.0	22.38	51.0	0.0	95.0	0.0	4.7	0.6000000000000001	14.0	0.0	0.0	0.33375863484574825	0.36295978866881007	0.2799984912953607	-0.012486856515326467	-0.18782951784095156	-0.06735095130732247	0.0	0.0
2019-11-21 22:09:48.000059	1574392188.000059	16971.0	4.0	40.0	10.0	2.0	0.0	64.0	0.0	2.0	31.0	0.0	0.0	130.0	2.91	2.0	717.0	19.0	11.0	21.0	22.0	9.0	48.0	59.0	0.0	1527.0	4.0	334.05947729056516	-34.798531026055166	4.87965177681523	35.0	22.38	51.0	0.0	95.0	0.0	4.7	0.6000000000000001	14.0	0.0	0.0	0.11919939308428355	0.12962836614944023	0.09999936104229071	-0.053437415016599085	-0.1376882587847644	-0.07350772795538918	0.0	0.0
2019-11-21 22:09:53.000084	1574392193.000084	16971.0	4.0	40.0	10.0	2.0	0.0	64.0	0.0	2.0	31.0	0.0	0.0	130.0	2.91	2.0	718.0	19.0	11.0	21.0	22.0	9.0	53.0	84.0	0.0	1527.0	4.6000000000000005	335.1828745624906	-34.73247522022959	3.675807864571863	35.0	22.38	51.0	0.0	95.0	0.0	7.9	4.5	14.0	0.0	0.0	-0.08430581937288072	0.16610399015305694	0.11999939918818892	-0.16796129243561522	0.17950731086536786	0.11666674585862902	0.0	0.0
2019-11-21 22:09:59.000011	1574392199.000011	16971.0	4.0	40.0	10.0	2.0	0.0	64.0	0.0	2.0	31.0	0.0	0.0	130.0	2.91	2.0	719.0	19.0	11.0	21.0	22.0	9.0	59.0	11.0	0.0	1527.0	5.1000000000000005	337.5194306009325	-33.7002179218599	2.7133935825103714	35.0	22.38	51.0	0.0	95.0	0.0	10.5	5.1000000000000005	14.0	0.0	0.0	-0.05107792104144732	0.10608469399390599	0.08333434662461547	-0.16814325356630647	0.21845130788213118	0.13173409719857299	0.0	0.0
2019-11-21 22:10:04.000043	1574392204.000043	16971.0	4.0	40.0	10.0	2.0	0.0	64.0	0.0	2.0	31.0	0.0	0.0	130.0	2.91	2.0	720.0	19.0	11.0	21.0	22.0	10.0	4.0	43.0	0.0	1527.0	5.800000000000001	343.94623087716974	-31.26423898845917	2.109694978815585	35.0	22.38	51.0	0.0	95.0	0.0	9.600000000000001	2.9000000000000004	14.0	0.0	0.0	-0.08420372634126468	0.18640383137328376	0.13999910545920702	-0.20618306843129147	0.2752522996188868	0.1673012667219586	0.0	0.0
2019-11-21 22:10:09.000072	1574392209.000072	16971.0	4.0	40.0	10.0	2.0	0.0	64.0	0.0	2.0	31.0	0.0	0.0	130.0	2.91	2.0	721.0	19.0	11.0	21.0	22.0	10.0	9.0	72.0	0.0	1527.0	7.5	13.69399779144418	-29.50213548362583	2.5791488754958487	35.0	22.400000000000002	51.0	0.0	95.0	0.0	3.6	2.1	14.0	0.0	0.0	-0.07927046749862612	0.6188028046431564	0.33999802209097396	-0.06375971465495517	0.35115538548878167	0.13403579383636244	0.0	0.0
2019-11-21 22:10:15.000000	1574392215.0	16971.0	4.0	40.0	10.0	2.0	0.0	64.0	0.0	2.0	31.0	0.0	0.0	130.0	2.91	2.0	722.0	19.0	11.0	21.0	22.0	10.0	15.0	0.0	0.0	1527.0	8.3	19.670510793977936	-29.652335544355008	2.5953159313702687	35.0	22.38	51.0	0.0	95.0	0.0	3.2	3.1	14.0	0.0	0.0	0.02206199096930071	0.2476879915159803	0.13333493340611027	-0.003686382709352197	0.3902016837698484	0.13003098309901154	0.0	0.0
2019-11-21 22:10:20.000025	1574392220.000025	16971.0	4.0	40.0	10.0	2.0	0.0	64.0	0.0	2.0	31.0	0.0	0.0	130.0	2.91	2.0	723.0	19.0	11.0	21.0	22.0	10.0	20.0	25.0	0.0	1527.0	9.200000000000001	27.592273276931063	-29.512715282646752	2.641827733984482	35.0	22.400000000000002	51.0	0.0	95.0	0.0	4.800000000000001	2.5	14.0	0.0	0.0	0.08162284506063548	0.30483340874090037	0.17999909878228326	0.07080793237498317	0.37762927280157077	0.13324176911215446	0.0	0.0
2019-11-21 22:10:25.000051	1574392225.000051	16971.0	4.0	40.0	10.0	2.0	0.0	64.0	0.0	2.0	31.0	0.0	0.0	130.0	2.91	2.0	724.0	19.0	11.0	21.0	22.0	10.0	25.0	51.0	0.0	1528.0	10.200000000000001	35.302936015772296	-29.31047644133849	2.489498999483673	35.0	22.38	51.0	0.0	95.0	0.0	4.7	2.7	14.0	0.0	0.0	0.1477331017717521	0.31972372586662545	0.19999896050039795	0.17683008903705005	0.38358784816057623	0.15013821084150325	0.0	0.0
2019-11-21 22:10:30.000077	1574392230.000077	16971.0	4.0	40.0	10.0	2.0	0.0	64.0	0.0	2.0	31.0	0.0	0.0	130.0	2.91	2.0	725.0	19.0	11.0	21.0	22.0	10.0	30.0	77.0	0.0	1528.0	12.100000000000001	59.063797272669746	-28.363872177289768	2.687224105406132	35.0	22.400000000000002	51.0	0.0	95.0	0.0	4.4	2.5	14.0	0.0	0.0	0.46200309873989465	0.4954376670231069	0.3799980249507562	0.2916500772661089	0.28657870897991533	0.1358045506972343	0.0	0.0
2019-11-21 22:10:36.000014	1574392236.000014	16971.0	4.0	40.0	10.0	2.0	0.0	64.0	0.0	2.0	31.0	0.0	0.0	130.0	2.91	2.0	726.0	19.0	11.0	21.0	22.0	10.0	36.0	14.0	0.0	1528.0	13.0	62.98315934425709	-26.642133621567307	2.860439265705271	35.0	22.38	51.0	0.0	95.0	0.0	4.9	2.4000000000000004	14.0	0.0	0.0	0.2050617632375877	0.16311349161441177	0.15000157357912933	0.3321400937893095	0.24236082088175717	0.15065586812052661	0.0	0.0
2019-11-21 22:10:41.000041	1574392241.000041	16971.0	4.0	40.0	10.0	2.0	0.0	64.0	0.0	2.0	31.0	0.0	0.0	130.0	2.91	2.0	727.0	19.0	11.0	21.0	22.0	10.0	41.0	41.0	0.0	1528.0	14.100000000000001	67.85082142933429	-24.989892965970927	3.000001285727039	35.0	22.38	51.0	0.0	95.0	0.0	3.3000000000000003	2.7	14.0	0.0	0.0	0.3517945902402584	0.2081336236762396	0.2199988145892123	0.38457169975319044	0.18504542530031054	0.14439112965957832	0.0	0.0
2019-11-21 22:10:46.000068	1574392246.000068	16971.0	4.0	40.0	10.0	2.0	0.0	64.0	0.0	2.0	31.0	0.0	0.0	130.0	2.91	2.0	728.0	19.0	11.0	21.0	22.0	10.0	46.0	68.0	0.0	1528.0	15.0	78.40710891410716	-24.716293035764124	2.980618411045321	35.0	22.38	51.0	0.0	95.0	0.0	0.2	3.0	14.0	0.0	0.0	0.349691001756572	0.15503474543914628	0.1799990301184459	0.42995915263575185	0.18761236867150166	0.1151986379529499	0.0	0.0
2019-11-21 22:10:51.000079	1574392251.000079	16971.0	4.0	40.0	10.0	2.0	0.0	64.0	0.0	2.0	31.0	0.0	0.0	130.0	2.91	2.0	729.0	19.0	11.0	21.0	22.0	10.0	51.0	79.0	0.0	1528.0	17.0	108.53075589753347	-25.198553805075914	2.8826200638543162	35.0	22.42	51.0	0.0	95.0	0.0	25.200000000000003	3.0	14.0	0.0	0.0	0.8274933830833157	-0.2815405730854947	0.3999991226215534	0.5663895158337284	-0.23378324508689335	0.15942493741656655	0.0	0.0
2019-11-21 22:10:56.000081	1574392256.000081	16971.0	4.0	40.0	10.0	2.0	0.0	64.0	0.0	2.0	31.0	0.0	0.0	130.0	2.91	2.0	730.0	19.0	11.0	21.0	22.0	10.0	56.0	81.0	0.0	1528.0	18.0	96.33296617405632	-23.913371121572595	2.646234614224998	35.0	22.42	51.0	0.0	95.0	0.0	0.2	2.9000000000000004	14.0	0.0	0.0	0.42695175085347054	-0.0014158308117347927	0.19999991416934837	0.6754361990303752	-0.0361705695205141	0.1636631630513141	0.0	0.0
2019-11-21 22:11:01.000080	1574392261.00008	16971.0	4.0	40.0	10.0	2.0	0.0	64.0	0.0	2.0	31.0	0.0	0.0	130.0	2.91	2.0	731.0	19.0	11.0	21.0	22.0	11.0	1.0	80.0	0.0	1528.0	19.1	97.98460872157342	-23.62303886652135	1.5844787263069657	35.0	22.43	51.0	0.0	95.0	0.0	24.6	1.0	14.0	0.0	0.0	0.49276797981584436	-0.039647170279271005	0.22000004196167822	0.6732276000996777	-0.08979984248110644	0.1446256780602837	0.0	0.0
2019-11-21 22:11:06.000081	1574392266.000081	16971.0	4.0	40.0	10.0	2.0	0.0	64.0	0.0	2.0	31.0	0.0	0.0	130.0	2.91	2.0	732.0	19.0	11.0	21.0	22.0	11.0	6.0	81.0	0.0	1528.0	20.3	99.34507667076545	-23.65965999057263	1.4258155467143376	35.0	22.44	51.0	0.0	95.0	0.0	24.5	2.9000000000000004	14.0	0.0	0.0	0.5380122877166621	-0.062154989560092376	0.2399999542236414	0.6705611816692165	-0.15295671285122012	0.16493315504207579	0.0	0.0
2019-11-21 22:11:11.000081	1574392271.000081	16971.0	4.0	40.0	10.0	2.0	0.0	64.0	0.0	2.0	31.0	0.0	0.0	130.0	2.91	2.0	733.0	19.0	11.0	21.0	22.0	11.0	11.0	81.0	0.0	1528.0	21.5	99.5118081128105	-23.79997926038024	1.765132845397791	35.0	22.44	51.0	0.0	95.0	0.0	24.1	1.0	14.0	0.0	0.0	0.5460167456537478	-0.08257726893341612	0.23999999999999985	0.6577741742041205	-0.13067887188717212	0.1638876694336192	0.0	0.0
2019-11-21 22:11:16.000087	1574392276.000087	16971.0	4.0	40.0	10.0	2.0	0.0	64.0	0.0	2.0	31.0	0.0	0.0	130.0	2.91	2.0	734.0	19.0	11.0	21.0	22.0	11.0	16.0	87.0	0.0	1528.0	22.6	99.0880951576689	-23.767428068279617	1.7000001556208604	35.0	22.44	51.0	0.0	95.0	0.0	24.400000000000002	1.8	14.0	0.0	0.0	0.491460485625843	-0.08665774356792082	0.2199997377398759	0.5987482126570886	-0.1483009330755925	0.18007057252324848	0.0	0.0
2019-11-21 22:11:21.000087	1574392281.000087	16971.0	4.0	40.0	10.0	2.0	0.0	64.0	0.0	2.0	31.0	0.0	0.0	130.0	2.91	2.0	735.0	19.0	11.0	21.0	22.0	11.0	21.0	87.0	0.0	1528.0	25.6	101.607154674427	-23.60001698987958	1.70123479763667	35.0	22.44	51.0	0.0	95.0	0.0	24.400000000000002	1.7000000000000002	14.0	0.0	0.0	1.333226806689401	-0.2736721602703073	0.6	0.564121798608333	-0.08587798663750032	0.16455870607776657	0.0	0.0
2019-11-21 22:11:26.000098	1574392286.000098	16971.0	4.0	40.0	10.0	2.0	0.0	64.0	0.0	2.0	31.0	0.0	0.0	130.0	2.91	2.0	736.0	19.0	11.0	21.0	22.0	11.0	26.0	98.0	0.0	1528.0	26.700000000000003	102.90831234788966	-23.365172528078613	1.417409906726412	35.0	22.44	51.0	0.0	95.0	0.0	24.200000000000003	1.8	14.0	0.0	0.0	0.49220513520952636	-0.10632859870117294	0.21999951744185464	0.6373555627100677	-0.07336588405746705	0.13500864320109	0.0	0.0
2019-11-21 22:11:31.000097	1574392291.000097	16971.0	4.0	40.0	10.0	2.0	0.0	64.0	0.0	2.0	31.0	0.0	0.0	130.0	2.91	2.0	737.0	19.0	11.0	21.0	22.0	11.0	31.0	97.0	0.0	1528.0	28.0	105.14739154912685	-23.399997423599416	2.2317158437903735	35.0	22.44	51.0	0.0	95.0	0.0	23.8	1.5	14.0	0.0	0.0	0.5936554745494333	-0.12618536648681286	0.26000004959107337	0.7739097983081612	-0.11415933386206725	0.20692334468297782	0.0	0.0
2019-11-21 22:11:37.000007	1574392297.000007	16971.0	4.0	40.0	10.0	2.0	0.0	64.0	0.0	2.0	31.0	0.0	0.0	130.0	2.91	2.0	738.0	19.0	11.0	21.0	22.0	11.0	37.0	7.0	0.0	1528.0	29.1	106.20219335464739	-23.228551459379936	2.430579082300493	35.0	22.44	51.0	0.0	95.0	0.0	24.0	1.4000000000000001	14.0	0.0	0.0	0.41285366883002395	-0.09599810272584501	0.18333608710928492	0.7234164838771621	-0.2157230078444776	0.1566306953995136	0.0	0.0
2019-11-21 22:11:41.000092	1574392301.000092	16971.0	4.0	40.0	10.0	2.0	0.0	64.0	0.0	2.0	31.0	0.0	0.0	130.0	2.91	2.0	739.0	19.0	11.0	21.0	22.0	11.0	41.0	92.0	0.0	1528.0	30.3	105.22931562314199	-22.242786435685336	1.1122920675537298	35.0	22.44	51.0	0.0	95.0	0.0	24.0	2.7	14.0	0.0	0.0	0.6657323006647397	-0.19454762698965136	0.2999936164783784	0.7801887818471892	-0.24508225670668465	0.14241191006147522	0.0	0.0
2019-11-21 22:11:46.000076	1574392306.000076	16971.0	4.0	40.0	10.0	2.0	0.0	64.0	0.0	2.0	31.0	0.0	0.0	130.0	2.91	2.0	740.0	19.0	11.0	21.0	22.0	11.0	46.0	76.0	0.0	1528.0	31.8	103.86613208192755	-21.25927809224835	0.10668823666482198	35.0	22.48	51.0	0.0	95.0	0.0	23.400000000000002	1.6	14.0	0.0	0.0	0.689771466543999	-0.19635642085875246	0.30000095844575003	0.7937953833088575	-0.3848905235801704	0.13924860608180628	0.0	0.0
2019-11-21 22:11:51.000037	1574392311.000037	16971.0	4.0	40.0	10.0	2.0	0.0	64.0	0.0	2.0	31.0	0.0	0.0	130.0	2.91	2.0	741.0	19.0	11.0	21.0	22.0	11.0	51.0	37.0	0.0	1528.0	34.2	107.21737137512335	-23.973942756390628	1.504228587324107	35.0	22.44	51.0	0.0	95.0	0.0	21.8	0.0	14.0	0.0	0.0	1.1948513720867886	-0.32217193013322887	0.48000375369146414	0.8079642810015575	-0.39185424195685037	0.11377158558294923	0.0	0.0
2019-11-21 22:11:55.000071	1574392315.000071	16971.0	4.0	40.0	10.0	2.0	0.0	64.0	0.0	2.0	31.0	0.0	0.0	130.0	2.91	2.0	742.0	19.0	11.0	21.0	22.0	11.0	55.0	71.0	0.0	1528.0	35.6	108.86258238706428	-23.608287930718557	2.9669159821586915	35.0	22.490000000000002	51.0	0.0	95.0	0.0	22.400000000000002	0.9	14.0	0.0	0.0	0.8491766927398963	-0.22896646437820933	0.3499970168129557	0.7879169012356749	-0.3101111002629789	0.12278054504218483	0.0	0.0
2019-11-21 22:12:00.000000	1574392320.0	16971.0	4.0	40.0	10.0	2.0	0.0	64.0	0.0	2.0	31.0	0.0	0.0	130.0	2.91	2.0	743.0	19.0	11.0	21.0	22.0	12.0	0.0	0.0	0.0	1528.0	37.1	104.92965593186516	-22.651006003615922	1.8362214434536814	35.0	22.47	51.0	0.0	95.0	0.0	24.3	3.0	14.0	0.0	0.0	0.6496991905626328	-0.22231507307776235	0.3000042629847703	0.7728218462148493	-0.36273247942374987	0.1601172769696345	0.0	0.0
2019-11-21 22:12:04.000020	1574392324.00002	16971.0	4.0	40.0	10.0	2.0	0.0	64.0	0.0	2.0	31.0	0.0	0.0	130.0	2.91	2.0	744.0	19.0	11.0	21.0	22.0	12.0	4.0	20.0	0.0	1528.0	38.7	102.66575521782735	-23.062293923021933	0.9754046785122843	35.0	22.46	51.0	0.0	95.0	0.0	24.700000000000003	1.4000000000000001	14.0	0.0	0.0	0.8590977037296637	-0.26429296332982277	0.399997997293963	0.7706056198437432	-0.32149124198345325	0.16810817943567444	0.0	0.0
2019-11-21 22:12:08.000038	1574392328.000038	16971.0	4.0	40.0	10.0	2.0	0.0	64.0	0.0	2.0	31.0	0.0	0.0	130.0	2.91	2.0	745.0	19.0	11.0	21.0	22.0	12.0	8.0	38.0	0.0	1528.0	40.0	94.97747664112329	-22.904590573260126	-0.27232227999447983	35.0	22.5	51.0	0.0	95.0	0.0	23.700000000000003	1.4000000000000001	14.0	0.0	0.0	0.7341569260300029	-0.21732781872010787	0.32499854714327764	0.7222490436370991	-0.2178749057037105	0.1595018634057139	0.0	0.0
2019-11-21 22:12:12.000055	1574392332.000055	16971.0	4.0	40.0	10.0	2.0	0.0	64.0	0.0	2.0	31.0	0.0	0.0	130.0	2.91	2.0	746.0	19.0	11.0	21.0	22.0	12.0	12.0	55.0	0.0	1528.0	40.0	102.0182285319162	-23.087485616423745	0.8249426741929449	35.0	22.490000000000002	51.0	0.0	95.0	0.0	23.3	1.9000000000000001	14.0	0.0	0.0				0.7936569535695703	-0.1692801536110882	0.1531759434247922	0.0	0.0
2019-11-21 22:12:16.000071	1574392336.000071	16971.0	4.0	40.0	10.0	2.0	0.0	64.0	0.0	2.0	31.0	0.0	0.0	130.0	2.91	2.0	747.0	19.0	11.0	21.0	22.0	12.0	16.0	71.0	0.0	1528.0	41.5	94.78829314700307	-22.795394718530577	-0.14893689659808423	35.0	22.5	51.0	0.0	95.0	0.0	23.8	0.9	14.0	0.0	0.0	0.8587470920002062	-0.19037964685659128	0.37499850243928057	0.8227553964433084	-0.1386955898170938	0.15840167609183567	0.0	0.0
2019-11-21 22:12:20.000080	1574392340.00008	16971.0	4.0	40.0	10.0	2.0	0.0	64.0	0.0	2.0	31.0	0.0	0.0	130.0	2.91	2.0	748.0	19.0	11.0	21.0	22.0	12.0	20.0	80.0	0.0	1528.0	43.0	94.8175304598704	-22.083848030540423	1.167739659739918	35.0	22.46	51.0	0.0	95.0	0.0	23.6	0.30000000000000004	14.0	0.0	0.0	0.8850777340087386	-0.07416649167996317	0.37499915063573575	0.8105310774766263	-0.02548572149059449	0.15950188226062764	0.0	0.0
2019-11-21 22:12:24.000088	1574392344.000088	16971.0	4.0	40.0	10.0	2.0	0.0	64.0	0.0	2.0	31.0	0.0	0.0	130.0	2.91	2.0	749.0	19.0	11.0	21.0	22.0	12.0	24.0	88.0	0.0	1528.0	44.2	95.86044841928475	-22.52192366200968	1.8684056663694264	35.0	22.47	51.0	0.0	95.0	0.0	22.700000000000003	1.0	14.0	0.0	0.0	0.7403997972096348	-0.06087194397456278	0.2999994099151781	0.8420199698765819	-0.020194605076359624	0.14443181178275785	0.0	0.0
2019-11-21 22:12:28.000089	1574392348.000089	16971.0	4.0	40.0	10.0	2.0	0.0	64.0	0.0	2.0	31.0	0.0	0.0	130.0	2.91	2.0	750.0	19.0	11.0	21.0	22.0	12.0	28.0	89.0	0.0	1528.0	45.6	98.12413470536372	-22.778245241316043	1.3999994540903613	35.0	22.47	51.0	0.0	95.0	0.0	23.200000000000003	2.0	14.0	0.0	0.0	0.8416399670508706	-0.07955840071912128	0.34999991655351687	0.8145417822952675	-0.01877760506430707	0.14555097541170198	0.0	0.0
2019-11-21 22:12:32.000089	1574392352.000089	16971.0	4.0	40.0	10.0	2.0	0.0	64.0	0.0	2.0	31.0	0.0	0.0	130.0	2.91	2.0	751.0	19.0	11.0	21.0	22.0	12.0	32.0	89.0	0.0	1528.0	47.0	100.78867020510415	-22.983854999587614	1.7602035290375961	35.0	22.5	51.0	0.0	95.0	0.0	23.3	1.4000000000000001	14.0	0.0	0.0	0.8340570738390567	-0.10965760679986315	0.34999999999999964	0.8210271497013917	-0.08757731668891962	0.14272572667454617	0.0	0.0
2019-11-21 22:12:36.000082	1574392356.000082	16971.0	4.0	40.0	10.0	2.0	0.0	64.0	0.0	2.0	31.0	0.0	0.0	130.0	2.91	2.0	752.0	19.0	11.0	21.0	22.0	12.0	36.0	82.0	0.0	1528.0	48.5	103.92985368900428	-22.888368130132474	2.2352144180416547	35.0	22.44	51.0	0.0	95.0	0.0	23.900000000000002	1.4000000000000001	14.0	0.0	0.0	0.8631308784454081	-0.14583271089274846	0.37500064820163237	0.8319577499576644	-0.10394762594175341	0.15640713969142778	0.0	0.0
2019-11-21 22:12:40.000065	1574392360.000065	16971.0	4.0	40.0	10.0	2.0	0.0	64.0	0.0	2.0	31.0	0.0	0.0	130.0	2.91	2.0	753.0	19.0	11.0	21.0	22.0	12.0	40.0	65.0	0.0	1528.0	49.800000000000004	107.0735346425646	-23.11406321817505	2.13945234317703	35.0	22.44	51.0	0.0	95.0	0.0	23.3	2.4000000000000004	14.0	0.0	0.0	0.7614650428844338	-0.1742589095633455	0.3250013753829998	0.8115430871825987	-0.15779547538248745	0.153803139093296	0.0	0.0
2019-11-21 22:12:44.000041	1574392364.000041	16971.0	4.0	40.0	10.0	2.0	0.0	64.0	0.0	2.0	31.0	0.0	0.0	130.0	2.91	2.0	754.0	19.0	11.0	21.0	22.0	12.0	44.0	41.0	0.0	1528.0	51.2	109.90917525735523	-23.00694404949849	2.246521175903002	35.0	22.44	51.0	0.0	95.0	0.0	24.0	2.0	14.0	0.0	0.0	0.7835539410137679	-0.21567958868938605	0.35000210703687695	0.7561190820343736	-0.22862145892586366	0.1680659462892647	0.0	0.0
2019-11-21 22:12:48.000021	1574392368.000021	16971.0	4.0	40.0	10.0	2.0	0.0	64.0	0.0	2.0	31.0	0.0	0.0	130.0	2.91	2.0	755.0	19.0	11.0	21.0	22.0	12.0	48.0	21.0	0.0	1528.0	52.7	112.03315410020662	-23.160577506194056	1.9576292368028927	35.0	22.44	51.0	0.0	95.0	0.0	23.6	2.3000000000000003	14.0	0.0	0.0	0.8397965564470123	-0.28916514393027937	0.37500187755571096	0.7446742235407255	-0.2131371896736643	0.17267842706033174	0.0	0.0
2019-11-21 22:12:51.000087	1574392371.000087	16971.0	4.0	40.0	10.0	2.0	0.0	64.0	0.0	2.0	31.0	0.0	0.0	130.0	2.91	2.0	756.0	19.0	11.0	21.0	22.0	12.0	51.0	87.0	0.0	1528.0	54.300000000000004	113.8840317264751	-22.931675369402264	1.5316959916880675	35.0	22.44	51.0	0.0	95.0	0.0	23.8	2.3000000000000003	14.0	0.0	0.0	1.1702801611324163	-0.4419786217160453	0.5333215928013165	0.7156497974541512	-0.31463953825592855	0.18440533715141885	0.0	0.0
2019-11-21 22:12:55.000062	1574392375.000062	16971.0	4.0	40.0	10.0	2.0	0.0	64.0	0.0	2.0	31.0	0.0	0.0	130.0	2.91	2.0	757.0	19.0	11.0	21.0	22.0	12.0	55.0	62.0	0.0	1528.0	55.5	115.23026691472492	-22.89997715578874	1.499997778074544	35.0	22.44	51.0	0.0	95.0	0.0	23.8	2.2	14.0	0.0	0.0	0.6482242209368236	-0.2738206314423627	0.30000187755806	0.6385835133633777	-0.2829879803030853	0.1370944910069894	0.0	0.0
2019-11-21 22:12:59.000017	1574392379.000017	16971.0	4.0	40.0	10.0	2.0	0.0	64.0	0.0	2.0	31.0	0.0	0.0	130.0	2.91	2.0	758.0	19.0	11.0	21.0	22.0	12.0	59.0	17.0	0.0	1528.0	55.5	114.70181058772717	-22.20228462036193	1.5996746669452946	35.0	22.41	51.0	0.0	95.0	0.0	23.900000000000002	1.8	14.0	0.0	0.0				0.6598320514076282	-0.27773954880453483	0.19159177165278918	0.0	0.0
2019-11-21 22:13:02.000080	1574392382.00008	16971.0	4.0	40.0	10.0	2.0	0.0	64.0	0.0	2.0	31.0	0.0	0.0	130.0	2.91	2.0	759.0	19.0	11.0	21.0	22.0	13.0	2.0	80.0	0.0	1528.0	57.0	115.1136267265664	-22.682815448270148	1.5310229106196007	35.0	22.44	51.0	0.0	95.0	0.0	23.6	1.5	14.0	0.0	0.0	1.0818364316721973	-0.48166461219229056	0.49998947006785327	0.6640458950503909	-0.2543914106877574	0.16522124389744178	0.0	0.0
2019-11-21 22:13:06.000020	1574392386.00002	16971.0	4.0	40.0	10.0	2.0	0.0	64.0	0.0	2.0	31.0	0.0	0.0	130.0	2.91	2.0	760.0	19.0	11.0	21.0	22.0	13.0	6.0	20.0	0.0	1528.0	58.300000000000004	114.69984804944437	-22.80004794857312	1.5624966182402786	35.0	22.38	51.0	0.0	95.0	0.0	23.6	1.5	14.0	0.0	0.0	0.6959922035879543	-0.32884540368717385	0.32500488169373304	0.6403194582809756	-0.3323026707546884	0.17306913750307792	0.0	0.0
2019-11-21 22:13:09.000060	1574392389.00006	16971.0	4.0	40.0	10.0	2.0	0.0	64.0	0.0	2.0	31.0	0.0	0.0	130.0	2.91	2.0	761.0	19.0	11.0	21.0	22.0	13.0	9.0	60.0	0.0	1528.0	59.7	114.23458339271434	-25.928193539088614	1.3669877198614513	35.0	22.38	51.0	0.0	95.0	0.0	22.900000000000002	1.6	14.0	0.0	0.0	1.0394126152799859	-0.478076388042415	0.466660436077653	0.575406281742856	-0.4046442478540587	0.1856573284561757	0.0	0.0
2019-11-21 22:13:13.000005	1574392393.000005	16971.0	4.0	40.0	10.0	2.0	0.0	64.0	0.0	2.0	31.0	0.0	0.0	130.0	2.91	2.0	762.0	19.0	11.0	21.0	22.0	13.0	13.0	5.0	0.0	1528.0	61.0	114.35851775948207	-27.215120884103566	1.2282974855218136	35.0	22.38	51.0	0.0	95.0	0.0	24.5	1.6	14.0	0.0	0.0	0.6697815263475023	-0.3080650823229576	0.32500447488031897	0.6437857254588827	-0.2592787210743864	0.19252138710649988	0.0	0.0
2019-11-21 22:13:16.000035	1574392396.000035	16971.0	4.0	40.0	10.0	2.0	0.0	64.0	0.0	2.0	31.0	0.0	0.0	130.0	2.91	2.0	763.0	19.0	11.0	21.0	22.0	13.0	16.0	35.0	0.0	1528.0	61.0	114.00321849597665	-27.00177834468678	1.2994103071497944	35.0	22.38	51.0	0.0	95.0	0.0	24.5	1.5	14.0	0.0	0.0				0.6424358996237746	-0.33697828167393695	0.14155123649997686	0.0	0.0
2019-11-21 22:13:19.000060	1574392399.00006	16971.0	4.0	40.0	10.0	2.0	0.0	64.0	0.0	2.0	31.0	0.0	0.0	130.0	2.91	2.0	764.0	19.0	11.0	21.0	22.0	13.0	19.0	60.0	0.0	1528.0	62.5	114.05078766470717	-27.267928106764717	1.2962546610680097	35.0	22.330000000000002	51.0	0.0	95.0	0.0	2.2	1.3	14.0	0.0	0.0	0.896459475572136	-0.399129473741362	0.49999582770968204	0.675101285793218	-0.30197790171783295	0.20273529735701823	0.0	0.0
2019-11-21 22:13:22.000080	1574392402.00008	16971.0	4.0	40.0	10.0	2.0	0.0	64.0	0.0	2.0	31.0	0.0	0.0	130.0	2.91	2.0	765.0	19.0	11.0	21.0	22.0	13.0	22.0	80.0	0.0	1528.0	64.3	113.59746928557252	-27.137824858630037	1.5621769529307634	35.0	22.31	51.0	0.0	95.0	0.0	2.5	1.2000000000000002	14.0	0.0	0.0	1.0578035370715364	-0.48206884503873487	0.5999959945946091	0.685692418294334	-0.32329194976189646	0.20991003480734152	0.0	0.0
2019-11-21 22:13:25.000098	1574392405.000098	16971.0	4.0	40.0	10.0	2.0	0.0	64.0	0.0	2.0	31.0	0.0	0.0	130.0	2.91	2.0	766.0	19.0	11.0	21.0	22.0	13.0	25.0	98.0	0.0	1528.0	65.8	114.35533337749014	-27.37308330837419	1.6000018316366778	35.0	22.31	51.0	0.0	95.0	0.0	2.4000000000000004	1.2000000000000002	14.0	0.0	0.0	0.8948841982668477	-0.3817004571695693	0.4999970197855247	0.1776753568044086	-0.08136821484867603	0.4893165449857238	0.0	0.0
2019-11-21 22:13:29.000016	1574392409.000016	16971.0	4.0	40.0	10.0	2.0	0.0	64.0	0.0	2.0	31.0	0.0	0.0	130.0	2.91	2.0	767.0	19.0	11.0	21.0	22.0	13.0	29.0	16.0	0.0	1528.0	65.8	115.74938484021871	-24.701103201187856	3.1422246889227505	35.0	22.31	51.0	0.0	95.0	0.0	2.4000000000000004	1.5	14.0	0.0	0.0				0.20494360806585513	-0.0938192300544515	0.3618080562742338	0.0	0.0
2019-11-21 22:13:32.000032	1574392412.000032	16971.0	4.0	40.0	10.0	2.0	0.0	64.0	0.0	2.0	31.0	0.0	0.0	130.0	2.91	2.0	768.0	19.0	11.0	21.0	22.0	13.0	32.0	32.0	0.0	1528.0	67.60000000000001	114.76909459690367	-26.662044826262065	2.0216843245092693	35.0	22.31	51.0	0.0	95.0	0.0	2.3000000000000003	1.6	14.0	0.0	0.0	1.0725040565169435	-0.47504445066024276	0.5999968052080551	0.47176887976032045	-0.17205776861364153	0.15113983045308377	0.0	0.0
2019-11-21 22:13:35.000048	1574392415.000048	16971.0	4.0	40.0	10.0	2.0	0.0	64.0	0.0	2.0	31.0	0.0	0.0	130.0	2.91	2.0	769.0	19.0	11.0	21.0	22.0	13.0	35.0	48.0	0.0	1528.0	69.3	117.15656027482656	-20.36072370625787	3.4260948406542155	35.0	22.29	51.0	0.0	95.0	0.0	2.6	1.6	14.0	0.0	0.0	0.9960681967872766	-0.45162697037672733	0.5666636493631557	0.04383262161230968	-0.11229683151309301	-0.050883424754158274	0.0	0.0
2019-11-21 22:13:38.000067	1574392418.000067	16971.0	4.0	40.0	10.0	2.0	0.0	64.0	0.0	2.0	31.0	0.0	0.0	130.0	2.91	2.0	770.0	19.0	11.0	21.0	22.0	13.0	38.0	67.0	0.0	1528.0	70.8	119.15018250733246	-14.681640953875265	3.513629452814751	35.0	22.25	51.0	0.0	95.0	0.0	25.3	1.6	14.0	0.0	0.0	0.9837636633755845	-0.4753581299526853	0.49999682110582283	0.19922653119437025	-0.10852547861563647	0.002002438389977969	0.0	0.0
2019-11-21 22:13:42.000013	1574392422.000013	16971.0	4.0	40.0	10.0	2.0	0.0	64.0	0.0	2.0	31.0	0.0	0.0	130.0	2.91	2.0	771.0	19.0	11.0	21.0	22.0	13.0	42.0	13.0	0.0	1528.0	71.60000000000001	120.20312363611866	-14.119344004815481	3.4999986352259036	35.0	22.25	51.0	0.0	95.0	0.0	25.3	3.2	14.0	0.0	0.0	0.39351326807000464	-0.1901470222832482	0.20000269416623886	0.19895457565676802	-0.09591086513859168	-0.003896507872731006	0.0	0.0
2019-11-21 22:13:45.000053	1574392425.000053	16971.0	4.0	40.0	10.0	2.0	0.0	64.0	0.0	2.0	31.0	0.0	0.0	130.0	2.91	2.0	772.0	19.0	11.0	21.0	22.0	13.0	45.0	53.0	0.0	1528.0	71.60000000000001	119.48431146585693	-14.263147631542342	3.4999986352259036	35.0	22.22	51.0	0.0	95.0	0.0	17.5	3.6	14.0	0.0	0.0				0.11520188140297088	-0.10947020081310399	0.036698796372013676	0.0	0.0
2019-11-21 22:13:48.000073	1574392428.000073	16971.0	4.0	40.0	10.0	2.0	0.0	64.0	0.0	2.0	31.0	0.0	0.0	130.0	2.91	2.0	773.0	19.0	11.0	21.0	22.0	13.0	48.0	73.0	0.0	1528.0	72.2	120.90424656093174	-6.33718550941203	3.6394504659247504	35.0	22.25	51.0	0.0	95.0	0.0	14.600000000000001	3.5	14.0	0.0	0.0	0.6847475442241028	-0.3842624004935072	0.19999866486486811	0.1280672769691669	-0.08891540641864067	-0.027236429118198457	0.0	0.0
2019-11-21 22:13:52.000015	1574392432.000015	16971.0	4.0	40.0	10.0	2.0	0.0	64.0	0.0	2.0	31.0	0.0	0.0	130.0	2.91	2.0	774.0	19.0	11.0	21.0	22.0	13.0	52.0	15.0	0.0	1528.0	72.7	121.91153459911692	3.53484529526704	3.696129541583834	35.0	22.19	51.0	0.0	95.0	0.0	14.4	3.5	14.0	0.0	0.0	0.4299890564033618	-0.2512653172015882	0.12500181051730846	0.02841026264926648	0.03717590904552444	0.0069143881029769035	0.0	0.0
2019-11-21 22:13:56.000026	1574392436.000026	16971.0	4.0	40.0	10.0	2.0	0.0	64.0	0.0	2.0	31.0	0.0	0.0	130.0	2.91	2.0	775.0	19.0	11.0	21.0	22.0	13.0	56.0	26.0	0.0	1528.0	73.0	122.31431819868773	2.911834764844204	3.54276326551984	35.0	22.19	51.0	0.0	95.0	0.0	2.6	3.8000000000000003	14.0	0.0	0.0	-1.4068834335628235	0.86518201816995	0.07499979436453863	0.06270940713868883	0.035943302966718896	-0.06502775736681081	0.0	0.0
2019-11-21 22:14:00.000005	1574392440.000005	16971.0	4.0	40.0	10.0	2.0	0.0	64.0	0.0	2.0	31.0	0.0	0.0	130.0	2.91	2.0	776.0	19.0	11.0	21.0	22.0	14.0	0.0	5.0	0.0	1528.0	72.8	122.39982785820752	-2.2129387616164045	3.621604271985599	35.0	22.150000000000002	51.0	0.0	95.0	0.0	4.5	3.6	14.0	0.0	0.0	0.5499263932239169	-0.3461731041751939	-0.05000026226181334	-0.02399086017733012	-0.01945187475912448	-0.06437439860928514	0.0	0.0
2019-11-21 22:14:03.000075	1574392443.000075	16971.0	4.0	40.0	10.0	2.0	0.0	64.0	0.0	2.0	31.0	0.0	0.0	130.0	2.91	2.0	777.0	19.0	11.0	21.0	22.0	14.0	3.0	75.0	0.0	1528.0	72.60000000000001	121.8663123105071	-8.713170698781449	3.6110664678437066	35.0	22.13	51.0	0.0	95.0	0.0	1.8	3.6	14.0	0.0	0.0	1.8011008137066096	-1.1430133332006824	-0.06666510903500684	0.0271667519092294	-0.017855773111425378	-0.07378440863282487	0.0	0.0
2019-11-21 22:14:07.000096	1574392447.000096	16971.0	4.0	40.0	10.0	2.0	0.0	64.0	0.0	2.0	31.0	0.0	0.0	130.0	2.91	2.0	778.0	19.0	11.0	21.0	22.0	14.0	7.0	96.0	0.0	1528.0	72.3	121.60853072492101	-5.658239703565078	3.7914459177912283	35.0	22.13	51.0	0.0	95.0	0.0	4.9	3.5	14.0	0.0	0.0	-0.7556902488250542	0.4795756148703186	-0.07499960661141072	-0.04678780139516956	0.023115385538536586	-0.06429292800931517	0.0	0.0
2019-11-21 22:14:11.000035	1574392451.000035	16971.0	4.0	40.0	10.0	2.0	0.0	64.0	0.0	2.0	31.0	0.0	0.0	130.0	2.91	2.0	779.0	19.0	11.0	21.0	22.0	14.0	11.0	35.0	0.0	1528.0	72.3	121.79385962192045	-9.08745622180083	3.606085159090303	35.0	22.1	51.0	0.0	95.0	0.0	4.9	3.8000000000000003	14.0	0.0	0.0				0.017170448128166	-0.011781164422937309	-0.11625996678099335	0.0	0.0
2019-11-21 22:14:14.000084	1574392454.000084	16971.0	4.0	40.0	10.0	2.0	0.0	64.0	0.0	2.0	31.0	0.0	0.0	130.0	2.91	2.0	780.0	19.0	11.0	21.0	22.0	14.0	14.0	84.0	0.0	1528.0	72.10000000000001	121.50774508903766	-4.086833309631356	3.6463950439255983	35.0	22.06	51.0	0.0	95.0	0.0	9.4	3.7	14.0	0.0	0.0	-0.3502458631110064	0.21707701531827625	-0.06666558055527516	-0.018004359750026986	-0.05584117390413356	-0.09941129878942294	0.0	0.0
2019-11-21 22:14:18.000025	1574392458.000025	16971.0	4.0	40.0	10.0	2.0	0.0	64.0	0.0	2.0	31.0	0.0	0.0	130.0	2.91	2.0	781.0	19.0	11.0	21.0	22.0	14.0	18.0	25.0	0.0	1528.0	72.0	120.99266379246558	-0.5244847537310113	3.4706904474948215	35.0	22.06	51.0	0.0	95.0	0.0	5.6000000000000005	3.9000000000000004	14.0	0.0	0.0	-0.22157039133299516	0.13625771244937057	-0.02500036806410239	0.16949943791170446	-0.09500786528541737	-0.1270332479373972	0.0	0.0
2019-11-21 22:14:21.000065	1574392461.000065	16971.0	4.0	40.0	10.0	2.0	0.0	64.0	0.0	2.0	31.0	0.0	0.0	130.0	2.91	2.0	782.0	19.0	11.0	21.0	22.0	14.0	21.0	65.0	0.0	1528.0	72.0	120.40020515320091	0.5704805182754494	3.676507510228077	35.0	22.04	51.0	0.0	95.0	0.0	0.9	3.4000000000000004	14.0	0.0	0.0				0.05795261183466861	-0.0011691658171443728	-0.14631858334754425	0.0	0.0
2019-11-21 22:14:25.000010	1574392465.00001	16971.0	4.0	40.0	10.0	2.0	0.0	64.0	0.0	2.0	31.0	0.0	0.0	130.0	2.91	2.0	783.0	19.0	11.0	21.0	22.0	14.0	25.0	10.0	0.0	1528.0	71.60000000000001	121.46311217070334	2.4611062446821856	3.5335557722999047	35.0	22.0	51.0	0.0	95.0	0.0	0.2	3.4000000000000004	14.0	0.0	0.0	24.711966184025222	-14.492627380520599	-0.10000137688625008	0.04779186764945596	0.032129457667799954	-0.15917799890861153	0.0	0.0
2019-11-21 22:14:28.000046	1574392468.000046	16971.0	4.0	40.0	10.0	2.0	0.0	64.0	0.0	2.0	31.0	0.0	0.0	130.0	2.91	2.0	784.0	19.0	11.0	21.0	22.0	14.0	28.0	46.0	0.0	1528.0	71.3	123.92793752390871	5.902605159989428	3.1144304539812078	35.0	22.0	51.0	0.0	95.0	0.0	0.2	3.9000000000000004	14.0	0.0	0.0	24.71132938716449	-14.492253923404684	-0.0999987999742231	-0.03991415065035385	-0.020110641757832007	-0.1789928005980939	0.0	0.0
2019-11-21 22:14:31.000084	1574392471.000084	16971.0	4.0	40.0	10.0	2.0	0.0	64.0	0.0	2.0	31.0	0.0	0.0	130.0	2.91	2.0	785.0	19.0	11.0	21.0	22.0	14.0	31.0	84.0	0.0	1527.0	71.3	122.47914596258744	3.946919155553425	3.4041597157128716	35.0	21.98	51.0	0.0	95.0	0.0	0.8	3.7	14.0	0.0	0.0				-0.06170026062787898	0.014072224447397058	-0.13104598558351147	0.0	0.0
2019-11-21 22:14:35.000028	1574392475.000028	16971.0	4.0	40.0	10.0	2.0	0.0	64.0	0.0	2.0	31.0	0.0	0.0	130.0	2.91	2.0	786.0	19.0	11.0	21.0	22.0	14.0	35.0	28.0	0.0	1527.0	71.0	124.24826607434119	6.110291209829626	3.1551413586729775	35.0	21.94	51.0	0.0	95.0	0.0	3.4000000000000004	3.6	14.0	0.0	0.0	1.1032229295366849	-0.6891024945551916	-0.07500105054657856	-0.07906531604617041	-0.029217414519338895	-0.11455137924671319	0.0	0.0
2019-11-21 22:14:38.000073	1574392478.000073	16971.0	4.0	40.0	10.0	2.0	0.0	64.0	0.0	2.0	31.0	0.0	0.0	130.0	2.91	2.0	787.0	19.0	11.0	21.0	22.0	14.0	38.0	73.0	0.0	1527.0	71.0	123.90544777755815	6.455243161568321	3.4657755301305793	35.0	21.94	51.0	0.0	95.0	0.0	6.1000000000000005	3.1	14.0	0.0	0.0				-0.09474917640069452	0.025066072851316165	-0.15565437855454817	0.0	0.0
2019-11-21 22:14:42.000025	1574392482.000025	16971.0	4.0	40.0	10.0	2.0	0.0	64.0	0.0	2.0	31.0	0.0	0.0	130.0	2.91	2.0	788.0	19.0	11.0	21.0	22.0	14.0	42.0	25.0	0.0	1527.0	70.5	122.37752557062886	6.259123596955937	3.4795690856902963	35.0	21.91	51.0	0.0	95.0	0.0	6.5	3.4000000000000004	14.0	0.0	0.0	0.9154305872633316	-0.6386132231551851	-0.12500149758464185	-0.005714154379537614	-0.006968728450170056	-0.16168112216184857	0.0	0.0
2019-11-21 22:14:45.000077	1574392485.000077	16971.0	4.0	40.0	10.0	2.0	0.0	64.0	0.0	2.0	31.0	0.0	0.0	130.0	2.91	2.0	789.0	19.0	11.0	21.0	22.0	14.0	45.0	77.0	0.0	1527.0	70.0	119.46975337562925	7.180059997045001	3.4000003112417208	35.0	21.88	51.0	0.0	95.0	0.0	6.5	3.4000000000000004	14.0	0.0	0.0	1.246681069638708	-0.8127011649397516	-0.16666377920278977	-0.02192317632899761	-0.018967920142524512	-0.09245859800534774	0.0	0.0
2019-11-21 22:14:49.000045	1574392489.000045	16971.0	4.0	40.0	10.0	2.0	0.0	64.0	0.0	2.0	31.0	0.0	0.0	130.0	2.91	2.0	790.0	19.0	11.0	21.0	22.0	14.0	49.0	45.0	0.0	1527.0	69.7	117.89222172740337	8.794707709869469	3.4000003112417208	35.0	21.85	51.0	0.0	95.0	0.0	6.7	3.7	14.0	0.0	0.0	0.5597226564648144	-0.3483966695222005	-0.07500059903146376	0.006378772153961719	-0.0028072998680221594	-0.15107425436936248	0.0	0.0
2019-11-21 22:14:53.000001	1574392493.000001	16971.0	4.0	40.0	10.0	2.0	0.0	64.0	0.0	2.0	31.0	0.0	0.0	130.0	2.91	2.0	791.0	19.0	11.0	21.0	22.0	14.0	53.0	1.0	0.0	1527.0	69.7	118.09197817823281	11.140127033590007	3.4973952257714176	35.0	21.85	51.0	0.0	95.0	0.0	6.2	3.5	14.0	0.0	0.0				0.03058096644590144	0.046087283831457874	-0.10585729431774314	0.0	0.0
2019-11-21 22:14:56.000063	1574392496.000063	16971.0	4.0	40.0	10.0	2.0	0.0	64.0	0.0	2.0	31.0	0.0	0.0	130.0	2.91	2.0	792.0	19.0	11.0	21.0	22.0	14.0	56.0	63.0	0.0	1527.0	69.2	117.87588951154034	9.481532894577528	3.4252844131560556	35.0	21.81	51.0	0.0	95.0	0.0	7.5	3.5	14.0	0.0	0.0	1.1373660899057663	-0.6353919363803353	-0.16666322291390437	-0.01013314494403411	0.034454162960239815	-0.07728020463386749	0.0	0.0
2019-11-21 22:15:00.000023	1574392500.000023	16971.0	4.0	40.0	10.0	2.0	0.0	64.0	0.0	2.0	31.0	0.0	0.0	130.0	2.91	2.0	793.0	19.0	11.0	21.0	22.0	15.0	0.0	23.0	0.0	1527.0	68.8	118.53907559099748	12.486224035916905	3.5941129469588136	35.0	21.81	51.0	0.0	95.0	0.0	9.1	3.5	14.0	0.0	0.0	0.5655330043862813	-0.2981717279787876	-0.10000100136806092	-0.0019914696363640214	0.018740664148245233	-0.0458128972667099	0.0	0.0
2019-11-21 22:15:03.000058	1574392503.000058	16971.0	4.0	40.0	10.0	2.0	0.0	64.0	0.0	2.0	31.0	0.0	0.0	130.0	2.91	2.0	794.0	19.0	11.0	21.0	22.0	15.0	3.0	58.0	0.0	1527.0	68.5	120.52764806164265	17.113359705614293	4.34401370375791	35.0	21.79	51.0	0.0	95.0	0.0	11.5	3.6	14.0	0.0	0.0	0.445542927768705	-0.23779784531584447	-0.0999988317626094	0.01377397166030963	0.005586911200501195	0.003010669018457767	0.0	0.0
2019-11-21 22:15:06.000077	1574392506.000077	16971.0	4.0	40.0	10.0	2.0	0.0	64.0	0.0	2.0	31.0	0.0	0.0	130.0	2.91	2.0	795.0	19.0	11.0	21.0	22.0	15.0	6.0	77.0	0.0	1527.0	68.10000000000001	121.6451622441826	19.990733113360335	4.344052696435479	35.0	21.75	51.0	0.0	95.0	0.0	15.700000000000001	3.6	14.0	0.0	0.0	0.42452822858934985	-0.2400887133587694	-0.1333324856282166	0.014345215022806314	-0.03419523373259086	-0.0013786935565715452	0.0	0.0
2019-11-21 22:15:09.000094	1574392509.000094	16971.0	4.0	40.0	10.0	2.0	0.0	64.0	0.0	2.0	31.0	0.0	0.0	130.0	2.91	2.0	796.0	19.0	11.0	21.0	22.0	15.0	9.0	94.0	0.0	1527.0	68.10000000000001	121.29711901271031	18.66868711120073	4.622379639376791	35.0	21.73	51.0	0.0	95.0	0.0	15.700000000000001	3.9000000000000004	14.0	0.0	0.0				0.09033754399041345	-5.9810638073552747e-05	-0.01743916765409647	0.0	0.0
2019-11-21 22:15:13.000010	1574392513.00001	16971.0	4.0	40.0	10.0	2.0	0.0	64.0	0.0	2.0	31.0	0.0	0.0	130.0	2.91	2.0	797.0	19.0	11.0	21.0	22.0	15.0	13.0	10.0	0.0	1527.0	67.5	121.20530400347897	20.649891516457068	4.165027502412838	35.0	21.73	51.0	0.0	95.0	0.0	18.8	4.800000000000001	14.0	0.0	0.0	0.38819278648011374	-0.2350979081155209	-0.15000314719127697	0.10135401469264176	-0.14276380517580384	-0.06429509808227123	0.0	0.0
2019-11-21 22:15:16.000027	1574392516.000027	16971.0	4.0	40.0	10.0	2.0	0.0	64.0	0.0	2.0	31.0	0.0	0.0	130.0	2.91	2.0	798.0	19.0	11.0	21.0	22.0	15.0	16.0	27.0	0.0	1527.0	67.0	118.84115795196148	22.656163871507246	3.5986290994132992	35.0	21.69	51.0	0.0	95.0	0.0	20.8	4.4	14.0	0.0	0.0	0.38561164219543537	-0.23815860424564883	-0.16666572624313328	0.33415832067247686	0.16063685832911845	-0.1242095667470941	0.0	0.0
2019-11-21 22:15:19.000044	1574392519.000044	16971.0	4.0	40.0	10.0	2.0	0.0	64.0	0.0	2.0	31.0	0.0	0.0	130.0	2.91	2.0	799.0	19.0	11.0	21.0	22.0	15.0	19.0	44.0	0.0	1527.0	66.3	116.30558572139422	22.8632003409238	3.1842716345214765	35.0	21.69	51.0	0.0	95.0	0.0	22.900000000000002	4.4	14.0	0.0	0.0	0.49793437901224624	-0.2816030038600527	-0.233331998196931	0.3017970710574019	-0.16213992947449454	-0.13943877212303424	0.0	0.0
2019-11-21 22:15:22.000063	1574392522.000063	16971.0	4.0	40.0	10.0	2.0	0.0	64.0	0.0	2.0	31.0	0.0	0.0	130.0	2.91	2.0	800.0	19.0	11.0	21.0	22.0	15.0	22.0	63.0	0.0	1526.0	66.3	118.06896053590816	23.083611668896946	3.4781520019735224	35.0	21.67	51.0	0.0	95.0	0.0	22.900000000000002	3.8000000000000003	14.0	0.0	0.0				0.3216332013398318	-0.2659573725990906	-0.1955677881351623	0.0	0.0
2019-11-21 22:15:25.000079	1574392525.000079	16971.0	4.0	40.0	10.0	2.0	0.0	64.0	0.0	2.0	31.0	0.0	0.0	130.0	2.91	2.0	801.0	19.0	11.0	21.0	22.0	15.0	25.0	79.0	0.0	1527.0	65.5	115.19138460865683	22.543751218515883	3.1960891165070366	35.0	21.650000000000002	51.0	0.0	95.0	0.0	23.8	3.6	14.0	0.0	0.0	0.551246854033899	-0.29557596976956874	-0.26666524675913295	0.30493599730606497	-0.364445479647336	-0.26881318775606755	0.0	0.0
2019-11-21 22:15:28.000096	1574392528.000096	16971.0	4.0	40.0	10.0	2.0	0.0	64.0	0.0	2.0	31.0	0.0	0.0	130.0	2.91	2.0	802.0	19.0	11.0	21.0	22.0	15.0	28.0	96.0	0.0	1526.0	64.7	113.01053342998439	21.762795566209096	3.0442140962587807	35.0	21.63	51.0	0.0	95.0	0.0	23.5	3.1	14.0	0.0	0.0	0.5714637470314042	-0.27613333185380246	-0.26666514079649056	0.33142412039191727	-0.24449436795070276	-0.2833276486028681	0.0	0.0
2019-11-21 22:15:32.000013	1574392532.000013	16971.0	4.0	40.0	10.0	2.0	0.0	64.0	0.0	2.0	31.0	0.0	0.0	130.0	2.91	2.0	803.0	19.0	11.0	21.0	22.0	15.0	32.0	13.0	0.0	1526.0	63.800000000000004	110.24472290020206	22.318379983019092	2.930613663801399	35.0	21.63	51.0	0.0	95.0	0.0	22.700000000000003	3.5	14.0	0.0	0.0	0.5094489502074601	-0.22565033224833952	-0.22500466714049333	0.2807086503468184	-0.26748253453893134	-0.2284113555344766	0.0	0.0
2019-11-21 22:15:35.000029	1574392535.000029	16971.0	4.0	40.0	10.0	2.0	0.0	64.0	0.0	2.0	31.0	0.0	0.0	130.0	2.91	2.0	804.0	19.0	11.0	21.0	22.0	15.0	35.0	29.0	0.0	1526.0	63.800000000000004	106.46975723870791	23.47930347708746	2.512920799116557	35.0	21.61	51.0	0.0	95.0	0.0	22.700000000000003	3.5	14.0	0.0	0.0				0.35856835072719057	-0.2471052290372754	-0.29665087837257137	0.0	0.0
2019-11-21 22:15:38.000045	1574392538.000045	16971.0	4.0	40.0	10.0	2.0	0.0	64.0	0.0	2.0	31.0	0.0	0.0	130.0	2.91	2.0	805.0	19.0	11.0	21.0	22.0	15.0	38.0	45.0	0.0	1526.0	63.2	108.38898574600995	22.910622059028224	2.8683650141987425	35.0	21.56	51.0	0.0	95.0	0.0	22.200000000000003	2.8000000000000003	14.0	0.0	0.0	0.467263109575587	-0.19259195599473383	-0.1999989350693509	0.37803178891777856	-0.20099241933566428	-0.30136856826354763	0.0	0.0
2019-11-21 22:15:41.000061	1574392541.000061	16971.0	4.0	40.0	10.0	2.0	0.0	64.0	0.0	2.0	31.0	0.0	0.0	130.0	2.91	2.0	806.0	19.0	11.0	21.0	22.0	15.0	41.0	61.0	0.0	1526.0	62.2	105.79265318829069	23.61040475098214	2.7208284487395744	35.0	21.56	51.0	0.0	95.0	0.0	23.400000000000002	3.0	14.0	0.0	0.0	0.7530325170146499	-0.2606137088725177	-0.3333315584489174	0.41799180577375944	-0.19388594262576023	-0.34847968600495527	0.0	0.0
2019-11-21 22:15:44.000078	1574392544.000078	16971.0	4.0	40.0	10.0	2.0	0.0	64.0	0.0	2.0	31.0	0.0	0.0	130.0	2.91	2.0	807.0	19.0	11.0	21.0	22.0	15.0	44.0	78.0	0.0	1526.0	61.2	104.62756057859701	23.36377902113831	2.899997232164905	35.0	21.56	51.0	0.0	95.0	0.0	24.200000000000003	3.0	14.0	0.0	0.0	0.735770695991131	-0.2165490920822177	-0.33333145248626656	0.45544262232085564	-0.15199973048696133	-0.3634695306423821	0.0	0.0
2019-11-21 22:15:47.000096	1574392547.000096	16971.0	4.0	40.0	10.0	2.0	0.0	64.0	0.0	2.0	31.0	0.0	0.0	130.0	2.91	2.0	808.0	19.0	11.0	21.0	22.0	15.0	47.0	96.0	0.0	1526.0	61.2	105.19696374719867	23.648521393631725	2.899997232164905	35.0	21.54	51.0	0.0	95.0	0.0	24.200000000000003	2.5	14.0	0.0	0.0				0.43899103679055057	-0.11486682163761756	-0.36276780852830537	0.0	0.0
2019-11-21 22:15:51.000012	1574392551.000012	16971.0	4.0	40.0	10.0	2.0	0.0	64.0	0.0	2.0	31.0	0.0	0.0	130.0	2.91	2.0	809.0	19.0	11.0	21.0	22.0	15.0	51.0	12.0	0.0	1526.0	60.0	104.41649576315558	23.27911491300126	2.920891424909518	35.0	21.5	51.0	0.0	95.0	0.0	24.400000000000002	2.9000000000000004	14.0	0.0	0.0	0.6595235392888693	-0.18042522353346624	-0.30000631226469526	0.4210979004330011	-0.1617919328135925	-0.3504595964264072	0.0	0.0
2019-11-21 22:15:54.000028	1574392554.000028	16971.0	4.0	40.0	10.0	2.0	0.0	64.0	0.0	2.0	31.0	0.0	0.0	130.0	2.91	2.0	810.0	19.0	11.0	21.0	22.0	15.0	54.0	28.0	0.0	1526.0	58.800000000000004	103.99912216231603	23.04843889976577	3.0505133068534867	35.0	21.5	51.0	0.0	95.0	0.0	24.0	2.9000000000000004	14.0	0.0	0.0	0.8992412538659263	-0.23239216406877652	-0.3999978701386994	0.3892788014508175	-0.15604930508014517	-0.34008767858453615	0.0	0.0
2019-11-21 22:15:57.000046	1574392557.000046	16971.0	4.0	40.0	10.0	2.0	0.0	64.0	0.0	2.0	31.0	0.0	0.0	130.0	2.91	2.0	811.0	19.0	11.0	21.0	22.0	15.0	57.0	46.0	0.0	1526.0	57.7	103.3443310606344	22.820604572962317	2.941222604053794	35.0	21.5	51.0	0.0	95.0	0.0	23.900000000000002	2.9000000000000004	14.0	0.0	0.0	0.830118108868654	-0.20851125683470215	-0.36666445203635306	0.4154122597018378	-0.16153022889395735	-0.34182252652930684	0.0	0.0
2019-11-21 22:16:00.000065	1574392560.000065	16971.0	4.0	40.0	10.0	2.0	0.0	64.0	0.0	2.0	31.0	0.0	0.0	130.0	2.91	2.0	812.0	19.0	11.0	21.0	22.0	16.0	0.0	65.0	0.0	1526.0	57.7	103.84201655257758	22.891673409577766	3.083388786273599	35.0	21.48	51.0	0.0	95.0	0.0	23.900000000000002	3.0	14.0	0.0	0.0				0.40759369713043764	-0.12532935074142848	-0.32487063871989585	0.0	0.0
2019-11-21 22:16:03.000084	1574392563.000084	16971.0	4.0	40.0	10.0	2.0	0.0	64.0	0.0	2.0	31.0	0.0	0.0	130.0	2.91	2.0	813.0	19.0	11.0	21.0	22.0	16.0	3.0	84.0	0.0	1526.0	56.7	103.05139147962157	22.87432764477314	2.9371609150463973	35.0	21.44	51.0	0.0	95.0	0.0	23.6	3.1	14.0	0.0	0.0	0.7663708970911686	-0.18965762291420066	-0.33333124056116703	0.4225300884928143	-0.13904530989844316	-0.3554289325779493	0.0	0.0
2019-11-21 22:16:07.000000	1574392567.0	16971.0	4.0	40.0	10.0	2.0	0.0	64.0	0.0	2.0	31.0	0.0	0.0	130.0	2.91	2.0	814.0	19.0	11.0	21.0	22.0	16.0	7.0	0.0	0.0	1526.0	55.5	102.53457742942079	23.044267282310503	3.000001285727039	35.0	21.44	51.0	0.0	95.0	0.0	23.5	2.9000000000000004	14.0	0.0	0.0	0.6951699949172406	-0.16305065028186355	-0.3000062943825504	0.44578600097345566	-0.12576600308931654	-0.3791394912206221	0.0	0.0
2019-11-21 22:16:10.000032	1574392570.000032	16971.0	4.0	40.0	10.0	2.0	0.0	64.0	0.0	2.0	31.0	0.0	0.0	130.0	2.91	2.0	815.0	19.0	11.0	21.0	22.0	16.0	10.0	32.0	0.0	1526.0	54.5	101.97340679559434	23.175522584999563	3.0755401330467307	35.0	21.38	51.0	0.0	95.0	0.0	23.700000000000003	2.9000000000000004	14.0	0.0	0.0	0.7657915025816552	-0.17384301149723683	-0.3333297835834026	0.4347595474585556	-0.158281663159415	-0.3783160728823472	0.0	0.0
2019-11-21 22:16:13.000050	1574392573.00005	16971.0	4.0	40.0	10.0	2.0	0.0	64.0	0.0	2.0	31.0	0.0	0.0	130.0	2.91	2.0	816.0	19.0	11.0	21.0	22.0	16.0	13.0	50.0	0.0	1526.0	54.5	102.17966701934154	23.106834781480696	3.0068405207364313	35.0	21.38	51.0	0.0	95.0	0.0	23.700000000000003	3.0	14.0	0.0	0.0				0.42769205086165174	-0.1764933515880266	-0.3735848049305266	0.0	0.0
2019-11-21 22:16:16.000068	1574392576.000068	16971.0	4.0	40.0	10.0	2.0	0.0	64.0	0.0	2.0	31.0	0.0	0.0	130.0	2.91	2.0	817.0	19.0	11.0	21.0	22.0	16.0	16.0	68.0	0.0	1526.0	53.300000000000004	101.79215490440995	23.128169108020906	2.9563553628698247	35.0	21.38	51.0	0.0	95.0	0.0	23.8	3.0	14.0	0.0	0.0	0.9170804048514488	-0.19811226533150486	-0.3999976158284183	0.38930107863206953	-0.15180739259809456	-0.35573049592138595	0.0	0.0
2019-11-21 22:16:19.000085	1574392579.000085	16971.0	4.0	40.0	10.0	2.0	0.0	64.0	0.0	2.0	31.0	0.0	0.0	130.0	2.91	2.0	818.0	19.0	11.0	21.0	22.0	16.0	19.0	85.0	0.0	1525.0	52.2	101.53515692531943	23.06478526955587	2.829562220049132	35.0	21.36	51.0	0.0	95.0	0.0	23.900000000000002	3.1	14.0	0.0	0.0	0.8375415897597296	-0.17634503133344387	-0.3666645685951763	0.39446276486349385	-0.10799053353475382	-0.358867902999317	0.0	0.0
2019-11-21 22:16:23.000003	1574392583.000003	16971.0	4.0	40.0	10.0	2.0	0.0	64.0	0.0	2.0	31.0	0.0	0.0	130.0	2.91	2.0	819.0	19.0	11.0	21.0	22.0	16.0	23.0	3.0	0.0	1525.0	51.2	101.6420339697988	22.886974631074	1.834890845603088	35.0	21.36	51.0	0.0	95.0	0.0	23.700000000000003	3.1	14.0	0.0	0.0	0.576945497006955	-0.11842990234811837	-0.25000512610455633	0.4398692529999572	-0.13419368403457888	-0.39035380801330394	0.0	0.0
2019-11-21 22:16:26.000020	1574392586.00002	16971.0	4.0	40.0	10.0	2.0	0.0	64.0	0.0	2.0	31.0	0.0	0.0	130.0	2.91	2.0	820.0	19.0	11.0	21.0	22.0	16.0	26.0	20.0	0.0	1525.0	51.2	101.5046354471354	23.093111784273326	2.8655726746792896	35.0	21.31	51.0	0.0	95.0	0.0	23.700000000000003	2.7	14.0	0.0	0.0				0.4777196578292387	-0.2187260829140409	-0.4299974757793298	0.0	0.0
2019-11-21 22:16:29.000036	1574392589.000036	16971.0	4.0	40.0	10.0	2.0	0.0	64.0	0.0	2.0	31.0	0.0	0.0	130.0	2.91	2.0	821.0	19.0	11.0	21.0	22.0	16.0	29.0	36.0	0.0	1525.0	50.0	101.79362943242616	23.049466857254508	1.649463144180755	35.0	21.31	51.0	0.0	95.0	0.0	23.8	2.9000000000000004	14.0	0.0	0.0	0.9194328850966763	-0.18689362689687647	-0.3999978701387018	0.5285041274056763	-0.2024179365315354	-0.46893961901878145	0.0	0.0
2019-11-21 22:16:32.000072	1574392592.000072	16971.0	4.0	40.0	10.0	2.0	0.0	64.0	0.0	2.0	31.0	0.0	0.0	130.0	2.91	2.0	822.0	19.0	11.0	21.0	22.0	16.0	32.0	72.0	0.0	1525.0	49.0	102.59997868342333	23.48003458820507	2.3199695960751057	35.0	21.29	51.0	0.0	95.0	0.0	23.5	1.4000000000000001	14.0	0.0	0.0	0.776891273539987	-0.16074504527116812	-0.3333293332473977	0.6211678905558468	-0.1989646587026544	-0.527895364944357	0.0	0.0
2019-11-21 22:16:35.000091	1574392595.000091	16971.0	4.0	40.0	10.0	2.0	0.0	64.0	0.0	2.0	31.0	0.0	0.0	130.0	2.91	2.0	823.0	19.0	11.0	21.0	22.0	16.0	35.0	91.0	0.0	1525.0	47.5	104.2428151900941	23.488766374829495	2.755141819183276	35.0	21.29	51.0	0.0	95.0	0.0	24.3	1.4000000000000001	14.0	0.0	0.0	1.1194385819684392	-0.23794401598397666	-0.49999682110582283	0.44472247988043595	-0.1903615994673295	-0.42171480568891023	0.0	0.0
2019-11-21 22:16:39.000008	1574392599.000008	16971.0	4.0	40.0	10.0	2.0	0.0	64.0	0.0	2.0	31.0	0.0	0.0	130.0	2.91	2.0	824.0	19.0	11.0	21.0	22.0	16.0	39.0	8.0	0.0	1525.0	47.5	106.37586223870771	22.747387732153793	2.8940754566574767	35.0	21.29	51.0	0.0	95.0	0.0	24.3	2.2	14.0	0.0	0.0				0.5123436041628249	-0.15400572757747372	-0.4582611342311059	0.0	0.0
2019-11-21 22:16:42.000026	1574392602.000026	16971.0	4.0	40.0	10.0	2.0	0.0	64.0	0.0	2.0	31.0	0.0	0.0	130.0	2.91	2.0	825.0	19.0	11.0	21.0	22.0	16.0	42.0	26.0	0.0	1525.0	46.0	104.93529237764372	23.296030296261144	2.82549317137338	35.0	21.25	51.0	0.0	95.0	0.0	24.1	2.4000000000000004	14.0	0.0	0.0	1.1263507848581829	-0.260038568273067	-0.4999970197855247	0.586748526642862	-0.19124033283511832	-0.5142414817763576	0.0	0.0
2019-11-21 22:16:45.000045	1574392605.000045	16971.0	4.0	40.0	10.0	2.0	0.0	64.0	0.0	2.0	31.0	0.0	0.0	130.0	2.91	2.0	826.0	19.0	11.0	21.0	22.0	16.0	45.0	45.0	0.0	1525.0	44.5	107.27513012183226	22.70001488528808	2.733922740190081	35.0	21.25	51.0	0.0	95.0	0.0	24.200000000000003	2.8000000000000003	14.0	0.0	0.0	1.1143191110134274	-0.2861085192320086	-0.49999682110582283	0.5592607731541559	-0.21898590817431815	-0.4742726638043614	0.0	0.0
2019-11-21 22:16:48.000065	1574392608.000065	16971.0	4.0	40.0	10.0	2.0	0.0	64.0	0.0	2.0	31.0	0.0	0.0	130.0	2.91	2.0	827.0	19.0	11.0	21.0	22.0	16.0	48.0	65.0	0.0	1525.0	43.0	109.19098049300878	23.904911196198306	2.600002260212358	35.0	21.25	51.0	0.0	95.0	0.0	23.400000000000002	2.8000000000000003	14.0	0.0	0.0	1.1461177603213422	-0.339277971800859	-0.49999666216217503	0.6172007111842214	-0.20930535702115147	-0.4895554612461591	0.0	0.0
2019-11-21 22:16:51.000083	1574392611.000083	16971.0	4.0	40.0	10.0	2.0	0.0	64.0	0.0	2.0	31.0	0.0	0.0	130.0	2.91	1.99	828.0	19.0	11.0	21.0	22.0	16.0	51.0	83.0	0.0	1525.0	43.0	108.24475959709046	23.021795788602102	2.6000022602123574	35.0	21.19	51.0	0.0	95.0	0.0	23.400000000000002	2.9000000000000004	14.0	0.0	0.0				0.6139919642763755	-0.25535549202419777	-0.5061110950148373	0.0	0.0
2019-11-21 22:16:55.000002	1574392615.000002	16971.0	4.0	40.0	10.0	2.0	0.0	64.0	0.0	2.0	31.0	0.0	0.0	130.0	2.91	1.99	829.0	19.0	11.0	21.0	22.0	16.0	55.0	2.0	0.0	1525.0	41.5	109.55528163672054	25.186623173152256	2.6620946332730684	35.0	21.19	51.0	0.0	95.0	0.0	23.400000000000002	2.6	14.0	0.0	0.0	0.8531377339414213	-0.27539155472932	-0.3750075997462221	0.5671549342638069	-0.2986121426416641	-0.481076988440698	0.0	0.0
2019-11-21 22:16:58.000019	1574392618.000019	16971.0	4.0	40.0	10.0	2.0	0.0	64.0	0.0	2.0	31.0	0.0	0.0	130.0	2.91	1.99	830.0	19.0	11.0	21.0	22.0	16.0	58.0	19.0	0.0	1525.0	40.0	110.20664697448937	28.09074004228708	2.554639538595677	35.0	21.19	51.0	0.0	95.0	0.0	24.8	2.6	14.0	0.0	0.0	1.0547881594376625	-0.3714495469168486	-0.4999971389934216	0.3280471535401474	-0.2661963137499165	-0.4303087119733494	0.0	0.0
2019-11-21 22:17:01.000039	1574392621.000039	16971.0	4.0	40.0	10.0	2.0	0.0	64.0	0.0	2.0	31.0	0.0	0.0	130.0	2.91	1.99	831.0	19.0	11.0	21.0	22.0	17.0	1.0	39.0	0.0	1525.0	38.2	110.67745199979414	27.84514770524719	1.8451193735456635	35.0	21.19	51.0	0.0	95.0	0.0	24.8	2.6	14.0	0.0	0.0	1.2618066310698008	-0.4567676238824018	-0.5999959945946091	0.369815236703313	-0.17678349563429363	-0.4141029900560877	0.0	0.0
2019-11-21 22:17:04.000075	1574392624.000075	16971.0	4.0	40.0	10.0	2.0	0.0	64.0	0.0	2.0	31.0	0.0	0.0	130.0	2.91	1.99	832.0	19.0	11.0	21.0	22.0	17.0	4.0	75.0	0.0	1525.0	38.2	110.46355056961706	28.272623998532396	2.272595666830869	35.0	21.19	51.0	0.0	95.0	0.0	2.9000000000000004	2.8000000000000003	14.0	0.0	0.0				0.3271680016137188	-0.10418720485619573	-0.4150989340679386	0.0	0.0
2019-11-21 22:17:07.000092	1574392627.000092	16971.0	4.0	40.0	10.0	2.0	0.0	64.0	0.0	2.0	31.0	0.0	0.0	130.0	2.91	1.99	833.0	19.0	11.0	21.0	22.0	17.0	7.0	92.0	0.0	1525.0	36.300000000000004	111.15106428838091	28.150777275380495	2.200868046988606	35.0	21.13	51.0	0.0	95.0	0.0	3.7	2.4000000000000004	14.0	0.0	0.0	1.0978560969272322	-0.4082890225791254	-0.633329759723906	0.3331174184000532	-0.12754814087085797	-0.4426943158872403	0.0	0.0
2019-11-21 22:17:11.000009	1574392631.000009	16971.0	4.0	40.0	10.0	2.0	0.0	64.0	0.0	2.0	31.0	0.0	0.0	130.0	2.91	1.99	834.0	19.0	11.0	21.0	22.0	17.0	11.0	9.0	0.0	1525.0	34.5	112.59630574148382	28.444667162745827	2.212534008251267	35.0	21.13	51.0	0.0	95.0	0.0	3.1	1.8	14.0	0.0	0.0	0.7984715705755883	-0.3015580165872036	-0.45000933428098844	0.5757543534673668	-0.23196460740722707	-0.6568883812138753	0.0	0.0
2019-11-21 22:17:14.000028	1574392634.000028	16971.0	4.0	40.0	10.0	2.0	0.0	64.0	0.0	2.0	31.0	0.0	0.0	130.0	2.91	1.99	835.0	19.0	11.0	21.0	22.0	17.0	14.0	28.0	0.0	1525.0	32.800000000000004	115.69049887594853	28.569655103868087	2.578636460771745	35.0	21.13	51.0	0.0	95.0	0.0	3.1	1.8	14.0	0.0	0.0	0.9993669780171256	-0.39547562687640353	-0.5666631089539825	0.5444514814364227	-0.30367015802685676	-0.6368540017033955	0.0	0.0
2019-11-21 22:17:17.000047	1574392637.000047	16971.0	4.0	40.0	10.0	2.0	0.0	64.0	0.0	2.0	31.0	0.0	0.0	130.0	2.91	1.99	836.0	19.0	11.0	21.0	22.0	17.0	17.0	47.0	0.0	1525.0	32.800000000000004	113.83741225227061	28.432433115397135	2.029646278472453	35.0	21.13	51.0	0.0	95.0	0.0	3.8000000000000003	2.6	14.0	0.0	0.0				0.5326056368363574	-0.27175253069564465	-0.6584396689679708	0.0	0.0
2019-11-21 22:17:20.000066	1574392640.000066	16971.0	4.0	40.0	10.0	2.0	0.0	64.0	0.0	2.0	31.0	0.0	0.0	130.0	2.91	1.99	837.0	19.0	11.0	21.0	22.0	17.0	20.0	66.0	0.0	1524.0	30.8	116.60156159956799	28.873464964351747	2.973475063680062	35.0	21.11	51.0	0.0	95.0	0.0	3.7	1.9000000000000001	14.0	0.0	0.0	1.1315605873669874	-0.48966999219789	-0.6666624281410983	0.5167244497406823	-0.22741403082320027	-0.6270531888324417	0.0	0.0
2019-11-21 22:17:23.000084	1574392643.000084	16971.0	4.0	40.0	10.0	2.0	0.0	64.0	0.0	2.0	31.0	0.0	0.0	130.0	2.91	1.99	838.0	19.0	11.0	21.0	22.0	17.0	23.0	84.0	0.0	1524.0	28.8	118.68669067341987	29.125669147627992	2.407958736329762	35.0	21.06	51.0	0.0	95.0	0.0	3.9000000000000004	2.7	14.0	0.0	0.0	1.0985156562947727	-0.538157267046858	-0.6666626930473663	0.4039828814830727	-0.23741117372804565	-0.5194408205538966	0.0	0.0
2019-11-21 22:17:27.000018	1574392647.000018	16971.0	4.0	40.0	10.0	2.0	0.0	64.0	0.0	2.0	31.0	0.0	0.0	130.0	2.91	1.99	839.0	19.0	11.0	21.0	22.0	17.0	27.0	18.0	0.0	1524.0	26.8	120.86677067661371	28.4649468042175	2.655665354417599	35.0	21.06	51.0	0.0	95.0	0.0	3.9000000000000004	2.7	14.0	0.0	0.0	0.8160779951827569	-0.41922708414888304	-0.5000082553796017	0.2971430712809975	-0.18165495522797384	-0.3853056869951686	0.0	0.0
2019-11-21 22:17:30.000038	1574392650.000038	16971.0	4.0	40.0	10.0	2.0	0.0	64.0	0.0	2.0	31.0	0.0	0.0	130.0	2.91	1.99	840.0	19.0	11.0	21.0	22.0	17.0	30.0	38.0	0.0	1524.0	26.8	119.37259508642512	29.034201204375837	2.157581004130808	35.0	21.06	51.0	0.0	95.0	0.0	4.5	3.4000000000000004	14.0	0.0	0.0				0.5307189946548969	-0.2749983964426386	-0.5811482002608914	0.0	0.0
2019-11-21 22:17:33.000057	1574392653.000057	16971.0	4.0	40.0	10.0	2.0	0.0	64.0	0.0	2.0	31.0	0.0	0.0	130.0	2.91	1.99	841.0	19.0	11.0	21.0	22.0	17.0	33.0	57.0	0.0	1524.0	24.6	121.77269494687009	27.984797763085183	2.6817962568383424	35.0	21.06	51.0	0.0	95.0	0.0	4.4	2.1	14.0	0.0	0.0	1.150214572319672	-0.6425697678569152	-0.7333286709552066	0.4799166007023073	-0.26644011291390074	-0.5580346965922192	0.0	0.0
2019-11-21 22:17:36.000075	1574392656.000075	16971.0	4.0	40.0	10.0	2.0	0.0	64.0	0.0	2.0	31.0	0.0	0.0	130.0	2.91	1.99	842.0	19.0	11.0	21.0	22.0	17.0	36.0	75.0	0.0	1524.0	22.5	123.6155719348218	27.63946066758437	2.2908064173424125	35.0	21.06	51.0	0.0	95.0	0.0	3.6	2.8000000000000003	14.0	0.0	0.0	1.1114073895557153	-0.6754806271545852	-0.6999957720694009	0.42356742330245567	-0.32772322297981976	-0.48774391542759155	0.0	0.0
2019-11-21 22:17:39.000096	1574392659.000096	16971.0	4.0	40.0	10.0	2.0	0.0	64.0	0.0	2.0	31.0	0.0	0.0	130.0	2.91	1.99	843.0	19.0	11.0	21.0	22.0	17.0	39.0	96.0	0.0	1524.0	20.6	123.31188365243479	28.58655643382312	1.5104464559350836	35.0	21.06	51.0	0.0	95.0	0.0	3.6	2.8000000000000003	14.0	0.0	0.0	0.9925386425903987	-0.6320733411533965	-0.6333289040769288	0.41877923811400836	-0.3290029450124718	-0.5138852127642622	0.0	0.0
2019-11-21 22:17:43.000016	1574392663.000016	16971.0	4.0	40.0	10.0	2.0	0.0	64.0	0.0	2.0	31.0	0.0	0.0	130.0	2.91	1.99	844.0	19.0	11.0	21.0	22.0	17.0	43.0	16.0	0.0	1524.0	20.6	124.06995278193406	27.73356575429772	2.173881841023295	35.0	21.06	51.0	0.0	95.0	0.0	2.7	2.5	14.0	0.0	0.0				0.2561308415549919	-0.22878430275207715	-0.3486226252247228	0.0	0.0
2019-11-21 22:17:46.000049	1574392666.000049	16971.0	4.0	40.0	10.0	2.0	0.0	64.0	0.0	2.0	31.0	0.0	0.0	130.0	2.91	1.99	845.0	19.0	11.0	21.0	22.0	17.0	46.0	49.0	0.0	1524.0	18.6	123.13668510375187	28.665275564142693	1.499997778074544	35.0	21.06	51.0	0.0	95.0	0.0	2.9000000000000004	2.2	14.0	0.0	0.0	1.0520403932508064	-0.712017141673239	-0.6666593022630203	0.12871894105433218	-0.16741472105841032	-0.2410969626245549	0.0	0.0
2019-11-21 22:17:49.000071	1574392669.000071	16971.0	4.0	40.0	10.0	2.0	0.0	64.0	0.0	2.0	31.0	0.0	0.0	130.0	2.91	1.99	846.0	19.0	11.0	21.0	22.0	17.0	49.0	71.0	0.0	1524.0	16.7	122.1083823643621	29.05151886893187	1.4371187722476566	35.0	21.06	51.0	0.0	95.0	0.0	3.9000000000000004	1.5	14.0	0.0	0.0	0.9712830024665823	-0.6380136808258231	-0.6333287027485653	0.3373758620667953	-0.24726548966235296	-0.43062199818021774	0.0	0.0
2019-11-21 22:17:52.000094	1574392672.000094	16971.0	4.0	40.0	10.0	2.0	0.0	64.0	0.0	2.0	31.0	0.0	0.0	130.0	2.91	1.99	847.0	19.0	11.0	21.0	22.0	17.0	52.0	94.0	0.0	1524.0	14.8	120.1953655137597	28.729831109943145	0.45960893114642565	35.0	21.06	51.0	0.0	95.0	0.0	3.9000000000000004	1.5	14.0	0.0	0.0	0.9768133575018655	-0.6295132515044376	-0.6333285014203276	0.5073334413681467	-0.3877916703274295	-0.5405815384326547	0.0	0.0
2019-11-21 22:17:56.000018	1574392676.000018	16971.0	4.0	40.0	10.0	2.0	0.0	64.0	0.0	2.0	31.0	0.0	0.0	130.0	2.91	1.99	848.0	19.0	11.0	21.0	22.0	17.0	56.0	18.0	0.0	1524.0	14.8	119.10861205720511	29.294903654351774	0.9949305852964216	35.0	21.02	51.0	0.0	95.0	0.0	4.1000000000000005	1.5	14.0	0.0	0.0				0.6189108508567158	-0.3331414010292362	-0.6213889004577517	0.0	0.0
2019-11-21 22:17:59.000042	1574392679.000042	16971.0	4.0	40.0	10.0	2.0	0.0	64.0	0.0	2.0	31.0	0.0	0.0	130.0	2.91	1.99	849.0	19.0	11.0	21.0	22.0	17.0	59.0	42.0	0.0	1524.0	12.5	119.81938412187533	28.868399683626162	0.5683866972858077	35.0	21.06	51.0	0.0	95.0	0.0	4.5	1.4000000000000001	14.0	0.0	0.0	1.1676019837803129	-0.7211256827941843	-0.7666605128676258	0.2385246383036541	-0.2048848805366124	-0.3515596430900581	0.0	0.0
2019-11-21 22:18:02.000081	1574392682.000081	16971.0	4.0	40.0	10.0	2.0	0.0	64.0	0.0	2.0	31.0	0.0	0.0	130.0	2.91	1.99	850.0	19.0	11.0	21.0	22.0	18.0	2.0	81.0	0.0	1524.0	10.600000000000001	118.47361312134483	29.299973023179557	1.1139119316524597	35.0	21.06	51.0	0.0	95.0	0.0	4.0	0.4	14.0	0.0	0.0	1.000800175889479	-0.5801435702771393	-0.6333250788598904	0.48766151487980747	-0.3864732523812757	-0.560553897586102	0.0	0.0
2019-11-21 22:18:06.000011	1574392686.000011	16971.0	4.0	40.0	10.0	2.0	0.0	64.0	0.0	2.0	31.0	0.0	0.0	130.0	2.91	1.99	851.0	19.0	11.0	21.0	22.0	18.0	6.0	11.0	0.0	1524.0	8.6	119.28699146104564	28.52793970683929	3.1945125223638513	35.0	21.06	51.0	0.0	95.0	0.0	4.0	0.4	14.0	0.0	0.0	0.7980027928379566	-0.44416265658527737	-0.5000087620363263	0.5351680406418112	-0.3687644656631208	-0.6145957509939339	0.0	0.0
2019-11-21 22:18:09.000040	1574392689.00004	16971.0	4.0	40.0	10.0	2.0	0.0	64.0	0.0	2.0	31.0	0.0	0.0	130.0	2.91	1.99	852.0	19.0	11.0	21.0	22.0	18.0	9.0	40.0	0.0	1524.0	8.6	120.00028061219957	21.687556969696757	5.077267861399324	35.0	21.06	51.0	0.0	95.0	0.0	4.6000000000000005	1.0	14.0	0.0	0.0				0.34877984030125125	-0.31955773186349823	-0.5486022958443486	0.0	0.0
2019-11-21 22:18:12.000071	1574392692.000071	16971.0	4.0	40.0	10.0	2.0	0.0	64.0	0.0	2.0	31.0	0.0	0.0	130.0	2.91	1.99	853.0	19.0	11.0	21.0	22.0	18.0	12.0	71.0	0.0	1524.0	6.1000000000000005	120.0002806121996	26.45852951592848	4.498970919997012	35.0	21.06	51.0	0.0	95.0	0.0	4.6000000000000005	1.2000000000000002	14.0	0.0	0.0	1.3116845789519551	-0.6974350619936704	-0.8333247238624807	0.43244854141541217	-0.4063212259882094	-0.5417723879445325	0.0	0.0
2019-11-21 22:18:16.000008	1574392696.000008	16971.0	4.0	40.0	10.0	2.0	0.0	64.0	0.0	2.0	31.0	0.0	0.0	130.0	2.91	1.99	854.0	19.0	11.0	21.0	22.0	18.0	16.0	8.0	0.0	1524.0	3.8000000000000003	120.4322627508953	19.555721123684133	4.4827664217297425	35.0	21.06	51.0	0.0	95.0	0.0	3.4000000000000004	4.4	14.0	0.0	0.0	0.9326195115160495	-0.5384481260252881	-0.5750090481274549	0.33711135192378705	-0.40938182102746834	-0.4112401500538956	0.0	0.0
2019-11-21 22:18:19.000046	1574392699.000046	16971.0	4.0	40.0	10.0	2.0	0.0	64.0	0.0	2.0	31.0	0.0	0.0	130.0	2.91	1.99	855.0	19.0	11.0	21.0	22.0	18.0	19.0	46.0	0.0	1524.0	2.7	118.40006890979451	11.325273912394582	3.9749401626715333	35.0	21.06	51.0	0.0	95.0	0.0	22.200000000000003	5.2	14.0	0.0	0.0	0.8061187890008041	-0.4654128998284291	-0.36666203345749226	0.32827480088537214	-0.2880646455975582	-0.25884245219905955	0.0	0.0
2019-11-21 22:18:22.000083	1574392702.000083	16971.0	4.0	40.0	10.0	2.0	0.0	64.0	0.0	2.0	31.0	0.0	0.0	130.0	2.91	1.99	856.0	19.0	11.0	21.0	22.0	18.0	22.0	83.0	0.0	1524.0	1.6	117.36314327603358	2.514798847957109	3.5462928099247115	35.0	21.06	51.0	0.0	95.0	0.0	22.200000000000003	5.2	14.0	0.0	0.0	0.7945073559854509	-0.4849693613525899	-0.3666621500147778	0.3030935252210264	-0.34519937333192874	-0.28569338042792436	0.0	0.0
2019-11-21 22:18:26.000022	1574392706.000022	16971.0	4.0	40.0	10.0	2.0	0.0	64.0	0.0	2.0	31.0	0.0	0.0	130.0	2.91	1.99	857.0	19.0	11.0	21.0	22.0	18.0	26.0	22.0	0.0	1524.0	1.6	116.65180227098476	8.558030217607	4.435000609739936	35.0	21.06	51.0	0.0	95.0	0.0	15.600000000000001	3.1	14.0	0.0	0.0				0.19619828424128938	-0.42043211069008285	-0.2956654757685722	0.0	0.0
2019-11-21 22:18:29.000058	1574392709.000058	16971.0	4.0	40.0	10.0	2.0	0.0	64.0	0.0	2.0	31.0	0.0	0.0	130.0	2.91	1.99	858.0	19.0	11.0	21.0	22.0	18.0	29.0	58.0	0.0	1524.0	1.0	117.76957974027972	1.1655342728438924	3.2413828271569454	35.0	21.06	51.0	0.0	95.0	0.0	9.200000000000001	4.6000000000000005	14.0	0.0	0.0	1.1290799840260448	-0.5654011387694579	-0.19999759994843866	0.21468884530019222	-0.33432969407597557	-0.1372018781312224	0.0	0.0
2019-11-21 22:18:32.000093	1574392712.000093	16971.0	4.0	40.0	10.0	2.0	0.0	64.0	0.0	2.0	31.0	0.0	0.0	130.0	2.91	1.99	859.0	19.0	11.0	21.0	22.0	18.0	32.0	93.0	0.0	1524.0	0.4	117.99884923148707	-0.7337444784916396	3.3349827044665816	35.0	21.06	51.0	0.0	95.0	0.0	2.2	3.6	14.0	0.0	0.0	4.643589475908037	-2.405980034411269	-0.1999976635252207	0.28296568583588705	-0.20932956393273644	-0.22556940019239435	0.0	0.0
2019-11-21 22:18:36.000037	1574392716.000037	16971.0	4.0	40.0	10.0	2.0	0.0	64.0	0.0	2.0	31.0	0.0	0.0	130.0	2.91	1.99	860.0	19.0	11.0	21.0	22.0	18.0	36.0	37.0	0.0	1524.0	0.4	117.0676616345084	-0.2874737472618594	3.526781754831777	35.0	21.13	51.0	0.0	95.0	0.0	0.6000000000000001	3.6	14.0	0.0	0.0				0.29164193599700433	-0.28025987216299586	-0.24416466825300598	0.0	0.0
2019-11-21 22:18:39.000074	1574392719.000074	16971.0	4.0	40.0	10.0	2.0	0.0	64.0	0.0	2.0	31.0	0.0	0.0	130.0	2.91	1.99	861.0	19.0	11.0	21.0	22.0	18.0	39.0	74.0	0.0	1524.0	0.5	117.76888899810845	-0.7781429358351659	3.5968803940315204	35.0	21.13	51.0	0.0	95.0	0.0	0.6000000000000001	2.8000000000000003	14.0	0.0	0.0	2.7998715289631697	-1.513884888281877	0.033332922728616154	0.20453332937128907	-0.28734069230265824	-0.08964621421635655	0.0	0.0
2019-11-21 22:18:43.000009	1574392723.000009	16971.0	4.0	40.0	10.0	2.0	0.0	64.0	0.0	2.0	31.0	0.0	0.0	130.0	2.91	1.99	862.0	19.0	11.0	21.0	22.0	18.0	43.0	9.0	0.0	1524.0	0.5	116.51927816163263	-0.38051336119924256	3.5765023936877425	35.0	21.09	51.0	0.0	95.0	0.0	0.8	3.7	14.0	0.0	0.0				0.15291003416862597	-0.1810615271530978	-0.003639345482040708	0.0	0.0
2019-11-21 22:18:46.000060	1574392726.00006	16971.0	4.0	40.0	10.0	2.0	0.0	64.0	0.0	2.0	31.0	0.0	0.0	130.0	2.91	1.99	863.0	19.0	11.0	21.0	22.0	18.0	46.0	60.0	0.0	1524.0	0.2	115.24490216331971	-2.257016665497898	2.638572776107437	35.0	21.13	51.0	0.0	95.0	0.0	0.1	3.6	14.0	0.0	0.0	-51.140478566051875	25.832914582407476	-0.09999829930972637	0.1441101831467777	-0.185478612291041	-0.10031918807482378	0.0	0.0
2019-11-21 22:18:49.000095	1574392729.000095	16971.0	4.0	40.0	10.0	2.0	0.0	64.0	0.0	2.0	31.0	0.0	0.0	130.0	2.91	1.99	864.0	19.0	11.0	21.0	22.0	18.0	49.0	95.0	0.0	1524.0	0.2	116.4645516042722	2.9783479295364335	1.648148895251523	35.0	21.13	51.0	0.0	95.0	0.0	2.3000000000000003	4.2	14.0	0.0	0.0				0.19333655574038547	-0.2589506436831865	-0.06491178899482129	0.0	0.0
2019-11-21 22:18:53.000032	1574392733.000032	16971.0	4.0	40.0	10.0	2.0	0.0	64.0	0.0	2.0	31.0	0.0	0.0	130.0	2.91	1.99	865.0	19.0	11.0	21.0	22.0	18.0	53.0	32.0	0.0	1524.0	0.0	110.99916923368907	2.899732889708047	3.6802241749350757	35.0	21.13	51.0	0.0	95.0	0.0	2.3000000000000003	4.2	14.0	0.0	0.0	-1.1179643165635291	0.5476850673999812	-0.05000078679369173	0.054391388473877825	-0.13256037352018502	0.05716051287447259	0.0	0.0
2019-11-21 22:18:56.000083	1574392736.000083	16971.0	4.0	40.0	10.0	2.0	0.0	64.0	0.0	2.0	31.0	0.0	0.0	130.0	2.91	1.99	866.0	19.0	11.0	21.0	22.0	18.0	56.0	83.0	0.0	1524.0	0.0	115.86704795419686	4.638303126162665	2.2198246981717165	35.0	21.13	51.0	0.0	95.0	0.0	2.2	0.7000000000000001	14.0	0.0	0.0				0.21863041925163795	-0.2644907301942177	-0.12360984353676122	0.0	0.0
2019-11-21 22:19:00.000020	1574392740.00002	16971.0	4.0	40.0	10.0	2.0	0.0	64.0	0.0	2.0	31.0	0.0	0.0	130.0	2.91	1.99	867.0	19.0	11.0	21.0	22.0	19.0	0.0	20.0	0.0	1524.0	0.0	111.03502851896575	-0.11653887450336704	4.515955725114576	35.0	21.19	51.0	0.0	95.0	0.0	5.0	2.0	14.0	0.0	0.0				0.02544978711400757	-0.19022371121313314	-0.019830482297569504	0.0	0.0
2019-11-21 22:19:03.000055	1574392743.000055	16971.0	4.0	40.0	10.0	2.0	0.0	64.0	0.0	2.0	31.0	0.0	0.0	130.0	2.91	1.99	868.0	19.0	11.0	21.0	22.0	19.0	3.0	55.0	0.0	1524.0	1.0	118.36211038372821	-3.6999524280169673	3.927567807044089	35.0	21.150000000000002	51.0	0.0	95.0	0.0	2.4000000000000004	4.2	14.0	0.0	0.0	-7.524034568365436	2.6777085882858804	0.3333294392087012	0.1542735559726516	-0.077132509809722	-0.15472312644852507	0.0	0.0
2019-11-21 22:19:07.000004	1574392747.000004	16971.0	4.0	40.0	10.0	2.0	0.0	64.0	0.0	2.0	31.0	0.0	0.0	130.0	2.91	1.99	869.0	19.0	11.0	21.0	22.0	19.0	7.0	4.0	0.0	1524.0	1.1	117.87738536991992	1.9584929757196987	4.707587342739902	35.0	21.17	51.0	0.0	95.0	0.0	10.0	6.2	14.0	0.0	0.0	0.13090259897892703	-0.06523710462197359	0.025000318888917124	0.13478409122279247	-0.33144639653517155	-0.20086944759493874	0.0	0.0
2019-11-21 22:19:10.000040	1574392750.00004	16971.0	4.0	40.0	10.0	2.0	0.0	64.0	0.0	2.0	31.0	0.0	0.0	130.0	2.91	1.99	870.0	19.0	11.0	21.0	22.0	19.0	10.0	40.0	0.0	1524.0	0.0	117.9853085034419	1.201721181935661	4.127770529883558	35.0	21.19	51.0	0.0	95.0	0.0	10.0	6.2	14.0	0.0	0.0	-1.8558039635189725	1.0757719303691031	-0.3666622665721375	0.16592764185807582	-0.27613132966751813	0.08087339762534096	0.0	0.0
2019-11-21 22:19:13.000077	1574392753.000077	16971.0	4.0	40.0	10.0	2.0	0.0	64.0	0.0	2.0	31.0	0.0	0.0	130.0	2.91	1.99	871.0	19.0	11.0	21.0	22.0	19.0	13.0	77.0	0.0	1524.0	0.0	116.66042650813603	1.8293220981679994	6.150033489817457	35.0	21.19	51.0	0.0	95.0	0.0	1.9000000000000001	1.9000000000000001	14.0	0.0	0.0				0.15887559473008417	-0.09408724423648002	-0.010204698483885364	0.0	0.0
2019-11-21 22:19:17.000020	1574392757.00002	16971.0	4.0	40.0	10.0	2.0	0.0	64.0	0.0	2.0	31.0	0.0	0.0	130.0	2.91	1.99	872.0	19.0	11.0	21.0	22.0	19.0	17.0	20.0	0.0	1524.0	0.6000000000000001	119.38649320213256	1.4107504829079789	4.534503279523167	35.0	21.21	51.0	0.0	95.0	0.0	2.0	6.9	14.0	0.0	0.0	-3.8511888446853506	1.902539808371727	0.15000213685695585	0.053246861387364085	-0.04253215744852833	0.07127964180022535	0.0	0.0
2019-11-21 22:19:20.000062	1574392760.000062	16971.0	4.0	40.0	10.0	2.0	0.0	64.0	0.0	2.0	31.0	0.0	0.0	130.0	2.91	1.99	873.0	19.0	11.0	21.0	22.0	19.0	20.0	62.0	0.0	1524.0	0.0	118.69771724387654	2.0786130667355085	6.582076002433425	35.0	21.19	51.0	0.0	95.0	0.0	1.1	3.9000000000000004	14.0	0.0	0.0	9.263884457325936	-4.967251263694221	-0.19999720259446652	0.09521444276937323	-0.1753910772949025	-0.12199254031887075	0.0	0.0
2019-11-21 22:19:24.000000	1574392764.0	16971.0	4.0	40.0	10.0	2.0	0.0	64.0	0.0	2.0	31.0	0.0	0.0	130.0	2.91	1.99	874.0	19.0	11.0	21.0	22.0	19.0	24.0	0.0	0.0	1524.0	0.5	114.42041026354806	1.443123632568162	7.326486437839194	35.0	21.23	51.0	0.0	95.0	0.0	2.2	3.9000000000000004	14.0	0.0	0.0	-2.7599095194609684	1.7514918405257278	0.1250019371809761	-0.05213314964851456	-0.21003083049797333	-0.08484211777211345	0.0	0.0
2019-11-21 22:19:27.000045	1574392767.000045	16971.0	4.0	40.0	10.0	2.0	0.0	64.0	0.0	2.0	31.0	0.0	0.0	130.0	2.91	1.99	875.0	19.0	11.0	21.0	22.0	19.0	27.0	45.0	0.0	1524.0	0.5	119.28064473703496	1.000683953511063	5.008887849550493	35.0	21.25	51.0	0.0	95.0	0.0	2.2	6.5	14.0	0.0	0.0				-0.06756912059761647	-0.07631181983769561	-0.11625798938018775	0.0	0.0
2019-11-21 22:19:30.000082	1574392770.000082	16971.0	4.0	40.0	10.0	2.0	0.0	64.0	0.0	2.0	31.0	0.0	0.0	130.0	2.91	1.99	876.0	19.0	11.0	21.0	22.0	19.0	30.0	82.0	0.0	1524.0	0.6000000000000001	115.27894072283848	1.141087493589017	6.83410973725996	35.0	21.25	51.0	0.0	95.0	0.0	2.0	6.9	14.0	0.0	0.0	-0.8557970097160831	0.4227753934002059	0.033332922728616196	0.04206622456817191	-0.2081404703717562	-0.1066441622593764	0.0	0.0
2019-11-21 22:19:34.000020	1574392774.00002	16971.0	4.0	40.0	10.0	2.0	0.0	64.0	0.0	2.0	31.0	0.0	0.0	130.0	2.91	1.99	877.0	19.0	11.0	21.0	22.0	19.0	34.0	20.0	0.0	1524.0	0.0	111.99131771547809	-0.2627707551866103	5.880113266138522	35.0	21.25	51.0	0.0	95.0	0.0	1.2000000000000002	7.800000000000001	14.0	0.0	0.0	6.562106666835334	-2.8669139095799956	-0.15000232461717133	-0.02151215430369028	-0.21546557751389056	-0.024996242193974713	0.0	0.0
2019-11-21 22:19:37.000065	1574392777.000065	16971.0	4.0	40.0	10.0	2.0	0.0	64.0	0.0	2.0	31.0	0.0	0.0	130.0	2.91	1.99	878.0	19.0	11.0	21.0	22.0	19.0	37.0	65.0	0.0	1524.0	0.8	100.96509970014695	-2.647745011426585	7.995476907736632	35.0	21.25	51.0	0.0	95.0	0.0	1.0	5.1000000000000005	14.0	0.0	0.0	-13.32268393021833	7.476341538169137	0.26666266129469995	-0.0249219074576002	-0.05938964770333487	0.11616698444200307	0.0	0.0
2019-11-21 22:19:41.000002	1574392781.000002	16971.0	4.0	40.0	10.0	2.0	0.0	64.0	0.0	2.0	31.0	0.0	0.0	130.0	2.91	1.99	879.0	19.0	11.0	21.0	22.0	19.0	41.0	2.0	0.0	1524.0	0.0	96.36211642873091	-0.5969763205277934	7.236479211376599	35.0	21.25	51.0	0.0	95.0	0.0	1.0	5.1000000000000005	14.0	0.0	0.0	11.277083847686827	-2.0290676452522827	-0.20000315909607175	-0.027372092322077452	0.03924687837517476	-0.0027296702577250228	0.0	0.0
2019-11-21 22:19:44.000040	1574392784.00004	16971.0	4.0	40.0	10.0	2.0	0.0	64.0	0.0	2.0	31.0	0.0	0.0	130.0	2.91	1.99	880.0	19.0	11.0	21.0	22.0	19.0	44.0	40.0	0.0	1524.0	0.0	100.919011029944	-2.62998714908608	8.217908587190088	35.0	21.25	51.0	0.0	95.0	0.0	2.3000000000000003	7.5	14.0	0.0	0.0				-0.0451294735375566	-0.15679677563435915	-0.0034787596771568793	0.0	0.0
2019-11-21 22:19:47.000077	1574392787.000077	16971.0	4.0	40.0	10.0	2.0	0.0	64.0	0.0	2.0	31.0	0.0	0.0	130.0	2.91	1.99	881.0	19.0	11.0	21.0	22.0	19.0	47.0	77.0	0.0	1525.0	1.2000000000000002	94.37210515136003	-0.898324946584502	7.006979753100074	35.0	21.31	51.0	0.0	95.0	0.0	2.8000000000000003	8.5	14.0	0.0	0.0	8.04874186677616	-1.6082973276532395	0.399995072743394	-0.03390744613496237	-0.11261705182877768	0.039353331930079644	0.0	0.0
2019-11-21 22:19:51.000014	1574392791.000014	16971.0	4.0	40.0	10.0	2.0	0.0	64.0	0.0	2.0	31.0	0.0	0.0	130.0	2.91	1.99	882.0	19.0	11.0	21.0	22.0	19.0	51.0	14.0	0.0	1525.0	0.5	90.61082013451288	-0.9153974345336682	8.315387414634724	35.0	21.31	51.0	0.0	95.0	0.0	0.1	7.1000000000000005	14.0	0.0	0.0	99.91889518387788	-8.372862205855723	-0.1750027537779211	-0.06753566411070207	-0.08695511317674924	0.004091743582528293	0.0	0.0
2019-11-21 22:19:54.000058	1574392794.000058	16971.0	4.0	40.0	10.0	2.0	0.0	64.0	0.0	2.0	31.0	0.0	0.0	130.0	2.91	1.99	883.0	19.0	11.0	21.0	22.0	19.0	54.0	58.0	0.0	1525.0	0.0	79.31560182878418	0.8356469108735008	7.765209118242777	35.0	21.31	51.0	0.0	95.0	0.0	0.1	7.1000000000000005	14.0	0.0	0.0	95.30408695266154	-5.979325560224679	-0.16666422953460738	-0.04032646430927288	0.017020482189708256	0.0030132146194329166	0.0	0.0
2019-11-21 22:19:57.000096	1574392797.000096	16971.0	4.0	40.0	10.0	2.0	0.0	64.0	0.0	2.0	31.0	0.0	0.0	130.0	2.91	1.99	884.0	19.0	11.0	21.0	22.0	19.0	57.0	96.0	0.0	1525.0	0.0	85.92904228491828	1.240557741419784	9.45232469017039	35.0	21.31	51.0	0.0	95.0	0.0	2.7	7.4	14.0	0.0	0.0				0.06511440099002169	-0.06475621967304836	-0.025548909905641105	0.0	0.0
2019-11-21 22:20:01.000037	1574392801.000037	16971.0	4.0	40.0	10.0	2.0	0.0	64.0	0.0	2.0	31.0	0.0	0.0	130.0	2.91	1.99	885.0	19.0	11.0	21.0	22.0	20.0	1.0	37.0	0.0	1525.0	1.1	70.45362783395203	0.5809592541097071	7.160332776233548	35.0	21.31	51.0	0.0	95.0	0.0	1.3	10.0	14.0	0.0	0.0	-12.100512541766891	-0.6574584861325536	0.27500406509686376	-0.004246836108980362	-0.04155674247951111	-0.04670119417697	0.0	0.0
2019-11-21 22:20:04.000077	1574392804.000077	16971.0	4.0	40.0	10.0	2.0	0.0	64.0	0.0	2.0	31.0	0.0	0.0	130.0	2.91	1.99	886.0	19.0	11.0	21.0	22.0	20.0	4.0	77.0	0.0	1525.0	0.0	37.50414262687496	-1.4630417886015343	6.53108319856579	35.0	21.31	51.0	0.0	95.0	0.0	0.7000000000000001	7.4	14.0	0.0	0.0	29.676754861685456	6.796884206287069	-0.3666617712038706	-0.05399028374017395	-0.07643323329239386	-0.06341931969144735	0.0	0.0
2019-11-21 22:20:08.000017	1574392808.000017	16971.0	4.0	40.0	10.0	2.0	0.0	64.0	0.0	2.0	31.0	0.0	0.0	130.0	2.91	1.99	887.0	19.0	11.0	21.0	22.0	20.0	8.0	17.0	0.0	1525.0	0.0	23.353100696074392	-3.96056173022239	7.098163844897985	35.0	21.34	51.0	0.0	95.0	0.0	0.1	7.2	14.0	0.0	0.0				0.03672339286420902	-0.028889638514608417	0.051261888406848775	0.0	0.0
2019-11-21 22:20:11.000058	1574392811.000058	16971.0	4.0	40.0	10.0	2.0	0.0	64.0	0.0	2.0	31.0	0.0	0.0	130.0	2.91	1.99	888.0	19.0	11.0	21.0	22.0	20.0	11.0	58.0	0.0	1525.0	1.7000000000000002	18.2000043623306	-4.599997387785765	7.699979808763134	35.0	21.35	51.0	0.0	95.0	0.0	0.1	7.2	14.0	0.0	0.0	-223.89968493785338	-235.11783140365367	0.5666589208178219	0.05124446857741312	-0.03589359305093742	-0.019484722685022122	0.0	0.0
2019-11-21 22:20:15.000000	1574392815.0	16971.0	4.0	40.0	10.0	2.0	0.0	64.0	0.0	2.0	31.0	0.0	0.0	130.0	2.91	1.99	889.0	19.0	11.0	21.0	22.0	20.0	15.0	0.0	0.0	1525.0	1.7000000000000002	18.2000043623306	-4.599997387785765	7.699979808763134	35.0	21.38	51.0	0.0	95.0	0.0	2.9000000000000004	6.2	14.0	0.0	0.0				-0.1740469121608922	0.1622095251741469	-0.1453538520646649	0.0	0.0
2019-11-21 22:20:18.000041	1574392818.000041	16971.0	4.0	40.0	10.0	2.0	0.0	64.0	0.0	2.0	31.0	0.0	0.0	130.0	2.91	1.99	890.0	19.0	11.0	21.0	22.0	20.0	18.0	41.0	0.0	1525.0	0.0	18.2000043623306	-4.599997387785765	7.699979808763134	35.0	21.38	51.0	0.0	95.0	0.0	4.7	7.9	14.0	0.0	0.0	-2.2045591964320774	-6.7052048887710205	-0.5666589208178219	0.14132701275323611	0.04695309766034633	-0.019674401803984238	0.0	0.0
2019-11-21 22:20:21.000079	1574392821.000079	16971.0	4.0	40.0	10.0	2.0	0.0	64.0	0.0	2.0	31.0	0.0	0.0	130.0	2.91	1.99	891.0	19.0	11.0	21.0	22.0	20.0	21.0	79.0	0.0	1525.0	1.2000000000000002	18.2000043623306	-4.599997387785765	7.699979808763134	35.0	21.38	51.0	0.0	95.0	0.0	4.7	7.9	14.0	0.0	0.0	1.556161040496992	4.7330906937508095	0.39999494558999155	-0.16027914758658288	0.1502340023502079	0.015308147724532668	0.0	0.0
2019-11-21 22:20:25.000019	1574392825.000019	16971.0	4.0	40.0	10.0	2.0	0.0	64.0	0.0	2.0	31.0	0.0	0.0	130.0	2.91	1.99	892.0	19.0	11.0	21.0	22.0	20.0	25.0	19.0	0.0	1525.0	0.0	18.2000043623306	-4.599997387785765	7.699979808763134	35.0	21.38	51.0	0.0	95.0	0.0	4.7	7.9	14.0	0.0	0.0	-1.1671529898290618	-3.5499159859310487	-0.30000448829689996	-0.04067265758749915	0.23482954848736357	-0.07736806887851738	0.0	0.0
2019-11-21 22:20:28.000064	1574392828.000064	16971.0	4.0	40.0	10.0	2.0	0.0	64.0	0.0	2.0	31.0	0.0	0.0	130.0	2.91	1.99	893.0	19.0	11.0	21.0	22.0	20.0	28.0	64.0	0.0	1525.0	0.0	18.2000043623306	-4.599997387785765	7.699979808763134	35.0	21.38	51.0	0.0	95.0	0.0	4.7	7.9	14.0	0.0	0.0				0.20384708655100137	0.09816125559066412	-0.15258025168917783	0.0	0.0
2019-11-21 22:20:32.000005	1574392832.000005	16971.0	4.0	40.0	10.0	2.0	0.0	64.0	0.0	2.0	31.0	0.0	0.0	130.0	2.91	1.99	894.0	19.0	11.0	21.0	22.0	20.0	32.0	5.0	0.0	1525.0	0.8	18.2000043623306	-4.599997387785765	7.699979808763134	35.0	21.44	51.0	0.0	95.0	0.0	4.7	7.9	14.0	0.0	0.0	0.7781018077026717	2.366610093035108	0.20000294451280207	0.09949501139213346	0.19542255114430884	-0.04599749136995662	0.0	0.0
2019-11-21 22:20:35.000047	1574392835.000047	16971.0	4.0	40.0	10.0	2.0	0.0	64.0	0.0	2.0	31.0	0.0	0.0	130.0	2.91	1.99	895.0	19.0	11.0	21.0	22.0	20.0	35.0	47.0	0.0	1525.0	0.0	18.2000043623306	-4.599997387785765	7.699979808763134	35.0	21.44	51.0	0.0	95.0	0.0	4.7	7.9	14.0	0.0	0.0	-1.037439292061828	-3.155389532834637	-0.266662936792622	0.11470714070182647	0.21015078066336784	-0.015327141239919045	0.0	0.0
2019-11-21 22:20:38.000097	1574392838.000097	16971.0	4.0	40.0	10.0	2.0	0.0	64.0	0.0	2.0	31.0	0.0	0.0	130.0	2.91	1.99	896.0	19.0	11.0	21.0	22.0	20.0	38.0	97.0	0.0	1525.0	0.0	18.2000043623306	-4.599997387785765	7.699979808763134	35.0	21.41	51.0	0.0	95.0	0.0	4.7	7.9	14.0	0.0	0.0				0.08311901104121969	0.40052804325471825	0.016416959830495598	0.0	0.0
2019-11-21 22:20:42.000042	1574392842.000042	16971.0	4.0	40.0	10.0	2.0	0.0	64.0	0.0	2.0	31.0	0.0	0.0	130.0	2.91	1.99	897.0	19.0	11.0	21.0	22.0	20.0	42.0	42.0	0.0	1525.0	0.0	18.2000043623306	-4.599997387785765	7.699979808763134	35.0	21.44	51.0	0.0	95.0	0.0	4.7	7.9	14.0	0.0	0.0				0.09254498537859383	0.23569909972496686	-0.0048332256429815465	0.0	0.0
2019-11-21 22:20:45.000088	1574392845.000088	16971.0	4.0	40.0	10.0	2.0	0.0	64.0	0.0	2.0	31.0	0.0	0.0	130.0	2.91	1.99	898.0	19.0	11.0	21.0	22.0	20.0	45.0	88.0	0.0	1525.0	1.0	18.2000043623306	-4.599997387785765	7.699979808763134	35.0	21.44	51.0	0.0	95.0	0.0	4.7	7.9	14.0	0.0	0.0	1.2967973630784775	3.94423158730865	0.33332822065777884	-0.0400930384863801	0.288966125510718	0.058686681387293035	0.0	0.0
2019-11-21 22:20:49.000030	1574392849.00003	16971.0	4.0	40.0	10.0	2.0	0.0	64.0	0.0	2.0	31.0	0.0	0.0	130.0	2.91	1.99	899.0	19.0	11.0	21.0	22.0	20.0	49.0	30.0	0.0	1525.0	2.3000000000000003	18.2000043623306	-4.599997387785765	7.699979808763134	35.0	21.44	51.0	0.0	95.0	0.0	4.7	7.9	14.0	0.0	0.0	1.2644151360523432	3.8457404842725706	0.32500470734500203	0.11949683801160418	0.21742810683899144	-0.048944091182087986	0.0	0.0
2019-11-21 22:20:52.000076	1574392852.000076	16971.0	4.0	40.0	10.0	2.0	0.0	64.0	0.0	2.0	31.0	0.0	0.0	130.0	2.91	1.99	900.0	19.0	11.0	21.0	22.0	20.0	52.0	76.0	0.0	1525.0	1.5	18.2000043623306	-4.599997387785765	7.699979808763134	35.0	21.44	51.0	0.0	95.0	0.0	4.7	7.9	14.0	0.0	0.0	-1.0374378904627823	-3.1553852698469207	-0.26666257652622316	-0.01232588418324966	0.2982994385794336	0.06811400386334551	0.0	0.0
2019-11-21 22:20:56.000021	1574392856.000021	16971.0	4.0	40.0	10.0	2.0	0.0	64.0	0.0	2.0	31.0	0.0	0.0	130.0	2.91	1.99	901.0	19.0	11.0	21.0	22.0	20.0	56.0	21.0	0.0	1525.0	1.5	18.2000043623306	-4.599997387785765	7.699979808763134	35.0	21.44	51.0	0.0	95.0	0.0	4.7	7.9	14.0	0.0	0.0				0.044185391880769864	0.3334808380505467	-0.06304904279565113	0.0	0.0
2019-11-21 22:20:59.000066	1574392859.000066	16971.0	4.0	40.0	10.0	2.0	0.0	64.0	0.0	2.0	31.0	0.0	0.0	130.0	2.91	1.99	902.0	19.0	11.0	21.0	22.0	20.0	59.0	66.0	0.0	1525.0	0.0	18.2000043623306	-4.599997387785765	7.699979808763134	35.0	21.44	51.0	0.0	95.0	0.0	4.7	7.9	14.0	0.0	0.0	-1.9451966629695974	-5.916349261690907	-0.49999248992756234	0.1822939994017872	0.17464510058591864	-0.10881170260333012	0.0	0.0
2019-11-21 22:21:03.000021	1574392863.000021	16971.0	4.0	40.0	10.0	2.0	0.0	64.0	0.0	2.0	31.0	0.0	0.0	130.0	2.91	1.99	903.0	19.0	11.0	21.0	22.0	21.0	3.0	21.0	0.0	1525.0	0.8	18.2000043623306	-4.599997387785765	7.699979808763134	35.0	21.47	51.0	0.0	95.0	0.0	4.7	7.9	14.0	0.0	0.0	0.7780991177204212	2.3666019114076127	0.2000022530809541	0.15336241048814442	0.20997772592448966	-0.06610843868104715	0.0	0.0
2019-11-21 22:21:06.000071	1574392866.000071	16971.0	4.0	40.0	10.0	2.0	0.0	64.0	0.0	2.0	31.0	0.0	0.0	130.0	2.91	2.0	904.0	19.0	11.0	21.0	22.0	21.0	6.0	71.0	0.0	1525.0	0.1	18.2000043623306	-4.599997387785765	7.699979808763134	35.0	21.47	51.0	0.0	95.0	0.0	4.7	7.9	14.0	0.0	0.0	-0.9077569277590827	-2.7609583810118816	-0.23332943922819793	-0.16143916574683265	0.2966642697926149	-0.0318387624034179	0.0	0.0
2019-11-21 22:21:10.000024	1574392870.000024	16971.0	4.0	40.0	10.0	2.0	0.0	64.0	0.0	2.0	31.0	0.0	0.0	130.0	2.91	2.0	905.0	19.0	11.0	21.0	22.0	21.0	10.0	24.0	0.0	1525.0	0.1	18.2000043623306	-4.599997387785765	7.699979808763134	35.0	21.5	51.0	0.0	95.0	0.0	4.7	7.9	14.0	0.0	0.0				6.486789029615248e-05	0.309280331367417	-0.0016347542376467308	0.0	0.0
2019-11-21 22:21:13.000070	1574392873.00007	16971.0	4.0	40.0	10.0	2.0	0.0	64.0	0.0	2.0	31.0	0.0	0.0	130.0	2.91	2.0	906.0	19.0	11.0	21.0	22.0	21.0	13.0	70.0	0.0	1525.0	1.7000000000000002	18.2000043623306	-4.599997387785765	7.699979808763134	35.0	21.5	51.0	0.0	95.0	0.0	4.7	7.9	14.0	0.0	0.0	2.074875780925564	6.31077053969384	0.5333251530524461	0.08934532543445566	0.34963514048470423	-0.18224895434885852	0.0	0.0
2019-11-21 22:21:17.000014	1574392877.000014	16971.0	4.0	40.0	10.0	2.0	0.0	64.0	0.0	2.0	31.0	0.0	0.0	130.0	2.91	2.0	907.0	19.0	11.0	21.0	22.0	21.0	17.0	14.0	0.0	1525.0	1.2000000000000002	18.2000043623306	-4.599997387785765	7.699979808763134	35.0	21.5	51.0	0.0	95.0	0.0	4.7	7.9	14.0	0.0	0.0	-0.4863132819706836	-1.4791302501749688	-0.12500175091096544	0.13725884885766945	0.4198703278315015	-0.014963830289564356	0.0	0.0
2019-11-21 22:21:20.000066	1574392880.000066	16971.0	4.0	40.0	10.0	2.0	0.0	64.0	0.0	2.0	31.0	0.0	0.0	130.0	2.91	2.0	908.0	19.0	11.0	21.0	22.0	21.0	20.0	66.0	0.0	1525.0	0.1	18.2000043623306	-4.599997387785765	7.699979808763134	35.0	21.5	51.0	0.0	95.0	0.0	4.7	7.9	14.0	0.0	0.0	-1.426474265280067	-4.33864612605636	-0.36666031424613754	0.05530466266534123	0.603636015807159	-0.16373440294553843	0.0	0.0
2019-11-21 22:21:24.000012	1574392884.000012	16971.0	4.0	40.0	10.0	2.0	0.0	64.0	0.0	2.0	31.0	0.0	0.0	130.0	2.91	2.0	909.0	19.0	11.0	21.0	22.0	21.0	24.0	12.0	0.0	1525.0	0.1	18.2000043623306	-4.599997387785765	7.699979808763134	35.0	21.5	51.0	0.0	95.0	0.0	4.7	7.9	14.0	0.0	0.0				0.13552554038914727	0.3235154056162402	-0.060104993396465856	0.0	0.0
2019-11-21 22:21:27.000063	1574392887.000063	16971.0	4.0	40.0	10.0	2.0	0.0	64.0	0.0	2.0	31.0	0.0	0.0	130.0	2.91	2.0	910.0	19.0	11.0	21.0	22.0	21.0	27.0	63.0	0.0	1525.0	1.0	18.2000043623306	-4.599997387785765	7.699979808763134	35.0	21.53	51.0	0.0	95.0	0.0	4.7	7.9	14.0	0.0	0.0	1.1671156789660728	3.5498025042965686	0.2999948979291791	0.14491014154537918	0.5596436593993749	-0.0940958307863567	0.0	0.0
2019-11-21 22:21:31.000011	1574392891.000011	16971.0	4.0	40.0	10.0	2.0	0.0	64.0	0.0	2.0	31.0	0.0	0.0	130.0	2.91	2.0	911.0	19.0	11.0	21.0	22.0	21.0	31.0	11.0	0.0	1525.0	0.5	18.2000043623306	-4.599997387785765	7.699979808763134	35.0	21.5	51.0	0.0	95.0	0.0	4.7	7.9	14.0	0.0	0.0	-0.48631278919326343	-1.4791287513839309	-0.1250016242476753	0.12184310899340606	0.5273567441760637	-0.12052435920942518	0.0	0.0
2019-11-21 22:21:34.000070	1574392894.00007	16971.0	4.0	40.0	10.0	2.0	0.0	64.0	0.0	2.0	31.0	0.0	0.0	130.0	2.91	2.0	912.0	19.0	11.0	21.0	22.0	21.0	34.0	70.0	0.0	1525.0	0.2	18.2000043623306	-4.599997387785765	7.699979808763134	35.0	21.56	51.0	0.0	95.0	0.0	4.7	7.9	14.0	0.0	0.0	-0.3890375084638422	-1.183264304215032	-0.09999802911192418	0.02702309696770569	0.5400287325472609	-0.07155920802854678	0.0	0.0
2019-11-21 22:21:38.000016	1574392898.000016	16971.0	4.0	40.0	10.0	2.0	0.0	64.0	0.0	2.0	31.0	0.0	0.0	130.0	2.91	2.0	913.0	19.0	11.0	21.0	22.0	21.0	38.0	16.0	0.0	1525.0	0.2	18.2000043623306	-4.599997387785765	7.699979808763134	35.0	21.53	51.0	0.0	95.0	0.0	4.7	7.9	14.0	0.0	0.0				0.0745203373822907	0.5526241324183154	-0.03755379588448725	0.0	0.0
2019-11-21 22:21:41.000073	1574392901.000073	16971.0	4.0	40.0	10.0	2.0	0.0	64.0	0.0	2.0	31.0	0.0	0.0	130.0	2.91	2.0	914.0	19.0	11.0	21.0	22.0	21.0	41.0	73.0	0.0	1525.0	0.8	18.2000043623306	-4.599997387785765	7.699979808763134	35.0	21.56	51.0	0.0	95.0	0.0	4.7	7.9	14.0	0.0	0.0	0.7780755734397342	2.366530301071079	0.1999962012694595	0.0947769316751609	0.5584045683938013	-0.035052406752951015	0.0	0.0
2019-11-21 22:21:45.000018	1574392905.000018	16971.0	4.0	40.0	10.0	2.0	0.0	64.0	0.0	2.0	31.0	0.0	0.0	130.0	2.91	2.0	915.0	19.0	11.0	21.0	22.0	21.0	45.0	18.0	0.0	1525.0	2.0	18.2000043623306	-4.599997387785765	7.699979808763134	35.0	21.56	51.0	0.0	95.0	0.0	4.7	7.9	14.0	0.0	0.0	1.1671515984551173	3.5499117540431544	0.30000413065875664	0.06145049247121051	0.6573701806352961	-0.06383010721097099	0.0	0.0
2019-11-21 22:21:48.000066	1574392908.000066	16971.0	4.0	40.0	10.0	2.0	0.0	64.0	0.0	2.0	31.0	0.0	0.0	130.0	2.91	2.0	916.0	19.0	11.0	21.0	22.0	21.0	48.0	66.0	0.0	1525.0	3.2	264.8464148097629	-22.16935572857799	3.223194235560019	35.0	21.56	51.0	0.0	95.0	0.0	4.7	7.9	14.0	0.0	0.0	1.5561557226619362	4.7330745194635995	0.39999357869602076	0.1080162953891954	0.6350495627078077	-0.06952361350660913	0.0	0.0
2019-11-21 22:21:52.000008	1574392912.000008	16971.0	4.0	40.0	10.0	2.0	0.0	64.0	0.0	2.0	31.0	0.0	0.0	130.0	2.91	2.0	917.0	19.0	11.0	21.0	22.0	21.0	52.0	8.0	0.0	1525.0	3.2	323.40289740605226	-21.97700921882956	2.0088025159988168	35.0	21.56	51.0	0.0	95.0	0.0	4.7	7.9	14.0	0.0	0.0				0.02513922635075891	0.6633404247933189	-0.09739866597394649	0.0	0.0
2019-11-21 22:21:55.000052	1574392915.000052	16971.0	4.0	40.0	10.0	2.0	0.0	64.0	0.0	2.0	31.0	0.0	0.0	130.0	2.91	2.0	918.0	19.0	11.0	21.0	22.0	21.0	55.0	52.0	0.0	1525.0	4.5	313.95016902204327	-24.427729950490537	2.288882019722109	35.0	21.56	51.0	0.0	95.0	0.0	4.7	7.9	14.0	0.0	0.0	1.6858377777886684	5.127504730922169	0.43332699678997916	0.12338652110157841	0.6501340933300809	-0.08093470887279122	0.0	0.0
2019-11-21 22:21:58.000094	1574392918.000094	16971.0	4.0	40.0	10.0	2.0	0.0	64.0	0.0	2.0	31.0	0.0	0.0	130.0	2.91	2.0	919.0	19.0	11.0	21.0	22.0	21.0	58.0	94.0	0.0	1525.0	6.0	325.84666987546694	-19.156893183951865	4.206412572791775	35.0	21.56	51.0	0.0	95.0	0.0	0.6000000000000001	2.4000000000000004	14.0	0.0	0.0	-0.804264100723292	0.6796558600863788	0.4999930064861662	-0.5336023604020947	0.3383961961493488	0.13470536516770387	0.0	0.0
2019-11-21 22:22:02.000040	1574392922.00004	16971.0	4.0	40.0	10.0	2.0	0.0	64.0	0.0	2.0	31.0	0.0	0.0	130.0	2.91	2.0	920.0	19.0	11.0	21.0	22.0	22.0	2.0	40.0	0.0	1525.0	7.1000000000000005	317.4806751543093	-16.67764186121385	4.109527942399101	35.0	21.56	51.0	0.0	95.0	0.0	22.6	2.4000000000000004	14.0	0.0	0.0	-0.40529279634352094	0.5515375025920283	0.27500370447857464	-0.36297605602086547	0.48790583391543274	0.10486791686127676	0.0	0.0
2019-11-21 22:22:05.000080	1574392925.00008	16971.0	4.0	40.0	10.0	2.0	0.0	64.0	0.0	2.0	31.0	0.0	0.0	130.0	2.91	2.0	921.0	19.0	11.0	21.0	22.0	22.0	5.0	80.0	0.0	1525.0	8.1	296.80209972986285	-16.698131229932994	2.1081008764619864	35.0	21.56	51.0	0.0	95.0	0.0	22.6	2.0	14.0	0.0	0.0	-0.44830520840090093	0.6980391127116802	0.3333288829126093	-0.4034684523891432	0.628098903325414	0.12744400954192373	0.0	0.0
2019-11-21 22:22:09.000034	1574392929.000034	16971.0	4.0	40.0	10.0	2.0	0.0	64.0	0.0	2.0	31.0	0.0	0.0	130.0	2.91	2.0	922.0	19.0	11.0	21.0	22.0	22.0	9.0	34.0	0.0	1526.0	8.1	312.0510719393858	-16.41919181374705	3.3168365708217213	35.0	21.59	51.0	0.0	95.0	0.0	17.8	5.800000000000001	14.0	0.0	0.0				-0.37913994102345844	0.6205738305076112	0.04981993586747324	0.0	0.0
2019-11-21 22:22:12.000074	1574392932.000074	16971.0	4.0	40.0	10.0	2.0	0.0	64.0	0.0	2.0	31.0	0.0	0.0	130.0	2.91	2.0	923.0	19.0	11.0	21.0	22.0	22.0	12.0	74.0	0.0	1526.0	9.0	291.2783197256211	-16.846522451840077	2.026736283691969	35.0	21.63	51.0	0.0	95.0	0.0	16.900000000000002	3.5	14.0	0.0	0.0	-0.7448551885359938	0.6967793542101609	0.29999601846257196	-0.47519454994356847	0.4995683962594121	0.08401521982788934	0.0	0.0
2019-11-21 22:22:16.000013	1574392936.000013	16971.0	4.0	40.0	10.0	2.0	0.0	64.0	0.0	2.0	31.0	0.0	0.0	130.0	2.91	2.0	924.0	19.0	11.0	21.0	22.0	22.0	16.0	13.0	0.0	1526.0	9.700000000000001	274.9253762554898	-17.60143317901885	1.7176583259766558	35.0	21.63	51.0	0.0	95.0	0.0	17.2	2.1	14.0	0.0	0.0	-0.5214468935947223	0.26226046538147235	0.17500265989770164	-0.6851713369489071	0.36216281119359833	0.05049096168620021	0.0	0.0
2019-11-21 22:22:19.000062	1574392939.000062	16971.0	4.0	40.0	10.0	2.0	0.0	64.0	0.0	2.0	31.0	0.0	0.0	130.0	2.91	2.0	925.0	19.0	11.0	21.0	22.0	22.0	19.0	62.0	0.0	1526.0	10.8	256.90070860125064	-18.743148666808942	1.3448124208500123	35.0	21.63	51.0	0.0	95.0	0.0	17.6	2.1	14.0	0.0	0.0	-1.1670027315480527	0.24571333027186504	0.3666606930540341	-0.7300541039532775	0.19690681334653676	0.049776622612318494	0.0	0.0
2019-11-21 22:22:23.000004	1574392943.000004	16971.0	4.0	40.0	10.0	2.0	0.0	64.0	0.0	2.0	31.0	0.0	0.0	130.0	2.91	2.0	926.0	19.0	11.0	21.0	22.0	22.0	23.0	4.0	0.0	1526.0	12.0	243.56758484174227	-19.409618514838556	1.554816937204493	35.0	21.63	51.0	0.0	95.0	0.0	17.6	1.9000000000000001	14.0	0.0	0.0	-0.9740576507565337	-0.058040294490639605	0.3000043452415401	-0.7511658316374128	-0.001976222489261624	0.07137217892951628	0.0	0.0
2019-11-21 22:22:26.000043	1574392946.000043	16971.0	4.0	40.0	10.0	2.0	0.0	64.0	0.0	2.0	31.0	0.0	0.0	130.0	2.91	2.0	927.0	19.0	11.0	21.0	22.0	22.0	26.0	43.0	0.0	1526.0	12.0	252.2520091074529	-18.989401848585334	1.3447086040778833	35.0	21.63	51.0	0.0	95.0	0.0	18.7	1.5	14.0	0.0	0.0				-0.8045300692522691	-0.007938339889570378	0.06255677764029	0.0	0.0
2019-11-21 22:22:29.000082	1574392949.000082	16971.0	4.0	40.0	10.0	2.0	0.0	64.0	0.0	2.0	31.0	0.0	0.0	130.0	2.91	2.0	928.0	19.0	11.0	21.0	22.0	22.0	29.0	82.0	0.0	1526.0	13.0	236.3722465820986	-19.729638126021516	1.5540718671729592	35.0	21.67	51.0	0.0	95.0	0.0	19.5	1.3	14.0	0.0	0.0	-0.9368135704415843	-0.267035146419348	0.3333289888736268	-0.7564505990871758	-0.18653028947360653	0.10906393652140689	0.0	0.0
2019-11-21 22:22:33.000024	1574392953.000024	16971.0	4.0	40.0	10.0	2.0	0.0	64.0	0.0	2.0	31.0	0.0	0.0	130.0	2.91	2.0	929.0	19.0	11.0	21.0	22.0	22.0	33.0	24.0	0.0	1526.0	14.100000000000001	223.30405539067868	-20.10872384937008	1.6087348612876202	35.0	21.63	51.0	0.0	95.0	0.0	20.1	1.6	14.0	0.0	0.0	-0.6840826723610519	-0.3684945932509431	0.27500398313807894	-0.7288681172349335	-0.32878239750404253	0.09563159922272954	0.0	0.0
2019-11-21 22:22:36.000066	1574392956.000066	16971.0	4.0	40.0	10.0	2.0	0.0	64.0	0.0	2.0	31.0	0.0	0.0	130.0	2.91	2.0	930.0	19.0	11.0	21.0	22.0	22.0	36.0	66.0	0.0	1526.0	15.3	208.82125807710517	-20.370451443083997	1.359073137503355	35.0	21.69	51.0	0.0	95.0	0.0	20.6	1.6	14.0	0.0	0.0	-0.8429727324301676	-0.7050846284985515	0.3999944051889327	-0.6408404814057117	-0.4509593657501931	0.09421851109988469	0.0	0.0
2019-11-21 22:22:40.000008	1574392960.000008	16971.0	4.0	40.0	10.0	2.0	0.0	64.0	0.0	2.0	31.0	0.0	0.0	130.0	2.91	2.0	931.0	19.0	11.0	21.0	22.0	22.0	40.0	8.0	0.0	1526.0	16.7	197.4239811143472	-20.39999040829442	1.209395254272593	35.0	21.69	51.0	0.0	95.0	0.0	20.6	1.5	14.0	0.0	0.0	-0.7376221415347566	-0.6169666154408192	0.3500050694484633	-0.6681252975270305	-0.43719759346665965	0.09460893758719757	0.0	0.0
2019-11-21 22:22:43.000049	1574392963.000049	16971.0	4.0	40.0	10.0	2.0	0.0	64.0	0.0	2.0	31.0	0.0	0.0	130.0	2.91	2.0	932.0	19.0	11.0	21.0	22.0	22.0	43.0	49.0	0.0	1526.0	16.7	205.1705161724123	-20.39999040829442	1.2804635240204962	35.0	21.69	51.0	0.0	95.0	0.0	20.8	1.7000000000000002	14.0	0.0	0.0				-0.5418227588148488	-0.5975436448497355	0.10752995178069824	0.0	0.0
2019-11-21 22:22:46.000092	1574392966.000092	16971.0	4.0	40.0	10.0	2.0	0.0	64.0	0.0	2.0	31.0	0.0	0.0	130.0	2.91	2.0	933.0	19.0	11.0	21.0	22.0	22.0	46.0	92.0	0.0	1526.0	17.8	191.29783759431893	-20.30279342673604	1.2971886508162636	35.0	21.69	51.0	0.0	95.0	0.0	21.0	1.3	14.0	0.0	0.0	-0.45228175890664024	-0.8766552349510999	0.36666142153295916	-0.42954145850505815	-0.6269388066000757	0.1042538642172092	0.0	0.0
2019-11-21 22:22:50.000034	1574392970.000034	16971.0	4.0	40.0	10.0	2.0	0.0	64.0	0.0	2.0	31.0	0.0	0.0	130.0	2.91	2.0	934.0	19.0	11.0	21.0	22.0	22.0	50.0	34.0	0.0	1526.0	19.1	179.89285187687662	-20.311225686913332	1.2331331212655054	35.0	21.69	51.0	0.0	95.0	0.0	21.0	1.2000000000000002	14.0	0.0	0.0	-0.24672686761601012	-0.838846489159984	0.32500470734500214	-0.34392092047479256	-0.7215299284364852	0.10875184058309995	0.0	0.0
2019-11-21 22:22:53.000077	1574392973.000077	16971.0	4.0	40.0	10.0	2.0	0.0	64.0	0.0	2.0	31.0	0.0	0.0	130.0	2.91	2.0	935.0	19.0	11.0	21.0	22.0	22.0	53.0	77.0	0.0	1526.0	20.200000000000003	167.9067545829793	-20.919987328490926	0.8400002924616109	35.0	21.69	51.0	0.0	95.0	0.0	20.8	1.2000000000000002	14.0	0.0	0.0	-0.10249377477000611	-0.9918117568370671	0.36666142153295916	-0.1862743439207053	-0.7833619711327207	0.10468472180776628	0.0	0.0
2019-11-21 22:22:57.000018	1574392977.000018	16971.0	4.0	40.0	10.0	2.0	0.0	64.0	0.0	2.0	31.0	0.0	0.0	130.0	2.91	2.0	936.0	19.0	11.0	21.0	22.0	22.0	57.0	18.0	0.0	1526.0	20.200000000000003	158.5101703596307	-19.802582881683506	1.3526564454726746	35.0	21.69	51.0	0.0	95.0	0.0	20.8	1.4000000000000001	14.0	0.0	0.0				-0.15345730215260078	-0.768132421346026	0.11493667688399797	0.0	0.0
2019-11-21 22:23:00.000059	1574392980.000059	16971.0	4.0	40.0	10.0	2.0	0.0	64.0	0.0	2.0	31.0	0.0	0.0	130.0	2.91	2.0	937.0	19.0	11.0	21.0	22.0	23.0	0.0	59.0	0.0	1526.0	21.5	164.87531450343928	-20.721979084120942	0.9283135025521035	35.0	21.69	51.0	0.0	95.0	0.0	21.0	1.1	14.0	0.0	0.0	0.09978220569528226	-1.161526970079668	0.43332741003715686	-0.02288892343688996	-0.6622148672587015	0.09589351784891789	0.0	0.0
2019-11-21 22:23:03.000095	1574392983.000095	16971.0	4.0	40.0	10.0	2.0	0.0	64.0	0.0	2.0	31.0	0.0	0.0	130.0	2.91	2.0	938.0	19.0	11.0	21.0	22.0	23.0	3.0	95.0	0.0	1526.0	22.6	154.07136119906116	-17.214222354170815	1.6485780056715895	35.0	21.69	51.0	0.0	95.0	0.0	21.6	0.8	14.0	0.0	0.0	0.21839420513178234	-0.9303979957871332	0.36666226657213796	0.024795726205122465	-0.5862111744108527	0.09449143325090066	0.0	0.0
2019-11-21 22:23:07.000025	1574392987.000025	16971.0	4.0	40.0	10.0	2.0	0.0	64.0	0.0	2.0	31.0	0.0	0.0	130.0	2.91	2.0	939.0	19.0	11.0	21.0	22.0	23.0	7.0	25.0	0.0	1526.0	23.8	146.20854537423773	-13.649439085233308	2.3423366544170765	35.0	21.71	51.0	0.0	95.0	0.0	20.3	1.4000000000000001	14.0	0.0	0.0	0.31672143926781077	-0.7757151594056033	0.30000523933977624	0.11756610154711293	-0.4738785296153695	0.07623221718269335	0.0	0.0
2019-11-21 22:23:10.000068	1574392990.000068	16971.0	4.0	40.0	10.0	2.0	0.0	64.0	0.0	2.0	31.0	0.0	0.0	130.0	2.91	2.0	940.0	19.0	11.0	21.0	22.0	23.0	10.0	68.0	0.0	1526.0	24.3	138.63688554378166	-11.26523635726726	1.762097777004436	35.0	21.73	51.0	0.0	95.0	0.0	15.100000000000001	1.4000000000000001	14.0	0.0	0.0	0.3149821463752656	-0.5522224884925294	0.16666428251498122	0.1514676002586034	-0.3845984702149741	0.043480832331058525	0.0	0.0
2019-11-21 22:23:13.000094	1574392993.000094	16971.0	4.0	40.0	10.0	2.0	0.0	64.0	0.0	2.0	31.0	0.0	0.0	130.0	2.91	2.0	941.0	19.0	11.0	21.0	22.0	23.0	13.0	94.0	0.0	1526.0	24.3	142.24754524328762	-12.56502420096704	2.5564098121475043	35.0	21.73	51.0	0.0	95.0	0.0	15.100000000000001	1.9000000000000001	14.0	0.0	0.0				0.14095384969250696	-0.34843820969265205	0.01472502234434965	0.0	0.0
2019-11-21 22:23:17.000018	1574392997.000018	16971.0	4.0	40.0	10.0	2.0	0.0	64.0	0.0	2.0	31.0	0.0	0.0	130.0	2.91	2.0	942.0	19.0	11.0	21.0	22.0	23.0	17.0	18.0	0.0	1526.0	25.0	137.4374752558595	-10.999987525598621	1.715644897038743	35.0	21.75	51.0	0.0	95.0	0.0	13.200000000000001	2.7	14.0	0.0	0.0	0.4650147156097319	-0.6148596692558588	0.17500332749256295	0.14780927167447888	-0.30229241910753785	0.046623090386340146	0.0	0.0
2019-11-21 22:23:20.000041	1574393000.000041	16971.0	4.0	40.0	10.0	2.0	0.0	64.0	0.0	2.0	31.0	0.0	0.0	130.0	2.91	2.0	943.0	19.0	11.0	21.0	22.0	23.0	20.0	41.0	0.0	1526.0	25.5	134.7886653092457	-11.08893233084317	2.7446822717653934	35.0	21.75	51.0	0.0	95.0	0.0	11.3	1.6	14.0	0.0	0.0	0.5754838165387163	-0.6366771384780144	0.16666538186533922	0.20545325641187817	-0.25792678763110394	-0.00536019141957321	0.0	0.0
2019-11-21 22:23:23.000063	1574393003.000063	16971.0	4.0	40.0	10.0	2.0	0.0	64.0	0.0	2.0	31.0	0.0	0.0	130.0	2.91	2.0	944.0	19.0	11.0	21.0	22.0	23.0	23.0	63.0	0.0	1526.0	25.8	134.17979834037965	-9.217216775425921	3.2265625038024655	35.0	21.75	51.0	0.0	95.0	0.0	11.3	2.3000000000000003	14.0	0.0	0.0	0.36347546945548914	-0.3647464577775834	0.09999926885503677	0.18876028885463658	-0.21678742476156618	0.019384679949961577	0.0	0.0
2019-11-21 22:23:26.000098	1574393006.000098	16971.0	4.0	40.0	10.0	2.0	0.0	64.0	0.0	2.0	31.0	0.0	0.0	130.0	2.91	2.0	945.0	19.0	11.0	21.0	22.0	23.0	26.0	98.0	0.0	1526.0	26.1	134.388242787141	-11.095368995154658	3.296126354161402	35.0	21.75	51.0	0.0	95.0	0.0	11.3	2.3000000000000003	14.0	0.0	0.0	0.3679028428428603	-0.3602770817494265	0.09999883176261058	0.17720869867903094	-0.19414218989818532	-0.007992947767962284	0.0	0.0
2019-11-21 22:23:30.000019	1574393010.000019	16971.0	4.0	40.0	10.0	2.0	0.0	64.0	0.0	2.0	31.0	0.0	0.0	130.0	2.91	2.0	946.0	19.0	11.0	21.0	22.0	23.0	30.0	19.0	0.0	1526.0	26.1	134.08546757836444	-8.301088696954608	3.2073653292144324	35.0	21.75	51.0	0.0	95.0	0.0	11.5	3.4000000000000004	14.0	0.0	0.0				0.1544743423553531	-0.19138159975627858	0.0021819323107638497	0.0	0.0
2019-11-21 22:23:33.000040	1574393013.00004	16971.0	4.0	40.0	10.0	2.0	0.0	64.0	0.0	2.0	31.0	0.0	0.0	130.0	2.91	2.0	947.0	19.0	11.0	21.0	22.0	23.0	33.0	40.0	0.0	1526.0	26.3	134.08721764574412	-5.5380238977392375	3.412276312525868	35.0	21.75	51.0	0.0	95.0	0.0	8.700000000000001	3.2	14.0	0.0	0.0	0.32033744349618404	-0.31042857899930976	0.06666620042915021	0.11228867735626608	-0.2072178826544267	-0.009899598264405944	0.0	0.0
2019-11-21 22:23:36.000062	1574393016.000062	16971.0	4.0	40.0	10.0	2.0	0.0	64.0	0.0	2.0	31.0	0.0	0.0	130.0	2.91	2.0	948.0	19.0	11.0	21.0	22.0	23.0	36.0	62.0	0.0	1526.0	26.6	134.46665489390364	-4.167311197299625	3.4667597286715055	35.0	21.75	51.0	0.0	95.0	0.0	5.9	3.4000000000000004	14.0	0.0	0.0	0.7105977223661735	-0.6838234677180416	0.09999926885503677	0.12356187417723251	-0.1315783821000382	-0.022551997998982467	0.0	0.0
2019-11-21 22:23:39.000084	1574393019.000084	16971.0	4.0	40.0	10.0	2.0	0.0	64.0	0.0	2.0	31.0	0.0	0.0	130.0	2.91	2.0	949.0	19.0	11.0	21.0	22.0	23.0	39.0	84.0	0.0	1526.0	26.700000000000003	134.6894361626955	-1.7118441212971227	3.684023499228254	35.0	21.77	51.0	0.0	95.0	0.0	5.9	3.4000000000000004	14.0	0.0	0.0	0.23486775173888155	-0.2299994953550144	0.03333308961834598	0.06916037556300275	-0.1461985066531291	-0.028510333291271308	0.0	0.0
2019-11-21 22:23:43.000016	1574393023.000016	16971.0	4.0	40.0	10.0	2.0	0.0	64.0	0.0	2.0	31.0	0.0	0.0	130.0	2.91	2.0	950.0	19.0	11.0	21.0	22.0	23.0	43.0	16.0	0.0	1526.0	26.700000000000003	134.50388445227827	-3.660503930764225	3.40564276692325	35.0	21.79	51.0	0.0	95.0	0.0	5.2	3.7	14.0	0.0	0.0				0.07866742872469833	-0.10367432214545146	-0.016250248783500464	0.0	0.0
2019-11-21 22:23:46.000034	1574393026.000034	16971.0	4.0	40.0	10.0	2.0	0.0	64.0	0.0	2.0	31.0	0.0	0.0	130.0	2.91	2.0	951.0	19.0	11.0	21.0	22.0	23.0	46.0	34.0	0.0	1526.0	26.8	134.58217661069904	-1.0398269096825246	3.641034591379525	35.0	21.79	51.0	0.0	95.0	0.0	3.8000000000000003	3.5	14.0	0.0	0.0	0.3677132423638225	-0.3612246640773255	0.03333313200330407	0.07469304132752146	-0.14469845784546978	-0.01892896918450613	0.0	0.0
2019-11-21 22:23:49.000054	1574393029.000054	16971.0	4.0	40.0	10.0	2.0	0.0	64.0	0.0	2.0	31.0	0.0	0.0	130.0	2.91	2.0	952.0	19.0	11.0	21.0	22.0	23.0	49.0	54.0	0.0	1526.0	26.8	133.95812238169827	1.2122772818190757	3.385966073685072	35.0	21.81	51.0	0.0	95.0	0.0	1.6	3.8000000000000003	14.0	0.0	0.0				0.028105651369659826	-0.11913680299337684	-0.030174401959350526	0.0	0.0
2019-11-21 22:23:52.000075	1574393032.000075	16971.0	4.0	40.0	10.0	2.0	0.0	64.0	0.0	2.0	31.0	0.0	0.0	130.0	2.91	2.0	953.0	19.0	11.0	21.0	22.0	23.0	52.0	75.0	0.0	1526.0	26.8	133.27738938816503	3.8445229979831494	3.722722353160585	35.0	21.81	51.0	0.0	95.0	0.0	0.30000000000000004	3.8000000000000003	14.0	0.0	0.0				0.11306999885010496	-0.060141729840325425	-0.032375109140365524	0.0	0.0
2019-11-21 22:23:55.000095	1574393035.000095	16971.0	4.0	40.0	10.0	2.0	0.0	64.0	0.0	2.0	31.0	0.0	0.0	130.0	2.91	2.0	954.0	19.0	11.0	21.0	22.0	23.0	55.0	95.0	0.0	1526.0	26.8	133.64015129104115	2.176462323732886	3.3601017321252153	35.0	21.81	51.0	0.0	95.0	0.0	0.30000000000000004	3.6	14.0	0.0	0.0				0.09373017274656019	-0.0988347047659318	-0.04246593753505373	0.0	0.0
2019-11-21 22:23:59.000014	1574393039.000014	16971.0	4.0	40.0	10.0	2.0	0.0	64.0	0.0	2.0	31.0	0.0	0.0	130.0	2.91	2.0	955.0	19.0	11.0	21.0	22.0	23.0	59.0	14.0	0.0	1526.0	26.8	133.0891801942577	4.6621773120535055	3.799999336756403	35.0	21.81	51.0	0.0	95.0	0.0	1.9000000000000001	3.4000000000000004	14.0	0.0	0.0				0.03172445243856254	-0.10100295649034136	-0.05025894843392162	0.0	0.0
2019-11-21 22:24:02.000046	1574393042.000046	16971.0	4.0	40.0	10.0	2.0	0.0	64.0	0.0	2.0	31.0	0.0	0.0	130.0	2.91	2.0	956.0	19.0	11.0	21.0	22.0	24.0	2.0	46.0	0.0	1526.0	26.8	132.50675148727015	7.120574882705989	3.7532693054953636	35.0	21.81	51.0	0.0	95.0	0.0	4.3	3.9000000000000004	14.0	0.0	0.0				0.09628977925813685	-0.048637745801374976	-0.04752523638847163	0.0	0.0
2019-11-21 22:24:05.000066	1574393045.000066	16971.0	4.0	40.0	10.0	2.0	0.0	64.0	0.0	2.0	31.0	0.0	0.0	130.0	2.91	2.0	957.0	19.0	11.0	21.0	22.0	24.0	5.0	66.0	0.0	1526.0	26.700000000000003	132.77142768865113	7.897167093765249	3.5514082890112677	35.0	21.81	51.0	0.0	95.0	0.0	6.9	3.9000000000000004	14.0	0.0	0.0	0.20921710867991533	-0.19231761291869057	-0.03333311081081096	0.09761475135040584	-0.09461516885151827	-0.09260847770046285	0.0	0.0
2019-11-21 22:24:08.000086	1574393048.000086	16971.0	4.0	40.0	10.0	2.0	0.0	64.0	0.0	2.0	31.0	0.0	0.0	130.0	2.91	2.0	958.0	19.0	11.0	21.0	22.0	24.0	8.0	86.0	0.0	1526.0	26.5	132.4097082655495	7.607584147357874	3.696208058531999	35.0	21.81	51.0	0.0	95.0	0.0	6.9	3.9000000000000004	14.0	0.0	0.0	0.41843421735984554	-0.3846352258373948	-0.06666622162162429	0.09466218479397197	-0.06349722101714184	-0.07721511311351	0.0	0.0
2019-11-21 22:24:12.000005	1574393052.000005	16971.0	4.0	40.0	10.0	2.0	0.0	64.0	0.0	2.0	31.0	0.0	0.0	130.0	2.91	2.0	959.0	19.0	11.0	21.0	22.0	24.0	12.0	5.0	0.0	1526.0	26.5	132.9104564805579	8.116649574226994	3.5053018849834245	35.0	21.81	51.0	0.0	95.0	0.0	7.800000000000001	3.8000000000000003	14.0	0.0	0.0				0.0532483411594194	-0.0710986324381721	-0.0705591852928574	0.0	0.0
2019-11-21 22:24:15.000024	1574393055.000024	16971.0	4.0	40.0	10.0	2.0	0.0	64.0	0.0	2.0	31.0	0.0	0.0	130.0	2.91	2.0	960.0	19.0	11.0	21.0	22.0	24.0	15.0	24.0	0.0	1526.0	26.200000000000003	132.85365900947193	11.361148829525089	3.4592564796060667	35.0	21.81	51.0	0.0	95.0	0.0	8.200000000000001	3.6	14.0	0.0	0.0	0.5219735789898556	-0.48487803997371653	-0.09999936422116362	0.06638872997843544	-0.06921391795240424	-0.08370764656546163	0.0	0.0
2019-11-21 22:24:18.000045	1574393058.000045	16971.0	4.0	40.0	10.0	2.0	0.0	64.0	0.0	2.0	31.0	0.0	0.0	130.0	2.91	2.0	961.0	19.0	11.0	21.0	22.0	24.0	18.0	45.0	0.0	1526.0	26.1	132.14353882465926	14.71778533936988	3.5204693115398933	35.0	21.86	51.0	0.0	95.0	0.0	10.5	3.7	14.0	0.0	0.0	0.1352901885648644	-0.12655803660907416	-0.033333100214575695	0.022147575770034268	-0.01684803319765716	-0.07169120353907607	0.0	0.0
2019-11-21 22:24:21.000065	1574393061.000065	16971.0	4.0	40.0	10.0	2.0	0.0	64.0	0.0	2.0	31.0	0.0	0.0	130.0	2.91	2.0	962.0	19.0	11.0	21.0	22.0	24.0	21.0	65.0	0.0	1526.0	25.700000000000003	132.1839633561138	16.96174093996844	3.332530033758401	35.0	21.88	51.0	0.0	95.0	0.0	10.5	3.7	14.0	0.0	0.0	0.547305179786863	-0.49958316358461824	-0.1333324432432462	0.059092738364749806	-0.033566959043617166	-0.1130234822199323	0.0	0.0
2019-11-21 22:24:24.000083	1574393064.000083	16971.0	4.0	40.0	10.0	2.0	0.0	64.0	0.0	2.0	31.0	0.0	0.0	130.0	2.91	2.0	963.0	19.0	11.0	21.0	22.0	24.0	24.0	83.0	0.0	1526.0	25.700000000000003	132.03976033065553	15.739311292726383	3.6201656285103705	35.0	21.88	51.0	0.0	95.0	0.0	13.9	3.2	14.0	0.0	0.0				0.01447816362165419	-0.03265719374700914	-0.08816966867758388	0.0	0.0
2019-11-21 22:24:28.000000	1574393068.0	16971.0	4.0	40.0	10.0	2.0	0.0	64.0	0.0	2.0	31.0	0.0	0.0	130.0	2.91	2.0	964.0	19.0	11.0	21.0	22.0	24.0	28.0	0.0	0.0	1526.0	25.6	132.4002332144209	17.99998479605043	3.4000003112417208	35.0	21.88	51.0	0.0	95.0	0.0	15.9	3.8000000000000003	14.0	0.0	0.0	0.06745065592686848	-0.060732843387094455	-0.025000518571166322	0.12925376049089216	-0.01822040608632551	-0.13461976898291156	0.0	0.0
2019-11-21 22:24:31.000017	1574393071.000017	16971.0	4.0	40.0	10.0	2.0	0.0	64.0	0.0	2.0	31.0	0.0	0.0	130.0	2.91	2.0	965.0	19.0	11.0	21.0	22.0	24.0	31.0	17.0	0.0	1526.0	25.0	133.2566644704783	19.124265540929247	3.8282956928974277	35.0	21.88	51.0	0.0	95.0	0.0	17.6	3.4000000000000004	14.0	0.0	0.0	0.4819773890156307	-0.4368771494140481	-0.1999988714917604	0.05095253494043524	0.0011715565663524344	-0.1290599342877392	0.0	0.0
2019-11-21 22:24:34.000037	1574393074.000037	16971.0	4.0	40.0	10.0	2.0	0.0	64.0	0.0	2.0	31.0	0.0	0.0	130.0	2.91	2.0	966.0	19.0	11.0	21.0	22.0	24.0	34.0	37.0	0.0	1526.0	24.5	135.6843702603757	22.45796288699857	3.610502654667475	35.0	21.88	51.0	0.0	95.0	0.0	17.6	3.4000000000000004	14.0	0.0	0.0	0.4003741420273842	-0.36546370814435136	-0.16666555405405836	0.009888501523483657	0.0025322749360414745	-0.1139113915342463	0.0	0.0
2019-11-21 22:24:37.000054	1574393077.000054	16971.0	4.0	40.0	10.0	2.0	0.0	64.0	0.0	2.0	31.0	0.0	0.0	130.0	2.91	2.0	967.0	19.0	11.0	21.0	22.0	24.0	37.0	54.0	0.0	1526.0	24.5	134.29006055040426	20.506128993655874	4.098463125009323	35.0	21.88	51.0	0.0	95.0	0.0	18.5	3.5	14.0	0.0	0.0				0.01496534736993216	-0.008276286792589604	-0.09587252711295385	0.0	0.0
2019-11-21 22:24:40.000073	1574393080.000073	16971.0	4.0	40.0	10.0	2.0	0.0	64.0	0.0	2.0	31.0	0.0	0.0	130.0	2.91	2.0	968.0	19.0	11.0	21.0	22.0	24.0	40.0	73.0	0.0	1526.0	23.8	136.54333029949908	23.150678985696917	3.7089176248228926	35.0	21.88	51.0	0.0	95.0	0.0	20.700000000000003	4.3	14.0	0.0	0.0	0.458983209465603	-0.44308014680620966	-0.23333184984938377	0.08262882349186562	-0.20450789575732203	-0.1849945893837504	0.0	0.0
[truncated: 1,442 more rows]
[truncated: 198 more columns]
