# Supplementary material for: Improving Resource Management for Unattended Observation of the Marginal Ice Zone Using Autonomous Underwater Gliders
Source: Front Robot AI. 2021 Jan 18;7:579256. doi: 10.3389/frobt.2020.579256 (PMC7874182; doi:10.3389/frobt.2020.579256)
Supplement: Supplementary file 1 [file Data_Sheet_1.ZIP › 2019-Nov-Kolumbo-Data/2019-Nov-Slocum-Flight-Computer.csv]

	time	m_filename_hash	m_mission_hash	m_present_time	m_speed	m_pitch	m_roll	m_heading	m_fin	m_depth	m_depth_rate	m_water_depth	m_pressure	m_altitude	m_battery	m_vacuum	c_pitch	c_roll	c_heading	c_fin	m_gps_x_lmc	m_gps_y_lmc	m_gps_fix_x_lmc	m_gps_fix_y_lmc	m_gps_status	m_gps_full_status	m_x_lmc	m_y_lmc	m_dr_time	m_dr_surf_x_lmc	m_dr_surf_y_lmc	m_ext_x_lmc	m_ext_y_lmc	m_ext_z_lmc	x_lmc_xy_source	c_wpt_x_lmc	c_wpt_y_lmc	m_lat	m_lon	m_gps_lat	m_gps_lon	c_wpt_lat	c_wpt_lon	m_water_vx	m_water_vy	m_vx_lmc	m_vy_lmc	m_coulomb_amphr	m_thruster_watthr
2019-11-21 10:10:53.978060	1574349053.97806	6.900990906225092e+18	1.7622847672812122e+18	1574331053.97806	0.0	-0.010472	0.0925025	3.87812	0.0	0.0	-0.000761603	-1.0	-0.230132	0.0	15.7939	9.80679	0.0	0.0	0.0	0.0	0.0	0.0	0.0	0.0	1.0	1.0	0.0	0.0	-1.0	0.0	0.0	0.0	0.0	0.0	255.0	0.0	0.0	3631.3345	2528.8449	69696969.0	69696969.0	0.0	0.0	0.0	0.0	0.0	0.0	0.286187	0.0
2019-11-21 10:11:08.123960	1574349068.12396	6.900990906225092e+18	1.7622847672812122e+18	1574331068.12396		-0.010472	0.0925025	3.87812	0.0											0.0			0.0	0.0	1.0	7.0			-1.0	0.0	0.0				255.0													0.286187
2019-11-21 10:11:12.365940	1574349072.36594	6.900990906225092e+18	1.7622847672812122e+18	1574331072.36594		-0.010472	0.0925025	3.87812	0.0											0.0	0.0	0.0	0.0	0.0	0.0	7.0	0.0	0.0	-1.0	0.0	0.0				3.0			3631.56720005367	2529.21079999709	3631.5672	2529.2108					-0.013996	0.205301	0.287375
2019-11-21 10:11:16.895690	1574349076.89569	6.900990906225092e+18	1.7622847672812122e+18	1574331076.89569		-0.010472	0.0925025	3.87812	0.0	0.0	0.0		-0.243945							0.0	1.03359	0.239324	0.0	0.0	0.0	0.0	1.03359	0.239324	-1.0	0.0	0.0				3.0	0.0	0.0	3631.56730005367	2529.21149999709	3631.5673	2529.2115	3631.56720005367	2529.21079999709			-0.013996	0.205301	0.287375
2019-11-21 10:11:21.434270	1574349081.43427	6.900990906225092e+18	1.7622847672812122e+18	1574331081.43427		-0.010472	0.0925025	3.87812	0.0	0.0	0.0		-0.24947							0.0	1.91814	0.47084	0.0	0.0	0.0	0.0	1.91814	0.47084	-1.0	0.0	0.0				3.0			3631.56740005367	2529.21209999709	3631.5674	2529.2121					-0.013996	0.205301	0.287375
2019-11-21 10:11:27.491760	1574349087.49176	6.900990906225092e+18	1.7622847672812122e+18	1574331087.49176		-0.010472	0.0925025	3.87812	0.0	0.0	0.0		-0.235657							0.0	2.79302	0.887018	0.0	0.0	0.0	7.0	2.79302	0.887018	-1.0	0.0	0.0				3.0	0.0	0.0	3631.56760005367	2529.21269999709	3631.5676	2529.2127	3631.56720005367	2529.21079999709			-0.013996	0.205301	0.288563
2019-11-21 10:11:31.997190	1574349091.99719	6.900990906225092e+18	1.7622847672812122e+18	1574331091.99719		-0.010472	0.0925025	3.87812	0.0	0.0	0.0		-0.252232							0.0	3.81693	1.311	0.0	0.0	0.0	7.0	3.81693	1.311	-1.0	0.0	0.0				3.0			3631.56780005367	2529.21339999709	3631.5678	2529.2134					-0.013996	0.205301	0.288563
2019-11-21 10:11:36.495180	1574349096.49518	6.900990906225092e+18	1.7622847672812122e+18	1574331096.49518		-0.010472	0.0925025	3.87812	0.0	0.0	0.0		-0.241182							0.0	4.84085	1.73499	0.0	0.0	0.0	7.0	4.84085	1.73499	-1.0	0.0	0.0				3.0	0.0	0.0	3631.56800005367	2529.21409999709	3631.568	2529.2141	3631.56720005367	2529.21079999709			-0.013996	0.205301	0.288563
2019-11-21 10:11:40.973880	1574349100.97388	6.900990906225092e+18	1.7622847672812122e+18	1574331100.97388		-0.010472	0.0925025	3.87812	0.0	0.0	0.0		-0.243945							0.0	5.71573	2.15117	0.0	0.0	0.0	7.0	5.71573	2.15117	-1.0	0.0	0.0				3.0			3631.56820005367	2529.21469999709	3631.5682	2529.2147					-0.013996	0.205301	0.28975
2019-11-21 10:11:45.494690	1574349105.49469	6.900990906225092e+18	1.7622847672812122e+18	1574331105.49469		-0.010472	0.0925025	3.87812	0.0	0.0	0.0		-0.243945							0.0	6.5906	2.56735	0.0	0.0	0.0	0.0	6.5906	2.56735	-1.0	0.0	0.0				3.0	0.0	0.0	3631.56840005367	2529.21529999709	3631.5684	2529.2153	3631.56720005367	2529.21079999709			-0.017495	0.256627	0.28975
2019-11-21 10:11:49.977080	1574349109.97708	6.900990906225092e+18	1.7622847672812122e+18	1574331109.97708		-0.010472	0.0925025	3.87812	0.0	0.0	0.0		-0.241182							0.0	7.61452	2.99134	0.0	0.0	0.0	0.0	7.61452	2.99134	-1.0	0.0	0.0				3.0			3631.56860005367	2529.21599999709	3631.5686	2529.216					-0.013996	0.205301	0.28975
2019-11-21 10:11:54.461580	1574349114.46158	6.900990906225092e+18	1.7622847672812122e+18	1574331114.46158		-0.010472	0.0925025	3.87812	0.0	0.571742	0.106311		0.0571742							0.0	8.63843	3.41532	0.0	0.0	0.0	0.0	8.63843	3.41532	-1.0	0.0	0.0				3.0	0.0	0.0	3631.56880005367	2529.21669999709	3631.5688	2529.2167	3631.56720005367	2529.21079999709			-0.013996	0.205301	0.290938
2019-11-21 10:11:58.949430	1574349118.94943	6.900990906225092e+18	1.7622847672812122e+18	1574331118.94943		-0.010472	0.0925025	3.87812	0.0	0.0	-0.147508		-0.097529							0.0	9.67202	3.65465	0.0	0.0	0.0	0.0	9.67202	3.65465	-1.0	0.0	0.0				3.0			3631.56890005367	2529.21739999709	3631.5689	2529.2174					-0.0	0.0	0.290938
2019-11-21 10:12:03.432830	1574349123.43283	6.900990906225092e+18	1.7622847672812122e+18	1574331123.43283		-0.010472	0.0925025	3.87812	0.0	1.48339	0.290177		0.148339			9.32412				0.0			0.0	0.0		7.0			-1.0	0.0	0.0				255.0	0.0	0.0					3631.56720005367	2529.21079999709					0.290938
2019-11-21 10:12:07.853090	1574349127.85309	6.900990906225092e+18	1.7622847672812122e+18	1574331127.85309		-0.010472	0.0925025	3.87812	0.0	1.26238	-0.0577941		0.126238		15.7956					0.0	10.4172	3.69369	0.0	0.0	0.0	7.0	10.4172	3.69369	-1.0	0.0	0.0				3.0			3631.56890005367	2529.21789999709	3631.5689	2529.2179					-0.0	0.0	0.292125
2019-11-21 10:12:16.902920	1574349136.90292	6.900990906225092e+18	1.7622847672812122e+18	1574331136.90292		-0.010472	0.0925025	3.87812	0.0	0.0	-0.141174		-0.246707							0.0	11.6192	3.5715	0.0	0.0	0.0	7.0	11.6192	3.5715	-1.0	0.0	0.0				3.0			3631.56880005367	2529.21869999709	3631.5688	2529.2187					-0.0	0.0	0.292125
2019-11-21 10:12:21.409300	1574349141.4093	6.900990906225092e+18	1.7622847672812122e+18	1574331141.4093		-0.010472	0.0925025	3.87812	0.0	0.0192307	0.00336437		0.00192307							0.0	11.9269	3.40246	0.0	0.0	0.0	7.0	11.9269	3.40246	-1.0	0.0	0.0				3.0	0.0	0.0	3631.56870005367	2529.21889999709	3631.5687	2529.2189	3631.56720005367	2529.21079999709			-0.0	0.0	0.293312
2019-11-21 10:12:25.898350	1574349145.89835	6.900990906225092e+18	1.7622847672812122e+18	1574331145.89835		-0.010472	0.0925025	3.87812	0.0	1.17951	0.345834		0.117951							0.0	12.2347	3.23341	0.0	0.0	0.0	7.0	12.2347	3.23341	-1.0	0.0	0.0				3.0			3631.56860005367	2529.21909999709	3631.5686	2529.2191					-0.0	0.0	0.293312
2019-11-21 10:12:30.380340	1574349150.38034	6.900990906225092e+18	1.7622847672812122e+18	1574331150.38034		-0.010472	0.0925025	3.87812	0.0	4.38407	0.625648		0.438407							0.0	12.2347	3.23341	0.0	0.0	0.0	0.0	12.2347	3.23341	-1.0	0.0	0.0				3.0	0.0	0.0	3631.56860005367	2529.21909999709	3631.5686	2529.2191	3631.56720005367	2529.21079999709			-0.0	0.0	0.293312
2019-11-21 10:12:34.856870	1574349154.85687	6.900990906225092e+18	1.7622847672812122e+18	1574331154.85687		-0.010472	0.0925025	3.87812	0.0	2.50553	-0.49789		0.250553							0.0	12.3837	3.24122	0.0	0.0	0.0	0.0	12.3837	3.24122	-1.0	0.0	0.0				3.0			3631.56860005367	2529.21919999709	3631.5686	2529.2192					-0.0	0.0	0.293312
2019-11-21 10:12:39.338680	1574349159.33868	6.900990906225092e+18	1.7622847672812122e+18	1574331159.33868		-0.010472	0.0925025	3.87812	0.0	0.0	-0.475704		-0.0284651							0.0	12.3934	3.05656	0.0	0.0	0.0	0.0	12.3934	3.05656	-1.0	0.0	0.0				3.0	0.0	0.0	3631.56850005367	2529.21919999709	3631.5685	2529.2192	3631.56720005367	2529.21079999709			-0.0	0.0	0.2945
2019-11-21 10:12:43.824100	1574349163.8241	6.900990906225092e+18	1.7622847672812122e+18	1574331163.8241		-0.010472	0.0925025	3.87812	0.0	0.0468563	0.0126161		0.00468563							0.0			0.0	0.0		7.0			-1.0	0.0	0.0				255.0													0.2945
2019-11-21 10:12:48.090210	1574349168.09021	6.900990906225092e+18	1.7622847672812122e+18	1574331168.09021		-0.010472	0.0925025	3.87812	0.0	0.986126	0.189828		0.0986126							0.0	12.3934	3.05656	0.0	0.0	0.0	7.0	12.3934	3.05656	-1.0	0.0	0.0				3.0	0.0	0.0	3631.56850005367	2529.21919999709	3631.5685	2529.2192	3631.56720005367	2529.21079999709			-0.0	0.0	0.2945
2019-11-21 10:12:52.589750	1574349172.58975	6.900990906225092e+18	1.7622847672812122e+18	1574331172.58975		-0.010472	0.0925025	3.87812	0.0	1.069	0.0214429		0.1069							0.0	12.3934	3.05656	0.0	0.0	0.0	7.0	12.3934	3.05656	-1.0	0.0	0.0				3.0			3631.56850005367	2529.21919999709	3631.5685	2529.2192					-0.0	0.0	0.2945
2019-11-21 10:12:57.087520	1574349177.08752	6.900990906225092e+18	1.7622847672812122e+18	1574331177.08752		-0.010472	0.0925025	3.87812	0.0	0.0	-0.204359		-0.0699035							0.0	12.3934	3.05656	0.0	0.0	0.0	7.0	12.3934	3.05656	-1.0	0.0	0.0				3.0	0.0	0.0	3631.56850005367	2529.21919999709	3631.5685	2529.2192	3631.56720005367	2529.21079999709			-0.0	0.0	0.295687
2019-11-21 10:13:01.428190	1574349181.42819	6.900990906225092e+18	1.7622847672812122e+18	1574331181.42819		-0.010472	0.0925025	3.87812	0.0	1.31763	0.369188		0.131763							0.0	12.2444	3.04875	0.0	0.0	0.0	7.0	12.2444	3.04875	-1.0	0.0	0.0				3.0			3631.56850005367	2529.21909999709	3631.5685	2529.2191					-0.0	0.0	0.295687
2019-11-21 10:13:05.756230	1574349185.75623	6.900990906225092e+18	1.7622847672812122e+18	1574331185.75623		-0.010472	0.0925025	3.87812	0.0	1.59389	0.0556631		0.159389							0.0	12.2347	3.23341	0.0	0.0	0.0	7.0	12.2347	3.23341	-1.0	0.0	0.0				3.0	0.0	0.0	3631.56860005367	2529.21909999709	3631.5686	2529.2191	3631.56720005367	2529.21079999709			-0.0	0.0	0.295687
2019-11-21 10:13:10.081570	1574349190.08157	6.900990906225092e+18	1.7622847672812122e+18	1574331190.08157		-0.010472	0.0925025	3.87812	0.0	0.0	-0.414751		-0.0781911		15.7925					0.0	12.2347	3.23341	0.0	0.0	0.0	7.0	12.2347	3.23341	-1.0	0.0	0.0				3.0			3631.56860005367	2529.21909999709	3631.5686	2529.2191					-0.0	0.0	0.296875
2019-11-21 10:13:14.505430	1574349194.50543	6.900990906225092e+18	1.7622847672812122e+18	1574331194.50543		-0.010472	0.0925025	3.87812	0.0	0.0	0.0		-0.0754286							0.0	12.2347	3.23341	0.0	0.0	0.0	0.0	12.2347	3.23341	-1.0	0.0	0.0				3.0	0.0	0.0	3631.56860005367	2529.21909999709	3631.5686	2529.2191	3631.56720005367	2529.21079999709			-0.0	0.0	0.298063
2019-11-21 10:13:18.955990	1574349198.95599	6.900990906225092e+18	1.7622847672812122e+18	1574331198.95599		-0.010472	0.0925025	3.87812	0.0	0.0	0.0		-0.0146523							0.0			0.0	0.0		7.0			-1.0	0.0	0.0				255.0													0.29925
2019-11-21 10:13:23.052220	1574349203.05222	6.900990906225092e+18	1.7622847672812122e+18	1574331203.05222		-0.010472	0.0925025	3.87812	0.0	0.0	0.0		-0.02294							0.0	12.2347	3.23341	0.0	0.0	0.0	7.0	12.2347	3.23341	-1.0	0.0	0.0				3.0	0.0	0.0	3631.56860005367	2529.21909999709	3631.5686	2529.2191	3631.56720005367	2529.21079999709			-0.0	0.0	0.29925
2019-11-21 10:13:27.386020	1574349207.38602	6.900990906225092e+18	1.7622847672812122e+18	1574331207.38602		-0.010472	0.0925025	3.87812	0.0	1.01375	0.297462		0.101375							0.0	12.2347	3.23341	0.0	0.0	0.0	7.0	12.2347	3.23341	-1.0	0.0	0.0				3.0			3631.56860005367	2529.21909999709	3631.5686	2529.2191					-0.0	0.0	0.29925
2019-11-21 10:13:31.716190	1574349211.71619	6.900990906225092e+18	1.7622847672812122e+18	1574331211.71619		-0.010472	0.0925025	3.87812	0.0	0.0468563	-0.196643		0.00468563							0.0	12.2347	3.23341	0.0	0.0	0.0	7.0	12.2347	3.23341	-1.0	0.0	0.0				3.0	0.0	0.0	3631.56860005367	2529.21909999709	3631.5686	2529.2191	3631.56720005367	2529.21079999709			-0.0	0.0	0.300438
2019-11-21 10:13:36.034610	1574349216.03461	6.900990906225092e+18	1.7622847672812122e+18	1574331216.03461		-0.010472	0.0925025	3.87812	0.0	0.0	-0.0123664		-0.0616158							0.0	12.2347	3.23341	0.0	0.0	0.0	7.0	12.2347	3.23341	-1.0	0.0	0.0				3.0			3631.56860005367	2529.21909999709	3631.5686	2529.2191					-0.0	0.0	0.300438
2019-11-21 10:13:40.351620	1574349220.35162	6.900990906225092e+18	1.7622847672812122e+18	1574331220.35162		-0.010472	0.0925025	3.87812	0.0	3.19617	0.666842		0.319617							0.0	12.2347	3.23341	0.0	0.0	0.0	0.0	12.2347	3.23341	-1.0	0.0	0.0				3.0	0.0	0.0	3631.56860005367	2529.21909999709	3631.5686	2529.2191	3631.56720005367	2529.21079999709			-0.0	0.0	0.300438
2019-11-21 10:13:44.668490	1574349224.66849	6.900990906225092e+18	1.7622847672812122e+18	1574331224.66849		-0.010472	0.0925025	3.87812	0.0	0.737496	-0.657049		0.0737496							0.0	12.2347	3.23341	0.0	0.0	0.0	0.0	12.2347	3.23341	-1.0	0.0	0.0				3.0			3631.56860005367	2529.21909999709	3631.5686	2529.2191					-0.0	0.0	0.301625
2019-11-21 10:13:49.024690	1574349229.02469	6.900990906225092e+18	1.7622847672812122e+18	1574331229.02469		-0.010472	0.0925025	3.87812	0.0	3.16855	0.492215		0.316855							0.0			0.0	0.0		7.0			-1.0	0.0	0.0				255.0	0.0	0.0					3631.56720005367	2529.21079999709					0.301625
2019-11-21 10:13:53.276400	1574349233.2764	6.900990906225092e+18	1.7622847672812122e+18	1574331233.2764		-0.010472	0.0925025	3.87812	0.0	1.45576	-0.457231		0.145576							0.0	12.2347	3.23341	0.0	0.0	0.0	7.0	12.2347	3.23341	-1.0	0.0	0.0				3.0			3631.56860005367	2529.21909999709	3631.5686	2529.2191					-0.0	0.0	0.301625
2019-11-21 10:13:57.616820	1574349237.61682	6.900990906225092e+18	1.7622847672812122e+18	1574331237.61682		-0.010472	0.0925025	3.87812	0.0	2.2569	0.18468		0.22569							0.0	12.2347	3.23341	0.0	0.0	0.0	7.0	12.2347	3.23341	-1.0	0.0	0.0				3.0			3631.56860005367	2529.21909999709	3631.5686	2529.2191					-0.0	0.0	0.302812
2019-11-21 10:14:01.959720	1574349241.95972	6.900990906225092e+18	1.7622847672812122e+18	1574331241.95972		-0.010472	0.0925025	3.87812	0.0	2.53316	0.0561724		0.253316							0.0	12.2347	3.23341	0.0	0.0	0.0	7.0	12.2347	3.23341	-1.0	0.0	0.0				3.0	0.0	0.0	3631.56860005367	2529.21909999709	3631.5686	2529.2191	3631.56720005367	2529.21079999709			-0.0	0.0	0.302812
2019-11-21 10:14:06.294950	1574349246.29495	6.900990906225092e+18	1.7622847672812122e+18	1574331246.29495		-0.010472	0.0925025	3.87812	0.0	2.67129	0.0361876		0.267129			9.99309				0.0	12.2347	3.23341	0.0	0.0	0.0	7.0	12.2347	3.23341	-1.0	0.0	0.0				3.0			3631.56860005367	2529.21909999709	3631.5686	2529.2191					-0.0	0.0	0.302812
2019-11-21 10:14:10.619480	1574349250.61948	6.900990906225092e+18	1.7622847672812122e+18	1574331250.61948		-0.010472	0.0925025	3.87812	0.0	0.0192307	-0.5419		0.00192307		15.7941					0.0	12.2347	3.23341	0.0	0.0	0.0	7.0	12.2347	3.23341	-1.0	0.0	0.0				3.0	0.0	0.0	3631.56860005367	2529.21909999709	3631.5686	2529.2191	3631.56720005367	2529.21079999709			-0.0	0.0	0.304
2019-11-21 10:14:14.942470	1574349254.94247	6.900990906225092e+18	1.7622847672812122e+18	1574331254.94247		-0.010472	0.0925025	3.87812	0.0	1.56626	0.42665		0.156626							0.0	12.2347	3.23341	0.0	0.0	0.0	0.0	12.2347	3.23341	-1.0	0.0	0.0				3.0			3631.56860005367	2529.21909999709	3631.5686	2529.2191					-0.0	0.0	0.304
2019-11-21 10:14:19.294980	1574349259.29498	6.900990906225092e+18	1.7622847672812122e+18	1574331259.29498		-0.010472	0.0925025	3.87812	0.0	0.0	-0.31854		-0.0560907							0.0			0.0	0.0		7.0			-1.0	0.0	0.0				255.0	0.0	0.0					3631.56720005367	2529.21079999709					0.304
2019-11-21 10:14:23.544950	1574349263.54495	6.900990906225092e+18	1.7622847672812122e+18	1574331263.54495		-0.010472	0.0925025	3.87812	0.0	2.39503	0.642099		0.239503							0.0	12.2347	3.23341	0.0	0.0	0.0	7.0	12.2347	3.23341	-1.0	0.0	0.0				3.0			3631.56860005367	2529.21909999709	3631.5686	2529.2191					-0.0	0.0	0.304
2019-11-21 10:14:27.871980	1574349267.87198	6.900990906225092e+18	1.7622847672812122e+18	1574331267.87198		-0.010472	0.0925025	3.87812	0.0	1.59389	-0.170492		0.159389							0.0	12.2347	3.23341	0.0	0.0	0.0	7.0	12.2347	3.23341	-1.0	0.0	0.0				3.0			3631.56860005367	2529.21909999709	3631.5686	2529.2191					-0.0	0.0	0.305187
2019-11-21 10:14:32.205230	1574349272.20523	6.900990906225092e+18	1.7622847672812122e+18	1574331272.20523		-0.010472	0.0925025	3.87812	0.0	2.39503	0.172623		0.239503							0.0	12.2347	3.23341	0.0	0.0	0.0	7.0	12.2347	3.23341	-1.0	0.0	0.0				3.0	0.0	0.0	3631.56860005367	2529.21909999709	3631.5686	2529.2191	3631.56720005367	2529.21079999709			-0.0	0.0	0.305187
2019-11-21 10:14:36.705990	1574349276.70599	6.900990906225092e+18	1.7622847672812122e+18	1574331276.70599		-0.010472	0.0925025	3.87812	0.0	2.53316	0.0350579		0.253316							0.0	12.2347	3.23341	0.0	0.0	0.0	7.0	12.2347	3.23341	-1.0	0.0	0.0				3.0			3631.56860005367	2529.21909999709	3631.5686	2529.2191					-0.0	0.0	0.305187
2019-11-21 10:14:41.194820	1574349281.19482	6.900990906225092e+18	1.7622847672812122e+18	1574331281.19482		-0.010472	0.0925025	3.87812	0.0	0.986126	-0.301096		0.0986126							0.0	12.3837	3.24122	0.0	0.0	0.0	7.0	12.3837	3.24122	-1.0	0.0	0.0				3.0	0.0	0.0	3631.56860005367	2529.21919999709	3631.5686	2529.2192	3631.56720005367	2529.21079999709			-0.0	0.0	0.305187
2019-11-21 10:14:45.679140	1574349285.67914	6.900990906225092e+18	1.7622847672812122e+18	1574331285.67914		-0.010472	0.0925025	3.87812	0.0	1.51101	0.137549		0.151101							0.0	12.2347	3.23341	0.0	0.0	0.0	7.0	12.2347	3.23341	-1.0	0.0	0.0				3.0			3631.56860005367	2529.21909999709	3631.5686	2529.2191					-0.0	0.0	0.306375
2019-11-21 10:14:50.174960	1574349290.17496	6.900990906225092e+18	1.7622847672812122e+18	1574331290.17496		-0.010472	0.0925025	3.87812	0.0	1.56626	0.010502		0.156626							0.0	12.2347	3.23341	0.0	0.0	0.0	0.0	12.2347	3.23341	-1.0	0.0	0.0				3.0	0.0	0.0	3631.56860005367	2529.21909999709	3631.5686	2529.2191	3631.56720005367	2529.21079999709			-0.0	0.0	0.306375
2019-11-21 10:14:54.655670	1574349294.65567	6.900990906225092e+18	1.7622847672812122e+18	1574331294.65567		-0.010472	0.0925025	3.87812	0.0	0.0	-0.428058		-0.000839486							0.0	12.3837	3.24122	0.0	0.0	0.0	0.0	12.3837	3.24122	-1.0	0.0	0.0				3.0			3631.56860005367	2529.21919999709	3631.5686	2529.2192					-0.0	0.0	0.306375
2019-11-21 10:14:59.135960	1574349299.13596	6.900990906225092e+18	1.7622847672812122e+18	1574331299.13596		-0.010472	0.0925025	3.87812	0.0	1.64914	0.321595		0.164914							0.0			0.0	0.0		7.0			-1.0	0.0	0.0				255.0	0.0	0.0					3631.56720005367	2529.21079999709					0.307563
2019-11-21 10:15:03.540650	1574349303.54065	6.900990906225092e+18	1.7622847672812122e+18	1574331303.54065		-0.010472	0.0925025	3.87812	0.0	0.0	-0.433756		-0.0671409							0.0	12.3837	3.24122	0.0	0.0	0.0	7.0	12.3837	3.24122	-1.0	0.0	0.0				3.0			3631.56860005367	2529.21919999709	3631.5686	2529.2192					-0.0	0.0	0.307563
2019-11-21 10:15:08.032040	1574349308.03204	6.900990906225092e+18	1.7622847672812122e+18	1574331308.03204		-0.010472	0.0925025	3.87812	0.0	0.405989	0.0905013		0.0405989							0.0	12.3837	3.24122	0.0	0.0	0.0	7.0	12.3837	3.24122	-1.0	0.0	0.0				3.0			3631.56860005367	2529.21919999709	3631.5686	2529.2192					-0.0	0.0	0.307563
2019-11-21 10:15:12.524480	1574349312.52448	6.900990906225092e+18	1.7622847672812122e+18	1574331312.52448		-0.010472	0.0925025	3.87812	0.0	0.0	-0.0784217		-0.0063646		15.7956					0.0	12.3837	3.24122	0.0	0.0	0.0	7.0	12.3837	3.24122	-1.0	0.0	0.0				3.0	0.0	0.0	3631.56860005367	2529.21919999709	3631.5686	2529.2192	3631.56720005367	2529.21079999709			-0.0	0.0	0.30875
2019-11-21 10:15:17.030550	1574349317.03055	6.900990906225092e+18	1.7622847672812122e+18	1574331317.03055		-0.010472	0.0925025	3.87812	0.0	2.69891	0.697574		0.269891							0.0	12.3837	3.24122	0.0	0.0	0.0	7.0	12.3837	3.24122	-1.0	0.0	0.0				3.0			3631.56860005367	2529.21919999709	3631.5686	2529.2192					-0.0	0.0	0.30875
2019-11-21 10:15:21.538640	1574349321.53864	6.900990906225092e+18	1.7622847672812122e+18	1574331321.53864		-0.010472	0.0925025	3.87812	0.0	0.46124	-0.430404		0.046124							0.0	12.3837	3.24122	0.0	0.0	0.0	7.0	12.3837	3.24122	-1.0	0.0	0.0				3.0	0.0	0.0	3631.56860005367	2529.21919999709	3631.5686	2529.2192	3631.56720005367	2529.21079999709			-0.0	0.0	0.30875
2019-11-21 10:15:26.018520	1574349326.01852	6.900990906225092e+18	1.7622847672812122e+18	1574331326.01852		-0.010472	0.0925025	3.87812	0.0	0.0	-0.121347		-0.0257025							0.0	12.3837	3.24122	0.0	0.0	0.0	7.0	12.3837	3.24122	-1.0	0.0	0.0				3.0			3631.56860005367	2529.21919999709	3631.5686	2529.2192					-0.0	0.0	0.30875
2019-11-21 10:15:30.502040	1574349330.50204	6.900990906225092e+18	1.7622847672812122e+18	1574331330.50204		-0.010472	0.0925025	3.87812	0.0	2.0359	0.36976		0.20359							0.0	12.3934	3.05656	0.0	0.0	0.0	7.0	12.3934	3.05656	-1.0	0.0	0.0				3.0	0.0	0.0	3631.56850005367	2529.21919999709	3631.5685	2529.2192	3631.56720005367	2529.21079999709			-0.0	0.0	0.309937
2019-11-21 10:15:34.983730	1574349334.98373	6.900990906225092e+18	1.7622847672812122e+18	1574331334.98373		-0.010472	0.0925025	3.87812	0.0	1.81489	-0.0654829		0.181489							0.0	12.3934	3.05656	0.0	0.0	0.0	0.0	12.3934	3.05656	-1.0	0.0	0.0				3.0			3631.56850005367	2529.21919999709	3631.5685	2529.2192					-0.0	0.0	0.309937
2019-11-21 10:15:39.458680	1574349339.45868	6.900990906225092e+18	1.7622847672812122e+18	1574331339.45868		-0.010472	0.0925025	3.87812	0.0	0.820373	-0.196623		0.0820373							0.0	12.3934	3.05656	0.0	0.0	0.0	0.0	12.3934	3.05656	-1.0	0.0	0.0				3.0	0.0	0.0	3631.56850005367	2529.21919999709	3631.5685	2529.2192	3631.56720005367	2529.21079999709			-0.0	0.0	0.309937
2019-11-21 10:15:43.933170	1574349343.93317	6.900990906225092e+18	1.7622847672812122e+18	1574331343.93317		-0.010472	0.0925025	3.87812	0.0	0.571742	-0.0645793		0.0571742							0.0	12.3934	3.05656	0.0	0.0	0.0	0.0	12.3934	3.05656	-1.0	0.0	0.0				3.0			3631.56850005367	2529.21919999709	3631.5685	2529.2192					-0.0	0.0	0.311125
2019-11-21 10:15:48.405670	1574349348.40567	6.900990906225092e+18	1.7622847672812122e+18	1574331348.40567		-0.010472	0.0925025	3.87812	0.00312643	1.9254	0.264747		0.19254							0.0			0.0	0.0		7.0			-1.0	0.0	0.0				255.0	0.0	0.0					3631.56720005367	2529.21079999709					0.311125
2019-11-21 10:15:52.835210	1574349352.83521	6.900990906225092e+18	1.7622847672812122e+18	1574331352.83521		-0.010472	0.0925025	3.87812	0.0	0.0	-0.493565		-0.0671409							0.0	12.3837	3.24122	0.0	0.0	0.0	7.0	12.3837	3.24122	-1.0	0.0	0.0				3.0			3631.56860005367	2529.21919999709	3631.5686	2529.2192					-0.0	0.0	0.311125
2019-11-21 10:15:57.338870	1574349357.33887	6.900990906225092e+18	1.7622847672812122e+18	1574331357.33887		-0.010472	0.0925025	3.87812	0.0	1.84252	0.411368		0.184252							0.0	12.3837	3.24122	0.0	0.0	0.0	7.0	12.3837	3.24122	-1.0	0.0	0.0				3.0			3631.56860005367	2529.21919999709	3631.5686	2529.2192					-0.0	0.0	0.312313
2019-11-21 10:16:05.817630	1574349365.81763	6.900990906225092e+18	1.7622847672812122e+18	1574331365.81763		-0.010472	0.0925025	3.87812	0.0	0.0	-0.203503		-0.246707							0.0	12.3837	3.24122	0.0	0.0	0.0	7.0	12.3837	3.24122	-1.0	0.0	0.0				3.0	0.0	0.0	3631.56860005367	2529.21919999709	3631.5686	2529.2192	3631.56720005367	2529.21079999709			-0.0	0.0	0.312313
2019-11-21 10:16:10.297270	1574349370.29727	6.900990906225092e+18	1.7622847672812122e+18	1574331370.29727		-0.010472	0.0925025	3.87812	0.0	0.737496	0.190518		0.0737496			10.5903				0.0	12.3837	3.24122	0.0	0.0	0.0	7.0	12.3837	3.24122	-1.0	0.0	0.0				3.0			3631.56860005367	2529.21919999709	3631.5686	2529.2192					-0.0	0.0	0.3135
2019-11-21 10:16:14.780430	1574349374.78043	6.900990906225092e+18	1.7622847672812122e+18	1574331374.78043		-0.010472	0.0925025	3.87812	0.0	0.0	-0.145205		-0.00912716		15.7969					0.0	12.3837	3.24122	0.0	0.0	0.0	0.0	12.3837	3.24122	-1.0	0.0	0.0				3.0	0.0	0.0	3631.56860005367	2529.21919999709	3631.5686	2529.2192	3631.56720005367	2529.21079999709			-0.0	0.0	0.3135
2019-11-21 10:16:19.259520	1574349379.25952	6.900990906225092e+18	1.7622847672812122e+18	1574331379.25952		-0.010472	0.0925025	3.87812	0.0	0.90325	0.235221		0.090325							0.0	12.3837	3.24122	0.0	0.0	0.0	0.0	12.3837	3.24122	-1.0	0.0	0.0				3.0			3631.56860005367	2529.21919999709	3631.5686	2529.2192					-0.0	0.0	0.3135
2019-11-21 10:16:23.741240	1574349383.74124	6.900990906225092e+18	1.7622847672812122e+18	1574331383.74124		-0.010472	0.0925025	3.87812	0.0	1.62151	0.141419		0.162151							0.0			0.0	0.0		7.0			-1.0	0.0	0.0				255.0	0.0	0.0					3631.56720005367	2529.21079999709					0.314688
2019-11-21 10:16:28.158540	1574349388.15854	6.900990906225092e+18	1.7622847672812122e+18	1574331388.15854		-0.010472	0.0925025	3.87812	0.0	2.39503	0.199411		0.239503							0.0	12.3837	3.24122	0.0	0.0	0.0	7.0	12.3837	3.24122	-1.0	0.0	0.0				3.0			3631.56860005367	2529.21919999709	3631.5686	2529.2192					-0.0	0.0	0.314688
2019-11-21 10:16:32.652950	1574349392.65295	6.900990906225092e+18	1.7622847672812122e+18	1574331392.65295		-0.010472	0.0925025	3.87812	0.0	1.75964	-0.128413		0.175964							0.0	12.3837	3.24122	0.0	0.0	0.0	7.0	12.3837	3.24122	-1.0	0.0	0.0				3.0			3631.56860005367	2529.21919999709	3631.5686	2529.2192					-0.0	0.0	0.314688
2019-11-21 10:16:37.153290	1574349397.15329	6.900990906225092e+18	1.7622847672812122e+18	1574331397.15329		-0.010472	0.0925025	3.87812	0.0	2.56078	0.168236		0.256078							0.0	12.3837	3.24122	0.0	0.0	0.0	7.0	12.3837	3.24122	-1.0	0.0	0.0				3.0	0.0	0.0	3631.56860005367	2529.21919999709	3631.5686	2529.2192	3631.56720005367	2529.21079999709			-0.0	0.0	0.314688
2019-11-21 10:16:41.651280	1574349401.65128	6.900990906225092e+18	1.7622847672812122e+18	1574331401.65128		-0.010472	0.0925025	3.87812	0.0	0.157359	-0.62378		0.0157359							0.0	12.3934	3.05656	0.0	0.0	0.0	7.0	12.3934	3.05656	-1.0	0.0	0.0				3.0			3631.56850005367	2529.21919999709	3631.5685	2529.2192					-0.0	0.0	0.314688
2019-11-21 10:16:46.139310	1574349406.13931	6.900990906225092e+18	1.7622847672812122e+18	1574331406.13931		-0.010472	0.0925025	3.87812	0.0	0.0	-0.0308546		-0.00912716							0.0	12.3934	3.05656	0.0	0.0	0.0	7.0	12.3934	3.05656	-1.0	0.0	0.0				3.0	0.0	0.0	3631.56850005367	2529.21919999709	3631.5685	2529.2192	3631.56720005367	2529.21079999709			-0.0	0.0	0.315875
2019-11-21 10:16:50.622560	1574349410.62256	6.900990906225092e+18	1.7622847672812122e+18	1574331410.62256		-0.010472	0.0925025	3.87812	0.0	2.06352	0.550567		0.206352							0.0	12.3934	3.05656	0.0	0.0	0.0	7.0	12.3934	3.05656	-1.0	0.0	0.0				3.0			3631.56850005367	2529.21919999709	3631.5685	2529.2192					-0.0	0.0	0.315875
2019-11-21 10:16:55.093020	1574349415.09302	6.900990906225092e+18	1.7622847672812122e+18	1574331415.09302		-0.010472	0.0925025	3.87812	0.0	0.847998	-0.24046		0.0847998							0.0	12.3934	3.05656	0.0	0.0	0.0	0.0	12.3934	3.05656	-1.0	0.0	0.0				3.0	0.0	0.0	3631.56850005367	2529.21919999709	3631.5685	2529.2192	3631.56720005367	2529.21079999709			-0.0	0.0	0.315875
2019-11-21 10:16:59.613830	1574349419.61383	6.900990906225092e+18	1.7622847672812122e+18	1574331419.61383		-0.010472	0.0925025	3.87812	0.0	2.78179	0.492937		0.278179							0.0	12.3934	3.05656	0.0	0.0	0.0	0.0	12.3934	3.05656	-1.0	0.0	0.0				3.0			3631.56850005367	2529.21919999709	3631.5685	2529.2192					-0.0	0.0	0.317062
2019-11-21 10:17:04.091030	1574349424.09103	6.900990906225092e+18	1.7622847672812122e+18	1574331424.09103		-0.010472	0.0925025	3.87812	0.0	0.0	-0.542048		-0.0118897							0.0			0.0	0.0		7.0			-1.0	0.0	0.0				255.0	0.0	0.0					3631.56720005367	2529.21079999709					0.317062
2019-11-21 10:17:08.493990	1574349428.49399	6.900990906225092e+18	1.7622847672812122e+18	1574331428.49399		-0.010472	0.0925025	3.87812	0.0	1.73202	0.455554		0.173202							0.0	12.3934	3.05656	0.0	0.0	0.0	7.0	12.3934	3.05656	-1.0	0.0	0.0				3.0			3631.56850005367	2529.21919999709	3631.5685	2529.2192					-0.0	0.0	0.317062
2019-11-21 10:17:12.983890	1574349432.98389	6.900990906225092e+18	1.7622847672812122e+18	1574331432.98389		-0.010472	0.0925025	3.87812	0.0	1.70439	-0.0061105		0.170439							0.0	12.3934	3.05656	0.0	0.0	0.0	7.0	12.3934	3.05656	-1.0	0.0	0.0				3.0			3631.56850005367	2529.21919999709	3631.5685	2529.2192					-0.0	0.0	0.31825
2019-11-21 10:17:17.489930	1574349437.48993	6.900990906225092e+18	1.7622847672812122e+18	1574331437.48993		-0.010472	0.0925025	3.87812	0.0	0.571742	-0.219421		0.0571742		15.7987					0.0	12.3934	3.05656	0.0	0.0	0.0	7.0	12.3934	3.05656	-1.0	0.0	0.0				3.0	0.0	0.0	3631.56850005367	2529.21919999709	3631.5685	2529.2192	3631.56720005367	2529.21079999709			-0.0	0.0	0.31825
2019-11-21 10:17:21.991610	1574349441.99161	6.900990906225092e+18	1.7622847672812122e+18	1574331441.99161		-0.010472	0.0925025	3.87812	0.0	1.81489	0.320482		0.181489							0.0	12.3934	3.05656	0.0	0.0	0.0	7.0	12.3934	3.05656	-1.0	0.0	0.0				3.0			3631.56850005367	2529.21919999709	3631.5685	2529.2192					-0.0	0.0	0.31825
2019-11-21 10:17:26.491730	1574349446.49173	6.900990906225092e+18	1.7622847672812122e+18	1574331446.49173		-0.010472	0.0925025	3.87812	0.0	2.89229	0.211586		0.289229							0.0	12.3934	3.05656	0.0	0.0	0.0	7.0	12.3934	3.05656	-1.0	0.0	0.0				3.0	0.0	0.0	3631.56850005367	2529.21919999709	3631.5685	2529.2192	3631.56720005367	2529.21079999709			-0.0	0.0	0.31825
2019-11-21 10:17:31.010130	1574349451.01013	6.900990906225092e+18	1.7622847672812122e+18	1574331451.01013		-0.010472	0.0925025	3.87812	0.0	0.0	-0.392388		-0.243945							0.0	12.3934	3.05656	0.0	0.0	0.0	0.0	12.3934	3.05656	-1.0	0.0	0.0				3.0			3631.56850005367	2529.21919999709	3631.5685	2529.2192					-0.0	0.0	0.319438
2019-11-21 10:17:37.709930	1574349457.70993	6.900990906225092e+18	1.7622847672812122e+18	1574331457.70993		-0.010472	0.0925025	3.87812	0.0	0.0	0.0		-0.235657							0.0	12.3934	3.05656	0.0	0.0	0.0	7.0	12.3934	3.05656	-1.0	0.0	0.0				3.0	0.0	0.0	3631.56850005367	2529.21919999709	3631.5685	2529.2192	3631.56720005367	2529.21079999709			-0.0	0.0	0.319438
2019-11-21 10:17:42.211880	1574349462.21188	6.900990906225092e+18	1.7622847672812122e+18	1574331462.21188		-0.010472	0.0925025	3.87812	0.0	0.0	0.0		-0.0864788							0.0	12.3934	3.05656	0.0	0.0	0.0	7.0	12.3934	3.05656	-1.0	0.0	0.0				3.0			3631.56850005367	2529.21919999709	3631.5685	2529.2192					-0.0	0.0	0.320625
2019-11-21 10:17:46.711430	1574349466.71143	6.900990906225092e+18	1.7622847672812122e+18	1574331466.71143		-0.010472	0.0925025	3.87812	0.0	3.2238	0.631251		0.32238							0.0	12.3837	3.24122	0.0	0.0	0.0	7.0	12.3837	3.24122	-1.0	0.0	0.0				3.0	0.0	0.0	3631.56860005367	2529.21919999709	3631.5686	2529.2192	3631.56720005367	2529.21079999709			-0.0	0.0	0.320625
2019-11-21 10:17:51.195590	1574349471.19559	6.900990906225092e+18	1.7622847672812122e+18	1574331471.19559		-0.010472	0.0925025	3.87812	0.0	2.56078	-0.168706		0.256078							0.0	12.5328	3.24903	0.0	0.0	0.0	7.0	12.5328	3.24903	-1.0	0.0	0.0				3.0			3631.56860005367	2529.21929999709	3631.5686	2529.2193					-0.0	0.0	0.320625
2019-11-21 10:17:55.679840	1574349475.67984	6.900990906225092e+18	1.7622847672812122e+18	1574331475.67984		-0.010472	0.0925025	3.87812	0.0	0.571742	-0.393325		0.0571742							0.0	12.5328	3.24903	0.0	0.0	0.0	7.0	12.5328	3.24903	-1.0	0.0	0.0				3.0	0.0	0.0	3631.56860005367	2529.21929999709	3631.5686	2529.2193	3631.56720005367	2529.21079999709			-0.0	0.0	0.321813
2019-11-21 10:18:00.158020	1574349480.15802	6.900990906225092e+18	1.7622847672812122e+18	1574331480.15802		-0.010472	0.0925025	3.87812	0.0	0.240235	-0.0878863		0.0240235							0.0	12.5328	3.24903	0.0	0.0	0.0	7.0	12.5328	3.24903	-1.0	0.0	0.0				3.0			3631.56860005367	2529.21929999709	3631.5686	2529.2193					-0.0	0.0	0.321813
2019-11-21 10:18:04.679170	1574349484.67917	6.900990906225092e+18	1.7622847672812122e+18	1574331484.67917		-0.010472	0.0925025	3.87812	0.0	1.95302	0.333486		0.195302							0.0	12.5328	3.24903	0.0	0.0	0.0	0.0	12.5328	3.24903	-1.0	0.0	0.0				3.0	0.0	0.0	3631.56860005367	2529.21929999709	3631.5686	2529.2193	3631.56720005367	2529.21079999709			-0.0	0.0	0.321813
2019-11-21 10:18:09.159420	1574349489.15942	6.900990906225092e+18	1.7622847672812122e+18	1574331489.15942		-0.010472	0.0925025	3.87812	0.0	1.15188	-0.207389		0.115188							0.0	12.5328	3.24903	0.0	0.0	0.0	0.0	12.5328	3.24903	-1.0	0.0	0.0				3.0			3631.56860005367	2529.21929999709	3631.5686	2529.2193					-0.0	0.0	0.321813
2019-11-21 10:18:13.639160	1574349493.63916	6.900990906225092e+18	1.7622847672812122e+18	1574331493.63916		-0.010472	0.0925025	3.87812	0.0	0.0	-0.22577		-0.00360205			10.8076				0.0			0.0	0.0		7.0			-1.0	0.0	0.0				255.0	0.0	0.0					3631.56720005367	2529.21079999709					0.323
2019-11-21 10:18:18.055390	1574349498.05539	6.900990906225092e+18	1.7622847672812122e+18	1574331498.05539		-0.010472	0.0925025	3.87812	0.0	2.50553	0.642774		0.250553							0.0	12.5328	3.24903	0.0	0.0	0.0	7.0	12.5328	3.24903	-1.0	0.0	0.0				3.0			3631.56860005367	2529.21929999709	3631.5686	2529.2193					-0.0	0.0	0.323
2019-11-21 10:18:22.555450	1574349502.55545	6.900990906225092e+18	1.7622847672812122e+18	1574331502.55545		-0.010472	0.0925025	3.87812	0.0	0.0	-0.559146		-0.0339902		15.8					0.0	12.5328	3.24903	0.0	0.0	0.0	7.0	12.5328	3.24903	-1.0	0.0	0.0				3.0			3631.56860005367	2529.21929999709	3631.5686	2529.2193					-0.0	0.0	0.323
2019-11-21 10:18:27.059300	1574349507.0593	6.900990906225092e+18	1.7622847672812122e+18	1574331507.0593		-0.010472	0.0925025	3.87812	0.0	1.01375	0.199048		0.101375							0.0	12.5328	3.24903	0.0	0.0	0.0	7.0	12.5328	3.24903	-1.0	0.0	0.0				3.0	0.0	0.0	3631.56860005367	2529.21929999709	3631.5686	2529.2193	3631.56720005367	2529.21079999709			-0.0	0.0	0.324188
2019-11-21 10:18:31.555660	1574349511.55566	6.900990906225092e+18	1.7622847672812122e+18	1574331511.55566		-0.010472	0.0925025	3.87812	0.0	1.26238	0.0638004		0.126238							0.0	12.5328	3.24903	0.0	0.0	0.0	7.0	12.5328	3.24903	-1.0	0.0	0.0				3.0			3631.56860005367	2529.21929999709	3631.5686	2529.2193					-0.0	0.0	0.324188
2019-11-21 10:18:36.078550	1574349516.07855	6.900990906225092e+18	1.7622847672812122e+18	1574331516.07855		-0.010472	0.0925025	3.87812	0.0	3.16855	0.370345		0.316855							0.0	12.5328	3.24903	0.0	0.0	0.0	7.0	12.5328	3.24903	-1.0	0.0	0.0				3.0	0.0	0.0	3631.56860005367	2529.21929999709	3631.5686	2529.2193	3631.56720005367	2529.21079999709			-0.0	0.0	0.324188
2019-11-21 10:18:40.556460	1574349520.55646	6.900990906225092e+18	1.7622847672812122e+18	1574331520.55646		-0.010472	0.0925025	3.87812	0.0	1.84252	-0.315346		0.184252							0.0	12.5328	3.24903	0.0	0.0	0.0	0.0	12.5328	3.24903	-1.0	0.0	0.0				3.0			3631.56860005367	2529.21929999709	3631.5686	2529.2193					-0.0	0.0	0.324188
2019-11-21 10:18:45.034790	1574349525.03479	6.900990906225092e+18	1.7622847672812122e+18	1574331525.03479		-0.010472	0.0925025	3.87812	0.0	0.958501	-0.190112		0.0958501							0.0	12.5328	3.24903	0.0	0.0	0.0	0.0	12.5328	3.24903	-1.0	0.0	0.0				3.0	0.0	0.0	3631.56860005367	2529.21929999709	3631.5686	2529.2193	3631.56720005367	2529.21079999709			-0.0	0.0	0.325375
2019-11-21 10:18:49.518680	1574349529.51868	6.900990906225092e+18	1.7622847672812122e+18	1574331529.51868		-0.010472	0.0925025	3.87812	0.0	1.75964	0.206108		0.175964							0.0	12.5328	3.24903	0.0	0.0	0.0	0.0	12.5328	3.24903	-1.0	0.0	0.0				3.0			3631.56860005367	2529.21929999709	3631.5686	2529.2193					-0.0	0.0	0.325375
2019-11-21 10:18:53.993960	1574349533.99396	6.900990906225092e+18	1.7622847672812122e+18	1574331533.99396		-0.010472	0.0925025	3.87812	0.0	0.0	-0.347001		-0.105817							0.0			0.0	0.0		7.0			-1.0	0.0	0.0				255.0	0.0	0.0					3631.56720005367	2529.21079999709					0.325375
2019-11-21 10:19:01.674740	1574349541.67474	6.900990906225092e+18	1.7622847672812122e+18	1574331541.67474		-0.010472	0.0925025	3.87812	0.0	0.0	0.0		-0.23842							0.0	12.5328	3.24903	0.0	0.0	0.0	7.0	12.5328	3.24903	-1.0	0.0	0.0				3.0			3631.56860005367	2529.21929999709	3631.5686	2529.2193					-0.0	0.0	0.326562
2019-11-21 10:19:06.164890	1574349546.16489	6.900990906225092e+18	1.7622847672812122e+18	1574331546.16489		-0.010472	0.0925025	3.87812	0.0	0.0	0.0		-0.108579							0.0	12.5231	3.43369	0.0	0.0	0.0	7.0	12.5231	3.43369	-1.0	0.0	0.0				3.0			3631.56870005367	2529.21929999709	3631.5687	2529.2193					-0.0	0.0	0.326562
2019-11-21 10:19:10.660830	1574349550.66083	6.900990906225092e+18	1.7622847672812122e+18	1574331550.66083		-0.010472	0.0925025	3.87812	0.0	2.53316	0.48865		0.253316							0.0	12.5231	3.43369	0.0	0.0	0.0	7.0	12.5231	3.43369	-1.0	0.0	0.0				3.0	0.0	0.0	3631.56870005367	2529.21929999709	3631.5687	2529.2193	3631.56720005367	2529.21079999709			-0.0	0.0	0.326562
2019-11-21 10:19:15.132420	1574349555.13242	6.900990906225092e+18	1.7622847672812122e+18	1574331555.13242		-0.010472	0.0925025	3.87812	0.0	1.75964	-0.207488		0.175964							0.0	12.5231	3.43369	0.0	0.0	0.0	7.0	12.5231	3.43369	-1.0	0.0	0.0				3.0			3631.56870005367	2529.21929999709	3631.5687	2529.2193					-0.0	0.0	0.32775
2019-11-21 10:19:19.608580	1574349559.60858	6.900990906225092e+18	1.7622847672812122e+18	1574331559.60858		-0.010472	0.0925025	3.87812	0.0	1.17951	-0.114561		0.117951							0.0	12.5231	3.43369	0.0	0.0	0.0	0.0	12.5231	3.43369	-1.0	0.0	0.0				3.0	0.0	0.0	3631.56870005367	2529.21929999709	3631.5687	2529.2193	3631.56720005367	2529.21079999709			-0.0	0.0	0.32775
2019-11-21 10:19:24.087620	1574349564.08762	6.900990906225092e+18	1.7622847672812122e+18	1574331564.08762		-0.010472	0.0925025	3.87812	0.0	0.0	-0.302981		-0.0257025		15.8013					0.0	12.5231	3.43369	0.0	0.0	0.0	0.0	12.5231	3.43369	-1.0	0.0	0.0				3.0			3631.56870005367	2529.21929999709	3631.5687	2529.2193					-0.0	0.0	0.32775
2019-11-21 10:19:28.566620	1574349568.56662	6.900990906225092e+18	1.7622847672812122e+18	1574331568.56662		-0.010472	0.0925025	3.87812	0.0	2.09115	0.412863		0.209115							0.0			0.0	0.0		7.0			-1.0	0.0	0.0				255.0	0.0	0.0					3631.56720005367	2529.21079999709					0.32775
2019-11-21 10:19:32.979950	1574349572.97995	6.900990906225092e+18	1.7622847672812122e+18	1574331572.97995		-0.010472	0.0925025	3.87812	0.0	1.9254	-0.042709		0.19254							0.0	12.5231	3.43369	0.0	0.0	0.0	7.0	12.5231	3.43369	-1.0	0.0	0.0				3.0			3631.56870005367	2529.21929999709	3631.5687	2529.2193					-0.0	0.0	0.328938
2019-11-21 10:19:37.481810	1574349577.48181	6.900990906225092e+18	1.7622847672812122e+18	1574331577.48181		-0.010472	0.0925025	3.87812	0.0	0.0	-0.428437		-0.00360205							0.0	12.5231	3.43369	0.0	0.0	0.0	7.0	12.5231	3.43369	-1.0	0.0	0.0				3.0			3631.56870005367	2529.21929999709	3631.5687	2529.2193					-0.0	0.0	0.328938
2019-11-21 10:19:41.988620	1574349581.98862	6.900990906225092e+18	1.7622847672812122e+18	1574331581.98862		-0.010472	0.0925025	3.87812	0.00312643	0.0468563	0.00836869		0.00468563							0.0	12.5134	3.61836	0.0	0.0	0.0	7.0	12.5134	3.61836	-1.0	0.0	0.0				3.0	0.0	0.0	3631.56880005367	2529.21929999709	3631.5688	2529.2193	3631.56720005367	2529.21079999709			-0.0	0.0	0.328938
2019-11-21 10:19:46.493350	1574349586.49335	6.900990906225092e+18	1.7622847672812122e+18	1574331586.49335		-0.010472	0.0925025	3.87812	0.0	2.42266	0.684866		0.242266							0.0	12.5134	3.61836	0.0	0.0	0.0	7.0	12.5134	3.61836	-1.0	0.0	0.0				3.0			3631.56880005367	2529.21929999709	3631.5688	2529.2193					-0.0	0.0	0.330125
2019-11-21 10:19:50.970340	1574349590.97034	6.900990906225092e+18	1.7622847672812122e+18	1574331590.97034		-0.010472	0.0925025	3.87812	0.0	0.05	-0.463681		-0.241182							0.0	12.3644	3.61055	0.0	0.0	0.0	7.0	12.3644	3.61055	-1.0	0.0	0.0				3.0	0.0	0.0	3631.56880005367	2529.21919999709	3631.5688	2529.2192	3631.56720005367	2529.21079999709			-0.0	0.0	0.330125
2019-11-21 10:19:55.449250	1574349595.44925	6.900990906225092e+18	1.7622847672812122e+18	1574331595.44925		-0.010472	0.0925025	3.87812	0.0	2.47791	0.64572		0.247791							0.0	12.3644	3.61055	0.0	0.0	0.0	7.0	12.3644	3.61055	-1.0	0.0	0.0				3.0			3631.56880005367	2529.21919999709	3631.5688	2529.2192					-0.0	0.0	0.330125
2019-11-21 10:19:59.929900	1574349599.9299	6.900990906225092e+18	1.7622847672812122e+18	1574331599.9299		-0.010472	0.0925025	3.87812	0.0	1.26238	-0.241896		0.126238							0.0	12.3644	3.61055	0.0	0.0	0.0	0.0	12.3644	3.61055	-1.0	0.0	0.0				3.0	0.0	0.0	3631.56880005367	2529.21919999709	3631.5688	2529.2192	3631.56720005367	2529.21079999709			-0.0	0.0	0.330125
2019-11-21 10:20:04.403290	1574349604.40329	6.900990906225092e+18	1.7622847672812122e+18	1574331604.40329		-0.010472	0.0925025	3.87812	0.0	3.16855	0.491787		0.316855							0.0	12.3644	3.61055	0.0	0.0	0.0	0.0	12.3644	3.61055	-1.0	0.0	0.0				3.0			3631.56880005367	2529.21919999709	3631.5688	2529.2192					-0.0	0.0	0.331313
2019-11-21 10:20:08.879940	1574349608.87994	6.900990906225092e+18	1.7622847672812122e+18	1574331608.87994		-0.010472	0.0925025	3.87812	0.0	1.15188	-0.395348		0.115188							0.0			0.0	0.0		7.0			-1.0	0.0	0.0				255.0	0.0	0.0					3631.56720005367	2529.21079999709					0.331313
2019-11-21 10:20:13.291960	1574349613.29196	6.900990906225092e+18	1.7622847672812122e+18	1574331613.29196		-0.010472	0.0925025	3.87812	0.0	1.51101	0.0927033		0.151101							0.0	12.3644	3.61055	0.0	0.0	0.0	7.0	12.3644	3.61055	-1.0	0.0	0.0				3.0			3631.56880005367	2529.21919999709	3631.5688	2529.2192					-0.0	0.0	0.331313
2019-11-21 10:20:17.792880	1574349617.79288	6.900990906225092e+18	1.7622847672812122e+18	1574331617.79288		-0.010472	0.0925025	3.87812	0.0	0.792747	-0.157067		0.0792747			10.8381				0.0	12.3644	3.61055	0.0	0.0	0.0	7.0	12.3644	3.61055	-1.0	0.0	0.0				3.0			3631.56880005367	2529.21919999709	3631.5688	2529.2192					-0.0	0.0	0.3325
2019-11-21 10:20:22.297670	1574349622.29767	6.900990906225092e+18	1.7622847672812122e+18	1574331622.29767		-0.010472	0.0925025	3.87812	0.0	0.0	-0.0899827		-0.24947		15.8025					0.0	12.3547	3.79521	0.0	0.0	0.0	0.0	12.3547	3.79521	-1.0	0.0	0.0				3.0	0.0	0.0	3631.56890005367	2529.21919999709	3631.5689	2529.2192	3631.56720005367	2529.21079999709			-0.0	0.0	0.3325
2019-11-21 10:20:29.946810	1574349629.94681	6.900990906225092e+18	1.7622847672812122e+18	1574331629.94681		-0.010472	0.0925025	3.87812	0.0	0.05	0.0167448		-0.246707							0.0	12.3547	3.79521	0.0	0.0	0.0	0.0	12.3547	3.79521	-1.0	0.0	0.0				3.0			3631.56890005367	2529.21919999709	3631.5689	2529.2192					-0.0	0.0	0.3325
2019-11-21 10:20:34.424800	1574349634.4248	6.900990906225092e+18	1.7622847672812122e+18	1574331634.4248		-0.010472	0.0925025	3.87812	0.0	0.0	-0.00929714		-0.00912716							0.0	12.3547	3.79521	0.0	0.0	0.0	0.0	12.3547	3.79521	-1.0	0.0	0.0				3.0	0.0	0.0	3631.56890005367	2529.21919999709	3631.5689	2529.2192	3631.56720005367	2529.21079999709			-0.0	0.0	0.333687
2019-11-21 10:20:38.904790	1574349638.90479	6.900990906225092e+18	1.7622847672812122e+18	1574331638.90479		-0.010472	0.0925025	3.87812	0.0	2.61604	0.693725		0.261604							0.0			0.0	0.0		6.0			-1.0	0.0	0.0				255.0													0.333687
2019-11-21 10:20:43.139100	1574349643.1391	6.900990906225092e+18	1.7622847672812122e+18	1574331643.1391		-0.010472	0.0925025	3.87812	0.0	0.0	-0.489162		-0.0920039							0.0	12.3644	3.61055	0.0	0.0	0.0	7.0	12.3644	3.61055	-1.0	0.0	0.0				3.0	0.0	0.0	3631.56880005367	2529.21919999709	3631.5688	2529.2192	3631.56720005367	2529.21079999709			-0.0	0.0	0.333687
2019-11-21 10:20:47.687160	1574349647.68716	6.900990906225092e+18	1.7622847672812122e+18	1574331647.68716		-0.010472	0.0925025	3.87812	0.0	0.184984	0.0518599		0.0184984							0.0	12.3644	3.61055	0.0	0.0	0.0	7.0	12.3644	3.61055	-1.0	0.0	0.0				3.0			3631.56880005367	2529.21919999709	3631.5688	2529.2192					-0.0	0.0	0.333687
2019-11-21 10:20:52.182920	1574349652.18292	6.900990906225092e+18	1.7622847672812122e+18	1574331652.18292		-0.010472	0.0925025	3.87812	0.0	1.48339	0.255089		0.148339							0.0	12.3644	3.61055	0.0	0.0	0.0	7.0	12.3644	3.61055	-1.0	0.0	0.0				3.0	0.0	0.0	3631.56880005367	2529.21919999709	3631.5688	2529.2192	3631.56720005367	2529.21079999709			-0.0	0.0	0.334875
2019-11-21 10:20:56.682620	1574349656.68262	6.900990906225092e+18	1.7622847672812122e+18	1574331656.68262		-0.010472	0.0925025	3.87812	0.0	1.87015	0.0984619		0.187015							0.0	12.3547	3.79521	0.0	0.0	0.0	7.0	12.3547	3.79521	-1.0	0.0	0.0				3.0			3631.56890005367	2529.21919999709	3631.5689	2529.2192					-0.0	0.0	0.334875
2019-11-21 10:21:01.172210	1574349661.17221	6.900990906225092e+18	1.7622847672812122e+18	1574331661.17221		-0.010472	0.0925025	3.87812	0.0	2.61604	0.146512		0.261604							0.0	12.3547	3.79521	0.0	0.0	0.0	7.0	12.3547	3.79521	-1.0	0.0	0.0				3.0	0.0	0.0	3631.56890005367	2529.21919999709	3631.5689	2529.2192	3631.56720005367	2529.21079999709			-0.0	0.0	0.334875
2019-11-21 10:21:05.654820	1574349665.65482	6.900990906225092e+18	1.7622847672812122e+18	1574331665.65482		-0.010472	0.0925025	3.87812	0.0	2.06352	-0.147179		0.206352							0.0	12.3547	3.79521	0.0	0.0	0.0	7.0	12.3547	3.79521	-1.0	0.0	0.0				3.0			3631.56890005367	2529.21919999709	3631.5689	2529.2192					-0.0	0.0	0.336062
2019-11-21 10:21:10.138950	1574349670.13895	6.900990906225092e+18	1.7622847672812122e+18	1574331670.13895		-0.010472	0.0925025	3.87812	0.0	0.0	-0.405966		-0.103054							0.0	12.3547	3.79521	0.0	0.0	0.0	0.0	12.3547	3.79521	-1.0	0.0	0.0				3.0	0.0	0.0	3631.56890005367	2529.21919999709	3631.5689	2529.2192	3631.56720005367	2529.21079999709			-0.0	0.0	0.336062
2019-11-21 10:21:14.620060	1574349674.62006	6.900990906225092e+18	1.7622847672812122e+18	1574331674.62006		-0.010472	0.0925025	3.87812	0.0	2.58841	0.667977		0.258841							0.0	12.345	3.97987	0.0	0.0	0.0	0.0	12.345	3.97987	-1.0	0.0	0.0				3.0			3631.56900005367	2529.21919999709	3631.569	2529.2192					-0.0	0.0	0.336062
2019-11-21 10:21:19.143040	1574349679.14304	6.900990906225092e+18	1.7622847672812122e+18	1574331679.14304		-0.010472	0.0925025	3.87812	0.0	1.23476	-0.262692		0.123476							0.0			0.0	0.0		7.0			-1.0	0.0	0.0				255.0	0.0	0.0					3631.56720005367	2529.21079999709					0.336062
2019-11-21 10:21:23.546810	1574349683.54681	6.900990906225092e+18	1.7622847672812122e+18	1574331683.54681		-0.010472	0.0925025	3.87812	0.0	0.05	-0.309578		0.419069							0.0	12.345	3.97987	0.0	0.0	0.0	7.0	12.345	3.97987	-1.0	0.0	0.0				3.0			3631.56900005367	2529.21919999709	3631.569	2529.2192					-0.0	0.0	0.33725
2019-11-21 10:21:28.036770	1574349688.03677	6.900990906225092e+18	1.7622847672812122e+18	1574331688.03677		-0.010472	0.0925025	3.87812	0.0	1.64914	0.354813		0.164914		15.8036					0.0	12.345	3.97987	0.0	0.0	0.0	7.0	12.345	3.97987	-1.0	0.0	0.0				3.0			3631.56900005367	2529.21919999709	3631.569	2529.2192					-0.0	0.0	0.33725
2019-11-21 10:21:32.536380	1574349692.53638	6.900990906225092e+18	1.7622847672812122e+18	1574331692.53638		-0.010472	0.0925025	3.87812	0.0	1.48339	-0.032042		0.148339							0.0	12.345	3.97987	0.0	0.0	0.0	7.0	12.345	3.97987	-1.0	0.0	0.0				3.0	0.0	0.0	3631.56900005367	2529.21919999709	3631.569	2529.2192	3631.56720005367	2529.21079999709			-0.0	0.0	0.33725
2019-11-21 10:21:37.033540	1574349697.03354	6.900990906225092e+18	1.7622847672812122e+18	1574331697.03354		-0.010472	0.0925025	3.87812	0.0	0.958501	-0.136051		0.0958501							0.0	12.345	3.97987	0.0	0.0	0.0	7.0	12.345	3.97987	-1.0	0.0	0.0				3.0			3631.56900005367	2529.21919999709	3631.569	2529.2192					-0.0	0.0	0.338437
2019-11-21 10:21:41.532810	1574349701.53281	6.900990906225092e+18	1.7622847672812122e+18	1574331701.53281		-0.010472	0.0925025	3.87812	0.0	0.0	-0.188126		-0.0616158							0.0	12.345	3.97987	0.0	0.0	0.0	7.0	12.345	3.97987	-1.0	0.0	0.0				3.0	0.0	0.0	3631.56900005367	2529.21919999709	3631.569	2529.2192	3631.56720005367	2529.21079999709			-0.0	0.0	0.338437
2019-11-21 10:21:46.057620	1574349706.05762	6.900990906225092e+18	1.7622847672812122e+18	1574331706.05762		-0.010472	0.0925025	3.87812	0.0	0.986126	0.226487		0.0986126							0.0	12.345	3.97987	0.0	0.0	0.0	7.0	12.345	3.97987	-1.0	0.0	0.0				3.0			3631.56900005367	2529.21919999709	3631.569	2529.2192					-0.0	0.0	0.338437
2019-11-21 10:21:50.538570	1574349710.53857	6.900990906225092e+18	1.7622847672812122e+18	1574331710.53857		-0.010472	0.0925025	3.87812	0.0	2.69891	0.364655		0.269891							0.0	12.4941	3.98768	0.0	0.0	0.0	0.0	12.4941	3.98768	-1.0	0.0	0.0				3.0	0.0	0.0	3631.56900005367	2529.21929999709	3631.569	2529.2193	3631.56720005367	2529.21079999709			-0.0	0.0	0.338437
2019-11-21 10:21:55.022130	1574349715.02213	6.900990906225092e+18	1.7622847672812122e+18	1574331715.02213		-0.010472	0.0925025	3.87812	0.0	0.0	-0.375475		-0.24947							0.0	12.5037	3.80302	0.0	0.0	0.0	0.0	12.5037	3.80302	-1.0	0.0	0.0				3.0			3631.56890005367	2529.21929999709	3631.5689	2529.2193					-0.0	0.0	0.339625
2019-11-21 10:22:01.627620	1574349721.62762	6.900990906225092e+18	1.7622847672812122e+18	1574331721.62762		-0.010472	0.0925025	3.87812	0.0	0.0	0.0		-0.241182							0.0	12.5037	3.80302	0.0	0.0	0.0	7.0	12.5037	3.80302	-1.0	0.0	0.0				3.0	0.0	0.0	3631.56890005367	2529.21929999709	3631.5689	2529.2193	3631.56720005367	2529.21079999709			-0.0	0.0	0.339625
2019-11-21 10:22:06.107150	1574349726.10715	6.900990906225092e+18	1.7622847672812122e+18	1574331726.10715		-0.010472	0.0925025	3.87812	0.0	2.47791	0.604368		0.247791							0.0	12.5037	3.80302	0.0	0.0	0.0	7.0	12.5037	3.80302	-1.0	0.0	0.0				3.0			3631.56890005367	2529.21929999709	3631.5689	2529.2193					-0.0	0.0	0.340812
2019-11-21 10:22:10.591090	1574349730.59109	6.900990906225092e+18	1.7622847672812122e+18	1574331730.59109		-0.010472	0.0925025	3.87812	0.0	0.102107	-0.465387		0.0102107							0.0	12.5037	3.80302	0.0	0.0	0.0	7.0	12.5037	3.80302	-1.0	0.0	0.0				3.0	0.0	0.0	3631.56890005367	2529.21929999709	3631.5689	2529.2193	3631.56720005367	2529.21079999709			-0.0	0.0	0.340812
2019-11-21 10:22:15.068080	1574349735.06808	6.900990906225092e+18	1.7622847672812122e+18	1574331735.06808		-0.010472	0.0925025	3.87812	0.0	2.36741	0.599127		0.236741							0.0	12.5037	3.80302	0.0	0.0	0.0	7.0	12.5037	3.80302	-1.0	0.0	0.0				3.0			3631.56890005367	2529.21929999709	3631.5689	2529.2193					-0.0	0.0	0.340812
2019-11-21 10:22:19.591370	1574349739.59137	6.900990906225092e+18	1.7622847672812122e+18	1574331739.59137		-0.010472	0.0925025	3.87812	0.0	4.02494	0.321727		0.402494			10.8941				0.0	12.5037	3.80302	0.0	0.0	0.0	0.0	12.5037	3.80302	-1.0	0.0	0.0				3.0	0.0	0.0	3631.56890005367	2529.21929999709	3631.5689	2529.2193	3631.56720005367	2529.21079999709			-0.0	0.0	0.342
2019-11-21 10:22:24.076900	1574349744.0769	6.900990906225092e+18	1.7622847672812122e+18	1574331744.0769		-0.010472	0.0925025	3.87812	0.0	0.05	-1.0346		0.0847998							0.0	12.5037	3.80302	0.0	0.0	0.0	0.0	12.5037	3.80302	-1.0	0.0	0.0				3.0			3631.56890005367	2529.21929999709	3631.5689	2529.2193					-0.0	0.0	0.342
2019-11-21 10:22:28.554110	1574349748.55411	6.900990906225092e+18	1.7622847672812122e+18	1574331748.55411		-0.010472	0.0925025	3.87812	0.0	1.04138	0.19378		0.104138		15.8043					0.0			0.0	0.0		7.0			-1.0	0.0	0.0				255.0	0.0	0.0					3631.56720005367	2529.21079999709					0.342
2019-11-21 10:22:32.971830	1574349752.97183	6.900990906225092e+18	1.7622847672812122e+18	1574331752.97183		-0.010472	0.0925025	3.87812	0.0	0.0	-0.270839		-0.0367527							0.0	12.5037	3.80302	0.0	0.0	0.0	7.0	12.5037	3.80302	-1.0	0.0	0.0				3.0			3631.56890005367	2529.21929999709	3631.5689	2529.2193					-0.0	0.0	0.342
2019-11-21 10:22:37.473660	1574349757.47366	6.900990906225092e+18	1.7622847672812122e+18	1574331757.47366		-0.010472	0.0925025	3.87812	0.0	1.17951	0.261531		0.117951							0.0	12.4941	3.98768	0.0	0.0	0.0	7.0	12.4941	3.98768	-1.0	0.0	0.0				3.0			3631.56900005367	2529.21929999709	3631.569	2529.2193					-0.0	0.0	0.343188
2019-11-21 10:22:41.981720	1574349761.98172	6.900990906225092e+18	1.7622847672812122e+18	1574331761.98172		-0.010472	0.0925025	3.87812	0.0	0.0	-0.229386		-0.0533281							0.0	12.4941	3.98768	0.0	0.0	0.0	7.0	12.4941	3.98768	-1.0	0.0	0.0				3.0	0.0	0.0	3631.56900005367	2529.21929999709	3631.569	2529.2193	3631.56720005367	2529.21079999709			-0.0	0.0	0.343188
2019-11-21 10:22:46.477540	1574349766.47754	6.900990906225092e+18	1.7622847672812122e+18	1574331766.47754		-0.010472	0.0925025	3.87812	0.0	1.31763	0.307786		0.131763							0.0	12.4941	3.98768	0.0	0.0	0.0	7.0	12.4941	3.98768	-1.0	0.0	0.0				3.0			3631.56900005367	2529.21929999709	3631.569	2529.2193					-0.0	0.0	0.343188
2019-11-21 10:22:50.998900	1574349770.9989	6.900990906225092e+18	1.7622847672812122e+18	1574331770.9989		-0.010472	0.0925025	3.87812	0.0	1.67677	0.0760874		0.167677							0.0	12.4941	3.98768	0.0	0.0	0.0	7.0	12.4941	3.98768	-1.0	0.0	0.0				3.0	0.0	0.0	3631.56900005367	2529.21929999709	3631.569	2529.2193	3631.56720005367	2529.21079999709			-0.0	0.0	0.344375
2019-11-21 10:22:55.475560	1574349775.47556	6.900990906225092e+18	1.7622847672812122e+18	1574331775.47556		-0.010472	0.0925025	3.87812	0.0	0.0	-0.445356		-0.0146523							0.0	12.4941	3.98768	0.0	0.0	0.0	7.0	12.4941	3.98768	-1.0	0.0	0.0				3.0			3631.56900005367	2529.21929999709	3631.569	2529.2193					-0.0	0.0	0.344375
2019-11-21 10:22:59.949430	1574349779.94943	6.900990906225092e+18	1.7622847672812122e+18	1574331779.94943		-0.010472	0.0925025	3.87812	0.0	0.102107	0.0201714		0.0102107							0.0	12.4844	4.17234	0.0	0.0	0.0	0.0	12.4844	4.17234	-1.0	0.0	0.0				3.0	0.0	0.0	3631.56910005367	2529.21929999709	3631.5691	2529.2193	3631.56720005367	2529.21079999709			-0.0	0.0	0.344375
2019-11-21 10:23:04.427520	1574349784.42752	6.900990906225092e+18	1.7622847672812122e+18	1574331784.42752		-0.010472	0.0925025	3.87812	0.0	1.98065	0.478		0.198065							0.0	12.4941	3.98768	0.0	0.0	0.0	0.0	12.4941	3.98768	-1.0	0.0	0.0				3.0			3631.56900005367	2529.21929999709	3631.569	2529.2193					-0.0	0.0	0.344375
2019-11-21 10:23:08.911290	1574349788.91129	6.900990906225092e+18	1.7622847672812122e+18	1574331788.91129		-0.010472	0.0925025	3.87812	0.0	2.20165	0.0428885		0.220165							0.0			0.0	0.0		7.0			-1.0	0.0	0.0				255.0	0.0	0.0					3631.56720005367	2529.21079999709					0.345563
2019-11-21 10:23:13.319850	1574349793.31985	6.900990906225092e+18	1.7622847672812122e+18	1574331793.31985		-0.010472	0.0925025	3.87812	0.0	2.61604	0.109192		0.261604							0.0	12.345	3.97987	0.0	0.0	0.0	7.0	12.345	3.97987	-1.0	0.0	0.0				3.0			3631.56900005367	2529.21919999709	3631.569	2529.2192					-0.0	0.0	0.345563
2019-11-21 10:23:17.822450	1574349797.82245	6.900990906225092e+18	1.7622847672812122e+18	1574331797.82245		-0.010472	0.0925025	3.87812	0.0	1.67677	-0.208172		0.167677							0.0	12.345	3.97987	0.0	0.0	0.0	7.0	12.345	3.97987	-1.0	0.0	0.0				3.0			3631.56900005367	2529.21919999709	3631.569	2529.2192					-0.0	0.0	0.345563
2019-11-21 10:23:22.330200	1574349802.3302	6.900990906225092e+18	1.7622847672812122e+18	1574331802.3302		-0.010472	0.0925025	3.87812	0.0	0.0	-0.325459		-0.0533281							0.0	12.345	3.97987	0.0	0.0	0.0	7.0	12.345	3.97987	-1.0	0.0	0.0				3.0	0.0	0.0	3631.56900005367	2529.21919999709	3631.569	2529.2192	3631.56720005367	2529.21079999709			-0.0	0.0	0.34675
2019-11-21 10:23:26.830350	1574349806.83035	6.900990906225092e+18	1.7622847672812122e+18	1574331806.83035		-0.010472	0.0925025	3.87812	0.0	0.0	0.0		-0.0146523							0.0	12.345	3.97987	0.0	0.0	0.0	7.0	12.345	3.97987	-1.0	0.0	0.0				3.0			3631.56900005367	2529.21919999709	3631.569	2529.2192					-0.0	0.0	0.34675
2019-11-21 10:23:31.320650	1574349811.32065	6.900990906225092e+18	1.7622847672812122e+18	1574331811.32065		-0.010472	0.0925025	3.87812	0.0	2.56078	0.500936		0.256078		15.8051					0.0	12.3547	3.79521	0.0	0.0	0.0	7.0	12.3547	3.79521	-1.0	0.0	0.0				3.0	0.0	0.0	3631.56890005367	2529.21919999709	3631.5689	2529.2192	3631.56720005367	2529.21079999709			-0.0	0.0	0.34675
2019-11-21 10:23:40.214200	1574349820.2142	6.900990906225092e+18	1.7622847672812122e+18	1574331820.2142		-0.010472	0.0925025	3.87812	0.00312643	0.0	-0.316733		-0.254995							0.0	12.3547	3.79521	0.0	0.0	0.0	7.0	12.3547	3.79521	-1.0	0.0	0.0				3.0			3631.56890005367	2529.21919999709	3631.5689	2529.2192					-0.0	0.0	0.347937
2019-11-21 10:23:44.692380	1574349824.69238	6.900990906225092e+18	1.7622847672812122e+18	1574331824.69238		-0.010472	0.0925025	3.87812	0.0	2.2569	0.43153		0.22569							0.0	12.3547	3.79521	0.0	0.0	0.0	0.0	12.3547	3.79521	-1.0	0.0	0.0				3.0	0.0	0.0	3631.56890005367	2529.21919999709	3631.5689	2529.2192	3631.56720005367	2529.21079999709			-0.0	0.0	0.347937
2019-11-21 10:23:49.173830	1574349829.17383	6.900990906225092e+18	1.7622847672812122e+18	1574331829.17383		-0.010472	0.0925025	3.87812	0.0	0.0	-0.533421		-0.0174148							0.0			0.0	0.0		7.0			-1.0	0.0	0.0				255.0													0.347937
2019-11-21 10:23:53.409850	1574349833.40985	6.900990906225092e+18	1.7622847672812122e+18	1574331833.40985		-0.010472	0.0925025	3.87812	0.0	2.58841	0.57026		0.258841							0.0	12.345	3.97987	0.0	0.0	0.0	7.0	12.345	3.97987	-1.0	0.0	0.0				3.0	0.0	0.0	3631.56900005367	2529.21919999709	3631.569	2529.2192	3631.56720005367	2529.21079999709			-0.0	0.0	0.347937
2019-11-21 10:23:57.923800	1574349837.9238	6.900990906225092e+18	1.7622847672812122e+18	1574331837.9238		-0.010472	0.0925025	3.87812	0.0	0.792747	-0.458077		0.0792747							0.0	12.345	3.97987	0.0	0.0	0.0	7.0	12.345	3.97987	-1.0	0.0	0.0				3.0			3631.56900005367	2529.21919999709	3631.569	2529.2192					-0.0	0.0	0.349125
2019-11-21 10:24:02.427890	1574349842.42789	6.900990906225092e+18	1.7622847672812122e+18	1574331842.42789		-0.010472	0.0925025	3.87812	0.0	0.0192307	-0.150783		0.00192307							0.0	12.345	3.97987	0.0	0.0	0.0	7.0	12.345	3.97987	-1.0	0.0	0.0				3.0	0.0	0.0	3631.56900005367	2529.21919999709	3631.569	2529.2192	3631.56720005367	2529.21079999709			-0.0	0.0	0.349125
2019-11-21 10:24:06.925570	1574349846.92557	6.900990906225092e+18	1.7622847672812122e+18	1574331846.92557		-0.010472	0.0925025	3.87812	0.0	0.05	0.00803166		0.32238							0.0	12.345	3.97987	0.0	0.0	0.0	7.0	12.345	3.97987	-1.0	0.0	0.0				3.0			3631.56900005367	2529.21919999709	3631.569	2529.2192					-0.0	0.0	0.349125
2019-11-21 10:24:11.421200	1574349851.4212	6.900990906225092e+18	1.7622847672812122e+18	1574331851.4212		-0.010472	0.0925025	3.87812	0.0	0.0	-0.00978282		-0.02294							0.0	12.196	3.97206	0.0	0.0	0.0	7.0	12.196	3.97206	-1.0	0.0	0.0				3.0	0.0	0.0	3631.56900005367	2529.21909999709	3631.569	2529.2191	3631.56720005367	2529.21079999709			-0.0	0.0	0.350313
2019-11-21 10:24:15.905940	1574349855.90594	6.900990906225092e+18	1.7622847672812122e+18	1574331855.90594		-0.010472	0.0925025	3.87812	0.0	1.67677	0.440559		0.167677							0.0	12.0566	3.77959	0.0	0.0	0.0	7.0	12.0566	3.77959	-1.0	0.0	0.0				3.0			3631.56890005367	2529.21899999709	3631.5689	2529.219					-0.0	0.0	0.350313
2019-11-21 10:24:20.385190	1574349860.38519	6.900990906225092e+18	1.7622847672812122e+18	1574331860.38519		-0.010472	0.0925025	3.87812	0.0	0.0	-0.315656		-0.0146523			10.9221				0.0	12.0566	3.77959	0.0	0.0	0.0	0.0	12.0566	3.77959	-1.0	0.0	0.0				3.0	0.0	0.0	3631.56890005367	2529.21899999709	3631.5689	2529.219	3631.56720005367	2529.21079999709			-0.0	0.0	0.350313
2019-11-21 10:24:24.865880	1574349864.86588	6.900990906225092e+18	1.7622847672812122e+18	1574331864.86588		-0.010472	0.0925025	3.87812	0.0	2.00827	0.549008		0.200827							0.0	11.7586	3.76397	0.0	0.0	0.0	0.0	11.7586	3.76397	-1.0	0.0	0.0				3.0			3631.56890005367	2529.2187999971	3631.5689	2529.2188					-0.0	0.0	0.3515
2019-11-21 10:24:29.395110	1574349869.39511	6.900990906225092e+18	1.7622847672812122e+18	1574331869.39511		-0.010472	0.0925025	3.87812	0.0	1.37288	-0.12219		0.137288							0.0	11.3211	3.55588	0.0	0.0	0.0	0.0	11.3211	3.55588	-1.0	0.0	0.0				3.0	0.0	0.0	3631.56880005367	2529.21849999709	3631.5688	2529.2185	3631.56720005367	2529.21079999709			-0.0	0.0	0.3515
2019-11-21 10:24:33.882200	1574349873.8822	6.900990906225092e+18	1.7622847672812122e+18	1574331873.8822		-0.010472	0.0925025	3.87812	0.0	0.0	-0.352202		-0.0201774		15.8059					0.0	10.8837	3.3478	0.0	0.0	0.0	0.0	10.8837	3.3478	-1.0	0.0	0.0				3.0			3631.56870005367	2529.21819999709	3631.5687	2529.2182					-0.0	0.0	0.3515
2019-11-21 10:24:38.369540	1574349878.36954	6.900990906225092e+18	1.7622847672812122e+18	1574331878.36954		-0.010472	0.0925025	3.87812	0.0	0.0	0.0		-0.0284651							0.0			0.0	0.0		7.0			-1.0	0.0	0.0				255.0	0.0	0.0					3631.56720005367	2529.21079999709					0.3515
2019-11-21 10:24:42.810880	1574349882.81088	6.900990906225092e+18	1.7622847672812122e+18	1574331882.81088		-0.010472	0.0925025	3.87812	0.0	0.0	0.0		-0.0947665							0.0	10.4462	3.13971	0.0	0.0	0.0	7.0	10.4462	3.13971	-1.0	0.0	0.0				3.0			3631.56860005367	2529.21789999709	3631.5686	2529.2179					-0.0	0.0	0.352688
2019-11-21 10:24:47.313420	1574349887.31342	6.900990906225092e+18	1.7622847672812122e+18	1574331887.31342		-0.010472	0.0925025	3.87812	0.0	0.0	0.0		-0.0533281							0.0	10.1578	2.93943	0.0	0.0	0.0	7.0	10.1578	2.93943	-1.0	0.0	0.0				3.0			3631.56850005367	2529.21769999709	3631.5685	2529.2177					-0.0	0.0	0.352688
2019-11-21 10:24:51.811040	1574349891.81104	6.900990906225092e+18	1.7622847672812122e+18	1574331891.81104		-0.010472	0.0925025	3.87812	0.0	0.0	0.0		-0.138967							0.0	9.7204	2.73134	0.0	0.0	0.0	7.0	9.7204	2.73134	-1.0	0.0	0.0				3.0	0.0	0.0	3631.56840005367	2529.21739999709	3631.5684	2529.2174	3631.56720005367	2529.21079999709			-0.0	0.0	0.352688
2019-11-21 10:24:56.303500	1574349896.3035	6.900990906225092e+18	1.7622847672812122e+18	1574331896.3035		-0.010472	0.0925025	3.87812	0.0	0.654619	0.189635		0.0654619							0.0	9.432	2.53106	0.0	0.0	0.0	7.0	9.432	2.53106	-1.0	0.0	0.0				3.0			3631.56830005367	2529.21719999709	3631.5683	2529.2172					-0.0	0.0	0.353875
2019-11-21 10:25:05.295140	1574349905.29514	6.900990906225092e+18	1.7622847672812122e+18	1574331905.29514		-0.010472	0.0925025	3.87812	0.00312643	0.0	-0.0696552		-0.235657							0.0	8.55712	2.11488	0.0	0.0	0.0	0.0	8.55712	2.11488	-1.0	0.0	0.0				3.0	0.0	0.0	3631.56810005367	2529.21659999709	3631.5681	2529.2166	3631.56720005367	2529.21079999709			-0.0	0.0	0.353875
2019-11-21 10:25:09.782100	1574349909.7821	6.900990906225092e+18	1.7622847672812122e+18	1574331909.7821		-0.010472	0.0925025	3.87812	0.00312643	0.0468563	0.0116558		0.00468563							0.0	8.26872	1.9146	0.0	0.0	0.0	0.0	8.26872	1.9146	-1.0	0.0	0.0				3.0			3631.56800005367	2529.21639999709	3631.568	2529.2164					-0.0	0.0	0.353875
2019-11-21 10:25:14.266970	1574349914.26697	6.900990906225092e+18	1.7622847672812122e+18	1574331914.26697		-0.010472	0.0925025	3.87812	0.0	3.63818	0.70779		0.363818							0.0	7.97064	1.89898	0.0	0.0	0.0	0.0	7.97064	1.89898	-1.0	0.0	0.0				3.0	0.0	0.0	3631.56800005367	2529.21619999709	3631.568	2529.2162	3631.56720005367	2529.21079999709			-0.0	0.0	0.355063
2019-11-21 10:25:18.750240	1574349918.75024	6.900990906225092e+18	1.7622847672812122e+18	1574331918.75024		-0.010472	0.0925025	3.87812	0.0	0.05	-0.923837		-0.103054							0.0			0.0	0.0		7.0			-1.0	0.0	0.0				255.0													0.355063
2019-11-21 10:25:23.154790	1574349923.15479	6.900990906225092e+18	1.7622847672812122e+18	1574331923.15479		-0.010472	0.0925025	3.87812	0.0	0.875624	0.162685		0.0875624							0.0	7.68224	1.6987	0.0	0.0	0.0	7.0	7.68224	1.6987	-1.0	0.0	0.0				3.0	0.0	0.0	3631.56790005367	2529.21599999709	3631.5679	2529.216	3631.56720005367	2529.21079999709			-0.0	0.0	0.355063
2019-11-21 10:25:27.654720	1574349927.65472	6.900990906225092e+18	1.7622847672812122e+18	1574331927.65472		-0.010472	0.0925025	3.87812	0.0	0.737496	-0.0355085		0.0737496							0.0	7.23513	1.67527	0.0	0.0	0.0	7.0	7.23513	1.67527	-1.0	0.0	0.0				3.0			3631.56790005367	2529.21569999709	3631.5679	2529.2157					-0.0	0.0	0.35625
2019-11-21 10:25:32.201930	1574349932.20193	6.900990906225092e+18	1.7622847672812122e+18	1574331932.20193		-0.010472	0.0925025	3.87812	0.00312643	0.05	-0.132593		0.477083							0.0	7.09577	1.4828	0.0	0.0	0.0	7.0	7.09577	1.4828	-1.0	0.0	0.0				3.0	0.0	0.0	3631.56780005367	2529.21559999709	3631.5678	2529.2156	3631.56720005367	2529.21079999709			-0.0	0.0	0.35625
2019-11-21 10:25:36.702360	1574349936.70236	6.900990906225092e+18	1.7622847672812122e+18	1574331936.70236		-0.010472	0.0925025	3.87812	0.00312643	1.04138	0.252516		0.104138		15.8066					0.0	6.79769	1.46718	0.0	0.0	0.0	7.0	6.79769	1.46718	-1.0	0.0	0.0				3.0			3631.56780005367	2529.21539999709	3631.5678	2529.2154					-0.0	0.0	0.35625
2019-11-21 10:25:41.200380	1574349941.20038	6.900990906225092e+18	1.7622847672812122e+18	1574331941.20038		-0.010472	0.0925025	3.87812	0.00312643	3.69343	0.52516		0.369343							0.0	6.79769	1.46718	0.0	0.0	0.0	7.0	6.79769	1.46718	-1.0	0.0	0.0				3.0	0.0	0.0	3631.56780005367	2529.21539999709	3631.5678	2529.2154	3631.56720005367	2529.21079999709			-0.0	0.0	0.35625
2019-11-21 10:25:45.682560	1574349945.68256	6.900990906225092e+18	1.7622847672812122e+18	1574331945.68256		-0.010472	0.0925025	3.87812	0.0	1.45576	-0.601363		0.145576							0.0	6.79769	1.46718	0.0	0.0	0.0	7.0	6.79769	1.46718	-1.0	0.0	0.0				3.0			3631.56780005367	2529.21539999709	3631.5678	2529.2154					-0.0	0.0	0.357437
2019-11-21 10:25:50.166720	1574349950.16672	6.900990906225092e+18	1.7622847672812122e+18	1574331950.16672		-0.010472	0.0925025	3.87812	0.0	0.0	-0.283719		-0.108579							0.0	6.65833	1.27471	0.0	0.0	0.0	0.0	6.65833	1.27471	-1.0	0.0	0.0				3.0	0.0	0.0	3631.56770005366	2529.21529999709	3631.5677	2529.2153	3631.56720005367	2529.21079999709			-0.0	0.0	0.357437
2019-11-21 10:25:54.650570	1574349954.65057	6.900990906225092e+18	1.7622847672812122e+18	1574331954.65057		-0.010472	0.0925025	3.87812	0.00312643	1.48339	0.342663		0.148339							0.0	6.50929	1.2669	0.0	0.0	0.0	0.0	6.50929	1.2669	-1.0	0.0	0.0				3.0			3631.56770005366	2529.21519999709	3631.5677	2529.2152					-0.0	0.0	0.357437
2019-11-21 10:25:59.132870	1574349959.13287	6.900990906225092e+18	1.7622847672812122e+18	1574331959.13287		-0.010472	0.0925025	3.87812	0.00312643	1.15188	-0.0715534		0.115188							0.0			0.0	0.0		7.0			-1.0	0.0	0.0				255.0	0.0	0.0					3631.56720005367	2529.21079999709					0.358625
2019-11-21 10:26:03.580690	1574349963.58069	6.900990906225092e+18	1.7622847672812122e+18	1574331963.58069		-0.010472	0.0925025	3.87812	0.0	1.45576	0.0782192		0.145576							0.0	6.37961	0.889768	0.0	0.0	0.0	7.0	6.37961	0.889768	-1.0	0.0	0.0				3.0			3631.56750005367	2529.21509999709	3631.5675	2529.2151					-0.0	0.0	0.358625
2019-11-21 10:26:08.072360	1574349968.07236	6.900990906225092e+18	1.7622847672812122e+18	1574331968.07236		-0.010472	0.0925025	3.87812	0.0	0.0	-0.320935		-0.0422779							0.0	6.24024	0.697297	0.0	0.0	0.0	7.0	6.24024	0.697297	-1.0	0.0	0.0				3.0			3631.56740005367	2529.21499999709	3631.5674	2529.215					-0.0	0.0	0.358625
2019-11-21 10:26:12.572330	1574349972.57233	6.900990906225092e+18	1.7622847672812122e+18	1574331972.57233		-0.010472	0.0925025	3.87812	0.0	0.0	0.0		-0.105817							0.0	6.10088	0.504825	0.0	0.0	0.0	7.0	6.10088	0.504825	-1.0	0.0	0.0				3.0	0.0	0.0	3631.56730005367	2529.21489999709	3631.5673	2529.2149	3631.56720005367	2529.21079999709			-0.0	0.0	0.359812
2019-11-21 10:26:17.080260	1574349977.08026	6.900990906225092e+18	1.7622847672812122e+18	1574331977.08026		-0.010472	0.0925025	3.87812	0.00312643	0.0	0.0		-0.02294							0.0	6.10088	0.504825	0.0	0.0	0.0	7.0	6.10088	0.504825	-1.0	0.0	0.0				3.0			3631.56730005367	2529.21489999709	3631.5673	2529.2149					-0.0	0.0	0.359812
2019-11-21 10:26:21.577910	1574349981.57791	6.900990906225092e+18	1.7622847672812122e+18	1574331981.57791		-0.010472	0.0925025	3.87812	0.0	0.90325	0.175252		0.090325			10.9423				0.0	5.96152	0.312354	0.0	0.0	0.0	7.0	5.96152	0.312354	-1.0	0.0	0.0				3.0	0.0	0.0	3631.56720005367	2529.21479999709	3631.5672	2529.2148	3631.56720005367	2529.21079999709			-0.0	0.0	0.359812
2019-11-21 10:26:26.067230	1574349986.06723	6.900990906225092e+18	1.7622847672812122e+18	1574331986.06723		-0.010472	0.0925025	3.87812	0.0	0.0	-0.233097		-0.0947665							0.0	5.81248	0.304545	0.0	0.0	0.0	7.0	5.81248	0.304545	-1.0	0.0	0.0				3.0			3631.56720005367	2529.21469999709	3631.5672	2529.2147					-0.0	0.0	0.359812
2019-11-21 10:26:30.597170	1574349990.59717	6.900990906225092e+18	1.7622847672812122e+18	1574331990.59717		-0.010472	0.0925025	3.87812	0.0	2.09115	0.409869		0.209115							0.0	5.82216	0.119882	0.0	0.0	0.0	7.0	5.82216	0.119882	-1.0	0.0	0.0				3.0	0.0	0.0	3631.56710005366	2529.21469999709	3631.5671	2529.2147	3631.56720005367	2529.21079999709			-0.0	0.0	0.361
2019-11-21 10:26:35.084140	1574349995.08414	6.900990906225092e+18	1.7622847672812122e+18	1574331995.08414		-0.010472	0.0925025	3.87812	0.0	0.0	-0.316793		-0.254995		15.8071					0.0	5.81248	0.304545	0.0	0.0	0.0	0.0	5.81248	0.304545	-1.0	0.0	0.0				3.0			3631.56720005367	2529.21469999709	3631.5672	2529.2147					-0.0	0.0	0.361
2019-11-21 10:26:41.142030	1574350001.14203	6.900990906225092e+18	1.7622847672812122e+18	1574332001.14203		-0.010472	0.0925025	3.87812	0.0	0.0	0.0		-0.224607							0.0	5.67312	0.112073	0.0	0.0	0.0	7.0	5.67312	0.112073	-1.0	0.0	0.0				3.0	0.0	0.0	3631.56710005366	2529.21459999709	3631.5671	2529.2146	3631.56720005367	2529.21079999709			-0.0	0.0	0.361
2019-11-21 10:26:45.629150	1574350005.62915	6.900990906225092e+18	1.7622847672812122e+18	1574332005.62915		-0.010472	0.0925025	3.87812	0.00312643	0.0468563	0.0115981		0.00468563							0.0	5.52408	0.104265	0.0	0.0	0.0	7.0	5.52408	0.104265	-1.0	0.0	0.0				3.0			3631.56710005366	2529.21449999709	3631.5671	2529.2145					-0.0	0.0	0.362188
2019-11-21 10:26:50.116760	1574350010.11676	6.900990906225092e+18	1.7622847672812122e+18	1574332010.11676		-0.010472	0.0925025	3.87812	0.00312643	2.20165	0.425933		0.220165							0.0	5.52408	0.104265	0.0	0.0	0.0	0.0	5.52408	0.104265	-1.0	0.0	0.0				3.0	0.0	0.0	3631.56710005366	2529.21449999709	3631.5671	2529.2145	3631.56720005367	2529.21079999709			-0.0	0.0	0.362188
2019-11-21 10:26:54.603850	1574350014.60385	6.900990906225092e+18	1.7622847672812122e+18	1574332014.60385		-0.010472	0.0925025	3.87812	0.00312643	0.0	-0.565251		-0.00360205							0.0	5.52408	0.104265	0.0	0.0	0.0	0.0	5.52408	0.104265	-1.0	0.0	0.0				3.0			3631.56710005366	2529.21449999709	3631.5671	2529.2145					-0.0	0.0	0.362188
2019-11-21 10:26:59.079250	1574350019.07925	6.900990906225092e+18	1.7622847672812122e+18	1574332019.07925		-0.010472	0.0925025	3.87812	0.0	0.0	0.0		-0.0809537							0.0	5.52408	0.104265	0.0	0.0	0.0	0.0	5.52408	0.104265	-1.0	0.0	0.0				3.0	0.0	0.0	3631.56710005366	2529.21449999709	3631.5671	2529.2145	3631.56720005367	2529.21079999709			-0.0	0.0	0.362188
2019-11-21 10:27:03.597410	1574350023.59741	6.900990906225092e+18	1.7622847672812122e+18	1574332023.59741		-0.010472	0.0925025	3.87812	0.00312643	0.05	0.0140885		0.319617							0.0			0.0	0.0		7.0			-1.0	0.0	0.0				255.0													0.363375
2019-11-21 10:27:07.841710	1574350027.84171	6.900990906225092e+18	1.7622847672812122e+18	1574332027.84171		-0.010472	0.0925025	3.87812	0.00312643	2.47791	0.497216		0.247791							0.0	5.52408	0.104265	0.0	0.0	0.0	7.0	5.52408	0.104265	-1.0	0.0	0.0				3.0	0.0	0.0	3631.56710005366	2529.21449999709	3631.5671	2529.2145	3631.56720005367	2529.21079999709			-0.0	0.0	0.363375
2019-11-21 10:27:12.338900	1574350032.3389	6.900990906225092e+18	1.7622847672812122e+18	1574332032.3389		-0.010472	0.0925025	3.87812	0.0	0.05	-0.611718		-0.13068							0.0	5.37504	0.0964557	0.0	0.0	0.0	7.0	5.37504	0.0964557	-1.0	0.0	0.0				3.0			3631.56710005366	2529.21439999709	3631.5671	2529.2144					-0.0	0.0	0.363375
2019-11-21 10:27:16.839660	1574350036.83966	6.900990906225092e+18	1.7622847672812122e+18	1574332036.83966		-0.010472	0.0925025	3.87812	0.0	2.50553	0.481006		0.250553							0.0	5.37504	0.0964557	0.0	0.0	0.0	7.0	5.37504	0.0964557	-1.0	0.0	0.0				3.0	0.0	0.0	3631.56710005366	2529.21439999709	3631.5671	2529.2144	3631.56720005367	2529.21079999709			-0.0	0.0	0.364562
2019-11-21 10:27:21.341190	1574350041.34119	6.900990906225092e+18	1.7622847672812122e+18	1574332041.34119		-0.010472	0.0925025	3.87812	0.00312643	1.42814	-0.275902		0.142814							0.0	5.37504	0.0964557	0.0	0.0	0.0	7.0	5.37504	0.0964557	-1.0	0.0	0.0				3.0			3631.56710005366	2529.21439999709	3631.5671	2529.2144					-0.0	0.0	0.364562
2019-11-21 10:27:25.821010	1574350045.82101	6.900990906225092e+18	1.7622847672812122e+18	1574332045.82101		-0.010472	0.0925025	3.87812	0.00312643	1.59389	0.0324054		0.159389							0.0	5.38472	-0.0882068	0.0	0.0	0.0	7.0	5.38472	-0.0882068	-1.0	0.0	0.0				3.0	0.0	0.0	3631.56700005367	2529.21439999709	3631.567	2529.2144	3631.56720005367	2529.21079999709			-0.0	0.0	0.364562
2019-11-21 10:27:30.306550	1574350050.30655	6.900990906225092e+18	1.7622847672812122e+18	1574332050.30655		-0.010472	0.0925025	3.87812	0.00312643	0.0	-0.421329		-0.0063646							0.0	5.38472	-0.0882068	0.0	0.0	0.0	7.0	5.38472	-0.0882068	-1.0	0.0	0.0				3.0			3631.56700005367	2529.21439999709	3631.567	2529.2144					-0.0	0.0	0.36575
2019-11-21 10:27:34.807370	1574350054.80737	6.900990906225092e+18	1.7622847672812122e+18	1574332054.80737		-0.010472	0.0925025	3.87812	0.0	1.87015	0.370179		0.187015							0.0	5.54343	-0.26506	0.0	0.0	0.0	0.0	5.54343	-0.26506	-1.0	0.0	0.0				3.0	0.0	0.0	3631.56690005367	2529.21449999709	3631.5669	2529.2145	3631.56720005367	2529.21079999709			-0.0	0.0	0.36575
2019-11-21 10:27:39.291200	1574350059.2912	6.900990906225092e+18	1.7622847672812122e+18	1574332059.2912		-0.010472	0.0925025	3.87812	0.0	0.0	-0.467887		-0.0395153		15.8077					0.0	5.54343	-0.26506	0.0	0.0	0.0	0.0	5.54343	-0.26506	-1.0	0.0	0.0				3.0			3631.56690005367	2529.21449999709	3631.5669	2529.2145					-0.0	0.0	0.36575
2019-11-21 10:27:43.769840	1574350063.76984	6.900990906225092e+18	1.7622847672812122e+18	1574332063.76984		-0.010472	0.0925025	3.87812	0.00312643	0.0	0.0		-0.0063646							0.0			0.0	0.0		7.0			-1.0	0.0	0.0				255.0	0.0	0.0					3631.56720005367	2529.21079999709					0.36575
2019-11-21 10:27:48.177760	1574350068.17776	6.900990906225092e+18	1.7622847672812122e+18	1574332068.17776		-0.010472	0.0925025	3.87812	0.0	2.91992	0.746973		0.291992							0.0	5.54343	-0.26506	0.0	0.0	0.0	7.0	5.54343	-0.26506	-1.0	0.0	0.0				3.0			3631.56690005367	2529.21449999709	3631.5669	2529.2145					-0.0	0.0	0.366937
2019-11-21 10:27:52.675200	1574350072.6752	6.900990906225092e+18	1.7622847672812122e+18	1574332072.6752		-0.010472	0.0925025	3.87812	0.0	0.295487	-0.578196		0.0295487							0.0	5.39439	-0.272869	0.0	0.0	0.0	7.0	5.39439	-0.272869	-1.0	0.0	0.0				3.0			3631.56690005367	2529.21439999709	3631.5669	2529.2144					-0.0	0.0	0.366937
2019-11-21 10:27:57.179600	1574350077.1796	6.900990906225092e+18	1.7622847672812122e+18	1574332077.1796		-0.010472	0.0925025	3.87812	0.0	2.47791	0.424265		0.247791							0.0	5.39439	-0.272869	0.0	0.0	0.0	7.0	5.39439	-0.272869	-1.0	0.0	0.0				3.0	0.0	0.0	3631.56690005367	2529.21439999709	3631.5669	2529.2144	3631.56720005367	2529.21079999709			-0.0	0.0	0.366937
2019-11-21 10:28:06.027950	1574350086.02795	6.900990906225092e+18	1.7622847672812122e+18	1574332086.02795		-0.010472	0.0925025	3.87812	0.0	0.0	-0.290187		-0.243945							0.0	5.39439	-0.272869	0.0	0.0	0.0	7.0	5.39439	-0.272869	-1.0	0.0	0.0				3.0			3631.56690005367	2529.21439999709	3631.5669	2529.2144					-0.0	0.0	0.368125
2019-11-21 10:28:10.527740	1574350090.52774	6.900990906225092e+18	1.7622847672812122e+18	1574332090.52774		-0.010472	0.0925025	3.87812	0.00312643	1.75964	0.359919		0.175964							0.0	5.39439	-0.272869	0.0	0.0	0.0	7.0	5.39439	-0.272869	-1.0	0.0	0.0				3.0	0.0	0.0	3631.56690005367	2529.21439999709	3631.5669	2529.2144	3631.56720005367	2529.21079999709			-0.0	0.0	0.368125
2019-11-21 10:28:15.006560	1574350095.00656	6.900990906225092e+18	1.7622847672812122e+18	1574332095.00656		-0.010472	0.0925025	3.87812	0.0	3.05805	0.352827		0.305805							0.0	5.39439	-0.272869	0.0	0.0	0.0	0.0	5.39439	-0.272869	-1.0	0.0	0.0				3.0			3631.56690005367	2529.21439999709	3631.5669	2529.2144					-0.0	0.0	0.368125
2019-11-21 10:28:19.484770	1574350099.48477	6.900990906225092e+18	1.7622847672812122e+18	1574332099.48477		-0.010472	0.0925025	3.87812	0.0	0.0192307	-0.603418		0.00192307							0.0	5.24535	-0.280678	0.0	0.0	0.0	0.0	5.24535	-0.280678	-1.0	0.0	0.0				3.0	0.0	0.0	3631.56690005367	2529.21429999709	3631.5669	2529.2143	3631.56720005367	2529.21079999709			-0.0	0.0	0.369312
2019-11-21 10:28:23.969760	1574350103.96976	6.900990906225092e+18	1.7622847672812122e+18	1574332103.96976		-0.010472	0.0925025	3.87812	0.0	0.986126	0.241241		0.0986126			10.9601				0.0	5.24535	-0.280678	0.0	0.0	0.0	0.0	5.24535	-0.280678	-1.0	0.0	0.0				3.0			3631.56690005367	2529.21429999709	3631.5669	2529.2143					-0.0	0.0	0.369312
2019-11-21 10:28:28.443880	1574350108.44388	6.900990906225092e+18	1.7622847672812122e+18	1574332108.44388		-0.010472	0.0925025	3.87812	0.00312643	2.11878	0.22653		0.211878							0.0			0.0	0.0		7.0			-1.0	0.0	0.0				255.0	0.0	0.0					3631.56720005367	2529.21079999709					0.369312
2019-11-21 10:28:32.865170	1574350112.86517	6.900990906225092e+18	1.7622847672812122e+18	1574332112.86517		-0.010472	0.0925025	3.87812	0.00312643	1.73202	-0.0992961		0.173202							0.0	5.24535	-0.280678	0.0	0.0	0.0	7.0	5.24535	-0.280678	-1.0	0.0	0.0				3.0			3631.56690005367	2529.21429999709	3631.5669	2529.2143					-0.0	0.0	0.3705
2019-11-21 10:28:37.369570	1574350117.36957	6.900990906225092e+18	1.7622847672812122e+18	1574332117.36957		-0.010472	0.0925025	3.87812	0.0	0.0744819	-0.369162		0.00744819							0.0	5.24535	-0.280678	0.0	0.0	0.0	7.0	5.24535	-0.280678	-1.0	0.0	0.0				3.0			3631.56690005367	2529.21429999709	3631.5669	2529.2143					-0.0	0.0	0.3705
2019-11-21 10:28:41.892180	1574350121.89218	6.900990906225092e+18	1.7622847672812122e+18	1574332121.89218		-0.010472	0.0925025	3.87812	0.00312643	2.53316	0.478714		0.253316		15.8084					0.0	5.24535	-0.280678	0.0	0.0	0.0	7.0	5.24535	-0.280678	-1.0	0.0	0.0				3.0	0.0	0.0	3631.56690005367	2529.21429999709	3631.5669	2529.2143	3631.56720005367	2529.21079999709			-0.0	0.0	0.3705
2019-11-21 10:28:46.394200	1574350126.3942	6.900990906225092e+18	1.7622847672812122e+18	1574332126.3942		-0.010472	0.0925025	3.87812	0.00312643	1.62151	-0.232503		0.162151							0.0	5.24535	-0.280678	0.0	0.0	0.0	7.0	5.24535	-0.280678	-1.0	0.0	0.0				3.0			3631.56690005367	2529.21429999709	3631.5669	2529.2143					-0.0	0.0	0.3705
2019-11-21 10:28:50.872220	1574350130.87222	6.900990906225092e+18	1.7622847672812122e+18	1574332130.87222		-0.010472	0.0925025	3.87812	0.00312643	0.0468563	-0.312743		0.00468563							0.0	5.24535	-0.280678	0.0	0.0	0.0	7.0	5.24535	-0.280678	-1.0	0.0	0.0				3.0	0.0	0.0	3631.56690005367	2529.21429999709	3631.5669	2529.2143	3631.56720005367	2529.21079999709			-0.0	0.0	0.371688
2019-11-21 10:28:55.350040	1574350135.35004	6.900990906225092e+18	1.7622847672812122e+18	1574332135.35004		-0.010472	0.0925025	3.87812	0.0	0.0	-0.012295		-0.0505655							0.0	5.25503	-0.465341	0.0	0.0	0.0	7.0	5.25503	-0.465341	-1.0	0.0	0.0				3.0			3631.56680005367	2529.21429999709	3631.5668	2529.2143					-0.0	0.0	0.371688
2019-11-21 10:28:59.834080	1574350139.83408	6.900990906225092e+18	1.7622847672812122e+18	1574332139.83408		-0.010472	0.0925025	3.87812	0.0	0.0	0.0		-0.0450404							0.0	5.25503	-0.465341	0.0	0.0	0.0	0.0	5.25503	-0.465341	-1.0	0.0	0.0				3.0	0.0	0.0	3631.56680005367	2529.21429999709	3631.5668	2529.2143	3631.56720005367	2529.21079999709			-0.0	0.0	0.371688
2019-11-21 10:29:04.311460	1574350144.31146	6.900990906225092e+18	1.7622847672812122e+18	1574332144.31146		-0.010472	0.0925025	3.87812	0.0	2.22928	0.581298		0.222928							0.0	5.25503	-0.465341	0.0	0.0	0.0	0.0	5.25503	-0.465341	-1.0	0.0	0.0				3.0			3631.56680005367	2529.21429999709	3631.5668	2529.2143					-0.0	0.0	0.371688
2019-11-21 10:29:08.792720	1574350148.79272	6.900990906225092e+18	1.7622847672812122e+18	1574332148.79272		-0.010472	0.0925025	3.87812	0.0	0.0	-0.406951		-0.0422779							0.0			0.0	0.0		7.0			-1.0	0.0	0.0				255.0	0.0	0.0					3631.56720005367	2529.21079999709					0.372875
2019-11-21 10:29:13.206020	1574350153.20602	6.900990906225092e+18	1.7622847672812122e+18	1574332153.20602		-0.010472	0.0925025	3.87812	0.00312643	0.05	0.0141203		0.325142							0.0	5.25503	-0.465341	0.0	0.0	0.0	7.0	5.25503	-0.465341	-1.0	0.0	0.0				3.0			3631.56680005367	2529.21429999709	3631.5668	2529.2143					-0.0	0.0	0.372875
2019-11-21 10:29:17.708800	1574350157.7088	6.900990906225092e+18	1.7622847672812122e+18	1574332157.7088		-0.010472	0.0925025	3.87812	0.0	0.986126	0.184495		0.0986126							0.0	5.10599	-0.47315	0.0	0.0	0.0	7.0	5.10599	-0.47315	-1.0	0.0	0.0				3.0	0.0	0.0	3631.56680005367	2529.21419999709	3631.5668	2529.2142	3631.56720005367	2529.21079999709			-0.0	0.0	0.372875
2019-11-21 10:29:22.215910	1574350162.21591	6.900990906225092e+18	1.7622847672812122e+18	1574332162.21591		-0.010472	0.0925025	3.87812	0.0	2.89229	0.480991		0.289229							0.0	5.10599	-0.47315	0.0	0.0	0.0	7.0	5.10599	-0.47315	-1.0	0.0	0.0				3.0			3631.56680005367	2529.21419999709	3631.5668	2529.2142					-0.0	0.0	0.374063
2019-11-21 10:29:26.716670	1574350166.71667	6.900990906225092e+18	1.7622847672812122e+18	1574332166.71667		-0.010472	0.0925025	3.87812	0.0	2.91992	0.00549544		0.291992							0.0	5.10599	-0.47315	0.0	0.0	0.0	7.0	5.10599	-0.47315	-1.0	0.0	0.0				3.0	0.0	0.0	3631.56680005367	2529.21419999709	3631.5668	2529.2142	3631.56720005367	2529.21079999709			-0.0	0.0	0.374063
2019-11-21 10:29:31.202970	1574350171.20297	6.900990906225092e+18	1.7622847672812122e+18	1574332171.20297		-0.010472	0.0925025	3.87812	0.0	0.0	-0.394264		-0.263283							0.0	5.10599	-0.47315	0.0	0.0	0.0	0.0	5.10599	-0.47315	-1.0	0.0	0.0				3.0			3631.56680005367	2529.21419999709	3631.5668	2529.2142					-0.0	0.0	0.374063
2019-11-21 10:29:37.915560	1574350177.91556	6.900990906225092e+18	1.7622847672812122e+18	1574332177.91556		-0.010472	0.0925025	3.87812	0.0	0.0	0.0		-0.243945							0.0	5.10599	-0.47315	0.0	0.0	0.0	7.0	5.10599	-0.47315	-1.0	0.0	0.0				3.0	0.0	0.0	3631.56680005367	2529.21419999709	3631.5668	2529.2142	3631.56720005367	2529.21079999709			-0.0	0.0	0.37525
2019-11-21 10:29:42.416380	1574350182.41638	6.900990906225092e+18	1.7622847672812122e+18	1574332182.41638		-0.010472	0.0925025	3.87812	0.0	0.0	0.0		-0.0257025							0.0	5.10599	-0.47315	0.0	0.0	0.0	7.0	5.10599	-0.47315	-1.0	0.0	0.0				3.0			3631.56680005367	2529.21419999709	3631.5668	2529.2142					-0.0	0.0	0.37525
2019-11-21 10:29:46.910370	1574350186.91037	6.900990906225092e+18	1.7622847672812122e+18	1574332186.91037		-0.010472	0.0925025	3.87812	0.0	2.50553	0.500107		0.250553		15.8088					0.0	5.10599	-0.47315	0.0	0.0	0.0	7.0	5.10599	-0.47315	-1.0	0.0	0.0				3.0	0.0	0.0	3631.56680005367	2529.21419999709	3631.5668	2529.2142	3631.56720005367	2529.21079999709			-0.0	0.0	0.37525
2019-11-21 10:29:51.405120	1574350191.40512	6.900990906225092e+18	1.7622847672812122e+18	1574332191.40512		-0.010472	0.0925025	3.87812	0.0	0.05	-0.621654		-0.0699035							0.0	4.95695	-0.480958	0.0	0.0	0.0	7.0	4.95695	-0.480958	-1.0	0.0	0.0				3.0			3631.56680005367	2529.21409999709	3631.5668	2529.2141					-0.0	0.0	0.376438
2019-11-21 10:29:55.890870	1574350195.89087	6.900990906225092e+18	1.7622847672812122e+18	1574332195.89087		-0.010472	0.0925025	3.87812	0.0	2.39503	0.462805		0.239503							0.0	4.95695	-0.480958	0.0	0.0	0.0	7.0	4.95695	-0.480958	-1.0	0.0	0.0				3.0	0.0	0.0	3631.56680005367	2529.21409999709	3631.5668	2529.2141	3631.56720005367	2529.21079999709			-0.0	0.0	0.376438
2019-11-21 10:30:00.367860	1574350200.36786	6.900990906225092e+18	1.7622847672812122e+18	1574332200.36786		-0.010472	0.0925025	3.87812	0.0	0.240235	-0.569449		0.0240235							0.0	4.95695	-0.480958	0.0	0.0	0.0	7.0	4.95695	-0.480958	-1.0	0.0	0.0				3.0			3631.56680005367	2529.21409999709	3631.5668	2529.2141					-0.0	0.0	0.376438
2019-11-21 10:30:04.844330	1574350204.84433	6.900990906225092e+18	1.7622847672812122e+18	1574332204.84433		-0.010472	0.0925025	3.87812	0.0	0.0192307	-0.043746		0.00192307							0.0	4.95695	-0.480958	0.0	0.0	0.0	0.0	4.95695	-0.480958	-1.0	0.0	0.0				3.0	0.0	0.0	3631.56680005367	2529.21409999709	3631.5668	2529.2141	3631.56720005367	2529.21079999709			-0.0	0.0	0.377625
2019-11-21 10:30:09.325160	1574350209.32516	6.900990906225092e+18	1.7622847672812122e+18	1574332209.32516		-0.010472	0.0925025	3.87812	0.0	1.84252	0.465243		0.184252							0.0	4.95695	-0.480958	0.0	0.0	0.0	0.0	4.95695	-0.480958	-1.0	0.0	0.0				3.0			3631.56680005367	2529.21409999709	3631.5668	2529.2141					-0.0	0.0	0.377625
2019-11-21 10:30:13.802550	1574350213.80255	6.900990906225092e+18	1.7622847672812122e+18	1574332213.80255		-0.010472	0.0925025	3.87812	0.0	0.0	-0.339447		-0.0422779							0.0			0.0	0.0		7.0			-1.0	0.0	0.0				255.0	0.0	0.0					3631.56720005367	2529.21079999709					0.377625
2019-11-21 10:30:18.250760	1574350218.25076	6.900990906225092e+18	1.7622847672812122e+18	1574332218.25076		-0.010472	0.0925025	3.87812	0.0	1.89777	0.525844		0.189777							0.0	4.80792	-0.488767	0.0	0.0	0.0	7.0	4.80792	-0.488767	-1.0	0.0	0.0				3.0			3631.56680005367	2529.21399999709	3631.5668	2529.214					-0.0	0.0	0.377625
2019-11-21 10:30:22.757420	1574350222.75742	6.900990906225092e+18	1.7622847672812122e+18	1574332222.75742		-0.010472	0.0925025	3.87812	0.0	2.00827	0.0217268		0.200827							0.0	4.80792	-0.488767	0.0	0.0	0.0	7.0	4.80792	-0.488767	-1.0	0.0	0.0				3.0	0.0	0.0	3631.56680005367	2529.21399999709	3631.5668	2529.214	3631.56720005367	2529.21079999709			-0.0	0.0	0.378812
2019-11-21 10:30:27.257390	1574350227.25739	6.900990906225092e+18	1.7622847672812122e+18	1574332227.25739		-0.010472	0.0925025	3.87812	0.0	0.240235	-0.45103		0.0240235			10.9733				0.0	4.81759	-0.67343	0.0	0.0	0.0	7.0	4.81759	-0.67343	-1.0	0.0	0.0				3.0			3631.56670005367	2529.21399999709	3631.5667	2529.214					-0.0	0.0	0.378812
2019-11-21 10:30:31.762510	1574350231.76251	6.900990906225092e+18	1.7622847672812122e+18	1574332231.76251		-0.010472	0.0925025	3.87812	0.0	0.875624	0.126019		0.0875624							0.0	4.81759	-0.67343	0.0	0.0	0.0	7.0	4.81759	-0.67343	-1.0	0.0	0.0				3.0	0.0	0.0	3631.56670005367	2529.21399999709	3631.5667	2529.214	3631.56720005367	2529.21079999709			-0.0	0.0	0.378812
2019-11-21 10:30:36.251560	1574350236.25156	6.900990906225092e+18	1.7622847672812122e+18	1574332236.25156		-0.010472	0.0925025	3.87812	0.0	1.40051	0.133491		0.140051							0.0	4.81759	-0.67343	0.0	0.0	0.0	7.0	4.81759	-0.67343	-1.0	0.0	0.0				3.0			3631.56670005367	2529.21399999709	3631.5667	2529.214					-0.0	0.0	0.38
2019-11-21 10:30:40.729580	1574350240.72958	6.900990906225092e+18	1.7622847672812122e+18	1574332240.72958		-0.010472	0.0925025	3.87812	0.0	2.91992	0.300397		0.291992							0.0	4.81759	-0.67343	0.0	0.0	0.0	7.0	4.81759	-0.67343	-1.0	0.0	0.0				3.0	0.0	0.0	3631.56670005367	2529.21399999709	3631.5667	2529.214	3631.56720005367	2529.21079999709			-0.0	0.0	0.38
2019-11-21 10:30:45.206570	1574350245.20657	6.900990906225092e+18	1.7622847672812122e+18	1574332245.20657		-0.010472	0.0925025	3.87812	0.0	1.89777	-0.267088		0.189777							0.0	4.81759	-0.67343	0.0	0.0	0.0	7.0	4.81759	-0.67343	-1.0	0.0	0.0				3.0			3631.56670005367	2529.21399999709	3631.5667	2529.214					-0.0	0.0	0.38
2019-11-21 10:30:49.725800	1574350249.7258	6.900990906225092e+18	1.7622847672812122e+18	1574332249.7258		-0.010472	0.0925025	3.87812	0.0	1.34526	-0.108399		0.134526		15.8091					0.0	4.81759	-0.67343	0.0	0.0	0.0	0.0	4.81759	-0.67343	-1.0	0.0	0.0				3.0	0.0	0.0	3631.56670005367	2529.21399999709	3631.5667	2529.214	3631.56720005367	2529.21079999709			-0.0	0.0	0.38
2019-11-21 10:30:54.207920	1574350254.20792	6.900990906225092e+18	1.7622847672812122e+18	1574332254.20792		-0.010472	0.0925025	3.87812	0.00312643	2.36741	0.262965		0.236741							0.0			0.0	0.0		7.0			-1.0	0.0	0.0				255.0													0.381187
2019-11-21 10:31:00.905490	1574350260.90549	6.900990906225092e+18	1.7622847672812122e+18	1574332260.90549		-0.010472	0.0925025	3.87812	0.0	0.0	-0.325372		-0.246707							0.0	4.66855	-0.681239	0.0	0.0	0.0	7.0	4.66855	-0.681239	-1.0	0.0	0.0				3.0	0.0	0.0	3631.56670005367	2529.21389999709	3631.5667	2529.2139	3631.56720005367	2529.21079999709			-0.0	0.0	0.381187
2019-11-21 10:31:05.395050	1574350265.39505	6.900990906225092e+18	1.7622847672812122e+18	1574332265.39505		-0.010472	0.0925025	3.87812	0.0	0.157359	0.0401528		0.0157359							0.0	4.66855	-0.681239	0.0	0.0	0.0	7.0	4.66855	-0.681239	-1.0	0.0	0.0				3.0			3631.56670005367	2529.21389999709	3631.5667	2529.2139					-0.0	0.0	0.381187
2019-11-21 10:31:09.874880	1574350269.87488	6.900990906225092e+18	1.7622847672812122e+18	1574332269.87488		-0.010472	0.0925025	3.87812	0.0	1.73202	0.31349		0.173202							0.0	4.66855	-0.681239	0.0	0.0	0.0	0.0	4.66855	-0.681239	-1.0	0.0	0.0				3.0	0.0	0.0	3631.56670005367	2529.21389999709	3631.5667	2529.2139	3631.56720005367	2529.21079999709			-0.0	0.0	0.382375
2019-11-21 10:31:14.357420	1574350274.35742	6.900990906225092e+18	1.7622847672812122e+18	1574332274.35742		-0.010472	0.0925025	3.87812	0.0	1.37288	-0.0830173		0.137288							0.0			0.0	0.0		7.0			-1.0	0.0	0.0				255.0													0.382375
2019-11-21 10:31:18.591490	1574350278.59149	6.900990906225092e+18	1.7622847672812122e+18	1574332278.59149		-0.010472	0.0925025	3.87812	0.0	2.64366	0.283719		0.264366							0.0	4.66855	-0.681239	0.0	0.0	0.0	7.0	4.66855	-0.681239	-1.0	0.0	0.0				3.0	0.0	0.0	3631.56670005367	2529.21389999709	3631.5667	2529.2139	3631.56720005367	2529.21079999709			-0.0	0.0	0.382375
2019-11-21 10:31:23.117920	1574350283.11792	6.900990906225092e+18	1.7622847672812122e+18	1574332283.11792		-0.010472	0.0925025	3.87812	0.0	2.45028	-0.0489072		0.245028							0.0	4.66855	-0.681239	0.0	0.0	0.0	7.0	4.66855	-0.681239	-1.0	0.0	0.0				3.0			3631.56670005367	2529.21389999709	3631.5667	2529.2139					-0.0	0.0	0.383563
2019-11-21 10:31:27.620850	1574350287.62085	6.900990906225092e+18	1.7622847672812122e+18	1574332287.62085		-0.010472	0.0925025	3.87812	0.0	0.958501	-0.291763		0.0958501							0.0	4.66855	-0.681239	0.0	0.0	0.0	7.0	4.66855	-0.681239	-1.0	0.0	0.0				3.0	0.0	0.0	3631.56670005367	2529.21389999709	3631.5667	2529.2139	3631.56720005367	2529.21079999709			-0.0	0.0	0.383563
2019-11-21 10:31:32.114870	1574350292.11487	6.900990906225092e+18	1.7622847672812122e+18	1574332292.11487		-0.010472	0.0925025	3.87812	0.0	0.544117	-0.106498		0.0544117							0.0	4.66855	-0.681239	0.0	0.0	0.0	7.0	4.66855	-0.681239	-1.0	0.0	0.0				3.0			3631.56670005367	2529.21389999709	3631.5667	2529.2139					-0.0	0.0	0.383563
2019-11-21 10:31:36.608890	1574350296.60889	6.900990906225092e+18	1.7622847672812122e+18	1574332296.60889		-0.010472	0.0925025	3.87812	0.0	2.91992	0.467677		0.291992							0.0	4.66855	-0.681239	0.0	0.0	0.0	7.0	4.66855	-0.681239	-1.0	0.0	0.0				3.0	0.0	0.0	3631.56670005367	2529.21389999709	3631.5667	2529.2139	3631.56720005367	2529.21079999709			-0.0	0.0	0.383563
2019-11-21 10:31:41.087460	1574350301.08746	6.900990906225092e+18	1.7622847672812122e+18	1574332301.08746		-0.010472	0.0925025	3.87812	0.0	0.05	-0.730445		-0.0699035							0.0	4.66855	-0.681239	0.0	0.0	0.0	7.0	4.66855	-0.681239	-1.0	0.0	0.0				3.0			3631.56670005367	2529.21389999709	3631.5667	2529.2139					-0.0	0.0	0.38475
2019-11-21 10:31:45.569150	1574350305.56915	6.900990906225092e+18	1.7622847672812122e+18	1574332305.56915		-0.010472	0.0925025	3.87812	0.0	2.78179	0.543532		0.278179							0.0	4.66855	-0.681239	0.0	0.0	0.0	0.0	4.66855	-0.681239	-1.0	0.0	0.0				3.0	0.0	0.0	3631.56670005367	2529.21389999709	3631.5667	2529.2139	3631.56720005367	2529.21079999709			-0.0	0.0	0.38475
2019-11-21 10:31:50.050900	1574350310.0509	6.900990906225092e+18	1.7622847672812122e+18	1574332310.0509		-0.010472	0.0925025	3.87812	0.00312643	2.64366	-0.0357289		0.264366							0.0	4.66855	-0.681239	0.0	0.0	0.0	7.0	4.66855	-0.681239	-1.0	0.0	0.0				3.0			3631.56670005367	2529.21389999709	3631.5667	2529.2139					-0.0	0.0	0.38475
2019-11-21 10:31:54.550990	1574350314.55099	6.900990906225092e+18	1.7622847672812122e+18	1574332314.55099		-0.010472	0.0925025	3.87812	0.0	3.58293	0.18363		0.358293		15.8092					0.0	4.67823	-0.865901	0.0	0.0	0.0	0.0	4.67823	-0.865901	-1.0	0.0	0.0				3.0	0.0	0.0	3631.56660005367	2529.21389999709	3631.5666	2529.2139	3631.56720005367	2529.21079999709			-0.0	0.0	0.385938
2019-11-21 10:31:59.035830	1574350319.03583	6.900990906225092e+18	1.7622847672812122e+18	1574332319.03583		-0.010472	0.0925025	3.87812	0.00312643	2.94754	-0.164183		0.294754							0.0	4.67823	-0.865901	0.0	0.0	0.0	0.0	4.67823	-0.865901	-1.0	0.0	0.0				3.0			3631.56660005367	2529.21389999709	3631.5666	2529.2139					-0.0	0.0	0.385938
2019-11-21 10:32:03.510410	1574350323.51041	6.900990906225092e+18	1.7622847672812122e+18	1574332323.51041		-0.010472	0.0925025	3.87812	0.00312643	0.0	-0.592709		-0.0339902							0.0			0.0	0.0		7.0			-1.0	0.0	0.0				255.0	0.0	0.0					3631.56720005367	2529.21079999709					0.385938
2019-11-21 10:32:07.929780	1574350327.92978	6.900990906225092e+18	1.7622847672812122e+18	1574332327.92978		-0.010472	0.0925025	3.87812	0.0	0.0	0.0		-0.0837163							0.0	4.52919	-0.87371	0.0	0.0	0.0	7.0	4.52919	-0.87371	-1.0	0.0	0.0				3.0			3631.56660005367	2529.21379999709	3631.5666	2529.2138					-0.0	0.0	0.385938
2019-11-21 10:32:12.430760	1574350332.43076	6.900990906225092e+18	1.7622847672812122e+18	1574332332.43076		-0.010472	0.0925025	3.87812	0.0	0.0	0.0		-0.0533281							0.0	4.52919	-0.87371	0.0	0.0	0.0	7.0	4.52919	-0.87371	-1.0	0.0	0.0				3.0			3631.56660005367	2529.21379999709	3631.5666	2529.2138					-0.0	0.0	0.387125
2019-11-21 10:32:16.928410	1574350336.92841	6.900990906225092e+18	1.7622847672812122e+18	1574332336.92841		-0.010472	0.0925025	3.87812	0.0	0.0	0.0		-0.254995							0.0	4.52919	-0.87371	0.0	0.0	0.0	0.0	4.52919	-0.87371	-1.0	0.0	0.0				3.0	0.0	0.0	3631.56660005367	2529.21379999709	3631.5666	2529.2138	3631.56720005367	2529.21079999709			-0.0	0.0	0.387125
2019-11-21 10:32:25.184300	1574350345.1843	6.900990906225092e+18	1.7622847672812122e+18	1574332345.1843		-0.010472	0.0925025	3.87812	0.0	0.05	0.0172414		-0.24947							0.0	4.52919	-0.87371	0.0	0.0	0.0	7.0	4.52919	-0.87371	-1.0	0.0	0.0				3.0			3631.56660005367	2529.21379999709	3631.5666	2529.2138					-0.0	0.0	0.388312
2019-11-21 10:32:29.682920	1574350349.68292	6.900990906225092e+18	1.7622847672812122e+18	1574332349.68292		-0.010472	0.0925025	3.87812	0.0	0.0	-0.00933533		-0.0505655			10.9848				0.0	4.51952	-0.689048	0.0	0.0	0.0	0.0	4.51952	-0.689048	-1.0	0.0	0.0				3.0	0.0	0.0	3631.56670005367	2529.21379999709	3631.5667	2529.2138	3631.56720005367	2529.21079999709			-0.0	0.0	0.388312
2019-11-21 10:32:34.170170	1574350354.17017	6.900990906225092e+18	1.7622847672812122e+18	1574332354.17017		-0.010472	0.0925025	3.87812	0.0	0.05	0.0128304		0.402494							0.0	4.51952	-0.689048	0.0	0.0	0.0	0.0	4.51952	-0.689048	-1.0	0.0	0.0				3.0			3631.56670005367	2529.21379999709	3631.5667	2529.2138					-0.0	0.0	0.388312
2019-11-21 10:32:38.647670	1574350358.64767	6.900990906225092e+18	1.7622847672812122e+18	1574332358.64767		-0.010472	0.0925025	3.87812	0.0	0.102107	0.0103593		0.0102107							0.0			0.0	0.0		7.0			-1.0	0.0	0.0				255.0	0.0	0.0					3631.56720005367	2529.21079999709					0.3895
2019-11-21 10:32:43.056520	1574350363.05652	6.900990906225092e+18	1.7622847672812122e+18	1574332363.05652		-0.010472	0.0925025	3.87812	0.0	0.0468563	-0.0143101		0.00468563							0.0	4.51952	-0.689048	0.0	0.0	0.0	7.0	4.51952	-0.689048	-1.0	0.0	0.0				3.0			3631.56670005367	2529.21379999709	3631.5667	2529.2138					-0.0	0.0	0.3895
2019-11-21 10:32:47.551120	1574350367.55112	6.900990906225092e+18	1.7622847672812122e+18	1574332367.55112		-0.010472	0.0925025	3.87812	0.0	1.31763	0.283592		0.131763							0.0	4.51952	-0.689048	0.0	0.0	0.0	7.0	4.51952	-0.689048	-1.0	0.0	0.0				3.0			3631.56670005367	2529.21379999709	3631.5667	2529.2138					-0.0	0.0	0.3895
2019-11-21 10:32:52.049220	1574350372.04922	6.900990906225092e+18	1.7622847672812122e+18	1574332372.04922		-0.010472	0.0925025	3.87812	0.0	0.0	-0.258309		-0.0864788							0.0	4.51952	-0.689048	0.0	0.0	0.0	7.0	4.51952	-0.689048	-1.0	0.0	0.0				3.0	0.0	0.0	3631.56670005367	2529.21379999709	3631.5667	2529.2138	3631.56720005367	2529.21079999709			-0.0	0.0	0.3895
2019-11-21 10:32:56.545040	1574350376.54504	6.900990906225092e+18	1.7622847672812122e+18	1574332376.54504		-0.010472	0.0925025	3.87812	0.0	2.56078	0.647644		0.256078		15.8092					0.0	4.51952	-0.689048	0.0	0.0	0.0	7.0	4.51952	-0.689048	-1.0	0.0	0.0				3.0			3631.56670005367	2529.21379999709	3631.5667	2529.2138					-0.0	0.0	0.390687
2019-11-21 10:33:01.043490	1574350381.04349	6.900990906225092e+18	1.7622847672812122e+18	1574332381.04349		-0.010472	0.0925025	3.87812	0.0	0.654619	-0.373246		0.0654619							0.0	4.51952	-0.689048	0.0	0.0	0.0	7.0	4.51952	-0.689048	-1.0	0.0	0.0				3.0	0.0	0.0	3631.56670005367	2529.21379999709	3631.5667	2529.2138	3631.56720005367	2529.21079999709			-0.0	0.0	0.390687
2019-11-21 10:33:05.527220	1574350385.52722	6.900990906225092e+18	1.7622847672812122e+18	1574332385.52722		-0.010472	0.0925025	3.87812	0.0	3.3343	0.707787		0.33343							0.0	4.67823	-0.865901	0.0	0.0	0.0	7.0	4.67823	-0.865901	-1.0	0.0	0.0				3.0			3631.56660005367	2529.21389999709	3631.5666	2529.2139					-0.0	0.0	0.390687
2019-11-21 10:33:10.011750	1574350390.01175	6.900990906225092e+18	1.7622847672812122e+18	1574332390.01175		-0.010472	0.0925025	3.87812	0.0	0.0	-0.651104		-0.0146523							0.0	4.82727	-0.858092	0.0	0.0	0.0	0.0	4.82727	-0.858092	-1.0	0.0	0.0				3.0	0.0	0.0	3631.56660005367	2529.21399999709	3631.5666	2529.214	3631.56720005367	2529.21079999709			-0.0	0.0	0.390687
2019-11-21 10:33:14.496150	1574350394.49615	6.900990906225092e+18	1.7622847672812122e+18	1574332394.49615		-0.010472	0.0925025	3.87812	0.0	2.61604	0.668379		0.261604							0.0	4.9763	-0.850284	0.0	0.0	0.0	0.0	4.9763	-0.850284	-1.0	0.0	0.0				3.0			3631.56660005367	2529.21409999709	3631.5666	2529.2141					-0.0	0.0	0.391875
2019-11-21 10:33:18.983000	1574350398.983	6.900990906225092e+18	1.7622847672812122e+18	1574332398.983		-0.010472	0.0925025	3.87812	0.0	1.069	-0.285378		0.1069							0.0	4.9763	-0.850284	0.0	0.0	0.0	0.0	4.9763	-0.850284	-1.0	0.0	0.0				3.0	0.0	0.0	3631.56660005367	2529.21409999709	3631.5666	2529.2141	3631.56720005367	2529.21079999709			-0.0	0.0	0.391875
2019-11-21 10:33:23.458860	1574350403.45886	6.900990906225092e+18	1.7622847672812122e+18	1574332403.45886		-0.010472	0.0925025	3.87812	0.0	2.06352	0.287767		0.206352							0.0			0.0	0.0		7.0			-1.0	0.0	0.0				255.0													0.391875
2019-11-21 10:33:27.898770	1574350407.89877	6.900990906225092e+18	1.7622847672812122e+18	1574332407.89877		-0.010472	0.0925025	3.87812	0.0	0.0	-0.402717		-0.0947665							0.0	4.9763	-0.850284	0.0	0.0	0.0	7.0	4.9763	-0.850284	-1.0	0.0	0.0				3.0	0.0	0.0	3631.56660005367	2529.21409999709	3631.5666	2529.2141	3631.56720005367	2529.21079999709			-0.0	0.0	0.393063
2019-11-21 10:33:32.397800	1574350412.3978	6.900990906225092e+18	1.7622847672812122e+18	1574332412.3978		-0.010472	0.0925025	3.87812	0.0	0.930875	0.23838		0.0930875							0.0	4.9763	-0.850284	0.0	0.0	0.0	7.0	4.9763	-0.850284	-1.0	0.0	0.0				3.0			3631.56660005367	2529.21409999709	3631.5666	2529.2141					-0.0	0.0	0.393063
2019-11-21 10:33:36.889950	1574350416.88995	6.900990906225092e+18	1.7622847672812122e+18	1574332416.88995		-0.010472	0.0925025	3.87812	0.0	4.13544	0.626137		0.413544							0.0	4.9763	-0.850284	0.0	0.0	0.0	7.0	4.9763	-0.850284	-1.0	0.0	0.0				3.0	0.0	0.0	3631.56660005367	2529.21409999709	3631.5666	2529.2141	3631.56720005367	2529.21079999709			-0.0	0.0	0.393063
2019-11-21 10:33:41.391570	1574350421.39157	6.900990906225092e+18	1.7622847672812122e+18	1574332421.39157		-0.010472	0.0925025	3.87812	0.0	0.05	-1.04327		0.0765122							0.0	4.9763	-0.850284	0.0	0.0	0.0	7.0	4.9763	-0.850284	-1.0	0.0	0.0				3.0			3631.56660005367	2529.21409999709	3631.5666	2529.2141					-0.0	0.0	0.393063
2019-11-21 10:33:45.877040	1574350425.87704	6.900990906225092e+18	1.7622847672812122e+18	1574332425.87704		-0.010472	0.0925025	3.87812	0.0	0.0	-0.00530335		-0.241182							0.0	4.9763	-0.850284	0.0	0.0	0.0	0.0	4.9763	-0.850284	-1.0	0.0	0.0				3.0	0.0	0.0	3631.56660005367	2529.21409999709	3631.5666	2529.2141	3631.56720005367	2529.21079999709			-0.0	0.0	0.39425
2019-11-21 10:33:54.063350	1574350434.06335	6.900990906225092e+18	1.7622847672812122e+18	1574332434.06335		-0.010472	0.0925025	3.87812	0.0	0.05	0.0167673		-0.246707							0.0	4.9763	-0.850284	0.0	0.0	0.0	0.0	4.9763	-0.850284	-1.0	0.0	0.0				3.0			3631.56660005367	2529.21409999709	3631.5666	2529.2141					-0.0	0.0	0.39425
2019-11-21 10:33:58.539370	1574350438.53937	6.900990906225092e+18	1.7622847672812122e+18	1574332438.53937		-0.010472	0.0925025	3.87812	0.0	1.70439	0.317969		0.170439		15.8092					0.0			0.0	0.0		7.0			-1.0	0.0	0.0				255.0	0.0	0.0					3631.56720005367	2529.21079999709					0.395437
2019-11-21 10:34:02.978390	1574350442.97839	6.900990906225092e+18	1.7622847672812122e+18	1574332442.97839		-0.010472	0.0925025	3.87812	0.0	0.0	-0.437584		-0.0118897							0.0	4.9763	-0.850284	0.0	0.0	0.0	7.0	4.9763	-0.850284	-1.0	0.0	0.0				3.0			3631.56660005367	2529.21409999709	3631.5666	2529.2141					-0.0	0.0	0.395437
2019-11-21 10:34:07.474880	1574350447.47488	6.900990906225092e+18	1.7622847672812122e+18	1574332447.47488		-0.010472	0.0925025	3.87812	0.0	1.67677	0.372366		0.167677							0.0	4.82727	-0.858092	0.0	0.0	0.0	7.0	4.82727	-0.858092	-1.0	0.0	0.0				3.0			3631.56660005367	2529.21399999709	3631.5666	2529.214					-0.0	0.0	0.395437
2019-11-21 10:34:11.976320	1574350451.97632	6.900990906225092e+18	1.7622847672812122e+18	1574332451.97632		-0.010472	0.0925025	3.87812	0.0	1.51101	-0.0319186		0.151101							0.0	4.82727	-0.858092	0.0	0.0	0.0	7.0	4.82727	-0.858092	-1.0	0.0	0.0				3.0	0.0	0.0	3631.56660005367	2529.21399999709	3631.5666	2529.214	3631.56720005367	2529.21079999709			-0.0	0.0	0.395437
2019-11-21 10:34:16.471250	1574350456.47125	6.900990906225092e+18	1.7622847672812122e+18	1574332456.47125		-0.010472	0.0925025	3.87812	0.00312643	1.87015	0.0936461		0.187015							0.0	4.82727	-0.858092	0.0	0.0	0.0	7.0	4.82727	-0.858092	-1.0	0.0	0.0				3.0			3631.56660005367	2529.21399999709	3631.5666	2529.214					-0.0	0.0	0.396625
2019-11-21 10:34:20.948880	1574350460.94888	6.900990906225092e+18	1.7622847672812122e+18	1574332460.94888		-0.010472	0.0925025	3.87812	0.0	0.0	-0.341454		-0.0395153							0.0	4.82727	-0.858092	0.0	0.0	0.0	7.0	4.82727	-0.858092	-1.0	0.0	0.0				3.0	0.0	0.0	3631.56660005367	2529.21399999709	3631.5666	2529.214	3631.56720005367	2529.21079999709			-0.0	0.0	0.396625
2019-11-21 10:34:25.428440	1574350465.42844	6.900990906225092e+18	1.7622847672812122e+18	1574332465.42844		-0.010472	0.0925025	3.87812	0.0	0.0	0.0		-0.0781911							0.0	4.82727	-0.858092	0.0	0.0	0.0	7.0	4.82727	-0.858092	-1.0	0.0	0.0				3.0			3631.56660005367	2529.21399999709	3631.5666	2529.214					-0.0	0.0	0.396625
2019-11-21 10:34:29.903200	1574350469.9032	6.900990906225092e+18	1.7622847672812122e+18	1574332469.9032		-0.010472	0.0925025	3.87812	0.00312643	1.40051	0.279209		0.140051							0.0	4.83694	-1.04275	0.0	0.0	0.0	0.0	4.83694	-1.04275	-1.0	0.0	0.0				3.0	0.0	0.0	3631.56650005367	2529.21399999709	3631.5665	2529.214	3631.56720005367	2529.21079999709			-0.0	0.0	0.397812
2019-11-21 10:34:34.406340	1574350474.40634	6.900990906225092e+18	1.7622847672812122e+18	1574332474.40634		-0.010472	0.0925025	3.87812	0.0	0.405989	-0.246474		0.0405989			10.9926				0.0	4.83694	-1.04275	0.0	0.0	0.0	0.0	4.83694	-1.04275	-1.0	0.0	0.0				3.0			3631.56650005367	2529.21399999709	3631.5665	2529.214					-0.0	0.0	0.397812
2019-11-21 10:34:38.887510	1574350478.88751	6.900990906225092e+18	1.7622847672812122e+18	1574332478.88751		-0.010472	0.0925025	3.87812	0.0	2.0359	0.327686		0.20359							0.0			0.0	0.0		7.0			-1.0	0.0	0.0				255.0	0.0	0.0					3631.56720005367	2529.21079999709					0.397812
2019-11-21 10:34:43.291810	1574350483.29181	6.900990906225092e+18	1.7622847672812122e+18	1574332483.29181		-0.010472	0.0925025	3.87812	0.0	3.1133	0.278182		0.31133							0.0	4.83694	-1.04275	0.0	0.0	0.0	7.0	4.83694	-1.04275	-1.0	0.0	0.0				3.0			3631.56650005367	2529.21399999709	3631.5665	2529.214					-0.0	0.0	0.399
2019-11-21 10:34:47.790410	1574350487.79041	6.900990906225092e+18	1.7622847672812122e+18	1574332487.79041		-0.010472	0.0925025	3.87812	0.0	0.958501	-0.477253		0.0958501							0.0	4.84662	-1.22742	0.0	0.0	0.0	7.0	4.84662	-1.22742	-1.0	0.0	0.0				3.0			3631.56640005367	2529.21399999709	3631.5664	2529.214					-0.0	0.0	0.399
2019-11-21 10:34:52.287960	1574350492.28796	6.900990906225092e+18	1.7622847672812122e+18	1574332492.28796		-0.010472	0.0925025	3.87812	0.0	2.2569	0.25158		0.22569							0.0	4.84662	-1.22742	0.0	0.0	0.0	7.0	4.84662	-1.22742	-1.0	0.0	0.0				3.0	0.0	0.0	3631.56640005367	2529.21399999709	3631.5664	2529.214	3631.56720005367	2529.21079999709			-0.0	0.0	0.399
2019-11-21 10:34:56.782380	1574350496.78238	6.900990906225092e+18	1.7622847672812122e+18	1574332496.78238		-0.010472	0.0925025	3.87812	0.0	1.70439	-0.142363		0.170439							0.0	4.84662	-1.22742	0.0	0.0	0.0	7.0	4.84662	-1.22742	-1.0	0.0	0.0				3.0			3631.56640005367	2529.21399999709	3631.5664	2529.214					-0.0	0.0	0.399
2019-11-21 10:35:01.273650	1574350501.27365	6.900990906225092e+18	1.7622847672812122e+18	1574332501.27365		-0.010472	0.0925025	3.87812	0.00312643	0.0	-0.336172		-0.0781911		15.8095					0.0	4.84662	-1.22742	0.0	0.0	0.0	7.0	4.84662	-1.22742	-1.0	0.0	0.0				3.0	0.0	0.0	3631.56640005367	2529.21399999709	3631.5664	2529.214	3631.56720005367	2529.21079999709			-0.0	0.0	0.400187
2019-11-21 10:35:05.779630	1574350505.77963	6.900990906225092e+18	1.7622847672812122e+18	1574332505.77963		-0.010472	0.0925025	3.87812	0.00312643	0.21261	0.0555697		0.021261							0.0	4.84662	-1.22742	0.0	0.0	0.0	7.0	4.84662	-1.22742	-1.0	0.0	0.0				3.0			3631.56640005367	2529.21399999709	3631.5664	2529.214					-0.0	0.0	0.400187
2019-11-21 10:35:10.257930	1574350510.25793	6.900990906225092e+18	1.7622847672812122e+18	1574332510.25793		-0.010472	0.0925025	3.87812	0.00312643	0.267861	0.0108762		0.0267861							0.0	4.84662	-1.22742	0.0	0.0	0.0	0.0	4.84662	-1.22742	-1.0	0.0	0.0				3.0	0.0	0.0	3631.56640005367	2529.21399999709	3631.5664	2529.214	3631.56720005367	2529.21079999709			-0.0	0.0	0.400187
2019-11-21 10:35:14.739470	1574350514.73947	6.900990906225092e+18	1.7622847672812122e+18	1574332514.73947		-0.010472	0.0925025	3.87812	0.00312643	0.0	-0.0380809		-0.243945							0.0	4.84662	-1.22742	0.0	0.0	0.0	0.0	4.84662	-1.22742	-1.0	0.0	0.0				3.0			3631.56640005367	2529.21399999709	3631.5664	2529.214					-0.0	0.0	0.401375
2019-11-21 10:35:21.020230	1574350521.02023	6.900990906225092e+18	1.7622847672812122e+18	1574332521.02023		-0.010472	0.0925025	3.87812	0.0	0.0	0.0		-0.235657							0.0	4.84662	-1.22742	0.0	0.0	0.0	7.0	4.84662	-1.22742	-1.0	0.0	0.0				3.0	0.0	0.0	3631.56640005367	2529.21399999709	3631.5664	2529.214	3631.56720005367	2529.21079999709			-0.0	0.0	0.401375
2019-11-21 10:35:25.499420	1574350525.49942	6.900990906225092e+18	1.7622847672812122e+18	1574332525.49942		-0.010472	0.0925025	3.87812	0.0	0.0	0.0		-0.072666							0.0	4.84662	-1.22742	0.0	0.0	0.0	7.0	4.84662	-1.22742	-1.0	0.0	0.0				3.0			3631.56640005367	2529.21399999709	3631.5664	2529.214					-0.0	0.0	0.401375
2019-11-21 10:35:29.974980	1574350529.97498	6.900990906225092e+18	1.7622847672812122e+18	1574332529.97498		-0.010472	0.0925025	3.87812	0.0	0.0468563	0.00930797		0.00468563							0.0	4.84662	-1.22742	0.0	0.0	0.0	0.0	4.84662	-1.22742	-1.0	0.0	0.0				3.0	0.0	0.0	3631.56640005367	2529.21399999709	3631.5664	2529.214	3631.56720005367	2529.21079999709			-0.0	0.0	0.401375
2019-11-21 10:35:34.455990	1574350534.45599	6.900990906225092e+18	1.7622847672812122e+18	1574332534.45599		-0.010472	0.0925025	3.87812	0.0	0.930875	0.224827		0.0930875							0.0	4.84662	-1.22742	0.0	0.0	0.0	0.0	4.84662	-1.22742	-1.0	0.0	0.0				3.0			3631.56640005367	2529.21399999709	3631.5664	2529.214					-0.0	0.0	0.402562
2019-11-21 10:35:38.946040	1574350538.94604	6.900990906225092e+18	1.7622847672812122e+18	1574332538.94604		-0.010472	0.0925025	3.87812	0.00312643	0.0	-0.183931		-0.0201774							0.0			0.0	0.0		7.0			-1.0	0.0	0.0				255.0	0.0	0.0					3631.56720005367	2529.21079999709					0.402562
2019-11-21 10:35:43.351170	1574350543.35117	6.900990906225092e+18	1.7622847672812122e+18	1574332543.35117		-0.010472	0.0925025	3.87812	0.00312643	1.75964	0.452002		0.175964							0.0	4.83694	-1.04275	0.0	0.0	0.0	7.0	4.83694	-1.04275	-1.0	0.0	0.0				3.0			3631.56650005367	2529.21399999709	3631.5665	2529.214					-0.0	0.0	0.402562
2019-11-21 10:35:47.851100	1574350547.8511	6.900990906225092e+18	1.7622847672812122e+18	1574332547.8511		-0.010472	0.0925025	3.87812	0.0	1.62151	-0.0305053		0.162151							0.0	4.84662	-1.22742	0.0	0.0	0.0	7.0	4.84662	-1.22742	-1.0	0.0	0.0				3.0			3631.56640005367	2529.21399999709	3631.5664	2529.214					-0.0	0.0	0.40375
2019-11-21 10:35:52.351440	1574350552.35144	6.900990906225092e+18	1.7622847672812122e+18	1574332552.35144		-0.010472	0.0925025	3.87812	0.0	1.34526	-0.0542316		0.134526							0.0	4.84662	-1.22742	0.0	0.0	0.0	7.0	4.84662	-1.22742	-1.0	0.0	0.0				3.0	0.0	0.0	3631.56640005367	2529.21399999709	3631.5664	2529.214	3631.56720005367	2529.21079999709			-0.0	0.0	0.40375
2019-11-21 10:35:56.848510	1574350556.84851	6.900990906225092e+18	1.7622847672812122e+18	1574332556.84851		-0.010472	0.0925025	3.87812	0.00312643	2.67129	0.338014		0.267129							0.0	4.84662	-1.22742	0.0	0.0	0.0	7.0	4.84662	-1.22742	-1.0	0.0	0.0				3.0			3631.56640005367	2529.21399999709	3631.5664	2529.214					-0.0	0.0	0.40375
2019-11-21 10:36:01.345180	1574350561.34518	6.900990906225092e+18	1.7622847672812122e+18	1574332561.34518		-0.010472	0.0925025	3.87812	0.00312643	1.73202	-0.186178		0.173202							0.0	4.84662	-1.22742	0.0	0.0	0.0	7.0	4.84662	-1.22742	-1.0	0.0	0.0				3.0	0.0	0.0	3631.56640005367	2529.21399999709	3631.5664	2529.214	3631.56720005367	2529.21079999709			-0.0	0.0	0.404938
2019-11-21 10:36:05.826690	1574350565.82669	6.900990906225092e+18	1.7622847672812122e+18	1574332565.82669		-0.010472	0.0925025	3.87812	0.0	0.90325	-0.214707		0.090325		15.8094					0.0	4.84662	-1.22742	0.0	0.0	0.0	7.0	4.84662	-1.22742	-1.0	0.0	0.0				3.0			3631.56640005367	2529.21399999709	3631.5664	2529.214					-0.0	0.0	0.404938
2019-11-21 10:36:10.321110	1574350570.32111	6.900990906225092e+18	1.7622847672812122e+18	1574332570.32111		-0.010472	0.0925025	3.87812	0.0	1.75964	0.170054		0.175964							0.0	4.84662	-1.22742	0.0	0.0	0.0	0.0	4.84662	-1.22742	-1.0	0.0	0.0				3.0	0.0	0.0	3631.56640005367	2529.21399999709	3631.5664	2529.214	3631.56720005367	2529.21079999709			-0.0	0.0	0.404938
2019-11-21 10:36:14.798740	1574350574.79874	6.900990906225092e+18	1.7622847672812122e+18	1574332574.79874		-0.010472	0.0925025	3.87812	0.00312643	2.67129	0.233336		0.267129							0.0	4.84662	-1.22742	0.0	0.0	0.0	0.0	4.84662	-1.22742	-1.0	0.0	0.0				3.0			3631.56640005367	2529.21399999709	3631.5664	2529.214					-0.0	0.0	0.404938
2019-11-21 10:36:19.273220	1574350579.27322	6.900990906225092e+18	1.7622847672812122e+18	1574332579.27322		-0.010472	0.0925025	3.87812	0.0	3.41718	0.147497		0.341718							0.0			0.0	0.0		6.0			-1.0	0.0	0.0				255.0	0.0	0.0					3631.56720005367	2529.21079999709					0.406125
2019-11-21 10:36:23.678380	1574350583.67838	6.900990906225092e+18	1.7622847672812122e+18	1574332583.67838		-0.010472	0.0925025	3.87812	0.00312643	0.875624	-0.596889		0.0875624							0.0	4.84662	-1.22742	0.0	0.0	0.0	7.0	4.84662	-1.22742	-1.0	0.0	0.0				3.0			3631.56640005367	2529.21399999709	3631.5664	2529.214					-0.0	0.0	0.406125
2019-11-21 10:36:28.162410	1574350588.16241	6.900990906225092e+18	1.7622847672812122e+18	1574332588.16241		-0.010472	0.0925025	3.87812	0.00312643	0.930875	0.0135254		0.0930875							0.0	4.84662	-1.22742	0.0	0.0	0.0	7.0	4.84662	-1.22742	-1.0	0.0	0.0				3.0			3631.56640005367	2529.21399999709	3631.5664	2529.214					-0.0	0.0	0.406125
2019-11-21 10:36:32.658780	1574350592.65878	6.900990906225092e+18	1.7622847672812122e+18	1574332592.65878		-0.010472	0.0925025	3.87812	0.0	3.3343	0.468961		0.33343							0.0	4.69758	-1.23523	0.0	0.0	0.0	7.0	4.69758	-1.23523	-1.0	0.0	0.0				3.0	0.0	0.0	3631.56640005367	2529.21389999709	3631.5664	2529.2139	3631.56720005367	2529.21079999709			-0.0	0.0	0.407313
2019-11-21 10:36:37.164460	1574350597.16446	6.900990906225092e+18	1.7622847672812122e+18	1574332597.16446		-0.010472	0.0925025	3.87812	0.00312643	1.87015	-0.366039		0.187015			11.0058				0.0	4.69758	-1.23523	0.0	0.0	0.0	7.0	4.69758	-1.23523	-1.0	0.0	0.0				3.0			3631.56640005367	2529.21389999709	3631.5664	2529.2139					-0.0	0.0	0.407313
2019-11-21 10:36:41.668370	1574350601.66837	6.900990906225092e+18	1.7622847672812122e+18	1574332601.66837		-0.010472	0.0925025	3.87812	0.00312643	0.0	-0.218603		-0.243945							0.0	4.69758	-1.23523	0.0	0.0	0.0	0.0	4.69758	-1.23523	-1.0	0.0	0.0				3.0	0.0	0.0	3631.56640005367	2529.21389999709	3631.5664	2529.2139	3631.56720005367	2529.21079999709			-0.0	0.0	0.4085
2019-11-21 10:36:49.004820	1574350609.00482	6.900990906225092e+18	1.7622847672812122e+18	1574332609.00482		-0.010472	0.0925025	3.87812	0.00312643	0.05	0.0167448		-0.241182							0.0	4.6879	-1.05056	0.0	0.0	0.0	0.0	4.6879	-1.05056	-1.0	0.0	0.0				3.0			3631.56650005367	2529.21389999709	3631.5665	2529.2139					-0.0	0.0	0.4085
2019-11-21 10:36:53.490690	1574350613.49069	6.900990906225092e+18	1.7622847672812122e+18	1574332613.49069		-0.010472	0.0925025	3.87812	0.00312643	0.0	-0.00957854		-0.00912716							0.0			0.0	0.0		7.0			-1.0	0.0	0.0				255.0	0.0	0.0					3631.56720005367	2529.21079999709					0.4085
2019-11-21 10:36:57.912780	1574350617.91278	6.900990906225092e+18	1.7622847672812122e+18	1574332617.91278		-0.010472	0.0925025	3.87812	0.00312643	0.0	0.0		-0.0284651							0.0	4.6879	-1.05056	0.0	0.0	0.0	7.0	4.6879	-1.05056	-1.0	0.0	0.0				3.0			3631.56650005367	2529.21389999709	3631.5665	2529.2139					-0.0	0.0	0.4085
2019-11-21 10:37:02.410310	1574350622.41031	6.900990906225092e+18	1.7622847672812122e+18	1574332622.41031		-0.010472	0.0925025	3.87812	0.00312643	1.40051	0.312057		0.140051							0.0	4.6879	-1.05056	0.0	0.0	0.0	7.0	4.6879	-1.05056	-1.0	0.0	0.0				3.0			3631.56650005367	2529.21389999709	3631.5665	2529.2139					-0.0	0.0	0.4085
2019-11-21 10:37:06.904420	1574350626.90442	6.900990906225092e+18	1.7622847672812122e+18	1574332626.90442		-0.010472	0.0925025	3.87812	0.0	1.15188	-0.0482684		0.115188		15.8094					0.0	4.54854	-1.24304	0.0	0.0	0.0	7.0	4.54854	-1.24304	-1.0	0.0	0.0				3.0	0.0	0.0	3631.56640005367	2529.21379999709	3631.5664	2529.2138	3631.56720005367	2529.21079999709			-0.0	0.0	0.409688
2019-11-21 10:37:11.408720	1574350631.40872	6.900990906225092e+18	1.7622847672812122e+18	1574332631.40872		-0.010472	0.0925025	3.87812	0.0	0.986126	-0.0419842		0.0986126							0.0	4.69758	-1.23523	0.0	0.0	0.0	7.0	4.69758	-1.23523	-1.0	0.0	0.0				3.0			3631.56640005367	2529.21389999709	3631.5664	2529.2139					-0.0	0.0	0.409688
2019-11-21 10:37:15.894530	1574350635.89453	6.900990906225092e+18	1.7622847672812122e+18	1574332635.89453		-0.010472	0.0925025	3.87812	0.00312643	2.83704	0.367391		0.283704							0.0	4.69758	-1.23523	0.0	0.0	0.0	7.0	4.69758	-1.23523	-1.0	0.0	0.0				3.0	0.0	0.0	3631.56640005367	2529.21389999709	3631.5664	2529.2139	3631.56720005367	2529.21079999709			-0.0	0.0	0.409688
2019-11-21 10:37:20.372070	1574350640.37207	6.900990906225092e+18	1.7622847672812122e+18	1574332640.37207		-0.010472	0.0925025	3.87812	0.00312643	1.75964	-0.286161		0.175964							0.0	4.70726	-1.41989	0.0	0.0	0.0	7.0	4.70726	-1.41989	-1.0	0.0	0.0				3.0			3631.56630005367	2529.21389999709	3631.5663	2529.2139					-0.0	0.0	0.410875
2019-11-21 10:37:24.851380	1574350644.85138	6.900990906225092e+18	1.7622847672812122e+18	1574332644.85138		-0.010472	0.0925025	3.87812	0.00312643	0.0	-0.319703		-0.0781911							0.0	4.85629	-1.41208	0.0	0.0	0.0	0.0	4.85629	-1.41208	-1.0	0.0	0.0				3.0	0.0	0.0	3631.56630005367	2529.21399999709	3631.5663	2529.214	3631.56720005367	2529.21079999709			-0.0	0.0	0.410875
2019-11-21 10:37:29.333100	1574350649.3331	6.900990906225092e+18	1.7622847672812122e+18	1574332649.3331		-0.010472	0.0925025	3.87812	0.00312643	1.67677	0.477983		0.167677							0.0	4.86597	-1.59674	0.0	0.0	0.0	0.0	4.86597	-1.59674	-1.0	0.0	0.0				3.0			3631.56620005367	2529.21399999709	3631.5662	2529.214					-0.0	0.0	0.410875
2019-11-21 10:37:33.816860	1574350653.81686	6.900990906225092e+18	1.7622847672812122e+18	1574332653.81686		-0.010472	0.0925025	3.87812	0.00312643	1.04138	-0.124929		0.104138							0.0			0.0	0.0		7.0			-1.0	0.0	0.0				255.0	0.0	0.0					3631.56720005367	2529.21079999709					0.410875
2019-11-21 10:37:38.222870	1574350658.22287	6.900990906225092e+18	1.7622847672812122e+18	1574332658.22287		-0.010472	0.0925025	3.87812	0.0	0.0	-0.272042		-0.0533281							0.0	4.86597	-1.59674	0.0	0.0	0.0	7.0	4.86597	-1.59674	-1.0	0.0	0.0				3.0			3631.56620005367	2529.21399999709	3631.5662	2529.214					-0.0	0.0	0.412062
2019-11-21 10:37:42.722840	1574350662.72284	6.900990906225092e+18	1.7622847672812122e+18	1574332662.72284		-0.010472	0.0925025	3.87812	0.00312643	1.23476	0.275247		0.123476							0.0	4.86597	-1.59674	0.0	0.0	0.0	7.0	4.86597	-1.59674	-1.0	0.0	0.0				3.0			3631.56620005367	2529.21399999709	3631.5662	2529.214					-0.0	0.0	0.412062
2019-11-21 10:37:47.226100	1574350667.2261	6.900990906225092e+18	1.7622847672812122e+18	1574332667.2261		-0.010472	0.0925025	3.87812	0.00312643	3.41718	0.429526		0.341718							0.0	4.86597	-1.59674	0.0	0.0	0.0	7.0	4.86597	-1.59674	-1.0	0.0	0.0				3.0	0.0	0.0	3631.56620005367	2529.21399999709	3631.5662	2529.214	3631.56720005367	2529.21079999709			-0.0	0.0	0.412062
2019-11-21 10:37:51.722170	1574350671.72217	6.900990906225092e+18	1.7622847672812122e+18	1574332671.72217		-0.010472	0.0925025	3.87812	0.0	2.64366	-0.196723		0.264366							0.0	4.86597	-1.59674	0.0	0.0	0.0	7.0	4.86597	-1.59674	-1.0	0.0	0.0				3.0			3631.56620005367	2529.21399999709	3631.5662	2529.214					-0.0	0.0	0.41325
2019-11-21 10:37:56.211270	1574350676.21127	6.900990906225092e+18	1.7622847672812122e+18	1574332676.21127		-0.010472	0.0925025	3.87812	0.00312643	1.31763	-0.259751		0.131763							0.0	4.71693	-1.60455	0.0	0.0	0.0	7.0	4.71693	-1.60455	-1.0	0.0	0.0				3.0	0.0	0.0	3631.56620005367	2529.21389999709	3631.5662	2529.2139	3631.56720005367	2529.21079999709			-0.0	0.0	0.41325
2019-11-21 10:38:00.692810	1574350680.69281	6.900990906225092e+18	1.7622847672812122e+18	1574332680.69281		-0.010472	0.0925025	3.87812	0.00312643	0.571742	-0.195978		0.0571742							0.0	4.71693	-1.60455	0.0	0.0	0.0	7.0	4.71693	-1.60455	-1.0	0.0	0.0				3.0			3631.56620005367	2529.21389999709	3631.5662	2529.2139					-0.0	0.0	0.41325
2019-11-21 10:38:05.171360	1574350685.17136	6.900990906225092e+18	1.7622847672812122e+18	1574332685.17136		-0.010472	0.0925025	3.87812	0.0	0.102107	-0.0924296		0.0102107							0.0	4.71693	-1.60455	0.0	0.0	0.0	0.0	4.71693	-1.60455	-1.0	0.0	0.0				3.0	0.0	0.0	3631.56620005367	2529.21389999709	3631.5662	2529.2139	3631.56720005367	2529.21079999709			-0.0	0.0	0.41325
2019-11-21 10:38:09.653260	1574350689.65326	6.900990906225092e+18	1.7622847672812122e+18	1574332689.65326		-0.010472	0.0925025	3.87812	0.00312643	1.48339	0.353721		0.148339		15.8096					0.0	4.71693	-1.60455	0.0	0.0	0.0	0.0	4.71693	-1.60455	-1.0	0.0	0.0				3.0			3631.56620005367	2529.21389999709	3631.5662	2529.2139					-0.0	0.0	0.414438
2019-11-21 10:38:14.142270	1574350694.14227	6.900990906225092e+18	1.7622847672812122e+18	1574332694.14227		-0.010472	0.0925025	3.87812	0.00312643	0.958501	-0.104622		0.0958501							0.0			0.0	0.0		7.0			-1.0	0.0	0.0				255.0	0.0	0.0					3631.56720005367	2529.21079999709					0.414438
2019-11-21 10:38:18.555660	1574350698.55566	6.900990906225092e+18	1.7622847672812122e+18	1574332698.55566		-0.010472	0.0925025	3.87812	0.00312643	3.4448	0.634099		0.34448							0.0	4.71693	-1.60455	0.0	0.0	0.0	7.0	4.71693	-1.60455	-1.0	0.0	0.0				3.0			3631.56620005367	2529.21389999709	3631.5662	2529.2139					-0.0	0.0	0.414438
2019-11-21 10:38:27.617160	1574350707.61716	6.900990906225092e+18	1.7622847672812122e+18	1574332707.61716		-0.010472	0.0925025	3.87812	0.0	0.0	-0.368862		-0.232894							0.0	4.71693	-1.60455	0.0	0.0	0.0	7.0	4.71693	-1.60455	-1.0	0.0	0.0				3.0			3631.56620005367	2529.21389999709	3631.5662	2529.2139					-0.0	0.0	0.415625
2019-11-21 10:38:32.118010	1574350712.11801	6.900990906225092e+18	1.7622847672812122e+18	1574332712.11801		-0.010472	0.0925025	3.87812	0.00312643	1.67677	0.346439		0.167677							0.0	4.71693	-1.60455	0.0	0.0	0.0	7.0	4.71693	-1.60455	-1.0	0.0	0.0				3.0	0.0	0.0	3631.56620005367	2529.21389999709	3631.5662	2529.2139	3631.56720005367	2529.21079999709			-0.0	0.0	0.415625
2019-11-21 10:38:36.614900	1574350716.6149	6.900990906225092e+18	1.7622847672812122e+18	1574332716.6149		-0.010472	0.0925025	3.87812	0.0	3.91444	0.574646		0.391444							0.0	4.71693	-1.60455	0.0	0.0	0.0	7.0	4.71693	-1.60455	-1.0	0.0	0.0				3.0			3631.56620005367	2529.21389999709	3631.5662	2529.2139					-0.0	0.0	0.416813
2019-11-21 10:38:41.102970	1574350721.10297	6.900990906225092e+18	1.7622847672812122e+18	1574332721.10297		-0.010472	0.0925025	3.87812	0.0	0.05	-0.749503		-0.000839486			11.0149				0.0	4.56789	-1.61236	0.0	0.0	0.0	7.0	4.56789	-1.61236	-1.0	0.0	0.0				3.0	0.0	0.0	3631.56620005367	2529.21379999709	3631.5662	2529.2138	3631.56720005367	2529.21079999709			-0.0	0.0	0.416813
2019-11-21 10:38:45.588100	1574350725.5881	6.900990906225092e+18	1.7622847672812122e+18	1574332725.5881		-0.010472	0.0925025	3.87812	0.00312643	1.15188	0.29058		0.115188							0.0	4.56789	-1.61236	0.0	0.0	0.0	7.0	4.56789	-1.61236	-1.0	0.0	0.0				3.0			3631.56620005367	2529.21379999709	3631.5662	2529.2138					-0.0	0.0	0.416813
2019-11-21 10:38:50.068700	1574350730.0687	6.900990906225092e+18	1.7622847672812122e+18	1574332730.0687		-0.010472	0.0925025	3.87812	0.00312643	0.0	-0.231301		-0.0837163							0.0	4.71693	-1.60455	0.0	0.0	0.0	0.0	4.71693	-1.60455	-1.0	0.0	0.0				3.0	0.0	0.0	3631.56620005367	2529.21389999709	3631.5662	2529.2139	3631.56720005367	2529.21079999709			-0.0	0.0	0.416813
2019-11-21 10:38:54.567690	1574350734.56769	6.900990906225092e+18	1.7622847672812122e+18	1574332734.56769		-0.010472	0.0925025	3.87812	0.0	0.05	0.012364		0.316855							0.0	4.56789	-1.61236	0.0	0.0	0.0	0.0	4.56789	-1.61236	-1.0	0.0	0.0				3.0			3631.56620005367	2529.21379999709	3631.5662	2529.2138					-0.0	0.0	0.418
2019-11-21 10:38:59.050630	1574350739.05063	6.900990906225092e+18	1.7622847672812122e+18	1574332739.05063		-0.010472	0.0925025	3.87812	0.00312643	3.96969	0.785666		0.396969							0.0			0.0	0.0		7.0			-1.0	0.0	0.0				255.0	0.0	0.0					3631.56720005367	2529.21079999709					0.418
2019-11-21 10:39:03.456910	1574350743.45691	6.900990906225092e+18	1.7622847672812122e+18	1574332743.45691		-0.010472	0.0925025	3.87812	0.0	0.05	-1.01468		-0.0118897							0.0	4.71693	-1.60455	0.0	0.0	0.0	7.0	4.71693	-1.60455	-1.0	0.0	0.0				3.0			3631.56620005367	2529.21389999709	3631.5662	2529.2139					-0.0	0.0	0.418
2019-11-21 10:39:07.959500	1574350747.9595	6.900990906225092e+18	1.7622847672812122e+18	1574332747.9595		-0.010472	0.0925025	3.87812	0.0	0.46124	0.0908416		0.046124							0.0	4.71693	-1.60455	0.0	0.0	0.0	7.0	4.71693	-1.60455	-1.0	0.0	0.0				3.0			3631.56620005367	2529.21389999709	3631.5662	2529.2139					-0.0	0.0	0.419187
2019-11-21 10:39:12.456300	1574350752.4563	6.900990906225092e+18	1.7622847672812122e+18	1574332752.4563		-0.010472	0.0925025	3.87812	0.0	1.95302	0.292966		0.195302		15.8096					0.0	4.71693	-1.60455	0.0	0.0	0.0	7.0	4.71693	-1.60455	-1.0	0.0	0.0				3.0	0.0	0.0	3631.56620005367	2529.21389999709	3631.5662	2529.2139	3631.56720005367	2529.21079999709			-0.0	0.0	0.419187
2019-11-21 10:39:16.956050	1574350756.95605	6.900990906225092e+18	1.7622847672812122e+18	1574332756.95605		-0.010472	0.0925025	3.87812	0.00312643	0.129733	-0.464177		0.0129733							0.0	4.56789	-1.61236	0.0	0.0	0.0	7.0	4.56789	-1.61236	-1.0	0.0	0.0				3.0			3631.56620005367	2529.21379999709	3631.5662	2529.2138					-0.0	0.0	0.419187
2019-11-21 10:39:21.462680	1574350761.46268	6.900990906225092e+18	1.7622847672812122e+18	1574332761.46268		-0.010472	0.0925025	3.87812	0.0	1.75964	0.316795		0.175964							0.0	4.56789	-1.61236	0.0	0.0	0.0	7.0	4.56789	-1.61236	-1.0	0.0	0.0				3.0	0.0	0.0	3631.56620005367	2529.21379999709	3631.5662	2529.2138	3631.56720005367	2529.21079999709			-0.0	0.0	0.419187
2019-11-21 10:39:25.956390	1574350765.95639	6.900990906225092e+18	1.7622847672812122e+18	1574332765.95639		-0.010472	0.0925025	3.87812	0.0	2.69891	0.250072		0.269891							0.0	4.56789	-1.61236	0.0	0.0	0.0	7.0	4.56789	-1.61236	-1.0	0.0	0.0				3.0			3631.56620005367	2529.21379999709	3631.5662	2529.2138					-0.0	0.0	0.420375
2019-11-21 10:39:30.437410	1574350770.43741	6.900990906225092e+18	1.7622847672812122e+18	1574332770.43741		-0.010472	0.0925025	3.87812	0.0	2.11878	-0.104173		0.211878							0.0	4.56789	-1.61236	0.0	0.0	0.0	7.0	4.56789	-1.61236	-1.0	0.0	0.0				3.0	0.0	0.0	3631.56620005367	2529.21379999709	3631.5662	2529.2138	3631.56720005367	2529.21079999709			-0.0	0.0	0.420375
2019-11-21 10:39:34.915250	1574350774.91525	6.900990906225092e+18	1.7622847672812122e+18	1574332774.91525		-0.010472	0.0925025	3.87812	0.0	1.34526	-0.229666		0.134526							0.0	4.56789	-1.61236	0.0	0.0	0.0	0.0	4.56789	-1.61236	-1.0	0.0	0.0				3.0			3631.56620005367	2529.21379999709	3631.5662	2529.2138					-0.0	0.0	0.420375
2019-11-21 10:39:39.388340	1574350779.38834	6.900990906225092e+18	1.7622847672812122e+18	1574332779.38834		-0.010472	0.0925025	3.87812	0.0	0.0	-0.26782		-0.00360205							0.0	4.56789	-1.61236	0.0	0.0	0.0	0.0	4.56789	-1.61236	-1.0	0.0	0.0				3.0	0.0	0.0	3631.56620005367	2529.21379999709	3631.5662	2529.2138	3631.56720005367	2529.21079999709			-0.0	0.0	0.421562
2019-11-21 10:39:43.865570	1574350783.86557	6.900990906225092e+18	1.7622847672812122e+18	1574332783.86557		-0.010472	0.0925025	3.87812	0.0	2.69891	0.688147		0.269891							0.0			0.0	0.0		7.0			-1.0	0.0	0.0				255.0													0.421562
2019-11-21 10:39:48.100010	1574350788.10001	6.900990906225092e+18	1.7622847672812122e+18	1574332788.10001		-0.010472	0.0925025	3.87812	0.00312643	2.72654	0.00566214		0.272654							0.0	4.56789	-1.61236	0.0	0.0	0.0	7.0	4.56789	-1.61236	-1.0	0.0	0.0				3.0	0.0	0.0	3631.56620005367	2529.21379999709	3631.5662	2529.2138	3631.56720005367	2529.21079999709			-0.0	0.0	0.421562
2019-11-21 10:39:52.597900	1574350792.5979	6.900990906225092e+18	1.7622847672812122e+18	1574332792.5979		-0.010472	0.0925025	3.87812	0.0	2.67129	-0.0140552		0.267129							0.0	4.56789	-1.61236	0.0	0.0	0.0	0.0	4.56789	-1.61236	-1.0	0.0	0.0				3.0			3631.56620005367	2529.21379999709	3631.5662	2529.2138					-0.0	0.0	0.42275
2019-11-21 10:39:59.509550	1574350799.50955	6.900990906225092e+18	1.7622847672812122e+18	1574332799.50955		-0.010472	0.0925025	3.87812	0.00312643	0.0	-0.366482		-0.230132							0.0	4.55822	-1.4277	0.0	0.0	0.0	0.0	4.55822	-1.4277	-1.0	0.0	0.0				3.0	0.0	0.0	3631.56630005367	2529.21379999709	3631.5663	2529.2138	3631.56720005367	2529.21079999709			-0.0	0.0	0.42275
2019-11-21 10:40:04.026520	1574350804.02652	6.900990906225092e+18	1.7622847672812122e+18	1574332804.02652		-0.010472	0.0925025	3.87812	0.00312643	1.51101	0.36899		0.151101							0.0	4.55822	-1.4277	0.0	0.0	0.0	0.0	4.55822	-1.4277	-1.0	0.0	0.0				3.0			3631.56630005367	2529.21379999709	3631.5663	2529.2138					-0.0	0.0	0.42275
2019-11-21 10:40:08.501460	1574350808.50146	6.900990906225092e+18	1.7622847672812122e+18	1574332808.50146		-0.010472	0.0925025	3.87812	0.0	2.06352	0.110172		0.206352							0.0			0.0	0.0		7.0			-1.0	0.0	0.0				255.0	0.0	0.0					3631.56720005367	2529.21079999709					0.42275
2019-11-21 10:40:12.922820	1574350812.92282	6.900990906225092e+18	1.7622847672812122e+18	1574332812.92282		-0.010472	0.0925025	3.87812	0.0	0.930875	-0.286674		0.0930875							0.0	4.70726	-1.41989	0.0	0.0	0.0	7.0	4.70726	-1.41989	-1.0	0.0	0.0				3.0			3631.56630005367	2529.21389999709	3631.5663	2529.2139					-0.0	0.0	0.423937
2019-11-21 10:40:17.431370	1574350817.43137	6.900990906225092e+18	1.7622847672812122e+18	1574332817.43137		-0.010472	0.0925025	3.87812	0.0	2.22928	0.284737		0.222928		15.8097					0.0	4.55822	-1.4277	0.0	0.0	0.0	7.0	4.55822	-1.4277	-1.0	0.0	0.0				3.0			3631.56630005367	2529.21379999709	3631.5663	2529.2138					-0.0	0.0	0.423937
2019-11-21 10:40:21.941100	1574350821.9411	6.900990906225092e+18	1.7622847672812122e+18	1574332821.9411		-0.010472	0.0925025	3.87812	0.0	1.26238	-0.190221		0.126238							0.0	4.55822	-1.4277	0.0	0.0	0.0	7.0	4.55822	-1.4277	-1.0	0.0	0.0				3.0	0.0	0.0	3631.56630005367	2529.21379999709	3631.5663	2529.2138	3631.56720005367	2529.21079999709			-0.0	0.0	0.423937
2019-11-21 10:40:26.440920	1574350826.44092	6.900990906225092e+18	1.7622847672812122e+18	1574332826.44092		-0.010472	0.0925025	3.87812	0.0	0.0744819	-0.306239		0.00744819							0.0	4.55822	-1.4277	0.0	0.0	0.0	7.0	4.55822	-1.4277	-1.0	0.0	0.0				3.0			3631.56630005367	2529.21379999709	3631.5663	2529.2138					-0.0	0.0	0.425125
2019-11-21 10:40:30.941620	1574350830.94162	6.900990906225092e+18	1.7622847672812122e+18	1574332830.94162		-0.010472	0.0925025	3.87812	0.00312643	0.0468563	-0.00503198		0.00468563							0.0	4.55822	-1.4277	0.0	0.0	0.0	7.0	4.55822	-1.4277	-1.0	0.0	0.0				3.0	0.0	0.0	3631.56630005367	2529.21379999709	3631.5663	2529.2138	3631.56720005367	2529.21079999709			-0.0	0.0	0.425125
2019-11-21 10:40:35.420590	1574350835.42059	6.900990906225092e+18	1.7622847672812122e+18	1574332835.42059		-0.010472	0.0925025	3.87812	0.00312643	1.09663	0.310492		0.109663							0.0	4.55822	-1.4277	0.0	0.0	0.0	7.0	4.55822	-1.4277	-1.0	0.0	0.0				3.0			3631.56630005367	2529.21379999709	3631.5663	2529.2138					-0.0	0.0	0.425125
2019-11-21 10:40:39.894560	1574350839.89456	6.900990906225092e+18	1.7622847672812122e+18	1574332839.89456		-0.010472	0.0925025	3.87812	0.00312643	1.98065	0.175924		0.198065							0.0	4.55822	-1.4277	0.0	0.0	0.0	0.0	4.55822	-1.4277	-1.0	0.0	0.0				3.0	0.0	0.0	3631.56630005367	2529.21379999709	3631.5663	2529.2138	3631.56720005367	2529.21079999709			-0.0	0.0	0.425125
2019-11-21 10:40:44.370000	1574350844.37	6.900990906225092e+18	1.7622847672812122e+18	1574332844.37		-0.010472	0.0925025	3.87812	0.00312643	0.875624	-0.280249		0.0875624			11.0264				0.0	4.55822	-1.4277	0.0	0.0	0.0	0.0	4.55822	-1.4277	-1.0	0.0	0.0				3.0			3631.56630005367	2529.21379999709	3631.5663	2529.2138					-0.0	0.0	0.426312
2019-11-21 10:40:48.849490	1574350848.84949	6.900990906225092e+18	1.7622847672812122e+18	1574332848.84949		-0.010472	0.0925025	3.87812	0.0	0.0	-0.174254		-0.0146523							0.0			0.0	0.0		7.0			-1.0	0.0	0.0				255.0	0.0	0.0					3631.56720005367	2529.21079999709					0.426312
2019-11-21 10:40:53.260380	1574350853.26038	6.900990906225092e+18	1.7622847672812122e+18	1574332853.26038		-0.010472	0.0925025	3.87812	0.00312643	0.05	0.0127421		0.372106							0.0	4.55822	-1.4277	0.0	0.0	0.0	7.0	4.55822	-1.4277	-1.0	0.0	0.0				3.0			3631.56630005367	2529.21379999709	3631.5663	2529.2138					-0.0	0.0	0.426312
2019-11-21 10:40:57.759860	1574350857.75986	6.900990906225092e+18	1.7622847672812122e+18	1574332857.75986		-0.010472	0.0925025	3.87812	0.0	1.87015	0.405558		0.187015							0.0	4.55822	-1.4277	0.0	0.0	0.0	7.0	4.55822	-1.4277	-1.0	0.0	0.0				3.0			3631.56630005367	2529.21379999709	3631.5663	2529.2138					-0.0	0.0	0.4275
2019-11-21 10:41:02.275240	1574350862.27524	6.900990906225092e+18	1.7622847672812122e+18	1574332862.27524		-0.010472	0.0925025	3.87812	0.0	0.0	-0.358197		-0.158305							0.0	4.55822	-1.4277	0.0	0.0	0.0	7.0	4.55822	-1.4277	-1.0	0.0	0.0				3.0	0.0	0.0	3631.56630005367	2529.21379999709	3631.5663	2529.2138	3631.56720005367	2529.21079999709			-0.0	0.0	0.4275
2019-11-21 10:41:06.772920	1574350866.77292	6.900990906225092e+18	1.7622847672812122e+18	1574332866.77292		-0.010472	0.0925025	3.87812	0.0	0.323112	0.0844517		0.0323112							0.0	4.55822	-1.4277	0.0	0.0	0.0	7.0	4.55822	-1.4277	-1.0	0.0	0.0				3.0			3631.56630005367	2529.21379999709	3631.5663	2529.2138					-0.0	0.0	0.4275
2019-11-21 10:41:11.260010	1574350871.26001	6.900990906225092e+18	1.7622847672812122e+18	1574332871.26001		-0.010472	0.0925025	3.87812	0.0	2.50553	0.43302		0.250553							0.0	4.55822	-1.4277	0.0	0.0	0.0	7.0	4.55822	-1.4277	-1.0	0.0	0.0				3.0	0.0	0.0	3631.56630005367	2529.21379999709	3631.5663	2529.2138	3631.56720005367	2529.21079999709			-0.0	0.0	0.428687
2019-11-21 10:41:15.736630	1574350875.73663	6.900990906225092e+18	1.7622847672812122e+18	1574332875.73663		-0.010472	0.0925025	3.87812	0.0	0.986126	-0.397647		0.0986126							0.0	4.55822	-1.4277	0.0	0.0	0.0	7.0	4.55822	-1.4277	-1.0	0.0	0.0				3.0			3631.56630005367	2529.21379999709	3631.5663	2529.2138					-0.0	0.0	0.428687
2019-11-21 10:41:20.211670	1574350880.21167	6.900990906225092e+18	1.7622847672812122e+18	1574332880.21167		-0.010472	0.0925025	3.87812	0.0	1.62151	0.125496		0.162151		15.8097					0.0	4.56789	-1.61236	0.0	0.0	0.0	0.0	4.56789	-1.61236	-1.0	0.0	0.0				3.0	0.0	0.0	3631.56620005367	2529.21379999709	3631.5662	2529.2138	3631.56720005367	2529.21079999709			-0.0	0.0	0.428687
2019-11-21 10:41:24.702180	1574350884.70218	6.900990906225092e+18	1.7622847672812122e+18	1574332884.70218		-0.010472	0.0925025	3.87812	0.0	0.157359	-0.370017		0.0157359							0.0	4.56789	-1.61236	0.0	0.0	0.0	0.0	4.56789	-1.61236	-1.0	0.0	0.0				3.0			3631.56620005367	2529.21379999709	3631.5662	2529.2138					-0.0	0.0	0.428687
2019-11-21 10:41:29.186070	1574350889.18607	6.900990906225092e+18	1.7622847672812122e+18	1574332889.18607		-0.010472	0.0925025	3.87812	0.0	0.0	-0.0187891		-0.23842							0.0	4.56789	-1.61236	0.0	0.0	0.0	0.0	4.56789	-1.61236	-1.0	0.0	0.0				3.0	0.0	0.0	3631.56620005367	2529.21379999709	3631.5662	2529.2138	3631.56720005367	2529.21079999709			-0.0	0.0	0.429875
2019-11-21 10:41:36.260470	1574350896.26047	6.900990906225092e+18	1.7622847672812122e+18	1574332896.26047		-0.010472	0.0925025	3.87812	0.0	0.0	0.0		-0.235657							0.0	4.56789	-1.61236	0.0	0.0	0.0	7.0	4.56789	-1.61236	-1.0	0.0	0.0				3.0			3631.56620005367	2529.21379999709	3631.5662	2529.2138					-0.0	0.0	0.429875
2019-11-21 10:41:40.735290	1574350900.73529	6.900990906225092e+18	1.7622847672812122e+18	1574332900.73529		-0.010472	0.0925025	3.87812	0.0	0.05	0.0101647		0.515759							0.0	4.56789	-1.61236	0.0	0.0	0.0	7.0	4.56789	-1.61236	-1.0	0.0	0.0				3.0	0.0	0.0	3631.56620005367	2529.21379999709	3631.5662	2529.2138	3631.56720005367	2529.21079999709			-0.0	0.0	0.431063
2019-11-21 10:41:45.219180	1574350905.21918	6.900990906225092e+18	1.7622847672812122e+18	1574332905.21918		-0.010472	0.0925025	3.87812	0.0	2.45028	0.627853		0.245028							0.0	4.56789	-1.61236	0.0	0.0	0.0	7.0	4.56789	-1.61236	-1.0	0.0	0.0				3.0			3631.56620005367	2529.21379999709	3631.5662	2529.2138					-0.0	0.0	0.431063
2019-11-21 10:41:49.699220	1574350909.69922	6.900990906225092e+18	1.7622847672812122e+18	1574332909.69922		-0.010472	0.0925025	3.87812	0.00312643	0.433615	-0.401487		0.0433615							0.0	4.56789	-1.61236	0.0	0.0	0.0	0.0	4.56789	-1.61236	-1.0	0.0	0.0				3.0	0.0	0.0	3631.56620005367	2529.21379999709	3631.5662	2529.2138	3631.56720005367	2529.21079999709			-0.0	0.0	0.431063
2019-11-21 10:41:54.181730	1574350914.18173	6.900990906225092e+18	1.7622847672812122e+18	1574332914.18173		-0.010472	0.0925025	3.87812	0.0	0.0	-0.110956		-0.0699035							0.0	4.56789	-1.61236	0.0	0.0	0.0	0.0	4.56789	-1.61236	-1.0	0.0	0.0				3.0			3631.56620005367	2529.21379999709	3631.5662	2529.2138					-0.0	0.0	0.431063
2019-11-21 10:41:58.661070	1574350918.66107	6.900990906225092e+18	1.7622847672812122e+18	1574332918.66107		-0.010472	0.0925025	3.87812	0.0	1.81489	0.361029		0.181489							0.0			0.0	0.0		7.0			-1.0	0.0	0.0				255.0	0.0	0.0					3631.56720005367	2529.21079999709					0.43225
2019-11-21 10:42:03.068180	1574350923.06818	6.900990906225092e+18	1.7622847672812122e+18	1574332923.06818		-0.010472	0.0925025	3.87812	0.0	1.45576	-0.0917325		0.145576							0.0	4.41885	-1.62017	0.0	0.0	0.0	7.0	4.41885	-1.62017	-1.0	0.0	0.0				3.0			3631.56620005367	2529.21369999709	3631.5662	2529.2137					-0.0	0.0	0.43225
2019-11-21 10:42:07.581450	1574350927.58145	6.900990906225092e+18	1.7622847672812122e+18	1574332927.58145		-0.010472	0.0925025	3.87812	0.0	2.45028	0.218528		0.245028							0.0	4.40918	-1.43551	0.0	0.0	0.0	7.0	4.40918	-1.43551	-1.0	0.0	0.0				3.0			3631.56630005367	2529.21369999709	3631.5663	2529.2137					-0.0	0.0	0.43225
2019-11-21 10:42:12.079860	1574350932.07986	6.900990906225092e+18	1.7622847672812122e+18	1574332932.07986		-0.010472	0.0925025	3.87812	0.00312643	3.58293	0.22161		0.358293							0.0	4.26014	-1.44332	0.0	0.0	0.0	7.0	4.26014	-1.44332	-1.0	0.0	0.0				3.0	0.0	0.0	3631.56630005367	2529.21359999709	3631.5663	2529.2136	3631.56720005367	2529.21079999709			-0.0	0.0	0.433438
2019-11-21 10:42:16.585480	1574350936.58548	6.900990906225092e+18	1.7622847672812122e+18	1574332936.58548		-0.010472	0.0925025	3.87812	0.00312643	1.15188	-0.619534		0.115188							0.0	4.26014	-1.44332	0.0	0.0	0.0	7.0	4.26014	-1.44332	-1.0	0.0	0.0				3.0			3631.56630005367	2529.21359999709	3631.5663	2529.2136					-0.0	0.0	0.433438
2019-11-21 10:42:21.062680	1574350941.06268	6.900990906225092e+18	1.7622847672812122e+18	1574332941.06268		-0.010472	0.0925025	3.87812	0.0	0.90325	-0.0492825		0.090325		15.8094					0.0	4.26014	-1.44332	0.0	0.0	0.0	7.0	4.26014	-1.44332	-1.0	0.0	0.0				3.0	0.0	0.0	3631.56630005367	2529.21359999709	3631.5663	2529.2136	3631.56720005367	2529.21079999709			-0.0	0.0	0.433438
2019-11-21 10:42:25.545720	1574350945.54572	6.900990906225092e+18	1.7622847672812122e+18	1574332945.54572		-0.010472	0.0925025	3.87812	0.00312643	1.67677	0.203771		0.167677							0.0	4.26014	-1.44332	0.0	0.0	0.0	7.0	4.26014	-1.44332	-1.0	0.0	0.0				3.0			3631.56630005367	2529.21359999709	3631.5663	2529.2136					-0.0	0.0	0.433438
2019-11-21 10:42:30.025210	1574350950.02521	6.900990906225092e+18	1.7622847672812122e+18	1574332950.02521		-0.010472	0.0925025	3.87812	0.00312643	2.11878	0.0870954		0.211878							0.0	4.26014	-1.44332	0.0	0.0	0.0	0.0	4.26014	-1.44332	-1.0	0.0	0.0				3.0	0.0	0.0	3631.56630005367	2529.21359999709	3631.5663	2529.2136	3631.56720005367	2529.21079999709			-0.0	0.0	0.434625
2019-11-21 10:42:34.504210	1574350954.50421	6.900990906225092e+18	1.7622847672812122e+18	1574332954.50421		-0.010472	0.0925025	3.87812	0.0	0.488866	-0.420296		0.0488866							0.0	4.26014	-1.44332	0.0	0.0	0.0	0.0	4.26014	-1.44332	-1.0	0.0	0.0				3.0			3631.56630005367	2529.21359999709	3631.5663	2529.2136					-0.0	0.0	0.434625
2019-11-21 10:42:38.995390	1574350958.99539	6.900990906225092e+18	1.7622847672812122e+18	1574332958.99539		-0.010472	0.0925025	3.87812	0.00312643	3.77631	0.59837		0.377631							0.0	4.26014	-1.44332	0.0	0.0	0.0	0.0	4.26014	-1.44332	-1.0	0.0	0.0				3.0	0.0	0.0	3631.56630005367	2529.21359999709	3631.5663	2529.2136	3631.56720005367	2529.21079999709			-0.0	0.0	0.434625
2019-11-21 10:42:43.471560	1574350963.47156	6.900990906225092e+18	1.7622847672812122e+18	1574332963.47156		-0.010472	0.0925025	3.87812	0.0	2.83704	-0.270917		0.283704							0.0			0.0	0.0		7.0			-1.0	0.0	0.0				255.0													0.434625
2019-11-21 10:42:47.723020	1574350967.72302	6.900990906225092e+18	1.7622847672812122e+18	1574332967.72302		-0.010472	0.0925025	3.87812	0.0	2.75416	-0.0168792		0.275416			11.0334				0.0	4.26014	-1.44332	0.0	0.0	0.0	7.0	4.26014	-1.44332	-1.0	0.0	0.0				3.0	0.0	0.0	3631.56630005367	2529.21359999709	3631.5663	2529.2136	3631.56720005367	2529.21079999709			-0.0	0.0	0.435813
2019-11-21 10:42:52.222990	1574350972.22299	6.900990906225092e+18	1.7622847672812122e+18	1574332972.22299		-0.010472	0.0925025	3.87812	0.0	0.765122	-0.507927		0.0765122							0.0	4.26014	-1.44332	0.0	0.0	0.0	7.0	4.26014	-1.44332	-1.0	0.0	0.0				3.0			3631.56630005367	2529.21359999709	3631.5663	2529.2136					-0.0	0.0	0.435813
2019-11-21 10:42:56.716280	1574350976.71628	6.900990906225092e+18	1.7622847672812122e+18	1574332976.71628		-0.010472	0.0925025	3.87812	0.0	2.00827	0.245198		0.200827							0.0	4.26014	-1.44332	0.0	0.0	0.0	7.0	4.26014	-1.44332	-1.0	0.0	0.0				3.0	0.0	0.0	3631.56630005367	2529.21359999709	3631.5663	2529.2136	3631.56720005367	2529.21079999709			-0.0	0.0	0.435813
2019-11-21 10:43:01.204560	1574350981.20456	6.900990906225092e+18	1.7622847672812122e+18	1574332981.20456		-0.010472	0.0925025	3.87812	0.00312643	1.62151	-0.0979879		0.162151							0.0	4.26014	-1.44332	0.0	0.0	0.0	0.0	4.26014	-1.44332	-1.0	0.0	0.0				3.0			3631.56630005367	2529.21359999709	3631.5663	2529.2136					-0.0	0.0	0.437
2019-11-21 10:43:09.022860	1574350989.02286	6.900990906225092e+18	1.7622847672812122e+18	1574332989.02286		-0.010472	0.0925025	3.87812	0.00312643	0.0	-0.198812		-0.23842							0.0	4.26014	-1.44332	0.0	0.0	0.0	7.0	4.26014	-1.44332	-1.0	0.0	0.0				3.0	0.0	0.0	3631.56630005367	2529.21359999709	3631.5663	2529.2136	3631.56720005367	2529.21079999709			-0.0	0.0	0.437
2019-11-21 10:43:13.518400	1574350993.5184	6.900990906225092e+18	1.7622847672812122e+18	1574332993.5184		-0.010472	0.0925025	3.87812	0.00312643	1.67677	0.400183		0.167677							0.0	4.1111	-1.45112	0.0	0.0	0.0	7.0	4.1111	-1.45112	-1.0	0.0	0.0				3.0			3631.56630005367	2529.21349999709	3631.5663	2529.2135					-0.0	0.0	0.438188
2019-11-21 10:43:18.017090	1574350998.01709	6.900990906225092e+18	1.7622847672812122e+18	1574332998.01709		-0.010472	0.0925025	3.87812	0.00312643	0.0	-0.332362		-0.0533281							0.0	4.1111	-1.45112	0.0	0.0	0.0	7.0	4.1111	-1.45112	-1.0	0.0	0.0				3.0	0.0	0.0	3631.56630005367	2529.21349999709	3631.5663	2529.2135	3631.56720005367	2529.21079999709			-0.0	0.0	0.438188
2019-11-21 10:43:22.516940	1574351002.51694	6.900990906225092e+18	1.7622847672812122e+18	1574333002.51694		-0.010472	0.0925025	3.87812	0.00312643	0.90325	0.228961		0.090325		15.8091					0.0	4.10143	-1.26646	0.0	0.0	0.0	7.0	4.10143	-1.26646	-1.0	0.0	0.0				3.0			3631.56640005367	2529.21349999709	3631.5664	2529.2135					-0.0	0.0	0.438188
2019-11-21 10:43:27.020970	1574351007.02097	6.900990906225092e+18	1.7622847672812122e+18	1574333007.02097		-0.010472	0.0925025	3.87812	0.0	2.33978	0.28639		0.233978							0.0	4.10143	-1.26646	0.0	0.0	0.0	7.0	4.10143	-1.26646	-1.0	0.0	0.0				3.0	0.0	0.0	3631.56640005367	2529.21349999709	3631.5664	2529.2135	3631.56720005367	2529.21079999709			-0.0	0.0	0.438188
2019-11-21 10:43:31.518040	1574351011.51804	6.900990906225092e+18	1.7622847672812122e+18	1574333011.51804		-0.010472	0.0925025	3.87812	0.0	1.95302	-0.0986376		0.195302							0.0	4.10143	-1.26646	0.0	0.0	0.0	7.0	4.10143	-1.26646	-1.0	0.0	0.0				3.0			3631.56640005367	2529.21349999709	3631.5664	2529.2135					-0.0	0.0	0.439375
2019-11-21 10:43:35.998140	1574351015.99814	6.900990906225092e+18	1.7622847672812122e+18	1574333015.99814		-0.010472	0.0925025	3.87812	0.00312643	2.36741	0.0805098		0.236741							0.0	4.10143	-1.26646	0.0	0.0	0.0	7.0	4.10143	-1.26646	-1.0	0.0	0.0				3.0	0.0	0.0	3631.56640005367	2529.21349999709	3631.5664	2529.2135	3631.56720005367	2529.21079999709			-0.0	0.0	0.439375
2019-11-21 10:43:40.490300	1574351020.4903	6.900990906225092e+18	1.7622847672812122e+18	1574333020.4903		-0.010472	0.0925025	3.87812	0.0	0.46124	-0.456895		0.046124							0.0	3.95239	-1.27427	0.0	0.0	0.0	0.0	3.95239	-1.27427	-1.0	0.0	0.0				3.0			3631.56640005367	2529.21339999709	3631.5664	2529.2134					-0.0	0.0	0.439375
2019-11-21 10:43:44.970610	1574351024.97061	6.900990906225092e+18	1.7622847672812122e+18	1574333024.97061		-0.010472	0.0925025	3.87812	0.00312643	0.0744819	-0.0825877		0.00744819							0.0	3.80335	-1.28208	0.0	0.0	0.0	0.0	3.80335	-1.28208	-1.0	0.0	0.0				3.0	0.0	0.0	3631.56640005367	2529.21329999709	3631.5664	2529.2133	3631.56720005367	2529.21079999709			-0.0	0.0	0.440563
2019-11-21 10:43:49.458160	1574351029.45816	6.900990906225092e+18	1.7622847672812122e+18	1574333029.45816		-0.010472	0.0925025	3.87812	0.00312643	2.61604	0.6472		0.261604							0.0	3.96207	-1.45893	0.0	0.0	0.0	0.0	3.96207	-1.45893	-1.0	0.0	0.0				3.0			3631.56630005367	2529.21339999709	3631.5663	2529.2134					-0.0	0.0	0.440563
2019-11-21 10:43:53.941990	1574351033.94199	6.900990906225092e+18	1.7622847672812122e+18	1574333033.94199		-0.010472	0.0925025	3.87812	0.00312643	3.85919	0.246413		0.385919							0.0			0.0	0.0		7.0			-1.0	0.0	0.0				255.0	0.0	0.0					3631.56720005367	2529.21079999709					0.440563
2019-11-21 10:43:58.345640	1574351038.34564	6.900990906225092e+18	1.7622847672812122e+18	1574333038.34564		-0.010472	0.0925025	3.87812	0.0	2.00827	-0.480882		0.200827							0.0	3.96207	-1.45893	0.0	0.0	0.0	7.0	3.96207	-1.45893	-1.0	0.0	0.0				3.0			3631.56630005367	2529.21339999709	3631.5663	2529.2134					-0.0	0.0	0.440563
2019-11-21 10:44:02.845550	1574351042.84555	6.900990906225092e+18	1.7622847672812122e+18	1574333042.84555		-0.010472	0.0925025	3.87812	0.00312643	0.102107	-0.423781		0.0102107							0.0	3.96207	-1.45893	0.0	0.0	0.0	7.0	3.96207	-1.45893	-1.0	0.0	0.0				3.0			3631.56630005367	2529.21339999709	3631.5663	2529.2134					-0.0	0.0	0.44175
2019-11-21 10:44:07.345860	1574351047.34586	6.900990906225092e+18	1.7622847672812122e+18	1574333047.34586		-0.010472	0.0925025	3.87812	0.0	0.488866	0.0757014		0.0488866							0.0	3.96207	-1.45893	0.0	0.0	0.0	7.0	3.96207	-1.45893	-1.0	0.0	0.0				3.0	0.0	0.0	3631.56630005367	2529.21339999709	3631.5663	2529.2134	3631.56720005367	2529.21079999709			-0.0	0.0	0.44175
2019-11-21 10:44:11.843900	1574351051.8439	6.900990906225092e+18	1.7622847672812122e+18	1574333051.8439		-0.010472	0.0925025	3.87812	0.00312643	1.98065	0.381823		0.198065							0.0	3.96207	-1.45893	0.0	0.0	0.0	7.0	3.96207	-1.45893	-1.0	0.0	0.0				3.0			3631.56630005367	2529.21339999709	3631.5663	2529.2134					-0.0	0.0	0.44175
2019-11-21 10:44:16.333560	1574351056.33356	6.900990906225092e+18	1.7622847672812122e+18	1574333056.33356		-0.010472	0.0925025	3.87812	0.0	0.0	-0.391123		-0.000839486							0.0	3.96207	-1.45893	0.0	0.0	0.0	7.0	3.96207	-1.45893	-1.0	0.0	0.0				3.0	0.0	0.0	3631.56630005367	2529.21339999709	3631.5663	2529.2134	3631.56720005367	2529.21079999709			-0.0	0.0	0.442937
2019-11-21 10:44:20.812870	1574351060.81287	6.900990906225092e+18	1.7622847672812122e+18	1574333060.81287		-0.010472	0.0925025	3.87812	0.00312643	2.61604	0.687887		0.261604							0.0	3.95239	-1.27427	0.0	0.0	0.0	7.0	3.95239	-1.27427	-1.0	0.0	0.0				3.0			3631.56640005367	2529.21339999709	3631.5664	2529.2134					-0.0	0.0	0.442937
2019-11-21 10:44:25.299130	1574351065.29913	6.900990906225092e+18	1.7622847672812122e+18	1574333065.29913		-0.010472	0.0925025	3.87812	0.00312643	0.0468563	-0.49984		0.00468563		15.8089					0.0	3.95239	-1.27427	0.0	0.0	0.0	0.0	3.95239	-1.27427	-1.0	0.0	0.0				3.0	0.0	0.0	3631.56640005367	2529.21339999709	3631.5664	2529.2134	3631.56720005367	2529.21079999709			-0.0	0.0	0.442937
2019-11-21 10:44:29.787230	1574351069.78723	6.900990906225092e+18	1.7622847672812122e+18	1574333069.78723		-0.010472	0.0925025	3.87812	0.00312643	0.0	-0.0121389		-0.136205							0.0	3.95239	-1.27427	0.0	0.0	0.0	0.0	3.95239	-1.27427	-1.0	0.0	0.0				3.0			3631.56640005367	2529.21339999709	3631.5664	2529.2134					-0.0	0.0	0.442937
2019-11-21 10:44:34.268950	1574351074.26895	6.900990906225092e+18	1.7622847672812122e+18	1574333074.26895		-0.010472	0.0925025	3.87812	0.0	3.08567	0.606222		0.308567							0.0			0.0	0.0		7.0			-1.0	0.0	0.0				255.0	0.0	0.0					3631.56720005367	2529.21079999709					0.444125
2019-11-21 10:44:38.679570	1574351078.67957	6.900990906225092e+18	1.7622847672812122e+18	1574333078.67957		-0.010472	0.0925025	3.87812	0.0	0.0	-0.390443		-0.235657							0.0	3.80335	-1.28208	0.0	0.0	0.0	0.0	3.80335	-1.28208	-1.0	0.0	0.0				3.0			3631.56640005367	2529.21329999709	3631.5664	2529.2133					-0.0	0.0	0.444125
2019-11-21 10:44:45.931030	1574351085.93103	6.900990906225092e+18	1.7622847672812122e+18	1574333085.93103		-0.010472	0.0925025	3.87812	0.0	0.0	0.0		-0.230132							0.0	3.79368	-1.09742	0.0	0.0	0.0	7.0	3.79368	-1.09742	-1.0	0.0	0.0				3.0			3631.56650005367	2529.21329999709	3631.5665	2529.2133					-0.0	0.0	0.444125
2019-11-21 10:44:50.413150	1574351090.41315	6.900990906225092e+18	1.7622847672812122e+18	1574333090.41315		-0.010472	0.0925025	3.87812	0.0	2.22928	0.469322		0.222928			11.0446				0.0	3.79368	-1.09742	0.0	0.0	0.0	0.0	3.79368	-1.09742	-1.0	0.0	0.0				3.0	0.0	0.0	3631.56650005367	2529.21329999709	3631.5665	2529.2133	3631.56720005367	2529.21079999709			-0.0	0.0	0.445312
2019-11-21 10:44:54.892760	1574351094.89276	6.900990906225092e+18	1.7622847672812122e+18	1574333094.89276		-0.010472	0.0925025	3.87812	0.0	1.15188	-0.278613		0.115188							0.0	3.79368	-1.09742	0.0	0.0	0.0	0.0	3.79368	-1.09742	-1.0	0.0	0.0				3.0			3631.56650005367	2529.21329999709	3631.5665	2529.2133					-0.0	0.0	0.445312
2019-11-21 10:44:59.371120	1574351099.37112	6.900990906225092e+18	1.7622847672812122e+18	1574333099.37112		-0.010472	0.0925025	3.87812	0.0	0.0	-0.228457		-0.000839486							0.0	3.79368	-1.09742	0.0	0.0	0.0	0.0	3.79368	-1.09742	-1.0	0.0	0.0				3.0	0.0	0.0	3631.56650005367	2529.21329999709	3631.5665	2529.2133	3631.56720005367	2529.21079999709			-0.0	0.0	0.445312
2019-11-21 10:45:03.843600	1574351103.8436	6.900990906225092e+18	1.7622847672812122e+18	1574333103.8436		-0.010472	0.0925025	3.87812	0.0	1.84252	0.470511		0.184252							0.0			0.0	0.0		7.0			-1.0	0.0	0.0				255.0													0.4465
2019-11-21 10:45:08.082210	1574351108.08221	6.900990906225092e+18	1.7622847672812122e+18	1574333108.08221		-0.010472	0.0925025	3.87812	0.0	1.12425	-0.146019		0.112425							0.0	3.79368	-1.09742	0.0	0.0	0.0	7.0	3.79368	-1.09742	-1.0	0.0	0.0				3.0	0.0	0.0	3631.56650005367	2529.21329999709	3631.5665	2529.2133	3631.56720005367	2529.21079999709			-0.0	0.0	0.4465
2019-11-21 10:45:12.580630	1574351112.58063	6.900990906225092e+18	1.7622847672812122e+18	1574333112.58063		-0.010472	0.0925025	3.87812	0.0	0.0	-0.28658		-0.0450404							0.0	3.80335	-1.28208	0.0	0.0	0.0	7.0	3.80335	-1.28208	-1.0	0.0	0.0				3.0			3631.56640005367	2529.21329999709	3631.5664	2529.2133					-0.0	0.0	0.4465
2019-11-21 10:45:17.097380	1574351117.09738	6.900990906225092e+18	1.7622847672812122e+18	1574333117.09738		-0.010472	0.0925025	3.87812	0.0	0.930875	0.180088		0.0930875							0.0	3.96207	-1.45893	0.0	0.0	0.0	7.0	3.96207	-1.45893	-1.0	0.0	0.0				3.0	0.0	0.0	3631.56630005367	2529.21339999709	3631.5663	2529.2134	3631.56720005367	2529.21079999709			-0.0	0.0	0.447688
2019-11-21 10:45:21.606660	1574351121.60666	6.900990906225092e+18	1.7622847672812122e+18	1574333121.60666		-0.010472	0.0925025	3.87812	0.0	2.83704	0.481842		0.283704							0.0	4.12078	-1.63579	0.0	0.0	0.0	7.0	4.12078	-1.63579	-1.0	0.0	0.0				3.0			3631.56620005367	2529.21349999709	3631.5662	2529.2135					-0.0	0.0	0.447688
2019-11-21 10:45:26.096010	1574351126.09601	6.900990906225092e+18	1.7622847672812122e+18	1574333126.09601		-0.010472	0.0925025	3.87812	0.0	4.13544	0.256601		0.413544		15.809					0.0	4.12078	-1.63579	0.0	0.0	0.0	7.0	4.12078	-1.63579	-1.0	0.0	0.0				3.0	0.0	0.0	3631.56620005367	2529.21349999709	3631.5662	2529.2135	3631.56720005367	2529.21079999709			-0.0	0.0	0.447688
2019-11-21 10:45:30.580960	1574351130.58096	6.900990906225092e+18	1.7622847672812122e+18	1574333130.58096		-0.010472	0.0925025	3.87812	0.0	1.51101	-0.700595		0.151101							0.0	4.12078	-1.63579	0.0	0.0	0.0	7.0	4.12078	-1.63579	-1.0	0.0	0.0				3.0			3631.56620005367	2529.21349999709	3631.5662	2529.2135					-0.0	0.0	0.447688
2019-11-21 10:45:35.056490	1574351135.05649	6.900990906225092e+18	1.7622847672812122e+18	1574333135.05649		-0.010472	0.0925025	3.87812	0.0	0.986126	-0.104956		0.0986126							0.0	4.12078	-1.63579	0.0	0.0	0.0	0.0	4.12078	-1.63579	-1.0	0.0	0.0				3.0	0.0	0.0	3631.56620005367	2529.21349999709	3631.5662	2529.2135	3631.56720005367	2529.21079999709			-0.0	0.0	0.448875
2019-11-21 10:45:39.536320	1574351139.53632	6.900990906225092e+18	1.7622847672812122e+18	1574333139.53632		-0.010472	0.0925025	3.87812	0.0	0.102107	-0.226092		0.0102107							0.0	4.1111	-1.45112	0.0	0.0	0.0	0.0	4.1111	-1.45112	-1.0	0.0	0.0				3.0			3631.56630005367	2529.21349999709	3631.5663	2529.2135					-0.0	0.0	0.448875
2019-11-21 10:45:44.016240	1574351144.01624	6.900990906225092e+18	1.7622847672812122e+18	1574333144.01624		-0.010472	0.0925025	3.87812	0.0	2.11878	0.394265		0.211878							0.0			0.0	0.0		7.0			-1.0	0.0	0.0				255.0	0.0	0.0					3631.56720005367	2529.21079999709					0.448875
2019-11-21 10:45:48.430150	1574351148.43015	6.900990906225092e+18	1.7622847672812122e+18	1574333148.43015		-0.010472	0.0925025	3.87812	0.0	2.61604	0.116482		0.261604							0.0	4.1111	-1.45112	0.0	0.0	0.0	7.0	4.1111	-1.45112	-1.0	0.0	0.0				3.0			3631.56630005367	2529.21349999709	3631.5663	2529.2135					-0.0	0.0	0.448875
2019-11-21 10:45:52.926790	1574351152.92679	6.900990906225092e+18	1.7622847672812122e+18	1574333152.92679		-0.010472	0.0925025	3.87812	0.0	1.70439	-0.222787		0.170439							0.0	4.1111	-1.45112	0.0	0.0	0.0	7.0	4.1111	-1.45112	-1.0	0.0	0.0				3.0			3631.56630005367	2529.21349999709	3631.5663	2529.2135					-0.0	0.0	0.448875
2019-11-21 10:45:57.426240	1574351157.42624	6.900990906225092e+18	1.7622847672812122e+18	1574333157.42624		-0.010472	0.0925025	3.87812	0.0	2.45028	0.145171		0.245028							0.0	3.96207	-1.45893	0.0	0.0	0.0	7.0	3.96207	-1.45893	-1.0	0.0	0.0				3.0	0.0	0.0	3631.56630005367	2529.21339999709	3631.5663	2529.2134	3631.56720005367	2529.21079999709			-0.0	0.0	0.450062
2019-11-21 10:46:01.930660	1574351161.93066	6.900990906225092e+18	1.7622847672812122e+18	1574333161.93066		-0.010472	0.0925025	3.87812	0.00312643	2.58841	0.0352367		0.258841							0.0	3.96207	-1.45893	0.0	0.0	0.0	7.0	3.96207	-1.45893	-1.0	0.0	0.0				3.0			3631.56630005367	2529.21339999709	3631.5663	2529.2134					-0.0	0.0	0.450062
2019-11-21 10:46:06.431790	1574351166.43179	6.900990906225092e+18	1.7622847672812122e+18	1574333166.43179		-0.010472	0.0925025	3.87812	0.0	3.2238	0.125844		0.32238							0.0	3.95239	-1.27427	0.0	0.0	0.0	7.0	3.95239	-1.27427	-1.0	0.0	0.0				3.0	0.0	0.0	3631.56640005367	2529.21339999709	3631.5664	2529.2134	3631.56720005367	2529.21079999709			-0.0	0.0	0.450062
2019-11-21 10:46:10.912540	1574351170.91254	6.900990906225092e+18	1.7622847672812122e+18	1574333170.91254		-0.010472	0.0925025	3.87812	0.0	1.59389	-0.42612		0.159389							0.0	3.95239	-1.27427	0.0	0.0	0.0	7.0	3.95239	-1.27427	-1.0	0.0	0.0				3.0			3631.56640005367	2529.21339999709	3631.5664	2529.2134					-0.0	0.0	0.450062
2019-11-21 10:46:15.386410	1574351175.38641	6.900990906225092e+18	1.7622847672812122e+18	1574333175.38641		-0.010472	0.0925025	3.87812	0.0	0.0	-0.212973		-0.232894							0.0	3.95239	-1.27427	0.0	0.0	0.0	0.0	3.95239	-1.27427	-1.0	0.0	0.0				3.0	0.0	0.0	3631.56640005367	2529.21339999709	3631.5664	2529.2134	3631.56720005367	2529.21079999709			-0.0	0.0	0.450062
2019-11-21 10:46:21.562290	1574351181.56229	6.900990906225092e+18	1.7622847672812122e+18	1574333181.56229		-0.010472	0.0925025	3.87812	0.00312643	0.05	0.0165508		-0.230132							0.0	3.95239	-1.27427	0.0	0.0	0.0	7.0	3.95239	-1.27427	-1.0	0.0	0.0				3.0			3631.56640005367	2529.21339999709	3631.5664	2529.2134					-0.0	0.0	0.450062
2019-11-21 10:46:26.045750	1574351186.04575	6.900990906225092e+18	1.7622847672812122e+18	1574333186.04575		-0.010472	0.0925025	3.87812	0.0	1.95302	0.357576		0.195302							0.0	3.95239	-1.27427	0.0	0.0	0.0	7.0	3.95239	-1.27427	-1.0	0.0	0.0				3.0	0.0	0.0	3631.56640005367	2529.21339999709	3631.5664	2529.2134	3631.56720005367	2529.21079999709			-0.0	0.0	0.45125
2019-11-21 10:46:30.529910	1574351190.52991	6.900990906225092e+18	1.7622847672812122e+18	1574333190.52991		-0.010472	0.0925025	3.87812	0.0	1.17951	-0.202916		0.117951		15.8121					0.0	3.95239	-1.27427	0.0	0.0	0.0	7.0	3.95239	-1.27427	-1.0	0.0	0.0				3.0			3631.56640005367	2529.21339999709	3631.5664	2529.2134					-0.0	0.0	0.45125
2019-11-21 10:46:35.012850	1574351195.01285	6.900990906225092e+18	1.7622847672812122e+18	1574333195.01285		-0.010472	0.0925025	3.87812	0.00312643	4.05306	0.567673		0.405306							0.0	3.95239	-1.27427	0.0	0.0	0.0	0.0	3.95239	-1.27427	-1.0	0.0	0.0				3.0	0.0	0.0	3631.56640005367	2529.21339999709	3631.5664	2529.2134	3631.56720005367	2529.21079999709			-0.0	0.0	0.45125
2019-11-21 10:46:39.493840	1574351199.49384	6.900990906225092e+18	1.7622847672812122e+18	1574333199.49384		-0.010472	0.0925025	3.87812	0.0	0.05	-1.10156		-0.0609753							0.0	4.10143	-1.26646	0.0	0.0	0.0	0.0	4.10143	-1.26646	-1.0	0.0	0.0				3.0			3631.56640005367	2529.21349999709	3631.5664	2529.2135					-0.0	0.0	0.45125
2019-11-21 10:46:43.975310	1574351203.97531	6.900990906225092e+18	1.7622847672812122e+18	1574333203.97531		-0.010472	0.0925025	3.87812	0.00312643	0.0	-0.00985222		-0.0416619							0.0			0.0	0.0		7.0			-1.0	0.0	0.0				255.0	0.0	0.0					3631.56720005367	2529.21079999709					0.45125
2019-11-21 10:46:48.379150	1574351208.37915	6.900990906225092e+18	1.7622847672812122e+18	1574333208.37915		-0.010472	0.0925025	3.87812	0.0	0.0	0.0		-0.0526981							0.0	4.10143	-1.26646	0.0	0.0	0.0	7.0	4.10143	-1.26646	-1.0	0.0	0.0				3.0			3631.56640005367	2529.21349999709	3631.5664	2529.2135					-0.0	0.0	0.45125
2019-11-21 10:46:52.886410	1574351212.88641	6.900990906225092e+18	1.7622847672812122e+18	1574333212.88641		-0.010472	0.0925025	3.87812	0.0	0.0	0.0		-0.0637344			11.0524				0.0	4.10143	-1.26646	0.0	0.0	0.0	7.0	4.10143	-1.26646	-1.0	0.0	0.0				3.0			3631.56640005367	2529.21349999709	3631.5664	2529.2135					-0.0	0.0	0.45125
2019-11-21 10:46:57.384830	1574351217.38483	6.900990906225092e+18	1.7622847672812122e+18	1574333217.38483		-0.010472	0.0925025	3.87812	0.00312643	0.0	0.0		-0.0526981							0.0	4.10143	-1.26646	0.0	0.0	0.0	7.0	4.10143	-1.26646	-1.0	0.0	0.0				3.0	0.0	0.0	3631.56640005367	2529.21349999709	3631.5664	2529.2135	3631.56720005367	2529.21079999709			-0.0	0.0	0.452437
2019-11-21 10:47:01.881530	1574351221.88153	6.900990906225092e+18	1.7622847672812122e+18	1574333221.88153		-0.010472	0.0925025	3.87812	0.00312643	0.0	0.0		-0.049939							0.0	4.10143	-1.26646	0.0	0.0	0.0	7.0	4.10143	-1.26646	-1.0	0.0	0.0				3.0			3631.56640005367	2529.21349999709	3631.5664	2529.2135					-0.0	0.0	0.452437
2019-11-21 10:47:06.374570	1574351226.37457	6.900990906225092e+18	1.7622847672812122e+18	1574333226.37457		-0.010472	0.0925025	3.87812	0.0	0.0	0.0		-0.0554572							0.0	3.95239	-1.27427	0.0	0.0	0.0	7.0	3.95239	-1.27427	-1.0	0.0	0.0				3.0	0.0	0.0	3631.56640005367	2529.21339999709	3631.5664	2529.2134	3631.56720005367	2529.21079999709			-0.0	0.0	0.452437
2019-11-21 10:47:10.852840	1574351230.85284	6.900990906225092e+18	1.7622847672812122e+18	1574333230.85284		-0.010472	0.0925025	3.87812	0.0	0.0	0.0		-0.0526981							0.0	3.94271	-1.08961	0.0	0.0	0.0	7.0	3.94271	-1.08961	-1.0	0.0	0.0				3.0			3631.56650005367	2529.21339999709	3631.5665	2529.2134					-0.0	0.0	0.452437
2019-11-21 10:47:15.328610	1574351235.32861	6.900990906225092e+18	1.7622847672812122e+18	1574333235.32861		-0.010472	0.0925025	3.87812	0.0	0.0	0.0		-0.0554572							0.0	3.94271	-1.08961	0.0	0.0	0.0	0.0	3.94271	-1.08961	-1.0	0.0	0.0				3.0	0.0	0.0	3631.56650005367	2529.21339999709	3631.5665	2529.2134	3631.56720005367	2529.21079999709			-0.0	0.0	0.453625
2019-11-21 10:47:19.804320	1574351239.80432	6.900990906225092e+18	1.7622847672812122e+18	1574333239.80432		-0.010472	0.0925025	3.87812	0.0	0.0	0.0		-0.0526981							0.0	3.94271	-1.08961	0.0	0.0	0.0	0.0	3.94271	-1.08961	-1.0	0.0	0.0				3.0			3631.56650005367	2529.21339999709	3631.5665	2529.2134					-0.0	0.0	0.453625
2019-11-21 10:47:24.286770	1574351244.28677	6.900990906225092e+18	1.7622847672812122e+18	1574333244.28677		-0.010472	0.0925025	3.87812	0.0	0.0	0.0		-0.0526981							0.0			0.0	0.0		7.0			-1.0	0.0	0.0				255.0	0.0	0.0					3631.56720005367	2529.21079999709					0.453625
2019-11-21 10:47:28.683350	1574351248.68335	6.900990906225092e+18	1.7622847672812122e+18	1574333248.68335		-0.010472	0.0925025	3.87812	0.0	0.0	0.0		-0.0582162							0.0	3.94271	-1.08961	0.0	0.0	0.0	7.0	3.94271	-1.08961	-1.0	0.0	0.0				3.0			3631.56650005367	2529.21339999709	3631.5665	2529.2134					-0.0	0.0	0.453625
2019-11-21 10:47:33.166140	1574351253.16614	6.900990906225092e+18	1.7622847672812122e+18	1574333253.16614		-0.010472	0.0925025	3.87812	0.0	0.0	0.0		-0.04718		15.8117					0.0	3.93304	-0.904946	0.0	0.0	0.0	7.0	3.93304	-0.904946	-1.0	0.0	0.0				3.0			3631.56660005367	2529.21339999709	3631.5666	2529.2134					-0.0	0.0	0.454812
2019-11-21 10:47:37.671940	1574351257.67194	6.900990906225092e+18	1.7622847672812122e+18	1574333257.67194		-0.010472	0.0925025	3.87812	0.0	0.0	0.0		-0.0554572							0.0	3.93304	-0.904946	0.0	0.0	0.0	7.0	3.93304	-0.904946	-1.0	0.0	0.0				3.0	0.0	0.0	3631.56660005367	2529.21339999709	3631.5666	2529.2134	3631.56720005367	2529.21079999709			-0.0	0.0	0.454812
2019-11-21 10:47:42.168520	1574351262.16852	6.900990906225092e+18	1.7622847672812122e+18	1574333262.16852		-0.010472	0.0925025	3.87812	0.00312643	0.0	0.0		-0.0554572							0.0	3.93304	-0.904946	0.0	0.0	0.0	7.0	3.93304	-0.904946	-1.0	0.0	0.0				3.0			3631.56660005367	2529.21339999709	3631.5666	2529.2134					-0.0	0.0	0.454812
2019-11-21 10:47:46.664400	1574351266.6644	6.900990906225092e+18	1.7622847672812122e+18	1574333266.6644		-0.010472	0.0925025	3.87812	0.00312643	0.0	0.0		-0.04718							0.0	3.93304	-0.904946	0.0	0.0	0.0	7.0	3.93304	-0.904946	-1.0	0.0	0.0				3.0	0.0	0.0	3631.56660005367	2529.21339999709	3631.5666	2529.2134	3631.56720005367	2529.21079999709			-0.0	0.0	0.456
2019-11-21 10:47:51.146210	1574351271.14621	6.900990906225092e+18	1.7622847672812122e+18	1574333271.14621		-0.010472	0.0925025	3.87812	0.0	0.0	0.0		-0.0554572							0.0	3.93304	-0.904946	0.0	0.0	0.0	0.0	3.93304	-0.904946	-1.0	0.0	0.0				3.0			3631.56660005367	2529.21339999709	3631.5666	2529.2134					-0.0	0.0	0.456
2019-11-21 10:47:58.291870	1574351278.29187	6.900990906225092e+18	1.7622847672812122e+18	1574333278.29187		-0.010472	0.0925025	3.87812	0.0	0.0	0.0		-0.0554572							0.0	3.93304	-0.904946	0.0	0.0	0.0	7.0	3.93304	-0.904946	-1.0	0.0	0.0				3.0	0.0	0.0	3631.56660005367	2529.21339999709	3631.5666	2529.2134	3631.56720005367	2529.21079999709			-0.0	0.0	0.456
2019-11-21 10:48:02.787600	1574351282.7876	6.900990906225092e+18	1.7622847672812122e+18	1574333282.7876		-0.010472	0.0925025	3.87812	0.0	0.0	0.0		-0.0526981							0.0	3.93304	-0.904946	0.0	0.0	0.0	7.0	3.93304	-0.904946	-1.0	0.0	0.0				3.0			3631.56660005367	2529.21339999709	3631.5666	2529.2134					-0.0	0.0	0.457187
2019-11-21 10:48:07.281460	1574351287.28146	6.900990906225092e+18	1.7622847672812122e+18	1574333287.28146		-0.010472	0.0925025	3.87812	0.0	0.0	0.0		-0.0554572							0.0	3.93304	-0.904946	0.0	0.0	0.0	7.0	3.93304	-0.904946	-1.0	0.0	0.0				3.0	0.0	0.0	3631.56660005367	2529.21339999709	3631.5666	2529.2134	3631.56720005367	2529.21079999709			-0.0	0.0	0.457187
2019-11-21 10:48:11.773800	1574351291.7738	6.900990906225092e+18	1.7622847672812122e+18	1574333291.7738		-0.010472	0.0925025	3.87812	0.0	0.0	0.0		-0.0582162							0.0	4.08208	-0.897137	0.0	0.0	0.0	7.0	4.08208	-0.897137	-1.0	0.0	0.0				3.0			3631.56660005367	2529.21349999709	3631.5666	2529.2135					-0.0	0.0	0.457187
2019-11-21 10:48:16.258510	1574351296.25851	6.900990906225092e+18	1.7622847672812122e+18	1574333296.25851		-0.010472	0.0925025	3.87812	0.0	0.0	0.0		-0.0526981							0.0	4.08208	-0.897137	0.0	0.0	0.0	7.0	4.08208	-0.897137	-1.0	0.0	0.0				3.0	0.0	0.0	3631.56660005367	2529.21349999709	3631.5666	2529.2135	3631.56720005367	2529.21079999709			-0.0	0.0	0.457187
2019-11-21 10:48:20.732120	1574351300.73212	6.900990906225092e+18	1.7622847672812122e+18	1574333300.73212		-0.010472	0.0925025	3.87812	0.0	0.0	0.0		-0.0526981							0.0	4.08208	-0.897137	0.0	0.0	0.0	7.0	4.08208	-0.897137	-1.0	0.0	0.0				3.0			3631.56660005367	2529.21349999709	3631.5666	2529.2135					-0.0	0.0	0.458375
2019-11-21 10:48:25.206330	1574351305.20633	6.900990906225092e+18	1.7622847672812122e+18	1574333305.20633		-0.010472	0.0925025	3.87812	0.0	0.0	0.0		-0.0526981							0.0	4.08208	-0.897137	0.0	0.0	0.0	0.0	4.08208	-0.897137	-1.0	0.0	0.0				3.0	0.0	0.0	3631.56660005367	2529.21349999709	3631.5666	2529.2135	3631.56720005367	2529.21079999709			-0.0	0.0	0.458375
2019-11-21 10:48:29.680150	1574351309.68015	6.900990906225092e+18	1.7622847672812122e+18	1574333309.68015		-0.010472	0.0925025	3.87812	0.0	0.0	0.0		-0.0554572							0.0	4.08208	-0.897137	0.0	0.0	0.0	0.0	4.08208	-0.897137	-1.0	0.0	0.0				3.0			3631.56660005367	2529.21349999709	3631.5666	2529.2135					-0.0	0.0	0.458375
2019-11-21 10:48:34.203370	1574351314.20337	6.900990906225092e+18	1.7622847672812122e+18	1574333314.20337		-0.010472	0.0925025	3.87812	0.0	0.0	0.0		-0.0526981		15.8116					0.0			0.0	0.0		7.0			-1.0	0.0	0.0				255.0	0.0	0.0					3631.56720005367	2529.21079999709					0.459562
2019-11-21 10:48:38.615390	1574351318.61539	6.900990906225092e+18	1.7622847672812122e+18	1574333318.61539		-0.010472	0.0925025	3.87812	0.0	0.0	0.0		-0.0582162							0.0	4.08208	-0.897137	0.0	0.0	0.0	7.0	4.08208	-0.897137	-1.0	0.0	0.0				3.0			3631.56660005367	2529.21349999709	3631.5666	2529.2135					-0.0	0.0	0.459562
2019-11-21 10:48:43.092830	1574351323.09283	6.900990906225092e+18	1.7622847672812122e+18	1574333323.09283		-0.010472	0.0925025	3.87812	0.0	0.0	0.0		-0.0526981							0.0	4.08208	-0.897137	0.0	0.0	0.0	7.0	4.08208	-0.897137	-1.0	0.0	0.0				3.0			3631.56660005367	2529.21349999709	3631.5666	2529.2135					-0.0	0.0	0.459562
2019-11-21 10:48:47.582980	1574351327.58298	6.900990906225092e+18	1.7622847672812122e+18	1574333327.58298		-0.010472	0.0925025	3.87812	0.0	0.0	0.0		-0.0526981							0.0	4.08208	-0.897137	0.0	0.0	0.0	7.0	4.08208	-0.897137	-1.0	0.0	0.0				3.0	0.0	0.0	3631.56660005367	2529.21349999709	3631.5666	2529.2135	3631.56720005367	2529.21079999709			-0.0	0.0	0.459562
2019-11-21 10:48:52.069820	1574351332.06982	6.900990906225092e+18	1.7622847672812122e+18	1574333332.06982		-0.010472	0.0925025	3.87812	0.0	0.0	0.0		-0.0554572							0.0	4.0724	-0.712474	0.0	0.0	0.0	7.0	4.0724	-0.712474	-1.0	0.0	0.0				3.0			3631.56670005367	2529.21349999709	3631.5667	2529.2135					-0.0	0.0	0.46075
2019-11-21 10:48:56.566860	1574351336.56686	6.900990906225092e+18	1.7622847672812122e+18	1574333336.56686		-0.010472	0.0925025	3.87812	0.00312643	0.0	0.0		-0.0333847			11.0639				0.0	4.0724	-0.712474	0.0	0.0	0.0	7.0	4.0724	-0.712474	-1.0	0.0	0.0				3.0	0.0	0.0	3631.56670005367	2529.21349999709	3631.5667	2529.2135	3631.56720005367	2529.21079999709			-0.0	0.0	0.46075
2019-11-21 10:49:01.042570	1574351341.04257	6.900990906225092e+18	1.7622847672812122e+18	1574333341.04257		-0.010472	0.0925025	3.87812	0.0	0.0	0.0		-0.0361437							0.0	3.91369	-0.535621	0.0	0.0	0.0	7.0	3.91369	-0.535621	-1.0	0.0	0.0				3.0			3631.56680005367	2529.21339999709	3631.5668	2529.2134					-0.0	0.0	0.46075
2019-11-21 10:49:05.539580	1574351345.53958	6.900990906225092e+18	1.7622847672812122e+18	1574333345.53958		-0.010472	0.0925025	3.87812	0.0	0.0	0.0		-0.0526981							0.0	3.90401	-0.350958	0.0	0.0	0.0	0.0	3.90401	-0.350958	-1.0	0.0	0.0				3.0	0.0	0.0	3631.56690005367	2529.21339999709	3631.5669	2529.2134	3631.56720005367	2529.21079999709			-0.0	0.0	0.461938
2019-11-21 10:49:10.021420	1574351350.02142	6.900990906225092e+18	1.7622847672812122e+18	1574333350.02142		-0.010472	0.0925025	3.87812	0.0	0.0	0.0		-0.049939							0.0	3.90401	-0.350958	0.0	0.0	0.0	0.0	3.90401	-0.350958	-1.0	0.0	0.0				3.0			3631.56690005367	2529.21339999709	3631.5669	2529.2134					-0.0	0.0	0.461938
2019-11-21 10:49:14.497040	1574351354.49704	6.900990906225092e+18	1.7622847672812122e+18	1574333354.49704		-0.010472	0.0925025	3.87812	0.0	0.0	0.0		-0.0554572							0.0	3.89434	-0.166296	0.0	0.0	0.0	0.0	3.89434	-0.166296	-1.0	0.0	0.0				3.0	0.0	0.0	3631.56700005367	2529.21339999709	3631.567	2529.2134	3631.56720005367	2529.21079999709			-0.0	0.0	0.463125
2019-11-21 10:49:22.368960	1574351362.36896	6.900990906225092e+18	1.7622847672812122e+18	1574333362.36896		-0.010472	0.0925025	3.87812	0.0	0.0	0.0		-0.049939							0.0	3.89434	-0.166296	0.0	0.0	0.0	7.0	3.89434	-0.166296	-1.0	0.0	0.0				3.0			3631.56700005367	2529.21339999709	3631.567	2529.2134					-0.0	0.0	0.463125
2019-11-21 10:49:26.865230	1574351366.86523	6.900990906225092e+18	1.7622847672812122e+18	1574333366.86523		-0.010472	0.0925025	3.87812	0.00312643	0.0	0.0		-0.0554572							0.0	3.89434	-0.166296	0.0	0.0	0.0	7.0	3.89434	-0.166296	-1.0	0.0	0.0				3.0	0.0	0.0	3631.56700005367	2529.21339999709	3631.567	2529.2134	3631.56720005367	2529.21079999709			-0.0	0.0	0.463125
2019-11-21 10:49:31.357240	1574351371.35724	6.900990906225092e+18	1.7622847672812122e+18	1574333371.35724		-0.010472	0.0925025	3.87812	0.0	0.0	0.0		-0.049939							0.0	3.89434	-0.166296	0.0	0.0	0.0	7.0	3.89434	-0.166296	-1.0	0.0	0.0				3.0			3631.56700005367	2529.21339999709	3631.567	2529.2134					-0.0	0.0	0.463125
2019-11-21 10:49:35.829860	1574351375.82986	6.900990906225092e+18	1.7622847672812122e+18	1574333375.82986		-0.010472	0.0925025	3.87812	0.0	0.05	0.00931099		0.459847		15.8112					0.0	3.90401	-0.350958	0.0	0.0	0.0	7.0	3.90401	-0.350958	-1.0	0.0	0.0				3.0	0.0	0.0	3631.56690005367	2529.21339999709	3631.5669	2529.2134	3631.56720005367	2529.21079999709			-0.0	0.0	0.464313
2019-11-21 10:49:40.325320	1574351380.32532	6.900990906225092e+18	1.7622847672812122e+18	1574333380.32532		-0.010472	0.0925025	3.87812	0.00312643	0.0	-0.0141004		-0.0256543							0.0	3.90401	-0.350958	0.0	0.0	0.0	7.0	3.90401	-0.350958	-1.0	0.0	0.0				3.0			3631.56690005367	2529.21339999709	3631.5669	2529.2134					-0.0	0.0	0.464313
2019-11-21 10:49:44.801270	1574351384.80127	6.900990906225092e+18	1.7622847672812122e+18	1574333384.80127		-0.010472	0.0925025	3.87812	0.0	0.0	0.0		-0.0256543							0.0	3.89434	-0.166296	0.0	0.0	0.0	0.0	3.89434	-0.166296	-1.0	0.0	0.0				3.0	0.0	0.0	3631.56700005367	2529.21339999709	3631.567	2529.2134	3631.56720005367	2529.21079999709			-0.0	0.0	0.464313
2019-11-21 10:49:49.280910	1574351389.28091	6.900990906225092e+18	1.7622847672812122e+18	1574333389.28091		-0.010472	0.0925025	3.87812	0.0	0.0	0.0		-0.0284129							0.0	3.7453	-0.174104	0.0	0.0	0.0	0.0	3.7453	-0.174104	-1.0	0.0	0.0				3.0			3631.56700005367	2529.21329999709	3631.567	2529.2133					-0.0	0.0	0.464313
2019-11-21 10:49:53.762820	1574351393.76282	6.900990906225092e+18	1.7622847672812122e+18	1574333393.76282		-0.010472	0.0925025	3.87812	0.0	0.0	0.0		-0.0284129							0.0			0.0	0.0		7.0			-1.0	0.0	0.0				255.0	0.0	0.0					3631.56720005367	2529.21079999709					0.4655
2019-11-21 10:49:58.165800	1574351398.1658	6.900990906225092e+18	1.7622847672812122e+18	1574333398.1658		-0.010472	0.0925025	3.87812	0.0	0.0	0.0		-0.0284129							0.0	3.7453	-0.174104	0.0	0.0	0.0	7.0	3.7453	-0.174104	-1.0	0.0	0.0				3.0			3631.56700005367	2529.21329999709	3631.567	2529.2133					-0.0	0.0	0.4655
2019-11-21 10:50:02.661770	1574351402.66177	6.900990906225092e+18	1.7622847672812122e+18	1574333402.66177		-0.010472	0.0925025	3.87812	0.0	0.0	0.0		-0.0256543							0.0	3.7453	-0.174104	0.0	0.0	0.0	7.0	3.7453	-0.174104	-1.0	0.0	0.0				3.0			3631.56700005367	2529.21329999709	3631.567	2529.2133					-0.0	0.0	0.4655
2019-11-21 10:50:07.153630	1574351407.15363	6.900990906225092e+18	1.7622847672812122e+18	1574333407.15363		-0.010472	0.0925025	3.87812	0.0	0.0	0.0		-0.0256543							0.0	3.7453	-0.174104	0.0	0.0	0.0	7.0	3.7453	-0.174104	-1.0	0.0	0.0				3.0	0.0	0.0	3631.56700005367	2529.21329999709	3631.567	2529.2133	3631.56720005367	2529.21079999709			-0.0	0.0	0.4655
2019-11-21 10:50:11.644900	1574351411.6449	6.900990906225092e+18	1.7622847672812122e+18	1574333411.6449		-0.010472	0.0925025	3.87812	0.0	0.0	0.0		-0.0256543							0.0	3.7453	-0.174104	0.0	0.0	0.0	7.0	3.7453	-0.174104	-1.0	0.0	0.0				3.0			3631.56700005367	2529.21329999709	3631.567	2529.2133					-0.0	0.0	0.466688
2019-11-21 10:50:16.131990	1574351416.13199	6.900990906225092e+18	1.7622847672812122e+18	1574333416.13199		-0.010472	0.0925025	3.87812	0.0	0.0	0.0		-0.0256543							0.0	3.7453	-0.174104	0.0	0.0	0.0	7.0	3.7453	-0.174104	-1.0	0.0	0.0				3.0	0.0	0.0	3631.56700005367	2529.21329999709	3631.567	2529.2133	3631.56720005367	2529.21079999709			-0.0	0.0	0.466688
2019-11-21 10:50:20.605770	1574351420.60577	6.900990906225092e+18	1.7622847672812122e+18	1574333420.60577		-0.010472	0.0925025	3.87812	0.0	0.0	0.0		-0.0256543							0.0	3.7453	-0.174104	0.0	0.0	0.0	7.0	3.7453	-0.174104	-1.0	0.0	0.0				3.0			3631.56700005367	2529.21329999709	3631.567	2529.2133					-0.0	0.0	0.466688
2019-11-21 10:50:25.077150	1574351425.07715	6.900990906225092e+18	1.7622847672812122e+18	1574333425.07715		-0.010472	0.0925025	3.87812	0.0	0.0	0.0		-0.0256543							0.0	3.7453	-0.174104	0.0	0.0	0.0	0.0	3.7453	-0.174104	-1.0	0.0	0.0				3.0	0.0	0.0	3631.56700005367	2529.21329999709	3631.567	2529.2133	3631.56720005367	2529.21079999709			-0.0	0.0	0.467875
2019-11-21 10:50:29.552580	1574351429.55258	6.900990906225092e+18	1.7622847672812122e+18	1574333429.55258		-0.010472	0.0925025	3.87812	0.0	0.0	0.0		-0.0201373							0.0	3.7453	-0.174104	0.0	0.0	0.0	0.0	3.7453	-0.174104	-1.0	0.0	0.0				3.0			3631.56700005367	2529.21329999709	3631.567	2529.2133					-0.0	0.0	0.467875
2019-11-21 10:50:34.028350	1574351434.02835	6.900990906225092e+18	1.7622847672812122e+18	1574333434.02835		-0.010472	0.0925025	3.87812	0.0	0.0	0.0		-0.0256543							0.0			0.0	0.0		7.0			-1.0	0.0	0.0				255.0	0.0	0.0					3631.56720005367	2529.21079999709					0.467875
2019-11-21 10:50:38.434080	1574351438.43408	6.900990906225092e+18	1.7622847672812122e+18	1574333438.43408		-0.010472	0.0925025	3.87812	0.00312643	0.0	0.0		-0.0256543		15.8108					0.0	3.7453	-0.174104	0.0	0.0	0.0	7.0	3.7453	-0.174104	-1.0	0.0	0.0				3.0			3631.56700005367	2529.21329999709	3631.567	2529.2133					-0.0	0.0	0.467875
2019-11-21 10:50:42.928070	1574351442.92807	6.900990906225092e+18	1.7622847672812122e+18	1574333442.92807		-0.010472	0.0925025	3.87812	0.0	0.0	0.0		-0.0256543							0.0	3.7453	-0.174104	0.0	0.0	0.0	7.0	3.7453	-0.174104	-1.0	0.0	0.0				3.0			3631.56700005367	2529.21329999709	3631.567	2529.2133					-0.0	0.0	0.469063
2019-11-21 10:50:47.431880	1574351447.43188	6.900990906225092e+18	1.7622847672812122e+18	1574333447.43188		-0.010472	0.0925025	3.87812	0.0	0.0	0.0		-0.0173787							0.0	3.7453	-0.174104	0.0	0.0	0.0	0.0	3.7453	-0.174104	-1.0	0.0	0.0				3.0	0.0	0.0	3631.56700005367	2529.21329999709	3631.567	2529.2133	3631.56720005367	2529.21079999709			-0.0	0.0	0.469063
2019-11-21 10:50:55.244020	1574351455.24402	6.900990906225092e+18	1.7622847672812122e+18	1574333455.24402		-0.010472	0.0925025	3.87812	0.0	0.0	0.0		-0.0118617							0.0	3.7453	-0.174104	0.0	0.0	0.0	7.0	3.7453	-0.174104	-1.0	0.0	0.0				3.0			3631.56700005367	2529.21329999709	3631.567	2529.2133					-0.0	0.0	0.47025
2019-11-21 10:50:59.720000	1574351459.72	6.900990906225092e+18	1.7622847672812122e+18	1574333459.72		-0.010472	0.0925025	3.87812	0.0	0.0	0.0		-0.0146202			11.0705				0.0	3.7453	-0.174104	0.0	0.0	0.0	0.0	3.7453	-0.174104	-1.0	0.0	0.0				3.0	0.0	0.0	3631.56700005367	2529.21329999709	3631.567	2529.2133	3631.56720005367	2529.21079999709			-0.0	0.0	0.47025
2019-11-21 10:51:04.194850	1574351464.19485	6.900990906225092e+18	1.7622847672812122e+18	1574333464.19485		-0.010472	0.0925025	3.87812	0.0	0.0	0.0		-0.0256543							0.0	3.7453	-0.174104	0.0	0.0	0.0	0.0	3.7453	-0.174104	-1.0	0.0	0.0				3.0			3631.56700005367	2529.21329999709	3631.567	2529.2133					-0.0	0.0	0.47025
2019-11-21 10:51:08.709930	1574351468.70993	6.900990906225092e+18	1.7622847672812122e+18	1574333468.70993		-0.010472	0.0925025	3.87812	0.0	0.0	0.0		-0.0228958							0.0			0.0	0.0		7.0			-1.0	0.0	0.0				255.0	0.0	0.0					3631.56720005367	2529.21079999709					0.471438
2019-11-21 10:51:13.116820	1574351473.11682	6.900990906225092e+18	1.7622847672812122e+18	1574333473.11682		-0.010472	0.0925025	3.87812	0.0	0.0	0.0		-0.0228958							0.0	3.7453	-0.174104	0.0	0.0	0.0	7.0	3.7453	-0.174104	-1.0	0.0	0.0				3.0			3631.56700005367	2529.21329999709	3631.567	2529.2133					-0.0	0.0	0.471438
2019-11-21 10:51:17.612700	1574351477.6127	6.900990906225092e+18	1.7622847672812122e+18	1574333477.6127		-0.010472	0.0925025	3.87812	0.0	0.0	0.0		-0.0228958							0.0	3.7453	-0.174104	0.0	0.0	0.0	7.0	3.7453	-0.174104	-1.0	0.0	0.0				3.0			3631.56700005367	2529.21329999709	3631.567	2529.2133					-0.0	0.0	0.471438
2019-11-21 10:51:22.116270	1574351482.11627	6.900990906225092e+18	1.7622847672812122e+18	1574333482.11627		-0.010472	0.0925025	3.87812	0.0	0.267577	0.052139		0.0267577							0.0	3.7453	-0.174104	0.0	0.0	0.0	7.0	3.7453	-0.174104	-1.0	0.0	0.0				3.0	0.0	0.0	3631.56700005367	2529.21329999709	3631.567	2529.2133	3631.56720005367	2529.21079999709			-0.0	0.0	0.471438
2019-11-21 10:51:26.612580	1574351486.61258	6.900990906225092e+18	1.7622847672812122e+18	1574333486.61258		-0.010472	0.0925025	3.87812	0.0	0.0	-0.0679476		-0.0284129							0.0	3.73562	0.0105581	0.0	0.0	0.0	7.0	3.73562	0.0105581	-1.0	0.0	0.0				3.0			3631.56710005366	2529.21329999709	3631.5671	2529.2133					-0.0	0.0	0.472625
2019-11-21 10:51:31.094910	1574351491.09491	6.900990906225092e+18	1.7622847672812122e+18	1574333491.09491		-0.010472	0.0925025	3.87812	0.00312643	0.0	0.0		-0.0201373							0.0	3.73562	0.0105581	0.0	0.0	0.0	7.0	3.73562	0.0105581	-1.0	0.0	0.0				3.0	0.0	0.0	3631.56710005366	2529.21329999709	3631.5671	2529.2133	3631.56720005367	2529.21079999709			-0.0	0.0	0.472625
2019-11-21 10:51:35.570070	1574351495.57007	6.900990906225092e+18	1.7622847672812122e+18	1574333495.57007		-0.010472	0.0925025	3.87812	0.0	0.0	0.0		-0.0284129							0.0	3.73562	0.0105581	0.0	0.0	0.0	7.0	3.73562	0.0105581	-1.0	0.0	0.0				3.0			3631.56710005366	2529.21329999709	3631.5671	2529.2133					-0.0	0.0	0.472625
2019-11-21 10:51:40.046230	1574351500.04623	6.900990906225092e+18	1.7622847672812122e+18	1574333500.04623		-0.010472	0.0925025	3.87812	0.0	0.0	0.0		-0.0201373		15.8105					0.0	3.73562	0.0105581	0.0	0.0	0.0	0.0	3.73562	0.0105581	-1.0	0.0	0.0				3.0	0.0	0.0	3631.56710005366	2529.21329999709	3631.5671	2529.2133	3631.56720005367	2529.21079999709			-0.0	0.0	0.473812
2019-11-21 10:51:44.526150	1574351504.52615	6.900990906225092e+18	1.7622847672812122e+18	1574333504.52615		-0.010472	0.0925025	3.87812	0.00312643	0.0	0.0		-0.0284129							0.0	3.88466	0.018367	0.0	0.0	0.0	0.0	3.88466	0.018367	-1.0	0.0	0.0				3.0			3631.56710005366	2529.21339999709	3631.5671	2529.2134					-0.0	0.0	0.473812
2019-11-21 10:51:49.000210	1574351509.00021	6.900990906225092e+18	1.7622847672812122e+18	1574333509.00021		-0.010472	0.0925025	3.87812	0.0	0.0	0.0		-0.0256543							0.0			0.0	0.0		7.0			-1.0	0.0	0.0				255.0	0.0	0.0					3631.56720005367	2529.21079999709					0.473812
2019-11-21 10:51:53.406130	1574351513.40613	6.900990906225092e+18	1.7622847672812122e+18	1574333513.40613		-0.010472	0.0925025	3.87812	0.00312643	0.0	0.0		-0.0256543							0.0	3.73562	0.0105581	0.0	0.0	0.0	7.0	3.73562	0.0105581	-1.0	0.0	0.0				3.0			3631.56710005366	2529.21329999709	3631.5671	2529.2133					-0.0	0.0	0.473812
2019-11-21 10:51:57.957340	1574351517.95734	6.900990906225092e+18	1.7622847672812122e+18	1574333517.95734		-0.010472	0.0925025	3.87812	0.0	0.0	0.0		-0.0201373							0.0	3.88466	0.018367	0.0	0.0	0.0	7.0	3.88466	0.018367	-1.0	0.0	0.0				3.0			3631.56710005366	2529.21339999709	3631.5671	2529.2134					-0.0	0.0	0.475
2019-11-21 10:52:02.458470	1574351522.45847	6.900990906225092e+18	1.7622847672812122e+18	1574333522.45847		-0.010472	0.0925025	3.87812	0.0	0.0	0.0		-0.0201373							0.0	3.88466	0.018367	0.0	0.0	0.0	7.0	3.88466	0.018367	-1.0	0.0	0.0				3.0	0.0	0.0	3631.56710005366	2529.21339999709	3631.5671	2529.2134	3631.56720005367	2529.21079999709			-0.0	0.0	0.475
2019-11-21 10:52:06.951720	1574351526.95172	6.900990906225092e+18	1.7622847672812122e+18	1574333526.95172		-0.010472	0.0925025	3.87812	0.0	0.0	0.0		-0.0228958							0.0	4.02402	0.210838	0.0	0.0	0.0	7.0	4.02402	0.210838	-1.0	0.0	0.0				3.0			3631.56720005367	2529.21349999709	3631.5672	2529.2135					-0.0	0.0	0.475
2019-11-21 10:52:11.450440	1574351531.45044	6.900990906225092e+18	1.7622847672812122e+18	1574333531.45044		-0.010472	0.0925025	3.87812	0.0	0.0	0.0		-0.0228958							0.0	4.45179	0.60359	0.0	0.0	0.0	7.0	4.45179	0.60359	-1.0	0.0	0.0				3.0	0.0	0.0	3631.56740005367	2529.21379999709	3631.5674	2529.2138	3631.56720005367	2529.21079999709			-0.0	0.0	0.476188
2019-11-21 10:52:15.932590	1574351535.93259	6.900990906225092e+18	1.7622847672812122e+18	1574333535.93259		-0.010472	0.0925025	3.87812	0.00312643	0.0	0.0		-0.0228958							0.0	4.73051	0.988533	0.0	0.0	0.0	0.0	4.73051	0.988533	-1.0	0.0	0.0				3.0			3631.56760005367	2529.21399999709	3631.5676	2529.214					-0.0	0.0	0.476188
2019-11-21 10:52:22.241610	1574351542.24161	6.900990906225092e+18	1.7622847672812122e+18	1574333542.24161		-0.010472	0.0925025	3.87812	0.0	0.0	0.0		-0.0228958							0.0	5.01891	1.18881	0.0	0.0	0.0	7.0	5.01891	1.18881	-1.0	0.0	0.0				3.0	0.0	0.0	3631.56770005366	2529.21419999709	3631.5677	2529.2142	3631.56720005367	2529.21079999709			-0.0	0.0	0.476188
2019-11-21 10:52:26.786900	1574351546.7869	6.900990906225092e+18	1.7622847672812122e+18	1574333546.7869		-0.010472	0.0925025	3.87812	0.00312643	0.0	0.0		-0.0256543							0.0	5.15828	1.38128	0.0	0.0	0.0	7.0	5.15828	1.38128	-1.0	0.0	0.0				3.0			3631.56780005367	2529.21429999709	3631.5678	2529.2143					-0.0	0.0	0.477375
2019-11-21 10:52:31.282260	1574351551.28226	6.900990906225092e+18	1.7622847672812122e+18	1574333551.28226		-0.010472	0.0925025	3.87812	0.0	0.0	0.0		-0.0146202							0.0	5.44668	1.58156	0.0	0.0	0.0	7.0	5.44668	1.58156	-1.0	0.0	0.0				3.0	0.0	0.0	3631.56790005366	2529.21449999709	3631.5679	2529.2145	3631.56720005367	2529.21079999709			-0.0	0.0	0.477375
2019-11-21 10:52:35.763060	1574351555.76306	6.900990906225092e+18	1.7622847672812122e+18	1574333555.76306		-0.010472	0.0925025	3.87812	0.00312643	0.0	0.0		-0.0201373							0.0	5.437	1.76623	0.0	0.0	0.0	7.0	5.437	1.76623	-1.0	0.0	0.0				3.0			3631.56800005367	2529.21449999709	3631.568	2529.2145					-0.0	0.0	0.477375
2019-11-21 10:52:40.239780	1574351560.23978	6.900990906225092e+18	1.7622847672812122e+18	1574333560.23978		-0.010472	0.0925025	3.87812	0.0	0.0	0.0		-0.0201373							0.0	5.437	1.76623	0.0	0.0	0.0	0.0	5.437	1.76623	-1.0	0.0	0.0				3.0	0.0	0.0	3631.56800005367	2529.21449999709	3631.568	2529.2145	3631.56720005367	2529.21079999709			-0.0	0.0	0.477375
2019-11-21 10:52:44.710330	1574351564.71033	6.900990906225092e+18	1.7622847672812122e+18	1574333564.71033		-0.010472	0.0925025	3.87812	0.0	0.0	0.0		-0.0201373		15.8103					0.0	5.437	1.76623	0.0	0.0	0.0	0.0	5.437	1.76623	-1.0	0.0	0.0				3.0			3631.56800005367	2529.21449999709	3631.568	2529.2145					-0.0	0.0	0.478563
2019-11-21 10:52:49.191960	1574351569.19196	6.900990906225092e+18	1.7622847672812122e+18	1574333569.19196		-0.010472	0.0925025	3.87812	0.0	0.0	0.0		-0.0201373							0.0			0.0	0.0		7.0			-1.0	0.0	0.0				255.0	0.0	0.0					3631.56720005367	2529.21079999709					0.478563
2019-11-21 10:52:53.594180	1574351573.59418	6.900990906225092e+18	1.7622847672812122e+18	1574333573.59418		-0.010472	0.0925025	3.87812	0.00312643	0.0	0.0		-0.0228958							0.0	5.437	1.76623	0.0	0.0	0.0	7.0	5.437	1.76623	-1.0	0.0	0.0				3.0			3631.56800005367	2529.21449999709	3631.568	2529.2145					-0.0	0.0	0.478563
2019-11-21 10:52:58.123930	1574351578.12393	6.900990906225092e+18	1.7622847672812122e+18	1574333578.12393		-0.010472	0.0925025	3.87812	0.0	0.0	0.0		-0.0256543							0.0	5.437	1.76623	0.0	0.0	0.0	7.0	5.437	1.76623	-1.0	0.0	0.0				3.0			3631.56800005367	2529.21449999709	3631.568	2529.2145					-0.0	0.0	0.47975
2019-11-21 10:53:02.622100	1574351582.6221	6.900990906225092e+18	1.7622847672812122e+18	1574333582.6221		-0.010472	0.0925025	3.87812	0.0	0.0	0.0		-0.0228958			11.0784				0.0	5.437	1.76623	0.0	0.0	0.0	7.0	5.437	1.76623	-1.0	0.0	0.0				3.0	0.0	0.0	3631.56800005367	2529.21449999709	3631.568	2529.2145	3631.56720005367	2529.21079999709			-0.0	0.0	0.47975
2019-11-21 10:53:07.115750	1574351587.11575	6.900990906225092e+18	1.7622847672812122e+18	1574333587.11575		-0.010472	0.0925025	3.87812	0.0	0.0	0.0		-0.0256543							0.0	5.437	1.76623	0.0	0.0	0.0	7.0	5.437	1.76623	-1.0	0.0	0.0				3.0			3631.56800005367	2529.21449999709	3631.568	2529.2145					-0.0	0.0	0.47975
2019-11-21 10:53:11.605620	1574351591.60562	6.900990906225092e+18	1.7622847672812122e+18	1574333591.60562		-0.010472	0.0925025	3.87812	0.0	0.0	0.0		-0.0201373							0.0	5.437	1.76623	0.0	0.0	0.0	7.0	5.437	1.76623	-1.0	0.0	0.0				3.0	0.0	0.0	3631.56800005367	2529.21449999709	3631.568	2529.2145	3631.56720005367	2529.21079999709			-0.0	0.0	0.47975
2019-11-21 10:53:16.077730	1574351596.07773	6.900990906225092e+18	1.7622847672812122e+18	1574333596.07773		-0.010472	0.0925025	3.87812	0.0	0.0	0.0		-0.0228958							0.0	5.437	1.76623	0.0	0.0	0.0	7.0	5.437	1.76623	-1.0	0.0	0.0				3.0			3631.56800005367	2529.21449999709	3631.568	2529.2145					-0.0	0.0	0.47975
2019-11-21 10:53:20.548000	1574351600.548	6.900990906225092e+18	1.7622847672812122e+18	1574333600.548		-0.010472	0.0925025	3.87812	0.0	0.0	0.0		-0.0228958							0.0	5.437	1.76623	0.0	0.0	0.0	0.0	5.437	1.76623	-1.0	0.0	0.0				3.0	0.0	0.0	3631.56800005367	2529.21449999709	3631.568	2529.2145	3631.56720005367	2529.21079999709			-0.0	0.0	0.47975
2019-11-21 10:53:25.019740	1574351605.01974	6.900990906225092e+18	1.7622847672812122e+18	1574333605.01974		-0.010472	0.0925025	3.87812	0.00312643	0.0	0.0		-0.0228958							0.0	5.437	1.76623	0.0	0.0	0.0	0.0	5.437	1.76623	-1.0	0.0	0.0				3.0			3631.56800005367	2529.21449999709	3631.568	2529.2145					-0.0	0.0	0.480938
2019-11-21 10:53:29.496250	1574351609.49625	6.900990906225092e+18	1.7622847672812122e+18	1574333609.49625		-0.010472	0.0925025	3.87812	0.0	0.0	0.0		-0.0228958							0.0	5.42732	1.95089	0.0	0.0	0.0	0.0	5.42732	1.95089	-1.0	0.0	0.0				3.0	0.0	0.0	3631.56810005367	2529.21449999709	3631.5681	2529.2145	3631.56720005367	2529.21079999709			-0.0	0.0	0.480938
2019-11-21 10:53:34.002960	1574351614.00296	6.900990906225092e+18	1.7622847672812122e+18	1574333614.00296		-0.010472	0.0925025	3.87812	0.0	0.0	0.0		-0.0173787							0.0	5.42732	1.95089	0.0	0.0	0.0	0.0	5.42732	1.95089	-1.0	0.0	0.0				3.0			3631.56810005367	2529.21449999709	3631.5681	2529.2145					-0.0	0.0	0.480938
2019-11-21 10:53:38.473660	1574351618.47366	6.900990906225092e+18	1.7622847672812122e+18	1574333618.47366		-0.010472	0.0925025	3.87812	0.0	0.0	0.0		-0.0173787							0.0			0.0	0.0		7.0			-1.0	0.0	0.0				255.0	0.0	0.0					3631.56720005367	2529.21079999709					0.482125
2019-11-21 10:53:42.888820	1574351622.88882	6.900990906225092e+18	1.7622847672812122e+18	1574333622.88882		-0.010472	0.0925025	3.87812	0.0	0.0	0.0		-0.0201373		15.8101					0.0	5.42732	1.95089	0.0	0.0	0.0	0.0	5.42732	1.95089	-1.0	0.0	0.0				3.0			3631.56810005367	2529.21449999709	3631.5681	2529.2145					-0.0	0.0	0.482125
2019-11-21 10:53:50.308990	1574351630.30899	6.900990906225092e+18	1.7622847672812122e+18	1574333630.30899		-0.010472	0.0925025	3.87812	0.0	0.0	0.0		-0.0256543							0.0	5.42732	1.95089	0.0	0.0	0.0	7.0	5.42732	1.95089	-1.0	0.0	0.0				3.0			3631.56810005367	2529.21449999709	3631.5681	2529.2145					-0.0	0.0	0.482125
2019-11-21 10:53:54.792140	1574351634.79214	6.900990906225092e+18	1.7622847672812122e+18	1574333634.79214		-0.010472	0.0925025	3.87812	0.0	0.0	0.0		-0.0256543							0.0	5.41765	2.13555	0.0	0.0	0.0	0.0	5.41765	2.13555	-1.0	0.0	0.0				3.0	0.0	0.0	3631.56820005367	2529.21449999709	3631.5682	2529.2145	3631.56720005367	2529.21079999709			-0.0	0.0	0.483313
2019-11-21 10:53:59.267790	1574351639.26779	6.900990906225092e+18	1.7622847672812122e+18	1574333639.26779		-0.010472	0.0925025	3.87812	0.0	0.0	0.0		-0.0201373							0.0	5.41765	2.13555	0.0	0.0	0.0	0.0	5.41765	2.13555	-1.0	0.0	0.0				3.0			3631.56820005367	2529.21449999709	3631.5682	2529.2145					-0.0	0.0	0.483313
2019-11-21 10:54:03.740690	1574351643.74069	6.900990906225092e+18	1.7622847672812122e+18	1574333643.74069		-0.010472	0.0925025	3.87812	0.0	0.0	0.0		-0.0201373							0.0			0.0	0.0		7.0			-1.0	0.0	0.0				255.0	0.0	0.0					3631.56720005367	2529.21079999709					0.483313
2019-11-21 10:54:08.157990	1574351648.15799	6.900990906225092e+18	1.7622847672812122e+18	1574333648.15799		-0.010472	0.0925025	3.87812	0.0	0.0	0.0		-0.0228958							0.0	5.41765	2.13555	0.0	0.0	0.0	7.0	5.41765	2.13555	-1.0	0.0	0.0				3.0			3631.56820005367	2529.21449999709	3631.5682	2529.2145					-0.0	0.0	0.4845
2019-11-21 10:54:12.650670	1574351652.65067	6.900990906225092e+18	1.7622847672812122e+18	1574333652.65067		-0.010472	0.0925025	3.87812	0.0	0.0	0.0		-0.0201373							0.0	5.41765	2.13555	0.0	0.0	0.0	7.0	5.41765	2.13555	-1.0	0.0	0.0				3.0			3631.56820005367	2529.21449999709	3631.5682	2529.2145					-0.0	0.0	0.4845
2019-11-21 10:54:17.141880	1574351657.14188	6.900990906225092e+18	1.7622847672812122e+18	1574333657.14188		-0.010472	0.0925025	3.87812	0.0	0.0	0.0		-0.0173787							0.0	5.41765	2.13555	0.0	0.0	0.0	7.0	5.41765	2.13555	-1.0	0.0	0.0				3.0	0.0	0.0	3631.56820005367	2529.21449999709	3631.5682	2529.2145	3631.56720005367	2529.21079999709			-0.0	0.0	0.4845
2019-11-21 10:54:21.639950	1574351661.63995	6.900990906225092e+18	1.7622847672812122e+18	1574333661.63995		-0.010472	0.0925025	3.87812	0.0	0.0	0.0		-0.0201373							0.0	5.42732	1.95089	0.0	0.0	0.0	7.0	5.42732	1.95089	-1.0	0.0	0.0				3.0			3631.56810005367	2529.21449999709	3631.5681	2529.2145					-0.0	0.0	0.485688
2019-11-21 10:54:26.124180	1574351666.12418	6.900990906225092e+18	1.7622847672812122e+18	1574333666.12418		-0.010472	0.0925025	3.87812	0.0	0.0	0.0		-0.0228958							0.0	5.42732	1.95089	0.0	0.0	0.0	7.0	5.42732	1.95089	-1.0	0.0	0.0				3.0	0.0	0.0	3631.56810005367	2529.21449999709	3631.5681	2529.2145	3631.56720005367	2529.21079999709			-0.0	0.0	0.485688
2019-11-21 10:54:30.598480	1574351670.59848	6.900990906225092e+18	1.7622847672812122e+18	1574333670.59848		-0.010472	0.0925025	3.87812	0.00312643	0.0	0.0		-0.0228958							0.0	5.42732	1.95089	0.0	0.0	0.0	7.0	5.42732	1.95089	-1.0	0.0	0.0				3.0			3631.56810005367	2529.21449999709	3631.5681	2529.2145					-0.0	0.0	0.485688
2019-11-21 10:54:35.067470	1574351675.06747	6.900990906225092e+18	1.7622847672812122e+18	1574333675.06747		-0.010472	0.0925025	3.87812	0.0	0.0	0.0		-0.0228958							0.0	5.27829	1.94308	0.0	0.0	0.0	0.0	5.27829	1.94308	-1.0	0.0	0.0				3.0	0.0	0.0	3631.56810005367	2529.21439999709	3631.5681	2529.2144	3631.56720005367	2529.21079999709			-0.0	0.0	0.485688
2019-11-21 10:54:39.543880	1574351679.54388	6.900990906225092e+18	1.7622847672812122e+18	1574333679.54388		-0.010472	0.0925025	3.87812	0.0	0.0	0.0		-0.0146202							0.0	5.27829	1.94308	0.0	0.0	0.0	0.0	5.27829	1.94308	-1.0	0.0	0.0				3.0			3631.56810005367	2529.21439999709	3631.5681	2529.2144					-0.0	0.0	0.486875
2019-11-21 10:54:44.037960	1574351684.03796	6.900990906225092e+18	1.7622847672812122e+18	1574333684.03796		-0.010472	0.0925025	3.87812	0.0	0.0	0.0		-0.0201373							0.0			0.0	0.0		7.0			-1.0	0.0	0.0				255.0	0.0	0.0					3631.56720005367	2529.21079999709					0.486875
2019-11-21 10:54:48.438110	1574351688.43811	6.900990906225092e+18	1.7622847672812122e+18	1574333688.43811		-0.010472	0.0925025	3.87812	0.0	0.0	0.0		-0.0173787		15.8097					0.0	5.27829	1.94308	0.0	0.0	0.0	7.0	5.27829	1.94308	-1.0	0.0	0.0				3.0			3631.56810005367	2529.21439999709	3631.5681	2529.2144					-0.0	0.0	0.486875
2019-11-21 10:54:52.932130	1574351692.93213	6.900990906225092e+18	1.7622847672812122e+18	1574333692.93213		-0.010472	0.0925025	3.87812	0.0	0.0	0.0		-0.0201373							0.0	5.12925	1.93527	0.0	0.0	0.0	7.0	5.12925	1.93527	-1.0	0.0	0.0				3.0			3631.56810005367	2529.21429999709	3631.5681	2529.2143					-0.0	0.0	0.486875
2019-11-21 10:54:57.432130	1574351697.43213	6.900990906225092e+18	1.7622847672812122e+18	1574333697.43213		-0.010472	0.0925025	3.87812	0.0	0.0	0.0		-0.0256543							0.0	5.12925	1.93527	0.0	0.0	0.0	7.0	5.12925	1.93527	-1.0	0.0	0.0				3.0	0.0	0.0	3631.56810005367	2529.21429999709	3631.5681	2529.2143	3631.56720005367	2529.21079999709			-0.0	0.0	0.488063
2019-11-21 10:55:01.928500	1574351701.9285	6.900990906225092e+18	1.7622847672812122e+18	1574333701.9285		-0.010472	0.0925025	3.87812	0.0	0.0	0.0		-0.0146202							0.0	5.12925	1.93527	0.0	0.0	0.0	7.0	5.12925	1.93527	-1.0	0.0	0.0				3.0			3631.56810005367	2529.21429999709	3631.5681	2529.2143					-0.0	0.0	0.488063
2019-11-21 10:55:06.423650	1574351706.42365	6.900990906225092e+18	1.7622847672812122e+18	1574333706.42365		-0.010472	0.0925025	3.87812	0.0	0.0	0.0		-0.0118617			11.0874				0.0	5.12925	1.93527	0.0	0.0	0.0	7.0	5.12925	1.93527	-1.0	0.0	0.0				3.0	0.0	0.0	3631.56810005367	2529.21429999709	3631.5681	2529.2143	3631.56720005367	2529.21079999709			-0.0	0.0	0.488063
2019-11-21 10:55:10.903050	1574351710.90305	6.900990906225092e+18	1.7622847672812122e+18	1574333710.90305		-0.010472	0.0925025	3.87812	0.0	0.0	0.0		-0.0256543							0.0	4.98021	1.92746	0.0	0.0	0.0	7.0	4.98021	1.92746	-1.0	0.0	0.0				3.0			3631.56810005367	2529.21419999709	3631.5681	2529.2142					-0.0	0.0	0.48925
2019-11-21 10:55:15.403560	1574351715.40356	6.900990906225092e+18	1.7622847672812122e+18	1574333715.40356		-0.010472	0.0925025	3.87812	0.0	0.0	0.0		-0.0173787							0.0	4.98021	1.92746	0.0	0.0	0.0	0.0	4.98021	1.92746	-1.0	0.0	0.0				3.0	0.0	0.0	3631.56810005367	2529.21419999709	3631.5681	2529.2142	3631.56720005367	2529.21079999709			-0.0	0.0	0.48925
2019-11-21 10:55:19.877560	1574351719.87756	6.900990906225092e+18	1.7622847672812122e+18	1574333719.87756		-0.010472	0.0925025	3.87812	0.0	0.0	0.0		-0.0173787							0.0			0.0	0.0		7.0			-1.0	0.0	0.0				255.0													0.48925
2019-11-21 10:55:27.744020	1574351727.74402	6.900990906225092e+18	1.7622847672812122e+18	1574333727.74402		-0.010472	0.0925025	3.87812	0.0	0.0	0.0		-0.0118617							0.0	4.98021	1.92746	0.0	0.0	0.0	7.0	4.98021	1.92746	-1.0	0.0	0.0				3.0	0.0	0.0	3631.56810005367	2529.21419999709	3631.5681	2529.2142	3631.56720005367	2529.21079999709			-0.0	0.0	0.490438
2019-11-21 10:55:32.237730	1574351732.23773	6.900990906225092e+18	1.7622847672812122e+18	1574333732.23773		-0.010472	0.0925025	3.87812	0.0	0.0	0.0		-0.0256543							0.0	4.98021	1.92746	0.0	0.0	0.0	7.0	4.98021	1.92746	-1.0	0.0	0.0				3.0			3631.56810005367	2529.21419999709	3631.5681	2529.2142					-0.0	0.0	0.490438
2019-11-21 10:55:36.728700	1574351736.7287	6.900990906225092e+18	1.7622847672812122e+18	1574333736.7287		-0.010472	0.0925025	3.87812	0.0	0.0	0.0		-0.0146202							0.0	4.98021	1.92746	0.0	0.0	0.0	7.0	4.98021	1.92746	-1.0	0.0	0.0				3.0	0.0	0.0	3631.56810005367	2529.21419999709	3631.5681	2529.2142	3631.56720005367	2529.21079999709			-0.0	0.0	0.490438
2019-11-21 10:55:41.215330	1574351741.21533	6.900990906225092e+18	1.7622847672812122e+18	1574333741.21533		-0.010472	0.0925025	3.87812	0.0	0.0	0.0		-0.0228958							0.0	4.98021	1.92746	0.0	0.0	0.0	7.0	4.98021	1.92746	-1.0	0.0	0.0				3.0			3631.56810005367	2529.21419999709	3631.5681	2529.2142					-0.0	0.0	0.491625
2019-11-21 10:55:45.692690	1574351745.69269	6.900990906225092e+18	1.7622847672812122e+18	1574333745.69269		-0.010472	0.0925025	3.87812	0.0	0.0	0.0		-0.0146202							0.0	4.83117	1.91965	0.0	0.0	0.0	7.0	4.83117	1.91965	-1.0	0.0	0.0				3.0	0.0	0.0	3631.56810005367	2529.21409999709	3631.5681	2529.2141	3631.56720005367	2529.21079999709			-0.0	0.0	0.491625
2019-11-21 10:55:50.192720	1574351750.19272	6.900990906225092e+18	1.7622847672812122e+18	1574333750.19272		-0.010472	0.0925025	3.87812	0.0	0.0	0.0		-0.0118617		15.8093					0.0	4.98021	1.92746	0.0	0.0	0.0	7.0	4.98021	1.92746	-1.0	0.0	0.0				3.0			3631.56810005367	2529.21419999709	3631.5681	2529.2142					-0.0	0.0	0.491625
2019-11-21 10:55:54.677700	1574351754.6777	6.900990906225092e+18	1.7622847672812122e+18	1574333754.6777		-0.010472	0.0925025	3.87812	0.0	0.0	0.0		-0.00910315							0.0	4.98989	1.7428	0.0	0.0	0.0	0.0	4.98989	1.7428	-1.0	0.0	0.0				3.0	0.0	0.0	3631.56800005367	2529.21419999709	3631.568	2529.2142	3631.56720005367	2529.21079999709			-0.0	0.0	0.491625
2019-11-21 10:55:59.151460	1574351759.15146	6.900990906225092e+18	1.7622847672812122e+18	1574333759.15146		-0.010472	0.0925025	3.87812	0.0	0.0	0.0		-0.0146202							0.0	4.98989	1.7428	0.0	0.0	0.0	0.0	4.98989	1.7428	-1.0	0.0	0.0				3.0			3631.56800005367	2529.21419999709	3631.568	2529.2142					-0.0	0.0	0.492813
2019-11-21 10:56:03.626770	1574351763.62677	6.900990906225092e+18	1.7622847672812122e+18	1574333763.62677		-0.010472	0.0925025	3.87812	0.0	0.0	0.0		-0.0146202							0.0			0.0	0.0		7.0			-1.0	0.0	0.0				255.0	0.0	0.0					3631.56720005367	2529.21079999709					0.492813
2019-11-21 10:56:08.035830	1574351768.03583	6.900990906225092e+18	1.7622847672812122e+18	1574333768.03583		-0.010472	0.0925025	3.87812	0.0	0.0	0.0		-0.0228958							0.0	4.98989	1.7428	0.0	0.0	0.0	7.0	4.98989	1.7428	-1.0	0.0	0.0				3.0			3631.56800005367	2529.21419999709	3631.568	2529.2142					-0.0	0.0	0.492813
2019-11-21 10:56:12.524960	1574351772.52496	6.900990906225092e+18	1.7622847672812122e+18	1574333772.52496		-0.010472	0.0925025	3.87812	0.0	0.0	0.0		-0.0256543							0.0	4.98989	1.7428	0.0	0.0	0.0	7.0	4.98989	1.7428	-1.0	0.0	0.0				3.0			3631.56800005367	2529.21419999709	3631.568	2529.2142					-0.0	0.0	0.494
2019-11-21 10:56:17.015010	1574351777.01501	6.900990906225092e+18	1.7622847672812122e+18	1574333777.01501		-0.010472	0.0925025	3.87812	0.0	0.0	0.0		-0.0146202							0.0	4.84085	1.73499	0.0	0.0	0.0	7.0	4.84085	1.73499	-1.0	0.0	0.0				3.0	0.0	0.0	3631.56800005367	2529.21409999709	3631.568	2529.2141	3631.56720005367	2529.21079999709			-0.0	0.0	0.494
2019-11-21 10:56:21.560030	1574351781.56003	6.900990906225092e+18	1.7622847672812122e+18	1574333781.56003		-0.010472	0.0925025	3.87812	0.0	0.0	0.0		-0.0228958							0.0	4.84085	1.73499	0.0	0.0	0.0	7.0	4.84085	1.73499	-1.0	0.0	0.0				3.0			3631.56800005367	2529.21409999709	3631.568	2529.2141					-0.0	0.0	0.494
2019-11-21 10:56:26.034700	1574351786.0347	6.900990906225092e+18	1.7622847672812122e+18	1574333786.0347		-0.010472	0.0925025	3.87812	0.0	0.0	0.0		-0.0256543							0.0	4.84085	1.73499	0.0	0.0	0.0	7.0	4.84085	1.73499	-1.0	0.0	0.0				3.0	0.0	0.0	3631.56800005367	2529.21409999709	3631.568	2529.2141	3631.56720005367	2529.21079999709			-0.0	0.0	0.494
2019-11-21 10:56:30.512210	1574351790.51221	6.900990906225092e+18	1.7622847672812122e+18	1574333790.51221		-0.010472	0.0925025	3.87812	0.0	0.0	0.0		-0.0173787							0.0	4.83117	1.91965	0.0	0.0	0.0	7.0	4.83117	1.91965	-1.0	0.0	0.0				3.0			3631.56810005367	2529.21409999709	3631.5681	2529.2141					-0.0	0.0	0.495188
2019-11-21 10:56:34.990330	1574351794.99033	6.900990906225092e+18	1.7622847672812122e+18	1574333794.99033		-0.010472	0.0925025	3.87812	0.00312643	0.0	0.0		-0.0146202							0.0	4.83117	1.91965	0.0	0.0	0.0	0.0	4.83117	1.91965	-1.0	0.0	0.0				3.0	0.0	0.0	3631.56810005367	2529.21409999709	3631.5681	2529.2141	3631.56720005367	2529.21079999709			-0.0	0.0	0.495188
2019-11-21 10:56:39.464290	1574351799.46429	6.900990906225092e+18	1.7622847672812122e+18	1574333799.46429		-0.010472	0.0925025	3.87812	0.0	0.0	0.0		-0.0173787							0.0	4.68214	1.91185	0.0	0.0	0.0	0.0	4.68214	1.91185	-1.0	0.0	0.0				3.0			3631.56810005367	2529.21399999709	3631.5681	2529.214					-0.0	0.0	0.495188
2019-11-21 10:56:43.940890	1574351803.94089	6.900990906225092e+18	1.7622847672812122e+18	1574333803.94089		-0.010472	0.0925025	3.87812	0.0	0.0	0.0		-0.0146202							0.0			0.0	0.0		7.0			-1.0	0.0	0.0				255.0	0.0	0.0					3631.56720005367	2529.21079999709					0.495188
2019-11-21 10:56:48.340670	1574351808.34067	6.900990906225092e+18	1.7622847672812122e+18	1574333808.34067		-0.010472	0.0925025	3.87812	0.0	0.0	0.0		-0.0201373							0.0	4.68214	1.91185	0.0	0.0	0.0	7.0	4.68214	1.91185	-1.0	0.0	0.0				3.0			3631.56810005367	2529.21399999709	3631.5681	2529.214					-0.0	0.0	0.495188
2019-11-21 10:56:52.837400	1574351812.8374	6.900990906225092e+18	1.7622847672812122e+18	1574333812.8374		-0.010472	0.0925025	3.87812	0.0	0.0	0.0		-0.0201373		15.8122					0.0	4.68214	1.91185	0.0	0.0	0.0	0.0	4.68214	1.91185	-1.0	0.0	0.0				3.0			3631.56810005367	2529.21399999709	3631.5681	2529.214					-0.0	0.0	0.496375
2019-11-21 10:56:59.933840	1574351819.93384	6.900990906225092e+18	1.7622847672812122e+18	1574333819.93384		-0.010472	0.0925025	3.87812	0.00312643	0.0	0.0		-0.0146202							0.0	4.68214	1.91185	0.0	0.0	0.0	0.0	4.68214	1.91185	-1.0	0.0	0.0				3.0	0.0	0.0	3631.56810005367	2529.21399999709	3631.5681	2529.214	3631.56720005367	2529.21079999709			-0.0	0.0	0.496375
2019-11-21 10:57:04.409030	1574351824.40903	6.900990906225092e+18	1.7622847672812122e+18	1574333824.40903		-0.010472	0.0925025	3.87812	0.0	0.0	0.0		-0.00910315							0.0	4.68214	1.91185	0.0	0.0	0.0	0.0	4.68214	1.91185	-1.0	0.0	0.0				3.0			3631.56810005367	2529.21399999709	3631.5681	2529.214					-0.0	0.0	0.496375
2019-11-21 10:57:08.881770	1574351828.88177	6.900990906225092e+18	1.7622847672812122e+18	1574333828.88177		-0.010472	0.0925025	3.87812	0.0	0.0	0.0		-0.0173787			11.0969				0.0			0.0	0.0		7.0			-1.0	0.0	0.0				255.0	0.0	0.0					3631.56720005367	2529.21079999709					0.496375
2019-11-21 10:57:13.283750	1574351833.28375	6.900990906225092e+18	1.7622847672812122e+18	1574333833.28375		-0.010472	0.0925025	3.87812	0.0	0.0	0.0		-0.0146202							0.0	4.68214	1.91185	0.0	0.0	0.0	7.0	4.68214	1.91185	-1.0	0.0	0.0				3.0			3631.56810005367	2529.21399999709	3631.5681	2529.214					-0.0	0.0	0.496375
2019-11-21 10:57:17.782040	1574351837.78204	6.900990906225092e+18	1.7622847672812122e+18	1574333837.78204		-0.010472	0.0925025	3.87812	0.0	0.0	0.0		-0.0146202							0.0	4.68214	1.91185	0.0	0.0	0.0	7.0	4.68214	1.91185	-1.0	0.0	0.0				3.0			3631.56810005367	2529.21399999709	3631.5681	2529.214					-0.0	0.0	0.497562
2019-11-21 10:57:22.273040	1574351842.27304	6.900990906225092e+18	1.7622847672812122e+18	1574333842.27304		-0.010472	0.0925025	3.87812	0.0	0.0	0.0		-0.0146202							0.0	4.68214	1.91185	0.0	0.0	0.0	7.0	4.68214	1.91185	-1.0	0.0	0.0				3.0	0.0	0.0	3631.56810005367	2529.21399999709	3631.5681	2529.214	3631.56720005367	2529.21079999709			-0.0	0.0	0.497562
2019-11-21 10:57:26.767820	1574351846.76782	6.900990906225092e+18	1.7622847672812122e+18	1574333846.76782		-0.010472	0.0925025	3.87812	0.0	0.0	0.0		-0.0146202							0.0	4.68214	1.91185	0.0	0.0	0.0	7.0	4.68214	1.91185	-1.0	0.0	0.0				3.0			3631.56810005367	2529.21399999709	3631.5681	2529.214					-0.0	0.0	0.497562
2019-11-21 10:57:31.304230	1574351851.30423	6.900990906225092e+18	1.7622847672812122e+18	1574333851.30423		-0.010472	0.0925025	3.87812	0.0	0.0	0.0		-0.0118617							0.0	4.68214	1.91185	0.0	0.0	0.0	7.0	4.68214	1.91185	-1.0	0.0	0.0				3.0	0.0	0.0	3631.56810005367	2529.21399999709	3631.5681	2529.214	3631.56720005367	2529.21079999709			-0.0	0.0	0.497562
2019-11-21 10:57:35.782100	1574351855.7821	6.900990906225092e+18	1.7622847672812122e+18	1574333855.7821		-0.010472	0.0925025	3.87812	0.0	0.0	0.0		-0.0173787							0.0	4.67246	2.09651	0.0	0.0	0.0	7.0	4.67246	2.09651	-1.0	0.0	0.0				3.0			3631.56820005367	2529.21399999709	3631.5682	2529.214					-0.0	0.0	0.497562
2019-11-21 10:57:40.255770	1574351860.25577	6.900990906225092e+18	1.7622847672812122e+18	1574333860.25577		-0.010472	0.0925025	3.87812	0.0	0.0	0.0		-0.0201373							0.0	4.67246	2.09651	0.0	0.0	0.0	0.0	4.67246	2.09651	-1.0	0.0	0.0				3.0	0.0	0.0	3631.56820005367	2529.21399999709	3631.5682	2529.214	3631.56720005367	2529.21079999709			-0.0	0.0	0.497562
2019-11-21 10:57:44.727690	1574351864.72769	6.900990906225092e+18	1.7622847672812122e+18	1574333864.72769		-0.010472	0.0925025	3.87812	0.0	0.0	0.0		-0.0201373							0.0	4.52342	2.0887	0.0	0.0	0.0	0.0	4.52342	2.0887	-1.0	0.0	0.0				3.0			3631.56820005367	2529.21389999709	3631.5682	2529.2139					-0.0	0.0	0.497562
2019-11-21 10:57:49.205440	1574351869.20544	6.900990906225092e+18	1.7622847672812122e+18	1574333869.20544		-0.010472	0.0925025	3.87812	0.0	0.0	0.0		-0.0201373							0.0			0.0	0.0		7.0			-1.0	0.0	0.0				255.0	0.0	0.0					3631.56720005367	2529.21079999709					0.49875
2019-11-21 10:57:53.613280	1574351873.61328	6.900990906225092e+18	1.7622847672812122e+18	1574333873.61328		-0.010472	0.0925025	3.87812	0.0	0.0	0.0		-0.0173787							0.0	4.52342	2.0887	0.0	0.0	0.0	7.0	4.52342	2.0887	-1.0	0.0	0.0				3.0			3631.56820005367	2529.21389999709	3631.5682	2529.2139					-0.0	0.0	0.49875
2019-11-21 10:57:58.091830	1574351878.09183	6.900990906225092e+18	1.7622847672812122e+18	1574333878.09183		-0.010472	0.0925025	3.87812	0.0	0.0	0.0		-0.0173787		15.8146					0.0	4.52342	2.0887	0.0	0.0	0.0	7.0	4.52342	2.0887	-1.0	0.0	0.0				3.0			3631.56820005367	2529.21389999709	3631.5682	2529.2139					-0.0	0.0	0.49875
2019-11-21 10:58:02.630430	1574351882.63043	6.900990906225092e+18	1.7622847672812122e+18	1574333882.63043		-0.010472	0.0925025	3.87812	0.0	0.0	0.0		-0.0201373							0.0	4.52342	2.0887	0.0	0.0	0.0	7.0	4.52342	2.0887	-1.0	0.0	0.0				3.0	0.0	0.0	3631.56820005367	2529.21389999709	3631.5682	2529.2139	3631.56720005367	2529.21079999709			-0.0	0.0	0.49875
2019-11-21 10:58:07.119480	1574351887.11948	6.900990906225092e+18	1.7622847672812122e+18	1574333887.11948		-0.010472	0.0925025	3.87812	0.0	0.0	0.0		-0.0201373							0.0	4.52342	2.0887	0.0	0.0	0.0	7.0	4.52342	2.0887	-1.0	0.0	0.0				3.0			3631.56820005367	2529.21389999709	3631.5682	2529.2139					-0.0	0.0	0.49875
2019-11-21 10:58:11.608550	1574351891.60855	6.900990906225092e+18	1.7622847672812122e+18	1574333891.60855		-0.010472	0.0925025	3.87812	0.0	0.0	0.0		-0.00634462							0.0	4.52342	2.0887	0.0	0.0	0.0	7.0	4.52342	2.0887	-1.0	0.0	0.0				3.0	0.0	0.0	3631.56820005367	2529.21389999709	3631.5682	2529.2139	3631.56720005367	2529.21079999709			-0.0	0.0	0.49875
2019-11-21 10:58:16.079190	1574351896.07919	6.900990906225092e+18	1.7622847672812122e+18	1574333896.07919		-0.010472	0.0925025	3.87812	0.0	0.0	0.0		-0.0146202							0.0	4.52342	2.0887	0.0	0.0	0.0	7.0	4.52342	2.0887	-1.0	0.0	0.0				3.0			3631.56820005367	2529.21389999709	3631.5682	2529.2139					-0.0	0.0	0.499938
2019-11-21 10:58:20.553470	1574351900.55347	6.900990906225092e+18	1.7622847672812122e+18	1574333900.55347		-0.010472	0.0925025	3.87812	0.0	0.0	0.0		-0.0173787							0.0	4.51375	2.27336	0.0	0.0	0.0	0.0	4.51375	2.27336	-1.0	0.0	0.0				3.0	0.0	0.0	3631.56830005367	2529.21389999709	3631.5683	2529.2139	3631.56720005367	2529.21079999709			-0.0	0.0	0.499938
2019-11-21 10:58:28.660920	1574351908.66092	6.900990906225092e+18	1.7622847672812122e+18	1574333908.66092		-0.010472	0.0925025	3.87812	0.0	0.0	0.0		-0.0173787							0.0	4.51375	2.27336	0.0	0.0	0.0	7.0	4.51375	2.27336	-1.0	0.0	0.0				3.0			3631.56830005367	2529.21389999709	3631.5683	2529.2139					-0.0	0.0	0.499938
2019-11-21 10:58:33.138520	1574351913.13852	6.900990906225092e+18	1.7622847672812122e+18	1574333913.13852		-0.010472	0.0925025	3.87812	0.0	0.0	0.0		-0.0118617							0.0	4.36471	2.26555	0.0	0.0	0.0	7.0	4.36471	2.26555	-1.0	0.0	0.0				3.0	0.0	0.0	3631.56830005367	2529.21379999709	3631.5683	2529.2138	3631.56720005367	2529.21079999709			-0.0	0.0	0.499938
2019-11-21 10:58:37.635130	1574351917.63513	6.900990906225092e+18	1.7622847672812122e+18	1574333917.63513		-0.010472	0.0925025	3.87812	0.0	0.0	0.0		-0.00634462							0.0	4.36471	2.26555	0.0	0.0	0.0	7.0	4.36471	2.26555	-1.0	0.0	0.0				3.0			3631.56830005367	2529.21379999709	3631.5683	2529.2138					-0.0	0.0	0.499938
2019-11-21 10:58:42.134190	1574351922.13419	6.900990906225092e+18	1.7622847672812122e+18	1574333922.13419		-0.010472	0.0925025	3.87812	0.0	0.0	0.0		-0.0118617							0.0	4.36471	2.26555	0.0	0.0	0.0	7.0	4.36471	2.26555	-1.0	0.0	0.0				3.0	0.0	0.0	3631.56830005367	2529.21379999709	3631.5683	2529.2138	3631.56720005367	2529.21079999709			-0.0	0.0	0.501125
2019-11-21 10:58:46.632050	1574351926.63205	6.900990906225092e+18	1.7622847672812122e+18	1574333926.63205		-0.010472	0.0925025	3.87812	0.0	0.0	0.0		-0.0146202							0.0	4.36471	2.26555	0.0	0.0	0.0	7.0	4.36471	2.26555	-1.0	0.0	0.0				3.0			3631.56830005367	2529.21379999709	3631.5683	2529.2138					-0.0	0.0	0.501125
2019-11-21 10:58:51.104280	1574351931.10428	6.900990906225092e+18	1.7622847672812122e+18	1574333931.10428		-0.010472	0.0925025	3.87812	0.0	0.0	0.0		-0.0146202							0.0	4.36471	2.26555	0.0	0.0	0.0	7.0	4.36471	2.26555	-1.0	0.0	0.0				3.0	0.0	0.0	3631.56830005367	2529.21379999709	3631.5683	2529.2138	3631.56720005367	2529.21079999709			-0.0	0.0	0.501125
2019-11-21 10:58:55.574400	1574351935.5744	6.900990906225092e+18	1.7622847672812122e+18	1574333935.5744		-0.010472	0.0925025	3.87812	0.0	0.0	0.0		-0.00358609							0.0	4.36471	2.26555	0.0	0.0	0.0	7.0	4.36471	2.26555	-1.0	0.0	0.0				3.0			3631.56830005367	2529.21379999709	3631.5683	2529.2138					-0.0	0.0	0.501125
2019-11-21 10:59:00.044160	1574351940.04416	6.900990906225092e+18	1.7622847672812122e+18	1574333940.04416		-0.010472	0.0925025	3.87812	0.0	0.0	0.0		-0.0118617		15.817					0.0	4.36471	2.26555	0.0	0.0	0.0	0.0	4.36471	2.26555	-1.0	0.0	0.0				3.0	0.0	0.0	3631.56830005367	2529.21379999709	3631.5683	2529.2138	3631.56720005367	2529.21079999709			-0.0	0.0	0.501125
2019-11-21 10:59:04.523800	1574351944.5238	6.900990906225092e+18	1.7622847672812122e+18	1574333944.5238		-0.010472	0.0925025	3.87812	0.0	0.0193097	0.00496521		0.00193097							0.0	4.35503	2.45022	0.0	0.0	0.0	0.0	4.35503	2.45022	-1.0	0.0	0.0				3.0			3631.56840005367	2529.21379999709	3631.5684	2529.2138					-0.0	0.0	0.501125
2019-11-21 10:59:09.002290	1574351949.00229	6.900990906225092e+18	1.7622847672812122e+18	1574333949.00229		-0.010472	0.0925025	3.87812	0.0	0.0	-0.00374873		-0.0228958							0.0			0.0	0.0		7.0			-1.0	0.0	0.0				255.0	0.0	0.0					3631.56720005367	2529.21079999709					0.501125
2019-11-21 10:59:13.412080	1574351953.41208	6.900990906225092e+18	1.7622847672812122e+18	1574333953.41208		-0.010472	0.0925025	3.87812	0.0	0.0	0.0		-0.0201373			11.1047				0.0	4.35503	2.45022	0.0	0.0	0.0	7.0	4.35503	2.45022	-1.0	0.0	0.0				3.0			3631.56840005367	2529.21379999709	3631.5684	2529.2138					-0.0	0.0	0.502312
2019-11-21 10:59:17.912050	1574351957.91205	6.900990906225092e+18	1.7622847672812122e+18	1574333957.91205		-0.010472	0.0925025	3.87812	0.00312643	0.0	0.0		-0.00910315							0.0	4.35503	2.45022	0.0	0.0	0.0	7.0	4.35503	2.45022	-1.0	0.0	0.0				3.0			3631.56840005367	2529.21379999709	3631.5684	2529.2138					-0.0	0.0	0.502312
2019-11-21 10:59:22.407680	1574351962.40768	6.900990906225092e+18	1.7622847672812122e+18	1574333962.40768		-0.010472	0.0925025	3.87812	0.0	0.0	0.0		-0.0201373							0.0	4.35503	2.45022	0.0	0.0	0.0	7.0	4.35503	2.45022	-1.0	0.0	0.0				3.0	0.0	0.0	3631.56840005367	2529.21379999709	3631.5684	2529.2138	3631.56720005367	2529.21079999709			-0.0	0.0	0.502312
2019-11-21 10:59:26.901210	1574351966.90121	6.900990906225092e+18	1.7622847672812122e+18	1574333966.90121		-0.010472	0.0925025	3.87812	0.00312643	0.0	0.0		-0.0201373							0.0	4.34536	2.63488	0.0	0.0	0.0	7.0	4.34536	2.63488	-1.0	0.0	0.0				3.0			3631.56850005367	2529.21379999709	3631.5685	2529.2138					-0.0	0.0	0.502312
2019-11-21 10:59:31.393680	1574351971.39368	6.900990906225092e+18	1.7622847672812122e+18	1574333971.39368		-0.010472	0.0925025	3.87812	0.0	0.0	0.0		-0.0201373							0.0	4.34536	2.63488	0.0	0.0	0.0	7.0	4.34536	2.63488	-1.0	0.0	0.0				3.0	0.0	0.0	3631.56850005367	2529.21379999709	3631.5685	2529.2138	3631.56720005367	2529.21079999709			-0.0	0.0	0.502312
2019-11-21 10:59:35.863490	1574351975.86349	6.900990906225092e+18	1.7622847672812122e+18	1574333975.86349		-0.010472	0.0925025	3.87812	0.00312643	0.0	0.0		-0.00910315							0.0	4.19632	2.62707	0.0	0.0	0.0	7.0	4.19632	2.62707	-1.0	0.0	0.0				3.0			3631.56850005367	2529.21369999709	3631.5685	2529.2137					-0.0	0.0	0.502312
2019-11-21 10:59:40.343410	1574351980.34341	6.900990906225092e+18	1.7622847672812122e+18	1574333980.34341		-0.010472	0.0925025	3.87812	0.0	0.0	0.0		-0.00910315							0.0	4.19632	2.62707	0.0	0.0	0.0	0.0	4.19632	2.62707	-1.0	0.0	0.0				3.0	0.0	0.0	3631.56850005367	2529.21369999709	3631.5685	2529.2137	3631.56720005367	2529.21079999709			-0.0	0.0	0.5035
2019-11-21 10:59:44.823240	1574351984.82324	6.900990906225092e+18	1.7622847672812122e+18	1574333984.82324		-0.010472	0.0925025	3.87812	0.0	0.0	0.0		-0.0118617							0.0	4.19632	2.62707	0.0	0.0	0.0	0.0	4.19632	2.62707	-1.0	0.0	0.0				3.0			3631.56850005367	2529.21369999709	3631.5685	2529.2137					-0.0	0.0	0.5035
2019-11-21 10:59:49.295930	1574351989.29593	6.900990906225092e+18	1.7622847672812122e+18	1574333989.29593		-0.010472	0.0925025	3.87812	0.0	0.0744803	0.0147984		0.00744803							0.0			0.0	0.0		7.0			-1.0	0.0	0.0				255.0	0.0	0.0					3631.56720005367	2529.21079999709					0.5035
2019-11-21 10:59:53.699040	1574351993.69904	6.900990906225092e+18	1.7622847672812122e+18	1574333993.69904		-0.010472	0.0925025	3.87812	0.0	0.0	-0.00983109		-0.0118617							0.0	4.19632	2.62707	0.0	0.0	0.0	0.0	4.19632	2.62707	-1.0	0.0	0.0				3.0			3631.56850005367	2529.21369999709	3631.5685	2529.2137					-0.0	0.0	0.5035
2019-11-21 11:00:00.518310	1574352000.51831	6.900990906225092e+18	1.7622847672812122e+18	1574334000.51831		-0.010472	0.0925025	3.87812	0.0	0.0	0.0		-0.0201373							0.0	4.19632	2.62707	0.0	0.0	0.0	7.0	4.19632	2.62707	-1.0	0.0	0.0				3.0			3631.56850005367	2529.21369999709	3631.5685	2529.2137					-0.0	0.0	0.5035
2019-11-21 11:00:05.000700	1574352005.0007	6.900990906225092e+18	1.7622847672812122e+18	1574334005.0007		-0.010472	0.0925025	3.87812	0.00312643	0.0	0.0		-0.000827559		15.819					0.0	4.18664	2.81173	0.0	0.0	0.0	0.0	4.18664	2.81173	-1.0	0.0	0.0				3.0	0.0	0.0	3631.56860005367	2529.21369999709	3631.5686	2529.2137	3631.56720005367	2529.21079999709			-0.0	0.0	0.5035
2019-11-21 11:00:09.485570	1574352009.48557	6.900990906225092e+18	1.7622847672812122e+18	1574334009.48557		-0.010472	0.0925025	3.87812	0.00312643	0.0	0.0		-0.00358609							0.0	4.18664	2.81173	0.0	0.0	0.0	0.0	4.18664	2.81173	-1.0	0.0	0.0				3.0			3631.56860005367	2529.21369999709	3631.5686	2529.2137					-0.0	0.0	0.504687
2019-11-21 11:00:13.961460	1574352013.96146	6.900990906225092e+18	1.7622847672812122e+18	1574334013.96146		-0.010472	0.0925025	3.87812	0.00312643	0.0	0.0		-0.00634462							0.0			0.0	0.0		7.0			-1.0	0.0	0.0				255.0	0.0	0.0					3631.56720005367	2529.21079999709					0.504687
2019-11-21 11:00:18.362760	1574352018.36276	6.900990906225092e+18	1.7622847672812122e+18	1574334018.36276		-0.010472	0.0925025	3.87812	0.0	0.0	0.0		-0.0118617							0.0	4.18664	2.81173	0.0	0.0	0.0	7.0	4.18664	2.81173	-1.0	0.0	0.0				3.0			3631.56860005367	2529.21369999709	3631.5686	2529.2137					-0.0	0.0	0.504687
2019-11-21 11:00:22.862520	1574352022.86252	6.900990906225092e+18	1.7622847672812122e+18	1574334022.86252		-0.010472	0.0925025	3.87812	0.0	0.0	0.0		-0.0118617							0.0	4.18664	2.81173	0.0	0.0	0.0	7.0	4.18664	2.81173	-1.0	0.0	0.0				3.0			3631.56860005367	2529.21369999709	3631.5686	2529.2137					-0.0	0.0	0.504687
2019-11-21 11:00:27.350890	1574352027.35089	6.900990906225092e+18	1.7622847672812122e+18	1574334027.35089		-0.010472	0.0925025	3.87812	0.0	0.0	0.0		-0.00910315							0.0	4.18664	2.81173	0.0	0.0	0.0	7.0	4.18664	2.81173	-1.0	0.0	0.0				3.0	0.0	0.0	3631.56860005367	2529.21369999709	3631.5686	2529.2137	3631.56720005367	2529.21079999709			-0.0	0.0	0.504687
2019-11-21 11:00:31.842710	1574352031.84271	6.900990906225092e+18	1.7622847672812122e+18	1574334031.84271		-0.010472	0.0925025	3.87812	0.0	0.0	0.0		-0.00634462							0.0	4.18664	2.81173	0.0	0.0	0.0	7.0	4.18664	2.81173	-1.0	0.0	0.0				3.0			3631.56860005367	2529.21369999709	3631.5686	2529.2137					-0.0	0.0	0.504687
2019-11-21 11:00:36.331390	1574352036.33139	6.900990906225092e+18	1.7622847672812122e+18	1574334036.33139		-0.010472	0.0925025	3.87812	0.0	0.0	0.0		-0.0118617							0.0	4.18664	2.81173	0.0	0.0	0.0	7.0	4.18664	2.81173	-1.0	0.0	0.0				3.0	0.0	0.0	3631.56860005367	2529.21369999709	3631.5686	2529.2137	3631.56720005367	2529.21079999709			-0.0	0.0	0.505875
2019-11-21 11:00:40.804570	1574352040.80457	6.900990906225092e+18	1.7622847672812122e+18	1574334040.80457		-0.010472	0.0925025	3.87812	0.0	0.0	0.0		-0.0173787							0.0	4.17697	2.99639	0.0	0.0	0.0	7.0	4.17697	2.99639	-1.0	0.0	0.0				3.0			3631.56870005367	2529.21369999709	3631.5687	2529.2137					-0.0	0.0	0.505875
2019-11-21 11:00:45.284880	1574352045.28488	6.900990906225092e+18	1.7622847672812122e+18	1574334045.28488		-0.010472	0.0925025	3.87812	0.0	0.0	0.0		-0.00634462							0.0	4.16729	3.18106	0.0	0.0	0.0	0.0	4.16729	3.18106	-1.0	0.0	0.0				3.0	0.0	0.0	3631.56880005367	2529.21369999709	3631.5688	2529.2137	3631.56720005367	2529.21079999709			-0.0	0.0	0.505875
2019-11-21 11:00:49.761750	1574352049.76175	6.900990906225092e+18	1.7622847672812122e+18	1574334049.76175		-0.010472	0.0925025	3.87812	0.0	0.046895	0.0120028		0.0046895							0.0	4.15762	3.36572	0.0	0.0	0.0	0.0	4.15762	3.36572	-1.0	0.0	0.0				3.0			3631.56890005367	2529.21369999709	3631.5689	2529.2137					-0.0	0.0	0.505875
2019-11-21 11:00:54.287630	1574352054.28763	6.900990906225092e+18	1.7622847672812122e+18	1574334054.28763		-0.010472	0.0925025	3.87812	0.00312643	0.0	-0.00911822		-0.00910315							0.0	4.15762	3.36572	0.0	0.0	0.0	0.0	4.15762	3.36572	-1.0	0.0	0.0				3.0	0.0	0.0	3631.56890005367	2529.21369999709	3631.5689	2529.2137	3631.56720005367	2529.21079999709			-0.0	0.0	0.505875
2019-11-21 11:00:58.770230	1574352058.77023	6.900990906225092e+18	1.7622847672812122e+18	1574334058.77023		-0.010472	0.0925025	3.87812	0.00312643	0.0	0.0		-0.00634462							0.0			0.0	0.0		7.0			-1.0	0.0	0.0				255.0													0.505875
2019-11-21 11:01:03.004330	1574352063.00433	6.900990906225092e+18	1.7622847672812122e+18	1574334063.00433		-0.010472	0.0925025	3.87812	0.0	0.0	0.0		-0.00358609							0.0	4.14794	3.55038	0.0	0.0	0.0	7.0	4.14794	3.55038	-1.0	0.0	0.0				3.0	0.0	0.0	3631.56900005367	2529.21369999709	3631.569	2529.2137	3631.56720005367	2529.21079999709			-0.0	0.0	0.507062
2019-11-21 11:01:07.508940	1574352067.50894	6.900990906225092e+18	1.7622847672812122e+18	1574334067.50894		-0.010472	0.0925025	3.87812	0.0	0.0	0.0		-0.000827559		15.8208					0.0	4.15762	3.36572	0.0	0.0	0.0	7.0	4.15762	3.36572	-1.0	0.0	0.0				3.0			3631.56890005367	2529.21369999709	3631.5689	2529.2137					-0.0	0.0	0.507062
2019-11-21 11:01:12.005460	1574352072.00546	6.900990906225092e+18	1.7622847672812122e+18	1574334072.00546		-0.010472	0.0925025	3.87812	0.0	0.0	0.0		-0.0118617							0.0	4.30666	3.37353	0.0	0.0	0.0	7.0	4.30666	3.37353	-1.0	0.0	0.0				3.0	0.0	0.0	3631.56890005367	2529.21379999709	3631.5689	2529.2138	3631.56720005367	2529.21079999709			-0.0	0.0	0.507062
2019-11-21 11:01:16.502080	1574352076.50208	6.900990906225092e+18	1.7622847672812122e+18	1574334076.50208		-0.010472	0.0925025	3.87812	0.0	0.0	0.0		-0.00910315			11.1142				0.0	4.45569	3.38134	0.0	0.0	0.0	7.0	4.45569	3.38134	-1.0	0.0	0.0				3.0			3631.56890005367	2529.21389999709	3631.5689	2529.2139					-0.0	0.0	0.507062
2019-11-21 11:01:20.977630	1574352080.97763	6.900990906225092e+18	1.7622847672812122e+18	1574334080.97763		-0.010472	0.0925025	3.87812	0.0	0.0	0.0		-0.00634462							0.0	4.46537	3.19667	0.0	0.0	0.0	7.0	4.46537	3.19667	-1.0	0.0	0.0				3.0	0.0	0.0	3631.56880005367	2529.21389999709	3631.5688	2529.2139	3631.56720005367	2529.21079999709			-0.0	0.0	0.507062
2019-11-21 11:01:25.506130	1574352085.50613	6.900990906225092e+18	1.7622847672812122e+18	1574334085.50613		-0.010472	0.0925025	3.87812	0.0	0.0	0.0		-0.000827559							0.0	4.46537	3.19667	0.0	0.0	0.0	7.0	4.46537	3.19667	-1.0	0.0	0.0				3.0			3631.56880005367	2529.21389999709	3631.5688	2529.2139					-0.0	0.0	0.507062
2019-11-21 11:01:29.985530	1574352089.98553	6.900990906225092e+18	1.7622847672812122e+18	1574334089.98553		-0.010472	0.0925025	3.87812	0.0	0.0	0.0		-0.0146202							0.0	4.62408	3.01982	0.0	0.0	0.0	0.0	4.62408	3.01982	-1.0	0.0	0.0				3.0	0.0	0.0	3631.56870005367	2529.21399999709	3631.5687	2529.214	3631.56720005367	2529.21079999709			-0.0	0.0	0.50825
2019-11-21 11:01:37.298280	1574352097.29828	6.900990906225092e+18	1.7622847672812122e+18	1574334097.29828		-0.010472	0.0925025	3.87812	0.0	0.0	0.0		-0.00634462							0.0	4.77312	3.02763	0.0	0.0	0.0	7.0	4.77312	3.02763	-1.0	0.0	0.0				3.0			3631.56870005366	2529.21409999709	3631.5687	2529.2141					-0.0	0.0	0.50825
2019-11-21 11:01:41.799560	1574352101.79956	6.900990906225092e+18	1.7622847672812122e+18	1574334101.79956		-0.010472	0.0925025	3.87812	0.0	0.0	0.0		-0.00910315							0.0	4.77312	3.02763	0.0	0.0	0.0	7.0	4.77312	3.02763	-1.0	0.0	0.0				3.0	0.0	0.0	3631.56870005366	2529.21409999709	3631.5687	2529.2141	3631.56720005367	2529.21079999709			-0.0	0.0	0.50825
2019-11-21 11:01:46.285490	1574352106.28549	6.900990906225092e+18	1.7622847672812122e+18	1574334106.28549		-0.010472	0.0925025	3.87812	0.0	0.0	0.0		-0.0146202							0.0	4.77312	3.02763	0.0	0.0	0.0	7.0	4.77312	3.02763	-1.0	0.0	0.0				3.0			3631.56870005366	2529.21409999709	3631.5687	2529.2141					-0.0	0.0	0.50825
2019-11-21 11:01:50.759370	1574352110.75937	6.900990906225092e+18	1.7622847672812122e+18	1574334110.75937		-0.010472	0.0925025	3.87812	0.00312643	0.0	0.0		-0.00358609							0.0	4.76345	3.21229	0.0	0.0	0.0	7.0	4.76345	3.21229	-1.0	0.0	0.0				3.0	0.0	0.0	3631.56880005367	2529.21409999709	3631.5688	2529.2141	3631.56720005367	2529.21079999709			-0.0	0.0	0.50825
2019-11-21 11:01:55.235200	1574352115.2352	6.900990906225092e+18	1.7622847672812122e+18	1574334115.2352		-0.010472	0.0925025	3.87812	0.0	0.0	0.0		-0.00634462							0.0	4.61441	3.20448	0.0	0.0	0.0	7.0	4.61441	3.20448	-1.0	0.0	0.0				3.0			3631.56880005367	2529.21399999709	3631.5688	2529.214					-0.0	0.0	0.50825
2019-11-21 11:01:59.754180	1574352119.75418	6.900990906225092e+18	1.7622847672812122e+18	1574334119.75418		-0.010472	0.0925025	3.87812	0.0	0.0	0.0		-0.00358609							0.0	4.61441	3.20448	0.0	0.0	0.0	0.0	4.61441	3.20448	-1.0	0.0	0.0				3.0	0.0	0.0	3631.56880005367	2529.21399999709	3631.5688	2529.214	3631.56720005367	2529.21079999709			-0.0	0.0	0.509438
2019-11-21 11:02:04.228790	1574352124.22879	6.900990906225092e+18	1.7622847672812122e+18	1574334124.22879		-0.010472	0.0925025	3.87812	0.00312643	0.0	0.0		-0.00634462							0.0	4.61441	3.20448	0.0	0.0	0.0	0.0	4.61441	3.20448	-1.0	0.0	0.0				3.0			3631.56880005367	2529.21399999709	3631.5688	2529.214					-0.0	0.0	0.509438
2019-11-21 11:02:08.699280	1574352128.69928	6.900990906225092e+18	1.7622847672812122e+18	1574334128.69928		-0.010472	0.0925025	3.87812	0.0	0.0193097	0.00381088		0.00193097		15.8192					0.0			0.0	0.0		7.0			-1.0	0.0	0.0				255.0	0.0	0.0					3631.56720005367	2529.21079999709					0.509438
2019-11-21 11:02:13.106780	1574352133.10678	6.900990906225092e+18	1.7622847672812122e+18	1574334133.10678		-0.010472	0.0925025	3.87812	0.00312643	0.0	-0.0049474		-0.000827559							0.0	4.61441	3.20448	0.0	0.0	0.0	7.0	4.61441	3.20448	-1.0	0.0	0.0				3.0			3631.56880005367	2529.21399999709	3631.5688	2529.214					-0.0	0.0	0.509438
2019-11-21 11:02:17.605130	1574352137.60513	6.900990906225092e+18	1.7622847672812122e+18	1574334137.60513		-0.010472	0.0925025	3.87812	0.00312643	0.0	0.0		-0.00358609							0.0	4.61441	3.20448	0.0	0.0	0.0	7.0	4.61441	3.20448	-1.0	0.0	0.0				3.0			3631.56880005367	2529.21399999709	3631.5688	2529.214					-0.0	0.0	0.509438
2019-11-21 11:02:22.104860	1574352142.10486	6.900990906225092e+18	1.7622847672812122e+18	1574334142.10486		-0.010472	0.0925025	3.87812	0.00312643	0.0	0.0		-0.00634462							0.0	4.61441	3.20448	0.0	0.0	0.0	7.0	4.61441	3.20448	-1.0	0.0	0.0				3.0	0.0	0.0	3631.56880005367	2529.21399999709	3631.5688	2529.214	3631.56720005367	2529.21079999709			-0.0	0.0	0.510625
2019-11-21 11:02:26.601680	1574352146.60168	6.900990906225092e+18	1.7622847672812122e+18	1574334146.60168		-0.010472	0.0925025	3.87812	0.0	0.0	0.0		-0.00358609							0.0	4.60473	3.38915	0.0	0.0	0.0	7.0	4.60473	3.38915	-1.0	0.0	0.0				3.0			3631.56890005367	2529.21399999709	3631.5689	2529.214					-0.0	0.0	0.510625
2019-11-21 11:02:31.093350	1574352151.09335	6.900990906225092e+18	1.7622847672812122e+18	1574334151.09335		-0.010472	0.0925025	3.87812	0.0	0.0	0.0		-0.00910315							0.0	4.60473	3.38915	0.0	0.0	0.0	7.0	4.60473	3.38915	-1.0	0.0	0.0				3.0	0.0	0.0	3631.56890005367	2529.21399999709	3631.5689	2529.214	3631.56720005367	2529.21079999709			-0.0	0.0	0.510625
2019-11-21 11:02:35.562840	1574352155.56284	6.900990906225092e+18	1.7622847672812122e+18	1574334155.56284		-0.010472	0.0925025	3.87812	0.0	0.0	0.0		-0.0146202							0.0	4.61441	3.20448	0.0	0.0	0.0	7.0	4.61441	3.20448	-1.0	0.0	0.0				3.0			3631.56880005367	2529.21399999709	3631.5688	2529.214					-0.0	0.0	0.511813
2019-11-21 11:02:40.037480	1574352160.03748	6.900990906225092e+18	1.7622847672812122e+18	1574334160.03748		-0.010472	0.0925025	3.87812	0.0	0.0	0.0		-0.00634462							0.0	4.61441	3.20448	0.0	0.0	0.0	0.0	4.61441	3.20448	-1.0	0.0	0.0				3.0	0.0	0.0	3631.56880005367	2529.21399999709	3631.5688	2529.214	3631.56720005367	2529.21079999709			-0.0	0.0	0.511813
2019-11-21 11:02:44.513400	1574352164.5134	6.900990906225092e+18	1.7622847672812122e+18	1574334164.5134		-0.010472	0.0925025	3.87812	0.0	0.0	0.0		-0.00634462							0.0	4.61441	3.20448	0.0	0.0	0.0	0.0	4.61441	3.20448	-1.0	0.0	0.0				3.0			3631.56880005367	2529.21399999709	3631.5688	2529.214					-0.0	0.0	0.511813
2019-11-21 11:02:48.985720	1574352168.98572	6.900990906225092e+18	1.7622847672812122e+18	1574334168.98572		-0.010472	0.0925025	3.87812	0.00312643	0.0193097	0.00382068		0.00193097							0.0			0.0	0.0		7.0			-1.0	0.0	0.0				255.0	0.0	0.0					3631.56720005367	2529.21079999709					0.511813
2019-11-21 11:02:53.389890	1574352173.38989	6.900990906225092e+18	1.7622847672812122e+18	1574334173.38989		-0.010472	0.0925025	3.87812	0.0	0.0	-0.00492846		-0.00358609							0.0	4.61441	3.20448	0.0	0.0	0.0	7.0	4.61441	3.20448	-1.0	0.0	0.0				3.0			3631.56880005367	2529.21399999709	3631.5688	2529.214					-0.0	0.0	0.513
2019-11-21 11:02:57.892520	1574352177.89252	6.900990906225092e+18	1.7622847672812122e+18	1574334177.89252		-0.010472	0.0925025	3.87812	0.0	0.0193097	0.00429009		0.00193097							0.0	4.61441	3.20448	0.0	0.0	0.0	7.0	4.61441	3.20448	-1.0	0.0	0.0				3.0			3631.56880005367	2529.21399999709	3631.5688	2529.214					-0.0	0.0	0.513
2019-11-21 11:03:02.396880	1574352182.39688	6.900990906225092e+18	1.7622847672812122e+18	1574334182.39688		-0.010472	0.0925025	3.87812	0.0	0.0	-0.00375895		-0.0118617							0.0	4.61441	3.20448	0.0	0.0	0.0	7.0	4.61441	3.20448	-1.0	0.0	0.0				3.0	0.0	0.0	3631.56880005367	2529.21399999709	3631.5688	2529.214	3631.56720005367	2529.21079999709			-0.0	0.0	0.513
2019-11-21 11:03:06.894320	1574352186.89432	6.900990906225092e+18	1.7622847672812122e+18	1574334186.89432		-0.010472	0.0925025	3.87812	0.0	0.0193097	0.00496139		0.00193097							0.0	4.61441	3.20448	0.0	0.0	0.0	7.0	4.61441	3.20448	-1.0	0.0	0.0				3.0			3631.56880005367	2529.21399999709	3631.5688	2529.214					-0.0	0.0	0.514188
2019-11-21 11:03:14.904600	1574352194.9046	6.900990906225092e+18	1.7622847672812122e+18	1574334194.9046		-0.010472	0.0925025	3.87812	0.0	0.046895	0.003248		0.0046895		15.8179					0.0	4.60473	3.38915	0.0	0.0	0.0	0.0	4.60473	3.38915	-1.0	0.0	0.0				3.0	0.0	0.0	3631.56890005367	2529.21399999709	3631.5689	2529.214	3631.56720005367	2529.21079999709			-0.0	0.0	0.514188
2019-11-21 11:03:19.390050	1574352199.39005	6.900990906225092e+18	1.7622847672812122e+18	1574334199.39005		-0.010472	0.0925025	3.87812	0.0	0.157236	0.0279983		0.0157236			11.1196				0.0	4.45569	3.38134	0.0	0.0	0.0	0.0	4.45569	3.38134	-1.0	0.0	0.0				3.0			3631.56890005367	2529.21389999709	3631.5689	2529.2139					-0.0	0.0	0.514188
2019-11-21 11:03:23.868190	1574352203.86819	6.900990906225092e+18	1.7622847672812122e+18	1574334203.86819		-0.010472	0.0925025	3.87812	0.0	0.0744803	-0.0151208		0.00744803							0.0			0.0	0.0		7.0			-1.0	0.0	0.0				255.0	0.0	0.0					3631.56720005367	2529.21079999709					0.515375
2019-11-21 11:03:28.274050	1574352208.27405	6.900990906225092e+18	1.7622847672812122e+18	1574334208.27405		-0.010472	0.0925025	3.87812	0.0	0.0	-0.0215137		-0.00634462							0.0	4.45569	3.38134	0.0	0.0	0.0	7.0	4.45569	3.38134	-1.0	0.0	0.0				3.0			3631.56890005367	2529.21389999709	3631.5689	2529.2139					-0.0	0.0	0.515375
2019-11-21 11:03:32.770170	1574352212.77017	6.900990906225092e+18	1.7622847672812122e+18	1574334212.77017		-0.010472	0.0925025	3.87812	0.0	0.0744803	0.014702		0.00744803							0.0	4.45569	3.38134	0.0	0.0	0.0	7.0	4.45569	3.38134	-1.0	0.0	0.0				3.0	0.0	0.0	3631.56890005367	2529.21389999709	3631.5689	2529.2139	3631.56720005367	2529.21079999709			-0.0	0.0	0.515375
2019-11-21 11:03:37.275730	1574352217.27573	6.900990906225092e+18	1.7622847672812122e+18	1574334217.27573		-0.010472	0.0925025	3.87812	0.0	0.046895	-0.00697656		0.0046895							0.0	4.45569	3.38134	0.0	0.0	0.0	7.0	4.45569	3.38134	-1.0	0.0	0.0				3.0			3631.56890005367	2529.21389999709	3631.5689	2529.2139					-0.0	0.0	0.515375
2019-11-21 11:03:41.775880	1574352221.77588	6.900990906225092e+18	1.7622847672812122e+18	1574334221.77588		-0.010472	0.0925025	3.87812	0.0	0.046895	0.0		0.0046895							0.0	4.44602	3.566	0.0	0.0	0.0	7.0	4.44602	3.566	-1.0	0.0	0.0				3.0	0.0	0.0	3631.56900005367	2529.21389999709	3631.569	2529.2139	3631.56720005367	2529.21079999709			-0.0	0.0	0.516562
2019-11-21 11:03:46.270480	1574352226.27048	6.900990906225092e+18	1.7622847672812122e+18	1574334226.27048		-0.010472	0.0925025	3.87812	0.0	0.102066	0.0140134		0.0102066							0.0	4.44602	3.566	0.0	0.0	0.0	7.0	4.44602	3.566	-1.0	0.0	0.0				3.0			3631.56900005367	2529.21389999709	3631.569	2529.2139					-0.0	0.0	0.516562
2019-11-21 11:03:50.750210	1574352230.75021	6.900990906225092e+18	1.7622847672812122e+18	1574334230.75021		-0.010472	0.0925025	3.87812	0.0	0.0	-0.0204131		-0.000827559							0.0	4.44602	3.566	0.0	0.0	0.0	7.0	4.44602	3.566	-1.0	0.0	0.0				3.0	0.0	0.0	3631.56900005367	2529.21389999709	3631.569	2529.2139	3631.56720005367	2529.21079999709			-0.0	0.0	0.516562
2019-11-21 11:03:55.223820	1574352235.22382	6.900990906225092e+18	1.7622847672812122e+18	1574334235.22382		-0.010472	0.0925025	3.87812	0.0	0.0193097	0.00509088		0.00193097							0.0	4.44602	3.566	0.0	0.0	0.0	7.0	4.44602	3.566	-1.0	0.0	0.0				3.0			3631.56900005367	2529.21389999709	3631.569	2529.2139					-0.0	0.0	0.51775
2019-11-21 11:03:59.697690	1574352239.69769	6.900990906225092e+18	1.7622847672812122e+18	1574334239.69769		-0.010472	0.0925025	3.87812	0.00312643	0.129651	0.0218931		0.0129651							0.0	4.44602	3.566	0.0	0.0	0.0	0.0	4.44602	3.566	-1.0	0.0	0.0				3.0	0.0	0.0	3631.56900005367	2529.21389999709	3631.569	2529.2139	3631.56720005367	2529.21079999709			-0.0	0.0	0.51775
2019-11-21 11:04:04.175750	1574352244.17575	6.900990906225092e+18	1.7622847672812122e+18	1574334244.17575		-0.010472	0.0925025	3.87812	0.0	0.0193097	-0.0282564		0.00193097							0.0	4.44602	3.566	0.0	0.0	0.0	0.0	4.44602	3.566	-1.0	0.0	0.0				3.0			3631.56900005367	2529.21389999709	3631.569	2529.2139					-0.0	0.0	0.51775
2019-11-21 11:04:08.663330	1574352248.66333	6.900990906225092e+18	1.7622847672812122e+18	1574334248.66333		-0.010472	0.0925025	3.87812	0.0	0.0193097	0.0		0.00193097							0.0			0.0	0.0		7.0			-1.0	0.0	0.0				255.0	0.0	0.0					3631.56720005367	2529.21079999709					0.51775
2019-11-21 11:04:13.067230	1574352253.06723	6.900990906225092e+18	1.7622847672812122e+18	1574334253.06723		-0.010472	0.0925025	3.87812	0.0	0.05	0.0077325		0.616527							0.0	4.29698	3.55819	0.0	0.0	0.0	7.0	4.29698	3.55819	-1.0	0.0	0.0				3.0			3631.56900005367	2529.21379999709	3631.569	2529.2138					-0.0	0.0	0.518937
2019-11-21 11:04:17.576050	1574352257.57605	6.900990906225092e+18	1.7622847672812122e+18	1574334257.57605		-0.010472	0.0925025	3.87812	0.00312643	0.0	-0.0116932		-0.0623702		15.8166					0.0	4.28731	3.74285	0.0	0.0	0.0	7.0	4.28731	3.74285	-1.0	0.0	0.0				3.0			3631.56910005367	2529.21379999709	3631.5691	2529.2138					-0.0	0.0	0.518937
2019-11-21 11:04:22.085780	1574352262.08578	6.900990906225092e+18	1.7622847672812122e+18	1574334262.08578		-0.010472	0.0925025	3.87812	0.0	0.0	0.0		-0.0568507							0.0	4.43634	3.75066	0.0	0.0	0.0	7.0	4.43634	3.75066	-1.0	0.0	0.0				3.0	0.0	0.0	3631.56910005367	2529.21389999709	3631.5691	2529.2139	3631.56720005367	2529.21079999709			-0.0	0.0	0.518937
2019-11-21 11:04:26.587770	1574352266.58777	6.900990906225092e+18	1.7622847672812122e+18	1574334266.58777		-0.010472	0.0925025	3.87812	0.0	0.0	0.0		-0.0485715							0.0	4.43634	3.75066	0.0	0.0	0.0	7.0	4.43634	3.75066	-1.0	0.0	0.0				3.0			3631.56910005367	2529.21389999709	3631.5691	2529.2139					-0.0	0.0	0.520125
2019-11-21 11:04:31.060970	1574352271.06097	6.900990906225092e+18	1.7622847672812122e+18	1574334271.06097		-0.010472	0.0925025	3.87812	0.00312643	0.0	0.0		-0.0568507							0.0	4.43634	3.75066	0.0	0.0	0.0	7.0	4.43634	3.75066	-1.0	0.0	0.0				3.0	0.0	0.0	3631.56910005367	2529.21389999709	3631.5691	2529.2139	3631.56720005367	2529.21079999709			-0.0	0.0	0.520125
2019-11-21 11:04:35.538210	1574352275.53821	6.900990906225092e+18	1.7622847672812122e+18	1574334275.53821		-0.010472	0.0925025	3.87812	0.0	0.0	0.0		-0.0678897							0.0	4.43634	3.75066	0.0	0.0	0.0	7.0	4.43634	3.75066	-1.0	0.0	0.0				3.0			3631.56910005367	2529.21389999709	3631.5691	2529.2139					-0.0	0.0	0.520125
2019-11-21 11:04:40.020720	1574352280.02072	6.900990906225092e+18	1.7622847672812122e+18	1574334280.02072		-0.010472	0.0925025	3.87812	0.0	0.0	0.0		-0.0678897							0.0	4.43634	3.75066	0.0	0.0	0.0	0.0	4.43634	3.75066	-1.0	0.0	0.0				3.0	0.0	0.0	3631.56910005367	2529.21389999709	3631.5691	2529.2139	3631.56720005367	2529.21079999709			-0.0	0.0	0.521312
2019-11-21 11:04:44.494690	1574352284.49469	6.900990906225092e+18	1.7622847672812122e+18	1574334284.49469		-0.010472	0.0925025	3.87812	0.00312643	0.0	0.0		-0.0623702							0.0			0.0	0.0		7.0			-1.0	0.0	0.0				255.0													0.521312
2019-11-21 11:04:52.378390	1574352292.37839	6.900990906225092e+18	1.7622847672812122e+18	1574334292.37839		-0.010472	0.0925025	3.87812	0.0	0.0	0.0		-0.0623702							0.0	4.28731	3.74285	0.0	0.0	0.0	7.0	4.28731	3.74285	-1.0	0.0	0.0				3.0	0.0	0.0	3631.56910005367	2529.21379999709	3631.5691	2529.2138	3631.56720005367	2529.21079999709			-0.0	0.0	0.521312
2019-11-21 11:04:56.874850	1574352296.87485	6.900990906225092e+18	1.7622847672812122e+18	1574334296.87485		-0.010472	0.0925025	3.87812	0.0	0.0	0.0		-0.054091							0.0	4.28731	3.74285	0.0	0.0	0.0	7.0	4.28731	3.74285	-1.0	0.0	0.0				3.0			3631.56910005367	2529.21379999709	3631.5691	2529.2138					-0.0	0.0	0.5225
2019-11-21 11:05:01.374820	1574352301.37482	6.900990906225092e+18	1.7622847672812122e+18	1574334301.37482		-0.010472	0.0925025	3.87812	0.00312643	0.0	0.0		-0.0623702							0.0	4.27763	3.92752	0.0	0.0	0.0	7.0	4.27763	3.92752	-1.0	0.0	0.0				3.0	0.0	0.0	3631.56920005367	2529.21379999709	3631.5692	2529.2138	3631.56720005367	2529.21079999709			-0.0	0.0	0.5225
2019-11-21 11:05:05.854430	1574352305.85443	6.900990906225092e+18	1.7622847672812122e+18	1574334305.85443		-0.010472	0.0925025	3.87812	0.0	0.0	0.0		-0.0678897							0.0	4.27763	3.92752	0.0	0.0	0.0	7.0	4.27763	3.92752	-1.0	0.0	0.0				3.0			3631.56920005367	2529.21379999709	3631.5692	2529.2138					-0.0	0.0	0.5225
2019-11-21 11:05:10.328610	1574352310.32861	6.900990906225092e+18	1.7622847672812122e+18	1574334310.32861		-0.010472	0.0925025	3.87812	0.0	0.0	0.0		-0.0678897							0.0	4.27763	3.92752	0.0	0.0	0.0	0.0	4.27763	3.92752	-1.0	0.0	0.0				3.0	0.0	0.0	3631.56920005367	2529.21379999709	3631.5692	2529.2138	3631.56720005367	2529.21079999709			-0.0	0.0	0.523687
2019-11-21 11:05:14.803190	1574352314.80319	6.900990906225092e+18	1.7622847672812122e+18	1574334314.80319		-0.010472	0.0925025	3.87812	0.0	0.0	0.0		-0.0623702							0.0	4.27763	3.92752	0.0	0.0	0.0	0.0	4.27763	3.92752	-1.0	0.0	0.0				3.0			3631.56920005367	2529.21379999709	3631.5692	2529.2138					-0.0	0.0	0.523687
2019-11-21 11:05:19.381870	1574352319.38187	6.900990906225092e+18	1.7622847672812122e+18	1574334319.38187		-0.010472	0.0925025	3.87812	0.00312643	0.0	0.0		-0.0596104		15.8154					0.0			0.0	0.0		7.0			-1.0	0.0	0.0				255.0	0.0	0.0					3631.56720005367	2529.21079999709					0.523687
2019-11-21 11:05:23.785830	1574352323.78583	6.900990906225092e+18	1.7622847672812122e+18	1574334323.78583		-0.010472	0.0925025	3.87812	0.0	0.0	0.0		-0.0623702			11.1266				0.0	4.27763	3.92752	0.0	0.0	0.0	7.0	4.27763	3.92752	-1.0	0.0	0.0				3.0			3631.56920005367	2529.21379999709	3631.5692	2529.2138					-0.0	0.0	0.523687
2019-11-21 11:05:28.264710	1574352328.26471	6.900990906225092e+18	1.7622847672812122e+18	1574334328.26471		-0.010472	0.0925025	3.87812	0.0	0.0	0.0		-0.0651299							0.0	4.27763	3.92752	0.0	0.0	0.0	7.0	4.27763	3.92752	-1.0	0.0	0.0				3.0			3631.56920005367	2529.21379999709	3631.5692	2529.2138					-0.0	0.0	0.524875
2019-11-21 11:05:32.757420	1574352332.75742	6.900990906225092e+18	1.7622847672812122e+18	1574334332.75742		-0.010472	0.0925025	3.87812	0.0	0.0	0.0		-0.0596104							0.0	4.27763	3.92752	0.0	0.0	0.0	7.0	4.27763	3.92752	-1.0	0.0	0.0				3.0	0.0	0.0	3631.56920005367	2529.21379999709	3631.5692	2529.2138	3631.56720005367	2529.21079999709			-0.0	0.0	0.524875
2019-11-21 11:05:37.254520	1574352337.25452	6.900990906225092e+18	1.7622847672812122e+18	1574334337.25452		-0.010472	0.0925025	3.87812	0.0	0.0	0.0		-0.0513312							0.0	4.27763	3.92752	0.0	0.0	0.0	7.0	4.27763	3.92752	-1.0	0.0	0.0				3.0			3631.56920005367	2529.21379999709	3631.5692	2529.2138					-0.0	0.0	0.524875
2019-11-21 11:05:41.750490	1574352341.75049	6.900990906225092e+18	1.7622847672812122e+18	1574334341.75049		-0.010472	0.0925025	3.87812	0.0	0.0	0.0		-0.0706494							0.0	4.27763	3.92752	0.0	0.0	0.0	7.0	4.27763	3.92752	-1.0	0.0	0.0				3.0	0.0	0.0	3631.56920005367	2529.21379999709	3631.5692	2529.2138	3631.56720005367	2529.21079999709			-0.0	0.0	0.526062
2019-11-21 11:05:46.236300	1574352346.2363	6.900990906225092e+18	1.7622847672812122e+18	1574334346.2363		-0.010472	0.0925025	3.87812	0.0	0.0	0.0		-0.0623702							0.0	4.27763	3.92752	0.0	0.0	0.0	7.0	4.27763	3.92752	-1.0	0.0	0.0				3.0			3631.56920005367	2529.21379999709	3631.5692	2529.2138					-0.0	0.0	0.526062
2019-11-21 11:05:50.757600	1574352350.7576	6.900990906225092e+18	1.7622847672812122e+18	1574334350.7576		-0.010472	0.0925025	3.87812	0.0	0.0	0.0		-0.0706494							0.0	4.27763	3.92752	0.0	0.0	0.0	7.0	4.27763	3.92752	-1.0	0.0	0.0				3.0	0.0	0.0	3631.56920005367	2529.21379999709	3631.5692	2529.2138	3631.56720005367	2529.21079999709			-0.0	0.0	0.526062
2019-11-21 11:05:55.233000	1574352355.233	6.900990906225092e+18	1.7622847672812122e+18	1574334355.233		-0.010472	0.0925025	3.87812	0.0	0.0	0.0		-0.0568507							0.0	4.27763	3.92752	0.0	0.0	0.0	7.0	4.27763	3.92752	-1.0	0.0	0.0				3.0			3631.56920005367	2529.21379999709	3631.5692	2529.2138					-0.0	0.0	0.526062
2019-11-21 11:05:59.702910	1574352359.70291	6.900990906225092e+18	1.7622847672812122e+18	1574334359.70291		-0.010472	0.0925025	3.87812	0.0	0.0	0.0		-0.054091							0.0	4.27763	3.92752	0.0	0.0	0.0	0.0	4.27763	3.92752	-1.0	0.0	0.0				3.0	0.0	0.0	3631.56920005367	2529.21379999709	3631.5692	2529.2138	3631.56720005367	2529.21079999709			-0.0	0.0	0.52725
2019-11-21 11:06:04.174380	1574352364.17438	6.900990906225092e+18	1.7622847672812122e+18	1574334364.17438		-0.010472	0.0925025	3.87812	0.0	0.0	0.0		-0.0568507							0.0	4.26795	4.11218	0.0	0.0	0.0	0.0	4.26795	4.11218	-1.0	0.0	0.0				3.0			3631.56930005367	2529.21379999709	3631.5693	2529.2138					-0.0	0.0	0.52725
2019-11-21 11:06:08.647520	1574352368.64752	6.900990906225092e+18	1.7622847672812122e+18	1574334368.64752		-0.010472	0.0925025	3.87812	0.0	0.0	0.0		-0.0678897							0.0			0.0	0.0		7.0			-1.0	0.0	0.0				255.0	0.0	0.0					3631.56720005367	2529.21079999709					0.52725
2019-11-21 11:06:13.053040	1574352373.05304	6.900990906225092e+18	1.7622847672812122e+18	1574334373.05304		-0.010472	0.0925025	3.87812	0.00312643	0.0	0.0		-0.0651299							0.0	4.26795	4.11218	0.0	0.0	0.0	7.0	4.26795	4.11218	-1.0	0.0	0.0				3.0			3631.56930005367	2529.21379999709	3631.5693	2529.2138					-0.0	0.0	0.528437
2019-11-21 11:06:17.551790	1574352377.55179	6.900990906225092e+18	1.7622847672812122e+18	1574334377.55179		-0.010472	0.0925025	3.87812	0.00312643	0.0	0.0		-0.0651299							0.0	4.26795	4.11218	0.0	0.0	0.0	7.0	4.26795	4.11218	-1.0	0.0	0.0				3.0			3631.56930005367	2529.21379999709	3631.5693	2529.2138					-0.0	0.0	0.528437
2019-11-21 11:06:22.095000	1574352382.095	6.900990906225092e+18	1.7622847672812122e+18	1574334382.095		-0.010472	0.0925025	3.87812	0.0	0.0	0.0		-0.0513312		15.8144					0.0	4.26795	4.11218	0.0	0.0	0.0	0.0	4.26795	4.11218	-1.0	0.0	0.0				3.0	0.0	0.0	3631.56930005367	2529.21379999709	3631.5693	2529.2138	3631.56720005367	2529.21079999709			-0.0	0.0	0.528437
2019-11-21 11:06:30.458920	1574352390.45892	6.900990906225092e+18	1.7622847672812122e+18	1574334390.45892		-0.010472	0.0925025	3.87812	0.00312643	0.0	0.0		-0.0651299							0.0	4.26795	4.11218	0.0	0.0	0.0	0.0	4.26795	4.11218	-1.0	0.0	0.0				3.0			3631.56930005367	2529.21379999709	3631.5693	2529.2138					-0.0	0.0	0.529625
2019-11-21 11:06:34.935060	1574352394.93506	6.900990906225092e+18	1.7622847672812122e+18	1574334394.93506		-0.010472	0.0925025	3.87812	0.00312643	0.0	0.0		-0.0651299							0.0	4.11892	4.10437	0.0	0.0	0.0	0.0	4.11892	4.10437	-1.0	0.0	0.0				3.0	0.0	0.0	3631.56930005367	2529.21369999709	3631.5693	2529.2137	3631.56720005367	2529.21079999709			-0.0	0.0	0.529625
2019-11-21 11:06:39.411380	1574352399.41138	6.900990906225092e+18	1.7622847672812122e+18	1574334399.41138		-0.010472	0.0925025	3.87812	0.0	0.0	0.0		-0.0568507							0.0	4.11892	4.10437	0.0	0.0	0.0	0.0	4.11892	4.10437	-1.0	0.0	0.0				3.0			3631.56930005367	2529.21369999709	3631.5693	2529.2137					-0.0	0.0	0.529625
2019-11-21 11:06:43.881470	1574352403.88147	6.900990906225092e+18	1.7622847672812122e+18	1574334403.88147		-0.010472	0.0925025	3.87812	0.00312643	0.0	0.0		-0.0568507							0.0			0.0	0.0		7.0			-1.0	0.0	0.0				255.0	0.0	0.0					3631.56720005367	2529.21079999709					0.529625
2019-11-21 11:06:48.283290	1574352408.28329	6.900990906225092e+18	1.7622847672812122e+18	1574334408.28329		-0.010472	0.0925025	3.87812	0.0	0.0	0.0		-0.0513312							0.0	4.10924	4.28903	0.0	0.0	0.0	7.0	4.10924	4.28903	-1.0	0.0	0.0				3.0			3631.56940005367	2529.21369999709	3631.5694	2529.2137					-0.0	0.0	0.530813
2019-11-21 11:06:52.780700	1574352412.7807	6.900990906225092e+18	1.7622847672812122e+18	1574334412.7807		-0.010472	0.0925025	3.87812	0.0	0.0	0.0		-0.0651299							0.0	4.10924	4.28903	0.0	0.0	0.0	7.0	4.10924	4.28903	-1.0	0.0	0.0				3.0			3631.56940005367	2529.21369999709	3631.5694	2529.2137					-0.0	0.0	0.530813
2019-11-21 11:06:57.275150	1574352417.27515	6.900990906225092e+18	1.7622847672812122e+18	1574334417.27515		-0.010472	0.0925025	3.87812	0.0	0.0	0.0		-0.0596104							0.0	4.25828	4.29684	0.0	0.0	0.0	7.0	4.25828	4.29684	-1.0	0.0	0.0				3.0	0.0	0.0	3631.56940005367	2529.21379999709	3631.5694	2529.2138	3631.56720005367	2529.21079999709			-0.0	0.0	0.530813
2019-11-21 11:07:01.786190	1574352421.78619	6.900990906225092e+18	1.7622847672812122e+18	1574334421.78619		-0.010472	0.0925025	3.87812	0.00312643	0.0	0.0		-0.0623702							0.0	4.26795	4.11218	0.0	0.0	0.0	7.0	4.26795	4.11218	-1.0	0.0	0.0				3.0			3631.56930005367	2529.21379999709	3631.5693	2529.2138					-0.0	0.0	0.530813
2019-11-21 11:07:06.280550	1574352426.28055	6.900990906225092e+18	1.7622847672812122e+18	1574334426.28055		-0.010472	0.0925025	3.87812	0.00312643	0.0	0.0		-0.0623702							0.0	4.26795	4.11218	0.0	0.0	0.0	7.0	4.26795	4.11218	-1.0	0.0	0.0				3.0	0.0	0.0	3631.56930005367	2529.21379999709	3631.5693	2529.2138	3631.56720005367	2529.21079999709			-0.0	0.0	0.532
2019-11-21 11:07:10.754700	1574352430.7547	6.900990906225092e+18	1.7622847672812122e+18	1574334430.7547		-0.010472	0.0925025	3.87812	0.0	0.0	0.0		-0.0678897							0.0	4.25828	4.29684	0.0	0.0	0.0	7.0	4.25828	4.29684	-1.0	0.0	0.0				3.0			3631.56940005367	2529.21379999709	3631.5694	2529.2138					-0.0	0.0	0.532
2019-11-21 11:07:15.232210	1574352435.23221	6.900990906225092e+18	1.7622847672812122e+18	1574334435.23221		-0.010472	0.0925025	3.87812	0.0	0.05	0.00938086		0.734646							0.0	4.25828	4.29684	0.0	0.0	0.0	0.0	4.25828	4.29684	-1.0	0.0	0.0				3.0	0.0	0.0	3631.56940005367	2529.21379999709	3631.5694	2529.2138	3631.56720005367	2529.21079999709			-0.0	0.0	0.532
2019-11-21 11:07:19.705170	1574352439.70517	6.900990906225092e+18	1.7622847672812122e+18	1574334439.70517		-0.010472	0.0925025	3.87812	0.00312643	0.00827615	-0.0115835		0.000827615							0.0	4.25828	4.29684	0.0	0.0	0.0	0.0	4.25828	4.29684	-1.0	0.0	0.0				3.0			3631.56940005367	2529.21379999709	3631.5694	2529.2138					-0.0	0.0	0.532
2019-11-21 11:07:24.186370	1574352444.18637	6.900990906225092e+18	1.7622847672812122e+18	1574334444.18637		-0.010472	0.0925025	3.87812	0.0	0.0	-0.00161896		-0.00468982			11.1319				0.0			0.0	0.0		7.0			-1.0	0.0	0.0				255.0	0.0	0.0					3631.56720005367	2529.21079999709					0.533187
2019-11-21 11:07:28.593870	1574352448.59387	6.900990906225092e+18	1.7622847672812122e+18	1574334448.59387		-0.010472	0.0925025	3.87812	0.0	0.0	0.0		-0.00468982		15.8133					0.0	4.25828	4.29684	0.0	0.0	0.0	7.0	4.25828	4.29684	-1.0	0.0	0.0				3.0			3631.56940005367	2529.21379999709	3631.5694	2529.2138					-0.0	0.0	0.533187
2019-11-21 11:07:33.089660	1574352453.08966	6.900990906225092e+18	1.7622847672812122e+18	1574334453.08966		-0.010472	0.0925025	3.87812	0.0	0.00827615	0.00169593		0.000827615							0.0	4.25828	4.29684	0.0	0.0	0.0	7.0	4.25828	4.29684	-1.0	0.0	0.0				3.0			3631.56940005367	2529.21379999709	3631.5694	2529.2138					-0.0	0.0	0.533187
2019-11-21 11:07:37.585850	1574352457.58585	6.900990906225092e+18	1.7622847672812122e+18	1574334457.58585		-0.010472	0.0925025	3.87812	0.00312643	0.0910376	0.0174455		0.00910376							0.0	4.25828	4.29684	0.0	0.0	0.0	7.0	4.25828	4.29684	-1.0	0.0	0.0				3.0	0.0	0.0	3631.56940005367	2529.21379999709	3631.5694	2529.2138	3631.56720005367	2529.21079999709			-0.0	0.0	0.534375
2019-11-21 11:07:42.088780	1574352462.08878	6.900990906225092e+18	1.7622847672812122e+18	1574334462.08878		-0.010472	0.0925025	3.87812	0.00312643	0.0	-0.023331		-0.00744853							0.0	4.25828	4.29684	0.0	0.0	0.0	7.0	4.25828	4.29684	-1.0	0.0	0.0				3.0			3631.56940005367	2529.21379999709	3631.5694	2529.2138					-0.0	0.0	0.534375
2019-11-21 11:07:46.588500	1574352466.5885	6.900990906225092e+18	1.7622847672812122e+18	1574334466.5885		-0.010472	0.0925025	3.87812	0.0	0.0	0.0		-0.0102072							0.0	4.25828	4.29684	0.0	0.0	0.0	7.0	4.25828	4.29684	-1.0	0.0	0.0				3.0	0.0	0.0	3631.56940005367	2529.21379999709	3631.5694	2529.2138	3631.56720005367	2529.21079999709			-0.0	0.0	0.534375
2019-11-21 11:07:51.061580	1574352471.06158	6.900990906225092e+18	1.7622847672812122e+18	1574334471.06158		-0.010472	0.0925025	3.87812	0.0	0.0	0.0		-0.0019311							0.0	4.25828	4.29684	0.0	0.0	0.0	7.0	4.25828	4.29684	-1.0	0.0	0.0				3.0			3631.56940005367	2529.21379999709	3631.5694	2529.2138					-0.0	0.0	0.534375
2019-11-21 11:07:55.533660	1574352475.53366	6.900990906225092e+18	1.7622847672812122e+18	1574334475.53366		-0.010472	0.0925025	3.87812	0.0	0.0	0.0		-0.00468982							0.0	4.25828	4.29684	0.0	0.0	0.0	0.0	4.25828	4.29684	-1.0	0.0	0.0				3.0	0.0	0.0	3631.56940005367	2529.21379999709	3631.5694	2529.2138	3631.56720005367	2529.21079999709			-0.0	0.0	0.535563
2019-11-21 11:08:04.117980	1574352484.11798	6.900990906225092e+18	1.7622847672812122e+18	1574334484.11798		-0.010472	0.0925025	3.87812	0.0	0.0	0.0		-0.0102072							0.0	4.25828	4.29684	0.0	0.0	0.0	0.0	4.25828	4.29684	-1.0	0.0	0.0				3.0			3631.56940005367	2529.21379999709	3631.5694	2529.2138					-0.0	0.0	0.535563
2019-11-21 11:08:08.602200	1574352488.6022	6.900990906225092e+18	1.7622847672812122e+18	1574334488.6022		-0.010472	0.0925025	3.87812	0.0	0.0	0.0		-0.00744853							0.0			0.0	0.0		7.0			-1.0	0.0	0.0				255.0	0.0	0.0					3631.56720005367	2529.21079999709					0.53675
2019-11-21 11:08:13.012880	1574352493.01288	6.900990906225092e+18	1.7622847672812122e+18	1574334493.01288		-0.010472	0.0925025	3.87812	0.0	0.0	0.0		-0.0102072							0.0	4.40732	4.30465	0.0	0.0	0.0	7.0	4.40732	4.30465	-1.0	0.0	0.0				3.0			3631.56940005367	2529.21389999709	3631.5694	2529.2139					-0.0	0.0	0.53675
2019-11-21 11:08:17.515050	1574352497.51505	6.900990906225092e+18	1.7622847672812122e+18	1574334497.51505		-0.010472	0.0925025	3.87812	0.0	0.0	0.0		-0.00468982							0.0	4.55635	4.31246	0.0	0.0	0.0	7.0	4.55635	4.31246	-1.0	0.0	0.0				3.0			3631.56940005367	2529.21399999709	3631.5694	2529.214					-0.0	0.0	0.53675
2019-11-21 11:08:22.013240	1574352502.01324	6.900990906225092e+18	1.7622847672812122e+18	1574334502.01324		-0.010472	0.0925025	3.87812	0.0	0.00827615	0.00162916		0.000827615							0.0	4.55635	4.31246	0.0	0.0	0.0	7.0	4.55635	4.31246	-1.0	0.0	0.0				3.0	0.0	0.0	3631.56940005367	2529.21399999709	3631.5694	2529.214	3631.56720005367	2529.21079999709			-0.0	0.0	0.53675
2019-11-21 11:08:26.511660	1574352506.51166	6.900990906225092e+18	1.7622847672812122e+18	1574334506.51166		-0.010472	0.0925025	3.87812	0.0	0.0	-0.00211019		-0.0102072							0.0	4.55635	4.31246	0.0	0.0	0.0	7.0	4.55635	4.31246	-1.0	0.0	0.0				3.0			3631.56940005367	2529.21399999709	3631.5694	2529.214					-0.0	0.0	0.537938
2019-11-21 11:08:30.987340	1574352510.98734	6.900990906225092e+18	1.7622847672812122e+18	1574334510.98734		-0.010472	0.0925025	3.87812	0.0	0.0	0.0		-0.00468982		15.8125					0.0	4.55635	4.31246	0.0	0.0	0.0	7.0	4.55635	4.31246	-1.0	0.0	0.0				3.0	0.0	0.0	3631.56940005367	2529.21399999709	3631.5694	2529.214	3631.56720005367	2529.21079999709			-0.0	0.0	0.537938
2019-11-21 11:08:35.465480	1574352515.46548	6.900990906225092e+18	1.7622847672812122e+18	1574334515.46548		-0.010472	0.0925025	3.87812	0.0	0.0634504	0.0151759		0.00634505							0.0	4.55635	4.31246	0.0	0.0	0.0	0.0	4.55635	4.31246	-1.0	0.0	0.0				3.0			3631.56940005367	2529.21399999709	3631.5694	2529.214					-0.0	0.0	0.537938
2019-11-21 11:08:39.949430	1574352519.94943	6.900990906225092e+18	1.7622847672812122e+18	1574334519.94943		-0.010472	0.0925025	3.87812	0.0	0.00827615	-0.0117894		0.000827615							0.0	4.55635	4.31246	0.0	0.0	0.0	0.0	4.55635	4.31246	-1.0	0.0	0.0				3.0	0.0	0.0	3631.56940005367	2529.21399999709	3631.5694	2529.214	3631.56720005367	2529.21079999709			-0.0	0.0	0.539125
2019-11-21 11:08:44.422700	1574352524.4227	6.900990906225092e+18	1.7622847672812122e+18	1574334524.4227		-0.010472	0.0925025	3.87812	0.0	0.0	-0.00213468		-0.0102072							0.0	4.55635	4.31246	0.0	0.0	0.0	0.0	4.55635	4.31246	-1.0	0.0	0.0				3.0			3631.56940005367	2529.21399999709	3631.5694	2529.214					-0.0	0.0	0.539125
2019-11-21 11:08:48.895780	1574352528.89578	6.900990906225092e+18	1.7622847672812122e+18	1574334528.89578		-0.010472	0.0925025	3.87812	0.0	0.00827615	0.00162214		0.000827615							0.0			0.0	0.0		7.0			-1.0	0.0	0.0				255.0	0.0	0.0					3631.56720005367	2529.21079999709					0.539125
2019-11-21 11:08:53.299770	1574352533.29977	6.900990906225092e+18	1.7622847672812122e+18	1574334533.29977		-0.010472	0.0925025	3.87812	0.0	0.0	-0.00214297		-0.0019311							0.0	4.55635	4.31246	0.0	0.0	0.0	7.0	4.55635	4.31246	-1.0	0.0	0.0				3.0			3631.56940005367	2529.21399999709	3631.5694	2529.214					-0.0	0.0	0.539125
2019-11-21 11:08:57.801450	1574352537.80145	6.900990906225092e+18	1.7622847672812122e+18	1574334537.80145		-0.010472	0.0925025	3.87812	0.0	0.00827615	0.00184119		0.000827615							0.0	4.55635	4.31246	0.0	0.0	0.0	7.0	4.55635	4.31246	-1.0	0.0	0.0				3.0			3631.56940005367	2529.21399999709	3631.5694	2529.214					-0.0	0.0	0.540313
2019-11-21 11:09:02.305450	1574352542.30545	6.900990906225092e+18	1.7622847672812122e+18	1574334542.30545		-0.010472	0.0925025	3.87812	0.00312643	0.0	-0.00161992		-0.0019311							0.0	4.55635	4.31246	0.0	0.0	0.0	7.0	4.55635	4.31246	-1.0	0.0	0.0				3.0	0.0	0.0	3631.56940005367	2529.21399999709	3631.5694	2529.214	3631.56720005367	2529.21079999709			-0.0	0.0	0.540313
2019-11-21 11:09:06.802610	1574352546.80261	6.900990906225092e+18	1.7622847672812122e+18	1574334546.80261		-0.010472	0.0925025	3.87812	0.0	0.0	0.0		-0.00468982							0.0	4.55635	4.31246	0.0	0.0	0.0	7.0	4.55635	4.31246	-1.0	0.0	0.0				3.0			3631.56940005367	2529.21399999709	3631.5694	2529.214					-0.0	0.0	0.540313
2019-11-21 11:09:11.341310	1574352551.34131	6.900990906225092e+18	1.7622847672812122e+18	1574334551.34131		-0.010472	0.0925025	3.87812	0.00312643	0.0	0.0		-0.012966							0.0	4.54668	4.49712	0.0	0.0	0.0	7.0	4.54668	4.49712	-1.0	0.0	0.0				3.0	0.0	0.0	3631.56950005367	2529.21399999709	3631.5695	2529.214	3631.56720005367	2529.21079999709			-0.0	0.0	0.5415
2019-11-21 11:09:15.822420	1574352555.82242	6.900990906225092e+18	1.7622847672812122e+18	1574334555.82242		-0.010472	0.0925025	3.87812	0.0	0.00827615	0.00219468		0.000827615							0.0	4.54668	4.49712	0.0	0.0	0.0	7.0	4.54668	4.49712	-1.0	0.0	0.0				3.0			3631.56950005367	2529.21399999709	3631.5695	2529.214					-0.0	0.0	0.5415
2019-11-21 15:42:35.183900	1574368955.1839	-1.4813503197003592e+18	-6.177955088050961e+18	1574350955.1839	0.0	-0.0715585	0.0244346	3.20093	0.0531493	2.36859	0.0361005	-1.0	0.236859	0.0	15.7306	9.39255	0.0	0.0		0.0	7.14602	20.5569	0.0	0.0	0.0	0.0	7.14602	20.5569	-1.0	0.0	0.0	0.0	0.0	0.0	3.0	0.0	0.0	3631.08020005364	2528.45089999698	3631.0802	2528.4509	3631.56720005367	2529.21079999709	0.0	0.0	0.123756	0.338178	1.94394	0.0
2019-11-21 15:42:49.727170	1574368969.72717	-1.4813503197003592e+18	-6.177955088050961e+18	1574350969.72717		-0.0715585	0.0244346	3.20093	-0.00625286											0.0	7.80443	22.2578	0.0	0.0	0.0	0.0	7.80443	22.2578	-1.0	0.0	0.0				3.0			3631.08110005364	2528.45139999697	3631.0811	2528.4514					0.0877285	0.349262	1.94512
2019-11-21 15:42:54.103270	1574368974.10327	-1.4813503197003592e+18	-6.177955088050961e+18	1574350974.10327		-0.0715585	0.0244346	3.20093	-0.00312643											0.0			0.0	0.0		7.0			-1.0	0.0	0.0				255.0													1.94512
2019-11-21 15:42:58.276180	1574368978.27618	-1.4813503197003592e+18	-6.177955088050961e+18	1574350978.27618		-0.0715585	0.0244346	3.20093	-0.00625286	0.0	-0.179684		-0.0171157							0.0	8.6119	23.9665	0.0	0.0	0.0	7.0	8.6119	23.9665	-1.0	0.0	0.0				3.0			3631.08200005364	2528.45199999697	3631.082	2528.452					0.0841615	0.402858	1.94631
2019-11-21 15:43:02.645140	1574368982.64514	-1.4813503197003592e+18	-6.177955088050961e+18	1574350982.64514		-0.0715585	0.0244346	3.20093	-0.00625286											0.0	8.98185	25.4672	0.0	0.0	0.0	7.0	8.98185	25.4672	-1.0	0.0	0.0				3.0			3631.08280005364	2528.45229999697	3631.0828	2528.4523					0.115926	0.448252	1.94631
2019-11-21 15:43:06.973110	1574368986.97311	-1.4813503197003592e+18	-6.177955088050961e+18	1574350986.97311		-0.0715585	0.0244346	3.20093	-0.00312643											0.0	9.65956	26.7988	0.0	0.0	0.0	7.0	9.65956	26.7988	-1.0	0.0	0.0				3.0			3631.08350005364	2528.45279999697	3631.0835	2528.4528					0.221129	0.347102	1.94631
2019-11-21 15:58:44.979580	1574369924.97958	1.899544052259741e+18	4.505483209791582e+18	1574351924.97958	0.0	-0.0802851	0.18326	3.22362	0.00625286	0.0	0.0	-1.0	-0.00248432	0.0	15.7247	11.2024	0.0	0.0		0.0	0.839532	9.67266	0.0	0.0	0.0	0.0	0.839532	9.67266	-1.0	0.0	0.0	0.0	0.0	0.0	3.0	0.0	0.0	3631.17520005364	2528.48669999698	3631.1752	2528.4867	3631.56720005367	2529.21079999709	0.0	0.0	0.0	0.0	2.04013	0.0
2019-11-21 15:58:58.009400	1574369938.0094	1.899544052259741e+18	4.505483209791582e+18	1574351938.0094		-0.0942478	0.136136	3.26726	0.00625286	0.0	0.0		-0.00248432		15.7218	10.9032				0.0	1.09903	10.4269	0.0	0.0	0.0	0.0	1.09903	10.4269	-1.0	0.0	0.0				3.0			3631.17560005364	2528.48689999698	3631.1756	2528.4869					0.0683069	0.247987	2.04013
2019-11-21 15:59:02.784330	1574369942.78433	1.899544052259741e+18	4.505483209791582e+18	1574351942.78433		-0.0575959	0.165806	3.22362	0.00625286	0.0	0.0		-0.00248432		15.7182	10.1221				0.0	1.19981	11.358	0.0	0.0	0.0	7.0	1.19981	11.358	-1.0	0.0	0.0				3.0			3631.17610005364	2528.48699999698	3631.1761	2528.487					-0.0697047	0.193612	2.04013
2019-11-21 15:59:07.332060	1574369947.33206	1.899544052259741e+18	4.505483209791582e+18	1574351947.33206		0.0418879	0.0593412	3.23584	0.00625286	0.0	0.0		-0.00248432		15.7177	9.3097				0.0	1.2813	12.6584	0.0	0.0	0.0	7.0	1.2813	12.6584	-1.0	0.0	0.0				3.0			3631.17680005364	2528.48709999698	3631.1768	2528.4871					-0.0	0.0	2.04131
2019-11-21 15:59:11.703950	1574369951.70395	1.899544052259741e+18	4.505483209791582e+18	1574351951.70395		0.0418879	0.101229	3.17475	0.00312643	0.0303639	0.0088216		0.00303639		15.7177	9.33937				0.0	1.39174	13.4049	0.0	0.0	0.0	7.0	1.39174	13.4049	-1.0	0.0	0.0				3.0			3631.17720005364	2528.48719999698	3631.1772	2528.4872					-0.0	0.0	2.04131
2019-11-21 15:59:16.130650	1574369956.13065	1.899544052259741e+18	4.505483209791582e+18	1574351956.13065		0.015708	0.0977384	3.26551	0.00625286	0.113175	0.0192673		0.0113175		15.7171	9.34679				0.0	1.94934	14.1747	0.0	0.0	0.0	7.0	1.94934	14.1747	-1.0	0.0	0.0				3.0			3631.17760005364	2528.48759999698	3631.1776	2528.4876					-0.0	0.0	2.04131
2019-11-21 15:59:20.568700	1574369960.5687	1.899544052259741e+18	4.505483209791582e+18	1574351960.5687		0.0366519	0.0767945	3.27249	0.00937929	0.113175	0.0		0.0113175		15.7169	9.34391				0.0	1.76167	14.9056	0.0	0.0	0.0	7.0	1.76167	14.9056	-1.0	0.0	0.0				3.0			3631.17800005364	2528.48749999698	3631.178	2528.4875					-0.0840438	0.297005	2.0425
2019-11-21 15:59:24.991670	1574369964.99167	1.899544052259741e+18	4.505483209791582e+18	1574351964.99167		0.0	0.0785398	3.28995	0.00625286	0.0855711	-0.00625081		0.00855711		15.7169	9.34267				0.0	2.29031	16.2294	0.0	0.0	0.0	0.0	2.29031	16.2294	-1.0	0.0	0.0				3.0			3631.17870005364	2528.48789999698	3631.1787	2528.4879					-0.0560292	0.198003	2.0425
2019-11-21 15:59:29.414860	1574369969.41486	1.899544052259741e+18	4.505483209791582e+18	1574351969.41486		0.0645772	0.0715585	3.31438	0.0	0.0303639	-0.0126274		0.00303639		15.7165	9.33567				0.0	2.2517	16.9681	0.0	0.0	0.0	0.0	2.2517	16.9681	-1.0	0.0	0.0				3.0			3631.17910005364	2528.48789999698	3631.1791	2528.4879					-0.0560292	0.198003	2.0425
2019-11-21 15:59:33.834500	1574369973.8345	1.899544052259741e+18	4.505483209791582e+18	1574351973.8345	0.0	0.0541052	0.0750492	3.43481	0.00625286	0.0579675	0.00621842		0.00579675		15.7168	9.33154				0.0			0.0	0.0		7.0	2.2517	16.9681	-1.0	0.0	0.0				1.0			3631.17910005364	2528.48789999698							0.0	0.0	2.04369
2019-11-21 15:59:38.109620	1574369978.10962	1.899544052259741e+18	4.505483209791582e+18	1574351978.10962		0.0383972	0.0925025	3.31962	0.00312643	0.0579675	0.0		0.00579675		15.717	9.32866				0.0	2.51119	17.7223	0.0	0.0	0.0	7.0	2.51119	17.7223	-1.0	0.0	0.0				3.0			3631.17950005364	2528.48809999698	3631.1795	2528.4881					0.0	0.0	2.04369
2019-11-21 15:59:42.580720	1574369982.58072	1.899544052259741e+18	4.505483209791582e+18	1574351982.58072		0.0366519	0.109956	3.29169	0.00625286	0.0579675	0.0		0.00579675		15.7168	9.32289				0.0	2.47258	18.461	0.0	0.0	0.0	7.0	2.47258	18.461	-1.0	0.0	0.0				3.0			3631.17990005364	2528.48809999698	3631.1799	2528.4881					0.0	0.0	2.04369
2019-11-21 15:59:47.048250	1574369987.04825	1.899544052259741e+18	4.505483209791582e+18	1574351987.04825		-0.010472	0.0663225	3.25329	0.00937929	0.0855711	0.00613959		0.00855711		15.7168	9.31835				0.0	2.58302	19.2074	0.0	0.0	0.0	7.0	2.58302	19.2074	-1.0	0.0	0.0				3.0			3631.18030005364	2528.48819999698	3631.1803	2528.4882					0.0	0.0	2.04487
2019-11-21 15:59:51.495940	1574369991.49594	1.899544052259741e+18	4.505483209791582e+18	1574351991.49594		0.0139626	0.0506145	3.40339	0.00937929	0.113175	0.0061947		0.0113175		15.7169	9.31547				0.0	2.54441	19.9461	0.0	0.0	0.0	7.0	2.54441	19.9461	-1.0	0.0	0.0				3.0			3631.18070005364	2528.48819999698	3631.1807	2528.4882					-0.0560292	0.198003	2.04487
2019-11-21 15:59:55.923740	1574369995.92374	1.899544052259741e+18	4.505483209791582e+18	1574351995.92374		0.00872665	0.0680678	3.36325	0.0156321	0.00276036	-0.0258885		0.000276036		15.7165	9.313				0.0	2.65485	20.6925	0.0	0.0	0.0	7.0	2.65485	20.6925	-1.0	0.0	0.0				3.0			3631.18110005364	2528.48829999698	3631.1811	2528.4883					-0.0700365	0.247504	2.04606
2019-11-21 16:00:00.372100	1574370000.3721	1.899544052259741e+18	4.505483209791582e+18	1574352000.3721		0.0558505	0.0663225	3.50637	0.0125057	0.0579675	0.0122601		0.00579675		15.7164	9.3064				0.0	2.75564	21.6236	0.0	0.0	0.0	7.0	2.75564	21.6236	-1.0	0.0	0.0				3.0			3631.18160005364	2528.48839999698	3631.1816	2528.4884					-0.0315606	0.151072	2.04606
2019-11-21 16:00:04.795720	1574370004.79572	1.899544052259741e+18	4.505483209791582e+18	1574352004.79572		0.0314159	0.0837758	3.47146	0.0156321	0.0579675	0.0		0.00579675		15.7164	9.30228				0.0	3.01514	22.3779	0.0	0.0	0.0	0.0	3.01514	22.3779	-1.0	0.0	0.0				3.0			3631.18200005364	2528.48859999698	3631.182	2528.4886					-0.0	0.0	2.04606
2019-11-21 16:00:09.220210	1574370009.22021	1.899544052259741e+18	4.505483209791582e+18	1574352009.22021		-0.0279253	0.0453786	3.54302	0.0187586	0.0	-0.0131804		-0.00248432		15.7163	9.30063				0.0	3.12558	23.1243	0.0	0.0	0.0	0.0	3.12558	23.1243	-1.0	0.0	0.0				3.0			3631.18240005364	2528.48869999698	3631.1824	2528.4887					-0.0	0.0	2.04725
2019-11-21 16:00:13.644260	1574370013.64426	1.899544052259741e+18	4.505483209791582e+18	1574352013.64426	0.0	0.020944	0.0506145	3.57094	0.0156321	0.0579675	0.0129972		0.00579675		15.7157	9.29362				0.0			0.0	0.0		7.0	3.12558	23.1243	-1.0	0.0	0.0				1.0			3631.18240005364	2528.48869999698							-0.0	0.0	2.04725
2019-11-21 16:00:17.933470	1574370017.93347	1.899544052259741e+18	4.505483209791582e+18	1574352017.93347		0.00174533	0.0959931	3.52906	0.0156321	0.168382	0.0253012		0.0168382		15.716	9.2862				0.0	3.07731	24.0476	0.0	0.0	0.0	7.0	3.07731	24.0476	-1.0	0.0	0.0				3.0			3631.18290005364	2528.48869999698	3631.1829	2528.4887					-0.0	0.0	2.04725
2019-11-21 16:00:22.375370	1574370022.37537	1.899544052259741e+18	4.505483209791582e+18	1574352022.37537		0.0418879	0.0907571	3.55873	0.0156321	0.0855711	-0.0186175		0.00855711		15.7157	9.28497				0.0	3.49551	24.625	0.0	0.0	0.0	7.0	3.49551	24.625	-1.0	0.0	0.0				3.0			3631.18320005364	2528.48899999698	3631.1832	2528.489					-0.0	0.0	2.04725
2019-11-21 16:00:26.823240	1574370026.82324	1.899544052259741e+18	4.505483209791582e+18	1574352026.82324		0.010472	0.0541052	3.62854	0.0187586	0.0303639	-0.0123396		0.00303639		15.7156	9.28126				0.0	3.30785	25.3559	0.0	0.0	0.0	7.0	3.30785	25.3559	-1.0	0.0	0.0				3.0			3631.18360005364	2528.48889999698	3631.1836	2528.4889					-0.0710547	0.193121	2.04844
2019-11-21 16:00:31.253450	1574370031.25345	1.899544052259741e+18	4.505483209791582e+18	1574352031.25345		0.020944	0.0541052	3.64425	0.021885	0.0855711	0.0120225		0.00855711		15.7157	9.27755				0.0	3.41829	26.1023	0.0	0.0	0.0	7.0	3.41829	26.1023	-1.0	0.0	0.0				3.0			3631.18400005364	2528.48899999698	3631.184	2528.489					-0.0888184	0.241401	2.04844
2019-11-21 16:00:35.677430	1574370035.67743	1.899544052259741e+18	4.505483209791582e+18	1574352035.67743		0.0296706	0.0820305	3.71406	-0.00312643	0.00276036	-0.0201192		0.000276036		15.7156	9.27137				0.0	3.37968	26.841	0.0	0.0	0.0	7.0	3.37968	26.841	-1.0	0.0	0.0				3.0			3631.18440005364	2528.48899999698	3631.1844	2528.489					-0.0	0.0	2.04962
2019-11-21 16:00:40.121460	1574370040.12146	1.899544052259741e+18	4.505483209791582e+18	1574352040.12146		0.0279253	0.115192	3.70184	0.0	0.0303639	0.00619748		0.00303639		15.7154	9.26683				0.0	3.63917	27.5952	0.0	0.0	0.0	0.0	3.63917	27.5952	-1.0	0.0	0.0				3.0			3631.18480005364	2528.48919999698	3631.1848	2528.4892					-0.0	0.0	2.04962
2019-11-21 16:00:44.547090	1574370044.54709	1.899544052259741e+18	4.505483209791582e+18	1574352044.54709		0.0139626	0.0907571	3.6425	-0.00625286	0.0303639	0.0		0.00303639		15.7157	9.26271				0.0	3.74961	28.3416	0.0	0.0	0.0	0.0	3.74961	28.3416	-1.0	0.0	0.0				3.0			3631.18520005364	2528.48929999698	3631.1852	2528.4893					-0.0710547	0.193121	2.04962
2019-11-21 16:00:48.973850	1574370048.97385	1.899544052259741e+18	4.505483209791582e+18	1574352048.97385	0.0	0.020944	0.0698132	3.67566	0.0	0.0303639	0.0		0.00303639		15.7151	9.25982				0.0			0.0	0.0		7.0	3.74961	28.3416	-1.0	0.0	0.0				1.0			3631.18520005364	2528.48929999698							0.0	0.0	2.05081
2019-11-21 16:00:53.235470	1574370053.23547	1.899544052259741e+18	4.505483209791582e+18	1574352053.23547		0.0226893	0.106465	3.57269	-0.00312643	0.0579675	0.00634419		0.00579675		15.7147	9.25488				0.0	3.86005	29.0881	0.0	0.0	0.0	7.0	3.86005	29.0881	-1.0	0.0	0.0				3.0			3631.18560005364	2528.48939999698	3631.1856	2528.4894					0.0	0.0	2.05081
2019-11-21 16:00:57.679470	1574370057.67947	1.899544052259741e+18	4.505483209791582e+18	1574352057.67947		0.00872665	0.0994838	3.42608	-0.00937929	1.60377	0.34374		0.160377		15.7148	9.24993				0.0	3.82144	29.8267	0.0	0.0	0.0	7.0	3.82144	29.8267	-1.0	0.0	0.0				3.0			3631.18600005364	2528.48939999698	3631.186	2528.4894					0.0	0.0	2.05081
2019-11-21 16:01:02.125310	1574370062.12531	1.899544052259741e+18	4.505483209791582e+18	1574352062.12531		0.020944	0.0767945	3.28995	-0.00312643	0.223589	-0.310432		0.0223589		15.7145	9.24457				0.0	3.93188	30.5732	0.0	0.0	0.0	7.0	3.93188	30.5732	-1.0	0.0	0.0				3.0			3631.18640005364	2528.48949999698	3631.1864	2528.4895					-0.053291	0.144841	2.052
2019-11-21 16:01:06.573210	1574370066.57321	1.899544052259741e+18	4.505483209791582e+18	1574352066.57321		0.0122173	0.0837758	3.31089	-0.00625286	0.00276036	-0.0494245		0.000276036		15.7148	9.24334				0.0	3.90292	31.1272	0.0	0.0	0.0	7.0	3.90292	31.1272	-1.0	0.0	0.0				3.0			3631.18670005364	2528.48949999698	3631.1867	2528.4895					-0.0703801	0.193368	2.052
2019-11-21 16:01:11.002440	1574370071.00244	1.899544052259741e+18	4.505483209791582e+18	1574352071.00244		0.0314159	0.0645772	3.18697	-0.00625286	0.113175	0.0256004		0.0113175		15.7153	9.23757				0.0	3.85466	32.0505	0.0	0.0	0.0	7.0	3.85466	32.0505	-1.0	0.0	0.0				3.0			3631.18720005364	2528.48949999698	3631.1872	2528.4895					-0.0703801	0.193368	2.052
2019-11-21 16:01:15.430270	1574370075.43027	1.899544052259741e+18	4.505483209791582e+18	1574352075.43027		0.0401426	0.101229	3.04036	-0.00625286	0.140778	0.0062579		0.0140778		15.7149	9.2318				0.0	3.78709	33.3432	0.0	0.0	0.0	7.0	3.78709	33.3432	-1.0	0.0	0.0				3.0			3631.18790005364	2528.48949999698	3631.1879	2528.4895					-0.140865	0.150006	2.05319
2019-11-21 16:01:19.858370	1574370079.85837	1.899544052259741e+18	4.505483209791582e+18	1574352079.85837		0.00523599	0.0663225	2.89899	-0.00625286	0.0855711	-0.0124229		0.00855711		15.7149	9.22932				0.0	3.74848	34.0818	0.0	0.0	0.0	0.0	3.74848	34.0818	-1.0	0.0	0.0				3.0			3631.18830005364	2528.48949999698	3631.1883	2528.4895					-0.0264405	0.25586	2.05319
2019-11-21 16:01:24.280180	1574370084.28018	1.899544052259741e+18	4.505483209791582e+18	1574352084.28018		-0.0366519	0.0872665	2.83616	-0.00625286	0.113175	0.00628497		0.0113175		15.7156	9.22603				0.0	3.70987	34.8205	0.0	0.0	0.0	0.0	3.70987	34.8205	-1.0	0.0	0.0				3.0			3631.18870005364	2528.48949999698	3631.1887	2528.4895					-0.0211524	0.204688	2.05319
2019-11-21 16:01:28.702640	1574370088.70264	1.899544052259741e+18	4.505483209791582e+18	1574352088.70264	0.0	-0.0418879	0.0575959	2.77682	-0.00625286	0.0303639	-0.0188249		0.00303639		15.7153	9.22149				0.0			0.0	0.0		7.0	3.70987	34.8205	-1.0	0.0	0.0				1.0			3631.18870005364	2528.48949999698							0.0	0.0	2.05437
2019-11-21 16:01:32.978150	1574370092.97815	1.899544052259741e+18	4.505483209791582e+18	1574352092.97815		0.00523599	0.0698132	2.71399	-0.00312643	0.0	-0.00235836		-0.00524468		15.7151	9.21119				0.0	3.75274	36.8596	0.0	0.0	0.0	0.0	3.75274	36.8596	-1.0	0.0	0.0				3.0			3631.18980005364	2528.48959999698	3631.1898	2528.4896					-0.0211524	0.204688	2.05556
2019-11-21 16:01:44.886750	1574370104.88675	1.899544052259741e+18	4.505483209791582e+18	1574352104.88675		-0.020944	0.0785398	2.73144	-0.00625286	0.0	0.0		-0.00248432		15.7156	9.20913				0.0	3.86318	37.606	0.0	0.0	0.0	0.0	3.86318	37.606	-1.0	0.0	0.0				3.0			3631.19020005364	2528.48969999698	3631.1902	2528.4897					-0.0	0.0	2.05556
2019-11-21 16:01:49.310820	1574370109.31082	1.899544052259741e+18	4.505483209791582e+18	1574352109.31082		0.0349066	0.0575959	2.72271	-0.0125057	0.113175	0.0258095		0.0113175		15.7149	9.20459				0.0	3.97362	38.3525	0.0	0.0	0.0	0.0	3.97362	38.3525	-1.0	0.0	0.0				3.0			3631.19060005364	2528.48979999698	3631.1906	2528.4898					-0.0264405	0.25586	2.05556
2019-11-21 16:01:53.735720	1574370113.73572	1.899544052259741e+18	4.505483209791582e+18	1574352113.73572	0.0	0.00872665	0.10472	2.74017	-0.0125057	0.0855711	-0.0061753		0.00855711		15.7146	9.20212				0.0			0.0	0.0		7.0	3.97362	38.3525	-1.0	0.0	0.0				1.0			3631.19060005364	2528.48979999698							0.0	0.0	2.05675
2019-11-21 16:01:58.018250	1574370118.01825	1.899544052259741e+18	4.505483209791582e+18	1574352118.01825		-0.010472	0.0750492	2.77507	-0.00937929	0.0	-0.019479		-0.00248432		15.715	9.19429				0.0	4.09372	38.9142	0.0	0.0	0.0	7.0	4.09372	38.9142	-1.0	0.0	0.0				3.0			3631.19090005364	2528.48989999698	3631.1909	2528.4899					0.0	0.0	2.05675
2019-11-21 16:02:02.467680	1574370122.46768	1.899544052259741e+18	4.505483209791582e+18	1574352122.46768		0.00698132	0.0785398	2.85187	-0.00937929	0.00276036	0.000621562		0.000276036		15.7149	9.19429				0.0	4.35321	39.6685	0.0	0.0	0.0	7.0	4.35321	39.6685	-1.0	0.0	0.0				3.0			3631.19130005364	2528.49009999698	3631.1913	2528.4901					-0.0211524	0.204688	2.05675
2019-11-21 16:02:06.915040	1574370126.91504	1.899544052259741e+18	4.505483209791582e+18	1574352126.91504		0.0174533	0.0488692	2.81696	-0.0125057	0.168382	0.0370435		0.0168382		15.7151	9.18687				0.0	4.46365	40.4149	0.0	0.0	0.0	7.0	4.46365	40.4149	-1.0	0.0	0.0				3.0			3631.19170005364	2528.49019999698	3631.1917	2528.4902					-0.0	0.0	2.05794
2019-11-21 16:02:11.358150	1574370131.35815	1.899544052259741e+18	4.505483209791582e+18	1574352131.35815		0.015708	0.0349066	2.83616	-0.00937929	0.0	-0.0380094		-0.00248432		15.7156	9.18604				0.0	4.42504	41.1536	0.0	0.0	0.0	7.0	4.42504	41.1536	-1.0	0.0	0.0				3.0			3631.19210005364	2528.49019999698	3631.1921	2528.4902					-0.214805	0.221662	2.05794
2019-11-21 16:02:15.971680	1574370135.97168	1.899544052259741e+18	4.505483209791582e+18	1574352135.97168		-0.00872665	0.0296706	2.8222	-0.00937929	0.0855711	0.0191391		0.00855711		15.7151	9.18398				0.0	3.92962	42.0535	0.0	0.0	0.0	7.0	3.92962	42.0535	-1.0	0.0	0.0				3.0			3631.19260005364	2528.48989999698	3631.1926	2528.4899					-0.143203	0.147774	2.05794
2019-11-21 16:02:20.407710	1574370140.40771	1.899544052259741e+18	4.505483209791582e+18	1574352140.40771		0.0261799	0.0767945	2.79253	-0.0125057	0.0	-0.0190964		-0.00248432		15.7151	9.17656				0.0	4.03041	42.9847	0.0	0.0	0.0	7.0	4.03041	42.9847	-1.0	0.0	0.0				3.0			3631.19310005364	2528.48999999698	3631.1931	2528.49					-0.0	0.0	2.05912
2019-11-21 16:02:24.836330	1574370144.83633	1.899544052259741e+18	4.505483209791582e+18	1574352144.83633		-0.00698132	0.0977384	2.79078	-0.00625286	0.0855711	0.01936		0.00855711		15.7155	9.17656				0.0	4.00145	43.5386	0.0	0.0	0.0	0.0	4.00145	43.5386	-1.0	0.0	0.0				3.0			3631.19340005364	2528.48999999698	3631.1934	2528.49					-0.147283	0.271262	2.05912
2019-11-21 16:02:29.258330	1574370149.25833	1.899544052259741e+18	4.505483209791582e+18	1574352149.25833		0.0366519	0.0977384	2.72446	-0.0156321	0.140778	0.0126448		0.0140778		15.7147	9.16337				0.0	4.09258	44.6544	0.0	0.0	0.0	0.0	4.09258	44.6544	-1.0	0.0	0.0				3.0			3631.19400005364	2528.49009999698	3631.194	2528.4901					-0.122736	0.226051	2.05912
2019-11-21 16:02:33.680020	1574370153.68002	1.899544052259741e+18	4.505483209791582e+18	1574352153.68002	0.0	0.015708	0.0715585	2.79951	-0.0125057	0.0855711	-0.0124005		0.00855711		15.7149	9.16585				0.0			0.0	0.0		7.0	4.09258	44.6544	-1.0	0.0	0.0				1.0			3631.19400005364	2528.49009999698							0.0	0.0	2.06031
2019-11-21 16:02:38.120880	1574370158.12088	1.899544052259741e+18	4.505483209791582e+18	1574352158.12088		0.0349066	0.0575959	2.88328	-0.0156321	0.0579675	-0.0060574		0.00579675		15.7152	9.16502				0.0	4.19337	45.5855	0.0	0.0	0.0	7.0	4.19337	45.5855	-1.0	0.0	0.0				3.0			3631.19450005364	2528.49019999698	3631.1945	2528.4902					0.0	0.0	2.06031
2019-11-21 16:02:42.571560	1574370162.57156	1.899544052259741e+18	4.505483209791582e+18	1574352162.57156		0.015708	0.0471239	2.86234	-0.00625286	0.0579675	0.0		0.00579675		15.715	9.16008				0.0	4.30381	46.332	0.0	0.0	0.0	7.0	4.30381	46.332	-1.0	0.0	0.0				3.0			3631.19490005364	2528.49029999698	3631.1949	2528.4903					-0.0981887	0.180841	2.06031
2019-11-21 16:02:47.014040	1574370167.01404	1.899544052259741e+18	4.505483209791582e+18	1574352167.01404		0.00174533	0.0977384	2.90946	-0.0125057	0.00276036	-0.0123866		0.000276036		15.7152	9.16008				0.0	4.41425	47.0784	0.0	0.0	0.0	7.0	4.41425	47.0784	-1.0	0.0	0.0				3.0			3631.19530005364	2528.49039999698	3631.1953	2528.4904					-0.0	0.0	2.0615
2019-11-21 16:02:51.461820	1574370171.46182	1.899544052259741e+18	4.505483209791582e+18	1574352171.46182		0.0279253	0.0925025	2.91994	-0.0125057	0.140778	0.0308834		0.0140778		15.7147	9.15266				0.0	4.52469	47.8249	0.0	0.0	0.0	7.0	4.52469	47.8249	-1.0	0.0	0.0				3.0			3631.19570005365	2528.49049999698	3631.1957	2528.4905					-0.122736	0.226051	2.0615
2019-11-21 16:02:55.890750	1574370175.89075	1.899544052259741e+18	4.505483209791582e+18	1574352175.89075		0.0453786	0.0680678	2.92168	-0.00937929	0.140778	0.0		0.0140778		15.7144	9.15225				0.0	4.78418	48.5791	0.0	0.0	0.0	7.0	4.78418	48.5791	-1.0	0.0	0.0				3.0			3631.19610005364	2528.49069999698	3631.1961	2528.4907					-0.0	0.0	2.06269
2019-11-21 16:03:00.312350	1574370180.31235	1.899544052259741e+18	4.505483209791582e+18	1574352180.31235		0.0	0.0837758	2.99499	-0.0125057	0.0	-0.0318503		-0.00524468		15.7143	9.14854				0.0	4.75523	49.1331	0.0	0.0	0.0	7.0	4.75523	49.1331	-1.0	0.0	0.0				3.0			3631.19640005364	2528.49069999698	3631.1964	2528.4907					-0.0	0.0	2.06269
2019-11-21 16:03:04.740600	1574370184.7406	1.899544052259741e+18	4.505483209791582e+18	1574352184.7406		-0.0191986	0.0558505	3.03687	-0.0125057	0.0	0.0		-0.00248432		15.7146	9.14441				0.0	5.01472	49.8873	0.0	0.0	0.0	0.0	5.01472	49.8873	-1.0	0.0	0.0				3.0			3631.19680005364	2528.49089999698	3631.1968	2528.4909					-0.0	0.0	2.06269
2019-11-21 16:03:09.164760	1574370189.16476	1.899544052259741e+18	4.505483209791582e+18	1574352189.16476		0.0226893	0.0593412	3.12588	-0.0125057	0.168382	0.0379837		0.0168382		15.7141	9.14277				0.0	5.12516	50.6338	0.0	0.0	0.0	0.0	5.12516	50.6338	-1.0	0.0	0.0				3.0			3631.19720005364	2528.49099999698	3631.1972	2528.491					-0.0	0.0	2.06387
2019-11-21 16:03:13.587590	1574370193.58759	1.899544052259741e+18	4.505483209791582e+18	1574352193.58759	0.0	-0.00174533	0.106465	3.18348	-0.00937929	0.0579675	-0.0247899		0.00579675		15.7139	9.14029				0.0			0.0	0.0		7.0	5.12516	50.6338	-1.0	0.0	0.0				1.0			3631.19720005364	2528.49099999698							-0.0	0.0	2.06387
2019-11-21 16:03:17.884770	1574370197.88477	1.899544052259741e+18	4.505483209791582e+18	1574352197.88477		-0.0331613	0.0820305	3.16079	-0.0125057	0.0855711	0.00630075		0.00855711		15.7144	9.13452				0.0	5.38465	51.388	0.0	0.0	0.0	7.0	5.38465	51.388	-1.0	0.0	0.0				3.0			3631.19760005364	2528.49119999698	3631.1976	2528.4912					-0.0736415	0.135631	2.06387
2019-11-21 16:03:22.330630	1574370202.33063	1.899544052259741e+18	4.505483209791582e+18	1574352202.33063		-0.0296706	0.102974	3.19221	-0.00625286	0.140778	0.0124173		0.0140778		15.7143	9.13122				0.0	5.50474	51.9498	0.0	0.0	0.0	7.0	5.50474	51.9498	-1.0	0.0	0.0				3.0			3631.19790005364	2528.49129999698	3631.1979	2528.4913					-0.0	0.0	2.06387
2019-11-21 16:03:26.773350	1574370206.77335	1.899544052259741e+18	4.505483209791582e+18	1574352206.77335		0.0139626	0.0453786	3.2149	-0.0125057	0.00276036	-0.0309249		0.000276036		15.7145	9.12958				0.0	5.77389	52.5194	0.0	0.0	0.0	7.0	5.77389	52.5194	-1.0	0.0	0.0				3.0			3631.19820005364	2528.49149999698	3631.1982	2528.4915					-0.122736	0.226051	2.06506
2019-11-21 16:03:31.209010	1574370211.20901	1.899544052259741e+18	4.505483209791582e+18	1574352211.20901		0.0331613	0.111701	3.32485	-0.0125057	0.113175	0.0248289		0.0113175		15.7149	9.12628				0.0	5.57657	53.4349	0.0	0.0	0.0	7.0	5.57657	53.4349	-1.0	0.0	0.0				3.0			3631.19870005364	2528.49139999698	3631.1987	2528.4914					-0.0981887	0.180841	2.06506
2019-11-21 16:03:35.643830	1574370215.64383	1.899544052259741e+18	4.505483209791582e+18	1574352215.64383		0.0226893	0.120428	3.35103	-0.0125057	0.0579675	-0.0128329		0.00579675		15.7145	9.12298				0.0	5.69666	53.9967	0.0	0.0	0.0	7.0	5.69666	53.9967	-1.0	0.0	0.0				3.0			3631.19900005364	2528.49149999698	3631.199	2528.4915					-0.0	0.0	2.06625
2019-11-21 16:03:40.068390	1574370220.06839	1.899544052259741e+18	4.505483209791582e+18	1574352220.06839		0.020944	0.0715585	3.25504	-0.00937929	1.96261	0.429168		0.196261		15.7149	9.12092				0.0	5.95616	54.7509	0.0	0.0	0.0	0.0	5.95616	54.7509	-1.0	0.0	0.0				3.0			3631.19940005364	2528.49169999698	3631.1994	2528.4917					-0.122736	0.226051	2.06625
2019-11-21 16:03:44.493740	1574370224.49374	1.899544052259741e+18	4.505483209791582e+18	1574352224.49374		-0.00872665	0.0663225	3.23759	-0.00937929	0.0579675	-0.429943		0.00579675		15.7154	9.11968				0.0	5.91754	55.4896	0.0	0.0	0.0	0.0	5.91754	55.4896	-1.0	0.0	0.0				3.0			3631.19980005364	2528.49169999698	3631.1998	2528.4917					-0.0981887	0.180841	2.06625
2019-11-21 16:03:48.914340	1574370228.91434	1.899544052259741e+18	4.505483209791582e+18	1574352228.91434	0.0	0.00523599	0.0680678	3.31089	-0.0125057	0.168382	0.0253186		0.0168382		15.7147	9.11432				0.0			0.0	0.0		7.0	5.91754	55.4896	-1.0	0.0	0.0				1.0			3631.19980005364	2528.49169999698							0.0	0.0	2.06744
2019-11-21 16:03:53.181950	1574370233.18195	1.899544052259741e+18	4.505483209791582e+18	1574352233.18195		-0.00872665	0.0698132	3.30565	-0.00937929	0.0855711	-0.0189022		0.00855711		15.7149	9.11268				0.0	6.17704	56.2438	0.0	0.0	0.0	7.0	6.17704	56.2438	-1.0	0.0	0.0				3.0			3631.20020005364	2528.49189999698	3631.2002	2528.4919					0.0730551	0.24663	2.06744
2019-11-21 16:03:57.632200	1574370237.6322	1.899544052259741e+18	4.505483209791582e+18	1574352237.6322		0.00872665	0.0715585	3.34929	-0.00937929	0.0303639	-0.0122956		0.00303639		15.715	9.10897				0.0	6.28748	56.9903	0.0	0.0	0.0	7.0	6.28748	56.9903	-1.0	0.0	0.0				3.0			3631.20060005364	2528.49199999698	3631.2006	2528.492					0.0	0.0	2.06744
2019-11-21 16:04:02.077300	1574370242.0773	1.899544052259741e+18	4.505483209791582e+18	1574352242.0773		0.0139626	0.0628319	3.33707	-0.0156321	0.0855711	0.0124734		0.00855711		15.7144	9.10567				0.0	6.25852	57.5443	0.0	0.0	0.0	7.0	6.25852	57.5443	-1.0	0.0	0.0				3.0			3631.20090005365	2528.49199999698	3631.2009	2528.492					-0.144434	0.272789	2.06862
2019-11-21 16:04:06.524410	1574370246.52441	1.899544052259741e+18	4.505483209791582e+18	1574352246.52441		0.00174533	0.0802851	3.30565	-0.00937929	0.0	-0.0191563		-0.00524468		15.7145	9.09949				0.0	6.66706	58.3063	0.0	0.0	0.0	7.0	6.66706	58.3063	-1.0	0.0	0.0				3.0			3631.20130005364	2528.49229999698	3631.2013	2528.4923					-0.0	0.0	2.06862
2019-11-21 16:04:10.947420	1574370250.94742	1.899544052259741e+18	4.505483209791582e+18	1574352250.94742		-0.0174533	0.0855211	3.29169	-0.0156321	0.0303639	0.00701894		0.00303639		15.7144	9.10072				0.0	6.7775	59.0528	0.0	0.0	0.0	7.0	6.7775	59.0528	-1.0	0.0	0.0				3.0			3631.20170005365	2528.49239999698	3631.2017	2528.4924					-0.0	0.0	2.06862
2019-11-21 16:04:15.368680	1574370255.36868	1.899544052259741e+18	4.505483209791582e+18	1574352255.36868		-0.0174533	0.0698132	3.36499	-0.0125057	0.140778	0.024975		0.0140778		15.7142	9.09784				0.0	6.88794	59.7992	0.0	0.0	0.0	7.0	6.88794	59.7992	-1.0	0.0	0.0				3.0			3631.20210005365	2528.49249999698	3631.2021	2528.4925					-0.0962896	0.181859	2.06981
2019-11-21 16:04:19.799800	1574370259.7998	1.899544052259741e+18	4.505483209791582e+18	1574352259.7998		-0.129154	0.0715585	3.37721	-0.00937929	0.0579675	-0.0186133		0.00579675		15.7143	9.09413				0.0	6.99838	60.5457	0.0	0.0	0.0	0.0	6.99838	60.5457	-1.0	0.0	0.0				3.0			3631.20250005365	2528.49259999698	3631.2025	2528.4926					-0.0	0.0	2.06981
2019-11-21 16:04:24.232060	1574370264.23206	1.899544052259741e+18	4.505483209791582e+18	1574352264.23206		-0.261799	0.0366519	3.3807	-0.00625286	1.1069	0.237316		0.11069		15.7143	9.08135				0.0	7.11847	61.1074	0.0	0.0	0.0	0.0	7.11847	61.1074	-1.0	0.0	0.0				3.0			3631.20280005364	2528.49269999698	3631.2028	2528.4927					-0.0	0.0	2.06981
2019-11-21 16:04:28.657590	1574370268.65759	1.899544052259741e+18	4.505483209791582e+18	1574352268.65759	-0.356987	-0.457276	0.0418879	3.3266	-0.0187586	0.334003	-0.175659		0.0334003		15.714	9.09248				0.0			0.0	0.0		7.0	7.41063	62.6686	-1.0	0.0	0.0				2.0			3631.20363489139	2528.49295007427							0.0656682	0.350895	2.071
2019-11-21 16:04:32.946040	1574370272.94604	1.899544052259741e+18	4.505483209791582e+18	1574352272.94604		-0.63879	0.0523599	3.28645	-0.0125057	0.444418	0.0250202		0.0444418		15.7136	9.08547				0.0	7.47023	57.2373	0.0	0.0	0.0	7.0	7.47023	57.2373	-1.0	0.0	0.0				3.0			3631.20070005364	2528.49279999698	3631.2007	2528.4928					-0.466396	-0.858995	2.071
2019-11-21 16:04:37.390690	1574370277.39069	1.899544052259741e+18	4.505483209791582e+18	1574352277.39069		-0.668461	0.102974	3.20093	-0.0187586	0.499625	0.0124706		0.0499625		15.7136	9.08424				0.0	9.86782	65.6952	0.0	0.0	0.0	7.0	9.86782	65.6952	-1.0	0.0	0.0				3.0			3631.20520005365	2528.49469999698	3631.2052	2528.4947					0.854392	2.42618	2.071
2019-11-21 16:04:41.835910	1574370281.83591	1.899544052259741e+18	4.505483209791582e+18	1574352281.83591		-0.532325	0.0855211	3.10494	-0.0187586	0.886075	0.0874124		0.0886075		15.713	9.07929				0.0	14.3178	77.7786	0.0	0.0	0.0	7.0	14.3178	77.7786	-1.0	0.0	0.0				3.0			3631.21160005364	2528.49809999698	3631.2116	2528.4981					0.854392	2.42618	2.07219
2019-11-21 16:04:46.276090	1574370286.27609	1.899544052259741e+18	4.505483209791582e+18	1574352286.27609		-0.567232	0.0226893	3.15381	-0.0156321	1.0793	0.0430441		0.10793		15.7127	9.07599				0.0	18.7774	89.6774	0.0	0.0	0.0	7.0	18.7774	89.6774	-1.0	0.0	0.0				3.0			3631.21790005365	2528.50149999698	3631.2179	2528.5015					0.854392	2.42618	2.07219
2019-11-21 16:04:50.705230	1574370290.70523	1.899544052259741e+18	4.505483209791582e+18	1574352290.70523		-0.637045	0.020944	3.14334	-0.0156321	1.18971	0.0255352		0.118971		15.7125	9.07022				0.0	23.2273	101.761	0.0	0.0	0.0	7.0	23.2273	101.761	-1.0	0.0	0.0				3.0			3631.22430005365	2528.50489999698	3631.2243	2528.5049					0.854392	2.42618	2.07219
2019-11-21 16:04:55.133270	1574370295.13327	1.899544052259741e+18	4.505483209791582e+18	1574352295.13327		-0.659734	0.0925025	3.06131	-0.0156321	1.52096	0.0753853		0.152096		15.7096	9.06569				0.0	27.6772	113.844	0.0	0.0	0.0	7.0	27.6772	113.844	-1.0	0.0	0.0				3.0			3631.23070005365	2528.50829999698	3631.2307	2528.5083					0.854392	2.42618	2.07337
2019-11-21 16:04:59.468870	1574370299.46887	1.899544052259741e+18	4.505483209791582e+18	1574352299.46887		-0.617847	0.0558505	3.12588	-0.0156321	1.96261	0.10024		0.196261		15.7091	9.06321				0.0	32.1367	125.743	0.0	0.0	0.0	0.0	32.1367	125.743	-1.0	0.0	0.0				3.0			3631.23700005365	2528.51169999698	3631.237	2528.5117					0.854392	2.42618	2.07337
2019-11-21 16:05:03.963230	1574370303.96323	1.899544052259741e+18	4.505483209791582e+18	1574352303.96323	0.0551111	-0.598648	0.0575959	3.10494	-0.0156321	2.15584	0.0429294		0.215584		15.7087	9.0661				0.0			0.0	0.0	2.0	2.0	32.1459	125.494	-1.0	0.0	0.0				2.0			3631.23686524	2528.5116973952							0.00201948	-0.0550741	2.07456
2019-11-21 16:05:08.491610	1574370308.49161	1.899544052259741e+18	4.505483209791582e+18	1574352308.49161	0.154582	-0.614356	0.0541052	3.14159	-0.0156321	2.68031	0.117673		0.268031		15.7083	9.06528				0.0			0.0	0.0		7.0	32.1459	124.794	-1.0	0.0	0.0				2.0			3631.23648723518	2528.51167291333							1.89308e-17	-0.154582	2.07456
2019-11-21 16:05:12.841800	1574370312.8418	1.899544052259741e+18	4.505483209791582e+18	1574352312.8418	0.12914	-0.623083	0.0610865	3.15032	-0.0156321	3.12196	0.100537		0.312196		15.7083	9.06692				0.0			0.0	0.0	2.0	7.0	32.141	124.233	-1.0	0.0	0.0				2.0			3631.23618428725	2528.51165000666							-0.00112694	-0.129135	2.07456
2019-11-21 16:05:17.378390	1574370317.37839	1.899544052259741e+18	4.505483209791582e+18	1574352317.37839	0.109731	-0.607375	0.0593412	3.11367	-0.0125057	3.53602	0.0834449		0.353602		15.7053	9.06363				0.0			0.0	0.0	2.0	7.0	32.1549	123.735	-1.0	0.0	0.0				2.0			3631.23591519612	2528.5116419029							0.00306387	-0.109688	2.07575
2019-11-21 16:05:21.703340	1574370321.70334	1.899544052259741e+18	4.505483209791582e+18	1574352321.70334	0.0920733	-0.612611	0.0663225	3.10669	-0.0156321	3.81205	0.0712718		0.381205		15.6896	9.137				0.0			0.0	0.0	2.0	7.0	32.1687	123.337	-1.0	0.0	0.0				2.0			3631.23570007767	2528.51163728602							0.00321331	-0.0920172	2.07575
2019-11-21 16:05:25.989010	1574370325.98901	1.899544052259741e+18	4.505483209791582e+18	1574352325.98901	0.149947	-0.617847	0.0663225	3.11192	-0.0156321	4.30892	0.115015		0.430892		15.6748	9.1914				0.0			0.0	0.0	2.0	7.0	32.188	122.69	-1.0	0.0	0.0				2.0			3631.23534994239	2528.51162749913							0.00444837	-0.149881	2.07694
2019-11-21 16:05:30.310420	1574370330.31042	1.899544052259741e+18	4.505483209791582e+18	1574352330.31042	0.160721	-0.588176	0.0610865	3.08923	-0.0156321	4.80578	0.116198		0.480578		15.6629	9.23715				0.0							32.224	122.001							2.0			3631.2349769872	2528.51162756018							0.0084115	-0.160501	2.0805
2019-11-21 16:05:34.610930	1574370334.61093	1.899544052259741e+18	4.505483209791582e+18	1574352334.61093	0.0652545	-0.548033	0.0541052	3.13461	-0.0156321	4.99901	0.0457337		0.499901		15.6514	9.27837				0.0							32.226	121.721							2.0			3631.23482550707	2528.51161906276							0.000455558	-0.0652529	2.08169
2019-11-21 16:05:38.756930	1574370338.75693	1.899544052259741e+18	4.505483209791582e+18	1574352338.75693	0.15528	-0.527089	0.0663225	3.17301	-0.0156321	5.41306	0.0996759		0.541306		15.6415	9.31464				0.0							32.2057	121.077							2.0			3631.23447806851	2528.51158297366							-0.00487748	-0.155204	2.08288
2019-11-21 16:05:42.909090	1574370342.90909	1.899544052259741e+18	4.505483209791582e+18	1574352342.90909	0.0469849	-0.537561	0.0628319	3.24631	-0.0156321	5.55108	0.0332493		0.555108		15.6327	9.34515				0.0							32.1854	120.883							2.0			3631.23437394338	2528.51156255877							-0.00491126	-0.0467275	2.08406
2019-11-21 16:05:47.080810	1574370347.08081	1.899544052259741e+18	4.505483209791582e+18	1574352347.08081	0.0486281	-0.520108	0.0523599	3.27075	-0.0156321	5.6891	0.0332253		0.56891		15.6244	9.38059				0.0							32.1593	120.682							2.0			3631.2342661341	2528.51153806246							-0.00626308	-0.0482231	2.08525
2019-11-21 16:05:51.374790	1574370351.37479	1.899544052259741e+18	4.505483209791582e+18	1574352351.37479	0.100373	-0.459022	0.0541052	3.26726	-0.0156321	5.93753	0.0574144		0.593753		15.6166	9.41068				0.0							32.105	120.252							2.0			3631.23403561008	2528.51148671287							-0.0125801	-0.099582	2.08881
2019-11-21 16:05:55.542210	1574370355.54221	1.899544052259741e+18	4.505483209791582e+18	1574352355.54221	-0.0298429	-0.418879	0.0558505	3.25853	-0.0156321	5.88232	-0.0132869		0.588232		15.6102	9.43953				0.0							32.1194	120.375							2.0			3631.23410143838	2528.51150064263							0.00348179	0.0296391	2.09
2019-11-21 16:05:59.677060	1574370359.67706	1.899544052259741e+18	4.505483209791582e+18	1574352359.67706	-0.106032	-0.418879	0.0610865	3.2341	-0.0156321	5.6891	-0.0472087		0.56891		15.6041	9.46962				0.0							32.1599	120.811							2.0			3631.23433612018	2528.51154302022							0.00979427	0.105579	2.09119
2019-11-21 16:06:03.814730	1574370363.81473	1.899544052259741e+18	4.505483209791582e+18	1574352363.81473	-0.109054	-0.403171	0.0628319	3.20966	-0.0156321	5.49587	-0.0465154		0.549587		15.5987	9.49642				0.0							32.1906	121.261							2.0			3631.23457827689	2528.51157928614							0.00741733	0.108801	2.09238
2019-11-21 16:06:08.101720	1574370368.10172	1.899544052259741e+18	4.505483209791582e+18	1574352368.10172	-0.0350676	-0.350811	0.0628319	3.17999	-0.0156321	5.44067	-0.0128329		0.544067		15.5942	9.5265				0.0							32.1964	121.412							2.0			3631.23465922314	2528.51158839967							0.00134617	0.0350417	2.09356
2019-11-21 16:06:12.391750	1574370372.39175	1.899544052259741e+18	4.505483209791582e+18	1574352372.39175	-0.305017	-0.289725	0.0645772	3.21141	-0.0156321	5.05422	-0.0909294		0.505422		15.5896	9.55536				0.0							32.2877	122.718							2.0			3631.2353620804	2528.5116952035							0.0212769	0.304274	2.09713
2019-11-21 16:06:16.528690	1574370376.52869	1.899544052259741e+18	4.505483209791582e+18	1574352376.52869	-0.276056	-0.235619	0.0680678	3.22013	-0.0156321	4.77818	-0.0662751		0.477818		15.5859	9.58256				0.0							32.3773	123.856							2.0			3631.23597425898	2528.51179495381							0.0216591	0.275205	2.09831
2019-11-21 16:06:20.664400	1574370380.6644	1.899544052259741e+18	4.505483209791582e+18	1574352380.6644	0.00261956	-0.179769	0.0610865	3.27773	-0.0125057	4.41933	-0.0867617		0.441933		15.5823	9.60935				0.0							32.3758	123.845							1.0			3631.23596851044	2528.51179359618							-0.000355515	-0.00259532	2.0995
2019-11-21 16:06:24.946690	1574370384.94669	1.899544052259741e+18	4.505483209791582e+18	1574352384.94669	0.00112257	-0.123918	0.0628319	3.30565	-0.0125057	4.22611	-0.0453154		0.422611		15.5791	9.63573				0.0							32.375	123.841							1.0			3631.23596596977	2528.51179290454							-0.000183344	-0.00110749	2.10069
2019-11-21 16:06:29.081180	1574370389.08118	1.899544052259741e+18	4.505483209791582e+18	1574352389.08118	0.0	-0.0855211	0.0680678	3.29867	-0.0125057	3.81205	-0.0991983		0.381205		15.574	9.6617				0.0							32.375	123.841							1.0			3631.23596596977	2528.51179290454							0.0	0.0	2.10306
2019-11-21 16:06:33.216310	1574370393.21631	1.899544052259741e+18	4.505483209791582e+18	1574352393.21631	0.0	-0.0488692	0.0628319	3.37198	-0.00937929	3.48081	-0.0790367		0.348081		15.571	9.68643				0.0						7.0	32.375	123.841							1.0			3631.23596596977	2528.51179290454							0.0	0.0	2.10425
2019-11-21 16:06:37.479710	1574370397.47971	1.899544052259741e+18	4.505483209791582e+18	1574352397.47971	0.0	-0.00174533	0.0575959	3.35278	-0.0125057	3.25998	-0.0519719		0.325998		15.5686	9.71199				0.0					2.0	2.0	32.375	123.841							1.0			3631.23596596977	2528.51179290454							0.0	0.0	2.10663
2019-11-21 16:06:41.902440	1574370401.90244	1.899544052259741e+18	4.505483209791582e+18	1574352401.90244	0.0	0.0279253	0.0558505	3.3615	-0.0125057	2.76312	-0.113336		0.276312		15.5664	9.73837				0.0						7.0	32.375	123.841							1.0			3631.23596596977	2528.51179290454							0.0	0.0	2.10781
2019-11-21 16:06:46.176180	1574370406.17618	1.899544052259741e+18	4.505483209791582e+18	1574352406.17618	0.0	0.0558505	0.0523599	3.41735	-0.0125057	2.56989	-0.0445014		0.256989		15.5636	9.76474				0.0					2.0	7.0	32.375	123.841							1.0			3631.23596596977	2528.51179290454							0.0	0.0	2.11019
2019-11-21 16:06:50.455320	1574370410.45532	1.899544052259741e+18	4.505483209791582e+18	1574352410.45532	0.0	0.0610865	0.0610865	3.47321	-0.0156321	2.12824	-0.103822		0.212824		15.5618	9.78783				0.0					2.0	7.0	32.375	123.841							1.0			3631.23596596977	2528.51179290454							0.0	0.0	2.11138
2019-11-21 16:06:54.721770	1574370414.72177	1.899544052259741e+18	4.505483209791582e+18	1574352414.72177	0.0	0.0837758	0.0715585	3.43481	-0.0187586	1.68658	-0.102687		0.168658		15.56	9.81421				0.0					2.0	7.0	32.375	123.841							1.0			3631.23596596977	2528.51179290454							0.0	0.0	2.11375
2019-11-21 16:06:59.094640	1574370419.09464	1.899544052259741e+18	4.505483209791582e+18	1574352419.09464	0.0	0.0994838	0.0575959	3.33358	-0.0156321	1.0517	-0.149454		0.10517		15.5736	9.55742				0.0					2.0	7.0	32.375	123.841							1.0			3631.23596596977	2528.51179290454							0.0	0.0	2.11494
2019-11-21 16:07:03.278080	1574370423.27808	1.899544052259741e+18	4.505483209791582e+18	1574352423.27808		0.0558505	0.0698132	3.2341	-0.0156321	0.472021	-0.0876304		0.0472021		15.5792	9.37771				0.0					2.0	2.0			97.29	32.375	123.841				255.0													2.11612
2019-11-21 16:07:08.714450	1574370428.71445	1.899544052259741e+18	4.505483209791582e+18	1574352428.71445		-0.0261799	0.0383972	3.25504	-0.00937929	0.0	-0.151775		-0.00800504		15.5889	9.39873				0.0					2.0	7.0									255.0													2.11612
2019-11-21 16:07:13.047790	1574370433.04779	1.899544052259741e+18	4.505483209791582e+18	1574352433.04779		-0.0872665	0.0593412	3.17475	-0.0125057	0.140778	0.0263039		0.0140778		15.5998	9.43665				0.0					2.0	2.0									255.0													2.11731
2019-11-21 16:07:17.303860	1574370437.30386	1.899544052259741e+18	4.505483209791582e+18	1574352437.30386		-0.0418879	0.0837758	3.12065	-0.0156321	0.0579675	-0.0251704		0.00579675		15.6076	9.42923				0.0						7.0									255.0													2.11731
2019-11-21 16:07:21.493470	1574370441.49347	1.899544052259741e+18	4.505483209791582e+18	1574352441.49347		-0.0488692	0.115192	3.13636	-0.0125057	0.0303639	-0.00657541		0.00303639		15.6022	9.5669				0.0					2.0	7.0									255.0													2.11731
2019-11-21 16:07:25.639430	1574370445.63943	1.899544052259741e+18	4.505483209791582e+18	1574352445.63943		-0.0279253	0.1309	3.04385	-0.0125057	0.168382	0.0349501		0.0168382		15.6129	9.54258				0.0					2.0	2.0									255.0													2.1185
2019-11-21 16:07:29.760770	1574370449.76077	1.899544052259741e+18	4.505483209791582e+18	1574352449.76077		-0.010472	0.0733038	2.98626	-0.0125057	0.113175	-0.0133836		0.0113175		15.6227	9.54464				0.0					2.0	2.0									255.0													2.11969
2019-11-21 16:07:34.012080	1574370454.01208	1.899544052259741e+18	4.505483209791582e+18	1574352454.01208		-0.0122173	0.0977384	2.94088	-0.0156321	0.0	-0.0264798		-0.00248432		15.6316	9.56813				0.0						7.0									255.0													2.12088
2019-11-21 16:07:38.124360	1574370458.12436	1.899544052259741e+18	4.505483209791582e+18	1574352458.12436		-0.0244346	0.123918	2.9531	-0.0125057	0.00276036	0.000649802		0.000276036		15.6394	9.58957				0.0					2.0	7.0									255.0													2.12088
2019-11-21 16:07:42.242030	1574370462.24203	1.899544052259741e+18	4.505483209791582e+18	1574352462.24203		-0.0244346	0.0767945	2.95659	-0.0156321	0.0303639	0.00669015		0.00303639		15.6468	9.61265				0.0					1.0	7.0									255.0													2.12088
2019-11-21 16:07:46.351140	1574370466.35114	1.899544052259741e+18	4.505483209791582e+18	1574352466.35114		-0.0296706	0.0907571	2.96881	-0.0125057	0.0303639	0.0		0.00303639		15.6532	9.63614				0.0					1.0	7.0									255.0													2.12088
2019-11-21 16:07:50.604250	1574370470.60425	1.899544052259741e+18	4.505483209791582e+18	1574352470.60425		-0.0174533	0.0680678	3.02291	-0.0125057	0.0303639	0.0		0.00303639		15.6592	9.6551				0.0					1.0	7.0									255.0													2.12206
2019-11-21 16:07:54.699920	1574370474.69992	1.899544052259741e+18	4.505483209791582e+18	1574352474.69992		-0.0191986	0.0802851	3.01593	-0.0125057	0.0	-0.0074185		-0.00248432		15.6646	9.67901				0.0					1.0	1.0									255.0													2.12206
2019-11-21 16:07:58.822540	1574370478.82254	1.899544052259741e+18	4.505483209791582e+18	1574352478.82254		-0.0506145	0.0680678	3.10145	-0.0125057	0.0303639	0.00734848		0.00303639		15.6695	9.70086				0.0						7.0									255.0													2.12206
2019-11-21 16:08:02.920900	1574370482.9209	1.899544052259741e+18	4.505483209791582e+18	1574352482.9209		-0.0279253	0.0977384	3.09796	-0.0125057	0.00276036	-0.00690435		0.000276036		15.6738	9.72064				0.0					1.0	7.0									255.0													2.12325
2019-11-21 16:08:07.189640	1574370487.18964	1.899544052259741e+18	4.505483209791582e+18	1574352487.18964		-0.010472	0.0767945	3.15206	-0.0125057	0.0855711	0.0181722		0.00855711		15.6779	9.74455				0.0	6.20685	75.6881	6.20685	75.6881	0.0	7.0	6.20685	75.6881							3.0			3631.21070005364	2528.49259999698	3631.2107	2528.4926			-0.268971	-0.494938	0.0	0.0	2.12325
2019-11-21 16:08:11.550540	1574370491.55054	1.899544052259741e+18	4.505483209791582e+18	1574352491.55054		-0.0349066	0.106465	3.09447	-0.0125057	0.0855711	0.0		0.00855711		15.6817	9.76351				0.0	5.87014	76.4112			0.0	7.0	5.87014	76.4112							3.0			3631.21110005364	2528.49239999698	3631.2111	2528.4924					-0.013996	0.205301	2.12325
2019-11-21 16:10:00.430730	1574370600.43073	-1.7217537544315904e+18	-4.0677105863798825e+18	1574352600.43073	0.0	-0.0645772	0.139626	3.24631	-0.0125057	0.0303639	0.000411871	-1.0	0.00303639	0.0	15.7044	10.3377	0.0	0.0	0.0	0.0	0.0	0.0	0.0	0.0	0.0	0.0	0.0	0.0	-1.0	0.0	0.0	0.0	0.0	0.0	3.0	0.0	0.0	3631.22000005365	2528.49439999698	3631.22	2528.4944	3631.56720005367	2529.21079999709	-0.271183	-0.600139	-0.0193654	0.204865	2.13394	0.0
2019-11-21 16:10:16.204350	1574370616.20435	-1.7217537544315904e+18	-4.0677105863798825e+18	1574352616.20435		-0.0331613	0.247837	3.22362	-0.00937929	0.113175	0.0140072		0.0113175		15.703	10.1159			0.0	0.0	-0.0289585	0.553993	0.0	0.0	0.0	0.0	-0.0289585	0.553993	-1.0	0.0	0.0				3.0			3631.22030005365	2528.49439999698	3631.2203	2528.4944					-0.0	0.0	2.13394
2019-11-21 16:10:21.030030	1574370621.03003	-1.7217537544315904e+18	-4.0677105863798825e+18	1574352621.03003		-0.00174533	0.0733038	3.11716	-0.0125057	0.00276036	-0.0319671		0.000276036		15.7007	9.38678			0.0	0.0	-0.057917	1.10799	0.0	0.0	0.0	7.0	-0.057917	1.10799	-1.0	0.0	0.0				3.0			3631.22060005365	2528.49439999698	3631.2206	2528.4944					-0.0242068	0.256081	2.13394
2019-11-21 16:10:25.572660	1574370625.57266	-1.7217537544315904e+18	-4.0677105863798825e+18	1574352625.57266		0.010472	0.0331613	3.13985	-0.0187586	0.113175	0.0203491		0.0113175		15.7013	9.35545			0.0	0.0	0.0428693	2.0391	0.0	0.0	0.0	0.0	0.0428693	2.0391	-1.0	0.0	0.0				3.0			3631.22110005365	2528.49449999698	3631.2211	2528.4945					-0.0	0.0	2.13512
2019-11-21 16:10:29.919980	1574370629.91998	-1.7217537544315904e+18	-4.0677105863798825e+18	1574352629.91998		0.0279253	0.0785398	3.1032	-0.0156321	0.195985	0.0244063		0.0195985		15.7026	9.36246			0.0	0.0	0.0139107	2.59309	0.0	0.0	0.0	0.0	0.0139107	2.59309	-1.0	0.0	0.0				3.0			3631.22140005365	2528.49449999698	3631.2214	2528.4945					-0.0	0.0	2.13512
2019-11-21 16:10:34.353420	1574370634.35342	-1.7217537544315904e+18	-4.0677105863798825e+18	1574352634.35342		0.0523599	0.0855211	3.10145	-0.0187586	0.251193	0.012479		0.0251193		15.7028	9.35998			0.0	0.0	0.143656	2.97021	0.0	0.0	0.0	0.0	0.143656	2.97021	-1.0	0.0	0.0				3.0			3631.22160005365	2528.49459999698	3631.2216	2528.4946					-0.0	0.0	2.13512
2019-11-21 16:10:38.782040	1574370638.78204	-1.7217537544315904e+18	-4.0677105863798825e+18	1574352638.78204	0.0	0.0191986	0.0785398	3.04734	-0.0156321	0.0855711	-0.037085		0.00855711		15.7035	9.35834			0.0	0.0			0.0	0.0		7.0	0.143656	2.97021	-1.0	0.0	0.0				1.0			3631.22160005365	2528.49459999698							-0.0	0.0	2.13631
2019-11-21 16:10:43.064700	1574370643.0647	-1.7217537544315904e+18	-4.0677105863798825e+18	1574352643.0647		0.0401426	0.101229	2.88328	-0.00937929	0.140778	0.012668		0.0140778		15.7044	9.35174			0.0	0.0	0.254095	3.71666	0.0	0.0	0.0	7.0	0.254095	3.71666	-1.0	0.0	0.0				3.0			3631.22200005365	2528.49469999698	3631.222	2528.4947					-0.0242068	0.256081	2.13631
2019-11-21 16:10:47.518490	1574370647.51849	-1.7217537544315904e+18	-4.0677105863798825e+18	1574352647.51849		0.010472	0.0698132	2.77856	-0.0125057	0.140778	0.0		0.0140778		15.7046	9.33608			0.0	0.0	0.215483	4.45531	0.0	0.0	0.0	7.0	0.215483	4.45531	-1.0	0.0	0.0				3.0			3631.22240005365	2528.49469999698	3631.2224	2528.4947					-0.0	0.0	2.1375
2019-11-21 16:10:51.963500	1574370651.9635	-1.7217537544315904e+18	-4.0677105863798825e+18	1574352651.9635		0.0471239	0.0802851	2.75413	-0.00625286	0.0579675	-0.0186637		0.00579675		15.7052	9.34432			0.0	0.0	0.0471271	4.81685	0.0	0.0	0.0	7.0	0.0471271	4.81685	-1.0	0.0	0.0				3.0			3631.22260005365	2528.49459999698	3631.2226	2528.4946					-0.0	0.0	2.1375
2019-11-21 16:10:56.399510	1574370656.39951	-1.7217537544315904e+18	-4.0677105863798825e+18	1574352656.39951		0.0401426	0.118682	2.60752	-0.00937929	0.195985	0.0309111		0.0195985		15.7062	9.33773			0.0	0.0	0.167219	5.37863	0.0	0.0	0.0	7.0	0.167219	5.37863	-1.0	0.0	0.0				3.0			3631.22290005365	2528.49469999698	3631.2229	2528.4947					-0.0193654	0.204865	2.1375
2019-11-21 16:11:00.823520	1574370660.82352	-1.7217537544315904e+18	-4.0677105863798825e+18	1574352660.82352		0.0261799	0.0715585	2.52375	-0.00937929	0.113175	-0.0194027		0.0113175		15.7065	9.33196			0.0	0.0	0.128608	6.11729	0.0	0.0	0.0	7.0	0.128608	6.11729	-1.0	0.0	0.0				3.0			3631.22330005365	2528.49469999698	3631.2233	2528.4947					-0.0242068	0.256081	2.1375
2019-11-21 16:11:05.257690	1574370665.25769	-1.7217537544315904e+18	-4.0677105863798825e+18	1574352665.25769		0.0366519	0.0436332	2.50804	-0.0125057	0.0855711	-0.0061753		0.00855711		15.707	9.33031			0.0	0.0	0.0899963	6.85595	0.0	0.0	0.0	7.0	0.0899963	6.85595	-1.0	0.0	0.0				3.0			3631.22370005365	2528.49469999698	3631.2237	2528.4947					-0.0193654	0.204865	2.13869
2019-11-21 16:11:09.689330	1574370669.68933	-1.7217537544315904e+18	-4.0677105863798825e+18	1574352669.68933		-0.0279253	0.0261799	2.45044	-0.0156321	0.00276036	-0.0187185		0.000276036		15.7076	9.32371			0.0	0.0	0.200435	7.6024	0.0	0.0	0.0	0.0	0.200435	7.6024	-1.0	0.0	0.0				3.0			3631.22410005365	2528.49479999698	3631.2241	2528.4948					-0.0	0.0	2.13869
2019-11-21 16:11:14.114720	1574370674.11472	-1.7217537544315904e+18	-4.0677105863798825e+18	1574352674.11472		0.0453786	0.0663225	2.41205	-0.021885	0.113175	0.0239823		0.0113175		15.7076	9.31959			0.0	0.0	0.171477	8.15639	0.0	0.0	0.0	0.0	0.171477	8.15639	-1.0	0.0	0.0				3.0			3631.22440005364	2528.49479999698	3631.2244	2528.4948					-0.0242068	0.256081	2.13869
2019-11-21 16:11:18.541500	1574370678.5415	-1.7217537544315904e+18	-4.0677105863798825e+18	1574352678.5415	0.0	0.00349066	0.111701	2.44346	0.0	0.140778	0.00645245		0.0140778		15.7077	9.31712			0.0	0.0			0.0	0.0		7.0	0.171477	8.15639	-1.0	0.0	0.0				1.0			3631.22440005364	2528.49479999698							0.0	0.0	2.13987
2019-11-21 16:11:22.831480	1574370682.83148	-1.7217537544315904e+18	-4.0677105863798825e+18	1574352682.83148		0.0296706	0.0610865	2.51851	-0.00625286	0.113175	-0.00632819		0.0113175		15.708	9.31258			0.0	0.0	0.291569	8.71817	0.0	0.0	0.0	7.0	0.291569	8.71817	-1.0	0.0	0.0				3.0			3631.22470005365	2528.49489999698	3631.2247	2528.4949					-0.0242068	0.256081	2.13987
2019-11-21 16:11:27.277680	1574370687.27768	-1.7217537544315904e+18	-4.0677105863798825e+18	1574352687.27768		0.00698132	0.0663225	2.57785	0.0	0.0855711	-0.00621702		0.00855711		15.7076	9.30393			0.0	0.0	0.41166	9.27996	0.0	0.0	0.0	7.0	0.41166	9.27996	-1.0	0.0	0.0				3.0			3631.22500005365	2528.49499999698	3631.225	2528.495					-0.0	0.0	2.14106
2019-11-21 16:11:31.727570	1574370691.72757	-1.7217537544315904e+18	-4.0677105863798825e+18	1574352691.72757		0.0488692	0.0925025	2.62323	0.00312643	0.223589	0.0306775		0.0223589		15.7078	9.29816			0.0	0.0	0.680803	9.84953	0.0	0.0	0.0	7.0	0.680803	9.84953	-1.0	0.0	0.0				3.0			3631.22530005365	2528.49519999698	3631.2253	2528.4952					-0.0943799	0.182858	2.14106
2019-11-21 16:11:36.151920	1574370696.15192	-1.7217537544315904e+18	-4.0677105863798825e+18	1574352696.15192		-0.00349066	0.0663225	2.66861	0.00312643	0.140778	-0.0192404		0.0140778		15.7085	9.29651			0.0	0.0	0.781589	10.7806	0.0	0.0	0.0	7.0	0.781589	10.7806	-1.0	0.0	0.0				3.0			3631.22580005365	2528.49529999698	3631.2258	2528.4953					-0.0	0.0	2.14106
2019-11-21 16:11:40.582520	1574370700.58252	-1.7217537544315904e+18	-4.0677105863798825e+18	1574352700.58252		0.00872665	0.0750492	2.74889	0.00625286	0.113175	-0.00627782		0.0113175		15.7083	9.29156			0.0	0.0	0.742977	11.5193	0.0	0.0	0.0	7.0	0.742977	11.5193	-1.0	0.0	0.0				3.0			3631.22620005365	2528.49529999698	3631.2262	2528.4953					-0.0943799	0.182858	2.14225
2019-11-21 16:11:45.038540	1574370705.03854	-1.7217537544315904e+18	-4.0677105863798825e+18	1574352705.03854		0.0191986	0.0733038	2.80649	0.0156321	0.140778	0.00619192		0.0140778		15.7085	9.28868			0.0	0.0	1.01212	12.0889	0.0	0.0	0.0	0.0	1.01212	12.0889	-1.0	0.0	0.0				3.0			3631.22650005365	2528.49549999698	3631.2265	2528.4955					-0.0	0.0	2.14225
2019-11-21 16:11:49.462980	1574370709.46298	-1.7217537544315904e+18	-4.0677105863798825e+18	1574352709.46298		0.0244346	0.0698132	2.92343	0.0125057	0.0855711	-0.0123977		0.00855711		15.7092	9.28373			0.0	0.0	1.12256	12.8353	0.0	0.0	0.0	0.0	1.12256	12.8353	-1.0	0.0	0.0				3.0			3631.22690005365	2528.49559999698	3631.2269	2528.4956					-0.117975	0.228572	2.14225
2019-11-21 16:11:53.887150	1574370713.88715	-1.7217537544315904e+18	-4.0677105863798825e+18	1574352713.88715	0.0	0.0296706	0.122173	2.92866	0.0156321	0.113175	0.00626216		0.0113175		15.7089	9.27095			0.0	0.0			0.0	0.0		7.0	1.12256	12.8353	-1.0	0.0	0.0				1.0			3631.22690005365	2528.49559999698							0.0	0.0	2.14344
2019-11-21 16:11:58.156400	1574370718.1564	-1.7217537544315904e+18	-4.0677105863798825e+18	1574352718.1564		0.0541052	0.0523599	2.92692	0.0187586	0.0303639	-0.0190195		0.00303639		15.7086	9.27384			0.0	0.0	1.08395	13.574	0.0	0.0	0.0	7.0	1.08395	13.574	-1.0	0.0	0.0				3.0			3631.22730005365	2528.49559999698	3631.2273	2528.4956					0.0	0.0	2.14344
2019-11-21 16:12:02.604770	1574370722.60477	-1.7217537544315904e+18	-4.0677105863798825e+18	1574352722.60477		0.0139626	0.0977384	3.07003	0.0156321	0.278796	0.0553055		0.0278796		15.7087	9.26889			0.0	0.0	1.19439	14.3204	0.0	0.0	0.0	7.0	1.19439	14.3204	-1.0	0.0	0.0				3.0			3631.22770005365	2528.49569999698	3631.2277	2528.4957					0.0	0.0	2.14344
2019-11-21 16:12:07.056730	1574370727.05673	-1.7217537544315904e+18	-4.0677105863798825e+18	1574352727.05673		-0.00174533	0.0541052	3.14683	0.0187586	0.0579675	-0.0497474		0.00579675		15.7084	9.26601			0.0	0.0	2.19913	15.1136	0.0	0.0	0.0	7.0	2.19913	15.1136	-1.0	0.0	0.0				3.0			3631.22810005365	2528.49639999698	3631.2281	2528.4964					-0.0742564	0.352372	2.14462
2019-11-21 16:12:11.504330	1574370731.50433	-1.7217537544315904e+18	-4.0677105863798825e+18	1574352731.50433		0.0733038	0.0471239	3.21664	0.0156321	0.278796	0.0495243		0.0278796		15.7085	9.26106			0.0	0.0	1.5257	16.5598	0.0	0.0	0.0	7.0	1.5257	16.5598	-1.0	0.0	0.0				3.0			3631.22890005365	2528.49599999698	3631.2289	2528.496					-0.0424322	0.201355	2.14462
2019-11-21 16:12:15.934330	1574370735.93433	-1.7217537544315904e+18	-4.0677105863798825e+18	1574352735.93433		0.0139626	0.0872665	3.11192	0.0125057	0.00276036	-0.0638824		0.000276036		15.7087	9.25694			0.0	0.0	1.48709	17.2984	0.0	0.0	0.0	7.0	1.48709	17.2984	-1.0	0.0	0.0				3.0			3631.22930005365	2528.49599999698	3631.2293	2528.496					-0.0424322	0.201355	2.14462
2019-11-21 16:12:20.362880	1574370740.36288	-1.7217537544315904e+18	-4.0677105863798825e+18	1574352740.36288		-0.0523599	0.0733038	3.23584	0.0156321	0.168382	0.0375985		0.0168382		15.7086	9.25241			0.0	0.0	1.59753	18.0449	0.0	0.0	0.0	7.0	1.59753	18.0449	-1.0	0.0	0.0				3.0			3631.22970005365	2528.49609999698	3631.2297	2528.4961					-0.0	0.0	2.14581
2019-11-21 16:12:24.788150	1574370744.78815	-1.7217537544315904e+18	-4.0677105863798825e+18	1574352744.78815		0.0383972	0.0785398	3.3074	0.0125057	0.140778	-0.00621982		0.0140778		15.7086	9.24828			0.0	0.0	1.71762	18.6067	0.0	0.0	0.0	0.0	1.71762	18.6067	-1.0	0.0	0.0				3.0			3631.23000005364	2528.49619999698	3631.23	2528.4962					-0.0	0.0	2.14581
2019-11-21 16:12:29.232300	1574370749.2323	-1.7217537544315904e+18	-4.0677105863798825e+18	1574352749.2323		0.00872665	0.0593412	3.27773	0.0156321	0.168382	0.00619192		0.0168382		15.7084	9.24416			0.0	0.0	1.67901	19.3453	0.0	0.0	0.0	0.0	1.67901	19.3453	-1.0	0.0	0.0				3.0			3631.23040005365	2528.49619999698	3631.2304	2528.4962					-0.0424322	0.201355	2.14581
2019-11-21 16:12:33.664550	1574370753.66455	-1.7217537544315904e+18	-4.0677105863798825e+18	1574352753.66455	0.0	0.0226893	0.102974	3.24806	0.0156321	0.168382	0.0		0.0168382		15.7083	9.23922			0.0	0.0			0.0	0.0		7.0	1.67901	19.3453	-1.0	0.0	0.0				1.0			3631.23040005365	2528.49619999698							0.0	0.0	2.147
2019-11-21 16:12:38.104250	1574370758.10425	-1.7217537544315904e+18	-4.0677105863798825e+18	1574352758.10425		0.0174533	0.0349066	3.28471	0.0156321	0.00276036	-0.0362172		0.000276036		15.7073	9.23509			0.0	0.0	1.80875	19.7224	0.0	0.0	0.0	7.0	1.80875	19.7224	-1.0	0.0	0.0				3.0			3631.23060005365	2528.49629999698	3631.2306	2528.4963					0.0	0.0	2.147
2019-11-21 16:12:42.550350	1574370762.55035	-1.7217537544315904e+18	-4.0677105863798825e+18	1574352762.55035		0.0418879	0.0994838	3.24457	0.0156321	0.168382	0.0370767		0.0168382		15.708	9.22974			0.0	0.0	1.31334	20.6224	0.0	0.0	0.0	7.0	1.31334	20.6224	-1.0	0.0	0.0				3.0			3631.23110005365	2528.49599999698	3631.2311	2528.496					-0.0892396	0.241246	2.147
2019-11-21 16:12:46.998750	1574370766.99875	-1.7217537544315904e+18	-4.0677105863798825e+18	1574352766.99875		0.0139626	0.10472	3.13112	0.0187586	0.0303639	-0.0311834		0.00303639		15.7079	9.22809			0.0	0.0	1.27473	21.361	0.0	0.0	0.0	7.0	1.27473	21.361	-1.0	0.0	0.0				3.0			3631.23150005365	2528.49599999698	3631.2315	2528.496					-0.0	0.0	2.14819
2019-11-21 16:12:51.441440	1574370771.44144	-1.7217537544315904e+18	-4.0677105863798825e+18	1574352771.44144		0.0558505	0.0541052	3.06305	0.0187586	0.140778	0.0247844		0.0140778		15.7081	9.2219			0.0	0.0	1.39482	21.9228	0.0	0.0	0.0	7.0	1.39482	21.9228	-1.0	0.0	0.0				3.0			3631.23180005365	2528.49609999698	3631.2318	2528.4961					-0.0	0.0	2.14819
2019-11-21 16:12:55.867680	1574370775.86768	-1.7217537544315904e+18	-4.0677105863798825e+18	1574352775.86768		0.0575959	0.0750492	2.98626	0.0187586	1.0517	0.210325		0.10517		15.7089	9.21696			0.0	0.0	1.20716	22.6537	0.0	0.0	0.0	7.0	1.20716	22.6537	-1.0	0.0	0.0				3.0			3631.23220005365	2528.49599999698	3631.2322	2528.496					-0.0713916	0.192997	2.14819
2019-11-21 16:13:00.294710	1574370780.29471	-1.7217537544315904e+18	-4.0677105863798825e+18	1574352780.29471		-0.0139626	0.0680678	2.83616	0.0187586	0.251193	-0.181644		0.0251193		15.7088	9.2149			0.0	0.0	1.1782	23.2077	0.0	0.0	0.0	7.0	1.1782	23.2077	-1.0	0.0	0.0				3.0			3631.23250005365	2528.49599999698	3631.2325	2528.496					-0.0713916	0.192997	2.14937
2019-11-21 16:13:04.719270	1574370784.71927	-1.7217537544315904e+18	-4.0677105863798825e+18	1574352784.71927		0.0174533	0.0698132	2.75064	0.0156321	0.0855711	-0.0374879		0.00855711		15.7089	9.21036			0.0	0.0	1.12993	24.131	0.0	0.0	0.0	0.0	1.12993	24.131	-1.0	0.0	0.0				3.0			3631.23300005365	2528.49599999698	3631.233	2528.496					-0.0	0.0	2.14937
2019-11-21 16:13:09.140380	1574370789.14038	-1.7217537544315904e+18	-4.0677105863798825e+18	1574352789.14038		0.0436332	0.0802851	2.70177	0.0156321	0.168382	0.0187312		0.0168382		15.7087	9.20789			0.0	0.0	1.10098	24.685	0.0	0.0	0.0	0.0	1.10098	24.685	-1.0	0.0	0.0				3.0			3631.23330005365	2528.49599999698	3631.2333	2528.496					-0.0	0.0	2.14937
2019-11-21 16:13:13.560910	1574370793.56091	-1.7217537544315904e+18	-4.0677105863798825e+18	1574352793.56091	0.0	-0.00174533	0.0593412	2.58658	0.0187586	0.0	-0.0383645		-0.00248432		15.7084	9.20294			0.0	0.0			0.0	0.0		7.0	1.10098	24.685	-1.0	0.0	0.0				1.0			3631.23330005365	2528.49599999698							-0.0	0.0	2.15056
2019-11-21 16:13:17.843200	1574370797.8432	-1.7217537544315904e+18	-4.0677105863798825e+18	1574352797.8432		0.00872665	0.0785398	2.54993	0.0187586	0.168382	0.0383296		0.0168382		15.708	9.19965			0.0	0.0	1.21141	25.4314	0.0	0.0	0.0	7.0	1.21141	25.4314	-1.0	0.0	0.0				3.0			3631.23370005365	2528.49609999698	3631.2337	2528.4961					-0.0	0.0	2.15056
2019-11-21 16:13:22.292110	1574370802.29211	-1.7217537544315904e+18	-4.0677105863798825e+18	1574352802.29211		0.0593412	0.0837758	2.62498	0.0156321	0.223589	0.0122901		0.0223589		15.7088	9.18398			0.0	0.0	1.18246	25.9854	0.0	0.0	0.0	7.0	1.18246	25.9854	-1.0	0.0	0.0				3.0			3631.23400005365	2528.49609999698	3631.234	2528.4961					-0.0	0.0	2.15175
2019-11-21 16:13:26.906860	1574370806.90686	-1.7217537544315904e+18	-4.0677105863798825e+18	1574352806.90686		0.0296706	0.0959931	2.56912	0.0187586	0.140778	-0.0180731		0.0140778		15.7085	9.18646			0.0	0.0	1.1535	26.5394	0.0	0.0	0.0	7.0	1.1535	26.5394	-1.0	0.0	0.0				3.0			3631.23430005365	2528.49609999698	3631.2343	2528.4961					-0.0892396	0.241246	2.15175
2019-11-21 16:13:31.373440	1574370811.37344	-1.7217537544315904e+18	-4.0677105863798825e+18	1574352811.37344		-0.0331613	0.0750492	2.69479	0.0187586	0.168382	0.0061314		0.0168382		15.7091	9.18687			0.0	0.0	1.39368	27.663	0.0	0.0	0.0	7.0	1.39368	27.663	-1.0	0.0	0.0				3.0			3631.23490005365	2528.49629999698	3631.2349	2528.4963					0.0	0.0	2.15175
2019-11-21 16:13:35.802150	1574370815.80215	-1.7217537544315904e+18	-4.0677105863798825e+18	1574352815.80215		-0.0349066	0.0767945	2.73668	0.0125057	0.0855711	-0.0190808		0.00855711		15.7093	9.18522			0.0	0.0	1.35507	28.4017	0.0	0.0	0.0	7.0	1.35507	28.4017	-1.0	0.0	0.0				3.0			3631.23530005365	2528.49629999698	3631.2353	2528.4963					0.0259939	0.255905	2.15175
2019-11-21 16:13:40.227570	1574370820.22757	-1.7217537544315904e+18	-4.0677105863798825e+18	1574352820.22757		-0.010472	0.0767945	2.84314	0.0187586	0.0303639	-0.0126361		0.00303639		15.709	9.18069			0.0	0.0	1.46551	29.1481	0.0	0.0	0.0	7.0	1.46551	29.1481	-1.0	0.0	0.0				3.0			3631.23570005365	2528.49639999698	3631.2357	2528.4964					0.0	0.0	2.15294
2019-11-21 16:13:44.679930	1574370824.67993	-1.7217537544315904e+18	-4.0677105863798825e+18	1574352824.67993		0.0401426	0.0994838	2.84838	0.00312643	0.168382	0.0308627		0.0168382		15.7089	9.17821			0.0	0.0	1.56629	30.0792	0.0	0.0	0.0	0.0	1.56629	30.0792	-1.0	0.0	0.0				3.0			3631.23620005365	2528.49649999698	3631.2362	2528.4965					0.0	0.0	2.15294
2019-11-21 16:13:49.105410	1574370829.10541	-1.7217537544315904e+18	-4.0677105863798825e+18	1574352829.10541		0.0191986	0.0610865	2.89899	0.0250114	0.195985	0.00600208		0.0195985		15.7088	9.17203			0.0	0.0	1.68638	30.641	0.0	0.0	0.0	0.0	1.68638	30.641	-1.0	0.0	0.0				3.0			3631.23650005365	2528.49659999698	3631.2365	2528.4966					0.0	0.0	2.15412
2019-11-21 16:13:53.537140	1574370833.53714	-1.7217537544315904e+18	-4.0677105863798825e+18	1574352833.53714	0.0	0.010472	0.0331613	2.92866	0.00312643	0.140778	-0.0129564		0.0140778		15.7087	9.16914			0.0	0.0			0.0	0.0		7.0	1.68638	30.641	-1.0	0.0	0.0				1.0			3631.23650005365	2528.49659999698							0.0	0.0	2.15412
2019-11-21 16:13:57.818510	1574370837.81851	-1.7217537544315904e+18	-4.0677105863798825e+18	1574352837.81851		0.020944	0.0855211	2.86409	0.0	0.0579675	-0.0190282		0.00579675		15.7079	9.16461			0.0	0.0	1.95552	31.2106	0.0	0.0	0.0	7.0	1.95552	31.2106	-1.0	0.0	0.0				3.0			3631.23680005365	2528.49679999698	3631.2368	2528.4968					0.0	0.0	2.15412
2019-11-21 16:14:02.265690	1574370842.26569	-1.7217537544315904e+18	-4.0677105863798825e+18	1574352842.26569		0.0436332	0.0855211	2.93041	0.0	0.665246	0.135282		0.0665246		15.7082	9.16214			0.0	0.0	1.91691	31.9492	0.0	0.0	0.0	7.0	1.91691	31.9492	-1.0	0.0	0.0				3.0			3631.23720005365	2528.49679999698	3631.2372	2528.4968					0.0649536	0.195258	2.15531
2019-11-21 16:14:06.711400	1574370846.7114	-1.7217537544315904e+18	-4.0677105863798825e+18	1574352846.7114		0.00349066	0.0767945	2.87281	0.00312643	0.0303639	-0.143671		0.00303639		15.7081	9.15843			0.0	0.0	1.7389	32.4954	0.0	0.0	0.0	7.0	1.7389	32.4954	-1.0	0.0	0.0				3.0			3631.23750005365	2528.49669999698	3631.2375	2528.4967					0.0811919	0.244072	2.15531
2019-11-21 16:14:11.152310	1574370851.15231	-1.7217537544315904e+18	-4.0677105863798825e+18	1574352851.15231		0.0558505	0.0541052	2.99499	0.0	0.223589	0.0439948		0.0223589		15.7084	9.15596			0.0	0.0	1.98874	33.4343	0.0	0.0	0.0	7.0	1.98874	33.4343	-1.0	0.0	0.0				3.0			3631.23800005365	2528.49689999698	3631.238	2528.4969					0.0953832	0.293559	2.15531
2019-11-21 16:14:15.582090	1574370855.58209	-1.7217537544315904e+18	-4.0677105863798825e+18	1574352855.58209		0.0541052	0.0506145	3.06131	0.00312643	0.830868	0.136929		0.0830868		15.7089	9.15554			0.0	0.0	2.82512	34.5891	0.0	0.0	0.0	7.0	2.82512	34.5891	-1.0	0.0	0.0				3.0			3631.23860005365	2528.49749999698	3631.2386	2528.4975					0.0	0.0	2.1565
2019-11-21 16:14:20.016600	1574370860.0166	-1.7217537544315904e+18	-4.0677105863798825e+18	1574352860.0166		0.0296706	0.0750492	3.03513	0.0	0.251193	-0.131924		0.0251193		15.7086	9.14812			0.0	0.0	2.78651	35.3277	0.0	0.0	0.0	0.0	2.78651	35.3277	-1.0	0.0	0.0				3.0			3631.23900005365	2528.49749999698	3631.239	2528.4975					0.0	0.0	2.1565
2019-11-21 16:14:24.438020	1574370864.43802	-1.7217537544315904e+18	-4.0677105863798825e+18	1574352864.43802		0.0244346	0.0628319	3.16603	-0.00312643	0.0855711	-0.0376241		0.00855711		15.7086	9.14441			0.0	0.0	3.046	36.082	0.0	0.0	0.0	0.0	3.046	36.082	-1.0	0.0	0.0				3.0			3631.23940005365	2528.49769999698	3631.2394	2528.4977					0.0635888	0.195706	2.1565
2019-11-21 16:14:28.864410	1574370868.86441	-1.7217537544315904e+18	-4.0677105863798825e+18	1574352868.86441	0.0	0.015708	0.109956	3.08574	0.0	0.223589	0.030918		0.0223589		15.7094	9.14153			0.0	0.0			0.0	0.0		7.0	3.046	36.082	-1.0	0.0	0.0				1.0			3631.23940005365	2528.49769999698							0.0	0.0	2.15769
2019-11-21 16:14:33.134610	1574370873.13461	-1.7217537544315904e+18	-4.0677105863798825e+18	1574352873.13461		-0.0436332	0.102974	3.15905	0.0	0.0855711	-0.0319634		0.00855711		15.7094	9.13988			0.0	0.0	3.14678	37.0131	0.0	0.0	0.0	7.0	3.14678	37.0131	-1.0	0.0	0.0				3.0			3631.23990005365	2528.49779999698	3631.2399	2528.4978					0.079486	0.244633	2.15769
2019-11-21 16:14:37.604800	1574370877.6048	-1.7217537544315904e+18	-4.0677105863798825e+18	1574352877.6048		0.020944	0.0541052	3.24631	0.00312643	0.113175	0.00610024		0.0113175		15.7095	9.13576			0.0	0.0	3.26687	37.5749	0.0	0.0	0.0	7.0	3.26687	37.5749	-1.0	0.0	0.0				3.0			3631.24020005365	2528.49789999698	3631.2402	2528.4979					0.0	0.0	2.15769
2019-11-21 16:14:42.053500	1574370882.0535	-1.7217537544315904e+18	-4.0677105863798825e+18	1574352882.0535		0.0296706	0.0733038	3.25155	0.00312643	0.195985	0.0185093		0.0195985		15.7101	9.13164			0.0	0.0	3.37731	38.3213	0.0	0.0	0.0	7.0	3.37731	38.3213	-1.0	0.0	0.0				3.0			3631.24060005365	2528.49799999698	3631.2406	2528.498					0.0635888	0.195706	2.15887
2019-11-21 16:14:46.506930	1574370886.50693	-1.7217537544315904e+18	-4.0677105863798825e+18	1574352886.50693		-0.00523599	0.0715585	3.29169	-0.00312643	0.0855711	-0.0249976		0.00855711		15.7099	9.13081			0.0	0.0	3.3387	39.06	0.0	0.0	0.0	7.0	3.3387	39.06	-1.0	0.0	0.0				3.0			3631.24100005365	2528.49799999698	3631.241	2528.498					0.0	0.0	2.15887
2019-11-21 16:14:50.928620	1574370890.92862	-1.7217537544315904e+18	-4.0677105863798825e+18	1574352890.92862		0.0279253	0.0715585	3.25853	-0.00312643	0.0855711	0.0		0.00855711		15.7086	9.12916			0.0	0.0	3.44914	39.8064	0.0	0.0	0.0	7.0	3.44914	39.8064	-1.0	0.0	0.0				3.0			3631.24140005365	2528.49809999698	3631.2414	2528.4981					0.0	0.0	2.15887
2019-11-21 16:14:55.350280	1574370895.35028	-1.7217537544315904e+18	-4.0677105863798825e+18	1574352895.35028		-0.020944	0.0750492	3.31263	-0.00312643	0.0	-0.0193381		-0.00248432		15.7088	9.12174			0.0	0.0	3.42018	40.3604	0.0	0.0	0.0	7.0	3.42018	40.3604	-1.0	0.0	0.0				3.0			3631.24170005365	2528.49809999698	3631.2417	2528.4981					0.0635888	0.195706	2.16006
2019-11-21 16:14:59.781950	1574370899.78195	-1.7217537544315904e+18	-4.0677105863798825e+18	1574352899.78195		0.0191986	0.0680678	3.39816	-0.00312643	1.38294	0.313805		0.138294		15.7077	9.10897			0.0	0.0	3.53062	41.1069	0.0	0.0	0.0	0.0	3.53062	41.1069	-1.0	0.0	0.0				3.0			3631.24210005365	2528.49819999698	3631.2421	2528.4982					0.0	0.0	2.16006
2019-11-21 16:15:04.205230	1574370904.20523	-1.7217537544315904e+18	-4.0677105863798825e+18	1574352904.20523		0.0418879	0.127409	3.36499	-0.00312643	0.195985	-0.266731		0.0195985		15.7077	9.11845			0.0	0.0	3.64106	41.8533	0.0	0.0	0.0	0.0	3.64106	41.8533	-1.0	0.0	0.0				3.0			3631.24250005365	2528.49829999698	3631.2425	2528.4983					0.0	0.0	2.16125
2019-11-21 16:15:08.660680	1574370908.66068	-1.7217537544315904e+18	-4.0677105863798825e+18	1574352908.66068	0.0	0.0279253	0.0820305	3.3458	-0.00312643	0.223589	0.00619331		0.0223589		15.7081	9.1168			0.0	0.0			0.0	0.0		7.0	3.64106	41.8533	-1.0	0.0	0.0				1.0			3631.24250005365	2528.49829999698							0.0	0.0	2.16125
2019-11-21 16:15:12.939120	1574370912.93912	-1.7217537544315904e+18	-4.0677105863798825e+18	1574352912.93912		0.0139626	0.109956	3.21664	-0.00312643	0.0303639	-0.0449988		0.00303639		15.708	9.11226			0.0	0.0	3.60244	42.592	0.0	0.0	0.0	7.0	3.60244	42.592	-1.0	0.0	0.0				3.0			3631.24290005365	2528.49829999698	3631.2429	2528.4983					0.079486	0.244633	2.16125
2019-11-21 16:15:17.383420	1574370917.38342	-1.7217537544315904e+18	-4.0677105863798825e+18	1574352917.38342		-0.020944	0.0680678	3.14857	-0.00312643	0.195985	0.0369443		0.0195985		15.708	9.11185			0.0	0.0	3.57349	43.146	0.0	0.0	0.0	7.0	3.57349	43.146	-1.0	0.0	0.0				3.0			3631.24320005365	2528.49829999698	3631.2432	2528.4983					0.0635888	0.195706	2.16125
2019-11-21 16:15:21.824190	1574370921.82419	-1.7217537544315904e+18	-4.0677105863798825e+18	1574352921.82419		0.0296706	0.0610865	3.07876	-0.00312643	1.46575	0.285405		0.146575		15.7086	9.09743			0.0	0.0	3.53487	43.8846	0.0	0.0	0.0	7.0	3.53487	43.8846	-1.0	0.0	0.0				3.0			3631.24360005365	2528.49829999698	3631.2436	2528.4983					0.079486	0.244633	2.16244
2019-11-21 16:15:26.265810	1574370926.26581	-1.7217537544315904e+18	-4.0677105863798825e+18	1574352926.26581		-0.015708	0.0925025	3.01942	-0.00312643	0.223589	-0.278949		0.0223589		15.7082	9.10567			0.0	0.0	3.48661	44.8079	0.0	0.0	0.0	7.0	3.48661	44.8079	-1.0	0.0	0.0				3.0			3631.24410005365	2528.49829999698	3631.2441	2528.4983					0.0	0.0	2.16244
2019-11-21 16:15:30.689700	1574370930.6897	-1.7217537544315904e+18	-4.0677105863798825e+18	1574352930.6897		-0.0279253	0.0628319	2.83092	-0.00312643	0.0855711	-0.0318969		0.00855711		15.7071	9.10278			0.0	0.0	3.45765	45.3619	0.0	0.0	0.0	7.0	3.45765	45.3619	-1.0	0.0	0.0				3.0			3631.24440005365	2528.49829999698	3631.2444	2528.4983					0.0	0.0	2.16244
2019-11-21 16:15:35.118740	1574370935.11874	-1.7217537544315904e+18	-4.0677105863798825e+18	1574352935.11874		0.0261799	0.0349066	2.78031	-0.00625286	0.195985	0.0247012		0.0195985		15.7074	9.09784			0.0	0.0	3.26034	46.2775	0.0	0.0	0.0	7.0	3.26034	46.2775	-1.0	0.0	0.0				3.0			3631.24490005365	2528.49819999698	3631.2449	2528.4982					0.0	0.0	2.16363
2019-11-21 16:15:39.553710	1574370939.55371	-1.7217537544315904e+18	-4.0677105863798825e+18	1574352939.55371		-0.0174533	0.0628319	2.70352	-0.00312643	0.140778	-0.0125101		0.0140778		15.7072	9.09784			0.0	0.0	3.52948	46.847	0.0	0.0	0.0	0.0	3.52948	46.847	-1.0	0.0	0.0				3.0			3631.24520005365	2528.49839999698	3631.2452	2528.4984					0.0	0.0	2.16363
2019-11-21 16:15:43.981290	1574370943.98129	-1.7217537544315904e+18	-4.0677105863798825e+18	1574352943.98129		0.0296706	0.0296706	2.74889	0.0	0.00276036	-0.0312824		0.000276036		15.7075	9.09207			0.0	0.0	3.34182	47.5779	0.0	0.0	0.0	0.0	3.34182	47.5779	-1.0	0.0	0.0				3.0			3631.24560005365	2528.49829999698	3631.2456	2528.4983					0.0	0.0	2.16481
2019-11-21 16:15:48.420750	1574370948.42075	-1.7217537544315904e+18	-4.0677105863798825e+18	1574352948.42075	0.0	0.0314159	0.0593412	2.70875	-0.00625286	0.113175	0.0247399		0.0113175		15.7081	9.09042			0.0	0.0			0.0	0.0		7.0	3.34182	47.5779	-1.0	0.0	0.0				1.0			3631.24560005365	2528.49829999698							0.0	0.0	2.16481
2019-11-21 16:15:52.869260	1574370952.86926	-1.7217537544315904e+18	-4.0677105863798825e+18	1574352952.86926		0.0139626	0.0837758	2.77856	-0.0187586	0.140778	0.00617254		0.0140778		15.7079	9.08918			0.0	0.0	3.76966	47.9706	0.0	0.0	0.0	7.0	3.76966	47.9706	-1.0	0.0	0.0				3.0			3631.24580005365	2528.49859999698	3631.2458	2528.4986					0.0	0.0	2.16481
2019-11-21 16:15:57.316860	1574370957.31686	-1.7217537544315904e+18	-4.0677105863798825e+18	1574352957.31686		0.015708	0.0453786	2.83092	-0.00937929	0.195985	0.0122764		0.0195985		15.7082	9.08712			0.0	0.0	3.88975	48.5324	0.0	0.0	0.0	7.0	3.88975	48.5324	-1.0	0.0	0.0				3.0			3631.24610005365	2528.49869999698	3631.2461	2528.4987					0.0635888	0.195706	2.166
2019-11-21 16:16:01.766880	1574370961.76688	-1.7217537544315904e+18	-4.0677105863798825e+18	1574352961.76688		-0.0698132	0.0663225	2.83791	-0.00625286	0.140778	-0.0123396		0.0140778		15.7081	9.08341			0.0	0.0	3.24529	49.4245	0.0	0.0	0.0	7.0	3.24529	49.4245	-1.0	0.0	0.0				3.0			3631.24660005365	2528.49829999698	3631.2466	2528.4983					0.079486	0.244633	2.166
2019-11-21 16:16:06.201810	1574370966.20181	-1.7217537544315904e+18	-4.0677105863798825e+18	1574352966.20181		-0.18326	0.0593412	2.90946	-0.00625286	0.251193	0.0249919		0.0251193		15.7079	9.08259			0.0	0.0	3.20667	50.1632	0.0	0.0	0.0	7.0	3.20667	50.1632	-1.0	0.0	0.0				3.0			3631.24700005365	2528.49829999698	3631.247	2528.4983					0.0635888	0.195706	2.166
2019-11-21 16:16:10.627230	1574370970.62723	-1.7217537544315904e+18	-4.0677105863798825e+18	1574352970.62723		-0.376991	0.0767945	2.91121	-0.00625286	0.416814	0.0381968		0.0416814		15.7066	9.07888			0.0	0.0	3.48547	50.5481	0.0	0.0	0.0	7.0	3.48547	50.5481	-1.0	0.0	0.0				3.0			3631.24720005365	2528.49849999698	3631.2472	2528.4985					0.0	0.0	2.166
2019-11-21 16:16:15.055240	1574370975.05524	-1.7217537544315904e+18	-4.0677105863798825e+18	1574352975.05524		-0.607375	0.0802851	2.88503	-0.0156321	0.499625	0.0185508		0.0499625		15.7067	9.07352			0.0	0.0	4.10097	50.2099	0.0	0.0	0.0	0.0	4.10097	50.2099	-1.0	0.0	0.0				3.0			3631.24700005365	2528.49889999698	3631.247	2528.4989					0.0	0.0	2.16719
2019-11-21 16:16:19.481020	1574370979.48102	-1.7217537544315904e+18	-4.0677105863798825e+18	1574352979.48102		-0.647517	0.0890118	2.91121	-0.00937929	0.665246	0.0378563		0.0665246		15.706	9.07146			0.0	0.0	5.14432	50.2645	0.0	0.0	0.0	0.0	5.14432	50.2645	-1.0	0.0	0.0				3.0			3631.24700005365	2528.49959999698	3631.247	2528.4996					0.0	0.0	2.16719
2019-11-21 16:16:23.909910	1574370983.90991	-1.7217537544315904e+18	-4.0677105863798825e+18	1574352983.90991		-0.539307	0.129154	2.88503	-0.00625286	1.0517	0.0880898		0.10517		15.7058	9.06734			0.0	0.0	5.79304	52.1501	0.0	0.0	0.0	0.0	5.79304	52.1501	-1.0	0.0	0.0				3.0			3631.24800005365	2528.50009999698	3631.248	2528.5001					0.0	0.0	2.16838
2019-11-21 16:16:28.261200	1574370988.2612	-1.7217537544315904e+18	-4.0677105863798825e+18	1574352988.2612	0.12499	-0.525344	0.0418879	2.93041	-0.00937929	1.41054	0.0806759		0.141054		15.706	9.0694			0.0	0.0			0.0	0.0		7.0	5.90748	51.6162	-1.0	0.0	0.0				2.0			3631.24770853141	2528.50015789832							0.0262002	-0.122213	2.16838
2019-11-21 16:16:32.639070	1574370992.63907	-1.7217537544315904e+18	-4.0677105863798825e+18	1574352992.63907		-0.595157	0.0767945	2.96706	-0.00937929	1.74179	0.0746379		0.174179		15.7055	9.0694			0.0	0.0	6.29271	54.0279	0.0	0.0	0.0	7.0	6.29271	54.0279	-1.0	0.0	0.0				3.0			3631.24900005365	2528.50049999698	3631.249	2528.5005					0.0	0.0	2.16956
2019-11-21 16:16:37.153110	1574370997.15311	-1.7217537544315904e+18	-4.0677105863798825e+18	1574352997.15311		-0.603884	0.0820305	2.98277	-0.00937929	2.12824	0.0849154		0.212824		15.704	9.06775			0.0	0.0	6.94142	55.9135	0.0	0.0	0.0	7.0	6.94142	55.9135	-1.0	0.0	0.0				3.0			3631.25000005365	2528.50099999698	3631.25	2528.501					0.0	0.0	2.16956
2019-11-21 16:16:41.672790	1574371001.67279	-1.7217537544315904e+18	-4.0677105863798825e+18	1574353001.67279		-0.553269	0.0628319	3.03338	-0.00937929	2.6251	0.110047		0.26251		15.7043	9.06734			0.0	0.0	7.5998	57.6144	0.0	0.0	0.0	7.0	7.5998	57.6144	-1.0	0.0	0.0				3.0			3631.25090005365	2528.50149999698	3631.2509	2528.5015					0.0	0.0	2.16956
2019-11-21 16:16:46.180020	1574371006.18002	-1.7217537544315904e+18	-4.0677105863798825e+18	1574353006.18002		-0.575959	0.0610865	3.02815	-0.00937929	2.87353	0.0550848		0.287353		15.7039	9.06692			0.0	0.0	8.24851	59.5	0.0	0.0	0.0	7.0	8.24851	59.5	-1.0	0.0	0.0				3.0			3631.25190005365	2528.50199999698	3631.2519	2528.502					0.0	0.0	2.17075
2019-11-21 16:16:50.672640	1574371010.67264	-1.7217537544315904e+18	-4.0677105863798825e+18	1574353010.67264	0.104081	-0.623083	0.0575959	3.03338	-0.00937929	3.23238	0.0817046		0.323238		15.7037	9.06692			0.0	0.0			0.0	0.0	2.0	7.0	8.29942	59.0314	-1.0	0.0	0.0				2.0			3631.25164553675	2528.50201766916							0.0112407	-0.103472	2.17075
2019-11-21 16:16:55.033780	1574371015.03378	-1.7217537544315904e+18	-4.0677105863798825e+18	1574353015.03378	0.169462	-0.602139	0.0541052	3.05607	-0.00937929	3.78445	0.125671		0.378445		15.704	9.06569			0.0	0.0			0.0	0.0	2.0	7.0	8.36246	58.2961	-1.0	0.0	0.0				2.0			3631.25124665353	2528.50203412952							0.014475	-0.168843	2.17075
2019-11-21 16:16:59.422120	1574371019.42212	-1.7217537544315904e+18	-4.0677105863798825e+18	1574353019.42212	0.162969	-0.544543	0.0610865	3.03862	-0.00937929	4.25371	0.108125		0.425371		15.7037	9.06734			0.0	0.0			0.0	0.0	2.0	2.0	8.43604	57.5841	-1.0	0.0	0.0				2.0			3631.25086007864	2528.50205845611							0.016752	-0.162106	2.17194
2019-11-21 16:17:03.951720	1574371023.95172	-1.7217537544315904e+18	-4.0677105863798825e+18	1574353023.95172	0.19401	-0.560251	0.0663225	3.03338	-0.00625286	4.86099	0.132075		0.486099		15.7044	9.06651	-0.3491		0.0	0.0							8.53074	56.7123							2.0			3631.25038659243	2528.50209133223							0.020953	-0.192876	2.17194
2019-11-21 16:17:08.031430	1574371028.03143	-1.7217537544315904e+18	-4.0677105863798825e+18	1574353028.03143	0.139064	-0.598648	0.0610865	3.04909	-0.00625286	5.27504	0.103075		0.527504		15.7048	9.0661	-0.3491		0.0	-0.45							8.58313	56.1476							2.0			3631.25008016002	2528.50210663157							0.0128454	-0.13847	2.17194
2019-11-21 16:17:12.109250	1574371032.10925	-1.7217537544315904e+18	-4.0677105863798825e+18	1574353032.10925	0.166722	-0.593412	0.0471239	3.02815	-0.45497	5.79951	0.12163		0.579951		15.7012	9.0661	0.3491		0.0	-0.45							8.66013	55.4718							2.0			3631.24971299255	2528.50213451558							0.0188735	-0.165651	2.17312
2019-11-21 16:17:16.270450	1574371036.27045	-1.7217537544315904e+18	-4.0677105863798825e+18	1574353036.27045	0.249804	-0.551524	0.0645772	2.96531	-0.456231	6.43439	0.166069		0.643439		15.6857	9.1337	0.3491		0.0	-0.45							8.84298	54.4452							2.0			3631.24915345807	2528.50222095644							0.0438074	-0.245933	2.17312
2019-11-21 16:17:20.588100	1574371040.5881	-1.7217537544315904e+18	-4.0677105863798825e+18	1574353040.5881	0.163872	-0.546288	0.0558505	2.91645	-0.456231	6.90366	0.10908		0.690365		15.6726	9.19264	0.3491		0.0	-0.45							9.00051	53.7574							2.0			3631.24877755369	2528.50230230264							0.0365844	-0.159736	2.17431
2019-11-21 16:17:24.737920	1574371044.73792	-1.7217537544315904e+18	-4.0677105863798825e+18	1574353044.73792	0.135571	-0.560251	0.0541052	2.89376	-0.456231	7.29011	0.0933906		0.729011		15.6598	9.23509	0.3491		0.0	-0.45							9.13846	53.2123							2.0			3631.24847924466	2528.50237553449							0.0332564	-0.131428	2.1755
2019-11-21 16:17:29.035550	1574371049.03555	-1.7217537544315904e+18	-4.0677105863798825e+18	1574353049.03555	0.132706	-0.549779	0.0715585	2.90946	-0.457491	7.67656	0.0896428		0.767656		15.6485	9.27755	0.3491		0.0	-0.45							9.2701	52.6554							2.0			3631.24817478701	2528.50244413659							0.0305289	-0.129146	2.17906
2019-11-21 16:17:33.197630	1574371053.19763	-1.7217537544315904e+18	-4.0677105863798825e+18	1574353053.19763	0.204947	-0.509636	0.0593412	2.90597	-0.457491	8.20102	0.125802		0.820102		15.6386	9.31712	0.3491		0.0	-0.45							9.46851	51.8289							2.0			3631.24772287291	2528.50254798473							0.0478439	-0.199284	2.18025
2019-11-21 16:17:37.497380	1574371057.49738	-1.7217537544315904e+18	-4.0677105863798825e+18	1574353057.49738	0.0898205	-0.457276	0.0698132	2.86932	-0.456231	8.42185	0.0515955		0.842185		15.629	9.34803	0.3491		0.0	-0.45							9.5724	51.4569							2.0			3631.24751899531	2528.50260448142							0.0241545	-0.0865117	2.18144
2019-11-21 16:17:41.645900	1574371061.6459	-1.7217537544315904e+18	-4.0677105863798825e+18	1574353061.6459	0.156022	-0.417134	0.0523599	2.86932	-0.456231	8.75309	0.0796257		0.87531		15.6207	9.38224	0.3491		0.0	-0.45							9.74644	50.8335							2.0			3631.24717744979	2528.50269912738							0.0419574	-0.150274	2.18262
2019-11-21 16:17:45.797640	1574371065.79764	-1.7217537544315904e+18	-4.0677105863798825e+18	1574353065.79764	0.0229737	-0.420624	0.0523599	2.8763	-0.457491	8.8083	0.0133158		0.88083		15.6133	9.41274	0.3491		0.0	-0.45							9.77145	50.7415							2.0			3631.24712702029	2528.50271264463							0.00602346	-0.02217	2.185
2019-11-21 16:17:49.947880	1574371069.94788	-1.7217537544315904e+18	-4.0677105863798825e+18	1574353069.94788	-0.0147305	-0.42586	0.0628319	2.83616	-0.457491	8.7807	-0.00668206		0.87807		15.6064	9.44489	0.3491		0.0	-0.45							9.75313	50.7996							2.0			3631.24715893271	2528.50270241385							-0.00442955	0.0140487	2.18738
2019-11-21 16:17:54.237950	1574371074.23795	-1.7217537544315904e+18	-4.0677105863798825e+18	1574353074.23795	0.0	-0.392699	0.0698132	2.77856	-0.456231	8.7807	0.0		0.87807		15.5996	9.47004	0.3491		0.0	-0.45							9.75313	50.7996							2.0			3631.24715893271	2528.50270241385							0.0	0.0	2.18856
2019-11-21 16:17:58.377470	1574371078.37747	-1.7217537544315904e+18	-4.0677105863798825e+18	1574353078.37747	-0.0563551	-0.34383	0.0628319	2.75937	-0.457491	8.69789	-0.0201781		0.869789		15.5944	9.50136	0.3491		0.0	-0.45							9.6661	51.0161							2.0			3631.2472782955	2528.5026517598							-0.0210198	0.0522883	2.18975
2019-11-21 16:18:02.522860	1574371082.52286	-1.7217537544315904e+18	-4.0677105863798825e+18	1574353082.52286	-0.121895	-0.315905	0.0610865	2.81871	-0.456231	8.53227	-0.0398416		0.853227		15.5871	9.52815	0.3491		0.0	-0.45							9.50574	51.4953							2.0			3631.2475416472	2528.50256122789							-0.038678	0.115596	2.19212
2019-11-21 16:18:06.667450	1574371086.66745	-1.7217537544315904e+18	-4.0677105863798825e+18	1574353086.66745	-0.28901	-0.289725	0.0593412	2.71748	-0.457491	8.17342	-0.0861576		0.817342		15.583	9.55494	0.3491		0.0	-0.45							9.01277	52.5871							2.0			3631.24814519488	2528.50226957245							-0.118932	0.263405	2.19331
2019-11-21 16:18:10.967770	1574371090.96777	-1.7217537544315904e+18	-4.0677105863798825e+18	1574353090.96777	-0.372048	-0.219911	0.0575959	2.70002	-0.457491	7.81457	-0.0831626		0.781457		15.5794	9.58297	0.3491		0.0	-0.45							8.32717	54.0375							2.0			3631.24894783128	2528.5018615748							-0.158998	0.336362	2.19569
2019-11-21 16:18:15.129760	1574371095.12976	-1.7217537544315904e+18	-4.0677105863798825e+18	1574353095.12976	0.0649036	-0.150098	0.0453786	2.68432	-0.457491	7.62135	-0.0466502		0.762135		15.576	9.61265	0.3491		0.0	-0.45							8.44595	53.7961							1.0			3631.2488141186	2528.50193260414							0.0286553	-0.0582353	2.19688
2019-11-21 16:18:19.271270	1574371099.27127	-1.7217537544315904e+18	-4.0677105863798825e+18	1574353099.27127	0.0290335	-0.0907571	0.0558505	2.69828	-0.457491	7.2625	-0.086469		0.72625		15.573	9.63738	0.3491		0.0	-0.45							8.49756	53.6875							1.0			3631.24875396673	2528.50196333272							0.0124535	-0.026227	2.19925
2019-11-21 16:18:23.418060	1574371103.41806	-1.7217537544315904e+18	-4.0677105863798825e+18	1574353103.41806	0.0	-0.0349066	0.0558505	2.73493	-0.457491	6.84845	-0.100304		0.684845		15.5696	9.66458	0.3491		0.0	-0.45							8.49756	53.6875							1.0			3631.24875396673	2528.50196333272							0.0	0.0	2.20044
2019-11-21 16:18:27.701630	1574371107.70163	-1.7217537544315904e+18	-4.0677105863798825e+18	1574353107.70163	0.0	0.0	0.0541052	2.79951	-0.457491	6.51721	-0.0775563		0.651721		15.5675	9.68932	0.3491		0.0	-0.45							8.49756	53.6875							1.0			3631.24875396673	2528.50196333272							0.0	0.0	2.20163
2019-11-21 16:18:31.984920	1574371111.98492	-1.7217537544315904e+18	-4.0677105863798825e+18	1574353111.98492	0.0	0.015708	0.0488692	2.84838	-0.457491	6.04794	-0.110544		0.604794		15.5644	9.71487	0.3491		0.0	-0.45							8.49756	53.6875							1.0			3631.24875396673	2528.50196333272							0.0	0.0	2.20281
2019-11-21 16:18:36.127320	1574371116.12732	-1.7217537544315904e+18	-4.0677105863798825e+18	1574353116.12732	0.0	0.0349066	0.0593412	2.81696	-0.457491	5.7443	-0.0724331		0.57443		15.5627	9.74043	0.3491		0.0	-0.45							8.49756	53.6875							1.0			3631.24875396673	2528.50196333272							0.0	0.0	2.20519
2019-11-21 16:18:40.267360	1574371120.26736	-1.7217537544315904e+18	-4.0677105863798825e+18	1574353120.26736	0.0	0.0837758	0.0628319	2.74889	-0.457491	5.35785	-0.0939811		0.535785		15.5605	9.76351	0.3491		0.0	-0.45							8.49756	53.6875							1.0			3631.24875396673	2528.50196333272							0.0	0.0	2.20756
2019-11-21 16:18:44.548980	1574371124.54898	-1.7217537544315904e+18	-4.0677105863798825e+18	1574353124.54898	0.0	0.123918	0.0610865	2.71399	-0.457491	4.88859	-0.109615		0.488859		15.5591	9.79112	0.3491		0.0	-0.45							8.49756	53.6875							1.0			3631.24875396673	2528.50196333272							0.0	0.0	2.20875
2019-11-21 16:18:48.685880	1574371128.68588	-1.7217537544315904e+18	-4.0677105863798825e+18	1574353128.68588	0.0	0.136136	0.0366519	2.71922	-0.457491	4.36413	-0.12699		0.436413		15.5578	9.81297	0.3491		0.0	-0.45							8.49756	53.6875							1.0			3631.24875396673	2528.50196333272							0.0	0.0	2.20994
2019-11-21 16:18:52.780460	1574371132.78046	-1.7217537544315904e+18	-4.0677105863798825e+18	1574353132.78046	0.0	0.109956	0.0575959	2.70526	-0.457491	3.78445	-0.143662		0.378445		15.5726	9.59822	0.3491		0.0	-0.45							8.49756	53.6875							1.0			3631.24875396673	2528.50196333272							0.0	0.0	2.21113
2019-11-21 16:18:56.840450	1574371136.84045	-1.7217537544315904e+18	-4.0677105863798825e+18	1574353136.84045	0.0	0.0610865	0.0575959	2.6913	-0.457491	3.398	-0.09199		0.3398		15.5839	9.37482			0.0	-0.45						7.0	8.49756	53.6875							1.0			3631.24875396673	2528.50196333272							0.0	0.0	2.21231
2019-11-21 16:19:01.337620	1574371141.33762	-1.7217537544315904e+18	-4.0677105863798825e+18	1574353141.33762	0.0	0.0244346	0.0610865	2.7454	-0.457491	2.73551	-0.14844		0.273551		15.5955	9.3604			0.0	-0.45						7.0	8.49756	53.6875							1.0			3631.24875396673	2528.50196333272							0.0	0.0	2.21231
2019-11-21 16:19:05.674710	1574371145.67471	-1.7217537544315904e+18	-4.0677105863798825e+18	1574353145.67471	0.0	0.0366519	0.0645772	2.73144	-0.457491	2.34906	-0.0769055		0.234906		15.6054	9.36081			0.0	-0.45					2.0	7.0	8.49756	53.6875							1.0			3631.24875396673	2528.50196333272							0.0	0.0	2.2135
2019-11-21 16:19:10.008210	1574371150.00821	-1.7217537544315904e+18	-4.0677105863798825e+18	1574353150.00821	0.0	0.0523599	0.0698132	2.66337	-0.457491	1.90741	-0.116287		0.190741		15.6148	9.36122			0.0	-0.45					2.0	7.0	8.49756	53.6875							1.0			3631.24875396673	2528.50196333272							0.0	0.0	2.2135
2019-11-21 16:19:14.281860	1574371154.28186	-1.7217537544315904e+18	-4.0677105863798825e+18	1574353154.28186	0.0	0.020944	0.0506145	2.68955	-0.457491	1.46575	-0.106142		0.146575		15.6231	9.35586			0.0	-0.45					2.0	7.0	8.49756	53.6875							1.0			3631.24875396673	2528.50196333272							0.0	0.0	2.2135
2019-11-21 16:19:18.705690	1574371158.70569	-1.7217537544315904e+18	-4.0677105863798825e+18	1574353158.70569	0.0	0.00872665	0.0541052	2.63196	-0.457491	0.996489	-0.106048		0.0996489		15.63	9.35133			0.0	-0.45					2.0	2.0	8.49756	53.6875							1.0			3631.24875396673	2528.50196333272							0.0	0.0	2.21469
2019-11-21 16:19:22.972110	1574371162.97211	-1.7217537544315904e+18	-4.0677105863798825e+18	1574353162.97211	0.0	0.0174533	0.0541052	2.62323	-0.457491	0.444418	-0.129808		0.0444418		15.6368	9.34679			0.0	-0.45						7.0	8.49756	53.6875							1.0			3631.24875396673	2528.50196333272							0.0	0.0	2.21469
2019-11-21 16:19:27.230320	1574371167.23032	-1.7217537544315904e+18	-4.0677105863798825e+18	1574353167.23032	0.0	0.00349066	0.0349066	2.54818	-0.457491	0.720453	0.0642541		0.0720453		15.6429	9.33278			0.0	-0.45					2.0	7.0	8.49756	53.6875							1.0			3631.24875396673	2528.50196333272							0.0	0.0	2.21469
2019-11-21 16:19:31.515560	1574371171.51556	-1.7217537544315904e+18	-4.0677105863798825e+18	1574353171.51556		0.0436332	0.0401426	2.52898	-0.466314				1.31421		15.6544	9.2693			0.0	-0.45					2.0	7.0									254.0													2.21587
2019-11-21 16:19:35.876560	1574371175.87656	-1.7217537544315904e+18	-4.0677105863798825e+18	1574353175.87656	0.0	0.00872665	0.0383972	2.60927	-0.467574	0.113175	-0.070401		0.0113175		15.6587	9.33237			0.0	-0.45					2.0	7.0	8.49756	53.6875							1.0			3631.24875396673	2528.50196333272							0.0	0.0	2.21587
2019-11-21 16:19:40.138120	1574371180.13812	-1.7217537544315904e+18	-4.0677105863798825e+18	1574353180.13812	0.0	-0.0244346	0.0314159	2.71399	-0.467574	0.140778	0.00646605		0.0140778		15.6629	9.32742			0.0	-0.45					2.0	7.0	8.49756	53.6875							1.0			3631.24875396673	2528.50196333272							0.0	0.0	2.21706
2019-11-21 16:19:44.404390	1574371184.40439	-1.7217537544315904e+18	-4.0677105863798825e+18	1574353184.40439	0.0	0.0383972	0.0872665	2.79253	-0.472616	0.00276036	-0.0313321		0.000276036		15.6659	9.32			0.0	-0.45					2.0	2.0	8.49756	53.6875							1.0			3631.24875396673	2528.50196333272							0.0	0.0	2.21706
2019-11-21 16:19:48.663760	1574371188.66376	-1.7217537544315904e+18	-4.0677105863798825e+18	1574353188.66376	0.0	0.0279253	0.0802851	2.83267	-0.443627	0.0855711	0.0203167		0.00855711		15.6695	9.31794			0.0	-0.45						7.0	8.49756	53.6875							1.0			3631.24875396673	2528.50196333272							0.0	0.0	2.21706
2019-11-21 16:19:53.123350	1574371193.12335	-1.7217537544315904e+18	-4.0677105863798825e+18	1574353193.12335	0.0	0.0610865	0.111701	2.86758	-0.439846	0.168382	0.0183494		0.0168382		15.6733	9.31258			0.0	-0.45					1.0	7.0	8.49756	53.6875							1.0			3631.24875396673	2528.50196333272							0.0	0.0	2.21825
2019-11-21 16:19:57.424840	1574371197.42484	-1.7217537544315904e+18	-4.0677105863798825e+18	1574353197.42484	0.0	-0.020944	0.150098	3.07527	-0.438585	0.0855711	-0.0192807		0.00855711		15.6766	9.30723			0.0	-0.45					1.0	7.0	8.49756	53.6875							1.0			3631.24875396673	2528.50196333272							0.0	0.0	2.21825
2019-11-21 16:20:01.703670	1574371201.70367	-1.7217537544315904e+18	-4.0677105863798825e+18	1574353201.70367	0.0	0.010472	0.0366519	3.07178	-0.438585	0.251193	0.0387781		0.0251193		15.679	9.30145			0.0	-0.45					1.0	7.0	8.49756	53.6875							1.0			3631.24875396673	2528.50196333272							0.0	0.0	2.21825
2019-11-21 16:20:05.963560	1574371205.96356	-1.7217537544315904e+18	-4.0677105863798825e+18	1574353205.96356	0.0	0.0418879	0.10821	3.08749	-0.436064	1.02409	0.179828		0.102409		15.6813	9.29816			0.0	-0.45					1.0	7.0	8.49756	53.6875							1.0			3631.24875396673	2528.50196333272							0.0	0.0	2.21825
2019-11-21 16:20:10.399480	1574371210.39948	-1.7217537544315904e+18	-4.0677105863798825e+18	1574353210.39948	0.0	0.0191986	0.111701	3.07702	-0.434804	0.113175	-0.206277		0.0113175		15.6841	9.29362			0.0	-0.45					1.0	7.0	8.49756	53.6875							1.0			3631.24875396673	2528.50196333272							0.0	0.0	2.21944
2019-11-21 16:20:14.659880	1574371214.65988	-1.7217537544315904e+18	-4.0677105863798825e+18	1574353214.65988		0.0122173	0.0977384	3.07702	-0.436064	0.168382	0.0130699		0.0168382		15.6859	9.28785			0.0	-0.45	10.8264	55.9314			0.0	0.0	10.8264	55.9314							3.0			3631.24990005365	2528.50359999698	3631.2499	2528.5036					-0.0683807	0.138358	2.21944
2019-11-21 16:20:19.083400	1574371219.0834	-1.7217537544315904e+18	-4.0677105863798825e+18	1574353219.0834		0.0802851	0.0715585	3.04909	-0.441106	0.251193	0.0184434		0.0251193		15.6879	9.28167			0.0	-0.45	11.2253	56.8781			0.0	0.0	11.2253	56.8781							3.0			3631.25040005365	2528.50389999698	3631.2504	2528.5039					-0.0911742	0.184477	2.22063
2019-11-21 16:20:23.543820	1574371223.54382	-1.7217537544315904e+18	-4.0677105863798825e+18	1574353223.54382	0.0	0.0349066	0.010472	2.94263	-0.443627	0.168382	-0.0184845		0.0168382		15.6899	9.28167			0.0	-0.45						7.0	11.2253	56.8781							1.0			3631.25040005365	2528.50389999698							0.0	0.0	2.22063
2019-11-21 16:20:27.986540	1574371227.98654	-1.7217537544315904e+18	-4.0677105863798825e+18	1574353227.98654		0.0191986	0.0663225	2.96357	-0.439846	1.1069	0.209305		0.11069		15.6913	9.26848			0.0	-0.45	11.326	57.8092			0.0	7.0	11.326	57.8092							3.0			3631.25090005365	2528.50399999698	3631.2509	2528.504					0.0	0.0	2.22063
2019-11-21 16:20:32.451260	1574371232.45126	-1.7217537544315904e+18	-4.0677105863798825e+18	1574353232.45126		0.0349066	0.0837758	2.9531	-0.436064	0.140778	-0.214933		0.0140778		15.6927	9.26889			0.0	-0.45	11.4365	58.5556			0.0	7.0	11.4365	58.5556							3.0			3631.25130005365	2528.50409999698	3631.2513	2528.5041					-0.0911742	0.184477	2.22181
2019-11-21 16:20:36.895140	1574371236.89514	-1.7217537544315904e+18	-4.0677105863798825e+18	1574353236.89514		0.020944	0.118682	2.94786	-0.447408	0.168382	0.00620584		0.0168382		15.6944	9.26683			0.0	-0.45	11.696	59.3099			0.0	7.0	11.696	59.3099							3.0			3631.25170005365	2528.50429999698	3631.2517	2528.5043					-0.0911742	0.184477	2.22181
2019-11-21 16:20:41.316650	1574371241.31665	-1.7217537544315904e+18	-4.0677105863798825e+18	1574353241.31665		0.0418879	0.0698132	3.07876	-0.437325	0.582436	0.0947274		0.0582436		15.695	9.25199			0.0	-0.45	11.6477	60.2332			0.0	7.0	11.6477	60.2332							3.0			3631.25220005365	2528.50429999698	3631.2522	2528.5043					-0.0	0.0	2.22181
2019-11-21 16:20:45.735630	1574371245.73563	-1.7217537544315904e+18	-4.0677105863798825e+18	1574353245.73563		-0.00174533	0.0959931	3.07527	-0.441106	0.140778	-0.102141		0.0140778		15.6948	9.25611			0.0	-0.45	11.7485	61.1643			0.0	7.0	11.7485	61.1643							3.0			3631.25270005365	2528.50439999698	3631.2527	2528.5044					-0.0911742	0.184477	2.22181
2019-11-21 16:20:50.158940	1574371250.15894	-1.7217537544315904e+18	-4.0677105863798825e+18	1574353250.15894		0.0366519	0.0907571	3.07003	-0.439846	0.223589	0.0183616		0.0223589		15.6963	9.25117			0.0	-0.45	11.8589	61.9108			0.0	7.0	11.8589	61.9108							3.0			3631.25310005365	2528.50449999698	3631.2531	2528.5045					-0.0911742	0.184477	2.223
2019-11-21 16:20:54.577210	1574371254.57721	-1.7217537544315904e+18	-4.0677105863798825e+18	1574353254.57721		0.015708	0.0925025	3.08051	-0.444887	0.140778	-0.0189585		0.0140778		15.6968	9.24663			0.0	-0.45	11.9693	62.6572			0.0	0.0	11.9693	62.6572							3.0			3631.25350005365	2528.50459999698	3631.2535	2528.5046					-0.0	0.0	2.223
2019-11-21 16:20:59.000610	1574371259.00061	-1.7217537544315904e+18	-4.0677105863798825e+18	1574353259.00061		-0.00698132	0.0942478	3.01418	-0.439846	0.168382	0.00599166		0.0168382		15.6967	9.24334			0.0	0.0	12.2192	63.5961			0.0	0.0	12.2192	63.5961							3.0			3631.25400005365	2528.50479999698	3631.254	2528.5048					-0.0111282	0.205477	2.22419
2019-11-21 16:21:03.423830	1574371263.42383	-1.7217537544315904e+18	-4.0677105863798825e+18	1574353263.42383	0.0	-0.0837758	0.115192	2.97753	0.00937929	0.140778	-0.00647819		0.0140778		15.698	9.23922			0.0	0.0						7.0	12.2192	63.5961							1.0			3631.25400005365	2528.50479999698							0.0	0.0	2.22419
2019-11-21 16:21:07.706850	1574371267.70685	-1.7217537544315904e+18	-4.0677105863798825e+18	1574353267.70685		-0.0733038	0.0802851	2.88677	0.00937929	0.113175	-0.00637202		0.0113175		15.6988	9.23592			0.0	0.0	12.4787	64.3504			0.0	7.0	12.4787	64.3504							3.0			3631.25440005365	2528.50499999698	3631.2544	2528.505					-0.0111282	0.205477	2.22419
2019-11-21 16:21:12.145940	1574371272.14594	-1.7217537544315904e+18	-4.0677105863798825e+18	1574353272.14594		0.116937	0.0436332	2.94437	0.00937929	0.334003	0.0494799		0.0334003		15.6996	9.22932			0.0	0.0	13.0169	65.4895			0.0	7.0	13.0169	65.4895							3.0			3631.25500005365	2528.50539999698	3631.255	2528.5054					-0.123553	0.164557	2.22537
2019-11-21 16:21:16.584590	1574371276.58459	-1.7217537544315904e+18	-4.0677105863798825e+18	1574353276.58459		0.0226893	0.0610865	2.84663	0.0125057	0.0579675	-0.0623246		0.00579675		15.7006	9.22644			0.0	0.0	5.71353	65.1077			0.0	7.0	5.71353	65.1077							3.0			3631.25500005365	2528.50049999698	3631.255	2528.5005					-0.91918	-0.462299	2.22537
2019-11-21 16:21:21.000490	1574371281.00049	-1.7217537544315904e+18	-4.0677105863798825e+18	1574353281.00049		0.0	0.113446	2.83965	0.0156321	0.0855711	0.00641347		0.00855711		15.7006	9.22232			0.0	0.0	8.92504	66.5718			0.0	7.0	8.92504	66.5718							3.0			3631.25570005365	2528.50269999698	3631.2557	2528.5027					-0.183836	-0.0924599	2.22537
2019-11-21 16:21:25.420100	1574371285.4201	-1.7217537544315904e+18	-4.0677105863798825e+18	1574353285.4201		0.0314159	0.0750492	2.78031	0.0125057	0.140778	0.0124368		0.0140778		15.7011	9.21778			0.0	0.0	9.03548	67.3182			0.0	7.0	9.03548	67.3182							3.0			3631.25610005365	2528.50279999698	3631.2561	2528.5028					-0.229795	-0.115575	2.22656
2019-11-21 16:21:29.851870	1574371289.85187	-1.7217537544315904e+18	-4.0677105863798825e+18	1574353289.85187		-0.00698132	0.0802851	2.63021	0.0125057	0.0579675	-0.0183007		0.00579675		15.7017	9.21531			0.0	0.0	9.59307	68.0881			0.0	0.0	9.59307	68.0881							3.0			3631.25650005365	2528.50319999698	3631.2565	2528.5032					-0.176938	0.105058	2.22656
2019-11-21 16:21:34.272030	1574371294.27203	-1.7217537544315904e+18	-4.0677105863798825e+18	1574353294.27203		0.0279253	0.0593412	2.66337	0.0156321	0.251193	0.0446866		0.0251193		15.7017	9.20954			0.0	0.0	10.4391	69.0581			0.0	0.0	10.4391	69.0581							3.0			3631.25700005365	2528.50379999698	3631.257	2528.5038					-0.0	0.0	2.22656
2019-11-21 16:21:38.693880	1574371298.69388	-1.7217537544315904e+18	-4.0677105863798825e+18	1574353298.69388	0.0	0.0226893	0.10821	2.66861	0.0187586	0.140778	-0.0248625		0.0140778		15.7022	9.20707			0.0	0.0						7.0	10.4391	69.0581							1.0			3631.25700005365	2528.50379999698							-0.0	0.0	2.22775
2019-11-21 16:21:42.970700	1574371302.9707	-1.7217537544315904e+18	-4.0677105863798825e+18	1574353302.9707		0.0	0.0279253	2.63196	0.0187586	0.195985	0.0126884		0.0195985		15.7031	9.20294			0.0	0.0	10.7082	69.6277			0.0	7.0	10.7082	69.6277							3.0			3631.25730005365	2528.50399999698	3631.2573	2528.504					-0.176938	0.105058	2.22775
2019-11-21 16:21:47.411590	1574371307.41159	-1.7217537544315904e+18	-4.0677105863798825e+18	1574353307.41159		0.0541052	0.0558505	2.59356	0.00937929	0.223589	0.00620305		0.0223589		15.7031	9.198			0.0	0.0	10.8187	70.3742			0.0	7.0	10.8187	70.3742							3.0			3631.25770005365	2528.50409999698	3631.2577	2528.5041					-0.176938	0.105058	2.22775
2019-11-21 16:21:51.845860	1574371311.84586	-1.7217537544315904e+18	-4.0677105863798825e+18	1574353311.84586		0.00698132	0.10821	2.68083	0.0187586	0.278796	0.0124396		0.0278796		15.7032	9.19594			0.0	0.0	10.7897	70.9281			0.0	7.0	10.7897	70.9281							3.0			3631.25800005365	2528.50409999698	3631.258	2528.5041					-0.0	0.0	2.22894
2019-11-21 16:21:56.264950	1574371316.26495	-1.7217537544315904e+18	-4.0677105863798825e+18	1574353316.26495		-0.0471239	0.0837758	2.62498	0.0187586	0.0855711	-0.0437953		0.00855711		15.7037	9.19058			0.0	0.0	11.0589	71.4977			0.0	7.0	11.0589	71.4977							3.0			3631.25830005365	2528.50429999698	3631.2583	2528.5043					-0.16149	0.127537	2.22894
2019-11-21 16:22:00.677830	1574371320.67783	-1.7217537544315904e+18	-4.0677105863798825e+18	1574353320.67783		-0.0383972	0.0959931	2.58134	0.0187586	0.113175	0.00646908		0.0113175		15.7037	9.18563			0.0	0.0	11.6068	72.4522			0.0	7.0	11.6068	72.4522							3.0			3631.25880005365	2528.50469999698	3631.2588	2528.5047					-0.0	0.0	2.23013
2019-11-21 16:22:05.112150	1574371325.11215	-1.7217537544315904e+18	-4.0677105863798825e+18	1574353325.11215		0.010472	0.0715585	2.6337	0.0281379	0.610039	0.106761		0.0610039		15.7031	9.18027			0.0	0.0	11.7269	73.014			0.0	7.0	11.7269	73.014							3.0			3631.25910005365	2528.50479999698	3631.2591	2528.5048					-0.0	0.0	2.23013
2019-11-21 16:22:09.529420	1574371329.52942	-1.7217537544315904e+18	-4.0677105863798825e+18	1574353329.52942		0.0436332	0.0645772	2.61625	0.0125057	0.0579675	-0.129747		0.00579675		15.7035	9.18069			0.0	0.0	11.6979	73.568			0.0	0.0	11.6979	73.568							3.0			3631.25940005365	2528.50479999698	3631.2594	2528.5048					-0.16149	0.127537	2.23013
2019-11-21 16:22:13.953610	1574371333.95361	-1.7217537544315904e+18	-4.0677105863798825e+18	1574353333.95361	0.0	0.0663225	0.0645772	2.63894	0.00937929	0.113175	0.0126246		0.0113175		15.7031	9.1745			0.0	0.0						7.0	11.6979	73.568							1.0			3631.25940005365	2528.50479999698							0.0	0.0	2.23013
2019-11-21 16:22:18.217410	1574371338.21741	-1.7217537544315904e+18	-4.0677105863798825e+18	1574353338.21741		0.00698132	0.0663225	2.63719	0.0125057	1.1069	0.227242		0.11069		15.7032	9.16337			0.0	0.0	11.8084	74.3144			0.0	7.0	11.8084	74.3144							3.0			3631.25980005365	2528.50489999698	3631.2598	2528.5049					-0.201862	0.159421	2.23131
2019-11-21 16:22:22.660060	1574371342.66006	-1.7217537544315904e+18	-4.0677105863798825e+18	1574353342.66006		-0.020944	0.0715585	2.57436	0.00937929	0.0	-0.246472		-0.00524468		15.7038	9.16791			0.0	0.0	11.9188	75.0609			0.0	7.0	11.9188	75.0609							3.0			3631.26020005365	2528.50499999698	3631.2602	2528.505					-0.0	0.0	2.23131
2019-11-21 16:22:27.099330	1574371347.09933	-1.7217537544315904e+18	-4.0677105863798825e+18	1574353347.09933		0.0506145	0.0820305	2.51851	0.00312643	0.168382	0.0382773		0.0168382		15.7035	9.16585			0.0	0.0	11.8995	75.4302			0.0	7.0	11.8995	75.4302							3.0			3631.26040005365	2528.50499999698	3631.2604	2528.505					-0.16149	0.127537	2.2325
2019-11-21 16:22:31.613130	1574371351.61313	-1.7217537544315904e+18	-4.0677105863798825e+18	1574353351.61313		-0.0139626	0.0942478	2.49058	0.00937929	0.0303639	-0.0303937		0.00303639		15.7035	9.16008			0.0	0.0	12.0099	76.1767			0.0	7.0	12.0099	76.1767							3.0			3631.26080005365	2528.50509999698	3631.2608	2528.5051					-0.121117	0.0956526	2.2325
2019-11-21 16:22:36.026950	1574371356.02695	-1.7217537544315904e+18	-4.0677105863798825e+18	1574353356.02695		0.0663225	0.0488692	2.40157	0.00625286	0.3064	0.0642093		0.03064		15.703	9.15637			0.0	0.0	11.8223	76.9075			0.0	7.0	11.8223	76.9075							3.0			3631.26120005365	2528.50499999698	3631.2612	2528.505					-0.0	0.0	2.2325
2019-11-21 16:22:40.442930	1574371360.44293	-1.7217537544315904e+18	-4.0677105863798825e+18	1574353360.44293		-0.020944	0.0767945	2.37888	0.00937929	0.113175	-0.043845		0.0113175		15.7032	9.15637			0.0	0.0	11.7933	77.4615			0.0	7.0	11.7933	77.4615							3.0			3631.26150005365	2528.50499999698	3631.2615	2528.505					-0.0	0.0	2.23369
2019-11-21 16:22:44.888890	1574371364.88889	-1.7217537544315904e+18	-4.0677105863798825e+18	1574353364.88889		0.00349066	0.0383972	2.34921	0.00625286	0.251193	0.0310851		0.0251193		15.7034	9.15307			0.0	0.0	11.923	77.8386			0.0	0.0	11.923	77.8386							3.0			3631.26170005365	2528.50509999698	3631.2617	2528.5051					-0.0	0.0	2.23369
2019-11-21 16:22:49.300900	1574371369.3009	-1.7217537544315904e+18	-4.0677105863798825e+18	1574353369.3009		0.010472	0.0680678	2.31431	0.00937929	0.168382	-0.0186679		0.0168382		15.7038	9.14812			0.0	0.0	12.0335	78.5851			0.0	0.0	12.0335	78.5851							3.0			3631.26210005365	2528.50519999698	3631.2621	2528.5052					-0.242234	0.191305	2.23369
2019-11-21 16:22:53.721340	1574371373.72134	-1.7217537544315904e+18	-4.0677105863798825e+18	1574353373.72134	0.0	0.0593412	0.0453786	2.4487	0.00937929	0.168382	0.0		0.0168382		15.7037	9.14689			0.0	0.0						7.0	12.0335	78.5851							1.0			3631.26210005365	2528.50519999698							0.0	0.0	2.23487
2019-11-21 16:22:57.988920	1574371377.98892	-1.7217537544315904e+18	-4.0677105863798825e+18	1574353377.98892		0.0139626	0.0733038	2.49233	0.00937929	0.140778	-0.00631805		0.0140778		15.7039	9.14112			0.0	0.0	12.3026	79.1547			0.0	7.0	12.3026	79.1547							3.0			3631.26240005365	2528.50539999698	3631.2624	2528.5054					-0.143203	0.147774	2.23487
2019-11-21 16:23:02.427280	1574371382.42728	-1.7217537544315904e+18	-4.0677105863798825e+18	1574353382.42728		-0.0383972	0.0733038	2.53945	0.00937929	0.251193	0.0246406		0.0251193		15.7043	9.1407			0.0	0.0	12.5814	79.5396			0.0	7.0	12.5814	79.5396							3.0			3631.26260005365	2528.50559999698	3631.2626	2528.5056					-0.0	0.0	2.23487
2019-11-21 16:23:06.861020	1574371386.86102	-1.7217537544315904e+18	-4.0677105863798825e+18	1574353386.86102		-0.0331613	0.0575959	2.58134	0.0125057	1.24492	0.22595		0.124492		15.7031	9.12834			0.0	0.0	12.1053	80.0702			0.0	7.0	12.1053	80.0702							3.0			3631.26290005365	2528.50529999698	3631.2629	2528.5053					-0.0	0.0	2.23606
2019-11-21 16:23:11.286070	1574371391.28607	-1.7217537544315904e+18	-4.0677105863798825e+18	1574353391.28607		-0.151844	0.0942478	2.59356	0.00312643	0.38921	-0.191777		0.038921		15.7032	9.13287			0.0	0.0	12.3937	80.2704			0.0	7.0	12.3937	80.2704							3.0			3631.26300005365	2528.50549999698	3631.263	2528.5055					0.181522	0.0969238	2.23606
2019-11-21 16:23:15.723790	1574371395.72379	-1.7217537544315904e+18	-4.0677105863798825e+18	1574353395.72379		-0.202458	0.0837758	2.66512	0.00625286	0.38921	0.0		0.038921		15.7036	9.12999			0.0	0.0	12.6629	80.84			0.0	7.0	12.6629	80.84							3.0			3631.26330005365	2528.50569999698	3631.2633	2528.5057					0.226903	0.121155	2.23606
2019-11-21 16:23:20.135770	1574371400.13577	-1.7217537544315904e+18	-4.0677105863798825e+18	1574353400.13577		-0.387463	0.0942478	2.67384	0.00937929	0.38921	0.0		0.038921		15.7034	9.12628			0.0	0.0	3.63535	70.5542			0.0	0.0	3.63535	70.5542							3.0			3631.25800005365	2528.49929999698	3631.258	2528.4993					-2.09021	-1.82984	2.23725
2019-11-21 16:23:24.582120	1574371404.58212	-1.7217537544315904e+18	-4.0677105863798825e+18	1574353404.58212		-0.455531	0.0261799	2.78904	0.00937929	0.416814	0.00619053		0.0416814		15.7033	9.11968			0.0	0.0	4.03423	71.5009			0.0	0.0	4.03423	71.5009							3.0			3631.25850005365	2528.49959999698	3631.2585	2528.4996					-0.0	-0.0	2.23725
2019-11-21 16:23:28.998630	1574371408.99863	-1.7217537544315904e+18	-4.0677105863798825e+18	1574353408.99863		-0.47822	0.0436332	2.84314	0.00937929	0.444418	0.00621702		0.0444418		15.7036	9.11886			0.0	0.0	3.57743	71.6621			0.0	0.0	3.57743	71.6621							3.0			3631.25860005365	2528.49929999698	3631.2586	2528.4993					-0.0	-0.0	2.23725
2019-11-21 16:23:33.414550	1574371413.41455	-1.7217537544315904e+18	-4.0677105863798825e+18	1574353413.41455	0.00944219	-0.483456	0.0401426	2.93564	0.00937929	0.472021	0.00629644		0.0472021		15.7032	9.11721			0.0	0.0						7.0	3.58601	71.6211							2.0			3631.25857762929	2528.49930430178							0.00193089	-0.00924266	2.23844
2019-11-21 16:23:37.709840	1574371417.70984	-1.7217537544315904e+18	-4.0677105863798825e+18	1574353417.70984		-0.511381	0.0488692	3.00895	0.00937929	0.554832	0.0187865		0.0554832		15.7029	9.11226			0.0	0.0	2.44295	70.4918			0.0	7.0	2.44295	70.4918							3.0			3631.25800005365	2528.49849999698	3631.258	2528.4985					-0.0	-0.0	2.23844
2019-11-21 16:23:42.150510	1574371422.15051	-1.7217537544315904e+18	-4.0677105863798825e+18	1574353422.15051		-0.507891	0.0680678	3.02116	0.00937929	0.472021	-0.0184722		0.0472021		15.7032	9.10732			0.0	0.0	1.16908	69.1291			0.0	7.0	1.16908	69.1291							3.0			3631.25730005365	2528.49759999698	3631.2573	2528.4976					-0.0	-0.0	2.23962
2019-11-21 16:23:46.590760	1574371426.59076	-1.7217537544315904e+18	-4.0677105863798825e+18	1574353426.59076		-0.544543	0.0715585	3.01418	0.00625286	0.527228	0.0125158		0.0527228		15.7023	9.10237			0.0	0.0	0.0346001	67.9587			0.0	7.0	0.0346001	67.9587							3.0			3631.25670005365	2528.49679999698	3631.2567	2528.4968					-0.0	-0.0	2.23962
2019-11-21 16:23:51.033970	1574371431.03397	-1.7217537544315904e+18	-4.0677105863798825e+18	1574353431.03397		-0.520108	0.0453786	3.07702	0.00625286	0.499625	-0.00629213		0.0499625		15.702	9.09825			0.0	0.0	-1.09988	66.7884			0.0	7.0	-1.09988	66.7884							3.0			3631.25610005365	2528.49599999698	3631.2561	2528.496					-0.0	-0.0	2.23962
2019-11-21 16:23:55.455440	1574371435.45544	-1.7217537544315904e+18	-4.0677105863798825e+18	1574353435.45544		-0.492183	0.0855211	3.01418	0.00937929	0.499625	0.0		0.0499625		15.7019	9.0933			0.0	0.0	-2.23436	65.6181			0.0	7.0	-2.23436	65.6181							3.0			3631.25550005365	2528.49519999698	3631.2555	2528.4952					-0.0	-0.0	2.24081
2019-11-21 16:23:59.877690	1574371439.87769	-1.7217537544315904e+18	-4.0677105863798825e+18	1574353439.87769	-0.0114767	-0.502655	0.0698132	3.05607	0.0125057	0.472021	-0.00630939		0.0472021		15.7017	9.08836			0.0	0.0					2.0	2.0	-2.2387	65.6688							2.0			3631.25552756399	2528.49519886169							-0.000980308	0.0114348	2.24081
2019-11-21 16:24:04.145600	1574371444.1456	-1.7217537544315904e+18	-4.0677105863798825e+18	1574353444.1456	0.106891	-0.539307	0.0733038	3.04211	0.00937929	0.775661	0.0714446		0.0775661		15.7017	9.08547			0.0	0.0					2.0	2.0	-2.19328	65.2137							2.0			3631.25528049152	2528.4952133389							0.0106164	-0.106363	2.24081
2019-11-21 16:24:08.421880	1574371448.42188	-1.7217537544315904e+18	-4.0677105863798825e+18	1574353448.42188	0.0518713	-0.572468	0.0523599	3.03862	0.00937929	0.941282	0.0387328		0.0941282		15.702	9.08382			0.0	0.0						7.0	-2.17043	64.9927							2.0			3631.25516047473	2528.49522089157							0.00533198	-0.0515965	2.242
2019-11-21 16:24:12.714080	1574371452.71408	-1.7217537544315904e+18	-4.0677105863798825e+18	1574353452.71408	0.0258941	-0.535816	0.0698132	3.02116	0.00625286	1.02409	0.0192987		0.102409		15.7015	9.07558			0.0	0.0					2.0	7.0	-2.15709	64.8824							2.0			3631.25510055495	2528.49522596264							0.00311083	-0.0257065	2.242
2019-11-21 16:24:17.181950	1574371457.18195	-1.7217537544315904e+18	-4.0677105863798825e+18	1574353457.18195	0.082306	-0.532325	0.0628319	3.04385	0.00625286	1.27253	0.055097		0.127253		15.7014	9.07434			0.0	0.0					2.0	7.0	-2.12113	64.5157							2.0			3631.2549014906	2528.49523719543							0.00803166	-0.0819132	2.242
2019-11-21 16:24:21.489230	1574371461.48923	-1.7217537544315904e+18	-4.0677105863798825e+18	1574353461.48923	0.109976	-0.565487	0.0541052	3.0648	0.00625286	1.60377	0.0772128		0.160377		15.702	9.07022			0.0	0.0					2.0	7.0	-2.08492	64.0451							2.0			3631.25464630789	2528.49524496488							0.00843725	-0.109652	2.24319
2019-11-21 16:24:25.775970	1574371465.77597	-1.7217537544315904e+18	-4.0677105863798825e+18	1574353465.77597	0.0810471	-0.581195	0.0418879	3.06829	0.00625286	1.8522	0.0595618		0.18522		15.7004	9.06734			0.0	0.0					2.0	7.0	-2.0595	63.6989							2.0			3631.2544586297	2528.49524986697							0.00593574	-0.0808294	2.24319
2019-11-21 16:24:29.969210	1574371469.96921	-1.7217537544315904e+18	-4.0677105863798825e+18	1574353469.96921	0.118033	-0.565487	0.0558505	3.07003	0.00625286	2.21105	0.0826074		0.221105		15.7003	9.06692			0.0	0.0					2.0	7.0	-2.02403	63.204							2.0			3631.2541904004	2528.49525629278							0.00843905	-0.117731	2.24319
2019-11-21 16:24:34.486480	1574371474.48648	-1.7217537544315904e+18	-4.0677105863798825e+18	1574353474.48648	0.146742	-0.574213	0.0506145	3.09621	0.00937929	2.68031	0.103567		0.268031		15.6998	9.06651			0.0	0.0					2.0	2.0	-1.994	62.5428							2.0			3631.2538324354	2528.49525325643							0.00665664	-0.146591	2.24437
2019-11-21 16:24:38.834690	1574371478.83469	-1.7217537544315904e+18	-4.0677105863798825e+18	1574353478.83469	0.113674	-0.586431	0.0610865	3.10669	0.00625286	3.03915	0.0829511		0.303915		15.6994	9.06528			0.0	0.0					2.0	2.0	-1.97674	62.0485							2.0			3631.25356500562	2528.49524751779							0.00396716	-0.113605	2.24437
2019-11-21 16:24:43.354710	1574371483.35471	-1.7217537544315904e+18	-4.0677105863798825e+18	1574353483.35471	0.116509	-0.588176	0.0610865	3.1032	0.00625286	3.4256	0.085215		0.34256		15.699	9.06775			0.0	0.0						7.0	-1.95648	61.5212							2.0			3631.25327967714	2528.49524262935							0.00447253	-0.116423	2.24556
2019-11-21 16:24:47.717130	1574371487.71713	-1.7217537544315904e+18	-4.0677105863798825e+18	1574353487.71713	0.144823	-0.567232	0.0488692	3.08051	0.00625286	3.86726	0.100881		0.386726		15.699	9.06816			0.0	0.0					2.0	7.0	-1.91803	60.8925							2.0			3631.25293908613	2528.49524636886							0.0088412	-0.144552	2.24556
2019-11-21 16:24:52.238710	1574371492.23871	-1.7217537544315904e+18	-4.0677105863798825e+18	1574353492.23871	0.207197	-0.563741	0.0575959	3.11541	0.00625286	4.50214	0.141778		0.450214		15.6986	9.06734			0.0	0.0					2.0	7.0	-1.89347	59.9545							2.0			3631.25243178879	2528.4952299956							0.00542378	-0.207126	2.24556
2019-11-21 16:24:56.601560	1574371496.60156	-1.7217537544315904e+18	-4.0677105863798825e+18	1574353496.60156	0.128421	-0.568977	0.0575959	3.14159	0.00625286	4.9162	0.0901685		0.49162		15.6987	9.06734	-0.3491		0.0	-0.45							-1.89347	59.3955							2.0			3631.25212989381	2528.4952104441							1.5727e-17	-0.128421	2.24675
2019-11-21 16:25:00.681270	1574371500.68127	-1.7217537544315904e+18	-4.0677105863798825e+18	1574353500.68127	0.187123	-0.584685	0.0645772	3.10145	-0.45497	5.41306	0.133781		0.541306		15.6998	9.06569	-0.3491		0.0	-0.45							-1.86282	58.6324							2.0			3631.25171695351	2528.4952042624							0.00750959	-0.186972	2.24675
2019-11-21 16:25:04.760560	1574371504.76056	-1.7217537544315904e+18	-4.0677105863798825e+18	1574353504.76056	0.153952	-0.591667	0.0663225	3.03164	-0.45497	5.90993	0.11221		0.590993		15.6965	9.06734	0.3491		0.0	-0.45							-1.79362	58.0056							2.0			3631.2513765088	2528.49522863995							0.0168938	-0.153023	2.24675
2019-11-21 16:25:09.090060	1574371509.09006	-1.7217537544315904e+18	-4.0677105863798825e+18	1574353509.09006	0.223731	-0.555015	0.0593412	3.0264	-0.456231	6.51721	0.150168		0.651721		15.6801	9.13864	0.3491		0.0	-0.45							-1.68236	57.044							2.0			3631.25085402082	2528.49526945453							0.025715	-0.222248	2.24794
2019-11-21 16:25:13.253390	1574371513.25339	-1.7217537544315904e+18	-4.0677105863798825e+18	1574353513.25339	0.121358	-0.534071	0.0593412	3.02291	-0.456231	6.84845	0.0797983		0.684845		15.6671	9.19181	0.3491		0.0	-0.45							-1.62271	56.5438							2.0			3631.25058219849	2528.49529186864							0.0143692	-0.120504	2.24913
2019-11-21 16:25:17.402370	1574371517.40237	-1.7217537544315904e+18	-4.0677105863798825e+18	1574353517.40237	0.136222	-0.561996	0.0628319	2.988	-0.456231	7.2349	0.0941413		0.72349		15.6546	9.23345	0.3491		0.0	-0.45							-1.53627	55.9854							2.0			3631.25027819729	2528.4953301778							0.02084	-0.134618	2.2515
2019-11-21 16:25:21.550990	1574371521.55099	-1.7217537544315904e+18	-4.0677105863798825e+18	1574353521.55099	0.135317	-0.555015	0.0680678	2.94612	-0.456231	7.62135	0.0922756		0.762135		15.6424	9.27755	0.3491		0.0	-0.45							-1.42672	55.4321							2.0			3631.24997631727	2528.4953841254							0.0262833	-0.13274	2.25269
2019-11-21 16:25:25.867860	1574371525.86786	-1.7217537544315904e+18	-4.0677105863798825e+18	1574353525.86786	0.216365	-0.514872	0.0680678	2.90946	-0.456231	8.20102	0.134029		0.820102		15.6328	9.31835	0.3491		0.0	-0.45							-1.21283	54.5273							2.0			3631.24948165343	2528.49549558663							0.0497746	-0.210562	2.25388
2019-11-21 16:25:30.015010	1574371530.01501	-1.7217537544315904e+18	-4.0677105863798825e+18	1574353530.01501	0.0534847	-0.476475	0.0558505	2.86932	-0.456231	8.33904	0.033386		0.833904		15.6234	9.34886	0.3491		0.0	-0.45							-1.15317	54.3136							2.0			3631.24936457081	2528.49552803169							0.0143831	-0.0515144	2.25625
2019-11-21 16:25:34.168030	1574371534.16803	-1.7217537544315904e+18	-4.0677105863798825e+18	1574353534.16803	0.183386	-0.446804	0.0628319	2.83092	-0.456231	8.75309	0.0990559		0.87531		15.6156	9.38224	0.3491		0.0	-0.45							-0.920411	53.5887							2.0			3631.24896648096	2528.49565841496							0.0560604	-0.174608	2.25744
2019-11-21 16:25:38.319490	1574371538.31949	-1.7217537544315904e+18	-4.0677105863798825e+18	1574353538.31949	0.0118002	-0.408407	0.0558505	2.80125	-0.456231	8.7807	0.00664826		0.87807		15.6084	9.40903	0.3491		0.0	-0.45							-0.904064	53.5425							2.0			3631.24894108978	2528.49566773794							0.003939	-0.0111234	2.25863
2019-11-21 16:25:42.619930	1574371542.61993	-1.7217537544315904e+18	-4.0677105863798825e+18	1574353542.61993	0.131387	-0.394444	0.0750492	2.79951	-0.456231	9.05673	0.0644492		0.905673		15.6014	9.44036	0.3491		0.0	-0.45							-0.714458	53.01							2.0			3631.24864817484	2528.49577597805							0.0440739	-0.123774	2.261
2019-11-21 16:25:46.924070	1574371546.92407	-1.7217537544315904e+18	-4.0677105863798825e+18	1574353546.92407	0.0	-0.3735	0.0698132	2.79951	-0.456231	9.05673	0.0		0.905673		15.5949	9.47251	0.3491		0.0	-0.45							-0.714458	53.01							2.0			3631.24864817484	2528.49577597805							0.0	0.0	2.26338
2019-11-21 16:25:51.066650	1574371551.06665	-1.7217537544315904e+18	-4.0677105863798825e+18	1574353551.06665	-0.133958	-0.338594	0.0698132	2.82394	-0.456231	8.86351	-0.0471741		0.886351		15.5898	9.50054	0.3491		0.0	-0.45							-0.887466	53.5362							2.0			3631.24893723485	2528.49567862457							-0.0418398	0.127256	2.26456
2019-11-21 16:25:55.208280	1574371555.20828	-1.7217537544315904e+18	-4.0677105863798825e+18	1574353555.20828	-0.0865463	-0.298451	0.0680678	2.83441	-0.456231	8.75309	-0.0266251		0.87531		15.5848	9.53063	0.3491		0.0	-0.45							-0.995936	53.8782							2.0			3631.24912496205	2528.49561800756							-0.026169	0.0824951	2.26575
2019-11-21 16:25:59.510350	1574371559.51035	-1.7217537544315904e+18	-4.0677105863798825e+18	1574353559.51035	-0.183348	-0.270526	0.0698132	2.86583	-0.457491	8.53227	-0.050847		0.853227		15.5799	9.55494	0.3491		0.0	-0.45							-1.21185	54.6412							2.0			3631.24954312539	2528.49550022885							-0.0499222	0.176421	2.26813
2019-11-21 16:26:03.674680	1574371563.67468	-1.7217537544315904e+18	-4.0677105863798825e+18	1574353563.67468	-0.356739	-0.219911	0.0663225	2.84663	-0.456231	8.20102	-0.0797407		0.820102		15.5761	9.58132	0.3491		0.0	-0.45							-1.64233	56.0581							2.0			3631.25032045742	2528.49526175475							-0.103705	0.341333	2.26931
2019-11-21 16:26:07.828460	1574371567.82846	-1.7217537544315904e+18	-4.0677105863798825e+18	1574353567.82846	0.0689973	-0.193732	0.0610865	2.7646	-0.457491	8.06301	-0.0335973		0.806301		15.5719	9.60977	0.3491		0.0	-0.45							-1.53725	55.7927							1.0			3631.25017416404	2528.49532277917							0.0253996	-0.064152	2.27169
2019-11-21 16:26:11.966160	1574371571.96616	-1.7217537544315904e+18	-4.0677105863798825e+18	1574353571.96616	0.0309108	-0.139626	0.0610865	2.67035	-0.457491	7.67656	-0.0929637		0.767656		15.5688	9.63532	0.3491		0.0	-0.45							-1.47915	55.6786							1.0			3631.25011094628	2528.49535766363							0.0140332	-0.0275417	2.27287
2019-11-21 16:26:16.254030	1574371576.25403	-1.7217537544315904e+18	-4.0677105863798825e+18	1574353576.25403	0.0	-0.0767945	0.0506145	2.62323	-0.457491	7.34531	-0.0776654		0.734531		15.5656	9.6617	0.3491		0.0	-0.45							-1.47915	55.6786							1.0			3631.25011094628	2528.49535766363							0.0	0.0	2.27406
2019-11-21 16:26:20.388850	1574371580.38885	-1.7217537544315904e+18	-4.0677105863798825e+18	1574353580.38885	0.0	-0.0401426	0.0593412	2.66337	-0.457491	7.12448	-0.0533274		0.712448		15.5633	9.68973	0.3491		0.0	-0.45							-1.47915	55.6786							1.0			3631.25011094628	2528.49535766363							0.0	0.0	2.27525
2019-11-21 16:26:24.534120	1574371584.53412	-1.7217537544315904e+18	-4.0677105863798825e+18	1574353584.53412	0.0	0.020944	0.0593412	2.67384	-0.457491	6.82084	-0.0733074		0.682084		15.5612	9.71157	0.3491		0.0	-0.45							-1.47915	55.6786							1.0			3631.25011094628	2528.49535766363							0.0	0.0	2.27763
2019-11-21 16:26:28.663790	1574371588.66379	-1.7217537544315904e+18	-4.0677105863798825e+18	1574353588.66379	0.0	0.0471239	0.0506145	2.61974	-0.457491	6.4896	-0.0804183		0.64896		15.5585	9.73466	0.3491		0.0	-0.45							-1.47915	55.6786							1.0			3631.25011094628	2528.49535766363							0.0	0.0	2.28
2019-11-21 16:26:32.947690	1574371592.94769	-1.7217537544315904e+18	-4.0677105863798825e+18	1574353592.94769	0.0	0.0680678	0.0453786	2.56563	-0.457491	6.04794	-0.103119		0.604794		15.5568	9.76268	0.3491		0.0	-0.45							-1.47915	55.6786							1.0			3631.25011094628	2528.49535766363							0.0	0.0	2.28119
2019-11-21 16:26:37.080810	1574371597.08081	-1.7217537544315904e+18	-4.0677105863798825e+18	1574353597.08081	0.0	0.148353	0.0488692	2.61101	-0.456231	5.79951	-0.0599209		0.579951		15.5555	9.78535	0.3491		0.0	-0.45							-1.47915	55.6786							1.0			3631.25011094628	2528.49535766363							0.0	0.0	2.28237
2019-11-21 16:26:41.218900	1574371601.2189	-1.7217537544315904e+18	-4.0677105863798825e+18	1574353601.2189	0.0	0.153589	0.0645772	2.64766	-0.457491	5.44067	-0.0869088		0.544067		15.5536	9.81091	0.3491		0.0	-0.45							-1.47915	55.6786							1.0			3631.25011094628	2528.49535766363							0.0	0.0	2.28356
2019-11-21 16:26:45.347470	1574371605.34747	-1.7217537544315904e+18	-4.0677105863798825e+18	1574353605.34747	0.0	0.174533	0.0767945	2.57785	-0.457491	4.9162	-0.128767		0.49162		15.5678	9.66953	0.3491		0.0	-0.45							-1.47915	55.6786							1.0			3631.25011094628	2528.49535766363							0.0	0.0	2.28475
2019-11-21 16:26:49.562740	1574371609.56274	-1.7217537544315904e+18	-4.0677105863798825e+18	1574353609.56274	0.0	0.118682	0.0663225	2.47139	-0.457491	4.41933	-0.118697		0.441933		15.5801	9.38595	0.3491		0.0	-0.45							-1.47915	55.6786							1.0			3631.25011094628	2528.49535766363							0.0	0.0	2.28594
2019-11-21 16:26:53.621340	1574371613.62134	-1.7217537544315904e+18	-4.0677105863798825e+18	1574353613.62134	0.0	0.0558505	0.0820305	2.38936	-0.457491	4.06049	-0.0877375		0.406049		15.5924	9.36246	0.3491		0.0	-0.45							-1.47915	55.6786							1.0			3631.25011094628	2528.49535766363							0.0	0.0	2.28713
2019-11-21 16:26:57.685210	1574371617.68521	-1.7217537544315904e+18	-4.0677105863798825e+18	1574353617.68521	0.0	0.0541052	0.0750492	2.30383	-0.457491	3.64643	-0.101285		0.364643		15.6005	9.36205	0.3491		0.0	-0.45							-1.47915	55.6786							1.0			3631.25011094628	2528.49535766363							0.0	0.0	2.28713
2019-11-21 16:27:01.806640	1574371621.80664	-1.7217537544315904e+18	-4.0677105863798825e+18	1574353621.80664	0.0	0.139626	0.0785398	2.24275	-0.457491	3.28759	-0.0815005		0.328759		15.6054	9.36122			0.0	-0.45						7.0	-1.47915	55.6786							1.0			3631.25011094628	2528.49535766363							0.0	0.0	2.28713
2019-11-21 16:27:06.537630	1574371626.53763	-1.7217537544315904e+18	-4.0677105863798825e+18	1574353626.53763	0.0	0.127409	0.0767945	2.16421	-0.457491	2.70791	-0.126456		0.270791		15.6113	9.36081			0.0	-0.45						7.0	-1.47915	55.6786							1.0			3631.25011094628	2528.49535766363							0.0	0.0	2.28831
2019-11-21 16:27:10.818390	1574371630.81839	-1.7217537544315904e+18	-4.0677105863798825e+18	1574353630.81839	0.0	0.0523599	0.0680678	2.10836	-0.457491	2.26625	-0.0919353		0.226625		15.6184	9.44695			0.0	-0.45					2.0	7.0	-1.47915	55.6786							1.0			3631.25011094628	2528.49535766363							0.0	0.0	2.2895
2019-11-21 16:27:15.106110	1574371635.10611	-1.7217537544315904e+18	-4.0677105863798825e+18	1574353635.10611	0.0	0.0750492	0.0820305	2.01935	-0.457491	2.04543	-0.0586375		0.204543		15.6248	9.36534			0.0	-0.45					2.0	7.0	-1.47915	55.6786							1.0			3631.25011094628	2528.49535766363							0.0	0.0	2.2895
2019-11-21 16:27:19.373380	1574371639.37338	-1.7217537544315904e+18	-4.0677105863798825e+18	1574353639.37338	0.0	0.118682	0.0733038	1.93906	-0.457491	1.54856	-0.116226		0.154856		15.6319	9.35834			0.0	-0.45					2.0	7.0	-1.47915	55.6786							1.0			3631.25011094628	2528.49535766363							0.0	0.0	2.29069
2019-11-21 16:27:23.807370	1574371643.80737	-1.7217537544315904e+18	-4.0677105863798825e+18	1574353643.80737	0.0	0.0890118	0.0593412	1.85703	-0.457491	1.1069	-0.100743		0.11069		15.638	9.35256			0.0	-0.45					2.0	2.0	-1.47915	55.6786							1.0			3631.25011094628	2528.49535766363							0.0	0.0	2.29069
2019-11-21 16:27:28.061040	1574371648.06104	-1.7217537544315904e+18	-4.0677105863798825e+18	1574353648.06104	0.0	0.0366519	0.0488692	1.78896	-0.457491	0.610039	-0.116662		0.0610039		15.6423	9.34597			0.0	-0.45					2.0	2.0	-1.47915	55.6786							1.0			3631.25011094628	2528.49535766363							0.0	0.0	2.29069
2019-11-21 16:27:32.317410	1574371652.31741	-1.7217537544315904e+18	-4.0677105863798825e+18	1574353652.31741	0.0	0.0122173	0.0628319	1.71217	-0.457491	0.472021	-0.0324214		0.0472021		15.648	9.33937			0.0	-0.45						7.0	-1.47915	55.6786							1.0			3631.25011094628	2528.49535766363							0.0	0.0	2.29187
2019-11-21 16:27:36.594270	1574371656.59427	-1.7217537544315904e+18	-4.0677105863798825e+18	1574353656.59427	0.0	0.0558505	0.0593412	1.64061	-0.458751	0.00276036	-0.107481		0.000276036		15.6526	9.33608			0.0	-0.45					2.0	7.0	-1.47915	55.6786							1.0			3631.25011094628	2528.49535766363							0.0	0.0	2.29187
2019-11-21 16:27:41.031650	1574371661.03165	-1.7217537544315904e+18	-4.0677105863798825e+18	1574353661.03165	0.0	-0.020944	0.0296706	1.55858	-0.458751	0.251193	0.0567845		0.0251193		15.6574	9.33237			0.0	-0.45					2.0	7.0	-1.47915	55.6786							1.0			3631.25011094628	2528.49535766363							0.0	0.0	2.29187
2019-11-21 16:27:45.298550	1574371665.29855	-1.7217537544315904e+18	-4.0677105863798825e+18	1574353665.29855	0.0	0.015708	0.0942478	1.51495	-0.466314	0.223589	-0.0064344		0.0223589		15.6617	9.32536			0.0	-0.45					2.0	7.0	-1.47915	55.6786							1.0			3631.25011094628	2528.49535766363							0.0	0.0	2.29306
2019-11-21 16:27:49.564000	1574371669.564	-1.7217537544315904e+18	-4.0677105863798825e+18	1574353669.564	0.0	0.0767945	0.102974	1.53938	-0.465053	0.195985	-0.00658482		0.0195985		15.6654	9.32			0.0	-0.45					2.0	2.0	-1.47915	55.6786							1.0			3631.25011094628	2528.49535766363							0.0	0.0	2.29306
2019-11-21 16:27:53.986390	1574371673.98639	-1.7217537544315904e+18	-4.0677105863798825e+18	1574353673.98639	0.0	-0.010472	0.0925025	1.63014	-0.467574	0.140778	-0.0123811		0.0140778		15.6687	9.31588			0.0	-0.45					2.0	2.0	-1.47915	55.6786							1.0			3631.25011094628	2528.49535766363							0.0	0.0	2.29306
2019-11-21 16:27:58.420960	1574371678.42096	-1.7217537544315904e+18	-4.0677105863798825e+18	1574353678.42096	0.0	0.00174533	0.0698132	1.46957	-0.468835	0.223589	0.0186092		0.0223589		15.6722	9.31464			0.0	-0.45						7.0	-1.47915	55.6786							1.0			3631.25011094628	2528.49535766363							0.0	0.0	2.29425
2019-11-21 16:28:02.696620	1574371682.69662	-1.7217537544315904e+18	-4.0677105863798825e+18	1574353682.69662	0.0	-0.00174533	0.0680678	1.42768	-0.466314	0.3064	0.0193709		0.03064		15.6746	9.3064			0.0	-0.45					2.0	7.0	-1.47915	55.6786							1.0			3631.25011094628	2528.49535766363							0.0	0.0	2.29425
2019-11-21 16:28:06.982510	1574371686.98251	-1.7217537544315904e+18	-4.0677105863798825e+18	1574353686.98251	0.0	-0.0541052	0.0767945	1.51495	-0.467574	0.3064	0.0		0.03064		15.6759	9.30063			0.0	-0.45					1.0	7.0	-1.47915	55.6786							1.0			3631.25011094628	2528.49535766363							0.0	0.0	2.29425
2019-11-21 16:28:11.250520	1574371691.25052	-1.7217537544315904e+18	-4.0677105863798825e+18	1574353691.25052	0.0	-0.0122173	0.0610865	1.53589	-0.471355	0.3064	0.0		0.03064		15.677	9.29692			0.0	-0.45					1.0	7.0	-1.47915	55.6786							1.0			3631.25011094628	2528.49535766363							0.0	0.0	2.29544
2019-11-21 16:28:15.671510	1574371695.67151	-1.7217537544315904e+18	-4.0677105863798825e+18	1574353695.67151	0.0	-0.0383972	0.0698132	1.54287	-0.441106	0.00276036	-0.0721576		0.000276036		15.6793	9.29074			0.0	-0.45					1.0	7.0	-1.47915	55.6786							1.0			3631.25011094628	2528.49535766363							0.0	0.0	2.29544
2019-11-21 16:28:19.931790	1574371699.93179	-1.7217537544315904e+18	-4.0677105863798825e+18	1574353699.93179	0.0	0.0279253	0.0663225	1.45037	-0.439846	0.113175	0.0257977		0.0113175		15.6816	9.28579			0.0	-0.45					1.0	1.0	-1.47915	55.6786							1.0			3631.25011094628	2528.49535766363							0.0	0.0	2.29544
2019-11-21 16:28:24.187840	1574371704.18784	-1.7217537544315904e+18	-4.0677105863798825e+18	1574353704.18784	0.0	0.0261799	0.0837758	1.49226	-0.441106	0.251193	0.0324366		0.0251193		15.6828	9.28332			0.0	-0.45					1.0	1.0	-1.47915	55.6786							1.0			3631.25011094628	2528.49535766363							0.0	0.0	2.29663
2019-11-21 16:28:28.446350	1574371708.44635	-1.7217537544315904e+18	-4.0677105863798825e+18	1574353708.44635	0.0	0.020944	0.0750492	1.48178	-0.442366	0.168382	-0.0196141		0.0168382		15.6844	9.28043			0.0	-0.45						7.0	-1.47915	55.6786							1.0			3631.25011094628	2528.49535766363							0.0	0.0	2.29663
2019-11-21 16:28:32.919460	1574371712.91946	-1.7217537544315904e+18	-4.0677105863798825e+18	1574353712.91946		0.0541052	0.0837758	1.52716	-0.431023	0.251193	0.0178896		0.0251193		15.6862	9.27549			0.0	-0.45	19.9682	95.4799			0.0	7.0	19.9682	95.4799							3.0			3631.27100005365	2528.51109999698	3631.271	2528.5111					0.0	0.0	2.29663
2019-11-21 16:28:37.358430	1574371717.35843	-1.7217537544315904e+18	-4.0677105863798825e+18	1574353717.35843		0.00872665	0.0628319	1.56905	-0.429762	0.195985	-0.0119807		0.0195985		15.6882	9.26889			0.0	-0.45	20.3671	96.4266			0.0	7.0	20.3671	96.4266							3.0			3631.27150005365	2528.51139999698	3631.2715	2528.5114					0.0	0.0	2.29781
2019-11-21 16:28:41.795620	1574371721.79562	-1.7217537544315904e+18	-4.0677105863798825e+18	1574353721.79562		0.0401426	0.0907571	1.61094	-0.456231	0.223589	0.00649343		0.0223589		15.6894	9.26189			0.0	-0.45	20.6362	96.9962			0.0	7.0	20.6362	96.9962							3.0			3631.27180005365	2528.51159999698	3631.2718	2528.5116					0.0	0.0	2.29781
2019-11-21 16:28:46.218750	1574371726.21875	-1.7217537544315904e+18	-4.0677105863798825e+18	1574353726.21875		0.0645772	0.0628319	1.63014	-0.460012	0.168382	-0.0122846		0.0168382		15.6906	9.259			0.0	-0.45	20.7563	97.5579			0.0	7.0	20.7563	97.5579							3.0			3631.27210005365	2528.51169999698	3631.2721	2528.5117					0.0	0.0	2.299
2019-11-21 16:28:50.661100	1574371730.6611	-1.7217537544315904e+18	-4.0677105863798825e+18	1574353730.6611		0.0523599	0.0907571	1.67377	-0.460012	0.168382	0.0		0.0168382		15.692	9.25735			0.0	-0.45	21.0255	98.1275			0.0	7.0	21.0255	98.1275							3.0			3631.27240005365	2528.51189999698	3631.2724	2528.5119					0.0	0.0	2.299
2019-11-21 16:28:55.081600	1574371735.0816	-1.7217537544315904e+18	-4.0677105863798825e+18	1574353735.0816		0.0383972	0.0645772	1.72962	-0.472616	0.251193	0.0180219		0.0251193		15.6913	9.25199			0.0	-0.45	21.3043	98.5124			0.0	7.0	21.3043	98.5124							3.0			3631.27260005365	2528.51209999698	3631.2726	2528.5121					0.0	0.0	2.299
2019-11-21 16:28:59.499760	1574371739.49976	-1.7217537544315904e+18	-4.0677105863798825e+18	1574353739.49976		0.0418879	0.0558505	2.08043	-0.444887	6.4896	0.76771		0.64896							0.0	21.4244	99.0742			0.0	0.0	21.4244	99.0742							3.0			3631.27290005365	2528.51219999698	3631.2729	2528.5122					0.0	0.0	2.30019
2019-11-21 16:29:14.581090	1574371754.58109	-1.7217537544315904e+18	-4.0677105863798825e+18	1574353754.58109	0.0	0.0767945	0.0349066	1.9059	0.0343907	0.278796	-0.484085		0.0278796							0.0							21.4244	99.0742							1.0			3631.27290005365	2528.51219999698							0.0	0.0	2.30375
2019-11-21 16:29:29.582000	1574371769.582	-1.7217537544315904e+18	-4.0677105863798825e+18	1574353769.582	0.0	0.0366519	0.0733038	1.9792	-0.0187586	4.1985	0.265833		0.41985							0.0							21.4244	99.0742							1.0			3631.27290005365	2528.51219999698							0.0	0.0	2.31087
2019-11-21 16:29:44.700070	1574371784.70007	-1.7217537544315904e+18	-4.0677105863798825e+18	1574353784.70007	0.0	0.0401426	0.118682	2.20784	-0.0187586	2.6527	-0.102446		0.26527							0.0							21.4244	99.0742							1.0			3631.27290005365	2528.51219999698							0.0	0.0	2.31562
2019-11-21 16:52:27.486450	1574373147.48645	7.859201047875133e+18	7.506131453736471e+18	1574355147.48645	0.0	-0.10821	0.144862	2.97928	-0.0125057	0.0	0.0	-1.0	-0.0149105	0.0	15.7065	11.2445	0.3491	0.0	0.423089	0.0	0.120086	0.561784	0.0	0.0	0.0	7.0	-1.1189	-2.47617	-1.0	0.0	0.0	0.0	0.0	0.0	255.0	-306.179	-375.783	3631.33559438971	2528.51776472829	3631.3372	2528.5187	3631.1426	2528.3006	-0.271183	-0.600139	-0.271183	-0.600139	2.42488	0.0
2019-11-21 16:52:49.505770	1574373169.50577	7.859201047875133e+18	7.506131453736471e+18	1574355169.50577		-0.10821	0.144862	2.97928	-0.0156321										0.423089	0.0	0.388054	6.87153	0.0	0.0	0.0	0.0	0.388054	6.87153	-1.0	0.0	0.0				3.0			3631.34060005365	2528.51909999699	3631.3406	2528.5191					0.0	0.0	2.42488
2019-11-21 16:52:53.987430	1574373173.98743	7.859201047875133e+18	7.506131453736471e+18	1574355173.98743	0.0	-0.10821	0.144862	2.97928	-0.0156321	0.0	0.0		-0.0176717						0.423136	0.0			0.0	0.0		7.0	-0.831725	4.17211	-1.0	0.0	0.0				1.0			3631.33917667115	2528.51818941969							-0.271183	-0.600139	2.42606
2019-11-21 16:52:58.405610	1574373178.40561	7.859201047875133e+18	7.506131453736471e+18	1574355178.40561		-0.10821	0.144862	2.97928	-0.0156321	0.0	0.0		-0.0342389						0.42313	0.0	0.517794	7.24865	0.0	0.0	0.0	7.0	0.517794	7.24865	-1.0	0.0	0.0				3.0			3631.34080005365	2528.51919999699	3631.3408	2528.5192					0.0	0.0	2.42606
2019-11-21 16:53:02.949010	1574373182.94901	7.859201047875133e+18	7.506131453736471e+18	1574355182.94901		-0.10821	0.144862	2.97928	-0.0156321	0.0	0.0		-0.0287165						0.423139	0.0	0.508141	7.43332	0.0	0.0	0.0	7.0	0.508141	7.43332	-1.0	0.0	0.0				3.0			3631.34090005365	2528.51919999699	3631.3409	2528.5192					0.0	0.0	2.42606
2019-11-21 16:53:07.359680	1574373187.35968	7.859201047875133e+18	7.506131453736471e+18	1574355187.35968		-0.10821	0.144862	2.97928	-0.0156321	0.0	0.0		-0.0176717						0.42314	0.0	0.488834	7.80265	0.0	0.0	0.0	7.0	0.488834	7.80265	-1.0	0.0	0.0				3.0			3631.34110005365	2528.51919999699	3631.3411	2528.5192					0.0	0.0	2.42725
2019-11-21 16:53:11.701170	1574373191.70117	7.859201047875133e+18	7.506131453736471e+18	1574355191.70117		-0.10821	0.144862	2.97928	-0.0156321	0.0	0.0		-0.0259553						0.423143	0.0	0.618573	8.17976	0.0	0.0	0.0	7.0	0.618573	8.17976	-1.0	0.0	0.0				3.0			3631.34130005365	2528.51929999699	3631.3413	2528.5193					0.0	0.0	2.42725
2019-11-21 16:53:16.118680	1574373196.11868	7.859201047875133e+18	7.506131453736471e+18	1574355196.11868		-0.10821	0.144862	2.97928	-0.0156321	0.0	0.0		-0.0231941						0.423144	0.0	0.757966	8.37222	0.0	0.0	0.0	7.0	0.757966	8.37222	-1.0	0.0	0.0				3.0			3631.34140005365	2528.51939999699	3631.3414	2528.5194					0.0445385	0.2009	2.42844
2019-11-21 16:53:20.535310	1574373200.53531	7.859201047875133e+18	7.506131453736471e+18	1574355200.53531		-0.10821	0.144862	2.97928	-0.0156321	0.927764	0.209191		0.0927764						0.423144	0.0	0.579959	8.91842	0.0	0.0	0.0	7.0	0.579959	8.91842	-1.0	0.0	0.0				3.0			3631.34170005365	2528.51929999699	3631.3417	2528.5193					0.0	0.0	2.42844
2019-11-21 16:53:24.991610	1574373204.99161	7.859201047875133e+18	7.506131453736471e+18	1574355204.99161		-0.10821	0.144862	2.97928	-0.021885	0.0	-0.19602		-0.0259553						0.423149	0.0	0.719352	9.11088	0.0	0.0	0.0	0.0	0.719352	9.11088	-1.0	0.0	0.0				3.0			3631.34180005365	2528.51939999699	3631.3418	2528.5194					0.0	0.0	2.42962
2019-11-21 16:53:29.417020	1574373209.41702	7.859201047875133e+18	7.506131453736471e+18	1574355209.41702		-0.10821	0.144862	2.97928	-0.00312643	1.14866	0.276786		0.114866						0.423149	0.0	0.849092	9.488	0.0	0.0	0.0	0.0	0.849092	9.488	-1.0	0.0	0.0				3.0			3631.34200005365	2528.51949999698	3631.342	2528.5195					0.0668077	0.30135	2.42962
2019-11-21 16:53:33.835240	1574373213.83524	7.859201047875133e+18	7.506131453736471e+18	1574355213.83524	0.0	-0.10821	0.144862	2.97928	-0.00312643	0.0	-0.258591		-0.0259553			9.35339			0.423151	0.0			0.0	0.0		7.0	-0.35523	6.82278	-1.0	0.0	0.0				1.0			3631.34059470872	2528.51860095841							-0.271183	-0.600139	2.42962
2019-11-21 16:53:38.109440	1574373218.10944	7.859201047875133e+18	7.506131453736471e+18	1574355218.10944		-0.10821	0.144862	2.97928	-0.00312643	0.45836	0.105177		0.0458359						0.423145	0.0	0.868399	9.11867	0.0	0.0	0.0	7.0	0.868399	9.11867	-1.0	0.0	0.0				3.0			3631.34180005365	2528.51949999698	3631.3418	2528.5195					0.0	0.0	2.42962
2019-11-21 16:53:42.554810	1574373222.55481	7.859201047875133e+18	7.506131453736471e+18	1574355222.55481		-0.10821	0.144862	2.97928	-0.00312643	0.0	-0.103072		-0.0342389						0.423149	0.0	0.839438	9.67266	0.0	0.0	0.0	7.0	0.839438	9.67266	-1.0	0.0	0.0				3.0			3631.34210005365	2528.51949999698	3631.3421	2528.5195					0.0334038	0.150675	2.43081
2019-11-21 16:53:46.995150	1574373226.99515	7.859201047875133e+18	7.506131453736471e+18	1574355226.99515		-0.10821	0.144862	2.97928	-0.00312643	0.320299	0.0716553		0.0320299		15.7054				0.423153	0.0	0.969178	10.0498	0.0	0.0	0.0	7.0	0.969178	10.0498	-1.0	0.0	0.0				3.0			3631.34230005365	2528.51959999698	3631.3423	2528.5196					0.0556731	0.251125	2.43081
2019-11-21 16:53:51.534550	1574373231.53455	7.859201047875133e+18	7.506131453736471e+18	1574355231.53455		-0.10821	0.144862	2.97928	-0.00312643	0.789704	0.103576		0.0789704						0.423154	0.0	0.781517	10.7806	0.0	0.0	0.0	7.0	0.781517	10.7806	-1.0	0.0	0.0				3.0			3631.34270005365	2528.51949999698	3631.3427	2528.5195					0.0	0.0	2.43081
2019-11-21 16:53:55.976900	1574373235.9769	7.859201047875133e+18	7.506131453736471e+18	1574355235.9769		-0.10821	0.144862	2.97928	-0.00312643	0.927764	0.0319288		0.0927764						0.42316	0.0	0.92091	10.9731	0.0	0.0	0.0	7.0	0.92091	10.9731	-1.0	0.0	0.0				3.0			3631.34280005365	2528.51959999698	3631.3428	2528.5196					0.0	0.0	2.432
2019-11-21 16:54:00.429140	1574373240.42914	7.859201047875133e+18	7.506131453736471e+18	1574355240.42914		-0.10821	0.144862	2.97928	-0.00312643	0.0	-0.208346		-0.0259553						0.42316	0.0	0.89195	11.5271	0.0	0.0	0.0	7.0	0.89195	11.5271	-1.0	0.0	0.0				3.0			3631.34310005365	2528.51959999698	3631.3431	2528.5196					0.0	0.0	2.432
2019-11-21 16:54:04.842010	1574373244.84201	7.859201047875133e+18	7.506131453736471e+18	1574355244.84201		-0.10821	0.144862	2.97928	-0.00312643	0.0	0.0		-0.0314777						0.423164	0.0	0.872643	11.8964	0.0	0.0	0.0	0.0	0.872643	11.8964	-1.0	0.0	0.0				3.0			3631.34330005365	2528.51959999698	3631.3433	2528.5196					0.0445385	0.2009	2.432
2019-11-21 16:54:09.258700	1574373249.2587	7.859201047875133e+18	7.506131453736471e+18	1574355249.2587		-0.10821	0.144862	2.97928	-0.00312643	0.0	0.0		-0.0259553						0.423167	0.0	0.694636	12.4426	0.0	0.0	0.0	0.0	0.694636	12.4426	-1.0	0.0	0.0				3.0			3631.34360005365	2528.51949999698	3631.3436	2528.5195					0.0445385	0.2009	2.43319
2019-11-21 16:54:13.670170	1574373253.67017	7.859201047875133e+18	7.506131453736471e+18	1574355253.67017	0.0	-0.10821	0.144862	2.97928	-0.00312643	0.0	0.0		-0.0259553						0.423171	0.0			0.0	0.0		7.0	-0.513754	9.7684	-1.0	0.0	0.0				1.0			3631.34218996201	2528.51859792151							-0.271183	-0.600139	2.43319
2019-11-21 16:54:18.128810	1574373258.12881	7.859201047875133e+18	7.506131453736471e+18	1574355258.12881		-0.10821	0.144862	2.97928	0.0	0.0	0.0		-0.0259553						0.423165	0.0	0.675329	12.812	0.0	0.0	0.0	7.0	0.675329	12.812	-1.0	0.0	0.0				3.0			3631.34380005365	2528.51949999698	3631.3438	2528.5195					0.0	0.0	2.43438
2019-11-21 16:54:22.573700	1574373262.5737	7.859201047875133e+18	7.506131453736471e+18	1574355262.5737		-0.10821	0.144862	2.97928	0.00312643	1.36956	0.308112		0.136956						0.423175	0.0	0.646368	13.3659	0.0	0.0	0.0	7.0	0.646368	13.3659	-1.0	0.0	0.0				3.0			3631.34410005365	2528.51949999698	3631.3441	2528.5195					0.0	0.0	2.43438
2019-11-21 16:54:27.009220	1574373267.00922	7.859201047875133e+18	7.506131453736471e+18	1574355267.00922		-0.10821	0.144862	2.97928	-0.00312643	0.0	-0.308181		-0.0176717						0.423179	0.0	0.776108	13.7431	0.0	0.0	0.0	7.0	0.776108	13.7431	-1.0	0.0	0.0				3.0			3631.34430005365	2528.51959999698	3631.3443	2528.5196					0.0	0.0	2.43438
2019-11-21 16:54:31.443540	1574373271.44354	7.859201047875133e+18	7.506131453736471e+18	1574355271.44354		-0.10821	0.144862	2.97928	-0.00312643	0.0	0.0		-0.0176717						0.42318	0.0	0.896194	14.3048	0.0	0.0	0.0	7.0	0.896194	14.3048	-1.0	0.0	0.0				3.0			3631.34460005365	2528.51969999698	3631.3446	2528.5197					0.0	0.0	2.43438
2019-11-21 16:54:35.862150	1574373275.86215	7.859201047875133e+18	7.506131453736471e+18	1574355275.86215		-0.10821	0.144862	2.97928	-0.00312643	0.0	0.0		-0.0231941						0.423183	0.0	0.876887	14.6742	0.0	0.0	0.0	7.0	0.876887	14.6742	-1.0	0.0	0.0				3.0			3631.34480005365	2528.51969999698	3631.3448	2528.5197					0.0	0.0	2.43556
2019-11-21 16:54:40.294310	1574373280.29431	7.859201047875133e+18	7.506131453736471e+18	1574355280.29431		-0.10821	0.144862	2.97928	-0.00312643	0.0	0.0		-0.0149105						0.423185	0.0	0.69888	15.2204	0.0	0.0	0.0	0.0	0.69888	15.2204	-1.0	0.0	0.0				3.0			3631.34510005365	2528.51959999698	3631.3451	2528.5196					0.0	0.0	2.43556
2019-11-21 16:54:44.708040	1574373284.70804	7.859201047875133e+18	7.506131453736471e+18	1574355284.70804		-0.10821	0.144862	2.97928	-0.00937929	0.0	0.0		-0.0176717						0.42319	0.0	0.679573	15.5897	0.0	0.0	0.0	0.0	0.679573	15.5897	-1.0	0.0	0.0				3.0			3631.34530005365	2528.51959999698	3631.3453	2528.5196					0.0	0.0	2.43556
2019-11-21 16:54:49.115660	1574373289.11566	7.859201047875133e+18	7.506131453736471e+18	1574355289.11566	0.0	-0.10821	0.144862	2.97928	0.0	0.0	0.0		-0.0259553		15.7045				0.423192	0.0			0.0	0.0		7.0	-0.524478	12.9251	-1.0	0.0	0.0				1.0			3631.34389502518	2528.51870116022							-0.271183	-0.600139	2.43675
2019-11-21 16:54:53.570340	1574373293.57034	7.859201047875133e+18	7.506131453736471e+18	1574355293.57034		-0.10821	0.144862	2.97928	-0.00312643	0.59642	0.131168		0.059642						0.423186	0.0	0.809312	15.9668	0.0	0.0	0.0	7.0	0.809312	15.9668	-1.0	0.0	0.0				3.0			3631.34550005365	2528.51969999698	3631.3455	2528.5197					0.0	0.0	2.43675
2019-11-21 16:54:58.009340	1574373298.00934	7.859201047875133e+18	7.506131453736471e+18	1574355298.00934		-0.10821	0.144862	2.97928	0.0	0.05	-0.120145		0.796883						0.423195	0.0	0.501566	16.1359	0.0	0.0	0.0	7.0	0.501566	16.1359	-1.0	0.0	0.0				3.0			3631.34560005365	2528.51949999698	3631.3456	2528.5195					0.0	0.0	2.43675
2019-11-21 16:55:02.449070	1574373302.44907	7.859201047875133e+18	7.506131453736471e+18	1574355302.44907		-0.10821	0.144862	2.97928	0.0	0.05	0.0		1.07853						0.423198	0.0	0.482259	16.5052	0.0	0.0	0.0	7.0	0.482259	16.5052	-1.0	0.0	0.0				3.0			3631.34580005365	2528.51949999698	3631.3458	2528.5195					0.0	0.0	2.43794
2019-11-21 16:55:07.091430	1574373307.09143	7.859201047875133e+18	7.506131453736471e+18	1574355307.09143		-0.10821	0.144862	2.97928	0.0	0.0	-0.0106587		-0.0149105						0.4232	0.0	0.462952	16.8746	0.0	0.0	0.0	7.0	0.462952	16.8746	-1.0	0.0	0.0				3.0			3631.34600005365	2528.51949999698	3631.346	2528.5195					0.0	0.0	2.43794
2019-11-21 16:55:11.714870	1574373311.71487	7.859201047875133e+18	7.506131453736471e+18	1574355311.71487		-0.10821	0.144862	2.97928	0.0	0.0	0.0		-0.0231941						0.423203	0.0	0.453298	17.0592	0.0	0.0	0.0	7.0	0.453298	17.0592	-1.0	0.0	0.0				3.0			3631.34610005365	2528.51949999698	3631.3461	2528.5195					0.0	0.0	2.43913	0.00095465
2019-11-21 16:55:16.318910	1574373316.31891	7.859201047875133e+18	7.506131453736471e+18	1574355316.31891		-0.10821	0.144862	2.97928	-0.00312643	0.0	0.0		-0.0149105						0.423204	0.0	0.621652	16.6977	0.0	0.0	0.0	7.0	0.621652	16.6977	-1.0	0.0	0.0				3.0			3631.34590005365	2528.51959999698	3631.3459	2528.5196					0.0	0.0	2.43913	0.00174468
2019-11-21 16:55:20.915650	1574373320.91565	7.859201047875133e+18	7.506131453736471e+18	1574355320.91565		-0.10821	0.144862	2.97928	-0.00312643	0.0	0.0		-0.0231941						0.423201	0.0	0.948705	16.1593	0.0	0.0	0.0	7.0	0.948705	16.1593	-1.0	0.0	0.0				3.0			3631.34560005365	2528.51979999698	3631.3456	2528.5198					0.0445385	0.2009	2.44031	0.00251854
2019-11-21 16:55:25.514860	1574373325.51486	7.859201047875133e+18	7.506131453736471e+18	1574355325.51486		-0.10821	0.144862	2.97928	0.0	0.0	0.0		-0.0204329						0.423195	0.0	0.867233	14.8588	0.0	0.0	0.0	7.0	0.867233	14.8588	-1.0	0.0	0.0				3.0			3631.34490005365	2528.51969999698	3631.3449	2528.5197					0.100212	0.452025	2.4415	0.00331753
2019-11-21 16:55:30.119540	1574373330.11954	7.859201047875133e+18	7.506131453736471e+18	1574355330.11954		-0.10821	0.144862	2.97928	0.0	0.0	0.0		-0.0342389						0.423187	0.0	1.21359	13.9511	0.0	0.0	0.0	0.0	1.21359	13.9511	-1.0	0.0	0.0				3.0			3631.34440005365	2528.51989999699	3631.3444	2528.5199					0.0445385	0.2009	2.4415	0.00426515
2019-11-21 16:55:34.718600	1574373334.7186	7.859201047875133e+18	7.506131453736471e+18	1574355334.7186		-0.10821	0.144862	2.97928	0.0	0.0	0.0		-0.0176717			9.23674			0.423179	0.0	1.73796	12.4972	0.0	0.0	0.0	0.0	1.73796	12.4972	-1.0	0.0	0.0				3.0			3631.34360005365	2528.52019999698	3631.3436	2528.5202					0.0779423	0.351575	2.4415	0.0050631
2019-11-21 16:55:39.317380	1574373339.31738	7.859201047875133e+18	7.506131453736471e+18	1574355339.31738		-0.10821	0.144862	2.97928	0.0	0.0	0.0		-0.0259553						0.423166	0.0	2.26233	11.0432	0.0	0.0	0.0	0.0	2.26233	11.0432	-1.0	0.0	0.0				3.0			3631.34280005365	2528.52049999699	3631.3428	2528.5205					0.0779423	0.351575	2.44269	0.00600619
2019-11-21 16:55:43.919460	1574373343.91946	7.859201047875133e+18	7.506131453736471e+18	1574355343.91946	0.355882	-0.10821	0.144862	2.97928	0.0	0.0	0.0		-0.0231941						0.423153	0.0			0.0	0.0		7.0	1.27603	6.65183	-1.0	0.0	0.0				1.0			3631.34045633378	2528.51968645572							-0.213671	-0.951343	2.44388	0.00695526
2019-11-21 16:55:48.536900	1574373348.5369	7.859201047875133e+18	7.506131453736471e+18	1574355348.5369		-0.10821	0.144862	2.97928	0.0	0.0	0.0		-0.0287165						0.422998	0.0	2.45964	10.1277	0.0	0.0	0.0	7.0	2.45964	10.1277	-1.0	0.0	0.0				3.0			3631.34230005365	2528.52059999699	3631.3423	2528.5206					0.0757182	-0.299235	2.44388	0.00776457
2019-11-21 16:55:53.155360	1574373353.15536	7.859201047875133e+18	7.506131453736471e+18	1574355353.15536		-0.10821	0.144862	2.97928	0.0	0.0	0.0		-0.0176717		15.701				0.423012	0.0	2.68592	8.65818	0.0	0.0	0.0	7.0	2.68592	8.65818	-1.0	0.0	0.0				3.0			3631.34150005365	2528.52069999699	3631.3415	2528.5207					0.0767623	-0.298969	2.44506	0.00857866
2019-11-21 16:55:57.801120	1574373357.80112	7.859201047875133e+18	7.506131453736471e+18	1574355357.80112		-0.10821	0.144862	2.97928	0.0	0.320299	0.0694793		0.0320299						0.423	0.0	2.16696	7.1497	0.0	0.0	0.0	7.0	2.16696	7.1497	-1.0	0.0	0.0				3.0			3631.34070005365	2528.52029999698	3631.3407	2528.5203					0.0161585	-0.462718	2.44506
2019-11-21 16:56:02.422670	1574373362.42267	7.859201047875133e+18	7.506131453736471e+18	1574355362.42267		-0.10821	0.144862	2.97928	0.0	0.0	-0.0687633		-0.0259553						0.422994	0.0	1.22017	5.24851	0.0	0.0	0.0	7.0	1.22017	5.24851	-1.0	0.0	0.0				3.0			3631.33970005365	2528.51959999698	3631.3397	2528.5196					-0.0687124	-0.353495	2.44625	0.0180043
2019-11-21 16:56:07.054530	1574373367.05453	7.859201047875133e+18	7.506131453736471e+18	1574355367.05453		-0.10821	0.144862	2.97928	0.0	0.0	0.0		-0.0259553						0.422989	0.0	0.302338	2.79334	0.0	0.0	0.0	7.0	0.302338	2.79334	-1.0	0.0	0.0				3.0			3631.33840005365	2528.51889999698	3631.3384	2528.5189					-0.116689	-0.553727	2.44625	0.0227484
2019-11-21 16:56:11.672790	1574373371.67279	7.859201047875133e+18	7.506131453736471e+18	1574355371.67279		-0.10821	0.144862	2.97928	0.00312643	0.0	0.0		-0.0231941						0.422979	0.0	-0.28844	-0.200247	0.0	0.0	0.0	7.0	-0.28844	-0.200247	-1.0	0.0	0.0				3.0			3631.33680005365	2528.51839999698	3631.3368	2528.5184					-0.165788	-0.486998	2.44744	0.027474
[truncated: 17,923 more rows]
[truncated: 4 more columns]
