# Supplementary material for: Improving Resource Management for Unattended Observation of the Marginal Ice Zone Using Autonomous Underwater Gliders
Source: Front Robot AI. 2021 Jan 18;7:579256. doi: 10.3389/frobt.2020.579256 (PMC7874182; doi:10.3389/frobt.2020.579256)
Supplement: Supplementary file 1 [file Data_Sheet_1.ZIP › 2019-Nov-Kolumbo-Data/2019-Nov-DVL-diveE.csv]

	time	system_configuration	num_beams	num_bins	pings_per_ensemble	depth_bin_length	blanking_distance	low_correlation_threshold	percent_good_minimum	error_velocity_threshold	coordinate_transformation	heading_alignment	heading_bias	sensor_source	bin0_distance	transmit_pulse_length	ensemble_number	rtc_year	rtc_month	rtc_day	rtc_hour	rtc_minute	rtc_second	rtc_hundredths	bit_result	speed_of_sound	depth	heading	pitch	roll	salinity	temperature	min_ping_wait_minutes	min_ping_wait_seconds	min_ping_wait_hundredths	heading_standard_deviation	pitch_standard_deviation	roll_standard_deviation	adc_rounded_voltage	pressure	pressure_variance	rel_vel_pressure_u	rel_vel_pressure_v	rel_vel_pressure_w	rel_vel_dvl_u	rel_vel_dvl_v	rel_vel_dvl_w	ocn_vel_u	ocn_vel_v
2019-11-22 00:34:46.000042	1574400886.000042	16971.0	4.0	40.0	10.0	2.0	0.0	64.0	0.0	2.0	31.0	0.0	0.0	130.0	2.91	1.99	1.0	19.0	11.0	22.0	0.0	34.0	46.0	42.0	337.0	1524.0	0.0	138.1000173603823	24.099979961910737	5.300002844408898	35.0	21.12	51.0	0.0	95.0	0.0	24.6	5.4	14.0	0.0	0.0	0.0	0.0	0.0	0.0	0.0	0.0	0.0	0.0
2019-11-22 00:34:49.000086	1574400889.000086	16971.0	4.0	40.0	10.0	2.0	0.0	64.0	0.0	2.0	31.0	0.0	0.0	130.0	2.91	1.99	2.0	19.0	11.0	22.0	0.0	34.0	49.0	86.0	0.0	1524.0	0.0	138.1000173603823	24.099979961910737	5.300002844408898	35.0	21.16	51.0	0.0	95.0	0.0	24.6	5.4	14.0	0.0	0.0				0.10978631841476859	0.13912363380561218	0.008750931701993878	0.0	0.0
2019-11-22 00:34:54.000011	1574400894.000011	16971.0	4.0	40.0	10.0	2.0	0.0	64.0	0.0	2.0	31.0	0.0	0.0	130.0	2.91	1.99	3.0	19.0	11.0	22.0	0.0	34.0	54.0	11.0	0.0	1524.0	0.0	138.1000173603823	24.099979961910737	5.300002844408898	35.0	21.19	51.0	0.0	95.0	0.0	24.6	5.4	14.0	0.0	0.0				-0.028316253407839907	-0.09059433943614896	0.11010838049426946	0.0	0.0
2019-11-22 00:34:57.000053	1574400897.000053	16971.0	4.0	40.0	10.0	2.0	0.0	64.0	0.0	2.0	31.0	0.0	0.0	130.0	2.91	1.99	4.0	19.0	11.0	22.0	0.0	34.0	57.0	53.0	0.0	1524.0	0.0	138.1000173603823	24.099979961910737	5.300002844408898	35.0	21.19	51.0	0.0	95.0	0.0	24.6	5.4	14.0	0.0	0.0				-0.0220464139299293	0.12982269274446445	0.02571038858917926	0.0	0.0
2019-11-22 00:35:01.000081	1574400901.000081	16971.0	4.0	40.0	10.0	2.0	0.0	64.0	0.0	2.0	31.0	0.0	0.0	130.0	2.91	1.99	5.0	19.0	11.0	22.0	0.0	35.0	1.0	81.0	0.0	1524.0	0.0	138.1000173603823	24.099979961910737	5.300002844408898	35.0	21.19	51.0	0.0	95.0	0.0	24.6	5.4	14.0	0.0	0.0				0.24245544519596457	-0.017622120178760955	-0.00910043818900649	0.0	0.0
2019-11-22 00:35:05.000052	1574400905.000052	16971.0	4.0	40.0	10.0	2.0	0.0	64.0	0.0	2.0	31.0	0.0	0.0	130.0	2.91	1.99	6.0	19.0	11.0	22.0	0.0	35.0	5.0	52.0	0.0	1524.0	0.0	138.1000173603823	24.099979961910737	5.300002844408898	35.0	21.19	51.0	0.0	95.0	0.0	24.6	5.4	14.0	0.0	0.0				-0.1906250734959145	0.13137562762187496	0.22095593638016522	0.0	0.0
2019-11-22 00:35:09.000070	1574400909.00007	16971.0	4.0	40.0	10.0	2.0	0.0	64.0	0.0	2.0	31.0	0.0	0.0	130.0	2.91	1.99	7.0	19.0	11.0	22.0	0.0	35.0	9.0	70.0	0.0	1524.0	0.0	138.1000173603823	24.099979961910737	5.300002844408898	35.0	21.19	51.0	0.0	95.0	0.0	24.6	5.4	14.0	0.0	0.0				-0.06517834138568505	0.23000039221266436	-0.026145810299771685	0.0	0.0
2019-11-22 00:35:13.000067	1574400913.000067	16971.0	4.0	40.0	10.0	2.0	0.0	64.0	0.0	2.0	31.0	0.0	0.0	130.0	2.91	1.99	8.0	19.0	11.0	22.0	0.0	35.0	13.0	67.0	0.0	1524.0	0.0	138.1000173603823	24.099979961910737	5.300002844408898	35.0	21.19	51.0	0.0	95.0	0.0	24.6	5.4	14.0	0.0	0.0				0.11241227210847925	-0.0546046669024324	0.05936170004206101	0.0	0.0
2019-11-22 00:35:17.000047	1574400917.000047	16971.0	4.0	40.0	10.0	2.0	0.0	64.0	0.0	2.0	31.0	0.0	0.0	130.0	2.91	1.99	9.0	19.0	11.0	22.0	0.0	35.0	17.0	47.0	0.0	1524.0	0.0	138.1000173603823	24.099979961910737	5.300002844408898	35.0	21.19	51.0	0.0	95.0	0.0	24.6	5.4	14.0	0.0	0.0				-0.21980432806353278	0.09252221972130267	0.10107272739162557	0.0	0.0
2019-11-22 00:35:21.000086	1574400921.000086	16971.0	4.0	40.0	10.0	2.0	0.0	64.0	0.0	2.0	31.0	0.0	0.0	130.0	2.91	1.99	10.0	19.0	11.0	22.0	0.0	35.0	21.0	86.0	0.0	1524.0	0.0	138.1000173603823	24.099979961910737	5.300002844408898	35.0	21.22	51.0	0.0	95.0	0.0	24.6	5.4	14.0	0.0	0.0				0.30712051405662866	0.07055279416629873	-0.057387220536631964	0.0	0.0
2019-11-22 00:35:25.000034	1574400925.000034	16971.0	4.0	40.0	10.0	2.0	0.0	64.0	0.0	2.0	31.0	0.0	0.0	130.0	2.91	1.99	11.0	19.0	11.0	22.0	0.0	35.0	25.0	34.0	0.0	1524.0	0.0	138.1000173603823	24.099979961910737	5.300002844408898	35.0	21.19	51.0	0.0	95.0	0.0	24.6	5.4	14.0	0.0	0.0				-0.15244619204596443	0.04509240669105172	0.15702176087884676	0.0	0.0
2019-11-22 00:35:29.000052	1574400929.000052	16971.0	4.0	40.0	10.0	2.0	0.0	64.0	0.0	2.0	31.0	0.0	0.0	130.0	2.91	1.99	12.0	19.0	11.0	22.0	0.0	35.0	29.0	52.0	0.0	1524.0	0.0	138.1000173603823	24.099979961910737	5.300002844408898	35.0	21.25	51.0	0.0	95.0	0.0	24.6	5.4	14.0	0.0	0.0				-0.12462948478107212	0.05038868153056013	-0.03264157313635946	0.0	0.0
2019-11-22 00:35:33.000006	1574400933.000006	16971.0	4.0	40.0	10.0	2.0	0.0	64.0	0.0	2.0	31.0	0.0	0.0	130.0	2.91	1.99	13.0	19.0	11.0	22.0	0.0	35.0	33.0	6.0	0.0	1524.0	0.0	138.1000173603823	24.099979961910737	5.300002844408898	35.0	21.23	51.0	0.0	95.0	0.0	24.6	5.4	14.0	0.0	0.0				0.05966454847227582	0.04788513006966209	0.0871559290800746	0.0	0.0
2019-11-22 00:35:37.000032	1574400937.000032	16971.0	4.0	40.0	10.0	2.0	0.0	64.0	0.0	2.0	31.0	0.0	0.0	130.0	2.91	1.99	14.0	19.0	11.0	22.0	0.0	35.0	37.0	32.0	0.0	1524.0	0.0	138.1000173603823	24.099979961910737	5.300002844408898	35.0	21.25	51.0	0.0	95.0	0.0	24.6	5.4	14.0	0.0	0.0				0.09208056803705296	0.28661984119759376	0.15555139222083417	0.0	0.0
2019-11-22 00:35:40.000089	1574400940.000089	16971.0	4.0	40.0	10.0	2.0	0.0	64.0	0.0	2.0	31.0	0.0	0.0	130.0	2.91	1.99	15.0	19.0	11.0	22.0	0.0	35.0	40.0	89.0	0.0	1524.0	0.0	138.1000173603823	24.099979961910737	5.300002844408898	35.0	21.25	51.0	0.0	95.0	0.0	24.6	5.4	14.0	0.0	0.0				0.1874075236786143	0.13174417994779483	0.04827930321092752	0.0	0.0
2019-11-22 00:35:45.000002	1574400945.000002	16971.0	4.0	40.0	10.0	2.0	0.0	64.0	0.0	2.0	31.0	0.0	0.0	130.0	2.91	1.99	16.0	19.0	11.0	22.0	0.0	35.0	45.0	2.0	0.0	1524.0	0.0	138.1000173603823	24.099979961910737	5.300002844408898	35.0	21.25	51.0	0.0	95.0	0.0	24.6	5.4	14.0	0.0	0.0				0.08834890222681105	0.07543529606885492	0.13354769777993775	0.0	0.0
2019-11-22 00:35:48.000094	1574400948.000094	16971.0	4.0	40.0	10.0	2.0	0.0	64.0	0.0	2.0	31.0	0.0	0.0	130.0	2.91	1.99	17.0	19.0	11.0	22.0	0.0	35.0	48.0	94.0	0.0	1524.0	0.0	138.1000173603823	24.099979961910737	5.300002844408898	35.0	21.25	51.0	0.0	95.0	0.0	24.6	5.4	14.0	0.0	0.0				0.04088021108009092	0.18987380659118697	0.08775959157049298	0.0	0.0
2019-11-22 00:35:52.000078	1574400952.000078	16971.0	4.0	40.0	10.0	2.0	0.0	64.0	0.0	2.0	31.0	0.0	0.0	130.0	2.91	1.99	18.0	19.0	11.0	22.0	0.0	35.0	52.0	78.0	0.0	1524.0	0.0	138.1000173603823	24.099979961910737	5.300002844408898	35.0	21.25	51.0	0.0	95.0	0.0	24.6	5.4	14.0	0.0	0.0				0.08955130536831354	-0.01733221306714828	0.09962508768892517	0.0	0.0
2019-11-22 00:35:59.000005	1574400959.000005	16971.0	4.0	40.0	10.0	2.0	0.0	64.0	0.0	2.0	31.0	0.0	0.0	130.0	2.91	1.99	19.0	19.0	11.0	22.0	0.0	35.0	59.0	5.0	0.0	1524.0	0.0	138.1000173603823	24.099979961910737	5.300002844408898	35.0	21.25	51.0	0.0	95.0	0.0	24.6	5.4	14.0	0.0	0.0				0.041080516532750425	0.20665056251605737	0.09049826613366402	0.0	0.0
2019-11-22 00:36:02.000053	1574400962.000053	16971.0	4.0	40.0	10.0	2.0	0.0	64.0	0.0	2.0	31.0	0.0	0.0	130.0	2.91	1.99	20.0	19.0	11.0	22.0	0.0	36.0	2.0	53.0	0.0	1525.0	0.0	138.1000173603823	24.099979961910737	5.300002844408898	35.0	21.29	51.0	0.0	95.0	0.0	24.6	5.4	14.0	0.0	0.0				0.0035671379734379394	0.15779532333495022	0.051116645628375944	0.0	0.0
2019-11-22 00:36:06.000083	1574400966.000083	16971.0	4.0	40.0	10.0	2.0	0.0	64.0	0.0	2.0	31.0	0.0	0.0	130.0	2.91	1.99	21.0	19.0	11.0	22.0	0.0	36.0	6.0	83.0	0.0	1525.0	0.0	138.10001736038234	24.099979961910737	5.3000028444088985	35.0	21.28	51.0	0.0	95.0	0.0	24.6	5.4	14.0	0.0	0.0				-0.0553017210216821	0.2135653099996489	0.0055297393061433595	0.0	0.0
2019-11-22 00:36:10.000030	1574400970.00003	16971.0	4.0	40.0	10.0	2.0	0.0	64.0	0.0	2.0	31.0	0.0	0.0	130.0	2.91	1.99	22.0	19.0	11.0	22.0	0.0	36.0	10.0	30.0	0.0	1525.0	0.0	138.1000173603823	24.099979961910737	5.300002844408897	35.0	21.31	51.0	0.0	95.0	0.0	24.6	5.4	14.0	0.0	0.0				0.12012808058870586	0.03356688759343593	0.13320100717097838	0.0	0.0
2019-11-22 00:36:14.000056	1574400974.000056	16971.0	4.0	40.0	10.0	2.0	0.0	64.0	0.0	2.0	31.0	0.0	0.0	130.0	2.91	1.99	23.0	19.0	11.0	22.0	0.0	36.0	14.0	56.0	0.0	1525.0	0.0	138.1000173603823	24.099979961910737	5.300002844408898	35.0	21.31	51.0	0.0	95.0	0.0	24.6	5.4	14.0	0.0	0.0				-0.23912639637790148	0.24114087106521412	0.03627184662005145	0.0	0.0
2019-11-22 00:36:18.000012	1574400978.000012	16971.0	4.0	40.0	10.0	2.0	0.0	64.0	0.0	2.0	31.0	0.0	0.0	130.0	2.91	1.99	24.0	19.0	11.0	22.0	0.0	36.0	18.0	12.0	0.0	1525.0	0.0	138.1000173603823	24.099979961910737	5.300002844408898	35.0	21.31	51.0	0.0	95.0	0.0	24.6	5.4	14.0	0.0	0.0				0.09330894333718029	0.13988471344973596	-0.007120957546856509	0.0	0.0
2019-11-22 00:36:22.000031	1574400982.000031	16971.0	4.0	40.0	10.0	2.0	0.0	64.0	0.0	2.0	31.0	0.0	0.0	130.0	2.91	1.99	25.0	19.0	11.0	22.0	0.0	36.0	22.0	31.0	0.0	1525.0	0.0	138.10001736038228	24.099979961910737	5.300002844408898	35.0	21.31	51.0	0.0	95.0	0.0	24.6	5.4	14.0	0.0	0.0				-0.038433743000969814	0.025536604855218983	0.11950200505181413	0.0	0.0
2019-11-22 00:36:26.000022	1574400986.000022	16971.0	4.0	40.0	10.0	2.0	0.0	64.0	0.0	2.0	31.0	0.0	0.0	130.0	2.91	1.99	26.0	19.0	11.0	22.0	0.0	36.0	26.0	22.0	0.0	1525.0	0.0	138.10001736038234	24.099979961910737	5.3000028444088985	35.0	21.35	51.0	0.0	95.0	0.0	24.6	5.4	14.0	0.0	0.0				-0.0880482818553798	0.20279411066541897	0.09873727128970798	0.0	0.0
2019-11-22 00:36:30.000002	1574400990.000002	16971.0	4.0	40.0	10.0	2.0	0.0	64.0	0.0	2.0	31.0	0.0	0.0	130.0	2.91	1.99	27.0	19.0	11.0	22.0	0.0	36.0	30.0	2.0	0.0	1525.0	0.0	138.1000173603823	24.099979961910737	5.300002844408898	35.0	21.31	51.0	0.0	95.0	0.0	24.6	5.4	14.0	0.0	0.0				0.2387102227048012	-0.008707701842800258	0.04209044434121729	0.0	0.0
2019-11-22 00:36:34.000029	1574400994.000029	16971.0	4.0	40.0	10.0	2.0	0.0	64.0	0.0	2.0	31.0	0.0	0.0	130.0	2.91	1.99	28.0	19.0	11.0	22.0	0.0	36.0	34.0	29.0	0.0	1525.0	0.0	138.1000173603823	24.099979961910737	5.300002844408898	35.0	21.31	51.0	0.0	95.0	0.0	24.6	5.4	14.0	0.0	0.0				0.18840962171958486	0.022825695939828097	0.09468791923125915	0.0	0.0
2019-11-22 00:36:37.000081	1574400997.000081	16971.0	4.0	40.0	10.0	2.0	0.0	64.0	0.0	2.0	31.0	0.0	0.0	130.0	2.91	1.99	29.0	19.0	11.0	22.0	0.0	36.0	37.0	81.0	0.0	1525.0	0.0	138.1000173603823	24.099979961910737	5.300002844408898	35.0	21.35	51.0	0.0	95.0	0.0	24.6	5.4	14.0	0.0	0.0				0.06802306813053309	0.010233990490137394	-0.08008200572386179	0.0	0.0
2019-11-22 00:36:42.000006	1574401002.000006	16971.0	4.0	40.0	10.0	2.0	0.0	64.0	0.0	2.0	31.0	0.0	0.0	130.0	2.91	1.99	30.0	19.0	11.0	22.0	0.0	36.0	42.0	6.0	0.0	1525.0	0.0	138.1000173603823	24.099979961910737	5.300002844408898	35.0	21.38	51.0	0.0	95.0	0.0	24.6	5.4	14.0	0.0	0.0				-0.20588651122318258	0.26952996005261864	0.05856914828115666	0.0	0.0
2019-11-22 00:36:45.000056	1574401005.000056	16971.0	4.0	40.0	10.0	2.0	0.0	64.0	0.0	2.0	31.0	0.0	0.0	130.0	2.91	1.99	31.0	19.0	11.0	22.0	0.0	36.0	45.0	56.0	0.0	1525.0	0.0	138.1000173603823	24.099979961910737	5.300002844408898	35.0	21.38	51.0	0.0	95.0	0.0	24.6	5.4	14.0	0.0	0.0				0.003542453190696661	0.09054060816819715	-0.05830822667449866	0.0	0.0
2019-11-22 00:36:49.000089	1574401009.000089	16971.0	4.0	40.0	10.0	2.0	0.0	64.0	0.0	2.0	31.0	0.0	0.0	130.0	2.91	1.99	32.0	19.0	11.0	22.0	0.0	36.0	49.0	89.0	0.0	1525.0	0.0	138.1000173603823	24.099979961910737	5.300002844408898	35.0	21.38	51.0	0.0	95.0	0.0	24.6	5.4	14.0	0.0	0.0				-0.21363213468672915	0.1431012706409432	0.11977202248496402	0.0	0.0
2019-11-22 00:36:53.000045	1574401013.000045	16971.0	4.0	40.0	10.0	2.0	0.0	64.0	0.0	2.0	31.0	0.0	0.0	130.0	2.91	1.99	33.0	19.0	11.0	22.0	0.0	36.0	53.0	45.0	0.0	1525.0	0.0	138.1000173603823	24.099979961910737	5.300002844408898	35.0	21.38	51.0	0.0	95.0	0.0	24.6	5.4	14.0	0.0	0.0				-0.05255799762766699	0.08999611707342292	-0.07569911358184392	0.0	0.0
2019-11-22 00:36:57.000055	1574401017.000055	16971.0	4.0	40.0	10.0	2.0	0.0	64.0	0.0	2.0	31.0	0.0	0.0	130.0	2.91	1.99	34.0	19.0	11.0	22.0	0.0	36.0	57.0	55.0	0.0	1525.0	0.0	138.1000173603823	24.099979961910737	5.300002844408897	35.0	21.38	51.0	0.0	95.0	0.0	24.6	5.4	14.0	0.0	0.0				0.1509214135179829	-0.06051566891491914	0.08034040551001656	0.0	0.0
2019-11-22 00:37:01.000046	1574401021.000046	16971.0	4.0	40.0	10.0	2.0	0.0	64.0	0.0	2.0	31.0	0.0	0.0	130.0	2.91	1.99	35.0	19.0	11.0	22.0	0.0	37.0	1.0	46.0	0.0	1525.0	0.0	138.1000173603823	24.099979961910737	5.300002844408898	35.0	21.38	51.0	0.0	95.0	0.0	24.6	5.4	14.0	0.0	0.0				-0.188200883036154	0.2242157503514189	0.2727906246900029	0.0	0.0
2019-11-22 00:37:05.000030	1574401025.00003	16971.0	4.0	40.0	10.0	2.0	0.0	64.0	0.0	2.0	31.0	0.0	0.0	130.0	2.91	1.99	36.0	19.0	11.0	22.0	0.0	37.0	5.0	30.0	0.0	1525.0	0.0	138.1000173603823	24.099979961910737	5.300002844408898	35.0	21.41	51.0	0.0	95.0	0.0	24.6	5.4	14.0	0.0	0.0				0.033299516529869226	0.10740648303064633	0.08449254169371664	0.0	0.0
2019-11-22 00:37:09.000058	1574401029.000058	16971.0	4.0	40.0	10.0	2.0	0.0	64.0	0.0	2.0	31.0	0.0	0.0	130.0	2.91	1.99	37.0	19.0	11.0	22.0	0.0	37.0	9.0	58.0	0.0	1525.0	0.0	138.10001736038228	24.099979961910737	5.300002844408897	35.0	21.44	51.0	0.0	95.0	0.0	24.6	5.4	14.0	0.0	0.0				-0.17484442449170406	0.04793298902437708	0.25299180972385993	0.0	0.0
2019-11-22 00:37:13.000014	1574401033.000014	16971.0	4.0	40.0	10.0	2.0	0.0	64.0	0.0	2.0	31.0	0.0	0.0	130.0	2.91	1.99	38.0	19.0	11.0	22.0	0.0	37.0	13.0	14.0	0.0	1525.0	0.0	138.1000173603823	24.099979961910737	5.300002844408898	35.0	21.44	51.0	0.0	95.0	0.0	24.6	5.4	14.0	0.0	0.0				0.06929138115353883	0.003247841461922557	-0.03737855031529739	0.0	0.0
2019-11-22 00:37:17.000037	1574401037.000037	16971.0	4.0	40.0	10.0	2.0	0.0	64.0	0.0	2.0	31.0	0.0	0.0	130.0	2.91	1.99	39.0	19.0	11.0	22.0	0.0	37.0	17.0	37.0	0.0	1525.0	0.0	138.1000173603823	24.099979961910737	5.300002844408898	35.0	21.44	51.0	0.0	95.0	0.0	24.6	5.4	14.0	0.0	0.0				0.06254760153136252	0.04358806062968488	0.05119451643698584	0.0	0.0
2019-11-22 00:37:20.000086	1574401040.000086	16971.0	4.0	40.0	10.0	2.0	0.0	64.0	0.0	2.0	31.0	0.0	0.0	130.0	2.91	1.99	40.0	19.0	11.0	22.0	0.0	37.0	20.0	86.0	0.0	1525.0	0.0	138.1000173603823	24.099979961910737	5.300002844408898	35.0	21.44	51.0	0.0	95.0	0.0	24.6	5.4	14.0	0.0	0.0				0.08420146311573456	0.08600450211406234	-0.0115904799418246	0.0	0.0
2019-11-22 00:37:25.000026	1574401045.000026	16971.0	4.0	40.0	10.0	2.0	0.0	64.0	0.0	2.0	31.0	0.0	0.0	130.0	2.91	1.99	41.0	19.0	11.0	22.0	0.0	37.0	25.0	26.0	0.0	1525.0	0.0	138.1000173603823	24.099979961910737	5.300002844408898	35.0	21.44	51.0	0.0	95.0	0.0	24.6	5.4	14.0	0.0	0.0				-0.09753085788021208	0.1329883957955369	0.1111567287431557	0.0	0.0
2019-11-22 00:37:28.000083	1574401048.000083	16971.0	4.0	40.0	10.0	2.0	0.0	64.0	0.0	2.0	31.0	0.0	0.0	130.0	2.91	1.99	42.0	19.0	11.0	22.0	0.0	37.0	28.0	83.0	0.0	1525.0	0.0	138.10001736038234	24.099979961910737	5.3000028444088985	35.0	21.44	51.0	0.0	95.0	0.0	24.6	5.4	14.0	0.0	0.0				-0.19167155032402583	0.23314520008658285	0.12523311252608743	0.0	0.0
2019-11-22 00:37:32.000094	1574401052.000094	16971.0	4.0	40.0	10.0	2.0	0.0	64.0	0.0	2.0	31.0	0.0	0.0	130.0	2.91	1.99	43.0	19.0	11.0	22.0	0.0	37.0	32.0	94.0	0.0	1525.0	0.0	138.1000173603823	24.099979961910737	5.300002844408898	35.0	21.47	51.0	0.0	95.0	0.0	24.6	5.4	14.0	0.0	0.0				0.0959470244487988	-0.0007425852735555016	0.04098313148763895	0.0	0.0
2019-11-22 00:37:36.000083	1574401056.000083	16971.0	4.0	40.0	10.0	2.0	0.0	64.0	0.0	2.0	31.0	0.0	0.0	130.0	2.91	1.99	44.0	19.0	11.0	22.0	0.0	37.0	36.0	83.0	0.0	1525.0	0.0	138.1000173603823	24.099979961910737	5.300002844408898	35.0	21.44	51.0	0.0	95.0	0.0	24.6	5.4	14.0	0.0	0.0				0.05320478476639981	0.05348139939039152	0.14024974437483478	0.0	0.0
2019-11-22 00:37:40.000072	1574401060.000072	16971.0	4.0	40.0	10.0	2.0	0.0	64.0	0.0	2.0	31.0	0.0	0.0	130.0	2.91	2.0	45.0	19.0	11.0	22.0	0.0	37.0	40.0	72.0	0.0	1525.0	0.0	138.1000173603823	24.099979961910737	5.3000028444088985	35.0	21.5	51.0	0.0	95.0	0.0	24.6	5.4	14.0	0.0	0.0				0.1445117641419496	0.12039896562711451	0.0650495126845885	0.0	0.0
2019-11-22 00:37:45.000003	1574401065.000003	16971.0	4.0	40.0	10.0	2.0	0.0	64.0	0.0	2.0	31.0	0.0	0.0	130.0	2.91	2.0	46.0	19.0	11.0	22.0	0.0	37.0	45.0	3.0	0.0	1525.0	0.0	138.1000173603823	24.099979961910737	5.300002844408898	35.0	21.5	51.0	0.0	95.0	0.0	24.6	5.4	14.0	0.0	0.0				0.05704269215498823	0.05877657277087081	0.13236104323033185	0.0	0.0
2019-11-22 00:37:48.000051	1574401068.000051	16971.0	4.0	40.0	10.0	2.0	0.0	64.0	0.0	2.0	31.0	0.0	0.0	130.0	2.91	2.0	47.0	19.0	11.0	22.0	0.0	37.0	48.0	51.0	0.0	1525.0	0.0	138.1000173603823	24.099979961910737	5.300002844408897	35.0	21.5	51.0	0.0	95.0	0.0	24.6	5.4	14.0	0.0	0.0				0.06557594618380118	0.08244195178541733	0.061254549773140404	0.0	0.0
2019-11-22 00:37:52.000075	1574401072.000075	16971.0	4.0	40.0	10.0	2.0	0.0	64.0	0.0	2.0	31.0	0.0	0.0	130.0	2.91	2.0	48.0	19.0	11.0	22.0	0.0	37.0	52.0	75.0	0.0	1525.0	0.0	138.1000173603823	24.099979961910737	5.300002844408898	35.0	21.5	51.0	0.0	95.0	0.0	24.6	5.4	14.0	0.0	0.0				0.0007175958454457652	0.02631474457364557	0.0001388316476533427	0.0	0.0
2019-11-22 00:37:56.000024	1574401076.000024	16971.0	4.0	40.0	10.0	2.0	0.0	64.0	0.0	2.0	31.0	0.0	0.0	130.0	2.91	2.0	49.0	19.0	11.0	22.0	0.0	37.0	56.0	24.0	0.0	1525.0	0.0	138.1000173603823	24.099979961910737	5.300002844408898	35.0	21.5	51.0	0.0	95.0	0.0	24.6	5.4	14.0	0.0	0.0				0.057497858806539896	0.13567416371843866	-0.0035380124315080135	0.0	0.0
2019-11-22 00:38:00.000050	1574401080.00005	16971.0	4.0	40.0	10.0	2.0	0.0	64.0	0.0	2.0	31.0	0.0	0.0	130.0	2.91	2.0	50.0	19.0	11.0	22.0	0.0	38.0	0.0	50.0	0.0	1525.0	0.0	138.1000173603823	24.09997996191074	5.3000028444088985	35.0	21.5	51.0	0.0	95.0	0.0	24.6	5.4	14.0	0.0	0.0				0.06672648880224728	0.0040451328695700825	0.06965782506072875	0.0	0.0
2019-11-22 00:38:04.000008	1574401084.000008	16971.0	4.0	40.0	10.0	2.0	0.0	64.0	0.0	2.0	31.0	0.0	0.0	130.0	2.91	2.0	51.0	19.0	11.0	22.0	0.0	38.0	4.0	8.0	0.0	1525.0	0.0	138.1000173603823	24.099979961910737	5.300002844408898	35.0	21.52	51.0	0.0	95.0	0.0	24.6	5.4	14.0	0.0	0.0				-0.04549854895952457	0.19378467832117924	0.001838611034129925	0.0	0.0
2019-11-22 00:38:08.000029	1574401088.000029	16971.0	4.0	40.0	10.0	2.0	0.0	64.0	0.0	2.0	31.0	0.0	0.0	130.0	2.91	2.0	52.0	19.0	11.0	22.0	0.0	38.0	8.0	29.0	0.0	1525.0	0.0	138.1000173603823	24.099979961910737	5.3000028444088985	35.0	21.56	51.0	0.0	95.0	0.0	24.6	5.4	14.0	0.0	0.0				-0.002040176554888591	0.05035766822483413	0.04548563433197798	0.0	0.0
2019-11-22 00:38:12.000020	1574401092.00002	16971.0	4.0	40.0	10.0	2.0	0.0	64.0	0.0	2.0	31.0	0.0	0.0	130.0	2.91	2.0	53.0	19.0	11.0	22.0	0.0	38.0	12.0	20.0	0.0	1525.0	0.0	138.1000173603823	24.099979961910737	5.300002844408898	35.0	21.56	51.0	0.0	95.0	0.0	24.6	5.4	14.0	0.0	0.0				-0.1261382649003011	0.1495201798531943	0.1795768747489773	0.0	0.0
2019-11-22 00:38:16.000006	1574401096.000006	16971.0	4.0	40.0	10.0	2.0	0.0	64.0	0.0	2.0	31.0	0.0	0.0	130.0	2.91	2.0	54.0	19.0	11.0	22.0	0.0	38.0	16.0	6.0	0.0	1525.0	0.0	138.10001736038228	24.099979961910737	5.300002844408898	35.0	21.56	51.0	0.0	95.0	0.0	24.6	5.4	14.0	0.0	0.0				-0.001667115356638868	0.14231610327950395	-0.027483585532554172	0.0	0.0
2019-11-22 00:38:20.000032	1574401100.000032	16971.0	4.0	40.0	10.0	2.0	0.0	64.0	0.0	2.0	31.0	0.0	0.0	130.0	2.91	2.0	55.0	19.0	11.0	22.0	0.0	38.0	20.0	32.0	0.0	1525.0	0.0	138.1000173603823	24.099979961910737	5.300002844408897	35.0	21.56	51.0	0.0	95.0	0.0	24.6	5.4	14.0	0.0	0.0				0.04438745778473243	0.12485039804889034	0.11338488302433544	0.0	0.0
2019-11-22 00:38:23.000074	1574401103.000074	16971.0	4.0	40.0	10.0	2.0	0.0	64.0	0.0	2.0	31.0	0.0	0.0	130.0	2.91	2.0	56.0	19.0	11.0	22.0	0.0	38.0	23.0	74.0	0.0	1525.0	0.0	138.1000173603823	24.099979961910737	5.3000028444088985	35.0	21.56	51.0	0.0	95.0	0.0	24.6	5.4	14.0	0.0	0.0				0.0422557713958321	0.1634859016952363	0.025842014833188258	0.0	0.0
2019-11-22 00:38:28.000009	1574401108.000009	16971.0	4.0	40.0	10.0	2.0	0.0	64.0	0.0	2.0	31.0	0.0	0.0	130.0	2.91	2.0	57.0	19.0	11.0	22.0	0.0	38.0	28.0	9.0	0.0	1525.0	1.7000000000000002	138.1000173603823	24.099979961910737	5.300002844408898	35.0	21.56	51.0	0.0	95.0	0.0	24.6	5.4	14.0	0.0	0.0	-0.5078502118698089	0.566008310547275	0.3400044098472347	-0.0637968751218348	0.18965909541090778	0.028449714455600225	0.0	0.0
2019-11-22 00:38:31.000057	1574401111.000057	16971.0	4.0	40.0	10.0	2.0	0.0	64.0	0.0	2.0	31.0	0.0	0.0	130.0	2.91	2.0	58.0	19.0	11.0	22.0	0.0	38.0	31.0	57.0	0.0	1525.0	0.1	138.1000173603823	24.099979961910737	5.300002844408898	35.0	21.580000000000002	51.0	0.0	95.0	0.0	24.6	5.4	14.0	0.0	0.0	0.796604726086597	-0.887830475695139	-0.533324813978862	0.012239489587698292	0.1255347119829205	-0.03743301994226257	0.0	0.0
2019-11-22 00:38:35.000076	1574401115.000076	16971.0	4.0	40.0	10.0	2.0	0.0	64.0	0.0	2.0	31.0	0.0	0.0	130.0	2.91	2.0	59.0	19.0	11.0	22.0	0.0	38.0	35.0	76.0	0.0	1525.0	0.0	138.1000173603823	24.099979961910737	5.300002844408898	35.0	21.56	51.0	0.0	95.0	0.0	24.6	5.4	14.0	0.0	0.0	0.037341264962637975	-0.04161751989308828	-0.02499988079127888	0.07493808474704708	-0.007648767516229095	0.09724083406638935	0.0	0.0
2019-11-22 00:38:39.000032	1574401119.000032	16971.0	4.0	40.0	10.0	2.0	0.0	64.0	0.0	2.0	31.0	0.0	0.0	130.0	2.91	2.0	60.0	19.0	11.0	22.0	0.0	38.0	39.0	32.0	0.0	1525.0	0.0	138.1000173603823	24.099979961910737	5.300002844408898	35.0	21.580000000000002	51.0	0.0	95.0	0.0	24.6	5.4	14.0	0.0	0.0				-0.0924624493374826	0.24456859859008778	0.1411095179149655	0.0	0.0
2019-11-22 00:38:43.000057	1574401123.000057	16971.0	4.0	40.0	10.0	2.0	0.0	64.0	0.0	2.0	31.0	0.0	0.0	130.0	2.91	2.0	61.0	19.0	11.0	22.0	0.0	38.0	43.0	57.0	0.0	1525.0	0.1	138.1000173603823	24.099979961910737	5.300002844408898	35.0	21.63	51.0	0.0	95.0	0.0	24.6	5.4	14.0	0.0	0.0	-0.037341209320165374	0.041617457878539155	0.024999843538786676	0.21563587905389622	0.12952033763901288	-0.014650931797313652	0.0	0.0
2019-11-22 00:38:47.000009	1574401127.000009	16971.0	4.0	40.0	10.0	2.0	0.0	64.0	0.0	2.0	31.0	0.0	0.0	130.0	2.91	2.0	62.0	19.0	11.0	22.0	0.0	38.0	47.0	9.0	0.0	1525.0	0.0	138.1000173603823	24.099979961910737	5.300002844408898	35.0	21.63	51.0	0.0	95.0	0.0	24.6	5.4	14.0	0.0	0.0	0.03734189039543722	-0.04161821694933398	-0.025000299516928372	-0.07731766398791504	0.09778145123567598	0.04601919849037987	0.0	0.0
2019-11-22 00:38:51.000017	1574401131.000017	16971.0	4.0	40.0	10.0	2.0	0.0	64.0	0.0	2.0	31.0	0.0	0.0	130.0	2.91	2.0	63.0	19.0	11.0	22.0	0.0	38.0	51.0	17.0	0.0	1525.0	0.8	138.1000173603823	24.099979961910737	5.300002844408898	35.0	21.63	51.0	0.0	95.0	0.0	24.6	5.4	14.0	0.0	0.0	-0.29873095656748316	0.3329410918475278	0.19999960661011829	-0.15149927826970852	0.14467097293777542	0.012501130868639604	0.0	0.0
2019-11-22 00:38:55.000009	1574401135.000009	16971.0	4.0	40.0	10.0	2.0	0.0	64.0	0.0	2.0	31.0	0.0	0.0	130.0	2.91	2.0	64.0	19.0	11.0	22.0	0.0	38.0	55.0	9.0	0.0	1525.0	0.0	138.1000173603823	24.099979961910737	5.3000028444088985	35.0	21.63	51.0	0.0	95.0	0.0	24.6	5.4	14.0	0.0	0.0	0.29873213174946295	-0.3329424016092477	-0.2000003933914293	0.03649364928522873	0.11107560032619357	0.09281931142829292	0.0	0.0
2019-11-22 00:38:58.000089	1574401138.000089	16971.0	4.0	40.0	10.0	2.0	0.0	64.0	0.0	2.0	31.0	0.0	0.0	130.0	2.91	2.0	65.0	19.0	11.0	22.0	0.0	38.0	58.0	89.0	0.0	1525.0	0.0	138.1000173603823	24.099979961910737	5.300002844408897	35.0	21.63	51.0	0.0	95.0	0.0	24.6	5.4	14.0	0.0	0.0				-0.028078045541693887	0.14071276462301197	0.09600281886854882	0.0	0.0
2019-11-22 00:39:03.000015	1574401143.000015	16971.0	4.0	40.0	10.0	2.0	0.0	64.0	0.0	2.0	31.0	0.0	0.0	130.0	2.91	2.0	66.0	19.0	11.0	22.0	0.0	39.0	3.0	15.0	0.0	1525.0	0.0	138.1000173603823	24.099979961910737	5.300002844408898	35.0	21.63	51.0	0.0	95.0	0.0	24.6	5.4	14.0	0.0	0.0				0.018019327429863216	0.13233015131710402	-0.2532904161064286	0.0	0.0
2019-11-22 00:39:06.000067	1574401146.000067	16971.0	4.0	40.0	10.0	2.0	0.0	64.0	0.0	2.0	31.0	0.0	0.0	130.0	2.91	2.0	67.0	19.0	11.0	22.0	0.0	39.0	6.0	67.0	0.0	1525.0	0.1	138.1000173603823	24.099979961910737	5.300002844408898	35.0	21.63	51.0	0.0	95.0	0.0	24.6	5.4	14.0	0.0	0.0	-0.04978772811634356	0.05548932976391648	0.033332755840557955	0.0447897863649882	-0.0011399316298227047	0.07819575175965794	0.0	0.0
2019-11-22 00:39:10.000083	1574401150.000083	16971.0	4.0	40.0	10.0	2.0	0.0	64.0	0.0	2.0	31.0	0.0	0.0	130.0	2.91	2.0	68.0	19.0	11.0	22.0	0.0	39.0	10.0	83.0	0.0	1525.0	0.0	138.1000173603823	24.099979961910737	5.300002844408898	35.0	21.66	51.0	0.0	95.0	0.0	24.6	5.4	14.0	0.0	0.0	0.037341293896789265	-0.04161755214072687	-0.024999900162618705	-0.1462348933782392	0.28129245686411447	-0.0302639995705343	0.0	0.0
2019-11-22 00:39:14.000034	1574401154.000034	16971.0	4.0	40.0	10.0	2.0	0.0	64.0	0.0	2.0	31.0	0.0	0.0	130.0	2.91	2.0	69.0	19.0	11.0	22.0	0.0	39.0	14.0	34.0	0.0	1525.0	0.0	138.1000173603823	24.099979961910737	5.300002844408898	35.0	21.63	51.0	0.0	95.0	0.0	24.6	5.4	14.0	0.0	0.0				0.12700929645369186	0.03530252965572494	0.03516205361245103	0.0	0.0
2019-11-22 00:39:18.000053	1574401158.000053	16971.0	4.0	40.0	10.0	2.0	0.0	64.0	0.0	2.0	31.0	0.0	0.0	130.0	2.91	2.0	70.0	19.0	11.0	22.0	0.0	39.0	18.0	53.0	0.0	1525.0	0.4	138.1000173603823	24.099979961910737	5.300002844408898	35.0	21.66	51.0	0.0	95.0	0.0	24.6	5.4	14.0	0.0	0.0	-0.14936506875336128	0.16647008949469633	0.09999952912552351	-0.08171176385099176	0.10204483666592373	0.17540820664434348	0.0	0.0
2019-11-22 00:39:22.000001	1574401162.000001	16971.0	4.0	40.0	10.0	2.0	0.0	64.0	0.0	2.0	31.0	0.0	0.0	130.0	2.91	2.0	71.0	19.0	11.0	22.0	0.0	39.0	22.0	1.0	0.0	1526.0	0.0	138.1000173603823	24.099979961910737	5.300002844408898	35.0	21.67	51.0	0.0	95.0	0.0	24.6	5.4	14.0	0.0	0.0	0.14936771293472317	-0.16647303648298234	-0.10000129939814024	-0.0317132406663697	0.09625299256438731	-0.022441742107887207	0.0	0.0
2019-11-22 00:39:26.000014	1574401166.000014	16971.0	4.0	40.0	10.0	2.0	0.0	64.0	0.0	2.0	31.0	0.0	0.0	130.0	2.91	2.0	72.0	19.0	11.0	22.0	0.0	39.0	26.0	14.0	0.0	1526.0	0.0	138.1000173603823	24.099979961910737	5.300002844408898	35.0	21.69	51.0	0.0	95.0	0.0	24.6	5.4	14.0	0.0	0.0				-0.10043750550920272	0.1642053810515453	-0.08606916010282474	0.0	0.0
2019-11-22 00:39:29.000057	1574401169.000057	16971.0	4.0	40.0	10.0	2.0	0.0	64.0	0.0	2.0	31.0	0.0	0.0	130.0	2.91	2.0	73.0	19.0	11.0	22.0	0.0	39.0	29.0	57.0	0.0	1526.0	0.0	138.1000173603823	24.099979961910737	5.3000028444088985	35.0	21.69	51.0	0.0	95.0	0.0	24.6	5.4	14.0	0.0	0.0				0.08458398397061026	0.14132661276377534	-0.1705002585932861	0.0	0.0
2019-11-22 00:39:33.000082	1574401173.000082	16971.0	4.0	40.0	10.0	2.0	0.0	64.0	0.0	2.0	31.0	0.0	0.0	130.0	2.91	2.0	74.0	19.0	11.0	22.0	0.0	39.0	33.0	82.0	0.0	1526.0	0.0	138.1000173603823	24.099979961910737	5.300002844408898	35.0	21.69	51.0	0.0	95.0	0.0	24.6	5.4	14.0	0.0	0.0				0.011402546845631084	0.034123945273437595	-0.02985863835489865	0.0	0.0
2019-11-22 00:39:37.000029	1574401177.000029	16971.0	4.0	40.0	10.0	2.0	0.0	64.0	0.0	2.0	31.0	0.0	0.0	130.0	2.91	2.0	75.0	19.0	11.0	22.0	0.0	39.0	37.0	29.0	0.0	1526.0	0.0	138.1000173603823	24.099979961910737	5.300002844408898	35.0	21.69	51.0	0.0	95.0	0.0	24.6	5.4	14.0	0.0	0.0				-0.09842123798952507	0.061637186005098155	0.12000048839059864	0.0	0.0
2019-11-22 00:39:41.000052	1574401181.000052	16971.0	4.0	40.0	10.0	2.0	0.0	64.0	0.0	2.0	31.0	0.0	0.0	130.0	2.91	2.0	76.0	19.0	11.0	22.0	0.0	39.0	41.0	52.0	0.0	1526.0	0.0	138.1000173603823	24.099979961910737	5.300002844408898	35.0	21.69	51.0	0.0	95.0	0.0	24.6	5.4	14.0	0.0	0.0				0.16757590090697527	-0.026382151707888157	-0.08652340438562023	0.0	0.0
2019-11-22 00:39:44.000095	1574401184.000095	16971.0	4.0	40.0	10.0	2.0	0.0	64.0	0.0	2.0	31.0	0.0	0.0	130.0	2.91	2.0	77.0	19.0	11.0	22.0	0.0	39.0	44.0	95.0	0.0	1526.0	0.0	138.1000173603823	24.099979961910737	5.300002844408898	35.0	21.69	51.0	0.0	95.0	0.0	24.6	5.4	14.0	0.0	0.0				-0.04942472764317001	0.07370240311960284	-0.0071520676586581365	0.0	0.0
2019-11-22 00:39:49.000021	1574401189.000021	16971.0	4.0	40.0	10.0	2.0	0.0	64.0	0.0	2.0	31.0	0.0	0.0	130.0	2.91	2.0	78.0	19.0	11.0	22.0	0.0	39.0	49.0	21.0	0.0	1526.0	0.0	138.1000173603823	24.099979961910737	5.300002844408898	35.0	21.69	51.0	0.0	95.0	0.0	24.6	5.4	14.0	0.0	0.0				0.10271293980320566	0.23346511594638916	-0.05964974126617904	0.0	0.0
2019-11-22 00:39:52.000073	1574401192.000073	16971.0	4.0	40.0	10.0	2.0	0.0	64.0	0.0	2.0	31.0	0.0	0.0	130.0	2.91	2.0	79.0	19.0	11.0	22.0	0.0	39.0	52.0	73.0	0.0	1526.0	0.0	138.1000173603823	24.099979961910737	5.300002844408898	35.0	21.69	51.0	0.0	95.0	0.0	24.6	5.4	14.0	0.0	0.0				-0.07329825779532118	0.07004204948728673	0.1473718993152735	0.0	0.0
2019-11-22 00:39:56.000071	1574401196.000071	16971.0	4.0	40.0	10.0	2.0	0.0	64.0	0.0	2.0	31.0	0.0	0.0	130.0	2.91	2.0	80.0	19.0	11.0	22.0	0.0	39.0	56.0	71.0	0.0	1526.0	0.0	138.1000173603823	24.099979961910737	5.300002844408898	35.0	21.69	51.0	0.0	95.0	0.0	24.6	5.4	14.0	0.0	0.0				0.203560142963982	0.04483378331636856	-0.03503141547274569	0.0	0.0
2019-11-22 00:39:59.000094	1574401199.000094	16971.0	4.0	40.0	10.0	2.0	0.0	64.0	0.0	2.0	31.0	0.0	0.0	130.0	2.91	2.0	81.0	19.0	11.0	22.0	0.0	39.0	59.0	94.0	0.0	1526.0	0.4	138.1000173603823	24.099979961910737	5.300002844408897	35.0	21.69	51.0	0.0	95.0	0.0	24.6	5.4	14.0	0.0	0.0	-0.19915284335593084	0.22195947106835834	0.13333231608849014	-0.169639297712886	0.1275059989836405	0.21208896457539392	0.0	0.0
2019-11-22 00:40:03.000026	1574401203.000026	16971.0	4.0	40.0	10.0	2.0	0.0	64.0	0.0	2.0	31.0	0.0	0.0	130.0	2.91	2.0	82.0	19.0	11.0	22.0	0.0	40.0	3.0	26.0	0.0	1526.0	0.4	138.1000173603823	24.099979961910737	5.300002844408898	35.0	21.69	51.0	0.0	95.0	0.0	24.6	5.4	14.0	0.0	0.0				0.24090380539297493	0.12771046562192484	-0.10473009843313826	0.0	0.0
2019-11-22 00:40:06.000077	1574401206.000077	16971.0	4.0	40.0	10.0	2.0	0.0	64.0	0.0	2.0	31.0	0.0	0.0	130.0	2.91	2.0	83.0	19.0	11.0	22.0	0.0	40.0	6.0	77.0	0.0	1526.0	0.0	138.1000173603823	24.099979961910737	5.300002844408898	35.0	21.75	51.0	0.0	95.0	0.0	24.6	5.4	14.0	0.0	0.0	0.1991509757726677	-0.22195738961279746	-0.13333106574630185	-0.19433179498189676	0.1306213544409874	0.18860332770955024	0.0	0.0
2019-11-22 00:40:10.000067	1574401210.000067	16971.0	4.0	40.0	10.0	2.0	0.0	64.0	0.0	2.0	31.0	0.0	0.0	130.0	2.91	2.0	84.0	19.0	11.0	22.0	0.0	40.0	10.0	67.0	0.0	1526.0	0.0	138.1000173603823	24.099979961910737	5.300002844408898	35.0	21.71	51.0	0.0	95.0	0.0	24.6	5.4	14.0	0.0	0.0				0.10583758045026802	0.2041810195463052	0.0077793201158194	0.0	0.0
2019-11-22 00:40:14.000033	1574401214.000033	16971.0	4.0	40.0	10.0	2.0	0.0	64.0	0.0	2.0	31.0	0.0	0.0	130.0	2.91	2.0	85.0	19.0	11.0	22.0	0.0	40.0	14.0	33.0	0.0	1526.0	0.0	138.1000173603823	24.099979961910737	5.300002844408898	35.0	21.75	51.0	0.0	95.0	0.0	24.6	5.4	14.0	0.0	0.0				0.12578937509580154	-0.04108628288189779	0.18662248115368207	0.0	0.0
2019-11-22 00:40:17.000056	1574401217.000056	16971.0	4.0	40.0	10.0	2.0	0.0	64.0	0.0	2.0	31.0	0.0	0.0	130.0	2.91	2.0	86.0	19.0	11.0	22.0	0.0	40.0	17.0	56.0	0.0	1526.0	0.0	138.1000173603823	24.099979961910737	5.300002844408897	35.0	21.71	51.0	0.0	95.0	0.0	24.6	5.4	14.0	0.0	0.0				0.18054654302104078	-0.09463165861602171	-0.19701216965134968	0.0	0.0
2019-11-22 00:40:20.000086	1574401220.000086	16971.0	4.0	40.0	10.0	2.0	0.0	64.0	0.0	2.0	31.0	0.0	0.0	130.0	2.91	2.0	87.0	19.0	11.0	22.0	0.0	40.0	20.0	86.0	0.0	1526.0	0.0	138.1000173603823	24.099979961910737	5.300002844408898	35.0	21.75	51.0	0.0	95.0	0.0	24.6	5.4	14.0	0.0	0.0				0.23108369158614817	0.2050212424158592	-0.006528218836363576	0.0	0.0
2019-11-22 00:40:24.000019	1574401224.000019	16971.0	4.0	40.0	10.0	2.0	0.0	64.0	0.0	2.0	31.0	0.0	0.0	130.0	2.91	2.0	88.0	19.0	11.0	22.0	0.0	40.0	24.0	19.0	0.0	1526.0	1.0	138.1000173603823	24.099979961910737	5.300002844408898	35.0	21.75	51.0	0.0	95.0	0.0	24.6	5.4	14.0	0.0	0.0	-0.3734206845842856	0.4161841540378087	0.2500041872964281	0.23797511363275825	0.21405840022552397	-0.062392680535181655	0.0	0.0
2019-11-22 00:40:27.000060	1574401227.00006	16971.0	4.0	40.0	10.0	2.0	0.0	64.0	0.0	2.0	31.0	0.0	0.0	130.0	2.91	2.0	89.0	19.0	11.0	22.0	0.0	40.0	27.0	60.0	0.0	1526.0	0.0	138.1000173603823	24.099979961910737	5.300002844408898	35.0	21.75	51.0	0.0	95.0	0.0	24.6	5.4	14.0	0.0	0.0	0.4978791012541966	-0.554895326163467	-0.33332877695165986	0.31258310847353127	-0.056711212845799885	0.10107738933402952	0.0	0.0
2019-11-22 00:40:31.000052	1574401231.000052	16971.0	4.0	40.0	10.0	2.0	0.0	64.0	0.0	2.0	31.0	0.0	0.0	130.0	2.91	2.0	90.0	19.0	11.0	22.0	0.0	40.0	31.0	52.0	0.0	1526.0	0.5	138.1000173603823	24.099979961910737	5.300002844408898	35.0	21.75	51.0	0.0	95.0	0.0	24.6	5.4	14.0	0.0	0.0	-0.18670759347207602	0.20808901340887595	0.12500025332025366	0.0833888878740809	-0.022288240489566895	-0.0744078471332372	0.0	0.0
2019-11-22 00:40:35.000045	1574401235.000045	16971.0	4.0	40.0	10.0	2.0	0.0	64.0	0.0	2.0	31.0	0.0	0.0	130.0	2.91	2.0	91.0	19.0	11.0	22.0	0.0	40.0	35.0	45.0	0.0	1526.0	0.0	138.1000173603823	24.099979961910737	5.300002844408898	35.0	21.75	51.0	0.0	95.0	0.0	24.6	5.4	14.0	0.0	0.0	0.18670753782878088	-0.2080889513934101	-0.1250002160672108	0.11947062915527398	-0.047493860849087965	-0.07161774885383138	0.0	0.0
2019-11-22 00:40:39.000050	1574401239.00005	16971.0	4.0	40.0	10.0	2.0	0.0	64.0	0.0	2.0	31.0	0.0	0.0	130.0	2.91	2.0	92.0	19.0	11.0	22.0	0.0	40.0	39.0	50.0	0.0	1526.0	0.2	138.1000173603823	24.099979961910737	5.300002844408898	35.0	21.75	51.0	0.0	95.0	0.0	24.6	5.4	14.0	0.0	0.0	-0.07468279255906157	0.08323533249631396	0.049999937415201326	0.1050090067998618	-0.018666483603825702	-0.029894328572066628	0.0	0.0
2019-11-22 00:40:43.000018	1574401243.000018	16971.0	4.0	40.0	10.0	2.0	0.0	64.0	0.0	2.0	31.0	0.0	0.0	130.0	2.91	2.0	93.0	19.0	11.0	22.0	0.0	40.0	43.0	18.0	0.0	1526.0	0.2	138.10001736038234	24.09997996191074	5.300002844408898	35.0	21.75	51.0	0.0	95.0	0.0	24.700000000000003	5.4	14.0	0.0	0.0				0.01808546334481729	-0.026804886196598956	-0.14128132959308762	0.0	0.0
2019-11-22 00:40:46.000055	1574401246.000055	16971.0	4.0	40.0	10.0	2.0	0.0	64.0	0.0	2.0	31.0	0.0	0.0	130.0	2.91	2.0	94.0	19.0	11.0	22.0	0.0	40.0	46.0	55.0	0.0	1526.0	0.0	138.1000173603823	24.099979961910737	5.300002844408898	35.0	21.75	51.0	0.0	95.0	0.0	24.6	5.4	14.0	0.0	0.0	0.09957594686647267	-0.11097920634812282	-0.06666584015917264	0.08500517729245696	0.006734529471509487	0.07046819102457029	0.0	0.0
2019-11-22 00:40:49.000091	1574401249.000091	16971.0	4.0	40.0	10.0	2.0	0.0	64.0	0.0	2.0	31.0	0.0	0.0	130.0	2.91	2.0	95.0	19.0	11.0	22.0	0.0	40.0	49.0	91.0	0.0	1526.0	0.5	138.1000173603823	24.099979961910737	5.300002844408898	35.0	21.75	51.0	0.0	95.0	0.0	24.6	5.4	14.0	0.0	0.0	-0.24893996608481028	0.2774481261169202	0.16666466662369886	-0.09195723038243296	0.13883781426937664	0.02525725854668766	0.0	0.0
2019-11-22 00:40:53.000080	1574401253.00008	16971.0	4.0	40.0	10.0	2.0	0.0	64.0	0.0	2.0	31.0	0.0	0.0	130.0	2.91	2.0	96.0	19.0	11.0	22.0	0.0	40.0	53.0	80.0	0.0	1526.0	0.2	138.1000173603823	24.099979961910737	5.300002844408898	35.0	21.77	51.0	0.0	95.0	0.0	24.700000000000003	5.4	14.0	0.0	0.0	0.11202463620967176	-0.12485349734768686	-0.0750002056365883	0.2122639434423058	-0.015148987644754766	-0.08411614879237317	0.0	0.0
2019-11-22 00:40:57.000044	1574401257.000044	16971.0	4.0	40.0	10.0	2.0	0.0	64.0	0.0	2.0	31.0	0.0	0.0	130.0	2.91	2.0	97.0	19.0	11.0	22.0	0.0	40.0	57.0	44.0	0.0	1526.0	0.0	138.1000173603823	24.099979961910737	5.300002844408898	35.0	21.77	51.0	0.0	95.0	0.0	24.6	5.4	14.0	0.0	0.0	0.07468355821385995	-0.08323618583253155	-0.05000045001911836	0.011679799736991979	0.0962342133609721	0.2538317522629875	0.0	0.0
2019-11-22 00:41:00.000072	1574401260.000072	16971.0	4.0	40.0	10.0	2.0	0.0	64.0	0.0	2.0	31.0	0.0	0.0	130.0	2.91	2.0	98.0	19.0	11.0	22.0	0.0	41.0	0.0	72.0	0.0	1526.0	0.0	138.1000173603823	24.099979961910737	5.300002844408898	35.0	21.77	51.0	0.0	95.0	0.0	24.6	5.4	14.0	0.0	0.0				0.1854669376374754	-0.051268847610529605	0.15152399251625168	0.0	0.0
2019-11-22 00:41:03.000099	1574401263.000099	16971.0	4.0	40.0	10.0	2.0	0.0	64.0	0.0	2.0	31.0	0.0	0.0	130.0	2.91	2.0	99.0	19.0	11.0	22.0	0.0	41.0	3.0	99.0	0.0	1526.0	0.0	138.1000173603823	24.099979961910737	5.300002844408898	35.0	21.81	51.0	0.0	95.0	0.0	24.6	5.4	14.0	0.0	0.0				0.10332474684146181	-0.022912000868874523	0.2072873293434322	0.0	0.0
2019-11-22 00:41:07.000046	1574401267.000046	16971.0	4.0	40.0	10.0	2.0	0.0	64.0	0.0	2.0	31.0	0.0	0.0	130.0	2.91	2.0	100.0	19.0	11.0	22.0	0.0	41.0	7.0	46.0	0.0	1526.0	0.0	138.1000173603823	24.099979961910737	5.300002844408898	35.0	21.78	51.0	0.0	95.0	0.0	24.6	5.4	14.0	0.0	0.0				-0.025556757286395546	0.14593340685852496	0.05142268876350681	0.0	0.0
2019-11-22 00:41:11.000070	1574401271.00007	16971.0	4.0	40.0	10.0	2.0	0.0	64.0	0.0	2.0	31.0	0.0	0.0	130.0	2.91	2.0	101.0	19.0	11.0	22.0	0.0	41.0	11.0	70.0	0.0	1526.0	0.0	138.1000173603823	24.099979961910737	5.300002844408897	35.0	21.81	51.0	0.0	95.0	0.0	24.6	5.4	14.0	0.0	0.0				0.09435028855620252	0.0646095970243465	0.000789317244759744	0.0	0.0
2019-11-22 00:41:15.000021	1574401275.000021	16971.0	4.0	40.0	10.0	2.0	0.0	64.0	0.0	2.0	31.0	0.0	0.0	130.0	2.91	2.0	102.0	19.0	11.0	22.0	0.0	41.0	15.0	21.0	0.0	1526.0	0.0	138.1000173603823	24.099979961910737	5.3000028444088985	35.0	21.81	51.0	0.0	95.0	0.0	24.6	5.4	14.0	0.0	0.0				0.007842349052968212	0.01871763200019894	0.02753448408153923	0.0	0.0
2019-11-22 00:41:19.000047	1574401279.000047	16971.0	4.0	40.0	10.0	2.0	0.0	64.0	0.0	2.0	31.0	0.0	0.0	130.0	2.91	2.0	103.0	19.0	11.0	22.0	0.0	41.0	19.0	47.0	0.0	1526.0	0.0	138.1000173603823	24.099979961910737	5.300002844408898	35.0	21.81	51.0	0.0	95.0	0.0	24.6	5.4	14.0	0.0	0.0				0.24796849868693183	0.08254637201961715	0.07831168575217914	0.0	0.0
2019-11-22 00:41:23.000003	1574401283.000003	16971.0	4.0	40.0	10.0	2.0	0.0	64.0	0.0	2.0	31.0	0.0	0.0	130.0	2.91	2.0	104.0	19.0	11.0	22.0	0.0	41.0	23.0	3.0	0.0	1526.0	0.0	138.1000173603823	24.099979961910737	5.300002844408897	35.0	21.81	51.0	0.0	95.0	0.0	24.6	5.4	14.0	0.0	0.0				-0.02414025957956027	0.025667585088424563	0.09282468929740587	0.0	0.0
2019-11-22 00:41:27.000023	1574401287.000023	16971.0	4.0	40.0	10.0	2.0	0.0	64.0	0.0	2.0	31.0	0.0	0.0	130.0	2.91	2.0	105.0	19.0	11.0	22.0	0.0	41.0	27.0	23.0	0.0	1526.0	0.0	138.1000173603823	24.099979961910737	5.300002844408898	35.0	21.81	51.0	0.0	95.0	0.0	24.6	5.4	14.0	0.0	0.0				0.10063990724121616	0.13385940278954006	-0.02661333040615337	0.0	0.0
2019-11-22 00:41:31.000013	1574401291.000013	16971.0	4.0	40.0	10.0	2.0	0.0	64.0	0.0	2.0	31.0	0.0	0.0	130.0	2.91	2.0	106.0	19.0	11.0	22.0	0.0	41.0	31.0	13.0	0.0	1526.0	0.0	138.1000173603823	24.099979961910737	5.300002844408898	35.0	21.78	51.0	0.0	95.0	0.0	24.6	5.4	14.0	0.0	0.0				0.20136770682094454	-0.058951743097398535	-0.04466249696840137	0.0	0.0
2019-11-22 00:41:35.000003	1574401295.000003	16971.0	4.0	40.0	10.0	2.0	0.0	64.0	0.0	2.0	31.0	0.0	0.0	130.0	2.91	2.0	107.0	19.0	11.0	22.0	0.0	41.0	35.0	3.0	0.0	1526.0	0.0	138.1000173603823	24.099979961910737	5.3000028444088985	35.0	21.81	51.0	0.0	95.0	0.0	24.6	5.4	14.0	0.0	0.0				-0.10074697949088152	0.12103089475703335	0.06049436864515424	0.0	0.0
2019-11-22 00:41:39.000029	1574401299.000029	16971.0	4.0	40.0	10.0	2.0	0.0	64.0	0.0	2.0	31.0	0.0	0.0	130.0	2.91	2.0	108.0	19.0	11.0	22.0	0.0	41.0	39.0	29.0	0.0	1526.0	0.0	138.1000173603823	24.099979961910737	5.300002844408898	35.0	21.81	51.0	0.0	95.0	0.0	24.6	5.4	14.0	0.0	0.0				0.16146015740292144	0.04483070083230956	-0.02572597586696759	0.0	0.0
2019-11-22 00:41:42.000077	1574401302.000077	16971.0	4.0	40.0	10.0	2.0	0.0	64.0	0.0	2.0	31.0	0.0	0.0	130.0	2.91	2.0	109.0	19.0	11.0	22.0	0.0	41.0	42.0	77.0	0.0	1526.0	0.0	138.10001736038234	24.099979961910737	5.3000028444088985	35.0	21.81	51.0	0.0	95.0	0.0	24.6	5.4	14.0	0.0	0.0				-0.12200607943361702	0.06520514814928324	0.06262431824832873	0.0	0.0
2019-11-22 00:41:46.000093	1574401306.000093	16971.0	4.0	40.0	10.0	2.0	0.0	64.0	0.0	2.0	31.0	0.0	0.0	130.0	2.91	2.0	110.0	19.0	11.0	22.0	0.0	41.0	46.0	93.0	0.0	1526.0	0.5	138.1000173603823	24.099979961910737	5.300002844408898	35.0	21.81	51.0	0.0	95.0	0.0	24.6	5.4	14.0	0.0	0.0	-0.1867064694839463	0.20808776070363433	0.12499950081309351	-0.16732622729734356	0.17516521375463717	-0.024167779143520383	0.0	0.0
2019-11-22 00:41:50.000041	1574401310.000041	16971.0	4.0	40.0	10.0	2.0	0.0	64.0	0.0	2.0	31.0	0.0	0.0	130.0	2.91	2.0	111.0	19.0	11.0	22.0	0.0	41.0	50.0	41.0	0.0	1526.0	0.0	138.1000173603823	24.099979961910737	5.300002844408897	35.0	21.830000000000002	51.0	0.0	95.0	0.0	24.6	5.4	14.0	0.0	0.0	0.18670964116840397	-0.2080912956037279	-0.1250016242476753	-0.0018520548524358221	0.07557541209677773	0.08342018328453726	0.0	0.0
2019-11-22 00:41:54.000070	1574401314.00007	16971.0	4.0	40.0	10.0	2.0	0.0	64.0	0.0	2.0	31.0	0.0	0.0	130.0	2.91	2.0	112.0	19.0	11.0	22.0	0.0	41.0	54.0	70.0	0.0	1526.0	0.0	138.1000173603823	24.099979961910737	5.300002844408898	35.0	21.85	51.0	0.0	95.0	0.0	24.6	5.4	14.0	0.0	0.0				0.20891540382906282	0.026155611805210727	-0.13826148420306622	0.0	0.0
2019-11-22 00:41:58.000022	1574401318.000022	16971.0	4.0	40.0	10.0	2.0	0.0	64.0	0.0	2.0	31.0	0.0	0.0	130.0	2.91	2.0	113.0	19.0	11.0	22.0	0.0	41.0	58.0	22.0	0.0	1526.0	0.0	138.1000173603823	24.099979961910737	5.300002844408898	35.0	21.81	51.0	0.0	95.0	0.0	24.6	5.4	14.0	0.0	0.0				0.14985968410186198	-0.03061457895019424	-0.028263450542926474	0.0	0.0
2019-11-22 00:42:02.000036	1574401322.000036	16971.0	4.0	40.0	10.0	2.0	0.0	64.0	0.0	2.0	31.0	0.0	0.0	130.0	2.91	2.0	114.0	19.0	11.0	22.0	0.0	42.0	2.0	36.0	0.0	1526.0	0.5	138.1000173603823	24.099979961910737	5.300002844408898	35.0	21.84	51.0	0.0	95.0	0.0	24.6	5.4	14.0	0.0	0.0	-0.18670655851221554	0.20808785992726184	0.12499956041729066	-0.22483643885098703	0.23255800777875058	0.11263369292882569	0.0	0.0
2019-11-22 00:42:06.000027	1574401326.000027	16971.0	4.0	40.0	10.0	2.0	0.0	64.0	0.0	2.0	31.0	0.0	0.0	130.0	2.91	2.0	115.0	19.0	11.0	22.0	0.0	42.0	6.0	27.0	0.0	1526.0	0.0	138.1000173603823	24.099979961910737	5.300002844408898	35.0	21.86	51.0	0.0	95.0	0.0	24.6	5.4	14.0	0.0	0.0	0.18670763798673598	-0.20808906302127522	-0.12500028312270395	0.09694144218229715	0.12475237303165697	-0.03883557918438511	0.0	0.0
2019-11-22 00:42:10.000020	1574401330.00002	16971.0	4.0	40.0	10.0	2.0	0.0	64.0	0.0	2.0	31.0	0.0	0.0	130.0	2.91	2.0	116.0	19.0	11.0	22.0	0.0	42.0	10.0	20.0	0.0	1526.0	0.0	138.1000173603823	24.099979961910737	5.300002844408898	35.0	21.85	51.0	0.0	95.0	0.0	24.6	5.4	14.0	0.0	0.0				-0.05002541121726929	0.19982181130363047	0.21348232235920478	0.0	0.0
2019-11-22 00:42:14.000047	1574401334.000047	16971.0	4.0	40.0	10.0	2.0	0.0	64.0	0.0	2.0	31.0	0.0	0.0	130.0	2.91	2.0	117.0	19.0	11.0	22.0	0.0	42.0	14.0	47.0	0.0	1526.0	0.0	138.1000173603823	24.099979961910737	5.300002844408898	35.0	21.85	51.0	0.0	95.0	0.0	24.6	5.4	14.0	0.0	0.0				-0.11686574239667746	0.125529339282164	0.2203378842447589	0.0	0.0
2019-11-22 00:42:17.000085	1574401337.000085	16971.0	4.0	40.0	10.0	2.0	0.0	64.0	0.0	2.0	31.0	0.0	0.0	130.0	2.91	2.0	118.0	19.0	11.0	22.0	0.0	42.0	17.0	85.0	0.0	1526.0	0.0	138.10001736038234	24.099979961910737	5.3000028444088985	35.0	21.86	51.0	0.0	95.0	0.0	24.6	5.4	14.0	0.0	0.0				-0.0033426054989845275	-0.003419787421753555	0.04602316854007527	0.0	0.0
2019-11-22 00:42:22.000009	1574401342.000009	16971.0	4.0	40.0	10.0	2.0	0.0	64.0	0.0	2.0	31.0	0.0	0.0	130.0	2.91	2.0	119.0	19.0	11.0	22.0	0.0	42.0	22.0	9.0	0.0	1526.0	0.0	138.1000173603823	24.099979961910737	5.300002844408898	35.0	21.88	51.0	0.0	95.0	0.0	24.6	5.4	14.0	0.0	0.0				-0.06735581300050843	0.08505300543078839	0.03015262380342412	0.0	0.0
2019-11-22 00:42:25.000060	1574401345.00006	16971.0	4.0	40.0	10.0	2.0	0.0	64.0	0.0	2.0	31.0	0.0	0.0	130.0	2.91	2.0	120.0	19.0	11.0	22.0	0.0	42.0	25.0	60.0	0.0	1526.0	0.0	138.10001736038234	24.099979961910737	5.300002844408898	35.0	21.88	51.0	0.0	95.0	0.0	24.6	5.4	14.0	0.0	0.0				0.16502009565406583	-0.08293854267554993	0.03665468822918766	0.0	0.0
2019-11-22 00:42:29.000086	1574401349.000086	16971.0	4.0	40.0	10.0	2.0	0.0	64.0	0.0	2.0	31.0	0.0	0.0	130.0	2.91	2.0	121.0	19.0	11.0	22.0	0.0	42.0	29.0	86.0	0.0	1526.0	0.0	138.1000173603823	24.099979961910737	5.300002844408898	35.0	21.85	51.0	0.0	95.0	0.0	24.6	5.4	14.0	0.0	0.0				-0.08618593597074398	0.04283301047118444	0.09152768791367027	0.0	0.0
2019-11-22 00:42:33.000037	1574401353.000037	16971.0	4.0	40.0	10.0	2.0	0.0	64.0	0.0	2.0	31.0	0.0	0.0	130.0	2.91	2.0	122.0	19.0	11.0	22.0	0.0	42.0	33.0	37.0	0.0	1526.0	0.0	138.1000173603823	24.099979961910737	5.300002844408897	35.0	21.88	51.0	0.0	95.0	0.0	24.6	5.4	14.0	0.0	0.0				0.11277673213544376	-0.00640760925993962	-0.031070101905566777	0.0	0.0
2019-11-22 00:42:37.000047	1574401357.000047	16971.0	4.0	40.0	10.0	2.0	0.0	64.0	0.0	2.0	31.0	0.0	0.0	130.0	2.91	2.0	123.0	19.0	11.0	22.0	0.0	42.0	37.0	47.0	0.0	1526.0	0.0	138.1000173603823	24.099979961910737	5.300002844408898	35.0	21.88	51.0	0.0	95.0	0.0	24.6	5.4	14.0	0.0	0.0				-0.34377120234018965	0.16545463658334136	0.17857806045159866	0.0	0.0
2019-11-22 00:42:41.000037	1574401361.000037	16971.0	4.0	40.0	10.0	2.0	0.0	64.0	0.0	2.0	31.0	0.0	0.0	130.0	2.91	2.0	124.0	19.0	11.0	22.0	0.0	42.0	41.0	37.0	0.0	1526.0	0.0	138.1000173603823	24.099979961910737	5.300002844408898	35.0	21.88	51.0	0.0	95.0	0.0	24.6	5.4	14.0	0.0	0.0				0.00182714544475409	0.1045893945695881	0.10405152609688494	0.0	0.0
2019-11-22 00:42:45.000021	1574401365.000021	16971.0	4.0	40.0	10.0	2.0	0.0	64.0	0.0	2.0	31.0	0.0	0.0	130.0	2.91	2.0	125.0	19.0	11.0	22.0	0.0	42.0	45.0	21.0	0.0	1526.0	0.0	138.1000173603823	24.099979961910737	5.300002844408898	35.0	21.88	51.0	0.0	95.0	0.0	24.6	5.4	14.0	0.0	0.0				0.31130020418481047	0.013405716626690184	0.05650194364993298	0.0	0.0
2019-11-22 00:42:49.000047	1574401369.000047	16971.0	4.0	40.0	10.0	2.0	0.0	64.0	0.0	2.0	31.0	0.0	0.0	130.0	2.91	2.0	126.0	19.0	11.0	22.0	0.0	42.0	49.0	47.0	0.0	1526.0	0.0	138.1000173603823	24.099979961910737	5.300002844408898	35.0	21.88	51.0	0.0	95.0	0.0	24.6	5.4	14.0	0.0	0.0				0.14131958114115092	0.1323841206559384	0.0787668749173382	0.0	0.0
2019-11-22 00:42:52.000093	1574401372.000093	16971.0	4.0	40.0	10.0	2.0	0.0	64.0	0.0	2.0	31.0	0.0	0.0	130.0	2.91	2.0	127.0	19.0	11.0	22.0	0.0	42.0	52.0	93.0	0.0	1526.0	0.0	138.1000173603823	24.099979961910737	5.300002844408898	35.0	21.88	51.0	0.0	95.0	0.0	24.6	5.4	14.0	0.0	0.0				0.11827722861370521	0.08023295080934541	0.02748037110168781	0.0	0.0
2019-11-22 00:42:57.000019	1574401377.000019	16971.0	4.0	40.0	10.0	2.0	0.0	64.0	0.0	2.0	31.0	0.0	0.0	130.0	2.91	2.0	128.0	19.0	11.0	22.0	0.0	42.0	57.0	19.0	0.0	1526.0	0.5	138.1000173603823	24.099979961910737	5.300002844408898	35.0	21.88	51.0	0.0	95.0	0.0	24.6	5.4	14.0	0.0	0.0	-0.14936798002895546	0.16647333416436877	0.10000147821704136	0.03911441503755139	0.005383745589293661	0.08830672578971509	0.0	0.0
2019-11-22 00:43:00.000068	1574401380.000068	16971.0	4.0	40.0	10.0	2.0	0.0	64.0	0.0	2.0	31.0	0.0	0.0	130.0	2.91	2.0	129.0	19.0	11.0	22.0	0.0	43.0	0.0	68.0	0.0	1526.0	0.0	138.10001736038234	24.099979961910737	5.300002844408898	35.0	21.88	51.0	0.0	95.0	0.0	24.6	5.4	14.0	0.0	0.0	0.24893889776778128	-0.27744693545813426	-0.16666395138819737	0.04784204075689298	0.09117604845333656	0.002840303619441574	0.0	0.0
2019-11-22 00:43:04.000095	1574401384.000095	16971.0	4.0	40.0	10.0	2.0	0.0	64.0	0.0	2.0	31.0	0.0	0.0	130.0	2.91	2.0	130.0	19.0	11.0	22.0	0.0	43.0	4.0	95.0	0.0	1526.0	0.0	138.1000173603823	24.099979961910737	5.300002844408898	35.0	21.94	51.0	0.0	95.0	0.0	24.6	5.4	14.0	0.0	0.0				0.012791065602726609	0.012461897616833114	-0.015201636376861317	0.0	0.0
2019-11-22 00:43:08.000051	1574401388.000051	16971.0	4.0	40.0	10.0	2.0	0.0	64.0	0.0	2.0	31.0	0.0	0.0	130.0	2.91	2.0	131.0	19.0	11.0	22.0	0.0	43.0	8.0	51.0	0.0	1526.0	0.0	138.1000173603823	24.099979961910737	5.300002844408898	35.0	21.89	51.0	0.0	95.0	0.0	24.6	5.4	14.0	0.0	0.0				0.18643234218856797	0.01648748284066129	0.05296361671622875	0.0	0.0
2019-11-22 00:43:12.000063	1574401392.000063	16971.0	4.0	40.0	10.0	2.0	0.0	64.0	0.0	2.0	31.0	0.0	0.0	130.0	2.91	2.0	132.0	19.0	11.0	22.0	0.0	43.0	12.0	63.0	0.0	1526.0	0.0	138.1000173603823	24.099979961910737	5.300002844408898	35.0	21.88	51.0	0.0	95.0	0.0	24.6	5.4	14.0	0.0	0.0				0.18897848457563196	-0.09503734849964457	0.10281067433712678	0.0	0.0
2019-11-22 00:43:16.000055	1574401396.000055	16971.0	4.0	40.0	10.0	2.0	0.0	64.0	0.0	2.0	31.0	0.0	0.0	130.0	2.91	2.0	133.0	19.0	11.0	22.0	0.0	43.0	16.0	55.0	0.0	1526.0	0.0	138.1000173603823	24.099979961910737	5.300002844408898	35.0	21.92	51.0	0.0	95.0	0.0	24.6	5.4	14.0	0.0	0.0				0.07634893639941934	0.029840140453481438	-0.014574152750466158	0.0	0.0
2019-11-22 00:43:20.000040	1574401400.00004	16971.0	4.0	40.0	10.0	2.0	0.0	64.0	0.0	2.0	31.0	0.0	0.0	130.0	2.91	2.0	134.0	19.0	11.0	22.0	0.0	43.0	20.0	40.0	0.0	1526.0	0.0	138.1000173603823	24.099979961910737	5.300002844408898	35.0	21.92	51.0	0.0	95.0	0.0	24.6	5.4	14.0	0.0	0.0				0.13591486586001159	0.10824006567842259	-0.07088890900688075	0.0	0.0
2019-11-22 00:43:24.000065	1574401404.000065	16971.0	4.0	40.0	10.0	2.0	0.0	64.0	0.0	2.0	31.0	0.0	0.0	130.0	2.91	2.0	135.0	19.0	11.0	22.0	0.0	43.0	24.0	65.0	0.0	1526.0	0.0	138.1000173603823	24.099979961910737	5.300002844408897	35.0	21.94	51.0	0.0	95.0	0.0	24.6	5.4	14.0	0.0	0.0				0.15829357365037608	-0.018494901773980457	-0.12174597795970007	0.0	0.0
2019-11-22 00:43:28.000013	1574401408.000013	16971.0	4.0	40.0	10.0	2.0	0.0	64.0	0.0	2.0	31.0	0.0	0.0	130.0	2.91	2.0	136.0	19.0	11.0	22.0	0.0	43.0	28.0	13.0	0.0	1526.0	0.0	138.1000173603823	24.099979961910737	5.300002844408898	35.0	21.94	51.0	0.0	95.0	0.0	24.6	5.4	14.0	0.0	0.0				0.14872912425186602	0.10195834131606446	0.016313927649400945	0.0	0.0
2019-11-22 00:43:32.000049	1574401412.000049	16971.0	4.0	40.0	10.0	2.0	0.0	64.0	0.0	2.0	31.0	0.0	0.0	130.0	2.91	2.0	137.0	19.0	11.0	22.0	0.0	43.0	32.0	49.0	0.0	1526.0	0.2	138.1000173603823	24.099979961910737	5.300002844408898	35.0	21.94	51.0	0.0	95.0	0.0	24.6	5.4	14.0	0.0	0.0	-0.07468221387689812	0.08323468754450332	0.049999549988982185	0.18856672344851694	0.03494096745939142	-0.0416139351767203	0.0	0.0
2019-11-22 00:43:35.000098	1574401415.000098	16971.0	4.0	40.0	10.0	2.0	0.0	64.0	0.0	2.0	31.0	0.0	0.0	130.0	2.91	2.0	138.0	19.0	11.0	22.0	0.0	43.0	35.0	98.0	0.0	1526.0	0.2	138.1000173603823	24.099979961910737	5.300002844408898	35.0	21.94	51.0	0.0	95.0	0.0	24.6	5.4	14.0	0.0	0.0				0.23113101979606537	-0.0058024693103034125	-0.03722610694034268	0.0	0.0
2019-11-22 00:43:40.000023	1574401420.000023	16971.0	4.0	40.0	10.0	2.0	0.0	64.0	0.0	2.0	31.0	0.0	0.0	130.0	2.91	2.0	139.0	19.0	11.0	22.0	0.0	43.0	40.0	23.0	0.0	1526.0	0.5	138.10001736038234	24.099979961910737	5.300002844408898	35.0	21.94	51.0	0.0	95.0	0.0	24.6	5.4	14.0	0.0	0.0	-0.08962080938495516	0.09988402431318044	0.060000901235765895	0.2830770920268327	-0.1358262201262196	-0.10734336447054314	0.0	0.0
2019-11-22 00:43:43.000081	1574401423.000081	16971.0	4.0	40.0	10.0	2.0	0.0	64.0	0.0	2.0	31.0	0.0	0.0	130.0	2.91	2.0	140.0	19.0	11.0	22.0	0.0	43.0	43.0	81.0	0.0	1526.0	1.0	138.1000173603823	24.099979961910737	5.300002844408898	35.0	21.94	51.0	0.0	95.0	0.0	24.6	5.4	14.0	0.0	0.0	-0.2489381262111851	0.27744607554425554	0.16666343483304188	0.22462257636527838	-0.029861581291828268	-0.1252476911953917	0.0	0.0
2019-11-22 00:43:48.000000	1574401428.0	16971.0	4.0	40.0	10.0	2.0	0.0	64.0	0.0	2.0	31.0	0.0	0.0	130.0	2.91	2.0	141.0	19.0	11.0	22.0	0.0	43.0	48.0	0.0	0.0	1526.0	1.5	138.1000173603823	24.099979961910737	5.300002844408898	35.0	21.94	51.0	0.0	95.0	0.0	24.6	5.4	14.0	0.0	0.0	-0.14936819370502905	0.16647357231024446	0.10000162127262271	0.15315125974910898	-0.06182502710659852	-0.03594937635800233	0.0	0.0
2019-11-22 00:43:51.000095	1574401431.000095	16971.0	4.0	40.0	10.0	2.0	0.0	64.0	0.0	2.0	31.0	0.0	0.0	130.0	2.91	2.0	142.0	19.0	11.0	22.0	0.0	43.0	51.0	95.0	0.0	1526.0	2.0	138.1000173603823	24.099979961910737	5.300002844408898	35.0	21.94	51.0	0.0	95.0	0.0	24.6	5.4	14.0	0.0	0.0	-0.24893507959853417	0.27744268003896844	0.16666139513371284	0.21682188200587016	-0.06962563820665198	-0.15421265184072586	0.0	0.0
2019-11-22 00:43:55.000092	1574401435.000092	16971.0	4.0	40.0	10.0	2.0	0.0	64.0	0.0	2.0	31.0	0.0	0.0	130.0	2.91	2.0	143.0	19.0	11.0	22.0	0.0	43.0	55.0	92.0	0.0	1526.0	2.5	138.1000173603823	24.099979961910737	5.300002844408898	35.0	21.94	51.0	0.0	95.0	0.0	24.6	5.4	14.0	0.0	0.0	-0.1867073486418256	0.2080887405411028	0.1250000894070311	0.27772696171445815	-0.14551984781310084	-0.16551044870130668	0.0	0.0
2019-11-22 00:44:00.000012	1574401440.000012	16971.0	4.0	40.0	10.0	2.0	0.0	64.0	0.0	2.0	31.0	0.0	0.0	130.0	2.91	2.0	144.0	19.0	11.0	22.0	0.0	44.0	0.0	12.0	0.0	1526.0	3.2	138.1000173603823	24.099979961910737	5.300002844408898	35.0	21.94	51.0	0.0	95.0	0.0	24.6	5.4	14.0	0.0	0.0	-0.20911543130079085	0.23306295678039038	0.14000224307793022	0.11288478228547622	-0.04341351490716922	-0.04026527848861387	0.0	0.0
2019-11-22 00:44:03.000062	1574401443.000062	16971.0	4.0	40.0	10.0	2.0	0.0	64.0	0.0	2.0	31.0	0.0	0.0	130.0	2.91	2.0	145.0	19.0	11.0	22.0	0.0	44.0	3.0	62.0	0.0	1526.0	3.7	245.94629038311288	-18.178623226673757	4.726730795490673	35.0	21.94	51.0	0.0	95.0	0.0	24.6	5.4	14.0	0.0	0.0	-0.24893879885000167	0.2774468252124673	0.1666638851629985	0.1960363835093517	-0.018208258677633912	-0.12626240793087526	0.0	0.0
2019-11-22 00:44:07.000081	1574401447.000081	16971.0	4.0	40.0	10.0	2.0	0.0	64.0	0.0	2.0	31.0	0.0	0.0	130.0	2.91	2.0	146.0	19.0	11.0	22.0	0.0	44.0	7.0	81.0	0.0	1526.0	4.3	292.28077106980925	-36.15303320835384	4.578312752370775	35.0	21.94	51.0	0.0	95.0	0.0	24.6	5.4	14.0	0.0	0.0	-0.2240475897758277	0.24970511935852951	0.14999928474767318	0.27163125695902574	-0.08229866490722479	-0.16749146246107008	0.0	0.0
2019-11-22 00:44:11.000033	1574401451.000033	16971.0	4.0	40.0	10.0	2.0	0.0	64.0	0.0	2.0	31.0	0.0	0.0	130.0	2.91	2.0	147.0	19.0	11.0	22.0	0.0	44.0	11.0	33.0	0.0	1526.0	4.3	297.8899163455527	-40.51613111906444	2.9607574950971727	35.0	21.94	51.0	0.0	95.0	0.0	24.6	5.4	14.0	0.0	0.0				0.16561521872853327	-0.14173886285878531	-0.13702077974160906	0.0	0.0
2019-11-22 00:44:15.000046	1574401455.000046	16971.0	4.0	40.0	10.0	2.0	0.0	64.0	0.0	2.0	31.0	0.0	0.0	130.0	2.91	2.0	148.0	19.0	11.0	22.0	0.0	44.0	15.0	46.0	0.0	1526.0	5.7	308.1175682871731	-41.39998221964984	2.1481512306958233	35.0	21.94	51.0	0.0	95.0	0.0	10.100000000000001	4.6000000000000005	14.0	0.0	0.0	-0.47550639535299427	0.16002558201646763	0.3499988526143496	-0.34215570246403476	0.004831201016399736	0.13569500642279383	0.0	0.0
2019-11-22 00:44:18.000065	1574401458.000065	16971.0	4.0	40.0	10.0	2.0	0.0	64.0	0.0	2.0	31.0	0.0	0.0	130.0	2.91	2.0	149.0	19.0	11.0	22.0	0.0	44.0	18.0	65.0	0.0	1526.0	5.7	300.86407701030276	-41.39998221964984	2.5037238760495146	35.0	21.94	51.0	0.0	95.0	0.0	11.700000000000001	4.7	14.0	0.0	0.0				-0.2560037521294938	0.12936700142838678	0.15982258237510902	0.0	0.0
2019-11-22 00:44:22.000012	1574401462.000012	16971.0	4.0	40.0	10.0	2.0	0.0	64.0	0.0	2.0	31.0	0.0	0.0	130.0	2.91	2.0	150.0	19.0	11.0	22.0	0.0	44.0	22.0	12.0	0.0	1526.0	6.4	311.01087833906263	-40.34649907380026	1.9775015326582677	35.0	21.990000000000002	51.0	0.0	95.0	0.0	16.8	2.6	14.0	0.0	0.0	-0.17385863861654932	0.09593553758881572	0.17500232610218058	-0.3729620232519702	0.06060292472478422	0.17718525538712013	0.0	0.0
2019-11-22 00:44:26.000046	1574401466.000046	16971.0	4.0	40.0	10.0	2.0	0.0	64.0	0.0	2.0	31.0	0.0	0.0	130.0	2.91	2.0	151.0	19.0	11.0	22.0	0.0	44.0	26.0	46.0	0.0	1526.0	7.5	318.8868664376811	-36.29936895376899	1.83722212393965	35.0	21.94	51.0	0.0	95.0	0.0	16.8	2.1	14.0	0.0	0.0	-0.24218672748200684	0.19674963818526842	0.27499765606732257	-0.32786274163787016	0.1588831262460721	0.2460714831913156	0.0	0.0
2019-11-22 00:44:29.000095	1574401469.000095	16971.0	4.0	40.0	10.0	2.0	0.0	64.0	0.0	2.0	31.0	0.0	0.0	130.0	2.91	2.0	152.0	19.0	11.0	22.0	0.0	44.0	29.0	95.0	0.0	1526.0	8.5	329.3055279981757	-34.219811351903964	2.4600566014126697	35.0	21.94	51.0	0.0	95.0	0.0	12.4	1.6	14.0	0.0	0.0	-0.30131050654249164	0.32187480715419564	0.33332790277639474	-0.29747268995434584	0.24268893579839063	0.17786815109054888	0.0	0.0
2019-11-22 00:44:34.000021	1574401474.000021	16971.0	4.0	40.0	10.0	2.0	0.0	64.0	0.0	2.0	31.0	0.0	0.0	130.0	2.91	2.0	153.0	19.0	11.0	22.0	0.0	44.0	34.0	21.0	0.0	1527.0	9.600000000000001	336.9587185015305	-33.09145064303479	2.543849896987675	35.0	22.0	51.0	0.0	95.0	0.0	9.600000000000001	2.4000000000000004	14.0	0.0	0.0	-0.1907859890351721	0.258681284118632	0.22000325207749127	-0.3098181562743406	0.27978545961121604	0.19508666441586647	0.0	0.0
2019-11-22 00:44:37.000073	1574401477.000073	16971.0	4.0	40.0	10.0	2.0	0.0	64.0	0.0	2.0	31.0	0.0	0.0	130.0	2.91	2.0	154.0	19.0	11.0	22.0	0.0	44.0	37.0	73.0	0.0	1527.0	10.700000000000001	347.35357425041127	-31.872718046670244	2.745429218117778	35.0	22.0	51.0	0.0	95.0	0.0	9.3	2.4000000000000004	14.0	0.0	0.0	-0.2451947472682158	0.48309625822724905	0.3666603142461374	-0.19367583724610352	0.33076642324920275	0.1589567341069577	0.0	0.0
2019-11-22 00:44:42.000004	1574401482.000004	16971.0	4.0	40.0	10.0	2.0	0.0	64.0	0.0	2.0	31.0	0.0	0.0	130.0	2.91	2.0	155.0	19.0	11.0	22.0	0.0	44.0	42.0	4.0	0.0	1527.0	11.8	353.72959100964505	-31.899998201703717	2.58352439480599	35.0	22.0	51.0	0.0	95.0	0.0	6.9	2.5	14.0	0.0	0.0	-0.11029573500701019	0.33725088869128356	0.2200030317724314	-0.17573559834853805	0.38605698827000345	0.17285543462956482	0.0	0.0
2019-11-22 00:44:45.000076	1574401485.000076	16971.0	4.0	40.0	10.0	2.0	0.0	64.0	0.0	2.0	31.0	0.0	0.0	130.0	2.91	2.0	156.0	19.0	11.0	22.0	0.0	44.0	45.0	76.0	0.0	1527.0	13.0	62.67658985035551	-30.980797257250938	2.817808047771597	35.0	21.97	51.0	0.0	95.0	0.0	6.9	2.6	14.0	0.0	0.0	-0.11867041441991856	0.6341097515350309	0.39999039990895785	-0.06593766006767407	0.42275796421139067	0.1776455141022153	0.0	0.0
2019-11-22 00:44:49.000099	1574401489.000099	16971.0	4.0	40.0	10.0	2.0	0.0	64.0	0.0	2.0	31.0	0.0	0.0	130.0	2.91	2.0	157.0	19.0	11.0	22.0	0.0	44.0	49.0	99.0	0.0	1527.0	14.0	11.396024258225085	-27.681302570285073	2.9917269558085695	35.0	21.97	51.0	0.0	95.0	0.0	7.0	2.8000000000000003	14.0	0.0	0.0	-0.018296711960949816	0.4013789860170008	0.2499985694967108	-0.028926817163418363	0.4112690110082964	0.15035637609709798	0.0	0.0
2019-11-22 00:44:53.000095	1574401493.000095	16971.0	4.0	40.0	10.0	2.0	0.0	64.0	0.0	2.0	31.0	0.0	0.0	130.0	2.91	2.0	158.0	19.0	11.0	22.0	0.0	44.0	53.0	95.0	0.0	1527.0	15.100000000000001	17.99979899625906	-26.625855881361367	3.000001285727039	35.0	22.0	51.0	0.0	95.0	0.0	7.0	2.4000000000000004	14.0	0.0	0.0	0.03621504686726769	0.44049214803567466	0.27500027865199705	0.02993613230647131	0.4218761046750779	0.1756285292505525	0.0	0.0
2019-11-22 00:44:57.000089	1574401497.000089	16971.0	4.0	40.0	10.0	2.0	0.0	64.0	0.0	2.0	31.0	0.0	0.0	130.0	2.91	2.0	159.0	19.0	11.0	22.0	0.0	44.0	57.0	89.0	0.0	1527.0	15.100000000000001	12.124152782574841	-27.383972251710308	3.000001285727039	35.0	22.0	51.0	0.0	95.0	0.0	5.9	2.9000000000000004	14.0	0.0	0.0				0.07219923248707812	0.4419130185434681	0.13151104466955332	0.0	0.0
2019-11-22 00:45:02.000018	1574401502.000018	16971.0	4.0	40.0	10.0	2.0	0.0	64.0	0.0	2.0	31.0	0.0	0.0	130.0	2.91	2.0	160.0	19.0	11.0	22.0	0.0	45.0	2.0	18.0	0.0	1527.0	17.0	54.77335776095278	-27.50002610977607	1.960808450698901	35.0	22.0	51.0	0.0	95.0	0.0	2.4000000000000004	3.0	14.0	0.0	0.0	0.15248617734902156	0.7173910612354784	0.38000539978070874	0.046656089506924465	0.4307236993246174	0.1451526925414699	0.0	0.0
2019-11-22 00:45:05.000066	1574401505.000066	16971.0	4.0	40.0	10.0	2.0	0.0	64.0	0.0	2.0	31.0	0.0	0.0	130.0	2.91	2.0	161.0	19.0	11.0	22.0	0.0	45.0	5.0	66.0	0.0	1527.0	17.0	28.61858855396019	-27.50002610977607	2.6472809247022906	35.0	22.0	51.0	0.0	95.0	0.0	1.6	3.0	14.0	0.0	0.0				0.21201961888227916	0.5366824303561125	0.1590900693194568	0.0	0.0
2019-11-22 00:45:09.000090	1574401509.00009	16971.0	4.0	40.0	10.0	2.0	0.0	64.0	0.0	2.0	31.0	0.0	0.0	130.0	2.91	2.0	162.0	19.0	11.0	22.0	0.0	45.0	9.0	90.0	0.0	1527.0	17.8	55.54786099768829	-27.330105878840502	1.6725625656657594	35.0	22.0	51.0	0.0	95.0	0.0	2.5	2.8000000000000003	14.0	0.0	0.0	0.14888283612111386	0.354351382071576	0.19999880791421004	0.2510366928197949	0.5746887059503769	0.17031579524865298	0.0	0.0
2019-11-22 00:45:13.000038	1574401513.000038	16971.0	4.0	40.0	10.0	2.0	0.0	64.0	0.0	2.0	31.0	0.0	0.0	130.0	2.91	2.0	163.0	19.0	11.0	22.0	0.0	45.0	13.0	38.0	0.0	1527.0	19.0	38.119947976804156	-26.673417448874794	1.2265950686319433	35.0	22.0	51.0	0.0	95.0	0.0	2.5	1.8	14.0	0.0	0.0	0.503771443158465	0.2803955882275954	0.3000038981944205	0.5279010438559978	0.3610009361454215	0.21526683905766175	0.0	0.0
2019-11-22 00:45:17.000064	1574401517.000064	16971.0	4.0	40.0	10.0	2.0	0.0	64.0	0.0	2.0	31.0	0.0	0.0	130.0	2.91	2.0	164.0	19.0	11.0	22.0	0.0	45.0	17.0	64.0	0.0	1527.0	20.200000000000003	44.004799721393915	-26.377362176786903	2.222403905800544	35.0	22.0	51.0	0.0	95.0	0.0	1.7000000000000002	1.2000000000000002	14.0	0.0	0.0	0.3479859570228533	0.48445210576070025	0.2999980509407794	0.4230979925864479	0.5342933791993392	0.17172266482054427	0.0	0.0
2019-11-22 00:45:21.000035	1574401521.000035	16971.0	4.0	40.0	10.0	2.0	0.0	64.0	0.0	2.0	31.0	0.0	0.0	130.0	2.91	2.0	165.0	19.0	11.0	22.0	0.0	45.0	21.0	35.0	0.0	1527.0	21.5	41.438109028968256	-25.46905774666858	3.1814133663977198	35.0	22.02	51.0	0.0	95.0	0.0	1.6	1.3	14.0	0.0	0.0	0.4573179490227373	0.4605218272558754	0.3250023439695602	0.49480775569680957	0.46308664088436813	0.18684498370766836	0.0	0.0
2019-11-22 00:45:26.000041	1574401526.000041	16971.0	4.0	40.0	10.0	2.0	0.0	64.0	0.0	2.0	31.0	0.0	0.0	130.0	2.91	2.0	166.0	19.0	11.0	22.0	0.0	45.0	26.0	41.0	0.0	1527.0	23.0	40.05591055824001	-24.998395592721483	1.732251099886688	35.0	22.02	51.0	0.0	95.0	0.0	0.9	4.2	14.0	0.0	0.0	0.4159886348829403	0.4571655405225362	0.29999964237255766	0.5088934228050335	0.49654534226190045	0.17554260822885578	0.0	0.0
2019-11-22 00:45:31.000050	1574401531.00005	16971.0	4.0	40.0	10.0	2.0	0.0	64.0	0.0	2.0	31.0	0.0	0.0	130.0	2.91	2.0	167.0	19.0	11.0	22.0	0.0	45.0	31.0	50.0	0.0	1527.0	24.3	39.82378069730247	-25.6930940867196	2.196533995078655	35.0	22.0	51.0	0.0	95.0	0.0	25.400000000000002	1.6	14.0	0.0	0.0	0.3623671430088308	0.43047728400280805	0.25999952888574146	0.45861893257238906	0.4915619933524113	0.15331497440748026	0.0	0.0
2019-11-22 00:45:36.000076	1574401536.000076	16971.0	4.0	40.0	10.0	2.0	0.0	64.0	0.0	2.0	31.0	0.0	0.0	130.0	2.91	2.0	168.0	19.0	11.0	22.0	0.0	45.0	36.0	76.0	0.0	1527.0	27.1	35.758183118322265	-26.640052630074873	2.127298424393432	35.0	22.02	51.0	0.0	95.0	0.0	0.8	2.2	14.0	0.0	0.0	0.7114048329410823	0.9207823901555713	0.5599970894011144	0.4596649083503431	0.5405730168532105	0.176776654232082	0.0	0.0
2019-11-22 00:45:41.000081	1574401541.000081	16971.0	4.0	40.0	10.0	2.0	0.0	64.0	0.0	2.0	31.0	0.0	0.0	130.0	2.91	2.0	169.0	19.0	11.0	22.0	0.0	45.0	41.0	81.0	0.0	1527.0	28.5	34.37089546485813	-25.890612687242847	1.920187472372896	35.0	22.04	51.0	0.0	95.0	0.0	0.8	1.7000000000000002	14.0	0.0	0.0	0.342792345532599	0.4700856412489957	0.27999971962003145	0.39144346911668765	0.5882337859277501	0.1927797281329102	0.0	0.0
2019-11-22 00:45:46.000083	1574401546.000083	16971.0	4.0	40.0	10.0	2.0	0.0	64.0	0.0	2.0	31.0	0.0	0.0	130.0	2.91	2.0	170.0	19.0	11.0	22.0	0.0	45.0	46.0	83.0	0.0	1527.0	29.700000000000003	32.3617427302343	-25.089063773825682	1.5945350854684368	35.0	22.06	51.0	0.0	95.0	0.0	1.9000000000000001	2.2	14.0	0.0	0.0	0.2773044588819503	0.3860521562178148	0.23999990844730112	0.39128848116984577	0.5803428896334691	0.1870065639373937	0.0	0.0
2019-11-22 00:45:51.000083	1574401551.000083	16971.0	4.0	40.0	10.0	2.0	0.0	64.0	0.0	2.0	31.0	0.0	0.0	130.0	2.91	2.0	171.0	19.0	11.0	22.0	0.0	45.0	51.0	83.0	0.0	1527.0	31.200000000000003	29.75459204667084	-24.86385822556403	1.2689035990596567	35.0	22.06	51.0	0.0	95.0	0.0	0.5	1.8	14.0	0.0	0.0	0.34979817710895034	0.5227196102598783	0.3	0.3472763328614359	0.669726364751152	0.19433410660900427	0.0	0.0
2019-11-22 00:45:56.000084	1574401556.000084	16971.0	4.0	40.0	10.0	2.0	0.0	64.0	0.0	2.0	31.0	0.0	0.0	130.0	2.91	2.0	172.0	19.0	11.0	22.0	0.0	45.0	56.0	84.0	0.0	1527.0	32.7	27.787205955759863	-25.234545157350116	1.1899710131547716	35.0	22.06	51.0	0.0	95.0	0.0	25.400000000000002	1.4000000000000001	14.0	0.0	0.0	0.335988732354889	0.5594002845346343	0.29999994277955194	0.34125447410191356	0.6867068748461361	0.17879332186767924	0.0	0.0
2019-11-22 00:46:01.000095	1574401561.000095	16971.0	4.0	40.0	10.0	2.0	0.0	64.0	0.0	2.0	31.0	0.0	0.0	130.0	2.91	2.0	173.0	19.0	11.0	22.0	0.0	46.0	1.0	95.0	0.0	1527.0	35.6	40.452359420506376	-24.803194290693373	1.6025416092887277	35.0	22.06	51.0	0.0	95.0	0.0	0.2	1.0	14.0	0.0	0.0	0.5634006378292227	1.0962590778577892	0.5799987278012522	0.294756184233903	0.7310619038847141	0.18447841213628927	0.0	0.0
2019-11-22 00:46:07.000002	1574401567.000002	16971.0	4.0	40.0	10.0	2.0	0.0	64.0	0.0	2.0	31.0	0.0	0.0	130.0	2.91	2.0	174.0	19.0	11.0	22.0	0.0	46.0	7.0	2.0	0.0	1527.0	37.2	41.61646438359192	-24.858769722079348	1.5412384385271398	35.0	22.06	51.0	0.0	95.0	0.0	0.4	2.1	14.0	0.0	0.0	0.3073950189947035	0.4733468198010622	0.2666707993194159	0.3978313312199313	0.6820159516971497	0.1836558562377157	0.0	0.0
2019-11-22 00:46:12.000003	1574401572.000003	16971.0	4.0	40.0	10.0	2.0	0.0	64.0	0.0	2.0	31.0	0.0	0.0	130.0	2.91	2.0	175.0	19.0	11.0	22.0	0.0	46.0	12.0	3.0	0.0	1527.0	38.5	45.51736851575465	-25.389879392577424	1.5890658933383062	35.0	22.09	51.0	0.0	95.0	0.0	25.400000000000002	1.6	14.0	0.0	0.0	0.3653641612714956	0.4279376876118086	0.25999993801118365	0.49179701721235325	0.6304415281846781	0.1885793557131859	0.0	0.0
2019-11-22 00:46:17.000010	1574401577.00001	16971.0	4.0	40.0	10.0	2.0	0.0	64.0	0.0	2.0	31.0	0.0	0.0	130.0	2.91	2.0	176.0	19.0	11.0	22.0	0.0	46.0	17.0	10.0	0.0	1527.0	40.0	51.72266577410918	-26.055313506799806	1.9212049652576244	35.0	22.080000000000002	51.0	0.0	95.0	0.0	0.0	1.5	14.0	0.0	0.0	0.43599668066042063	0.4774772909859667	0.299999585152246	0.5017127519302662	0.630395873038015	0.17722121150471307	0.0	0.0
2019-11-22 00:46:22.000014	1574401582.000014	16971.0	4.0	40.0	10.0	2.0	0.0	64.0	0.0	2.0	31.0	0.0	0.0	130.0	2.91	2.0	177.0	19.0	11.0	22.0	0.0	46.0	22.0	14.0	0.0	1527.0	41.7	58.17455924136942	-26.145169766871216	2.563948988880583	35.0	22.1	51.0	0.0	95.0	0.0	1.1	1.7000000000000002	14.0	0.0	0.0	0.5292901095432527	0.45365649066025626	0.3399997243883465	0.6199412111020077	0.4835192765686706	0.1874593394949564	0.0	0.0
2019-11-22 00:46:27.000016	1574401587.000016	16971.0	4.0	40.0	10.0	2.0	0.0	64.0	0.0	2.0	31.0	0.0	0.0	130.0	2.91	2.0	178.0	19.0	11.0	22.0	0.0	46.0	27.0	16.0	0.0	1527.0	43.5	56.31889591726112	-24.8182553853053	1.5817625847649055	35.0	22.13	51.0	0.0	95.0	0.0	1.3	2.5	14.0	0.0	0.0	0.6192935061887893	0.3901409016315186	0.35999986267095024	0.736076065085655	0.42543672052207526	0.19678572925758656	0.0	0.0
2019-11-22 00:46:32.000021	1574401592.000021	16971.0	4.0	40.0	10.0	2.0	0.0	64.0	0.0	2.0	31.0	0.0	0.0	130.0	2.91	2.0	179.0	19.0	11.0	22.0	0.0	46.0	32.0	21.0	0.0	1527.0	46.5	52.99282644719803	-24.80001979600158	2.0547061246681984	35.0	22.1	51.0	0.0	95.0	0.0	0.6000000000000001	3.2	14.0	0.0	0.0	1.0681214680476907	0.6548021334668443	0.5999993991857823	0.7702535857045872	0.3878075028150763	0.17822388860520563	0.0	0.0
2019-11-22 00:46:37.000031	1574401597.000031	16971.0	4.0	40.0	10.0	2.0	0.0	64.0	0.0	2.0	31.0	0.0	0.0	130.0	2.91	2.0	180.0	19.0	11.0	22.0	0.0	46.0	37.0	31.0	0.0	1527.0	48.0	47.99287025773406	-24.742753236138263	2.0282667028354564	35.0	22.080000000000002	51.0	0.0	95.0	0.0	25.5	1.6	14.0	0.0	0.0	0.5388922705626569	0.36212057769572314	0.2999993991863839	0.7565840477032418	0.4309910694160833	0.18647326040094767	0.0	0.0
2019-11-22 00:46:42.000031	1574401602.000031	16971.0	4.0	40.0	10.0	2.0	0.0	64.0	0.0	2.0	31.0	0.0	0.0	130.0	2.91	2.0	181.0	19.0	11.0	22.0	0.0	46.0	42.0	31.0	0.0	1527.0	49.5	41.677489074305704	-24.545453100662684	1.7841008010482533	35.0	22.09	51.0	0.0	95.0	0.0	25.400000000000002	2.2	14.0	0.0	0.0	0.511553684254004	0.399813342230237	0.3	0.6737193814847344	0.4440774478659209	0.1976041884898121	0.0	0.0
2019-11-22 00:46:47.000017	1574401607.000017	16971.0	4.0	40.0	10.0	2.0	0.0	64.0	0.0	2.0	31.0	0.0	0.0	130.0	2.91	2.0	182.0	19.0	11.0	22.0	0.0	46.0	47.0	17.0	0.0	1528.0	51.0	34.5071806233077	-24.23158373979446	1.4403654275923732	35.0	22.1	51.0	0.0	95.0	0.0	25.400000000000002	1.9000000000000001	14.0	0.0	0.0	0.46134099421671687	0.4615020607162298	0.3000008440041445	0.5908212715420114	0.5268355233414295	0.18022085461744833	0.0	0.0
2019-11-22 00:46:51.000081	1574401611.000081	16971.0	4.0	40.0	10.0	2.0	0.0	64.0	0.0	2.0	31.0	0.0	0.0	130.0	2.91	2.0	183.0	19.0	11.0	22.0	0.0	46.0	51.0	81.0	0.0	1527.0	52.5	25.799255277515858	-23.97124473504034	0.7849634928254368	35.0	22.12	51.0	0.0	95.0	0.0	25.0	1.6	14.0	0.0	0.0	0.49307546413477726	0.6687912900478878	0.37499398747786095	0.4765308737543203	0.5848365377805943	0.18632646198474234	0.0	0.0
2019-11-22 00:46:56.000015	1574401616.000015	16971.0	4.0	40.0	10.0	2.0	0.0	64.0	0.0	2.0	31.0	0.0	0.0	130.0	2.91	2.0	184.0	19.0	11.0	22.0	0.0	46.0	56.0	15.0	0.0	1527.0	54.0	19.78215652178415	-23.92051926826212	0.5205056094851348	35.0	22.09	51.0	0.0	95.0	0.0	24.700000000000003	0.9	14.0	0.0	0.0	0.31752632900318567	0.5946739703391848	0.3000039625691238	0.3621161508673524	0.6897840378063357	0.18066785676649988	0.0	0.0
2019-11-22 00:47:00.000060	1574401620.00006	16971.0	4.0	40.0	10.0	2.0	0.0	64.0	0.0	2.0	31.0	0.0	0.0	130.0	2.91	2.0	185.0	19.0	11.0	22.0	0.0	47.0	0.0	60.0	0.0	1527.0	55.5	16.64938121780656	-24.160962728587943	0.6695114007057665	35.0	22.06	51.0	0.0	95.0	0.0	24.6	0.5	14.0	0.0	0.0	0.29067508796283753	0.7947367786967799	0.3749957755683909	0.2405330487630201	0.7069372305081667	0.15407012875379092	0.0	0.0
2019-11-22 00:47:04.000091	1574401624.000091	16971.0	4.0	40.0	10.0	2.0	0.0	64.0	0.0	2.0	31.0	0.0	0.0	130.0	2.91	2.0	186.0	19.0	11.0	22.0	0.0	47.0	4.0	91.0	0.0	1527.0	57.0	15.811632950647603	-24.546329242858445	0.5926384247302869	35.0	22.06	51.0	0.0	95.0	0.0	24.8	0.7000000000000001	14.0	0.0	0.0	0.24521483718494444	0.8020615922975376	0.37499709429608236	0.2305661420862355	0.7641854092209437	0.17437005034491593	0.0	0.0
2019-11-22 00:47:09.000007	1574401629.000007	16971.0	4.0	40.0	10.0	2.0	0.0	64.0	0.0	2.0	31.0	0.0	0.0	130.0	2.91	2.0	187.0	19.0	11.0	22.0	0.0	47.0	9.0	7.0	0.0	1527.0	58.300000000000004	19.902775267178082	-24.71609284351074	0.9322247539636552	35.0	22.06	51.0	0.0	95.0	0.0	25.3	0.5	14.0	0.0	0.0	0.14467957550756042	0.5518781449058158	0.2600043764851054	0.2070698677059633	0.7266693065444577	0.1736110273410991	0.0	0.0
2019-11-22 00:47:13.000025	1574401633.000025	16971.0	4.0	40.0	10.0	2.0	0.0	64.0	0.0	2.0	31.0	0.0	0.0	130.0	2.91	2.0	188.0	19.0	11.0	22.0	0.0	47.0	13.0	25.0	0.0	1527.0	60.0	28.490283028191023	-25.068346136309433	1.5410146532333024	35.0	22.06	51.0	0.0	95.0	0.0	25.400000000000002	0.9	14.0	0.0	0.0	0.30843133341345075	0.871466564221842	0.42499807477869384	0.29750357999769494	0.7211069752301494	0.1847629566849912	0.0	0.0
2019-11-22 00:47:17.000039	1574401637.000039	16971.0	4.0	40.0	10.0	2.0	0.0	64.0	0.0	2.0	31.0	0.0	0.0	130.0	2.91	2.0	189.0	19.0	11.0	22.0	0.0	47.0	17.0	39.0	0.0	1527.0	61.5	39.61154378571271	-25.538467555403688	1.7423061571669594	35.0	22.05	51.0	0.0	95.0	0.0	0.2	1.5	14.0	0.0	0.0	0.3652598048135582	0.7168627301658501	0.37499868125187197	0.41254405650943526	0.68409564416414	0.18287031217338187	0.0	0.0
2019-11-22 00:47:21.000057	1574401641.000057	16971.0	4.0	40.0	10.0	2.0	0.0	64.0	0.0	2.0	31.0	0.0	0.0	130.0	2.91	2.0	190.0	19.0	11.0	22.0	0.0	47.0	21.0	57.0	0.0	1527.0	62.800000000000004	48.81956517390938	-25.727308320062157	1.3908317722066312	35.0	22.0	51.0	0.0	95.0	0.0	0.7000000000000001	1.8	14.0	0.0	0.0	0.41855773279279	0.5376610823084845	0.3249985471432794	0.4994906210998241	0.6068742667916568	0.1884084492250838	0.0	0.0
2019-11-22 00:47:25.000071	1574401645.000071	16971.0	4.0	40.0	10.0	2.0	0.0	64.0	0.0	2.0	31.0	0.0	0.0	130.0	2.91	2.0	191.0	19.0	11.0	22.0	0.0	47.0	25.0	71.0	0.0	1527.0	64.5	55.57343581084604	-25.733001619718323	1.3344806778606346	35.0	22.0	51.0	0.0	95.0	0.0	0.9	1.5	14.0	0.0	0.0	0.6436333138198771	0.6046233438598212	0.42499850541878714	0.6124943441056376	0.5058581955089723	0.18889193861838388	0.0	0.0
2019-11-22 00:47:29.000082	1574401649.000082	16971.0	4.0	40.0	10.0	2.0	0.0	64.0	0.0	2.0	31.0	0.0	0.0	130.0	2.91	2.0	192.0	19.0	11.0	22.0	0.0	47.0	29.0	82.0	0.0	1527.0	66.10000000000001	57.83658763892905	-25.56136413880772	1.6454923857348658	35.0	22.0	51.0	0.0	95.0	0.0	1.0	1.1	14.0	0.0	0.0	0.6713190979557218	0.4843487392070335	0.3999989032775453	0.615189218359463	0.446932411797757	0.20835941279172732	0.0	0.0
2019-11-22 00:47:33.000079	1574401653.000079	16971.0	4.0	40.0	10.0	2.0	0.0	64.0	0.0	2.0	31.0	0.0	0.0	130.0	2.91	2.0	193.0	19.0	11.0	22.0	0.0	47.0	33.0	79.0	0.0	1527.0	67.60000000000001	55.917332860363935	-25.23718745117464	1.268592012521229	35.0	22.0	51.0	0.0	95.0	0.0	0.8	1.8	14.0	0.0	0.0	0.6661444798995998	0.411579845993869	0.37500029057286843	0.6620418317014497	0.38191853194976266	0.1881086070086309	0.0	0.0
2019-11-22 00:47:37.000080	1574401657.00008	16971.0	4.0	40.0	10.0	2.0	0.0	64.0	0.0	2.0	31.0	0.0	0.0	130.0	2.91	2.0	194.0	19.0	11.0	22.0	0.0	47.0	37.0	80.0	0.0	1527.0	69.2	52.211703473651475	-24.441984701066016	1.2017811089839707	35.0	22.0	51.0	0.0	95.0	0.0	0.7000000000000001	1.4000000000000001	14.0	0.0	0.0	0.7040401380541985	0.4556383158626455	0.39999988079074456	0.6434349189769303	0.4282874769383901	0.198422131172153	0.0	0.0
2019-11-22 00:47:41.000073	1574401661.000073	16971.0	4.0	40.0	10.0	2.0	0.0	64.0	0.0	2.0	31.0	0.0	0.0	130.0	2.91	2.0	195.0	19.0	11.0	22.0	0.0	47.0	41.0	73.0	0.0	1527.0	70.8	49.05502395595487	-23.883879004887895	1.5322174898141296	35.0	21.96	51.0	0.0	95.0	0.0	0.1	1.1	14.0	0.0	0.0	0.7009042449127502	0.5019832092496274	0.40000071525701486	0.5914116701484886	0.5008073586671592	0.16779519038696822	0.0	0.0
2019-11-22 00:47:45.000067	1574401665.000067	16971.0	4.0	40.0	10.0	2.0	0.0	64.0	0.0	2.0	31.0	0.0	0.0	130.0	2.91	2.0	196.0	19.0	11.0	22.0	0.0	47.0	45.0	67.0	0.0	1527.0	72.2	46.906911032210516	-24.053294250787776	1.953289749223285	35.0	21.94	51.0	0.0	95.0	0.0	24.700000000000003	1.3	14.0	0.0	0.0	0.6033626847235986	0.5044895103782161	0.35000052154142036	0.6037642787279188	0.5527564870737879	0.16798798090935463	0.0	0.0
2019-11-22 00:47:49.000060	1574401669.00006	16971.0	4.0	40.0	10.0	2.0	0.0	64.0	0.0	2.0	31.0	0.0	0.0	130.0	2.91	2.0	197.0	19.0	11.0	22.0	0.0	47.0	49.0	60.0	0.0	1527.0	73.60000000000001	43.83691287016724	-24.40575470555151	1.8942628685246095	35.0	21.94	51.0	0.0	95.0	0.0	24.5	1.3	14.0	0.0	0.0	0.592688400721753	0.5282516911049536	0.35000060498819163	0.5708408952119128	0.5154006988084479	0.16853721257166293	0.0	0.0
2019-11-22 00:47:53.000062	1574401673.000062	16971.0	4.0	40.0	10.0	2.0	0.0	64.0	0.0	2.0	31.0	0.0	0.0	130.0	2.91	2.0	198.0	19.0	11.0	22.0	0.0	47.0	53.0	62.0	0.0	1527.0	75.0	41.607227595128634	-24.350905952259456	2.2472951926500406	35.0	21.91	51.0	0.0	95.0	0.0	24.900000000000002	1.7000000000000002	14.0	0.0	0.0	0.5611543597593392	0.5400109065055391	0.34999983310707206	0.5390131927269303	0.5035432342344808	0.16938119530514548	0.0	0.0
2019-11-22 00:47:57.000041	1574401677.000041	16971.0	4.0	40.0	10.0	2.0	0.0	64.0	0.0	2.0	31.0	0.0	0.0	130.0	2.91	2.0	199.0	19.0	11.0	22.0	0.0	47.0	57.0	41.0	0.0	1527.0	76.5	40.212160918855346	-24.464658422134555	1.8237503538841051	35.0	21.88	51.0	0.0	95.0	0.0	24.900000000000002	2.1	14.0	0.0	0.0	0.5669375231936383	0.6122368326232261	0.3750019669635947	0.5101009420501701	0.5453050781463589	0.1909120233702486	0.0	0.0
2019-11-22 00:48:01.000016	1574401681.000016	16971.0	4.0	40.0	10.0	2.0	0.0	64.0	0.0	2.0	31.0	0.0	0.0	130.0	2.91	2.0	200.0	19.0	11.0	22.0	0.0	48.0	1.0	16.0	0.0	1527.0	76.5	39.563431644593805	-24.32537488970072	1.7000001556208602	35.0	21.88	51.0	0.0	95.0	0.0	25.3	1.8	14.0	0.0	0.0				0.6556280593891178	0.4973150007282676	0.1399236856014827	0.0	0.0
2019-11-22 00:48:04.000087	1574401684.000087	16971.0	4.0	40.0	10.0	2.0	0.0	64.0	0.0	2.0	31.0	0.0	0.0	130.0	2.91	2.0	201.0	19.0	11.0	22.0	0.0	48.0	4.0	87.0	0.0	1527.0	78.0	39.91937789427653	-24.467761546930284	1.7000001556208604	35.0	21.88	51.0	0.0	95.0	0.0	25.0	2.4000000000000004	14.0	0.0	0.0	0.7297400072792258	0.8335752950952561	0.49998815882433817	0.48847394382976905	0.5805215595981126	0.1657495853423674	0.0	0.0
2019-11-22 00:48:08.000049	1574401688.000049	16971.0	4.0	40.0	10.0	2.0	0.0	64.0	0.0	2.0	31.0	0.0	0.0	130.0	2.91	2.0	202.0	19.0	11.0	22.0	0.0	48.0	8.0	49.0	0.0	1527.0	79.2	39.64871793520116	-24.25750257964328	1.678754116004653	35.0	21.81	51.0	0.0	95.0	0.0	25.3	1.7000000000000002	14.0	0.0	0.0	0.4231446139395382	0.5042841138493347	0.3000028431685016	0.4644659806914499	0.6250749563113182	0.16259659213136476	0.0	0.0
2019-11-22 00:48:12.000005	1574401692.000005	16971.0	4.0	40.0	10.0	2.0	0.0	64.0	0.0	2.0	31.0	0.0	0.0	130.0	2.91	2.0	203.0	19.0	11.0	22.0	0.0	48.0	12.0	5.0	0.0	1527.0	80.80000000000001	40.170999267472745	-24.27389405330845	1.4840596576226581	35.0	21.81	51.0	0.0	95.0	0.0	25.0	1.7000000000000002	14.0	0.0	0.0	0.5636520117675857	0.684007764459197	0.4000044107923527	0.4667080588808105	0.6071192176522747	0.16834144864826314	0.0	0.0
2019-11-22 00:48:15.000055	1574401695.000055	16971.0	4.0	40.0	10.0	2.0	0.0	64.0	0.0	2.0	31.0	0.0	0.0	130.0	2.91	2.0	204.0	19.0	11.0	22.0	0.0	48.0	15.0	55.0	0.0	1527.0	82.10000000000001	40.039656282123744	-24.760357941066005	1.1396469779920202	35.0	21.81	51.0	0.0	95.0	0.0	24.8	1.6	14.0	0.0	0.0	0.6254267001393565	0.7403546201462499	0.43332610142379513	0.5019607161535933	0.6115688291563959	0.1708215637524928	0.0	0.0
2019-11-22 00:48:19.000010	1574401699.00001	16971.0	4.0	40.0	10.0	2.0	0.0	64.0	0.0	2.0	31.0	0.0	0.0	130.0	2.91	2.0	205.0	19.0	11.0	22.0	0.0	48.0	19.0	10.0	0.0	1527.0	83.60000000000001	41.826865416533565	-24.800019796001582	1.505965035561279	35.0	21.81	51.0	0.0	95.0	0.0	24.8	1.6	14.0	0.0	0.0	0.5401307018325289	0.641653091394468	0.37500422452678894	0.47756473957249296	0.5994976142941625	0.14254658877947463	0.0	0.0
2019-11-22 00:48:22.000056	1574401702.000056	16971.0	4.0	40.0	10.0	2.0	0.0	64.0	0.0	2.0	31.0	0.0	0.0	130.0	2.91	2.0	206.0	19.0	11.0	22.0	0.0	48.0	22.0	56.0	0.0	1527.0	83.60000000000001	46.460683432322206	-24.99284015409826	1.7964269094850818	35.0	21.79	51.0	0.0	95.0	0.0	25.400000000000002	1.2000000000000002	14.0	0.0	0.0				0.45297502540217377	0.6215488938043426	0.1668999669637411	0.0	0.0
2019-11-22 00:48:26.000007	1574401706.000007	16971.0	4.0	40.0	10.0	2.0	0.0	64.0	0.0	2.0	31.0	0.0	0.0	130.0	2.91	2.0	207.0	19.0	11.0	22.0	0.0	48.0	26.0	7.0	0.0	1527.0	85.10000000000001	42.76711160009203	-24.803459607071307	1.7017203568414907	35.0	21.75	51.0	0.0	95.0	0.0	0.0	1.1	14.0	0.0	0.0	0.5216763469822356	0.6217096606875031	0.37500460451534573	0.4611340678239377	0.5594464123294092	0.1947025506353237	0.0	0.0
2019-11-22 00:48:29.000044	1574401709.000044	16971.0	4.0	40.0	10.0	2.0	0.0	64.0	0.0	2.0	31.0	0.0	0.0	130.0	2.91	2.0	208.0	19.0	11.0	22.0	0.0	48.0	29.0	44.0	0.0	1527.0	86.60000000000001	47.26075250043459	-24.999982066502238	1.8660762015566368	35.0	21.73	51.0	0.0	95.0	0.0	0.0	1.7000000000000002	14.0	0.0	0.0	0.733688093444142	0.7953686597896653	0.4999938011937947	0.5547369374148795	0.526825382117468	0.1667301623112742	0.0	0.0
2019-11-22 00:48:32.000077	1574401712.000077	16971.0	4.0	40.0	10.0	2.0	0.0	64.0	0.0	2.0	31.0	0.0	0.0	130.0	2.91	2.0	209.0	19.0	11.0	22.0	0.0	48.0	32.0	77.0	0.0	1527.0	88.10000000000001	49.10570817780232	-24.87358194949604	1.6839389943782936	35.0	21.73	51.0	0.0	95.0	0.0	0.2	1.8	14.0	0.0	0.0	0.7794187921750034	0.737059712078933	0.49999451643282034	0.5657754510308297	0.5377224682545036	0.15472778078013597	0.0	0.0
2019-11-22 00:48:36.000021	1574401716.000021	16971.0	4.0	40.0	10.0	2.0	0.0	64.0	0.0	2.0	31.0	0.0	0.0	130.0	2.91	2.0	210.0	19.0	11.0	22.0	0.0	48.0	36.0	21.0	0.0	1527.0	89.7	50.22850486618269	-23.281104550395593	2.2594435337341	35.0	21.69	51.0	0.0	95.0	0.0	0.2	1.8	14.0	0.0	0.0	0.6436506159736394	0.5676540340169269	0.400005602915088	0.5684216079917654	0.5137670525726274	0.1589443023794521	0.0	0.0
2019-11-22 00:48:39.000049	1574401719.000049	16971.0	4.0	40.0	10.0	2.0	0.0	64.0	0.0	2.0	31.0	0.0	0.0	130.0	2.91	2.0	211.0	19.0	11.0	22.0	0.0	48.0	39.0	49.0	0.0	1527.0	89.7	53.37228756444115	-15.273264647719854	3.3920795189110655	35.0	21.67	51.0	0.0	95.0	0.0	0.2	2.0	14.0	0.0	0.0				0.5100390214844375	0.4326657808442797	0.1549371441895301	0.0	0.0
2019-11-22 00:48:42.000075	1574401722.000075	16971.0	4.0	40.0	10.0	2.0	0.0	64.0	0.0	2.0	31.0	0.0	0.0	130.0	2.91	2.0	212.0	19.0	11.0	22.0	0.0	48.0	42.0	75.0	0.0	1527.0	91.30000000000001	51.3501464289642	-20.617503658368516	2.8143237265230403	35.0	21.67	51.0	0.0	95.0	0.0	0.0	1.5	14.0	0.0	0.0	0.8763730287065901	0.7511425313717159	0.5333287133511131	0.42969888137380446	0.3624550199553169	0.11915632528444252	0.0	0.0
2019-11-22 00:48:45.000099	1574401725.000099	16971.0	4.0	40.0	10.0	2.0	0.0	64.0	0.0	2.0	31.0	0.0	0.0	130.0	2.91	2.0	213.0	19.0	11.0	22.0	0.0	48.0	45.0	99.0	0.0	1527.0	92.60000000000001	55.08437475666112	-13.291061664100994	3.512292348591697	35.0	21.63	51.0	0.0	95.0	0.0	23.3	2.6	14.0	0.0	0.0	0.8047024845878362	0.6612253151214507	0.43332988953678087	0.3515418707422328	0.30398779592929265	0.10185643347919647	0.0	0.0
2019-11-22 00:48:49.000021	1574401729.000021	16971.0	4.0	40.0	10.0	2.0	0.0	64.0	0.0	2.0	31.0	0.0	0.0	130.0	2.91	2.0	214.0	19.0	11.0	22.0	0.0	48.0	49.0	21.0	0.0	1527.0	93.2	56.5237042595228	-11.305154320375797	3.6618568025792384	35.0	21.63	51.0	0.0	95.0	0.0	15.600000000000001	2.6	14.0	0.0	0.0	0.44354346349641227	0.32940444651134515	0.15000292366480913	0.3711379768669233	0.31252912607993083	0.005305419761129013	0.0	0.0
2019-11-22 00:48:52.000052	1574401732.000052	16971.0	4.0	40.0	10.0	2.0	0.0	64.0	0.0	2.0	31.0	0.0	0.0	130.0	2.91	2.0	215.0	19.0	11.0	22.0	0.0	48.0	52.0	52.0	0.0	1527.0	93.80000000000001	58.75384407101337	-10.91025174200418	3.70000101277222	35.0	21.56	51.0	0.0	95.0	0.0	15.600000000000001	3.5	14.0	0.0	0.0	0.5913736482604951	0.43919283073420606	0.19999793372699826	0.24519311063012494	0.20028339973370485	0.052800551991738776	0.0	0.0
2019-11-22 00:48:55.000072	1574401735.000072	16971.0	4.0	40.0	10.0	2.0	0.0	64.0	0.0	2.0	31.0	0.0	0.0	130.0	2.91	2.0	216.0	19.0	11.0	22.0	0.0	48.0	55.0	72.0	0.0	1527.0	93.80000000000001	57.044655160984895	-10.981461145308536	3.70000101277222	35.0	21.56	51.0	0.0	95.0	0.0	12.100000000000001	3.7	14.0	0.0	0.0				0.30850037403737995	0.2253188381846765	-0.0057393708631065105	0.0	0.0
2019-11-22 00:48:58.000091	1574401738.000091	16971.0	4.0	40.0	10.0	2.0	0.0	64.0	0.0	2.0	31.0	0.0	0.0	130.0	2.91	2.0	217.0	19.0	11.0	22.0	0.0	48.0	58.0	91.0	0.0	1527.0	94.2	58.76799083721466	-10.204179343123444	3.607223187189798	35.0	21.56	51.0	0.0	95.0	0.0	11.3	3.8000000000000003	14.0	0.0	0.0	0.5731204650099054	0.37804685347756345	0.1333324856282166	0.3470402695321415	0.21300544981469105	-0.02774400245638154	0.0	0.0
2019-11-22 00:49:02.000011	1574401742.000011	16971.0	4.0	40.0	10.0	2.0	0.0	64.0	0.0	2.0	31.0	0.0	0.0	130.0	2.91	2.0	218.0	19.0	11.0	22.0	0.0	49.0	2.0	11.0	0.0	1527.0	94.60000000000001	58.654648408951445	-8.214045027921982	3.4999986352259036	35.0	21.56	51.0	0.0	95.0	0.0	11.200000000000001	3.8000000000000003	14.0	0.0	0.0	0.44508289526924716	0.26753852234533154	0.10000200275617539	0.28747286599281763	0.16328972983746473	-0.006694434067444036	0.0	0.0
2019-11-22 00:49:05.000032	1574401745.000032	16971.0	4.0	40.0	10.0	2.0	0.0	64.0	0.0	2.0	31.0	0.0	0.0	130.0	2.91	2.0	219.0	19.0	11.0	22.0	0.0	49.0	5.0	32.0	0.0	1527.0	94.80000000000001	59.042957699115576	-5.804113968224635	3.4999986352259036	35.0	21.54	51.0	0.0	95.0	0.0	11.200000000000001	3.8000000000000003	14.0	0.0	0.0	0.29514620040465384	0.1809366888419952	0.06666620042915139	0.24836455628419157	0.11228869234920649	-0.0005447497240872942	0.0	0.0
2019-11-22 00:49:08.000052	1574401748.000052	16971.0	4.0	40.0	10.0	2.0	0.0	64.0	0.0	2.0	31.0	0.0	0.0	130.0	2.91	2.0	220.0	19.0	11.0	22.0	0.0	49.0	8.0	52.0	0.0	1527.0	94.80000000000001	58.82525321949125	-6.964300193999711	3.4999986352259036	35.0	21.5	51.0	0.0	95.0	0.0	9.700000000000001	3.6	14.0	0.0	0.0				0.20921129565063637	0.09851649198514674	-0.029447148913308345	0.0	0.0
2019-11-22 00:49:11.000084	1574401751.000084	16971.0	4.0	40.0	10.0	2.0	0.0	64.0	0.0	2.0	31.0	0.0	0.0	130.0	2.91	2.0	221.0	19.0	11.0	22.0	0.0	49.0	11.0	84.0	0.0	1527.0	95.10000000000001	59.171896907204754	-5.03273450572445	3.535943521480826	35.0	21.5	51.0	0.0	95.0	0.0	7.300000000000001	3.6	14.0	0.0	0.0	0.6876259952582898	0.41660515416440796	0.09999893507501983	0.20724159000704145	0.10956981014529846	-0.0027166295434957882	0.0	0.0
2019-11-22 00:49:15.000007	1574401755.000007	16971.0	4.0	40.0	10.0	2.0	0.0	64.0	0.0	2.0	31.0	0.0	0.0	130.0	2.91	2.0	222.0	19.0	11.0	22.0	0.0	49.0	15.0	7.0	0.0	1526.0	95.2	59.299985880449945	-3.6081204078279208	3.600002688788037	35.0	21.48	51.0	0.0	95.0	0.0	5.6000000000000005	3.6	14.0	0.0	0.0	0.22319621649512636	0.13358017990129667	0.025000481316771597	0.22997897045273893	0.0799874140756036	-0.026223781935414418	0.0	0.0
2019-11-22 00:49:18.000030	1574401758.00003	16971.0	4.0	40.0	10.0	2.0	0.0	64.0	0.0	2.0	31.0	0.0	0.0	130.0	2.91	2.0	223.0	19.0	11.0	22.0	0.0	49.0	18.0	30.0	0.0	1526.0	95.2	58.48113115092621	-1.4032342354785121	3.600002688788037	35.0	21.44	51.0	0.0	95.0	0.0	4.3	3.6	14.0	0.0	0.0				0.1784922814955208	0.11351102571352165	-0.0366299397759263	0.0	0.0
2019-11-22 00:49:21.000051	1574401761.000051	16971.0	4.0	40.0	10.0	2.0	0.0	64.0	0.0	2.0	31.0	0.0	0.0	130.0	2.91	2.0	224.0	19.0	11.0	22.0	0.0	49.0	21.0	51.0	0.0	1526.0	95.2	59.2789738210041	0.9684764191036375	3.6982497067860294	35.0	21.44	51.0	0.0	95.0	0.0	4.3	3.7	14.0	0.0	0.0				0.21461024585306498	0.05920604162520207	-0.05785401463996982	0.0	0.0
2019-11-22 00:49:24.000070	1574401764.00007	16971.0	4.0	40.0	10.0	2.0	0.0	64.0	0.0	2.0	31.0	0.0	0.0	130.0	2.91	2.0	225.0	19.0	11.0	22.0	0.0	49.0	24.0	70.0	0.0	1526.0	95.2	58.408435828318446	-0.33757585044808935	3.6256924021712127	35.0	21.42	51.0	0.0	95.0	0.0	2.7	3.7	14.0	0.0	0.0				0.12772576043931244	0.1052746291673558	-0.051627343277328194	0.0	0.0
2019-11-22 00:49:27.000090	1574401767.00009	16971.0	4.0	40.0	10.0	2.0	0.0	64.0	0.0	2.0	31.0	0.0	0.0	130.0	2.91	2.0	226.0	19.0	11.0	22.0	0.0	49.0	27.0	90.0	0.0	1526.0	95.2	58.60764513669188	2.065106704735459	3.646746614355254	35.0	21.42	51.0	0.0	95.0	0.0	0.8	3.7	14.0	0.0	0.0				0.1583649703414224	0.11286845090042927	-0.05736940787647882	0.0	0.0
2019-11-22 00:49:31.000013	1574401771.000013	16971.0	4.0	40.0	10.0	2.0	0.0	64.0	0.0	2.0	31.0	0.0	0.0	130.0	2.91	2.0	227.0	19.0	11.0	22.0	0.0	49.0	31.0	13.0	0.0	1526.0	95.2	57.94342793587676	3.8503471182672167	3.600002688788037	35.0	21.38	51.0	0.0	95.0	0.0	1.0	3.7	14.0	0.0	0.0				0.19011330085239292	0.013098490375396551	-0.04489278771576993	0.0	0.0
2019-11-22 00:49:34.000047	1574401774.000047	16971.0	4.0	40.0	10.0	2.0	0.0	64.0	0.0	2.0	31.0	0.0	0.0	130.0	2.91	2.0	228.0	19.0	11.0	22.0	0.0	49.0	34.0	47.0	0.0	1526.0	95.0	56.54399692537325	5.686499549195957	3.600002688788037	35.0	21.36	51.0	0.0	95.0	0.0	1.0	3.8000000000000003	14.0	0.0	0.0	3.2385863517682996	2.024479384969507	-0.06666591433208599	0.13468870836859506	0.0638045113692702	-0.06149744845868191	0.0	0.0
2019-11-22 00:49:37.000067	1574401777.000067	16971.0	4.0	40.0	10.0	2.0	0.0	64.0	0.0	2.0	31.0	0.0	0.0	130.0	2.91	2.0	229.0	19.0	11.0	22.0	0.0	49.0	37.0	67.0	0.0	1526.0	95.0	57.66303339035938	4.707524941506582	3.600002688788037	35.0	21.31	51.0	0.0	95.0	0.0	3.0	3.7	14.0	0.0	0.0				0.15656291595439492	0.056850540834939074	-0.08015653033054765	0.0	0.0
2019-11-22 00:49:40.000089	1574401780.000089	16971.0	4.0	40.0	10.0	2.0	0.0	64.0	0.0	2.0	31.0	0.0	0.0	130.0	2.91	2.0	230.0	19.0	11.0	22.0	0.0	49.0	40.0	89.0	0.0	1526.0	94.80000000000001	56.04012146311498	6.506317809148759	3.6433114286431674	35.0	21.31	51.0	0.0	95.0	0.0	4.6000000000000005	3.7	14.0	0.0	0.0	0.7191798046129152	0.4511406409668368	-0.06666617923668723	0.12439087672163075	0.05583571424351328	-0.09446842225495662	0.0	0.0
2019-11-22 00:49:44.000009	1574401784.000009	16971.0	4.0	40.0	10.0	2.0	0.0	64.0	0.0	2.0	31.0	0.0	0.0	130.0	2.91	2.0	231.0	19.0	11.0	22.0	0.0	49.0	44.0	9.0	0.0	1526.0	94.7	56.0295334869948	8.147381510908401	3.7470769769461354	35.0	21.31	51.0	0.0	95.0	0.0	6.0	3.7	14.0	0.0	0.0	0.2015910296922337	0.134495343572478	-0.025000499198869906	0.11723993532869284	0.10015404603658833	-0.08208510599752467	0.0	0.0
2019-11-22 00:49:47.000030	1574401787.00003	16971.0	4.0	40.0	10.0	2.0	0.0	64.0	0.0	2.0	31.0	0.0	0.0	130.0	2.91	2.0	232.0	19.0	11.0	22.0	0.0	49.0	47.0	30.0	0.0	1526.0	94.30000000000001	54.98080239962437	10.668576585253296	3.725306744061467	35.0	21.25	51.0	0.0	95.0	0.0	6.0	3.7	14.0	0.0	0.0	1.0676800567106584	0.7283219538116174	-0.13333240085829803	0.1426722159526541	0.0775440946425856	-0.10341930274963645	0.0	0.0
2019-11-22 00:49:50.000052	1574401790.000052	16971.0	4.0	40.0	10.0	2.0	0.0	64.0	0.0	2.0	31.0	0.0	0.0	130.0	2.91	2.0	233.0	19.0	11.0	22.0	0.0	49.0	50.0	52.0	0.0	1526.0	94.30000000000001	56.35654502386913	9.14804951620381	3.79771141211811	35.0	21.25	51.0	0.0	95.0	0.0	7.5	3.8000000000000003	14.0	0.0	0.0				0.1851803900448983	0.06775874624673835	-0.031112303834487518	0.0	0.0
2019-11-22 00:49:53.000072	1574401793.000072	16971.0	4.0	40.0	10.0	2.0	0.0	64.0	0.0	2.0	31.0	0.0	0.0	130.0	2.91	2.0	234.0	19.0	11.0	22.0	0.0	49.0	53.0	72.0	0.0	1526.0	94.10000000000001	54.305291804527265	11.784055646182864	3.7324475349846886	35.0	21.23	51.0	0.0	95.0	0.0	9.3	3.9000000000000004	14.0	0.0	0.0	0.3466710896515316	0.2303277212820071	-0.06666622162162429	0.21424313716151488	0.11886676694816689	-0.11969782744261692	0.0	0.0
2019-11-22 00:49:57.000007	1574401797.000007	16971.0	4.0	40.0	10.0	2.0	0.0	64.0	0.0	2.0	31.0	0.0	0.0	130.0	2.91	2.0	235.0	19.0	11.0	22.0	0.0	49.0	57.0	7.0	0.0	1526.0	93.80000000000001	53.564000938726046	13.634651815582037	3.837331257551556	35.0	21.23	51.0	0.0	95.0	0.0	11.5	3.8000000000000003	14.0	0.0	0.0	0.30833540888467365	0.22001471474583714	-0.07500122042495991	0.24852650625876793	0.11596389395332496	-0.15708899065813808	0.0	0.0
2019-11-22 00:50:00.000037	1574401800.000037	16971.0	4.0	40.0	10.0	2.0	0.0	64.0	0.0	2.0	31.0	0.0	0.0	130.0	2.91	2.0	236.0	19.0	11.0	22.0	0.0	50.0	0.0	37.0	0.0	1526.0	93.5	53.26054480745471	15.676960089229969	3.639470102000405	35.0	21.19	51.0	0.0	95.0	0.0	13.4	3.8000000000000003	14.0	0.0	0.0	0.3499753643705888	0.25520642517918307	-0.09999899865199864	0.13541779370594995	0.14726198448085093	-0.14489627005059313	0.0	0.0
2019-11-22 00:50:03.000061	1574401803.000061	16971.0	4.0	40.0	10.0	2.0	0.0	64.0	0.0	2.0	31.0	0.0	0.0	130.0	2.91	2.0	237.0	19.0	11.0	22.0	0.0	50.0	3.0	61.0	0.0	1526.0	93.0	53.214156733522024	18.70876390546284	3.592920085108689	35.0	21.19	51.0	0.0	95.0	0.0	13.4	3.9000000000000004	14.0	0.0	0.0	0.5832934328392834	0.4253448870411901	-0.16666532888426644	0.2650115630856538	0.25386126822170035	-0.20559262615125165	0.0	0.0
2019-11-22 00:50:06.000082	1574401806.000082	16971.0	4.0	40.0	10.0	2.0	0.0	64.0	0.0	2.0	31.0	0.0	0.0	130.0	2.91	2.0	238.0	19.0	11.0	22.0	0.0	50.0	6.0	82.0	0.0	1526.0	93.0	53.358541448534005	16.759756368876	3.5207318635154743	35.0	21.17	51.0	0.0	95.0	0.0	15.100000000000001	4.0	14.0	0.0	0.0				0.19205401079833137	0.15320184880326204	-0.17121171239006078	0.0	0.0
2019-11-22 00:50:10.000005	1574401810.000005	16971.0	4.0	40.0	10.0	2.0	0.0	64.0	0.0	2.0	31.0	0.0	0.0	130.0	2.91	2.0	239.0	19.0	11.0	22.0	0.0	50.0	10.0	5.0	0.0	1526.0	92.60000000000001	52.60127918156353	19.553132424911983	3.654430442966252	35.0	21.13	51.0	0.0	95.0	0.0	16.7	3.6	14.0	0.0	0.0	0.27651703623398755	0.20535967445803882	-0.10000192526708994	0.2254577183043023	0.17680263090785409	-0.19562885002238034	0.0	0.0
2019-11-22 00:50:13.000043	1574401813.000043	16971.0	4.0	40.0	10.0	2.0	0.0	64.0	0.0	2.0	31.0	0.0	0.0	130.0	2.91	2.0	240.0	19.0	11.0	22.0	0.0	50.0	13.0	43.0	0.0	1526.0	92.0	49.99009179404825	22.085491019707366	3.799999336756403	35.0	21.13	51.0	0.0	95.0	0.0	19.5	3.7	14.0	0.0	0.0	0.46794849308132314	0.35019759561865244	-0.1999974727949986	0.3148203576695528	0.019156365854291063	-0.1741670923110087	0.0	0.0
2019-11-22 00:50:16.000069	1574401816.000069	16971.0	4.0	40.0	10.0	2.0	0.0	64.0	0.0	2.0	31.0	0.0	0.0	130.0	2.91	2.0	241.0	19.0	11.0	22.0	0.0	50.0	16.0	69.0	0.0	1525.0	91.30000000000001	48.86491353493594	23.789083389819886	3.799999336756403	35.0	21.06	51.0	0.0	95.0	0.0	19.5	3.7	14.0	0.0	0.0	0.5299306444369049	0.4291293745657462	-0.2333313120911069	0.2784696247016957	0.19622806939000687	-0.2484576682293534	0.0	0.0
2019-11-22 00:50:19.000097	1574401819.000097	16971.0	4.0	40.0	10.0	2.0	0.0	64.0	0.0	2.0	31.0	0.0	0.0	130.0	2.91	2.0	242.0	19.0	11.0	22.0	0.0	50.0	19.0	97.0	0.0	1525.0	91.30000000000001	49.15760090063214	22.837818006596702	3.799999336756403	35.0	21.06	51.0	0.0	95.0	0.0	21.900000000000002	3.9000000000000004	14.0	0.0	0.0				0.25710816619394167	0.21550601396218017	-0.267952512252677	0.0	0.0
2019-11-22 00:50:23.000025	1574401823.000025	16971.0	4.0	40.0	10.0	2.0	0.0	64.0	0.0	2.0	31.0	0.0	0.0	130.0	2.91	2.0	243.0	19.0	11.0	22.0	0.0	50.0	23.0	25.0	0.0	1525.0	90.5	48.75320356307745	24.124841965884805	3.768789893099835	35.0	21.06	51.0	0.0	95.0	0.0	23.400000000000002	3.9000000000000004	14.0	0.0	0.0	0.36188296887663407	0.3124792357761469	-0.2000036001853528	0.2556389198248554	0.2825585110080811	-0.30610362710637273	0.0	0.0
2019-11-22 00:50:26.000059	1574401826.000059	16971.0	4.0	40.0	10.0	2.0	0.0	64.0	0.0	2.0	31.0	0.0	0.0	130.0	2.91	2.0	244.0	19.0	11.0	22.0	0.0	50.0	26.0	59.0	0.0	1525.0	89.80000000000001	47.609073188009916	24.84455809947358	3.600002688788037	35.0	21.06	51.0	0.0	95.0	0.0	24.700000000000003	3.9000000000000004	14.0	0.0	0.0	0.3945028687732955	0.3453611545642105	-0.23333070016229385	0.3037323231021808	0.21299744602727713	-0.2999396004011635	0.0	0.0
2019-11-22 00:50:29.000090	1574401829.00009	16971.0	4.0	40.0	10.0	2.0	0.0	64.0	0.0	2.0	31.0	0.0	0.0	130.0	2.91	2.0	245.0	19.0	11.0	22.0	0.0	50.0	29.0	90.0	0.0	1525.0	88.80000000000001	44.758258687351	24.82744248074666	3.3822857564983715	35.0	21.0	51.0	0.0	95.0	0.0	0.0	3.9000000000000004	14.0	0.0	0.0	0.5402906474594084	0.4780087860106273	-0.3333298895449924	0.30241804780648907	0.18686557213851127	-0.2763739899307801	0.0	0.0
2019-11-22 00:50:33.000024	1574401833.000024	16971.0	4.0	40.0	10.0	2.0	0.0	64.0	0.0	2.0	31.0	0.0	0.0	130.0	2.91	2.0	246.0	19.0	11.0	22.0	0.0	50.0	33.0	24.0	0.0	1525.0	87.80000000000001	41.04137260883777	24.50158696689144	2.8523954867646446	35.0	21.0	51.0	0.0	95.0	0.0	0.0	3.7	14.0	0.0	0.0	0.39240494033525053	0.3725085687063853	-0.2500041127881485	0.2549303992157776	0.2440634824811559	-0.3066553571598819	0.0	0.0
2019-11-22 00:50:36.000057	1574401836.000057	16971.0	4.0	40.0	10.0	2.0	0.0	64.0	0.0	2.0	31.0	0.0	0.0	130.0	2.91	2.0	247.0	19.0	11.0	22.0	0.0	50.0	36.0	57.0	0.0	1525.0	87.80000000000001	44.0526289794416	24.795398867441428	3.293071256251819	35.0	21.0	51.0	0.0	95.0	0.0	0.1	3.7	14.0	0.0	0.0				0.35872802169070045	0.25427699562080824	-0.36792311146750734	0.0	0.0
2019-11-22 00:50:39.000099	1574401839.000099	16971.0	4.0	40.0	10.0	2.0	0.0	64.0	0.0	2.0	31.0	0.0	0.0	130.0	2.91	2.0	248.0	19.0	11.0	22.0	0.0	50.0	39.0	99.0	0.0	1525.0	87.0	38.90369409424953	24.36866330098905	2.543383262184197	35.0	21.0	51.0	0.0	95.0	0.0	0.0	3.4000000000000004	14.0	0.0	0.0	0.4015469184829962	0.41450901364889825	-0.26666293679262576	0.3048778077083689	0.3083566844901467	-0.3603923937837519	0.0	0.0
2019-11-22 00:50:43.000035	1574401843.000035	16971.0	4.0	40.0	10.0	2.0	0.0	64.0	0.0	2.0	31.0	0.0	0.0	130.0	2.91	1.99	249.0	19.0	11.0	22.0	0.0	50.0	43.0	35.0	0.0	1525.0	85.80000000000001	35.89911381900117	24.46022548852686	2.320172713301795	35.0	20.94	51.0	0.0	95.0	0.0	25.1	2.7	14.0	0.0	0.0	0.42530931388371357	0.5068639027846943	-0.30000479228998933	0.1961369961247841	0.3316436434756798	-0.285031178107453	0.0	0.0
2019-11-22 00:50:46.000073	1574401846.000073	16971.0	4.0	40.0	10.0	2.0	0.0	64.0	0.0	2.0	31.0	0.0	0.0	130.0	2.91	1.99	250.0	19.0	11.0	22.0	0.0	50.0	46.0	73.0	0.0	1525.0	84.7	34.999986352259036	25.55092225289835	2.8545582642642997	35.0	20.94	51.0	0.0	95.0	0.0	25.0	2.7	14.0	0.0	0.0	0.4831464675151674	0.6531733644894964	-0.36666203345749504	0.23335646947365207	0.35970145127416914	-0.370407375879651	0.0	0.0
2019-11-22 00:50:50.000019	1574401850.000019	16971.0	4.0	40.0	10.0	2.0	0.0	64.0	0.0	2.0	31.0	0.0	0.0	130.0	2.91	1.99	251.0	19.0	11.0	22.0	0.0	50.0	50.0	19.0	0.0	1525.0	83.60000000000001	35.98832940114292	26.128056634908454	3.304096452195662	35.0	20.94	51.0	0.0	95.0	0.0	25.0	2.2	14.0	0.0	0.0	0.34942123708406336	0.49921066144248344	-0.2750037044785731	0.2141516504823918	0.3886408351372957	-0.3774392293594467	0.0	0.0
2019-11-22 00:50:53.000056	1574401853.000056	16971.0	4.0	40.0	10.0	2.0	0.0	64.0	0.0	2.0	31.0	0.0	0.0	130.0	2.91	1.99	252.0	19.0	11.0	22.0	0.0	50.0	53.0	56.0	0.0	1525.0	83.60000000000001	35.06141642226127	25.91415992457684	3.0189022001257433	35.0	20.88	51.0	0.0	95.0	0.0	25.400000000000002	2.5	14.0	0.0	0.0				0.20986411502486974	0.4258021112706954	-0.3344781237424155	0.0	0.0
2019-11-22 00:50:56.000093	1574401856.000093	16971.0	4.0	40.0	10.0	2.0	0.0	64.0	0.0	2.0	31.0	0.0	0.0	130.0	2.91	1.99	253.0	19.0	11.0	22.0	0.0	50.0	56.0	93.0	0.0	1525.0	82.5	36.700734235907056	26.233391443066974	3.4000003112417208	35.0	20.88	51.0	0.0	95.0	0.0	1.1	3.0	14.0	0.0	0.0	0.43319825594740297	0.6189010996924791	-0.36666215001478064	0.2340725846752482	0.36381391145805464	-0.3529284104928925	0.0	0.0
2019-11-22 00:51:00.000034	1574401860.000034	16971.0	4.0	40.0	10.0	2.0	0.0	64.0	0.0	2.0	31.0	0.0	0.0	130.0	2.91	1.99	254.0	19.0	11.0	22.0	0.0	51.0	0.0	34.0	0.0	1525.0	81.5	37.256445486788294	26.38119142219557	3.3594092747688036	35.0	20.88	51.0	0.0	95.0	0.0	1.4000000000000001	3.5	14.0	0.0	0.0	0.3009194066315145	0.40965213134896994	-0.25000368064100253	0.17828880667802519	0.2806624312702532	-0.3306398359042604	0.0	0.0
2019-11-22 00:51:03.000073	1574401863.000073	16971.0	4.0	40.0	10.0	2.0	0.0	64.0	0.0	2.0	31.0	0.0	0.0	130.0	2.91	1.99	255.0	19.0	11.0	22.0	0.0	51.0	3.0	73.0	0.0	1525.0	80.2	36.47461849290402	26.00368686586401	3.016392279304619	35.0	20.81	51.0	0.0	95.0	0.0	1.5	3.5	14.0	0.0	0.0	0.5339795953438246	0.695895757231552	-0.4333277199730581	0.33607070473688155	0.2516599039205947	-0.3549067119347461	0.0	0.0
2019-11-22 00:51:07.000015	1574401867.000015	16971.0	4.0	40.0	10.0	2.0	0.0	64.0	0.0	2.0	31.0	0.0	0.0	130.0	2.91	1.99	256.0	19.0	11.0	22.0	0.0	51.0	7.0	15.0	0.0	1524.0	78.7	36.52806256451199	25.571924501052674	3.3561543017463653	35.0	20.81	51.0	0.0	95.0	0.0	1.5	3.5	14.0	0.0	0.0	0.4557786036569868	0.6070401056415711	-0.3750054315519254	0.2696214454127334	0.3448976899068211	-0.41251286000619036	0.0	0.0
2019-11-22 00:51:10.000056	1574401870.000056	16971.0	4.0	40.0	10.0	2.0	0.0	64.0	0.0	2.0	31.0	0.0	0.0	130.0	2.91	1.99	257.0	19.0	11.0	22.0	0.0	51.0	10.0	56.0	0.0	1524.0	78.7	36.31472053952826	25.785307279049775	2.9293887457521692	35.0	20.81	51.0	0.0	95.0	0.0	1.7000000000000002	3.4000000000000004	14.0	0.0	0.0				0.25294049616054115	0.4506632508485714	-0.4566987406777656	0.0	0.0
2019-11-22 00:51:13.000099	1574401873.000099	16971.0	4.0	40.0	10.0	2.0	0.0	64.0	0.0	2.0	31.0	0.0	0.0	130.0	2.91	1.99	258.0	19.0	11.0	22.0	0.0	51.0	13.0	99.0	0.0	1524.0	77.60000000000001	37.27440164934523	25.601165966401144	3.297671371049427	35.0	20.79	51.0	0.0	95.0	0.0	1.0	2.9000000000000004	14.0	0.0	0.0	0.44922761332662947	0.6115492892933015	-0.3666614215329568	0.21738895435614616	0.43699209063180144	-0.3852128700461459	0.0	0.0
2019-11-22 00:51:17.000058	1574401877.000058	16971.0	4.0	40.0	10.0	2.0	0.0	64.0	0.0	2.0	31.0	0.0	0.0	130.0	2.91	1.99	259.0	19.0	11.0	22.0	0.0	51.0	17.0	58.0	0.0	1524.0	76.3	36.59142483827547	25.75901948172278	2.28512883759611	35.0	20.79	51.0	0.0	95.0	0.0	0.7000000000000001	3.6	14.0	0.0	0.0	0.40625788465394114	0.5470267057428108	-0.32500333193380476	0.241481120591339	0.41136227573910783	-0.4124171995645836	0.0	0.0
2019-11-22 00:51:21.000006	1574401881.000006	16971.0	4.0	40.0	10.0	2.0	0.0	64.0	0.0	2.0	31.0	0.0	0.0	130.0	2.91	1.99	260.0	19.0	11.0	22.0	0.0	51.0	21.0	6.0	0.0	1524.0	75.2	34.36702384975211	25.795291179154166	2.0670099738407415	35.0	20.78	51.0	0.0	95.0	0.0	1.0	2.9000000000000004	14.0	0.0	0.0	0.35498826995427785	0.4448453404667324	-0.27500357334488423	0.29176746914967916	0.3560772807019722	-0.36323919683024286	0.0	0.0
2019-11-22 00:51:24.000061	1574401884.000061	16971.0	4.0	40.0	10.0	2.0	0.0	64.0	0.0	2.0	31.0	0.0	0.0	130.0	2.91	1.99	261.0	19.0	11.0	22.0	0.0	51.0	24.0	61.0	0.0	1524.0	73.8	36.02819439940148	25.667941767065578	3.264083716237024	35.0	20.75	51.0	0.0	95.0	0.0	1.0	2.9000000000000004	14.0	0.0	0.0	0.5357056307449509	0.8035604980288154	-0.46665809964966815	0.22543278417245843	0.3971490208742239	-0.38777920913697667	0.0	0.0
2019-11-22 00:51:28.000018	1574401888.000018	16971.0	4.0	40.0	10.0	2.0	0.0	64.0	0.0	2.0	31.0	0.0	0.0	130.0	2.91	1.99	262.0	19.0	11.0	22.0	0.0	51.0	28.0	18.0	0.0	1524.0	73.8	40.821511607235344	26.53842773734352	3.655935213377123	35.0	20.72	51.0	0.0	95.0	0.0	0.9	1.4000000000000001	14.0	0.0	0.0				0.23072659971177936	0.3930897644600883	-0.34363741539906945	0.0	0.0
2019-11-22 00:51:31.000077	1574401891.000077	16971.0	4.0	40.0	10.0	2.0	0.0	64.0	0.0	2.0	31.0	0.0	0.0	130.0	2.91	1.99	263.0	19.0	11.0	22.0	0.0	51.0	31.0	77.0	0.0	1524.0	72.60000000000001	37.04680469358448	25.754978752076354	3.4422710180097145	35.0	20.75	51.0	0.0	95.0	0.0	1.1	2.8000000000000003	14.0	0.0	0.0	0.47387176494909355	0.6742513206811847	-0.39999211644769295	0.32470577098682557	0.4268614066662863	-0.4547796189218802	0.0	0.0
2019-11-22 00:51:35.000048	1574401895.000048	16971.0	4.0	40.0	10.0	2.0	0.0	64.0	0.0	2.0	31.0	0.0	0.0	130.0	2.91	1.99	264.0	19.0	11.0	22.0	0.0	51.0	35.0	48.0	0.0	1524.0	71.3	42.46310027170782	26.567220758007547	3.434432247917507	35.0	20.69	51.0	0.0	95.0	0.0	0.8	3.5	14.0	0.0	0.0	0.40176157157362624	0.5469321036206358	-0.32500236334135385	0.3971920382535834	0.42174933644291274	-0.48290887541846517	0.0	0.0
2019-11-22 00:51:39.000022	1574401899.000022	16971.0	4.0	40.0	10.0	2.0	0.0	64.0	0.0	2.0	31.0	0.0	0.0	130.0	2.91	1.99	265.0	19.0	11.0	22.0	0.0	51.0	39.0	22.0	0.0	1524.0	70.0	46.23073837964947	26.01568779015417	2.6405253221205167	35.0	20.69	51.0	0.0	95.0	0.0	1.9000000000000001	3.8000000000000003	14.0	0.0	0.0	0.4289413022734923	0.4832980878362448	-0.32500211150825875	0.44911466522441923	0.4111456386016142	-0.5040280561032578	0.0	0.0
2019-11-22 00:51:43.000003	1574401903.000003	16971.0	4.0	40.0	10.0	2.0	0.0	64.0	0.0	2.0	31.0	0.0	0.0	130.0	2.91	1.99	266.0	19.0	11.0	22.0	0.0	51.0	43.0	3.0	0.0	1524.0	68.5	49.19556715904051	25.86640867167417	3.000001285727039	35.0	20.66	51.0	0.0	95.0	0.0	1.3	2.5	14.0	0.0	0.0	0.5459745616997059	0.5365277075130895	-0.3750017657959162	0.5038641828801051	0.37606042173301235	-0.5160672867141967	0.0	0.0
2019-11-22 00:51:46.000091	1574401906.000091	16971.0	4.0	40.0	10.0	2.0	0.0	64.0	0.0	2.0	31.0	0.0	0.0	130.0	2.91	1.99	267.0	19.0	11.0	22.0	0.0	51.0	46.0	91.0	0.0	1524.0	66.8	52.88832064217383	25.875982913633933	3.062014023716434	35.0	20.63	51.0	0.0	95.0	0.0	1.0	3.0	14.0	0.0	0.0	0.8727131423646354	0.7833157026263797	-0.5666500493790143	0.48958910527523647	0.41000660397361804	-0.519448835491826	0.0	0.0
2019-11-22 00:51:50.000064	1574401910.000064	16971.0	4.0	40.0	10.0	2.0	0.0	64.0	0.0	2.0	31.0	0.0	0.0	130.0	2.91	1.99	268.0	19.0	11.0	22.0	0.0	51.0	50.0	64.0	0.0	1524.0	65.2	53.868218114843884	25.800003035843403	2.554089977384312	35.0	20.63	51.0	0.0	95.0	0.0	1.2000000000000002	3.0	14.0	0.0	0.0	0.6408568145552631	0.511772428632632	-0.4000027179902689	0.5229663523265603	0.39728140632375447	-0.5214668527564066	0.0	0.0
2019-11-22 00:51:54.000043	1574401914.000043	16971.0	4.0	40.0	10.0	2.0	0.0	64.0	0.0	2.0	31.0	0.0	0.0	130.0	2.91	1.99	269.0	19.0	11.0	22.0	0.0	51.0	54.0	43.0	0.0	1524.0	63.7	52.83965096114116	26.10294606272296	1.8455653206811808	35.0	20.63	51.0	0.0	95.0	0.0	1.2000000000000002	3.0	14.0	0.0	0.0	0.6203666754010062	0.45420606410798176	-0.3750019669635947	0.5196369213136375	0.36369726085985044	-0.5410755699999089	0.0	0.0
2019-11-22 00:51:58.000030	1574401918.00003	16971.0	4.0	40.0	10.0	2.0	0.0	64.0	0.0	2.0	31.0	0.0	0.0	130.0	2.91	1.99	270.0	19.0	11.0	22.0	0.0	51.0	58.0	30.0	0.0	1524.0	62.0	50.96473038574558	26.199984872624235	1.215170716748129	35.0	20.56	51.0	0.0	95.0	0.0	1.0	3.1	14.0	0.0	0.0	0.7106669235421569	0.5182272340124847	-0.4250013679310012	0.5323561715681062	0.38246429630977424	-0.5386408531123666	0.0	0.0
2019-11-22 00:52:02.000021	1574401922.000021	16971.0	4.0	40.0	10.0	2.0	0.0	64.0	0.0	2.0	31.0	0.0	0.0	130.0	2.91	1.99	271.0	19.0	11.0	22.0	0.0	52.0	2.0	21.0	0.0	1524.0	62.0	51.37320958594937	26.11409164077345	1.9590935052597616	35.0	20.59	51.0	0.0	95.0	0.0	1.0	2.3000000000000003	14.0	0.0	0.0				0.49850410033487164	0.3980305929063692	-0.5243675324235132	0.0	0.0
2019-11-22 00:52:06.000023	1574401926.000023	16971.0	4.0	40.0	10.0	2.0	0.0	64.0	0.0	2.0	31.0	0.0	0.0	130.0	2.91	1.99	272.0	19.0	11.0	22.0	0.0	52.0	6.0	23.0	0.0	1524.0	60.2	52.230630106410096	26.373993758143268	2.373989201904904	35.0	20.56	51.0	0.0	95.0	0.0	1.4000000000000001	1.7000000000000002	14.0	0.0	0.0	0.7258575205393479	0.5569700649373341	-0.4499997854233804	0.5018924135513834	0.38136792191601365	-0.5064351028049188	0.0	0.0
2019-11-22 00:52:10.000013	1574401930.000013	16971.0	4.0	40.0	10.0	2.0	0.0	64.0	0.0	2.0	31.0	0.0	0.0	130.0	2.91	1.99	273.0	19.0	11.0	22.0	0.0	52.0	10.0	13.0	0.0	1523.0	58.5	52.3997726223041	26.300277576662754	2.8987256339771874	35.0	20.56	51.0	0.0	95.0	0.0	1.4000000000000001	1.1	14.0	0.0	0.0	0.6676208938348	0.5485851533485536	-0.4250010386134741	0.4928352388787332	0.38270210068070765	-0.4998505071057903	0.0	0.0
2019-11-22 00:52:14.000004	1574401934.000004	16971.0	4.0	40.0	10.0	2.0	0.0	64.0	0.0	2.0	31.0	0.0	0.0	130.0	2.91	1.99	274.0	19.0	11.0	22.0	0.0	52.0	14.0	4.0	0.0	1523.0	56.800000000000004	52.30486804615328	26.39512779738623	2.424387561676051	35.0	20.56	51.0	0.0	95.0	0.0	1.3	2.1	14.0	0.0	0.0	0.6789398898555322	0.5400531736495897	-0.42500096261719233	0.5505235692603668	0.37978159246113274	-0.5422764439992873	0.0	0.0
2019-11-22 00:52:17.000099	1574401937.000099	16971.0	4.0	40.0	10.0	2.0	0.0	64.0	0.0	2.0	31.0	0.0	0.0	130.0	2.91	1.99	275.0	19.0	11.0	22.0	0.0	52.0	17.0	99.0	0.0	1523.0	55.0	52.67014404390719	26.19872459092842	2.6636342140245026	35.0	20.53	51.0	0.0	95.0	0.0	1.6	2.4000000000000004	14.0	0.0	0.0	0.9561864183060601	0.7392914590950571	-0.5999810224813676	0.578616571407374	0.39253071304045706	-0.5633972866572272	0.0	0.0
2019-11-22 00:52:21.000096	1574401941.000096	16971.0	4.0	40.0	10.0	2.0	0.0	64.0	0.0	2.0	31.0	0.0	0.0	130.0	2.91	1.99	276.0	19.0	11.0	22.0	0.0	52.0	21.0	96.0	0.0	1523.0	53.5	53.23889968532972	26.194589753228453	2.122166185196886	35.0	20.5	51.0	0.0	95.0	0.0	1.5	2.9000000000000004	14.0	0.0	0.0	0.6014182735993521	0.4631544211085768	-0.37500026822109334	0.5990864144417383	0.3601479432750735	-0.5595577959300329	0.0	0.0
2019-11-22 00:52:25.000095	1574401945.000095	16971.0	4.0	40.0	10.0	2.0	0.0	64.0	0.0	2.0	31.0	0.0	0.0	130.0	2.91	1.99	277.0	19.0	11.0	22.0	0.0	52.0	25.0	95.0	0.0	1523.0	51.7	52.8395207712541	26.453948380999837	1.7237249335307103	35.0	20.5	51.0	0.0	95.0	0.0	1.2000000000000002	2.2	14.0	0.0	0.0	0.7386879205005895	0.552810271849497	-0.45000013411049	0.6140816853913553	0.3939531300106503	-0.5812801519248051	0.0	0.0
2019-11-22 00:52:29.000094	1574401949.000094	16971.0	4.0	40.0	10.0	2.0	0.0	64.0	0.0	2.0	31.0	0.0	0.0	130.0	2.91	1.99	278.0	19.0	11.0	22.0	0.0	52.0	29.0	94.0	0.0	1523.0	49.800000000000004	51.863579300449665	26.4000044389044	1.1817854222359874	35.0	20.5	51.0	0.0	95.0	0.0	1.7000000000000002	2.0	14.0	0.0	0.0	0.7641879126745327	0.5696081153223334	-0.4750001132488517	0.5613083685723188	0.43438204939814207	-0.577278226275123	0.0	0.0
2019-11-22 00:52:34.000000	1574401954.0	16971.0	4.0	40.0	10.0	2.0	0.0	64.0	0.0	2.0	31.0	0.0	0.0	130.0	2.91	1.99	279.0	19.0	11.0	22.0	0.0	52.0	34.0	0.0	0.0	1523.0	47.800000000000004	51.57586839204026	26.437926166706294	1.0758590963338825	35.0	20.5	51.0	0.0	95.0	0.0	1.6	1.4000000000000001	14.0	0.0	0.0	0.6374897518794175	0.4928858220554936	-0.40000751509480226	0.5442373086027379	0.45591797970553805	-0.5844001605972307	0.0	0.0
2019-11-22 00:52:38.000008	1574401958.000008	16971.0	4.0	40.0	10.0	2.0	0.0	64.0	0.0	2.0	31.0	0.0	0.0	130.0	2.91	1.99	280.0	19.0	11.0	22.0	0.0	52.0	38.0	8.0	0.0	1523.0	46.1	51.22649878561233	26.586085588679417	1.0708651160471607	35.0	20.490000000000002	51.0	0.0	95.0	0.0	1.6	1.0	14.0	0.0	0.0	0.6700340533943989	0.5329691514604343	-0.42499913871462913	0.5648548954369835	0.4759090383687963	-0.6307531484659923	0.0	0.0
2019-11-22 00:52:42.000019	1574401962.000019	16971.0	4.0	40.0	10.0	2.0	0.0	64.0	0.0	2.0	31.0	0.0	0.0	130.0	2.91	1.99	281.0	19.0	11.0	22.0	0.0	52.0	42.0	19.0	0.0	1523.0	44.300000000000004	49.75048786933033	26.550088890098657	0.6501413056067196	35.0	20.47	51.0	0.0	95.0	0.0	1.7000000000000002	1.2000000000000002	14.0	0.0	0.0	0.708518116758848	0.5597547070123836	-0.44999876618723533	0.5299001843621176	0.4407182747009569	-0.5470961496461162	0.0	0.0
2019-11-22 00:52:46.000032	1574401966.000032	16971.0	4.0	40.0	10.0	2.0	0.0	64.0	0.0	2.0	31.0	0.0	0.0	130.0	2.91	1.99	282.0	19.0	11.0	22.0	0.0	52.0	46.0	32.0	0.0	1523.0	42.2	47.9904811965394	26.62737593673589	0.34315469136864235	35.0	20.46	51.0	0.0	95.0	0.0	1.9000000000000001	0.9	14.0	0.0	0.0	0.806496842728962	0.6626997420680935	-0.5249983102137598	0.5257913569453738	0.49834051890041725	-0.6006406381386508	0.0	0.0
2019-11-22 00:52:50.000050	1574401970.00005	16971.0	4.0	40.0	10.0	2.0	0.0	64.0	0.0	2.0	31.0	0.0	0.0	130.0	2.91	1.99	283.0	19.0	11.0	22.0	0.0	52.0	50.0	50.0	0.0	1523.0	40.300000000000004	46.86694743414645	27.04746364905123	0.7330433523478622	35.0	20.44	51.0	0.0	95.0	0.0	1.6	0.4	14.0	0.0	0.0	0.7209576514339245	0.6291530675402819	-0.4749978482820704	0.4786652468487188	0.5054041812444182	-0.5930406352349848	0.0	0.0
2019-11-22 00:52:54.000069	1574401974.000069	16971.0	4.0	40.0	10.0	2.0	0.0	64.0	0.0	2.0	31.0	0.0	0.0	130.0	2.91	1.99	284.0	19.0	11.0	22.0	0.0	52.0	54.0	69.0	0.0	1523.0	38.5	47.00100044524527	26.799000243918957	1.2673492616269966	35.0	20.44	51.0	0.0	95.0	0.0	2.0	0.30000000000000004	14.0	0.0	0.0	0.654978568699513	0.6043968276739529	-0.4499978810648569	0.5010336728867337	0.4735953299535743	-0.609662793747326	0.0	0.0
2019-11-22 00:52:59.000010	1574401979.00001	16971.0	4.0	40.0	10.0	2.0	0.0	64.0	0.0	2.0	31.0	0.0	0.0	130.0	2.91	1.99	285.0	19.0	11.0	22.0	0.0	52.0	59.0	10.0	0.0	1523.0	36.5	46.550972966481574	26.25053626132669	1.1004548761169006	35.0	20.44	51.0	0.0	95.0	0.0	2.4000000000000004	1.0	14.0	0.0	0.0	0.565511223571525	0.534777380026841	-0.4000047112066111	0.5081217044026217	0.495680238886524	-0.6111067290517863	0.0	0.0
2019-11-22 00:53:03.000039	1574401983.000039	16971.0	4.0	40.0	10.0	2.0	0.0	64.0	0.0	2.0	31.0	0.0	0.0	130.0	2.91	1.99	286.0	19.0	11.0	22.0	0.0	53.0	3.0	39.0	0.0	1523.0	34.5	46.46776478359264	26.070319036538017	1.2542254432636897	35.0	20.44	51.0	0.0	95.0	0.0	1.8	1.4000000000000001	14.0	0.0	0.0	0.7324885990348761	0.6785293866334692	-0.49999636414310783	0.5266115248453973	0.5256070557296734	-0.5940063340295197	0.0	0.0
2019-11-22 00:53:07.000068	1574401987.000068	16971.0	4.0	40.0	10.0	2.0	0.0	64.0	0.0	2.0	31.0	0.0	0.0	130.0	2.91	1.99	287.0	19.0	11.0	22.0	0.0	53.0	7.0	68.0	0.0	1523.0	32.5	47.147227723632675	26.632657713326058	1.9708404893994422	35.0	20.42	51.0	0.0	95.0	0.0	1.0	0.8	14.0	0.0	0.0	0.7396594758869198	0.7170302671550173	-0.49999639394499856	0.5374733645850317	0.4899064096432233	-0.5913476914236936	0.0	0.0
2019-11-22 00:53:12.000027	1574401992.000027	16971.0	4.0	40.0	10.0	2.0	0.0	64.0	0.0	2.0	31.0	0.0	0.0	130.0	2.91	1.99	288.0	19.0	11.0	22.0	0.0	53.0	12.0	27.0	0.0	1523.0	30.700000000000003	48.637837517262255	26.511622261569773	2.0273750203799175	35.0	20.44	51.0	0.0	95.0	0.0	1.3	1.6	14.0	0.0	0.0	0.5344386692161299	0.5001188612568086	-0.36000295259989906	0.5057865621434671	0.41455229314675124	-0.5410650143946315	0.0	0.0
2019-11-22 00:53:17.000009	1574401997.000009	16971.0	4.0	40.0	10.0	2.0	0.0	64.0	0.0	2.0	31.0	0.0	0.0	130.0	2.91	1.99	289.0	19.0	11.0	22.0	0.0	53.0	17.0	9.0	0.0	1523.0	28.8	49.964834344838984	25.891218684325626	1.7999984796050428	35.0	20.400000000000002	51.0	0.0	95.0	0.0	2.0	2.2	14.0	0.0	0.0	0.5504683732517534	0.507957594992449	-0.38000135899076143	0.5390346768438059	0.4481328970249897	-0.5731034145456504	0.0	0.0
2019-11-22 00:53:21.000093	1574402001.000093	16971.0	4.0	40.0	10.0	2.0	0.0	64.0	0.0	2.0	31.0	0.0	0.0	130.0	2.91	1.99	290.0	19.0	11.0	22.0	0.0	53.0	21.0	93.0	0.0	1523.0	27.0	48.2002902750744	25.799892918759095	1.6334085446019295	35.0	20.39	51.0	0.0	95.0	0.0	1.1	1.8	14.0	0.0	0.0	0.7108889027001719	0.5880984459070092	-0.44999055882235156	0.5636304727024875	0.4696852728097263	-0.5682661654073938	0.0	0.0
2019-11-22 00:53:26.000067	1574402006.000067	16971.0	4.0	40.0	10.0	2.0	0.0	64.0	0.0	2.0	31.0	0.0	0.0	130.0	2.91	1.99	291.0	19.0	11.0	22.0	0.0	53.0	26.0	67.0	0.0	1522.0	25.0	47.02949235102769	26.258957640522514	1.3000011301061787	35.0	20.38	51.0	0.0	95.0	0.0	0.6000000000000001	1.8	14.0	0.0	0.0	0.6284491475115144	0.5501656397185681	-0.4000020790208155	0.5615438222605379	0.47193963927501964	-0.5927828544770756	0.0	0.0
2019-11-22 00:53:31.000054	1574402011.000054	16971.0	4.0	40.0	10.0	2.0	0.0	64.0	0.0	2.0	31.0	0.0	0.0	130.0	2.91	1.99	292.0	19.0	11.0	22.0	0.0	53.0	31.0	54.0	0.0	1523.0	23.3	46.318975652189785	26.41140464713052	1.0038004254085768	35.0	20.42	51.0	0.0	95.0	0.0	1.3	1.3	14.0	0.0	0.0	0.5055684214426107	0.4714501800700378	-0.34000089168782427	0.48259082258811137	0.47674728934404476	-0.556966893142524	0.0	0.0
2019-11-22 00:53:36.000029	1574402016.000029	16971.0	4.0	40.0	10.0	2.0	0.0	64.0	0.0	2.0	31.0	0.0	0.0	130.0	2.91	1.99	293.0	19.0	11.0	22.0	0.0	53.0	36.0	29.0	0.0	1522.0	19.6	47.92395120267996	26.318821890772387	1.1623980909048597	35.0	20.38	51.0	0.0	95.0	0.0	1.7000000000000002	1.3	14.0	0.0	0.0	1.077059135911858	1.011779661349291	-0.7400036697569681	0.535615740149381	0.47648774956017953	-0.5880443889905818	0.0	0.0
2019-11-22 00:53:41.000010	1574402021.00001	16971.0	4.0	40.0	10.0	2.0	0.0	64.0	0.0	2.0	31.0	0.0	0.0	130.0	2.91	1.99	294.0	19.0	11.0	22.0	0.0	53.0	41.0	10.0	0.0	1522.0	17.6	46.61152118790614	26.300023303654076	0.9498556519476676	35.0	20.44	51.0	0.0	95.0	0.0	1.5	1.1	14.0	0.0	0.0	0.5824681974933705	0.5568132289169143	-0.40000152588472704	0.5424473156306857	0.45512741610861396	-0.6114302453030599	0.0	0.0
2019-11-22 00:53:45.000090	1574402025.00009	16971.0	4.0	40.0	10.0	2.0	0.0	64.0	0.0	2.0	31.0	0.0	0.0	130.0	2.91	1.99	295.0	19.0	11.0	22.0	0.0	53.0	45.0	90.0	0.0	1522.0	15.8	46.141063429985294	25.894229449564733	1.2734229224546567	35.0	20.44	51.0	0.0	95.0	0.0	1.4000000000000001	1.2000000000000002	14.0	0.0	0.0	0.6799978724050088	0.6060689320193955	-0.44999101477921316	0.4691291049374164	0.4557038989711378	-0.5596935227096358	0.0	0.0
2019-11-22 00:53:50.000083	1574402030.000083	16971.0	4.0	40.0	10.0	2.0	0.0	64.0	0.0	2.0	31.0	0.0	0.0	130.0	2.91	1.99	296.0	19.0	11.0	22.0	0.0	53.0	50.0	83.0	0.0	1522.0	14.0	46.552307462528866	25.852316352703948	1.2461756302917406	35.0	20.44	51.0	0.0	95.0	0.0	1.4000000000000001	0.8	14.0	0.0	0.0	0.5205657008301458	0.5099536122737623	-0.3600004978186817	0.5351978070827557	0.484702315362199	-0.5563505844126821	0.0	0.0
2019-11-22 00:53:55.000069	1574402035.000069	16971.0	4.0	40.0	10.0	2.0	0.0	64.0	0.0	2.0	31.0	0.0	0.0	130.0	2.91	1.99	297.0	19.0	11.0	22.0	0.0	53.0	55.0	69.0	0.0	1522.0	12.100000000000001	45.170625859887366	26.000022602123575	1.0000004285756798	35.0	20.44	51.0	0.0	95.0	0.0	0.8	1.5	14.0	0.0	0.0	0.5717944428569565	0.5445124890808196	-0.38000106907191605	0.5656957228382553	0.4636704089641396	-0.6113665848028754	0.0	0.0
2019-11-22 00:54:00.000061	1574402040.000061	16971.0	4.0	40.0	10.0	2.0	0.0	64.0	0.0	2.0	31.0	0.0	0.0	130.0	2.91	1.99	298.0	19.0	11.0	22.0	0.0	54.0	0.0	61.0	0.0	1522.0	10.200000000000001	42.641951037689836	26.045741947280785	1.0609592643942496	35.0	20.44	51.0	0.0	95.0	0.0	1.1	1.0	14.0	0.0	0.0	0.5670198989534271	0.5343325221860672	-0.3800005979547374	0.41766492716763826	0.4715266477271147	-0.6041023332989873	0.0	0.0
2019-11-22 00:54:05.000054	1574402045.000054	16971.0	4.0	40.0	10.0	2.0	0.0	64.0	0.0	2.0	31.0	0.0	0.0	130.0	2.91	1.99	299.0	19.0	11.0	22.0	0.0	54.0	5.0	54.0	0.0	1522.0	8.5	50.68486986924446	18.236215700968366	5.4627085035274785	35.0	20.44	51.0	0.0	95.0	0.0	1.1	1.0	14.0	0.0	0.0	0.4682593134676455	0.516418072014928	-0.34000048637459734	0.42091643487438213	0.3918399061964451	-0.4691437335876939	0.0	0.0
2019-11-22 00:54:10.000051	1574402050.000051	16971.0	4.0	40.0	10.0	2.0	0.0	64.0	0.0	2.0	31.0	0.0	0.0	130.0	2.91	1.99	300.0	19.0	11.0	22.0	0.0	54.0	10.0	51.0	0.0	1522.0	4.1000000000000005	58.92879717746065	14.405001723925833	5.417889471630441	35.0	20.48	51.0	0.0	95.0	0.0	1.4000000000000001	1.4000000000000001	14.0	0.0	0.0	1.2306884344081734	1.2878418825877598	-0.8800005035403271	0.42055711898743703	0.29470369774955507	-0.46604982587887067	0.0	0.0
2019-11-22 00:54:15.000049	1574402055.000049	16971.0	4.0	40.0	10.0	2.0	0.0	64.0	0.0	2.0	31.0	0.0	0.0	130.0	2.91	1.99	301.0	19.0	11.0	22.0	0.0	54.0	15.0	49.0	0.0	1522.0	3.0	62.1998378461217	9.296118044469523	5.334791888673196	35.0	20.5	51.0	0.0	95.0	0.0	18.5	3.2	14.0	0.0	0.0	0.5215339841744215	0.42550433185699826	-0.22000008392337198	0.3388508503611256	0.20597999940716955	-0.30627004596232466	0.0	0.0
2019-11-22 00:54:20.000048	1574402060.000048	16971.0	4.0	40.0	10.0	2.0	0.0	64.0	0.0	2.0	31.0	0.0	0.0	130.0	2.91	1.99	302.0	19.0	11.0	22.0	0.0	54.0	20.0	48.0	0.0	1522.0	2.0	63.601356796012894	4.143715369350086	4.648569122717131	35.0	20.52	51.0	0.0	95.0	0.0	13.9	5.5	14.0	0.0	0.0	0.7209406375666005	0.4045730172257405	-0.2000000476837272	0.3121155978367707	0.12622965564547162	-0.19490235407152207	0.0	0.0
2019-11-22 00:54:25.000046	1574402065.000046	16971.0	4.0	40.0	10.0	2.0	0.0	64.0	0.0	2.0	31.0	0.0	0.0	130.0	2.91	1.99	303.0	19.0	11.0	22.0	0.0	54.0	25.0	46.0	0.0	1523.0	1.3	62.24379640005772	0.46685603584553886	3.818882222937329	35.0	20.56	51.0	0.0	95.0	0.0	7.1000000000000005	5.4	14.0	0.0	0.0	1.017401563501516	0.5183919889594446	-0.1400000534057821	0.2802959567114871	0.08597933938555168	-0.1234290478372746	0.0	0.0
2019-11-22 00:54:30.000043	1574402070.000043	16971.0	4.0	40.0	10.0	2.0	0.0	64.0	0.0	2.0	31.0	0.0	0.0	130.0	2.91	1.99	304.0	19.0	11.0	22.0	0.0	54.0	30.0	43.0	0.0	1523.0	1.3	57.714234083518	-1.1277190669986172	3.6064312404517866	35.0	20.56	51.0	0.0	95.0	0.0	1.3	4.1000000000000005	14.0	0.0	0.0				0.25580669675250495	0.01755578356648188	-0.07323747920251496	0.0	0.0
2019-11-22 00:54:35.000051	1574402075.000051	16971.0	4.0	40.0	10.0	2.0	0.0	64.0	0.0	2.0	31.0	0.0	0.0	130.0	2.91	1.99	305.0	19.0	11.0	22.0	0.0	54.0	35.0	51.0	0.0	1523.0	1.0	53.24559753082992	-1.6492751523322486	3.989051913212056	35.0	20.56	51.0	0.0	95.0	0.0	1.0	3.5	14.0	0.0	0.0	-2.939911542948663	-1.7811751010369974	-0.05999990272537744	0.17715595151334113	0.04070034489932446	-0.01265901925422213	0.0	0.0
2019-11-22 00:54:40.000057	1574402080.000057	16971.0	4.0	40.0	10.0	2.0	0.0	64.0	0.0	2.0	31.0	0.0	0.0	130.0	2.91	1.99	306.0	19.0	11.0	22.0	0.0	54.0	40.0	57.0	0.0	1523.0	1.0	45.707964561154405	-5.5221109803957775	3.5566439387656312	35.0	20.61	51.0	0.0	95.0	0.0	1.6	4.1000000000000005	14.0	0.0	0.0				0.25809056188334956	0.017170467754040325	-0.059794957177377206	0.0	0.0
2019-11-22 00:54:45.000048	1574402085.000048	16971.0	4.0	40.0	10.0	2.0	0.0	64.0	0.0	2.0	31.0	0.0	0.0	130.0	2.91	1.99	307.0	19.0	11.0	22.0	0.0	54.0	45.0	48.0	0.0	1523.0	0.8	38.58137365386572	-5.917313369555808	4.848535195986856	35.0	20.63	51.0	0.0	95.0	0.0	2.5	3.8000000000000003	14.0	0.0	0.0	-0.6447217655015682	-0.6560736349844367	-0.04000007247937937	0.13317302508493956	-0.02308803928897775	-0.10615501792904884	0.0	0.0
2019-11-22 00:54:50.000045	1574402090.000045	16971.0	4.0	40.0	10.0	2.0	0.0	64.0	0.0	2.0	31.0	0.0	0.0	130.0	2.91	1.99	308.0	19.0	11.0	22.0	0.0	54.0	50.0	45.0	0.0	1523.0	0.8	33.46837065603581	-6.559338179729151	4.329941377167918	35.0	20.63	51.0	0.0	95.0	0.0	5.7	4.4	14.0	0.0	0.0				-0.02925000632178646	-0.028967695602953158	-0.06154924647491714	0.0	0.0
2019-11-22 00:54:55.000036	1574402095.000036	16971.0	4.0	40.0	10.0	2.0	0.0	64.0	0.0	2.0	31.0	0.0	0.0	130.0	2.91	1.99	309.0	19.0	11.0	22.0	0.0	54.0	55.0	36.0	0.0	1523.0	0.8	34.24546348969533	-8.160216722629317	3.6649769242705292	35.0	20.69	51.0	0.0	95.0	0.0	6.1000000000000005	5.300000000000001	14.0	0.0	0.0				0.02990032854740718	0.01420788341116777	0.003755849002791709	0.0	0.0
2019-11-22 00:55:00.000031	1574402100.000031	16971.0	4.0	40.0	10.0	2.0	0.0	64.0	0.0	2.0	31.0	0.0	0.0	130.0	2.91	1.99	310.0	19.0	11.0	22.0	0.0	55.0	0.0	31.0	0.0	1523.0	0.6000000000000001	39.25650323599955	-10.575131615427978	3.625017181220876	35.0	20.69	51.0	0.0	95.0	0.0	7.1000000000000005	3.8000000000000003	14.0	0.0	0.0	-0.1727079922262769	-0.2818338284950759	-0.04000004005436139	0.11391968741099907	0.0018689417661411287	-0.007403504363140181	0.0	0.0
2019-11-22 00:55:05.000027	1574402105.000027	16971.0	4.0	40.0	10.0	2.0	0.0	64.0	0.0	2.0	31.0	0.0	0.0	130.0	2.91	1.99	311.0	19.0	11.0	22.0	0.0	55.0	5.0	27.0	0.0	1523.0	0.4	42.91711824045105	-12.362989802677049	3.7458648982613982	35.0	20.7	51.0	0.0	95.0	0.0	9.9	3.5	14.0	0.0	0.0	-0.1427799648346165	-0.18540356313533005	-0.04000003242495306	0.14205180205261592	-0.08623126012957243	-0.009189957022230211	0.0	0.0
2019-11-22 00:55:10.000025	1574402110.000025	16971.0	4.0	40.0	10.0	2.0	0.0	64.0	0.0	2.0	31.0	0.0	0.0	130.0	2.91	1.99	312.0	19.0	11.0	22.0	0.0	55.0	10.0	25.0	0.0	1523.0	0.2	42.984826146286046	-11.695142351029329	3.003800726540857	35.0	20.75	51.0	0.0	95.0	0.0	12.8	4.0	14.0	0.0	0.0	-0.12289981961328114	-0.13230225626268705	-0.04000001525879489	0.102521832726081	-0.12097377872061552	-0.041912034984488894	0.0	0.0
2019-11-22 00:55:15.000036	1574402115.000036	16971.0	4.0	40.0	10.0	2.0	0.0	64.0	0.0	2.0	31.0	0.0	0.0	130.0	2.91	1.99	313.0	19.0	11.0	22.0	0.0	55.0	15.0	36.0	0.0	1523.0	0.0	33.96319561202535	-11.536815293801148	6.778792408512657	35.0	20.75	51.0	0.0	95.0	0.0	12.0	3.0	14.0	0.0	0.0	-0.12475551489519605	-0.1476804904888174	-0.039999912262155345	0.03990639548773576	-0.09858087893106612	-0.05251942410532418	0.0	0.0
2019-11-22 00:55:20.000037	1574402120.000037	16971.0	4.0	40.0	10.0	2.0	0.0	64.0	0.0	2.0	31.0	0.0	0.0	130.0	2.91	1.99	314.0	19.0	11.0	22.0	0.0	55.0	20.0	37.0	0.0	1523.0	0.0	37.67323044583241	-12.667885814236836	7.442397820246248	35.0	20.77	51.0	0.0	95.0	0.0	11.5	3.8000000000000003	14.0	0.0	0.0				-0.1226484320471639	-0.11274989184099848	-0.03675355773548133	0.0	0.0
2019-11-22 00:55:25.000044	1574402125.000044	16971.0	4.0	40.0	10.0	2.0	0.0	64.0	0.0	2.0	31.0	0.0	0.0	130.0	2.91	1.99	315.0	19.0	11.0	22.0	0.0	55.0	25.0	44.0	0.0	1523.0	0.0	45.69942405061688	-12.49413362475528	6.288252577498148	35.0	20.81	51.0	0.0	95.0	0.0	11.9	7.4	14.0	0.0	0.0				-0.11834597060328311	-0.14656223059504214	0.05082070252340621	0.0	0.0
2019-11-22 00:55:30.000046	1574402130.000046	16971.0	4.0	40.0	10.0	2.0	0.0	64.0	0.0	2.0	31.0	0.0	0.0	130.0	2.91	1.99	316.0	19.0	11.0	22.0	0.0	55.0	30.0	46.0	0.0	1523.0	0.0	50.730089990517264	-9.994878158971044	4.875838898218961	35.0	20.830000000000002	51.0	0.0	95.0	0.0	13.4	7.7	14.0	0.0	0.0				0.15150921459383732	-0.09892230237998212	0.016258412745466244	0.0	0.0
2019-11-22 00:55:35.000053	1574402135.000053	16971.0	4.0	40.0	10.0	2.0	0.0	64.0	0.0	2.0	31.0	0.0	0.0	130.0	2.91	1.99	317.0	19.0	11.0	22.0	0.0	55.0	35.0	53.0	0.0	1523.0	0.0	48.104282785679146	-5.053372697297734	4.923589181517526	35.0	20.85	51.0	0.0	95.0	0.0	12.3	5.4	14.0	0.0	0.0				0.15164599807236506	-0.16942796090954898	0.03233662522077085	0.0	0.0
2019-11-22 00:55:40.000055	1574402140.000055	16971.0	4.0	40.0	10.0	2.0	0.0	64.0	0.0	2.0	31.0	0.0	0.0	130.0	2.91	1.99	318.0	19.0	11.0	22.0	0.0	55.0	40.0	55.0	0.0	1523.0	0.0	40.25069458695255	0.16175555786883625	7.176467607478008	35.0	20.86	51.0	0.0	95.0	0.0	6.9	4.3	14.0	0.0	0.0				0.11452201371050774	-0.1452457518857538	0.027665500805738392	0.0	0.0
2019-11-22 00:55:45.000067	1574402145.000067	16971.0	4.0	40.0	10.0	2.0	0.0	64.0	0.0	2.0	31.0	0.0	0.0	130.0	2.91	1.99	319.0	19.0	11.0	22.0	0.0	55.0	45.0	67.0	0.0	1523.0	0.0	14.825317351555501	2.5883875655138278	10.708997827836697	35.0	20.88	51.0	0.0	95.0	0.0	0.2	7.2	14.0	0.0	0.0				0.011860142958993111	-0.15502778524198152	0.017852809637653934	0.0	0.0
2019-11-22 00:55:50.000071	1574402150.000071	16971.0	4.0	40.0	10.0	2.0	0.0	64.0	0.0	2.0	31.0	0.0	0.0	130.0	2.91	1.99	320.0	19.0	11.0	22.0	0.0	55.0	50.0	71.0	0.0	1524.0	0.0	273.3742998203925	0.3621851056143018	9.181894088623848	35.0	20.92	51.0	0.0	95.0	0.0	2.3000000000000003	7.9	14.0	0.0	0.0				0.07977397365634273	-0.10322222091085283	0.04292186199721808	0.0	0.0
2019-11-22 00:55:55.000078	1574402155.000078	16971.0	4.0	40.0	10.0	2.0	0.0	64.0	0.0	2.0	31.0	0.0	0.0	130.0	2.91	1.99	321.0	19.0	11.0	22.0	0.0	55.0	55.0	78.0	0.0	1524.0	0.0	334.24717101622537	0.8025841342957436	6.360644654376443	35.0	20.94	51.0	0.0	95.0	0.0	2.6	11.4	14.0	0.0	0.0				0.21399443436998908	-0.10931885472977688	0.010088114751447585	0.0	0.0
2019-11-22 00:56:00.000080	1574402160.00008	16971.0	4.0	40.0	10.0	2.0	0.0	64.0	0.0	2.0	31.0	0.0	0.0	130.0	2.91	1.99	322.0	19.0	11.0	22.0	0.0	56.0	0.0	80.0	0.0	1524.0	0.0	314.2715144202883	-0.32791841801971444	5.301744855645405	35.0	20.94	51.0	0.0	95.0	0.0	0.2	8.9	14.0	0.0	0.0				0.15785485124404902	-0.09968307938806639	-0.026459962630956374	0.0	0.0
2019-11-22 00:56:05.000089	1574402165.000089	16971.0	4.0	40.0	10.0	2.0	0.0	64.0	0.0	2.0	31.0	0.0	0.0	130.0	2.91	1.99	323.0	19.0	11.0	22.0	0.0	56.0	5.0	89.0	0.0	1524.0	0.2	295.61384796460874	-0.8360082122178639	4.301685084356735	35.0	20.98	51.0	0.0	95.0	0.0	1.3	5.300000000000001	14.0	0.0	0.0	0.8679661622358907	-1.5341249980532425	0.0399999294282251	-0.005347075527111202	-0.030061486245075507	-0.08799270326592144	0.0	0.0
2019-11-22 00:56:10.000092	1574402170.000092	16971.0	4.0	40.0	10.0	2.0	0.0	64.0	0.0	2.0	31.0	0.0	0.0	130.0	2.91	1.99	324.0	19.0	11.0	22.0	0.0	56.0	10.0	92.0	0.0	1524.0	0.0	287.7432867161343	-0.042470958746465594	3.9582155784315667	35.0	21.0	51.0	0.0	95.0	0.0	1.9000000000000001	5.5	14.0	0.0	0.0	1.064263292244949	-0.5802551837117168	-0.039999975204483146	0.009664263529382076	-0.04545260363198001	-0.010708073286486812	0.0	0.0
2019-11-22 00:56:16.000004	1574402176.000004	16971.0	4.0	40.0	10.0	2.0	0.0	64.0	0.0	2.0	31.0	0.0	0.0	130.0	2.91	1.99	325.0	19.0	11.0	22.0	0.0	56.0	16.0	4.0	0.0	1524.0	0.0	280.7000452437222	-4.100000038286901	9.700003584226298	35.0	21.0	51.0	0.0	95.0	0.0	1.2000000000000002	2.2	14.0	0.0	0.0				0.018695444502424042	-0.09488981256556339	0.006957285830625676	0.0	0.0
2019-11-22 00:56:21.000014	1574402181.000014	16971.0	4.0	40.0	10.0	2.0	0.0	64.0	0.0	2.0	31.0	0.0	0.0	130.0	2.91	1.99	326.0	19.0	11.0	22.0	0.0	56.0	21.0	14.0	0.0	1524.0	0.0	280.7000452437221	-4.100000038286901	9.700003584226298	35.0	21.02	51.0	0.0	95.0	0.0	4.2	9.9	14.0	0.0	0.0				-0.16131598356059992	-0.01796069065580254	-0.09073900505870024	0.0	0.0
2019-11-22 00:56:26.000019	1574402186.000019	16971.0	4.0	40.0	10.0	2.0	0.0	64.0	0.0	2.0	31.0	0.0	0.0	130.0	2.91	1.99	327.0	19.0	11.0	22.0	0.0	56.0	26.0	19.0	0.0	1524.0	0.0	280.70004524372206	-4.100000038286901	9.700003584226296	35.0	21.06	51.0	0.0	95.0	0.0	4.2	9.9	14.0	0.0	0.0				-0.17655681198727316	0.0307275676622531	-0.02641039050170084	0.0	0.0
2019-11-22 00:56:31.000033	1574402191.000033	16971.0	4.0	40.0	10.0	2.0	0.0	64.0	0.0	2.0	31.0	0.0	0.0	130.0	2.91	1.99	328.0	19.0	11.0	22.0	0.0	56.0	31.0	33.0	0.0	1524.0	0.0	280.7000452437221	-4.100000038286901	9.7000035842263	35.0	21.06	51.0	0.0	95.0	0.0	4.2	9.9	14.0	0.0	0.0				-0.2647910980345167	-0.0039068074556107765	-0.0011879634589221852	0.0	0.0
2019-11-22 00:56:36.000035	1574402196.000035	16971.0	4.0	40.0	10.0	2.0	0.0	64.0	0.0	2.0	31.0	0.0	0.0	130.0	2.91	1.99	329.0	19.0	11.0	22.0	0.0	56.0	36.0	35.0	0.0	1524.0	0.0	280.7000452437221	-4.100000038286901	9.700003584226298	35.0	21.11	51.0	0.0	95.0	0.0	4.2	9.9	14.0	0.0	0.0				-0.16275454728337732	0.03484137762830501	0.027641196492640067	0.0	0.0
2019-11-22 00:56:41.000044	1574402201.000044	16971.0	4.0	40.0	10.0	2.0	0.0	64.0	0.0	2.0	31.0	0.0	0.0	130.0	2.91	1.99	330.0	19.0	11.0	22.0	0.0	56.0	41.0	44.0	0.0	1524.0	0.0	280.7000452437221	-4.100000038286901	9.700003584226298	35.0	21.13	51.0	0.0	95.0	0.0	4.2	9.9	14.0	0.0	0.0				-0.20850089206688208	-0.013772818782027837	0.008407584082947152	0.0	0.0
2019-11-22 00:56:46.000045	1574402206.000045	16971.0	4.0	40.0	10.0	2.0	0.0	64.0	0.0	2.0	31.0	0.0	0.0	130.0	2.91	1.99	331.0	19.0	11.0	22.0	0.0	56.0	46.0	45.0	0.0	1524.0	0.0	280.7000452437221	-4.100000038286901	9.700003584226298	35.0	21.13	51.0	0.0	95.0	0.0	4.2	9.9	14.0	0.0	0.0				-0.09968374728701797	0.02437398698493195	-0.026815280816659515	0.0	0.0
2019-11-22 00:56:51.000054	1574402211.000054	16971.0	4.0	40.0	10.0	2.0	0.0	64.0	0.0	2.0	31.0	0.0	0.0	130.0	2.91	1.99	332.0	19.0	11.0	22.0	0.0	56.0	51.0	54.0	0.0	1524.0	0.6000000000000001	280.7000452437221	-4.100000038286901	9.700003584226298	35.0	21.13	51.0	0.0	95.0	0.0	4.2	9.9	14.0	0.0	0.0	-1.649065793014235	0.31129613406396056	0.11999978828467531	-0.24962706593455555	-0.0033356536518539606	-0.08497176806222127	0.0	0.0
2019-11-22 00:56:56.000059	1574402216.000059	16971.0	4.0	40.0	10.0	2.0	0.0	64.0	0.0	2.0	31.0	0.0	0.0	130.0	2.91	1.99	333.0	19.0	11.0	22.0	0.0	56.0	56.0	59.0	0.0	1524.0	0.0	280.7000452437221	-4.100000038286901	9.700003584226298	35.0	21.17	51.0	0.0	95.0	0.0	4.2	9.9	14.0	0.0	0.0	1.6490670511503291	-0.311296371563825	-0.11999987983715647	-0.3568757089431329	-0.005533632198743504	-0.07649253088390566	0.0	0.0
2019-11-22 00:57:01.000070	1574402221.00007	16971.0	4.0	40.0	10.0	2.0	0.0	64.0	0.0	2.0	31.0	0.0	0.0	130.0	2.91	1.99	334.0	19.0	11.0	22.0	0.0	57.0	1.0	70.0	0.0	1524.0	0.0	280.7000452437221	-4.100000038286901	9.700003584226298	35.0	21.19	51.0	0.0	95.0	0.0	4.2	9.9	14.0	0.0	0.0				-0.36901464688770824	0.004324163333699393	-0.006818503780412502	0.0	0.0
2019-11-22 00:57:06.000071	1574402226.000071	16971.0	4.0	40.0	10.0	2.0	0.0	64.0	0.0	2.0	31.0	0.0	0.0	130.0	2.91	1.99	335.0	19.0	11.0	22.0	0.0	57.0	6.0	71.0	0.0	1524.0	0.0	280.7000452437221	-4.100000038286901	9.7000035842263	35.0	21.19	51.0	0.0	95.0	0.0	4.2	9.9	14.0	0.0	0.0				-0.3933176793012274	-0.06775126009274715	-0.034755861447269186	0.0	0.0
2019-11-22 00:57:11.000082	1574402231.000082	16971.0	4.0	40.0	10.0	2.0	0.0	64.0	0.0	2.0	31.0	0.0	0.0	130.0	2.91	1.99	336.0	19.0	11.0	22.0	0.0	57.0	11.0	82.0	0.0	1524.0	0.0	280.7000452437221	-4.100000038286901	9.7000035842263	35.0	21.21	51.0	0.0	95.0	0.0	4.1000000000000005	9.9	14.0	0.0	0.0				-0.3837449890285069	-0.053104282711455564	-0.017908616730862456	0.0	0.0
2019-11-22 00:57:17.000007	1574402237.000007	16971.0	4.0	40.0	10.0	2.0	0.0	64.0	0.0	2.0	31.0	0.0	0.0	130.0	2.91	1.99	337.0	19.0	11.0	22.0	0.0	57.0	17.0	7.0	0.0	1524.0	0.0	280.7000452437221	-4.100000038286901	9.7000035842263	35.0	21.23	51.0	0.0	95.0	0.0	4.2	9.9	14.0	0.0	0.0				-0.43304818465502654	-0.06312353134447488	-0.0733054538052197	0.0	0.0
2019-11-22 00:57:22.000006	1574402242.000006	16971.0	4.0	40.0	10.0	2.0	0.0	64.0	0.0	2.0	31.0	0.0	0.0	130.0	2.91	1.99	338.0	19.0	11.0	22.0	0.0	57.0	22.0	6.0	0.0	1524.0	0.2	280.7000452437221	-4.100000038286901	9.700003584226298	35.0	21.23	51.0	0.0	95.0	0.0	4.2	9.9	14.0	0.0	0.0	-0.5496896723306067	0.10376558088602957	0.04000000762939599	-0.5635492921642677	-0.004161563896758744	-0.11440225822546547	0.0	0.0
2019-11-22 00:57:27.000010	1574402247.00001	16971.0	4.0	40.0	10.0	2.0	0.0	64.0	0.0	2.0	31.0	0.0	0.0	130.0	2.91	1.99	339.0	19.0	11.0	22.0	0.0	57.0	27.0	10.0	0.0	1524.0	1.0	280.7000452437221	-4.100000038286901	9.700003584226298	35.0	21.25	51.0	0.0	95.0	0.0	4.2	9.9	14.0	0.0	0.0	-2.198756487579537	0.41506190791846365	0.1599998703003981	-0.7175092920595663	0.017208427641939666	-0.12218954876040802	0.0	0.0
2019-11-22 00:57:32.000010	1574402252.00001	16971.0	4.0	40.0	10.0	2.0	0.0	64.0	0.0	2.0	31.0	0.0	0.0	130.0	2.91	1.99	340.0	19.0	11.0	22.0	0.0	57.0	32.0	10.0	0.0	1524.0	2.2	280.7000452437221	-4.100000038286901	9.700003584226298	35.0	21.25	51.0	0.0	95.0	0.0	4.2	9.9	14.0	0.0	0.0	-3.2981374049137333	0.6225933665658941	0.24000000000000005	-0.7910925148169088	0.08631852330363367	-0.12877012671943344	0.0	0.0
2019-11-22 00:57:37.000011	1574402257.000011	16971.0	4.0	40.0	10.0	2.0	0.0	64.0	0.0	2.0	31.0	0.0	0.0	130.0	2.91	1.99	341.0	19.0	11.0	22.0	0.0	57.0	37.0	11.0	0.0	1524.0	3.5	275.3406208287102	-8.179330484100804	8.624697854444767	35.0	21.25	51.0	0.0	95.0	0.0	4.2	9.9	14.0	0.0	0.0	-3.572981507164404	0.6744760184669606	0.25999995040894497	-0.7231854205538747	0.08522377326436845	-0.07398483607401543	0.0	0.0
2019-11-22 00:57:42.000014	1574402262.000014	16971.0	4.0	40.0	10.0	2.0	0.0	64.0	0.0	2.0	31.0	0.0	0.0	130.0	2.91	1.99	342.0	19.0	11.0	22.0	0.0	57.0	42.0	14.0	0.0	1525.0	5.0	249.7409415403435	-27.928521254664563	3.239198041403668	35.0	21.31	51.0	0.0	95.0	0.0	4.2	9.9	14.0	0.0	0.0	-4.122669200547741	0.7782412257847328	0.2999998140336236	-0.6441909219974914	0.10628095576201259	-0.08939471157923806	0.0	0.0
2019-11-22 00:57:47.000016	1574402267.000016	16971.0	4.0	40.0	10.0	2.0	0.0	64.0	0.0	2.0	31.0	0.0	0.0	130.0	2.91	1.99	343.0	19.0	11.0	22.0	0.0	57.0	47.0	16.0	0.0	1525.0	6.4	281.09721182560696	-23.444412639673498	1.5061720049226603	35.0	21.31	51.0	0.0	95.0	0.0	3.2	3.4000000000000004	14.0	0.0	0.0	-0.49278280032604815	-0.1863053971460321	0.27999989318851737	-0.6319115657363761	-0.2759796248680545	0.14641386459720793	0.0	0.0
2019-11-22 00:57:52.000026	1574402272.000026	16971.0	4.0	40.0	10.0	2.0	0.0	64.0	0.0	2.0	31.0	0.0	0.0	130.0	2.91	1.99	344.0	19.0	11.0	22.0	0.0	57.0	52.0	26.0	0.0	1525.0	9.1	291.94436291253277	-24.27864820919622	1.188543301738811	35.0	21.31	51.0	0.0	95.0	0.0	1.9000000000000001	0.7000000000000001	14.0	0.0	0.0	-1.06927923752286	-0.02071790408968783	0.5399989185354909	-0.7009881771746345	-0.08702667660052459	0.16792240178502418	0.0	0.0
2019-11-22 00:57:57.000038	1574402277.000038	16971.0	4.0	40.0	10.0	2.0	0.0	64.0	0.0	2.0	31.0	0.0	0.0	130.0	2.91	1.99	345.0	19.0	11.0	22.0	0.0	57.0	57.0	38.0	0.0	1525.0	10.100000000000001	304.9468855195868	-25.070790264155452	1.0999987525598622	35.0	21.330000000000002	51.0	0.0	95.0	0.0	24.1	1.6	14.0	0.0	0.0	-0.4503137060992764	0.09481390008911304	0.199999523163979	-0.7018830858345212	0.08150292241251089	0.1584657927050199	0.0	0.0
2019-11-22 00:58:02.000032	1574402282.000032	16971.0	4.0	40.0	10.0	2.0	0.0	64.0	0.0	2.0	31.0	0.0	0.0	130.0	2.91	1.99	346.0	19.0	11.0	22.0	0.0	58.0	2.0	32.0	0.0	1525.0	11.600000000000001	319.28177235412795	-25.743204287094887	1.0509721958321232	35.0	21.35	51.0	0.0	95.0	0.0	25.1	1.1	14.0	0.0	0.0	-0.5976296586782508	0.2760171048388414	0.30000035762829497	-0.6754904015652475	0.21447173564179367	0.1595888216762597	0.0	0.0
2019-11-22 00:58:07.000026	1574402287.000026	16971.0	4.0	40.0	10.0	2.0	0.0	64.0	0.0	2.0	31.0	0.0	0.0	130.0	2.91	1.99	347.0	19.0	11.0	22.0	0.0	58.0	7.0	26.0	0.0	1525.0	13.0	334.2417481130256	-26.25431870219978	0.7531063870406325	35.0	21.38	51.0	0.0	95.0	0.0	0.5	1.1	14.0	0.0	0.0	-0.4463843397786925	0.3853086261690181	0.2800003337864084	-0.5652891573592226	0.44863984459142503	0.17303311364326243	0.0	0.0
2019-11-22 00:58:12.000013	1574402292.000013	16971.0	4.0	40.0	10.0	2.0	0.0	64.0	0.0	2.0	31.0	0.0	0.0	130.0	2.91	1.99	348.0	19.0	11.0	22.0	0.0	58.0	12.0	13.0	0.0	1525.0	14.3	306.24444294115904	-26.538434826124806	0.21231742751511135	35.0	21.38	51.0	0.0	95.0	0.0	1.2000000000000002	1.0	14.0	0.0	0.0	-0.28045670240786175	0.4505725347787446	0.2600006694810941	-0.38240151560049984	0.6004486445092527	0.19658968989609288	0.0	0.0
2019-11-22 00:58:17.000004	1574402297.000004	16971.0	4.0	40.0	10.0	2.0	0.0	64.0	0.0	2.0	31.0	0.0	0.0	130.0	2.91	1.99	349.0	19.0	11.0	22.0	0.0	58.0	17.0	4.0	0.0	1525.0	15.8	47.679852072066424	-26.102518991500578	1.189939771646386	35.0	21.38	51.0	0.0	95.0	0.0	1.7000000000000002	0.2	14.0	0.0	0.0	-0.12455724147620408	0.5859957486025267	0.30000054359534534	-0.3068705635271302	0.6822558708051705	0.22815868160650898	0.0	0.0
2019-11-22 00:58:21.000085	1574402301.000085	16971.0	4.0	40.0	10.0	2.0	0.0	64.0	0.0	2.0	31.0	0.0	0.0	130.0	2.91	2.0	350.0	19.0	11.0	22.0	0.0	58.0	21.0	85.0	0.0	1525.0	17.3	31.833775063336606	-26.197387775184087	0.8103885244211266	35.0	21.41	51.0	0.0	95.0	0.0	1.3	0.30000000000000004	14.0	0.0	0.0	0.11974350046282961	0.7560307074196821	0.37499240056179817	0.09886464391279698	0.8122829104461519	0.2017901275610993	0.0	0.0
2019-11-22 00:58:26.000036	1574402306.000036	16971.0	4.0	40.0	10.0	2.0	0.0	64.0	0.0	2.0	31.0	0.0	0.0	130.0	2.91	2.0	351.0	19.0	11.0	22.0	0.0	58.0	26.0	36.0	0.0	1525.0	20.200000000000003	67.80706904456565	-26.4000044389044	1.720848599535138	35.0	21.44	51.0	0.0	95.0	0.0	1.4000000000000001	0.8	14.0	0.0	0.0	0.6142232176159209	1.0066542006677264	0.5800056973063304	0.4120298120568553	0.7001327616747469	0.20402830687452325	0.0	0.0
2019-11-22 00:58:30.000066	1574402310.000066	16971.0	4.0	40.0	10.0	2.0	0.0	64.0	0.0	2.0	31.0	0.0	0.0	130.0	2.91	2.0	352.0	19.0	11.0	22.0	0.0	58.0	30.0	66.0	0.0	1525.0	21.8	72.61057234079942	-26.220482779140692	2.518018267282724	35.0	21.44	51.0	0.0	95.0	0.0	1.3	1.2000000000000002	14.0	0.0	0.0	0.7099386579270615	0.40330128900963513	0.3999969959484638	0.7109387770211156	0.38207341095292646	0.19293253735572127	0.0	0.0
2019-11-22 00:58:34.000098	1574402314.000098	16971.0	4.0	40.0	10.0	2.0	0.0	64.0	0.0	2.0	31.0	0.0	0.0	130.0	2.91	2.0	353.0	19.0	11.0	22.0	0.0	58.0	34.0	98.0	0.0	1525.0	23.3	71.52406499117654	-26.003233825910083	2.1080288048082485	35.0	21.44	51.0	0.0	95.0	0.0	1.6	1.3	14.0	0.0	0.0	0.656839570316001	0.3731368089666617	0.37499700489052207	0.7048628466525035	0.3191664346301394	0.20713800813567368	0.0	0.0
2019-11-22 00:58:39.000019	1574402319.000019	16971.0	4.0	40.0	10.0	2.0	0.0	64.0	0.0	2.0	31.0	0.0	0.0	130.0	2.91	2.0	354.0	19.0	11.0	22.0	0.0	58.0	39.0	19.0	0.0	1525.0	25.0	69.81862626562754	-26.080075962470577	2.5003439718175873	35.0	21.44	51.0	0.0	95.0	0.0	1.6	1.8	14.0	0.0	0.0	0.640296104601446	0.24322567350028723	0.340005366410078	0.7985045794469405	0.23022380494988415	0.19844504588591375	0.0	0.0
2019-11-22 00:58:43.000036	1574402323.000036	16971.0	4.0	40.0	10.0	2.0	0.0	64.0	0.0	2.0	31.0	0.0	0.0	130.0	2.91	2.0	355.0	19.0	11.0	22.0	0.0	58.0	43.0	36.0	0.0	1525.0	26.6	62.578270443707254	-24.90619824783826	2.0883783156076015	35.0	21.48	51.0	0.0	95.0	0.0	1.4000000000000001	2.6	14.0	0.0	0.0	0.7776849732726061	0.23791058339899152	0.39999830723525237	0.8405541920871328	0.18413667467544803	0.20830826964913268	0.0	0.0
2019-11-22 00:58:47.000056	1574402327.000056	16971.0	4.0	40.0	10.0	2.0	0.0	64.0	0.0	2.0	31.0	0.0	0.0	130.0	2.91	2.0	356.0	19.0	11.0	22.0	0.0	58.0	47.0	56.0	0.0	1526.0	28.200000000000003	52.14033787530512	-23.42907759847268	1.0014098343344315	35.0	21.5	51.0	0.0	95.0	0.0	1.2000000000000002	2.1	14.0	0.0	0.0	0.7776913293283851	0.260362816196436	0.399997997293963	0.7679684594203658	0.22274201535037141	0.1998110105403724	0.0	0.0
2019-11-22 00:58:51.000067	1574402331.000067	16971.0	4.0	40.0	10.0	2.0	0.0	64.0	0.0	2.0	31.0	0.0	0.0	130.0	2.91	2.0	357.0	19.0	11.0	22.0	0.0	58.0	51.0	67.0	0.0	1526.0	28.200000000000003	40.683645697013205	-23.39920863746734	0.9000021045914971	35.0	21.5	51.0	0.0	95.0	0.0	1.3	2.6	14.0	0.0	0.0				0.7726994567329447	0.268947144966638	0.18536445931975767	0.0	0.0
2019-11-22 00:58:55.000079	1574402335.000079	16971.0	4.0	40.0	10.0	2.0	0.0	64.0	0.0	2.0	31.0	0.0	0.0	130.0	2.91	2.0	358.0	19.0	11.0	22.0	0.0	58.0	55.0	79.0	0.0	1526.0	29.700000000000003	50.738937356926506	-23.30436534162913	0.9000021045914971	35.0	21.53	51.0	0.0	95.0	0.0	25.400000000000002	2.0	14.0	0.0	0.0	0.7161540439760965	0.3904598602444284	0.37499888241624113	0.6746733760717301	0.3800828038213019	0.17659812529953922	0.0	0.0
2019-11-22 00:58:59.000081	1574402339.000081	16971.0	4.0	40.0	10.0	2.0	0.0	64.0	0.0	2.0	31.0	0.0	0.0	130.0	2.91	2.0	359.0	19.0	11.0	22.0	0.0	58.0	59.0	81.0	0.0	1526.0	31.200000000000003	39.80243616383392	-23.50570270484376	0.9768769709857006	35.0	21.5	51.0	0.0	95.0	0.0	24.0	0.9	14.0	0.0	0.0	0.6786005767248712	0.5456088717650418	0.3749997988344318	0.5873873379362062	0.5208843153280428	0.17133781041396903	0.0	0.0
2019-11-22 00:59:03.000084	1574402343.000084	16971.0	4.0	40.0	10.0	2.0	0.0	64.0	0.0	2.0	31.0	0.0	0.0	130.0	2.91	2.0	360.0	19.0	11.0	22.0	0.0	59.0	3.0	84.0	0.0	1526.0	32.800000000000004	31.21789944020675	-24.58895745852044	1.6555309735961796	35.0	21.56	51.0	0.0	95.0	0.0	24.1	0.9	14.0	0.0	0.0	0.6018279268708417	0.7021646904600616	0.39999971389791006	0.44220777125860267	0.64441105160132	0.17905776613311297	0.0	0.0
2019-11-22 00:59:07.000073	1574402347.000073	16971.0	4.0	40.0	10.0	2.0	0.0	64.0	0.0	2.0	31.0	0.0	0.0	130.0	2.91	2.0	361.0	19.0	11.0	22.0	0.0	59.0	7.0	73.0	0.0	1526.0	34.300000000000004	24.61370466708011	-25.10002049753208	1.3772771775412735	35.0	21.53	51.0	0.0	95.0	0.0	25.3	1.7000000000000002	14.0	0.0	0.0	0.4395782611603541	0.6956128185305631	0.37500102818294145	0.3527730419593131	0.653696954202356	0.1849904671417844	0.0	0.0
2019-11-22 00:59:11.000062	1574402351.000062	16971.0	4.0	40.0	10.0	2.0	0.0	64.0	0.0	2.0	31.0	0.0	0.0	130.0	2.91	2.0	362.0	19.0	11.0	22.0	0.0	59.0	11.0	62.0	0.0	1526.0	35.6	24.215067726175526	-25.042823638634097	1.3285962827371276	35.0	21.56	51.0	0.0	95.0	0.0	0.30000000000000004	1.4000000000000001	14.0	0.0	0.0	0.2931039024486652	0.6288498738881307	0.3250008910918819	0.26155267931387166	0.7126773924234875	0.18567479708402357	0.0	0.0
2019-11-22 00:59:15.000059	1574402355.000059	16971.0	4.0	40.0	10.0	2.0	0.0	64.0	0.0	2.0	31.0	0.0	0.0	130.0	2.91	2.0	363.0	19.0	11.0	22.0	0.0	59.0	15.0	59.0	0.0	1526.0	37.300000000000004	28.454087968694836	-24.9336860281952	1.5684577552336416	35.0	21.56	51.0	0.0	95.0	0.0	0.30000000000000004	1.3	14.0	0.0	0.0	0.35886995060123766	0.8332867024572258	0.42500032931591825	0.24125023184327513	0.699986434338094	0.19071789999422498	0.0	0.0
2019-11-22 00:59:19.000036	1574402359.000036	16971.0	4.0	40.0	10.0	2.0	0.0	64.0	0.0	2.0	31.0	0.0	0.0	130.0	2.91	2.0	364.0	19.0	11.0	22.0	0.0	59.0	19.0	36.0	0.0	1526.0	38.7	35.82553555974642	-25.15496666369695	1.9387442429185278	35.0	21.56	51.0	0.0	95.0	0.0	0.1	1.4000000000000001	14.0	0.0	0.0	0.3364757239660944	0.6751609688337101	0.3500020027275238	0.295925607055018	0.7190148920393737	0.1732530522522674	0.0	0.0
2019-11-22 00:59:23.000013	1574402363.000013	16971.0	4.0	40.0	10.0	2.0	0.0	64.0	0.0	2.0	31.0	0.0	0.0	130.0	2.91	2.0	365.0	19.0	11.0	22.0	0.0	59.0	23.0	13.0	0.0	1526.0	40.2	45.70882967893136	-25.720884715742606	2.0000008571513597	35.0	21.6	51.0	0.0	95.0	0.0	0.2	1.9000000000000001	14.0	0.0	0.0	0.42980051202837904	0.680139970499762	0.37500214577949015	0.4034518875368756	0.6677711967827529	0.18659368475450192	0.0	0.0
2019-11-22 00:59:26.000084	1574402366.000084	16971.0	4.0	40.0	10.0	2.0	0.0	64.0	0.0	2.0	31.0	0.0	0.0	130.0	2.91	2.0	366.0	19.0	11.0	22.0	0.0	59.0	26.0	84.0	0.0	1526.0	41.7	55.45887585706301	-25.94723815596482	1.5417478727583631	35.0	21.56	51.0	0.0	95.0	0.0	0.6000000000000001	1.9000000000000001	14.0	0.0	0.0	0.6962054759033705	0.789968001498706	0.4999881985588891	0.5048365687293954	0.580201618882547	0.19414458611973215	0.0	0.0
2019-11-22 00:59:30.000052	1574402370.000052	16971.0	4.0	40.0	10.0	2.0	0.0	64.0	0.0	2.0	31.0	0.0	0.0	130.0	2.91	2.0	367.0	19.0	11.0	22.0	0.0	59.0	30.0	52.0	0.0	1526.0	43.300000000000004	60.646847245676035	-25.98146620754579	1.8072556325016829	35.0	21.6	51.0	0.0	95.0	0.0	0.6000000000000001	2.0	14.0	0.0	0.0	0.6527239995814139	0.5325384303931208	0.40000319483447755	0.6491276209340724	0.4966341774865837	0.18558508962924675	0.0	0.0
2019-11-22 00:59:34.000011	1574402374.000011	16971.0	4.0	40.0	10.0	2.0	0.0	64.0	0.0	2.0	31.0	0.0	0.0	130.0	2.91	2.0	368.0	19.0	11.0	22.0	0.0	59.0	34.0	11.0	0.0	1526.0	43.300000000000004	63.14476394444794	-25.826881200547625	2.246250618765047	35.0	21.59	51.0	0.0	95.0	0.0	1.3	2.0	14.0	0.0	0.0				0.6403082316864278	0.49741327405435587	0.19928222005268287	0.0	0.0
2019-11-22 00:59:37.000063	1574402377.000063	16971.0	4.0	40.0	10.0	2.0	0.0	64.0	0.0	2.0	31.0	0.0	0.0	130.0	2.91	2.0	369.0	19.0	11.0	22.0	0.0	59.0	37.0	63.0	0.0	1526.0	45.0	61.79564410848998	-25.96891308677589	1.9622153259190516	35.0	21.59	51.0	0.0	95.0	0.0	1.1	1.4000000000000001	14.0	0.0	0.0	0.9780384991606342	0.6375752764531227	0.5666568492894838	0.6966977711859093	0.3733532448478812	0.2043931754881861	0.0	0.0
2019-11-22 00:59:41.000011	1574402381.000011	16971.0	4.0	40.0	10.0	2.0	0.0	64.0	0.0	2.0	31.0	0.0	0.0	130.0	2.91	2.0	370.0	19.0	11.0	22.0	0.0	59.0	41.0	11.0	0.0	1526.0	46.5	62.976011320575516	-25.658667517254923	2.252889269268489	35.0	21.63	51.0	0.0	95.0	0.0	1.2000000000000002	1.9000000000000001	14.0	0.0	0.0	0.6756355261685087	0.36699285803917886	0.3750048727430259	0.7019692351959672	0.37131510126928524	0.19679504162394273	0.0	0.0
2019-11-22 00:59:44.000056	1574402384.000056	16971.0	4.0	40.0	10.0	2.0	0.0	64.0	0.0	2.0	31.0	0.0	0.0	130.0	2.91	2.0	371.0	19.0	11.0	22.0	0.0	59.0	44.0	56.0	0.0	1526.0	48.0	59.94402559098624	-25.093154261969026	1.9397434281768333	35.0	21.63	51.0	0.0	95.0	0.0	1.0	2.3000000000000003	14.0	0.0	0.0	0.9251407390250583	0.46347794756562194	0.49999248992756234	0.7671617435821169	0.29363891041998585	0.2162014095037538	0.0	0.0
2019-11-22 00:59:48.000014	1574402388.000014	16971.0	4.0	40.0	10.0	2.0	0.0	64.0	0.0	2.0	31.0	0.0	0.0	130.0	2.91	2.0	372.0	19.0	11.0	22.0	0.0	59.0	48.0	14.0	0.0	1526.0	49.6	55.14812470681891	-24.764769107777813	1.7411935552587121	35.0	21.63	51.0	0.0	95.0	0.0	0.4	2.3000000000000003	14.0	0.0	0.0	0.74774719286219	0.40430539895109385	0.4000041962110126	0.6547013123594301	0.3321175872414534	0.21219118699831852	0.0	0.0
2019-11-22 00:59:51.000056	1574402391.000056	16971.0	4.0	40.0	10.0	2.0	0.0	64.0	0.0	2.0	31.0	0.0	0.0	130.0	2.91	2.0	373.0	19.0	11.0	22.0	0.0	59.0	51.0	56.0	0.0	1526.0	51.2	45.6534094390579	-24.335311361619524	1.2588554122331763	35.0	21.63	51.0	0.0	95.0	0.0	0.4	2.1	14.0	0.0	0.0	0.9662578228765957	0.5923555539568776	0.5333258735852444	0.6918302343028795	0.3903218893193767	0.17226941000240004	0.0	0.0
2019-11-22 00:59:54.000093	1574402394.000093	16971.0	4.0	40.0	10.0	2.0	0.0	64.0	0.0	2.0	31.0	0.0	0.0	130.0	2.91	2.0	374.0	19.0	11.0	22.0	0.0	59.0	54.0	93.0	0.0	1526.0	51.2	51.208284519729354	-24.541047475718464	1.6017463162239776	35.0	21.63	51.0	0.0	95.0	0.0	0.2	1.8	14.0	0.0	0.0				0.6923372268306912	0.35056749202798165	0.15014858599933298	0.0	0.0
2019-11-22 00:59:58.000028	1574402398.000028	16971.0	4.0	40.0	10.0	2.0	0.0	64.0	0.0	2.0	31.0	0.0	0.0	130.0	2.91	2.0	375.0	19.0	11.0	22.0	0.0	59.0	58.0	28.0	0.0	1526.0	52.7	43.01039081578738	-24.41263409142231	1.171841745147338	35.0	21.63	51.0	0.0	95.0	0.0	25.3	1.7000000000000002	14.0	0.0	0.0	0.6527261648839349	0.49544612525696946	0.37500610212480306	0.620044907094982	0.44515478017547705	0.15451386627904262	0.0	0.0
2019-11-22 01:00:01.000058	1574402401.000058	16971.0	4.0	40.0	10.0	2.0	0.0	64.0	0.0	2.0	31.0	0.0	0.0	130.0	2.91	2.0	376.0	19.0	11.0	22.0	1.0	0.0	1.0	58.0	0.0	1526.0	54.0	36.03166345465614	-24.7580105552293	1.3320257777289057	35.0	21.63	51.0	0.0	95.0	0.0	25.0	1.2000000000000002	14.0	0.0	0.0	0.6752552282905824	0.682602014675172	0.4333289941586434	0.5200112945862092	0.49838133794984346	0.14458663660967716	0.0	0.0
2019-11-22 01:00:04.000083	1574402404.000083	16971.0	4.0	40.0	10.0	2.0	0.0	64.0	0.0	2.0	31.0	0.0	0.0	130.0	2.91	2.0	377.0	19.0	11.0	22.0	1.0	0.0	4.0	83.0	0.0	1526.0	55.7	32.276680396725375	-24.973634617560787	1.2395307740052415	35.0	21.63	51.0	0.0	95.0	0.0	25.0	1.2000000000000002	14.0	0.0	0.0	0.7850555089356285	0.9799094550146489	0.5666619380709739	0.44730533759016605	0.546827244703087	0.14657387016033183	0.0	0.0
2019-11-22 01:00:08.000006	1574402408.000006	16971.0	4.0	40.0	10.0	2.0	0.0	64.0	0.0	2.0	31.0	0.0	0.0	130.0	2.91	2.0	378.0	19.0	11.0	22.0	1.0	0.0	8.0	6.0	0.0	1526.0	55.7	32.552413410457014	-25.18414434215148	1.4762145675290081	35.0	21.63	51.0	0.0	95.0	0.0	25.400000000000002	1.1	14.0	0.0	0.0				0.3873759355669341	0.6624261411645289	0.09698191607466741	0.0	0.0
2019-11-22 01:00:11.000026	1574402411.000026	16971.0	4.0	40.0	10.0	2.0	0.0	64.0	0.0	2.0	31.0	0.0	0.0	130.0	2.91	2.0	379.0	19.0	11.0	22.0	1.0	0.0	11.0	26.0	0.0	1526.0	57.2	32.12549902552672	-25.041825958099565	1.2627614517864056	35.0	21.63	51.0	0.0	95.0	0.0	0.0	1.5	14.0	0.0	0.0	0.6065065288002668	0.8961432663948966	0.49999666216217503	0.33102615067136054	0.43091610137565356	0.35296883877604446	0.0	0.0
2019-11-22 01:00:14.000046	1574402414.000046	16971.0	4.0	40.0	10.0	2.0	0.0	64.0	0.0	2.0	31.0	0.0	0.0	130.0	2.91	2.0	380.0	19.0	11.0	22.0	1.0	0.0	14.0	46.0	0.0	1526.0	58.5	34.5629392379588	-25.35497126164771	1.7066259230249323	35.0	21.63	51.0	0.0	95.0	0.0	0.2	1.2000000000000002	14.0	0.0	0.0	0.4925303041664363	0.7885194573251845	0.43333044054055075	0.2083710314331478	0.1350408601946553	0.4059402410914366	0.0	0.0
2019-11-22 01:00:17.000063	1574402417.000063	16971.0	4.0	40.0	10.0	2.0	0.0	64.0	0.0	2.0	31.0	0.0	0.0	130.0	2.91	2.0	381.0	19.0	11.0	22.0	1.0	0.0	17.0	63.0	0.0	1526.0	60.0	38.05409528616406	-23.432370438992493	2.6443509632202002	35.0	21.63	51.0	0.0	95.0	0.0	0.2	1.2000000000000002	14.0	0.0	0.0	0.5683047842536835	0.9098310830506616	0.49999717872939986	0.2587119088303575	0.4245722465848224	0.2482812027908468	0.0	0.0
2019-11-22 01:00:20.000079	1574402420.000079	16971.0	4.0	40.0	10.0	2.0	0.0	64.0	0.0	2.0	31.0	0.0	0.0	130.0	2.91	2.0	382.0	19.0	11.0	22.0	1.0	0.0	20.0	79.0	0.0	1526.0	60.0	36.64599782033504	-25.1925124411273	2.0106990356577272	35.0	21.580000000000002	51.0	0.0	95.0	0.0	0.4	1.5	14.0	0.0	0.0				0.3688089347620736	0.442729250365474	0.07299849663171092	0.0	0.0
2019-11-22 01:00:23.000094	1574402423.000094	16971.0	4.0	40.0	10.0	2.0	0.0	64.0	0.0	2.0	31.0	0.0	0.0	130.0	2.91	2.0	383.0	19.0	11.0	22.0	1.0	0.0	23.0	94.0	0.0	1526.0	61.7	39.97448459292644	-20.052864698151488	2.7999989081807226	35.0	21.61	51.0	0.0	95.0	0.0	0.7000000000000001	1.9000000000000001	14.0	0.0	0.0	0.705002658895604	0.9562423442775532	0.5666638294997814	0.008312590584265245	0.007631290590513252	0.07129280638115973	0.0	0.0
2019-11-22 01:00:27.000011	1574402427.000011	16971.0	4.0	40.0	10.0	2.0	0.0	64.0	0.0	2.0	31.0	0.0	0.0	130.0	2.91	2.0	384.0	19.0	11.0	22.0	1.0	0.0	27.0	11.0	0.0	1526.0	63.2	46.03958770472446	-14.160169066417492	3.239952395340309	35.0	21.6	51.0	0.0	95.0	0.0	23.700000000000003	2.8000000000000003	14.0	0.0	0.0	0.5486402093191788	0.692459909702874	0.37500777856748946	0.09088170021143835	0.0207342123632843	0.07299732189849484	0.0	0.0
2019-11-22 01:00:30.000058	1574402430.000058	16971.0	4.0	40.0	10.0	2.0	0.0	64.0	0.0	2.0	31.0	0.0	0.0	130.0	2.91	2.0	385.0	19.0	11.0	22.0	1.0	0.0	30.0	58.0	0.0	1526.0	63.800000000000004	54.514132061192214	-11.835886094506591	3.8728243568354355	35.0	21.6	51.0	0.0	95.0	0.0	16.2	2.8000000000000003	14.0	0.0	0.0	0.47885615719657576	0.5262560454299924	0.19999686881835052	0.26765868651832403	0.14741678658559396	0.020907380612190572	0.0	0.0
2019-11-22 01:00:34.000005	1574402434.000005	16971.0	4.0	40.0	10.0	2.0	0.0	64.0	0.0	2.0	31.0	0.0	0.0	130.0	2.91	2.0	386.0	19.0	11.0	22.0	1.0	0.0	34.0	5.0	0.0	1526.0	64.3	59.64806606625137	-11.062045523846677	3.899997660740585	35.0	21.56	51.0	0.0	95.0	0.0	16.2	2.8000000000000003	14.0	0.0	0.0	0.2992937442252541	0.32891953019883635	0.1250016540507775	0.11908084727930845	0.16258377825252637	0.012933168999721072	0.0	0.0
2019-11-22 01:00:37.000057	1574402437.000057	16971.0	4.0	40.0	10.0	2.0	0.0	64.0	0.0	2.0	31.0	0.0	0.0	130.0	2.91	2.0	387.0	19.0	11.0	22.0	1.0	0.0	37.0	57.0	0.0	1526.0	64.3	56.294556308319436	-11.632867002921705	3.899997660740585	35.0	21.56	51.0	0.0	95.0	0.0	12.5	3.9000000000000004	14.0	0.0	0.0				0.2697348709838021	0.13220587972873163	0.049856842464237286	0.0	0.0
2019-11-22 01:00:40.000093	1574402440.000093	16971.0	4.0	40.0	10.0	2.0	0.0	64.0	0.0	2.0	31.0	0.0	0.0	130.0	2.91	2.0	388.0	19.0	11.0	22.0	1.0	0.0	40.0	93.0	0.0	1526.0	64.7	61.50219081541236	-10.358666816461493	3.863909045068139	35.0	21.56	51.0	0.0	95.0	0.0	12.0	4.0	14.0	0.0	0.0	0.5335398046094882	0.3613694271862542	0.13333173329896097	0.47640196687159564	0.2446906981061117	-0.011341438234142284	0.0	0.0
2019-11-22 01:00:44.000034	1574402444.000034	16971.0	4.0	40.0	10.0	2.0	0.0	64.0	0.0	2.0	31.0	0.0	0.0	130.0	2.91	2.0	389.0	19.0	11.0	22.0	1.0	0.0	44.0	34.0	0.0	1526.0	65.0	64.41465685148592	-8.722713436195903	3.8796803138349367	35.0	21.56	51.0	0.0	95.0	0.0	11.100000000000001	3.9000000000000004	14.0	0.0	0.0	0.33928280871307315	0.1912540623842626	0.07500110419230005	0.31803375946898377	0.1824745454161298	0.039579895315694474	0.0	0.0
2019-11-22 01:00:47.000051	1574402447.000051	16971.0	4.0	40.0	10.0	2.0	0.0	64.0	0.0	2.0	31.0	0.0	0.0	130.0	2.91	2.0	390.0	19.0	11.0	22.0	1.0	0.0	47.0	51.0	0.0	1526.0	65.3	67.9129115133159	-6.324791304988451	3.862479712190593	35.0	21.56	51.0	0.0	95.0	0.0	9.600000000000001	3.9000000000000004	14.0	0.0	0.0	0.5386404724643705	0.27338612598445566	0.09999943574587902	0.1453926048780685	0.11024455656770218	0.013458387494813914	0.0	0.0
2019-11-22 01:00:51.000071	1574402451.000071	16971.0	4.0	40.0	10.0	2.0	0.0	64.0	0.0	2.0	31.0	0.0	0.0	130.0	2.91	2.0	391.0	19.0	11.0	22.0	1.0	0.0	51.0	71.0	0.0	1526.0	65.5	74.35021339999058	6.024011709854874	3.8746733016402612	35.0	21.5	51.0	0.0	95.0	0.0	7.800000000000001	3.8000000000000003	14.0	0.0	0.0	0.3392966893930307	0.14830560569334905	0.04999974966174604	-0.027322305001130302	-0.07851184978575143	-0.04586263285775048	0.0	0.0
2019-11-22 01:00:55.000012	1574402455.000012	16971.0	4.0	40.0	10.0	2.0	0.0	64.0	0.0	2.0	31.0	0.0	0.0	130.0	2.91	2.0	392.0	19.0	11.0	22.0	1.0	0.0	55.0	12.0	0.0	1526.0	65.7	80.71408695262173	7.79288846363658	3.4270455606840935	35.0	21.5	51.0	0.0	95.0	0.0	7.800000000000001	4.0	14.0	0.0	0.0	0.339303403746952	0.1483085405181094	0.05000073910852139	0.2737999000150964	0.09584641095117796	0.012691739813797079	0.0	0.0
2019-11-22 01:00:59.000036	1574402459.000036	16971.0	4.0	40.0	10.0	2.0	0.0	64.0	0.0	2.0	31.0	0.0	0.0	130.0	2.91	2.0	393.0	19.0	11.0	22.0	1.0	0.0	59.0	36.0	0.0	1526.0	65.8	81.98505070605086	-2.8405966234887776	3.5552721102040126	35.0	21.5	51.0	0.0	95.0	0.0	5.800000000000001	3.8000000000000003	14.0	0.0	0.0	0.23318205059206296	0.09142999799998645	0.024999849499176545	0.0814922983711704	0.05380093168067346	-0.012979408941690872	0.0	0.0
2019-11-22 01:01:02.000066	1574402462.000066	16971.0	4.0	40.0	10.0	2.0	0.0	64.0	0.0	2.0	31.0	0.0	0.0	130.0	2.91	2.0	394.0	19.0	11.0	22.0	1.0	1.0	2.0	66.0	0.0	1526.0	65.8	81.91250811029411	5.696593266661463	3.3382246636998683	35.0	21.5	51.0	0.0	95.0	0.0	10.200000000000001	3.9000000000000004	14.0	0.0	0.0				0.10780945212069863	0.029782051937475622	-0.07497433838206438	0.0	0.0
2019-11-22 01:01:06.000092	1574402466.000092	16971.0	4.0	40.0	10.0	2.0	0.0	64.0	0.0	2.0	31.0	0.0	0.0	130.0	2.91	2.0	395.0	19.0	11.0	22.0	1.0	1.0	6.0	92.0	0.0	1526.0	65.5	82.38407846742469	-4.811220320222648	3.600002688788037	35.0	21.44	51.0	0.0	95.0	0.0	7.300000000000001	3.3000000000000003	14.0	0.0	0.0	0.587759496946561	0.08365056386005514	-0.07499951273519397	0.0786435182029367	-0.09418930347845011	-0.046071381083149544	0.0	0.0
2019-11-22 01:01:10.000038	1574402470.000038	16971.0	4.0	40.0	10.0	2.0	0.0	64.0	0.0	2.0	31.0	0.0	0.0	130.0	2.91	2.0	396.0	19.0	11.0	22.0	1.0	1.0	10.0	38.0	0.0	1526.0	65.5	84.44442512630484	-3.7593494179595854	3.600002688788037	35.0	21.44	51.0	0.0	95.0	0.0	4.7	3.6	14.0	0.0	0.0				-0.002961385318740584	0.045335151080190525	-0.0888366718958463	0.0	0.0
2019-11-22 01:01:14.000048	1574402474.000048	16971.0	4.0	40.0	10.0	2.0	0.0	64.0	0.0	2.0	31.0	0.0	0.0	130.0	2.91	2.0	397.0	19.0	11.0	22.0	1.0	1.0	14.0	48.0	0.0	1526.0	65.3	86.00697923106527	3.9893804319943715	3.5732828768385065	35.0	21.44	51.0	0.0	95.0	0.0	5.800000000000001	3.6	14.0	0.0	0.0	-0.49818997562115086	-0.05236187640468705	-0.04999987483056003	0.1678215809700997	0.036825100816383044	-0.07063164241725864	0.0	0.0
2019-11-22 01:01:18.000037	1574402478.000037	16971.0	4.0	40.0	10.0	2.0	0.0	64.0	0.0	2.0	31.0	0.0	0.0	130.0	2.91	2.0	398.0	19.0	11.0	22.0	1.0	1.0	18.0	37.0	0.0	1526.0	65.3	85.90878464596656	7.288374115139578	3.5902877605228327	35.0	21.44	51.0	0.0	95.0	0.0	2.6	3.6	14.0	0.0	0.0				0.24726720134329028	0.040298811839404786	-0.13725864965163032	0.0	0.0
2019-11-22 01:01:22.000003	1574402482.000003	16971.0	4.0	40.0	10.0	2.0	0.0	64.0	0.0	2.0	31.0	0.0	0.0	130.0	2.91	2.0	399.0	19.0	11.0	22.0	1.0	1.0	22.0	3.0	0.0	1526.0	65.10000000000001	84.17679415366108	5.634672329926225	3.7642057457282587	35.0	21.38	51.0	0.0	95.0	0.0	8.0	3.5	14.0	0.0	0.0	0.3642511666806484	0.02355506631956931	-0.05000042319655694	0.08902049449476651	-0.059292016663931746	-0.10181261375601398	0.0	0.0
2019-11-22 01:01:25.000056	1574402485.000056	16971.0	4.0	40.0	10.0	2.0	0.0	64.0	0.0	2.0	31.0	0.0	0.0	130.0	2.91	2.0	400.0	19.0	11.0	22.0	1.0	1.0	25.0	56.0	0.0	1526.0	64.8	81.2778548923917	6.480766104600522	3.6353567234014377	35.0	21.38	51.0	0.0	95.0	0.0	6.2	3.6	14.0	0.0	0.0	0.9336886329420343	0.08168717064544556	-0.09999823573364534	0.2751751422490515	-0.4374221203563332	-0.04822374634123574	0.0	0.0
2019-11-22 01:01:28.000097	1574402488.000097	16971.0	4.0	40.0	10.0	2.0	0.0	64.0	0.0	2.0	31.0	0.0	0.0	130.0	2.91	2.0	401.0	19.0	11.0	22.0	1.0	1.0	28.0	97.0	0.0	1526.0	64.5	78.6548120855441	10.25977827496471	3.8767487513749663	35.0	21.38	51.0	0.0	95.0	0.0	6.2	3.9000000000000004	14.0	0.0	0.0	0.9296410906015975	0.11925468958584641	-0.09999863308549702	0.29581439390663655	-0.07535909885852882	-0.1530583241018918	0.0	0.0
2019-11-22 01:01:32.000029	1574402492.000029	16971.0	4.0	40.0	10.0	2.0	0.0	64.0	0.0	2.0	31.0	0.0	0.0	130.0	2.91	2.0	402.0	19.0	11.0	22.0	1.0	1.0	32.0	29.0	0.0	1526.0	64.5	74.95522418880785	12.511985317463251	3.9958115898913236	35.0	21.38	51.0	0.0	95.0	0.0	4.9	3.8000000000000003	14.0	0.0	0.0				0.16712964054091808	0.03727025718133223	-0.1904195661750674	0.0	0.0
2019-11-22 01:01:35.000073	1574402495.000073	16971.0	4.0	40.0	10.0	2.0	0.0	64.0	0.0	2.0	31.0	0.0	0.0	130.0	2.91	2.0	403.0	19.0	11.0	22.0	1.0	1.0	35.0	73.0	0.0	1526.0	64.2	77.63481070676042	10.991007689006082	3.923379341038382	35.0	21.35	51.0	0.0	95.0	0.0	7.6000000000000005	3.7	14.0	0.0	0.0	0.7604258396808868	0.1272516440251288	-0.09999853772076348	0.22122090891961055	-0.27797114383400007	-0.07404966341853986	0.0	0.0
2019-11-22 01:01:39.000011	1574402499.000011	16971.0	4.0	40.0	10.0	2.0	0.0	64.0	0.0	2.0	31.0	0.0	0.0	130.0	2.91	2.0	404.0	19.0	11.0	22.0	1.0	1.0	39.0	11.0	0.0	1526.0	64.0	73.43969639713262	13.014024054549733	3.940851686939153	35.0	21.31	51.0	0.0	95.0	0.0	10.8	4.0	14.0	0.0	0.0	0.2643641255718154	0.053785489232721445	-0.05000077487239115	0.09883298635814984	-0.045678859201977624	-0.0716901850293028	0.0	0.0
2019-11-22 01:01:42.000050	1574402502.00005	16971.0	4.0	40.0	10.0	2.0	0.0	64.0	0.0	2.0	31.0	0.0	0.0	130.0	2.91	2.0	405.0	19.0	11.0	22.0	1.0	1.0	42.0	50.0	0.0	1526.0	63.7	67.62877796665195	15.051895420899061	3.799999336756403	35.0	21.31	51.0	0.0	95.0	0.0	13.0	4.1000000000000005	14.0	0.0	0.0	0.43207214649966663	0.11739140403635182	-0.09999869666208708	0.09588934663294195	0.018079444384466313	-0.09736204030861563	0.0	0.0
2019-11-22 01:01:45.000099	1574402505.000099	16971.0	4.0	40.0	10.0	2.0	0.0	64.0	0.0	2.0	31.0	0.0	0.0	130.0	2.91	2.0	406.0	19.0	11.0	22.0	1.0	1.0	45.0	99.0	0.0	1526.0	63.2	61.4885036146539	17.86953015674119	3.886228165156761	35.0	21.31	51.0	0.0	95.0	0.0	13.0	4.1000000000000005	14.0	0.0	0.0	0.7021072544107513	0.25277416543710873	-0.16666395138819737	0.13918390829444316	0.07722579015131822	-0.109603909635508	0.0	0.0
2019-11-22 01:01:49.000043	1574402509.000043	16971.0	4.0	40.0	10.0	2.0	0.0	64.0	0.0	2.0	31.0	0.0	0.0	130.0	2.91	2.0	407.0	19.0	11.0	22.0	1.0	1.0	49.0	43.0	0.0	1525.0	62.7	55.85186722617332	20.898989459146083	3.360205796047268	35.0	21.28	51.0	0.0	95.0	0.0	14.4	3.9000000000000004	14.0	0.0	0.0	0.4720659180206547	0.16995418820892097	-0.12500175091096544	0.09193724214775552	-0.016542749288759012	-0.043541715081450674	0.0	0.0
2019-11-22 01:01:52.000093	1574402512.000093	16971.0	4.0	40.0	10.0	2.0	0.0	64.0	0.0	2.0	31.0	0.0	0.0	130.0	2.91	2.0	408.0	19.0	11.0	22.0	1.0	1.0	52.0	93.0	0.0	1525.0	62.7	59.7993915530963	18.745786894816526	3.7908421966088164	35.0	21.25	51.0	0.0	95.0	0.0	16.3	3.9000000000000004	14.0	0.0	0.0				0.2197470347779616	0.06618980600375259	-0.05659638051570898	0.0	0.0
2019-11-22 01:01:56.000041	1574402516.000041	16971.0	4.0	40.0	10.0	2.0	0.0	64.0	0.0	2.0	31.0	0.0	0.0	130.0	2.91	2.0	409.0	19.0	11.0	22.0	1.0	1.0	56.0	41.0	0.0	1525.0	62.300000000000004	54.4332319138271	21.645780436990115	3.300001987257538	35.0	21.25	51.0	0.0	95.0	0.0	18.7	4.0	14.0	0.0	0.0	0.2654783058834438	0.14843162336156954	-0.10000129939813988	0.29398092548832816	0.14060268254787425	-0.11511777060631295	0.0	0.0
2019-11-22 01:01:59.000083	1574402519.000083	16971.0	4.0	40.0	10.0	2.0	0.0	64.0	0.0	2.0	31.0	0.0	0.0	130.0	2.91	2.0	410.0	19.0	11.0	22.0	1.0	1.0	59.0	83.0	0.0	1525.0	61.7	50.33472686672475	23.65125948514847	3.2457295894278504	35.0	21.23	51.0	0.0	95.0	0.0	21.8	3.4000000000000004	14.0	0.0	0.0	0.42386560844682986	0.2936079236947088	-0.19999720259446696	0.222964265552908	0.17219451483697681	-0.19962461107416213	0.0	0.0
2019-11-22 01:02:03.000005	1574402523.000005	16971.0	4.0	40.0	10.0	2.0	0.0	64.0	0.0	2.0	31.0	0.0	0.0	130.0	2.91	2.0	411.0	19.0	11.0	22.0	1.0	2.0	3.0	5.0	0.0	1525.0	61.0	48.226570418320854	24.20001839294058	3.3746877148697307	35.0	21.23	51.0	0.0	95.0	0.0	21.8	3.4000000000000004	14.0	0.0	0.0	0.3545674153208715	0.27901704274510386	-0.1750034109422797	0.19928105041182395	0.24261349275403765	-0.20830687958021601	0.0	0.0
2019-11-22 01:02:06.000022	1574402526.000022	16971.0	4.0	40.0	10.0	2.0	0.0	64.0	0.0	2.0	31.0	0.0	0.0	130.0	2.91	2.0	412.0	19.0	11.0	22.0	1.0	2.0	6.0	22.0	0.0	1525.0	60.2	47.26107447980758	24.53891118465197	3.3305473848681055	35.0	21.19	51.0	0.0	95.0	0.0	23.700000000000003	3.4000000000000004	14.0	0.0	0.0	0.493693966558713	0.3884988428664662	-0.2666651619890123	0.1769586831372544	0.16157289231973265	-0.20867157192527425	0.0	0.0
2019-11-22 01:02:09.000039	1574402529.000039	16971.0	4.0	40.0	10.0	2.0	0.0	64.0	0.0	2.0	31.0	0.0	0.0	130.0	2.91	2.0	413.0	19.0	11.0	22.0	1.0	2.0	9.0	39.0	0.0	1525.0	60.2	47.55526728714432	24.244760513208586	3.4776269341791335	35.0	21.19	51.0	0.0	95.0	0.0	24.900000000000002	3.2	14.0	0.0	0.0				0.05930510511832929	0.40053842840492915	-0.13567929789696515	0.0	0.0
2019-11-22 01:02:12.000054	1574402532.000054	16971.0	4.0	40.0	10.0	2.0	0.0	64.0	0.0	2.0	31.0	0.0	0.0	130.0	2.91	2.0	414.0	19.0	11.0	22.0	1.0	2.0	12.0	54.0	0.0	1525.0	59.300000000000004	47.59841354143589	24.639834784337037	3.339843390220662	35.0	21.19	51.0	0.0	95.0	0.0	24.900000000000002	3.6	14.0	0.0	0.0	0.4929388665527044	0.45011503927588	-0.2999985218120926	0.21391514669614195	0.23652875387737904	-0.22299654392654245	0.0	0.0
2019-11-22 01:02:15.000072	1574402535.000072	16971.0	4.0	40.0	10.0	2.0	0.0	64.0	0.0	2.0	31.0	0.0	0.0	130.0	2.91	2.0	415.0	19.0	11.0	22.0	1.0	2.0	15.0	72.0	0.0	1525.0	58.300000000000004	48.87758563777362	24.29343254957589	3.535517877122383	35.0	21.19	51.0	0.0	95.0	0.0	25.3	3.6	14.0	0.0	0.0	0.5343584855673499	0.4949946469230164	-0.3333313200330478	0.27917332161884234	0.26732817459301894	-0.3120447140476294	0.0	0.0
2019-11-22 01:02:18.000090	1574402538.00009	16971.0	4.0	40.0	10.0	2.0	0.0	64.0	0.0	2.0	31.0	0.0	0.0	130.0	2.91	2.0	416.0	19.0	11.0	22.0	1.0	2.0	18.0	90.0	0.0	1525.0	57.5	51.18507346500015	24.099979961910737	3.3164208308512757	35.0	21.19	51.0	0.0	95.0	0.0	25.3	3.4000000000000004	14.0	0.0	0.0	0.43440058789395747	0.3883989518776592	-0.26666507721894794	0.2752124940274444	0.26684945117701137	-0.31332962441767576	0.0	0.0
2019-11-22 01:02:22.000007	1574402542.000007	16971.0	4.0	40.0	10.0	2.0	0.0	64.0	0.0	2.0	31.0	0.0	0.0	130.0	2.91	1.99	417.0	19.0	11.0	22.0	1.0	2.0	22.0	7.0	0.0	1525.0	57.5	49.2350494443435	24.099979961910737	3.5949956909450815	35.0	21.13	51.0	0.0	95.0	0.0	25.400000000000002	3.5	14.0	0.0	0.0				0.22123902163587875	0.23934368555216515	-0.275762389552864	0.0	0.0
2019-11-22 01:02:25.000024	1574402545.000024	16971.0	4.0	40.0	10.0	2.0	0.0	64.0	0.0	2.0	31.0	0.0	0.0	130.0	2.91	1.99	418.0	19.0	11.0	22.0	1.0	2.0	25.0	24.0	0.0	1525.0	56.5	51.70731936748631	24.350644395985352	3.425330613885418	35.0	21.13	51.0	0.0	95.0	0.0	24.8	3.7	14.0	0.0	0.0	0.5642705257546283	0.48723713969230575	-0.3333314259956144	0.1783639333581433	0.21332106529121383	-0.29642103565710964	0.0	0.0
2019-11-22 01:02:28.000042	1574402548.000042	16971.0	4.0	40.0	10.0	2.0	0.0	64.0	0.0	2.0	31.0	0.0	0.0	130.0	2.91	1.99	419.0	19.0	11.0	22.0	1.0	2.0	28.0	42.0	0.0	1525.0	55.5	53.157257150156504	25.20960600049722	3.5142450665629323	35.0	21.13	51.0	0.0	95.0	0.0	24.8	3.4000000000000004	14.0	0.0	0.0	0.5818269593978801	0.4661312914015548	-0.3333313465236831	0.0936664482656296	0.09248788291913111	-0.2471974675890496	0.0	0.0
2019-11-22 01:02:31.000060	1574402551.00006	16971.0	4.0	40.0	10.0	2.0	0.0	64.0	0.0	2.0	31.0	0.0	0.0	130.0	2.91	1.99	420.0	19.0	11.0	22.0	1.0	2.0	31.0	60.0	0.0	1525.0	54.5	54.24406596019032	25.77203182658918	3.306994989909221	35.0	21.11	51.0	0.0	95.0	0.0	24.8	3.4000000000000004	14.0	0.0	0.0	0.581826913158707	0.46613125435699176	-0.3333313200330478	0.1334427168582003	0.113706338121434	-0.26521483742150687	0.0	0.0
2019-11-22 01:02:34.000078	1574402554.000078	16971.0	4.0	40.0	10.0	2.0	0.0	64.0	0.0	2.0	31.0	0.0	0.0	130.0	2.91	1.99	421.0	19.0	11.0	22.0	1.0	2.0	34.0	78.0	0.0	1525.0	54.5	53.67418888357596	25.48711369496669	3.378226563483312	35.0	21.06	51.0	0.0	95.0	0.0	0.1	3.8000000000000003	14.0	0.0	0.0				0.2507212458071648	0.2281319054756299	-0.39342685546993544	0.0	0.0
2019-11-22 01:02:37.000095	1574402557.000095	16971.0	4.0	40.0	10.0	2.0	0.0	64.0	0.0	2.0	31.0	0.0	0.0	130.0	2.91	1.99	422.0	19.0	11.0	22.0	1.0	2.0	37.0	95.0	0.0	1525.0	53.300000000000004	55.665168124286524	25.85055470302467	3.5022463162504205	35.0	21.06	51.0	0.0	95.0	0.0	0.6000000000000001	3.5	14.0	0.0	0.0	0.6770761613009898	0.5011929041234632	-0.3999977429835185	0.23907032987847965	0.16881980639884203	-0.33630083309330716	0.0	0.0
2019-11-22 01:02:41.000014	1574402561.000014	16971.0	4.0	40.0	10.0	2.0	0.0	64.0	0.0	2.0	31.0	0.0	0.0	130.0	2.91	1.99	423.0	19.0	11.0	22.0	1.0	2.0	41.0	14.0	0.0	1525.0	52.2	56.88875576213713	25.899984171093735	3.5887476370832188	35.0	21.06	51.0	0.0	95.0	0.0	1.0	3.5	14.0	0.0	0.0	0.4621809293218419	0.3321106886559171	-0.2750055567552892	0.24222504573368325	0.058107358568675715	-0.28568612514346303	0.0	0.0
2019-11-22 01:02:44.000034	1574402564.000034	16971.0	4.0	40.0	10.0	2.0	0.0	64.0	0.0	2.0	31.0	0.0	0.0	130.0	2.91	1.99	424.0	19.0	11.0	22.0	1.0	2.0	44.0	34.0	0.0	1525.0	50.7	58.329429715089404	25.81502392005679	3.584978361392022	35.0	21.06	51.0	0.0	95.0	0.0	1.0	3.4000000000000004	14.0	0.0	0.0	0.840306373087454	0.6038213836678997	-0.49999666216217503	0.36487296121862833	0.1978243499102828	-0.34735176515187505	0.0	0.0
2019-11-22 01:02:47.000051	1574402567.000051	16971.0	4.0	40.0	10.0	2.0	0.0	64.0	0.0	2.0	31.0	0.0	0.0	130.0	2.91	1.99	425.0	19.0	11.0	22.0	1.0	2.0	47.0	51.0	0.0	1525.0	50.7	57.09336471822282	25.883687639521092	3.516298902393171	35.0	21.06	51.0	0.0	95.0	0.0	1.1	3.8000000000000003	14.0	0.0	0.0				0.3867299408795338	0.1928083887442989	-0.36252155530001207	0.0	0.0
2019-11-22 01:02:50.000071	1574402570.000071	16971.0	4.0	40.0	10.0	2.0	0.0	64.0	0.0	2.0	31.0	0.0	0.0	130.0	2.91	1.99	426.0	19.0	11.0	22.0	1.0	2.0	50.0	71.0	0.0	1525.0	49.5	58.78251292905653	25.480258111632658	3.4629654109647197	35.0	21.0	51.0	0.0	95.0	0.0	1.1	3.6	14.0	0.0	0.0	0.6896009187242221	0.4512621964232205	-0.399997329729741	0.25294089931991154	0.07216853239970873	-0.2707814697916136	0.0	0.0
2019-11-22 01:02:54.000007	1574402574.000007	16971.0	4.0	40.0	10.0	2.0	0.0	64.0	0.0	2.0	31.0	0.0	0.0	130.0	2.91	1.99	427.0	19.0	11.0	22.0	1.0	2.0	54.0	7.0	0.0	1525.0	48.300000000000004	58.08677632368607	25.20145622450529	3.1985459150095754	35.0	21.0	51.0	0.0	95.0	0.0	1.0	3.7	14.0	0.0	0.0	0.5299409033998214	0.32347730897677457	-0.3000048101719569	0.08539981561803144	0.06303599635609872	-0.11767469845213177	0.0	0.0
2019-11-22 01:02:57.000029	1574402577.000029	16971.0	4.0	40.0	10.0	2.0	0.0	64.0	0.0	2.0	31.0	0.0	0.0	130.0	2.91	1.99	428.0	19.0	11.0	22.0	1.0	2.0	57.0	29.0	0.0	1524.0	47.0	56.086891318471736	25.459015098906317	2.8614738908759083	35.0	21.0	51.0	0.0	95.0	0.0	1.0	3.7	14.0	0.0	0.0	0.7686148673451588	0.46201300487582464	-0.43333013060076014	0.39691372425394267	0.2522811502702363	-0.38078697025658803	0.0	0.0
2019-11-22 01:03:00.000051	1574402580.000051	16971.0	4.0	40.0	10.0	2.0	0.0	64.0	0.0	2.0	31.0	0.0	0.0	130.0	2.91	1.99	429.0	19.0	11.0	22.0	1.0	3.0	0.0	51.0	0.0	1524.0	47.0	57.084391767454996	25.316497538646004	3.0752298191265584	35.0	21.0	51.0	0.0	95.0	0.0	0.30000000000000004	3.4000000000000004	14.0	0.0	0.0				0.19148554514787702	0.11825342369064602	-0.2107021921690919	0.0	0.0
2019-11-22 01:03:03.000074	1574402583.000074	16971.0	4.0	40.0	10.0	2.0	0.0	64.0	0.0	2.0	31.0	0.0	0.0	130.0	2.91	1.99	430.0	19.0	11.0	22.0	1.0	3.0	3.0	74.0	0.0	1524.0	46.0	55.13101505476787	25.578714946852614	2.8787047565314396	35.0	20.94	51.0	0.0	95.0	0.0	0.5	3.1	14.0	0.0	0.0	0.5929407568282612	0.382270727005787	-0.3333307902212253	0.11401059439882849	0.08853395653108621	-0.1476222303915557	0.0	0.0
2019-11-22 01:03:06.000099	1574402586.000099	16971.0	4.0	40.0	10.0	2.0	0.0	64.0	0.0	2.0	31.0	0.0	0.0	130.0	2.91	1.99	431.0	19.0	11.0	22.0	1.0	3.0	6.0	99.0	0.0	1524.0	44.800000000000004	53.61252940934329	26.04819295029799	3.208919875717291	35.0	20.98	51.0	0.0	95.0	0.0	0.7000000000000001	2.8000000000000003	14.0	0.0	0.0	0.6935984057340765	0.4713689897865288	-0.3999966621677442	0.24048174932090519	0.16410462667675266	-0.26939970257377976	0.0	0.0
2019-11-22 01:03:10.000032	1574402590.000032	16971.0	4.0	40.0	10.0	2.0	0.0	64.0	0.0	2.0	31.0	0.0	0.0	130.0	2.91	1.99	432.0	19.0	11.0	22.0	1.0	3.0	10.0	32.0	0.0	1524.0	43.5	52.20474410963102	26.050603352924206	2.254134456809866	35.0	20.94	51.0	0.0	95.0	0.0	0.7000000000000001	2.8000000000000003	14.0	0.0	0.0	0.5518829773553148	0.39964346345284263	-0.3250054434853576	0.40139514657680353	0.28321669912408504	-0.42232953678596036	0.0	0.0
2019-11-22 01:03:13.000059	1574402593.000059	16971.0	4.0	40.0	10.0	2.0	0.0	64.0	0.0	2.0	31.0	0.0	0.0	130.0	2.91	1.99	433.0	19.0	11.0	22.0	1.0	3.0	13.0	59.0	0.0	1524.0	43.5	53.34340381251114	26.192910331010207	3.25047087134862	35.0	20.94	51.0	0.0	95.0	0.0	0.9	3.0	14.0	0.0	0.0				0.4348994123767651	0.3242369890405367	-0.459286268085898	0.0	0.0
2019-11-22 01:03:16.000086	1574402596.000086	16971.0	4.0	40.0	10.0	2.0	0.0	64.0	0.0	2.0	31.0	0.0	0.0	130.0	2.91	1.99	434.0	19.0	11.0	22.0	1.0	3.0	16.0	86.0	0.0	1524.0	42.300000000000004	50.44111361866302	26.0647203395918	1.3499672101774212	35.0	20.94	51.0	0.0	95.0	0.0	1.4000000000000001	3.4000000000000004	14.0	0.0	0.0	0.6528979328827864	0.4848847968907004	-0.3999963760704287	0.4093110421073484	0.3740164157231255	-0.4787360353875847	0.0	0.0
2019-11-22 01:03:20.000015	1574402600.000015	16971.0	4.0	40.0	10.0	2.0	0.0	64.0	0.0	2.0	31.0	0.0	0.0	130.0	2.91	1.99	435.0	19.0	11.0	22.0	1.0	3.0	20.0	15.0	0.0	1524.0	41.0	46.52962353554996	26.1603482855279	0.08106783719334149	35.0	20.88	51.0	0.0	95.0	0.0	1.2000000000000002	1.9000000000000001	14.0	0.0	0.0	0.5236640586953979	0.4120829798103775	-0.3250057728123853	0.43886032190516494	0.380657826302582	-0.4994349178140114	0.0	0.0
2019-11-22 01:03:23.000055	1574402603.000055	16971.0	4.0	40.0	10.0	2.0	0.0	64.0	0.0	2.0	31.0	0.0	0.0	130.0	2.91	1.99	436.0	19.0	11.0	22.0	1.0	3.0	23.0	55.0	0.0	1524.0	39.5	42.94281374037699	26.449518714524338	0.5291000826186095	35.0	20.92	51.0	0.0	95.0	0.0	1.4000000000000001	1.9000000000000001	14.0	0.0	0.0	0.7506903985720004	0.6854745307471801	-0.49999332436891447	0.3598288703256355	0.4766643299542924	-0.4845650633603319	0.0	0.0
2019-11-22 01:03:26.000088	1574402606.000088	16971.0	4.0	40.0	10.0	2.0	0.0	64.0	0.0	2.0	31.0	0.0	0.0	130.0	2.91	1.99	437.0	19.0	11.0	22.0	1.0	3.0	26.0	88.0	0.0	1524.0	37.800000000000004	42.98840530048481	26.600024005184572	1.9845090466881927	35.0	20.88	51.0	0.0	95.0	0.0	1.4000000000000001	0.2	14.0	0.0	0.0	0.8507844801161182	0.77687298703161	-0.5666604519571949	0.3715448109824013	0.4302311990906553	-0.4713476092663126	0.0	0.0
2019-11-22 01:03:30.000020	1574402610.00002	16971.0	4.0	40.0	10.0	2.0	0.0	64.0	0.0	2.0	31.0	0.0	0.0	130.0	2.91	1.99	438.0	19.0	11.0	22.0	1.0	3.0	30.0	20.0	0.0	1524.0	37.800000000000004	42.13515728050617	26.600024005184572	0.8468450200500273	35.0	20.88	51.0	0.0	95.0	0.0	1.3	0.1	14.0	0.0	0.0				0.3884633632488519	0.43023769379231097	-0.48582583530897605	0.0	0.0
2019-11-22 01:03:33.000064	1574402613.000064	16971.0	4.0	40.0	10.0	2.0	0.0	64.0	0.0	2.0	31.0	0.0	0.0	130.0	2.91	1.99	439.0	19.0	11.0	22.0	1.0	3.0	33.0	64.0	0.0	1524.0	36.2	42.60696195992614	26.17419411204892	1.967246299527311	35.0	20.88	51.0	0.0	95.0	0.0	1.8	0.8	14.0	0.0	0.0	0.7140221037177449	0.7902239199629847	-0.533325534510744	0.40021417410517085	0.4346202715818684	-0.4904975375834407	0.0	0.0
2019-11-22 01:03:36.000097	1574402616.000097	16971.0	4.0	40.0	10.0	2.0	0.0	64.0	0.0	2.0	31.0	0.0	0.0	130.0	2.91	1.99	440.0	19.0	11.0	22.0	1.0	3.0	36.0	97.0	0.0	1524.0	34.5	42.30377062670609	25.04810813078478	1.9000025331671766	35.0	20.81	51.0	0.0	95.0	0.0	1.8	2.0	14.0	0.0	0.0	0.7717457190309914	0.8275959611843353	-0.5666604069235682	0.44023857066170874	0.4454071321410927	-0.5208353747006658	0.0	0.0
2019-11-22 01:03:40.000032	1574402620.000032	16971.0	4.0	40.0	10.0	2.0	0.0	64.0	0.0	2.0	31.0	0.0	0.0	130.0	2.91	1.99	441.0	19.0	11.0	22.0	1.0	3.0	40.0	32.0	0.0	1524.0	32.800000000000004	45.13621134000904	25.886324619633402	3.1681116537656684	35.0	20.81	51.0	0.0	95.0	0.0	1.8	2.0	14.0	0.0	0.0	0.5656989042884979	0.6326997933591129	-0.4250069157414424	0.41098944658828496	0.451763409397323	-0.48979332041460333	0.0	0.0
2019-11-22 01:03:43.000079	1574402623.000079	16971.0	4.0	40.0	10.0	2.0	0.0	64.0	0.0	2.0	31.0	0.0	0.0	130.0	2.91	1.99	442.0	19.0	11.0	22.0	1.0	3.0	43.0	79.0	0.0	1524.0	32.800000000000004	49.57770069258161	26.200640467911793	3.302623354600626	35.0	20.81	51.0	0.0	95.0	0.0	0.5	1.9000000000000001	14.0	0.0	0.0				0.44343060141763757	0.47278305768195644	-0.5185465090956569	0.0	0.0
2019-11-22 01:03:47.000016	1574402627.000016	16971.0	4.0	40.0	10.0	2.0	0.0	64.0	0.0	2.0	31.0	0.0	0.0	130.0	2.91	1.99	443.0	19.0	11.0	22.0	1.0	3.0	47.0	16.0	0.0	1524.0	31.3	46.35307985872632	26.295519016906773	3.6819908311748986	35.0	20.81	51.0	0.0	95.0	0.0	0.1	1.9000000000000001	14.0	0.0	0.0	0.5469814324118436	0.5950462469560042	-0.3750059009526888	0.46112144548601247	0.47033250948650296	-0.5218585469579082	0.0	0.0
2019-11-22 01:03:50.000057	1574402630.000057	16971.0	4.0	40.0	10.0	2.0	0.0	64.0	0.0	2.0	31.0	0.0	0.0	130.0	2.91	1.99	444.0	19.0	11.0	22.0	1.0	3.0	50.0	57.0	0.0	1524.0	29.6	49.80131532151173	25.931553656135282	2.930890800034619	35.0	20.81	51.0	0.0	95.0	0.0	1.5	3.8000000000000003	14.0	0.0	0.0	0.8277573362186587	0.7940681209189019	-0.5666589208178215	0.40216221342173175	0.4220452678375286	-0.517313585740489	0.0	0.0
2019-11-22 01:03:53.000099	1574402633.000099	16971.0	4.0	40.0	10.0	2.0	0.0	64.0	0.0	2.0	31.0	0.0	0.0	130.0	2.91	1.99	445.0	19.0	11.0	22.0	1.0	3.0	53.0	99.0	0.0	1524.0	28.0	50.13618106339986	25.400021199062575	2.1999975051197245	35.0	20.81	51.0	0.0	95.0	0.0	1.4000000000000001	3.4000000000000004	14.0	0.0	0.0	0.8256430058965574	0.7029257896178533	-0.5333258735852444	0.5016707075352017	0.3894211763980123	-0.5083656642358122	0.0	0.0
2019-11-22 01:03:57.000039	1574402637.000039	16971.0	4.0	40.0	10.0	2.0	0.0	64.0	0.0	2.0	31.0	0.0	0.0	130.0	2.91	1.99	446.0	19.0	11.0	22.0	1.0	3.0	57.0	39.0	0.0	1524.0	26.3	50.100002564034305	25.75593798050079	1.9152436859294182	35.0	20.81	51.0	0.0	95.0	0.0	1.4000000000000001	3.4000000000000004	14.0	0.0	0.0	0.6637831172106841	0.5532395448582508	-0.4250063584206081	0.44384884432215255	0.44136419308539376	-0.5202901617904849	0.0	0.0
2019-11-22 01:04:00.000082	1574402640.000082	16971.0	4.0	40.0	10.0	2.0	0.0	64.0	0.0	2.0	31.0	0.0	0.0	130.0	2.91	1.99	447.0	19.0	11.0	22.0	1.0	4.0	0.0	82.0	0.0	1524.0	26.3	53.79523195120164	25.800131665083747	2.19948289233142	35.0	20.81	51.0	0.0	95.0	0.0	0.6000000000000001	2.2	14.0	0.0	0.0				0.5760075571274426	0.4688287599804761	-0.5804962428364591	0.0	0.0
2019-11-22 01:04:04.000027	1574402644.000027	16971.0	4.0	40.0	10.0	2.0	0.0	64.0	0.0	2.0	31.0	0.0	0.0	130.0	2.91	1.99	448.0	19.0	11.0	22.0	1.0	4.0	4.0	27.0	0.0	1523.0	24.700000000000003	50.28361287142681	25.89502265249733	1.8198482502509263	35.0	20.78	51.0	0.0	95.0	0.0	0.6000000000000001	2.2	14.0	0.0	0.0	0.6462673211347951	0.5403633546912027	-0.4000055075450083	0.4756347319261027	0.4384764654457063	-0.5427172293522886	0.0	0.0
2019-11-22 01:04:07.000071	1574402647.000071	16971.0	4.0	40.0	10.0	2.0	0.0	64.0	0.0	2.0	31.0	0.0	0.0	130.0	2.91	1.99	449.0	19.0	11.0	22.0	1.0	4.0	7.0	71.0	0.0	1524.0	23.1	54.450686405891915	25.87230930526823	2.0192504725323044	35.0	20.81	51.0	0.0	95.0	0.0	1.1	1.8	14.0	0.0	0.0	0.8429829660107515	0.7048431640660047	-0.5333254921264619	0.5786089961201264	0.43360203849398427	-0.5933387749192877	0.0	0.0
2019-11-22 01:04:11.000032	1574402651.000032	16971.0	4.0	40.0	10.0	2.0	0.0	64.0	0.0	2.0	31.0	0.0	0.0	130.0	2.91	1.99	450.0	19.0	11.0	22.0	1.0	4.0	11.0	32.0	0.0	1524.0	21.200000000000003	55.86770558936517	25.821532717574755	1.9230895034443707	35.0	20.81	51.0	0.0	95.0	0.0	1.0	2.2	14.0	0.0	0.0	0.7931665593584419	0.5807227812090233	-0.47500464324721614	0.5577688360599045	0.4231330561233356	-0.576166071837023	0.0	0.0
2019-11-22 01:04:14.000079	1574402654.000079	16971.0	4.0	40.0	10.0	2.0	0.0	64.0	0.0	2.0	31.0	0.0	0.0	130.0	2.91	1.99	451.0	19.0	11.0	22.0	1.0	4.0	14.0	79.0	0.0	1524.0	19.5	56.72549803830102	25.82520403228861	1.5994122054426143	35.0	20.81	51.0	0.0	95.0	0.0	1.2000000000000002	2.2	14.0	0.0	0.0	0.9585193278021013	0.6565576365432072	-0.5666577949853261	0.39603253710640934	0.2481292513490259	-0.42616910279609954	0.0	0.0
2019-11-22 01:04:18.000038	1574402658.000038	16971.0	4.0	40.0	10.0	2.0	0.0	64.0	0.0	2.0	31.0	0.0	0.0	130.0	2.91	1.99	452.0	19.0	11.0	22.0	1.0	4.0	18.0	38.0	0.0	1524.0	17.5	57.30084612972518	25.73969294094913	1.6404822280265088	35.0	20.81	51.0	0.0	95.0	0.0	1.2000000000000002	1.7000000000000002	14.0	0.0	0.0	0.8517945104960264	0.5704420402791128	-0.500005126052003	0.5294190364010678	0.37969598854756903	-0.5305133741735916	0.0	0.0
2019-11-22 01:04:21.000084	1574402661.000084	16971.0	4.0	40.0	10.0	2.0	0.0	64.0	0.0	2.0	31.0	0.0	0.0	130.0	2.91	1.99	453.0	19.0	11.0	22.0	1.0	4.0	21.0	84.0	0.0	1523.0	17.5	56.94485952625651	25.882038638257292	1.4269228953315105	35.0	20.78	51.0	0.0	95.0	0.0	0.8	2.2	14.0	0.0	0.0				0.6343051961047603	0.3785925004535027	-0.5906688046569467	0.0	0.0
2019-11-22 01:04:25.000032	1574402665.000032	16971.0	4.0	40.0	10.0	2.0	0.0	64.0	0.0	2.0	31.0	0.0	0.0	130.0	2.91	1.99	454.0	19.0	11.0	22.0	1.0	4.0	25.0	32.0	0.0	1523.0	15.600000000000001	57.84887906937512	25.7140450529579	1.742077648905795	35.0	20.81	51.0	0.0	95.0	0.0	1.1	1.4000000000000001	14.0	0.0	0.0	0.8198512455562856	0.534454303163514	-0.4750061721411658	0.533880550998368	0.40320754568523737	-0.553581278917709	0.0	0.0
2019-11-22 01:04:28.000082	1574402668.000082	16971.0	4.0	40.0	10.0	2.0	0.0	64.0	0.0	2.0	31.0	0.0	0.0	130.0	2.91	1.99	455.0	19.0	11.0	22.0	1.0	4.0	28.0	82.0	0.0	1523.0	14.0	60.3304964275704	25.755081254171504	1.8652097689943103	35.0	20.78	51.0	0.0	95.0	0.0	0.9	1.7000000000000002	14.0	0.0	0.0	0.933473152231722	0.5972105679872158	-0.5333244325215957	0.5919620066235557	0.38883706622685676	-0.5933462047087724	0.0	0.0
2019-11-22 01:04:32.000032	1574402672.000032	16971.0	4.0	40.0	10.0	2.0	0.0	64.0	0.0	2.0	31.0	0.0	0.0	130.0	2.91	1.99	456.0	19.0	11.0	22.0	1.0	4.0	32.0	32.0	0.0	1523.0	12.0	60.0001403060998	25.751786699769227	1.3893520312812362	35.0	20.81	51.0	0.0	95.0	0.0	1.0	2.0	14.0	0.0	0.0	0.9014202793480749	0.5081315230642077	-0.5000062585660398	0.5763417975411802	0.3602780856601215	-0.5233649141851979	0.0	0.0
2019-11-22 01:04:35.000090	1574402675.00009	16971.0	4.0	40.0	10.0	2.0	0.0	64.0	0.0	2.0	31.0	0.0	0.0	130.0	2.91	1.99	457.0	19.0	11.0	22.0	1.0	4.0	35.0	90.0	0.0	1523.0	10.0	57.90348010163129	27.412786591537152	0.858083529320613	35.0	20.81	51.0	0.0	95.0	0.0	0.9	2.0	14.0	0.0	0.0	1.1996220827267055	0.692602132388083	-0.6666537923120235	0.5457991253095182	0.3569942974860352	-0.6165544472095041	0.0	0.0
2019-11-22 01:04:39.000048	1574402679.000048	16971.0	4.0	40.0	10.0	2.0	0.0	64.0	0.0	2.0	31.0	0.0	0.0	130.0	2.91	1.99	458.0	19.0	11.0	22.0	1.0	4.0	39.0	48.0	0.0	1523.0	10.0	54.29492103502853	26.074961795076774	3.0425578626856282	35.0	20.81	51.0	0.0	95.0	0.0	0.9	1.7000000000000002	14.0	0.0	0.0				0.5478100047791111	0.26870228467290497	-0.4944828418413234	0.0	0.0
2019-11-22 01:04:43.000022	1574402683.000022	16971.0	4.0	40.0	10.0	2.0	0.0	64.0	0.0	2.0	31.0	0.0	0.0	130.0	2.91	1.99	459.0	19.0	11.0	22.0	1.0	4.0	43.0	22.0	0.0	1523.0	8.1	57.96907602376193	18.693455781406538	4.34753813550347	35.0	20.81	51.0	0.0	95.0	0.0	1.0	1.1	14.0	0.0	0.0	0.8513279935946463	0.49151444627053315	-0.4750030860505331	0.632158817689238	0.1732019659782918	-0.6127620322759882	0.0	0.0
2019-11-22 01:04:47.000000	1574402687.0	16971.0	4.0	40.0	10.0	2.0	0.0	64.0	0.0	2.0	31.0	0.0	0.0	130.0	2.91	1.99	460.0	19.0	11.0	22.0	1.0	4.0	47.0	0.0	0.0	1523.0	5.800000000000001	58.199906913798756	18.299985497580927	4.400000739817401	35.0	20.81	51.0	0.0	95.0	0.0	3.1	0.8	14.0	0.0	0.0	0.9186680343465274	0.5877386588699627	-0.5750031531029988	0.2990048446651136	0.1645735587825573	-0.2895749412784805	0.0	0.0
2019-11-22 01:04:50.000071	1574402690.000071	16971.0	4.0	40.0	10.0	2.0	0.0	64.0	0.0	2.0	31.0	0.0	0.0	130.0	2.91	1.99	461.0	19.0	11.0	22.0	1.0	4.0	50.0	71.0	0.0	1523.0	3.8000000000000003	55.78244242190952	16.656084526198292	3.819802243807202	35.0	20.81	51.0	0.0	95.0	0.0	1.0	3.5	14.0	0.0	0.0	1.113178978472331	0.8150222481451509	-0.666650878432451	0.5845140227764681	0.15719669655812224	-0.48261636500318145	0.0	0.0
2019-11-22 01:04:54.000039	1574402694.000039	16971.0	4.0	40.0	10.0	2.0	0.0	64.0	0.0	2.0	31.0	0.0	0.0	130.0	2.91	1.99	462.0	19.0	11.0	22.0	1.0	4.0	54.0	39.0	0.0	1523.0	2.8000000000000003	48.77100192745314	10.641098378460804	3.1511463445640433	35.0	20.81	51.0	0.0	95.0	0.0	18.8	4.5	14.0	0.0	0.0	0.6428409920083129	0.3985783018455127	-0.2500019967715482	0.10888739809552668	0.21580950086686715	-0.16454420035838388	0.0	0.0
2019-11-22 01:04:58.000015	1574402698.000015	16971.0	4.0	40.0	10.0	2.0	0.0	64.0	0.0	2.0	31.0	0.0	0.0	130.0	2.91	1.99	463.0	19.0	11.0	22.0	1.0	4.0	58.0	15.0	0.0	1523.0	2.0	47.37658858687036	4.659716101865796	3.629039455630785	35.0	20.88	51.0	0.0	95.0	0.0	13.600000000000001	2.6	14.0	0.0	0.0	0.6603793034662798	0.5405141969069731	-0.20000120402107283	0.625749666630554	0.19796303128735496	-0.33693173337528237	0.0	0.0
2019-11-22 01:05:01.000082	1574402701.000082	16971.0	4.0	40.0	10.0	2.0	0.0	64.0	0.0	2.0	31.0	0.0	0.0	130.0	2.91	1.99	464.0	19.0	11.0	22.0	1.0	5.0	1.0	82.0	0.0	1523.0	1.1	43.17013480654725	0.13543809231170945	2.6588576207647976	35.0	20.84	51.0	0.0	95.0	0.0	6.9	2.6	14.0	0.0	0.0	1.8335515522923083	1.7830509730248272	-0.29999330058753765	0.10845440404869616	0.06340587585460211	-0.2359901208727877	0.0	0.0
2019-11-22 01:05:05.000048	1574402705.000048	16971.0	4.0	40.0	10.0	2.0	0.0	64.0	0.0	2.0	31.0	0.0	0.0	130.0	2.91	1.99	465.0	19.0	11.0	22.0	1.0	5.0	5.0	48.0	0.0	1523.0	0.8	49.271713205002754	-1.199708799993454	3.7244863524020975	35.0	20.88	51.0	0.0	95.0	0.0	6.9	4.1000000000000005	14.0	0.0	0.0	0.45840203190675183	0.4457764975334534	-0.07500063926526399	0.3505248749055708	0.19989601343293847	-0.12962598460977004	0.0	0.0
2019-11-22 01:05:09.000019	1574402709.000019	16971.0	4.0	40.0	10.0	2.0	0.0	64.0	0.0	2.0	31.0	0.0	0.0	130.0	2.91	1.99	466.0	19.0	11.0	22.0	1.0	5.0	9.0	19.0	0.0	1523.0	0.8	50.88564285850535	-3.533854220924856	3.4143803269769952	35.0	20.88	51.0	0.0	95.0	0.0	2.3000000000000003	3.2	14.0	0.0	0.0				0.16265831934749056	0.09198140995301674	-0.16865554058525578	0.0	0.0
2019-11-22 01:05:12.000095	1574402712.000095	16971.0	4.0	40.0	10.0	2.0	0.0	64.0	0.0	2.0	31.0	0.0	0.0	130.0	2.91	1.99	467.0	19.0	11.0	22.0	1.0	5.0	12.0	95.0	0.0	1523.0	0.8	50.534197518934754	-1.91727009255929	3.7658095581327986	35.0	20.88	51.0	0.0	95.0	0.0	0.5	2.5	14.0	0.0	0.0				0.19175408964270796	0.15704758873001662	-0.06344622903990313	0.0	0.0
2019-11-22 01:05:16.000075	1574402716.000075	16971.0	4.0	40.0	10.0	2.0	0.0	64.0	0.0	2.0	31.0	0.0	0.0	130.0	2.91	1.99	468.0	19.0	11.0	22.0	1.0	5.0	16.0	75.0	0.0	1524.0	0.6000000000000001	51.46404228811283	-3.0359725282113565	3.964030471818401	35.0	20.91	51.0	0.0	95.0	0.0	1.3	4.0	14.0	0.0	0.0	-1.6976845875008473	-1.4044468323493058	-0.050000247360499545	0.27044168505498944	0.08161085835730589	-0.10382178375852372	0.0	0.0
2019-11-22 01:05:20.000059	1574402720.000059	16971.0	4.0	40.0	10.0	2.0	0.0	64.0	0.0	2.0	31.0	0.0	0.0	130.0	2.91	1.99	469.0	19.0	11.0	22.0	1.0	5.0	20.0	59.0	0.0	1523.0	0.5	53.52367990983657	-2.4878091402827067	4.680138260975459	35.0	20.88	51.0	0.0	95.0	0.0	3.7	3.5	14.0	0.0	0.0	-0.3083738603259737	-0.2506086383247815	-0.025000101328306837	0.33448418721107565	0.026327251208245778	-0.15238833403369173	0.0	0.0
2019-11-22 01:05:24.000034	1574402724.000034	16971.0	4.0	40.0	10.0	2.0	0.0	64.0	0.0	2.0	31.0	0.0	0.0	130.0	2.91	1.99	470.0	19.0	11.0	22.0	1.0	5.0	24.0	34.0	0.0	1524.0	0.5	52.88819027907758	-4.608062275952365	3.89875844171355	35.0	20.94	51.0	0.0	95.0	0.0	1.9000000000000001	5.2	14.0	0.0	0.0				0.22951245808473703	0.003508436618794561	-0.06956811379068525	0.0	0.0
2019-11-22 01:05:28.000015	1574402728.000015	16971.0	4.0	40.0	10.0	2.0	0.0	64.0	0.0	2.0	31.0	0.0	0.0	130.0	2.91	1.99	471.0	19.0	11.0	22.0	1.0	5.0	28.0	15.0	0.0	1524.0	0.2	49.3437530451694	-6.413981339010216	3.357330519818835	35.0	20.94	51.0	0.0	95.0	0.0	3.4000000000000004	5.2	14.0	0.0	0.0	-1.0628953384660946	-0.7497901817001996	-0.07500035762957397	0.20925785522510754	-0.0847638791377265	0.044623254252831146	0.0	0.0
2019-11-22 01:05:31.000092	1574402731.000092	16971.0	4.0	40.0	10.0	2.0	0.0	64.0	0.0	2.0	31.0	0.0	0.0	130.0	2.91	1.99	472.0	19.0	11.0	22.0	1.0	5.0	31.0	92.0	0.0	1524.0	0.2	51.414241352335004	-7.584930682046623	3.972167919409813	35.0	20.94	51.0	0.0	95.0	0.0	3.4000000000000004	4.2	14.0	0.0	0.0				0.28027480587379433	0.056891021641191905	0.015474005590937409	0.0	0.0
2019-11-22 01:05:35.000084	1574402735.000084	16971.0	4.0	40.0	10.0	2.0	0.0	64.0	0.0	2.0	31.0	0.0	0.0	130.0	2.91	1.99	473.0	19.0	11.0	22.0	1.0	5.0	35.0	84.0	0.0	1524.0	0.2	54.81019487307188	-8.732651490291788	3.8183671967595285	35.0	20.94	51.0	0.0	95.0	0.0	6.0	3.8000000000000003	14.0	0.0	0.0				0.1670218216981138	-0.036136561585777424	-0.12258409355785432	0.0	0.0
2019-11-22 01:05:39.000061	1574402739.000061	16971.0	4.0	40.0	10.0	2.0	0.0	64.0	0.0	2.0	31.0	0.0	0.0	130.0	2.91	1.99	474.0	19.0	11.0	22.0	1.0	5.0	39.0	61.0	0.0	1524.0	0.2	52.01362436761753	-7.740296677719602	4.08900471947571	35.0	20.94	51.0	0.0	95.0	0.0	7.0	3.1	14.0	0.0	0.0				-0.2131282694629824	-0.01332000247325417	0.029965284744631393	0.0	0.0
2019-11-22 01:05:43.000037	1574402743.000037	16971.0	4.0	40.0	10.0	2.0	0.0	64.0	0.0	2.0	31.0	0.0	0.0	130.0	2.91	1.99	475.0	19.0	11.0	22.0	1.0	5.0	43.0	37.0	0.0	1524.0	0.1	54.45322372894592	-8.90125347079971	3.9518802242082667	35.0	21.0	51.0	0.0	95.0	0.0	7.9	4.2	14.0	0.0	0.0	-0.14569981334504903	-0.11424324668018528	-0.025000150502634096	0.24506797436109473	0.07726919854917351	-0.031814444802922746	0.0	0.0
2019-11-22 01:05:47.000015	1574402747.000015	16971.0	4.0	40.0	10.0	2.0	0.0	64.0	0.0	2.0	31.0	0.0	0.0	130.0	2.91	1.99	476.0	19.0	11.0	22.0	1.0	5.0	47.0	15.0	0.0	1524.0	0.0	48.82629587151654	-9.651830795798714	4.954310355827101	35.0	21.0	51.0	0.0	95.0	0.0	9.0	3.9000000000000004	14.0	0.0	0.0	-0.1322695641646249	-0.0926505540546471	-0.025000137091434744	-0.10624160023208745	-0.13209121386748815	-0.24865766346352336	0.0	0.0
2019-11-22 01:05:50.000091	1574402750.000091	16971.0	4.0	40.0	10.0	2.0	0.0	64.0	0.0	2.0	31.0	0.0	0.0	130.0	2.91	1.99	477.0	19.0	11.0	22.0	1.0	5.0	50.0	91.0	0.0	1524.0	0.0	47.53927230542546	-9.548231444676818	2.5980643405335657	35.0	21.0	51.0	0.0	95.0	0.0	10.100000000000001	5.4	14.0	0.0	0.0				-0.13350733364304812	0.02352764644415517	0.04885940765423451	0.0	0.0
2019-11-22 01:05:54.000070	1574402754.00007	16971.0	4.0	40.0	10.0	2.0	0.0	64.0	0.0	2.0	31.0	0.0	0.0	130.0	2.91	1.99	478.0	19.0	11.0	22.0	1.0	5.0	54.0	70.0	0.0	1524.0	0.0	46.990011410651135	-11.120462128467715	3.2127308251477453	35.0	21.03	51.0	0.0	95.0	0.0	9.1	3.2	14.0	0.0	0.0				0.2300568587202413	-0.0339744133437207	-0.07368569056285598	0.0	0.0
2019-11-22 01:05:58.000054	1574402758.000054	16971.0	4.0	40.0	10.0	2.0	0.0	64.0	0.0	2.0	31.0	0.0	0.0	130.0	2.91	1.99	479.0	19.0	11.0	22.0	1.0	5.0	58.0	54.0	0.0	1524.0	0.0	41.07768570978562	-11.73649163193627	3.5376544623972537	35.0	21.06	51.0	0.0	95.0	0.0	10.600000000000001	1.9000000000000001	14.0	0.0	0.0				-0.163846839626918	-0.08398265585235952	-0.009280445046179975	0.0	0.0
2019-11-22 01:06:02.000041	1574402762.000041	16971.0	4.0	40.0	10.0	2.0	0.0	64.0	0.0	2.0	31.0	0.0	0.0	130.0	2.91	1.99	480.0	19.0	11.0	22.0	1.0	6.0	2.0	41.0	0.0	1524.0	0.0	47.67669206322959	-1.0385354362680816	4.572965795187325	35.0	21.06	51.0	0.0	95.0	0.0	12.100000000000001	1.9000000000000001	14.0	0.0	0.0				0.17511070936691844	-0.08277764084165254	0.013896101672951546	0.0	0.0
2019-11-22 01:06:06.000022	1574402766.000022	16971.0	4.0	40.0	10.0	2.0	0.0	64.0	0.0	2.0	31.0	0.0	0.0	130.0	2.91	1.99	481.0	19.0	11.0	22.0	1.0	6.0	6.0	22.0	0.0	1524.0	0.0	35.7376909510626	2.4121982175794052	6.054711838670479	35.0	21.06	51.0	0.0	95.0	0.0	12.100000000000001	4.4	14.0	0.0	0.0				0.13019064066551664	-0.04072468957639085	-0.06972730270137324	0.0	0.0
2019-11-22 01:06:10.000005	1574402770.000005	16971.0	4.0	40.0	10.0	2.0	0.0	64.0	0.0	2.0	31.0	0.0	0.0	130.0	2.91	1.99	482.0	19.0	11.0	22.0	1.0	6.0	10.0	5.0	0.0	1524.0	0.0	28.307337233003455	-4.149399803018954	11.669211420025478	35.0	21.06	51.0	0.0	95.0	0.0	12.0	3.1	14.0	0.0	0.0				-0.15187191082547852	-0.05171308312021579	0.154167700042582	0.0	0.0
2019-11-22 01:06:13.000090	1574402773.00009	16971.0	4.0	40.0	10.0	2.0	0.0	64.0	0.0	2.0	31.0	0.0	0.0	130.0	2.91	1.99	483.0	19.0	11.0	22.0	1.0	6.0	13.0	90.0	0.0	1524.0	0.1	30.60361624849997	0.645787698942637	7.549406472605718	35.0	21.06	51.0	0.0	95.0	0.0	3.6	5.300000000000001	14.0	0.0	0.0	-0.425943421004258	-0.34246730306581813	0.03333239028207935	0.09632625177549724	-0.0007175836248311737	0.02340380936140291	0.0	0.0
2019-11-22 01:06:17.000074	1574402777.000074	16971.0	4.0	40.0	10.0	2.0	0.0	64.0	0.0	2.0	31.0	0.0	0.0	130.0	2.91	1.99	484.0	19.0	11.0	22.0	1.0	6.0	17.0	74.0	0.0	1524.0	0.0	24.6971036106306	-1.9363520888743497	12.093639307428933	35.0	21.1	51.0	0.0	95.0	0.0	2.1	6.5	14.0	0.0	0.0	0.35579696807738015	0.5854133539972318	-0.025000099838178705	-0.025859951003486797	-0.09125206394157832	0.07352770743399638	0.0	0.0
2019-11-22 01:06:21.000068	1574402781.000068	16971.0	4.0	40.0	10.0	2.0	0.0	64.0	0.0	2.0	31.0	0.0	0.0	130.0	2.91	1.99	485.0	19.0	11.0	22.0	1.0	6.0	21.0	68.0	0.0	1524.0	0.0	127.14583568669391	3.3459709828587787	8.025529098441993	35.0	21.13	51.0	0.0	95.0	0.0	5.1000000000000005	12.8	14.0	0.0	0.0				0.022558863889670194	-0.051499175154231705	-0.030148509390036143	0.0	0.0
2019-11-22 01:06:25.000053	1574402785.000053	16971.0	4.0	40.0	10.0	2.0	0.0	64.0	0.0	2.0	31.0	0.0	0.0	130.0	2.91	1.99	486.0	19.0	11.0	22.0	1.0	6.0	25.0	53.0	0.0	1524.0	0.0	332.52530336548597	-1.2071515957717056	2.785695599303352	35.0	21.13	51.0	0.0	95.0	0.0	6.1000000000000005	11.600000000000001	14.0	0.0	0.0				0.03423269036603825	-0.1136077678179918	-0.16542187884834403	0.0	0.0
2019-11-22 01:06:29.000039	1574402789.000039	16971.0	4.0	40.0	10.0	2.0	0.0	64.0	0.0	2.0	31.0	0.0	0.0	130.0	2.91	1.99	487.0	19.0	11.0	22.0	1.0	6.0	29.0	39.0	0.0	1524.0	0.0	314.9650402780286	-1.0438308638595208	4.496633519551135	35.0	21.19	51.0	0.0	95.0	0.0	1.7000000000000002	1.8	14.0	0.0	0.0				-0.160718263671694	-0.016064360899587987	0.06454127385823455	0.0	0.0
2019-11-22 01:06:33.000024	1574402793.000024	16971.0	4.0	40.0	10.0	2.0	0.0	64.0	0.0	2.0	31.0	0.0	0.0	130.0	2.91	1.99	488.0	19.0	11.0	22.0	1.0	6.0	33.0	24.0	0.0	1524.0	0.0	302.22975440208387	-1.4265846226339503	4.395360714998043	35.0	21.16	51.0	0.0	95.0	0.0	0.5	4.3	14.0	0.0	0.0				0.1938320228239719	0.01970416688828086	0.07632098489410372	0.0	0.0
2019-11-22 01:06:37.000011	1574402797.000011	16971.0	4.0	40.0	10.0	2.0	0.0	64.0	0.0	2.0	31.0	0.0	0.0	130.0	2.91	1.99	489.0	19.0	11.0	22.0	1.0	6.0	37.0	11.0	0.0	1524.0	0.0	287.31706771069355	0.31555845262123045	3.3245308461643055	35.0	21.19	51.0	0.0	95.0	0.0	1.6	4.3	14.0	0.0	0.0				0.24611548667347136	0.024129015207155324	0.07055464438726353	0.0	0.0
2019-11-22 01:06:41.000008	1574402801.000008	16971.0	4.0	40.0	10.0	2.0	0.0	64.0	0.0	2.0	31.0	0.0	0.0	130.0	2.91	1.99	490.0	19.0	11.0	22.0	1.0	6.0	41.0	8.0	0.0	1524.0	0.0	283.07282698429873	0.1849644416343958	5.292567545066561	35.0	21.19	51.0	0.0	95.0	0.0	1.6	4.9	14.0	0.0	0.0				-0.10756334264279799	-0.08113389572519937	0.02955365094130527	0.0	0.0
2019-11-22 01:06:45.000007	1574402805.000007	16971.0	4.0	40.0	10.0	2.0	0.0	64.0	0.0	2.0	31.0	0.0	0.0	130.0	2.91	1.99	491.0	19.0	11.0	22.0	1.0	6.0	45.0	7.0	0.0	1524.0	0.0	284.2002444141763	-0.20000008571513594	6.199976301110638	35.0	21.19	51.0	0.0	95.0	0.0	1.3	4.2	14.0	0.0	0.0				-0.2852140405398625	-0.053517740420999896	-0.0013425867406564942	0.0	0.0
2019-11-22 01:06:49.000013	1574402809.000013	16971.0	4.0	40.0	10.0	2.0	0.0	64.0	0.0	2.0	31.0	0.0	0.0	130.0	2.91	1.99	492.0	19.0	11.0	22.0	1.0	6.0	49.0	13.0	0.0	1524.0	0.0	284.2002444141763	-0.20000008571513597	6.199976301110638	35.0	21.19	51.0	0.0	95.0	0.0	1.2000000000000002	2.9000000000000004	14.0	0.0	0.0				-0.10140355858118845	-0.09179058970603865	0.04903882083094121	0.0	0.0
2019-11-22 01:06:53.000005	1574402813.000005	16971.0	4.0	40.0	10.0	2.0	0.0	64.0	0.0	2.0	31.0	0.0	0.0	130.0	2.91	1.99	493.0	19.0	11.0	22.0	1.0	6.0	53.0	5.0	0.0	1524.0	0.0	284.2002444141763	-0.20000008571513594	6.199976301110638	35.0	21.19	51.0	0.0	95.0	0.0	0.2	6.300000000000001	14.0	0.0	0.0				-0.2152467448980015	-0.04045472896940549	-0.049185909718400284	0.0	0.0
2019-11-22 01:06:56.000096	1574402816.000096	16971.0	4.0	40.0	10.0	2.0	0.0	64.0	0.0	2.0	31.0	0.0	0.0	130.0	2.91	1.99	494.0	19.0	11.0	22.0	1.0	6.0	56.0	96.0	0.0	1524.0	0.0	284.2002444141763	-0.20000008571513597	6.199976301110638	35.0	21.25	51.0	0.0	95.0	0.0	0.2	6.300000000000001	14.0	0.0	0.0				-0.21087623063461405	-0.014261323072392224	0.010762435484681317	0.0	0.0
2019-11-22 01:07:00.000083	1574402820.000083	16971.0	4.0	40.0	10.0	2.0	0.0	64.0	0.0	2.0	31.0	0.0	0.0	130.0	2.91	1.99	495.0	19.0	11.0	22.0	1.0	7.0	0.0	83.0	0.0	1524.0	0.0	284.2002444141763	-0.20000008571513594	6.199976301110638	35.0	21.25	51.0	0.0	95.0	0.0	0.2	6.300000000000001	14.0	0.0	0.0				-0.048010574746772935	0.03803691227202343	0.051119252902354945	0.0	0.0
2019-11-22 01:07:04.000077	1574402824.000077	16971.0	4.0	40.0	10.0	2.0	0.0	64.0	0.0	2.0	31.0	0.0	0.0	130.0	2.91	1.99	496.0	19.0	11.0	22.0	1.0	7.0	4.0	77.0	0.0	1524.0	0.0	284.2002444141763	-0.20000008571513597	6.199976301110638	35.0	21.25	51.0	0.0	95.0	0.0	0.2	6.300000000000001	14.0	0.0	0.0				-0.2594608773897102	-0.012446236101347416	-0.12986202027949245	0.0	0.0
2019-11-22 01:07:08.000061	1574402828.000061	16971.0	4.0	40.0	10.0	2.0	0.0	64.0	0.0	2.0	31.0	0.0	0.0	130.0	2.91	1.99	497.0	19.0	11.0	22.0	1.0	7.0	8.0	61.0	0.0	1524.0	0.0	284.2002444141763	-0.20000008571513594	6.199976301110638	35.0	21.25	51.0	0.0	95.0	0.0	0.2	6.300000000000001	14.0	0.0	0.0				-0.4375795464658073	-0.06584204701643871	-0.022868435877063997	0.0	0.0
2019-11-22 01:07:12.000063	1574402832.000063	16971.0	4.0	40.0	10.0	2.0	0.0	64.0	0.0	2.0	31.0	0.0	0.0	130.0	2.91	1.99	498.0	19.0	11.0	22.0	1.0	7.0	12.0	63.0	0.0	1524.0	0.0	284.2002444141763	-0.20000008571513594	6.199976301110638	35.0	21.25	51.0	0.0	95.0	0.0	0.2	6.300000000000001	14.0	0.0	0.0				-0.1747961953855116	-0.061994468626758545	0.07744660056087618	0.0	0.0
2019-11-22 01:07:16.000056	1574402836.000056	16971.0	4.0	40.0	10.0	2.0	0.0	64.0	0.0	2.0	31.0	0.0	0.0	130.0	2.91	1.99	499.0	19.0	11.0	22.0	1.0	7.0	16.0	56.0	0.0	1525.0	0.0	284.2002444141763	-0.20000008571513592	6.199976301110638	35.0	21.25	51.0	0.0	95.0	0.0	0.2	6.300000000000001	14.0	0.0	0.0				-0.32994034481426227	0.041709237185234616	-0.07932659325391174	0.0	0.0
2019-11-22 01:07:20.000047	1574402840.000047	16971.0	4.0	40.0	10.0	2.0	0.0	64.0	0.0	2.0	31.0	0.0	0.0	130.0	2.91	1.99	500.0	19.0	11.0	22.0	1.0	7.0	20.0	47.0	0.0	1525.0	0.0	284.2002444141763	-0.20000008571513594	6.199976301110638	35.0	21.31	51.0	0.0	95.0	0.0	0.2	6.300000000000001	14.0	0.0	0.0				-0.5041363313990143	0.03279303143401674	-0.03946107516161933	0.0	0.0
2019-11-22 01:07:24.000041	1574402844.000041	16971.0	4.0	40.0	10.0	2.0	0.0	64.0	0.0	2.0	31.0	0.0	0.0	130.0	2.91	1.99	501.0	19.0	11.0	22.0	1.0	7.0	24.0	41.0	0.0	1525.0	0.0	284.2002444141763	-0.20000008571513592	6.199976301110638	35.0	21.31	51.0	0.0	95.0	0.0	0.2	6.300000000000001	14.0	0.0	0.0				-0.22399851263350434	0.11026388992022484	-0.0029224848397104916	0.0	0.0
2019-11-22 01:07:28.000031	1574402848.000031	16971.0	4.0	40.0	10.0	2.0	0.0	64.0	0.0	2.0	31.0	0.0	0.0	130.0	2.91	1.99	502.0	19.0	11.0	22.0	1.0	7.0	28.0	31.0	0.0	1525.0	0.0	284.2002444141763	-0.20000008571513594	6.199976301110638	35.0	21.31	51.0	0.0	95.0	0.0	0.2	6.300000000000001	14.0	0.0	0.0				-0.22070454386036012	0.009603962941278639	-0.14424031411229296	0.0	0.0
2019-11-22 01:07:32.000023	1574402852.000023	16971.0	4.0	40.0	10.0	2.0	0.0	64.0	0.0	2.0	31.0	0.0	0.0	130.0	2.91	1.99	503.0	19.0	11.0	22.0	1.0	7.0	32.0	23.0	0.0	1525.0	0.0	284.2002444141763	-0.20000008571513594	6.199976301110638	35.0	21.31	51.0	0.0	95.0	0.0	0.2	6.300000000000001	14.0	0.0	0.0				-0.44086696923979646	-0.05728649045468594	-0.05067122896379735	0.0	0.0
2019-11-22 01:07:36.000018	1574402856.000018	16971.0	4.0	40.0	10.0	2.0	0.0	64.0	0.0	2.0	31.0	0.0	0.0	130.0	2.91	1.99	504.0	19.0	11.0	22.0	1.0	7.0	36.0	18.0	0.0	1525.0	0.0	284.2002444141763	-0.20000008571513592	6.199976301110638	35.0	21.31	51.0	0.0	95.0	0.0	0.2	6.300000000000001	14.0	0.0	0.0				-0.2393833644981192	-0.006328881830310967	0.10048656654667114	0.0	0.0
2019-11-22 01:07:40.000026	1574402860.000026	16971.0	4.0	40.0	10.0	2.0	0.0	64.0	0.0	2.0	31.0	0.0	0.0	130.0	2.91	1.99	505.0	19.0	11.0	22.0	1.0	7.0	40.0	26.0	0.0	1525.0	0.0	284.2002444141763	-0.20000008571513597	6.199976301110638	35.0	21.35	51.0	0.0	95.0	0.0	0.2	6.300000000000001	14.0	0.0	0.0				-0.32690672951562977	0.026976416259456883	-0.0358784498437628	0.0	0.0
2019-11-22 01:07:44.000023	1574402864.000023	16971.0	4.0	40.0	10.0	2.0	0.0	64.0	0.0	2.0	31.0	0.0	0.0	130.0	2.91	1.99	506.0	19.0	11.0	22.0	1.0	7.0	44.0	23.0	0.0	1525.0	0.0	284.20024441417627	-0.20000008571513592	6.199976301110638	35.0	21.38	51.0	0.0	95.0	0.0	0.2	6.300000000000001	14.0	0.0	0.0				-0.46092093610478996	0.015980008441003057	-0.049744647857931534	0.0	0.0
2019-11-22 01:07:48.000015	1574402868.000015	16971.0	4.0	40.0	10.0	2.0	0.0	64.0	0.0	2.0	31.0	0.0	0.0	130.0	2.91	1.99	507.0	19.0	11.0	22.0	1.0	7.0	48.0	15.0	0.0	1525.0	0.2	284.2002444141763	-0.20000008571513594	6.199976301110638	35.0	21.38	51.0	0.0	95.0	0.0	0.2	6.300000000000001	14.0	0.0	0.0	-13.886865723591145	3.5113384517461728	0.050000098347857326	-0.3092204641844941	-0.03194425492521816	-0.030923601129213198	0.0	0.0
2019-11-22 01:07:52.000005	1574402872.000005	16971.0	4.0	40.0	10.0	2.0	0.0	64.0	0.0	2.0	31.0	0.0	0.0	130.0	2.91	1.99	508.0	19.0	11.0	22.0	1.0	7.0	52.0	5.0	0.0	1525.0	1.0	284.2002444141763	-0.20000008571513594	6.199976301110638	35.0	21.38	51.0	0.0	95.0	0.0	0.2	6.300000000000001	14.0	0.0	0.0	-55.54749269242032	14.045361341518474	0.20000050068026953	-0.48476434295455056	-0.0393809166663312	-0.1706771080208544	0.0	0.0
2019-11-22 01:07:55.000095	1574402875.000095	16971.0	4.0	40.0	10.0	2.0	0.0	64.0	0.0	2.0	31.0	0.0	0.0	130.0	2.91	1.99	509.0	19.0	11.0	22.0	1.0	7.0	55.0	95.0	0.0	1525.0	1.6	284.2002444141763	-0.20000008571513594	6.199976301110638	35.0	21.38	51.0	0.0	95.0	0.0	0.2	6.300000000000001	14.0	0.0	0.0	-55.545689415807594	14.044905377254441	0.19999400792590874	-0.6874775151579751	0.011592209225068678	-0.1186856639931655	0.0	0.0
2019-11-22 01:07:59.000080	1574402879.00008	16971.0	4.0	40.0	10.0	2.0	0.0	64.0	0.0	2.0	31.0	0.0	0.0	130.0	2.91	1.99	510.0	19.0	11.0	22.0	1.0	7.0	59.0	80.0	0.0	1525.0	2.5	284.2002444141763	-0.20000008571513594	6.199976301110638	35.0	21.38	51.0	0.0	95.0	0.0	0.2	6.300000000000001	14.0	0.0	0.0	-62.491003774240966	15.801050345575293	0.22500083148786734	-0.6721925202193637	0.04224446853244941	-0.16213457570657575	0.0	0.0
2019-11-22 01:08:03.000069	1574402883.000069	16971.0	4.0	40.0	10.0	2.0	0.0	64.0	0.0	2.0	31.0	0.0	0.0	130.0	2.91	1.99	511.0	19.0	11.0	22.0	1.0	8.0	3.0	69.0	0.0	1525.0	3.5	267.67577846007606	-18.362520858668613	4.063226387241944	35.0	21.41	51.0	0.0	95.0	0.0	0.2	6.300000000000001	14.0	0.0	0.0	-69.43438655863693	17.55670690921758	0.2500007003565381	-0.6587523411123689	0.05837460823281655	-0.17753523084908648	0.0	0.0
2019-11-22 01:08:07.000068	1574402887.000068	16971.0	4.0	40.0	10.0	2.0	0.0	64.0	0.0	2.0	31.0	0.0	0.0	130.0	2.91	1.99	512.0	19.0	11.0	22.0	1.0	8.0	7.0	68.0	0.0	1525.0	4.6000000000000005	268.7408122249808	-24.006707189475723	1.5066878425570736	35.0	21.41	51.0	0.0	95.0	0.0	0.2	6.300000000000001	14.0	0.0	0.0	-76.37762945810893	19.312328102509063	0.275000065565125	-0.6582903626321298	0.08026920829972274	-0.16121306604799382	0.0	0.0
2019-11-22 01:08:11.000048	1574402891.000048	16971.0	4.0	40.0	10.0	2.0	0.0	64.0	0.0	2.0	31.0	0.0	0.0	130.0	2.91	1.99	513.0	19.0	11.0	22.0	1.0	8.0	11.0	48.0	0.0	1525.0	6.2	272.3670798031097	-21.126231068041204	5.517399852815994	35.0	21.44	51.0	0.0	95.0	0.0	0.2	6.300000000000001	14.0	0.0	0.0	-111.09526350087296	28.090793005566006	0.4000020027260916	-0.7384803394700472	0.07681153814908716	-0.17826041575003457	0.0	0.0
2019-11-22 01:08:15.000025	1574402895.000025	16971.0	4.0	40.0	10.0	2.0	0.0	64.0	0.0	2.0	31.0	0.0	0.0	130.0	2.91	1.99	514.0	19.0	11.0	22.0	1.0	8.0	15.0	25.0	0.0	1525.0	6.2	275.58851174690943	-21.098809330370425	0.3224966372666869	35.0	21.44	51.0	0.0	95.0	0.0	0.9	3.2	14.0	0.0	0.0				-0.6742761896695303	-0.1024381194834324	0.1745252180099989	0.0	0.0
2019-11-22 01:08:19.000000	1574402899.0	16971.0	4.0	40.0	10.0	2.0	0.0	64.0	0.0	2.0	31.0	0.0	0.0	130.0	2.91	1.99	515.0	19.0	11.0	22.0	1.0	8.0	19.0	0.0	0.0	1525.0	7.4	275.60014790926266	-21.099972946605746	0.3000001285727039	35.0	21.44	51.0	0.0	95.0	0.0	24.3	1.1	14.0	0.0	0.0	-0.6866395158193196	0.007190735047908599	0.3000018775580611	-0.6843635994523337	-0.07851446377342369	0.1393662180121772	0.0	0.0
2019-11-22 01:08:22.000068	1574402902.000068	16971.0	4.0	40.0	10.0	2.0	0.0	64.0	0.0	2.0	31.0	0.0	0.0	130.0	2.91	1.99	516.0	19.0	11.0	22.0	1.0	8.0	22.0	68.0	0.0	1525.0	8.5	281.35256306794423	-22.12723366132257	0.5465391687047508	35.0	21.44	51.0	0.0	95.0	0.0	21.400000000000002	6.2	14.0	0.0	0.0	-0.9647561322451184	0.04364059202689945	0.36665836194092793	-0.6863000921682322	0.0016420289645281833	0.09279271108635462	0.0	0.0
2019-11-22 01:08:26.000035	1574402906.000035	16971.0	4.0	40.0	10.0	2.0	0.0	64.0	0.0	2.0	31.0	0.0	0.0	130.0	2.91	2.0	517.0	19.0	11.0	22.0	1.0	8.0	26.0	35.0	0.0	1525.0	9.600000000000001	296.76090050544195	-24.180645369448822	0.9967716529931578	35.0	21.44	51.0	0.0	95.0	0.0	21.700000000000003	0.30000000000000004	14.0	0.0	0.0	-0.7096645457528215	0.06945816861884765	0.27500226201487565	-0.694912176060876	-0.021799985812344422	0.12370055853115508	0.0	0.0
2019-11-22 01:08:30.000012	1574402910.000012	16971.0	4.0	40.0	10.0	2.0	0.0	64.0	0.0	2.0	31.0	0.0	0.0	130.0	2.91	2.0	518.0	19.0	11.0	22.0	1.0	8.0	30.0	12.0	0.0	1525.0	10.8	313.765267459729	-25.298770948787748	1.210833400448243	35.0	21.44	51.0	0.0	95.0	0.0	24.3	0.30000000000000004	14.0	0.0	0.0	-0.6468890341462897	0.23034682366405018	0.3000017345051911	-0.6442279695412163	0.2071732074732828	0.16245179397603945	0.0	0.0
2019-11-22 01:08:33.000064	1574402913.000064	16971.0	4.0	40.0	10.0	2.0	0.0	64.0	0.0	2.0	31.0	0.0	0.0	130.0	2.91	2.0	519.0	19.0	11.0	22.0	1.0	8.0	33.0	64.0	0.0	1525.0	12.100000000000001	337.12543296728694	-26.732130426669848	1.2139937289143439	35.0	21.44	51.0	0.0	95.0	0.0	24.3	0.9	14.0	0.0	0.0	-0.8183835650649566	0.5603589219807208	0.4333258259272536	-0.6091794535974991	0.3097725888949602	0.12837186796166336	0.0	0.0
2019-11-22 01:08:37.000025	1574402917.000025	16971.0	4.0	40.0	10.0	2.0	0.0	64.0	0.0	2.0	31.0	0.0	0.0	130.0	2.91	2.0	520.0	19.0	11.0	22.0	1.0	8.0	37.0	25.0	0.0	1525.0	12.100000000000001	17.769203594799666	-26.99494362627757	0.630380499154388	35.0	21.44	51.0	0.0	95.0	0.0	0.0	1.1	14.0	0.0	0.0				-0.6040025128359439	0.3544985779303959	0.1810765659415724	0.0	0.0
2019-11-22 01:08:40.000067	1574402920.000067	16971.0	4.0	40.0	10.0	2.0	0.0	64.0	0.0	2.0	31.0	0.0	0.0	130.0	2.91	2.0	521.0	19.0	11.0	22.0	1.0	8.0	40.0	67.0	0.0	1525.0	13.5	258.99769352538226	-26.923819142306733	1.0572089210126074	35.0	21.5	51.0	0.0	95.0	0.0	0.9	1.3	14.0	0.0	0.0	-0.6063974512783603	0.7566370745651892	0.46666013938708795	-0.5056028004068361	0.5056803944681116	0.1630219214441426	0.0	0.0
2019-11-22 01:08:44.000008	1574402924.000008	16971.0	4.0	40.0	10.0	2.0	0.0	64.0	0.0	2.0	31.0	0.0	0.0	130.0	2.91	2.0	522.0	19.0	11.0	22.0	1.0	8.0	44.0	8.0	0.0	1525.0	14.8	7.049181637537923	-26.970960953784694	0.48379954652717905	35.0	21.5	51.0	0.0	95.0	0.0	2.1	1.2000000000000002	14.0	0.0	0.0	-0.22225371830905394	0.6008298718599603	0.3250047848333035	-0.3089826781057004	0.6761302520664471	0.2248768259985714	0.0	0.0
2019-11-22 01:08:47.000050	1574402927.00005	16971.0	4.0	40.0	10.0	2.0	0.0	64.0	0.0	2.0	31.0	0.0	0.0	130.0	2.91	2.0	523.0	19.0	11.0	22.0	1.0	8.0	47.0	50.0	0.0	1525.0	16.3	35.649152152931094	-26.668485674300708	0.37363744726358505	35.0	21.5	51.0	0.0	95.0	0.0	2.2	0.6000000000000001	14.0	0.0	0.0	0.01027587302803226	0.9812377223718003	0.4999930064861662	-0.02937191879493587	0.7349751446364147	0.19665916493513647	0.0	0.0
2019-11-22 01:08:50.000081	1574402930.000081	16971.0	4.0	40.0	10.0	2.0	0.0	64.0	0.0	2.0	31.0	0.0	0.0	130.0	2.91	2.0	524.0	19.0	11.0	22.0	1.0	8.0	50.0	81.0	0.0	1525.0	18.0	60.68331895158679	-26.325760760796136	0.6742574763939077	35.0	21.5	51.0	0.0	95.0	0.0	2.2	0.6000000000000001	14.0	0.0	0.0	0.4307904947318441	1.0253109839158867	0.5666608122264868	0.23025053104499718	0.7050979992519574	0.22021921897142274	0.0	0.0
2019-11-22 01:08:54.000011	1574402934.000011	16971.0	4.0	40.0	10.0	2.0	0.0	64.0	0.0	2.0	31.0	0.0	0.0	130.0	2.91	2.0	525.0	19.0	11.0	22.0	1.0	8.0	54.0	11.0	0.0	1525.0	18.0	76.76539457992757	-26.969170310487485	0.8911916282282357	35.0	21.5	51.0	0.0	95.0	0.0	2.1	0.2	14.0	0.0	0.0				0.25791044924211726	0.7221483750110556	0.1774849983537235	0.0	0.0
2019-11-22 01:08:57.000050	1574402937.00005	16971.0	4.0	40.0	10.0	2.0	0.0	64.0	0.0	2.0	31.0	0.0	0.0	130.0	2.91	2.0	526.0	19.0	11.0	22.0	1.0	8.0	57.0	50.0	0.0	1526.0	19.3	66.52815964497617	-26.47152468260152	0.7490019259067537	35.0	21.52	51.0	0.0	95.0	0.0	1.7000000000000002	0.5	14.0	0.0	0.0	0.6147226550544634	0.6149372712005725	0.43332768553571505	0.48968826873450627	0.578704917986598	0.2289105007681543	0.0	0.0
2019-11-22 01:09:00.000072	1574402940.000072	16971.0	4.0	40.0	10.0	2.0	0.0	64.0	0.0	2.0	31.0	0.0	0.0	130.0	2.91	2.0	527.0	19.0	11.0	22.0	1.0	9.0	0.0	72.0	0.0	1525.0	21.0	82.26989696635567	-27.21406292848334	1.0605525851828068	35.0	21.5	51.0	0.0	95.0	0.0	1.5	0.7000000000000001	14.0	0.0	0.0	1.0220365745626414	0.5207536450537763	0.5666625235118734	0.5835107435442538	0.235831763803628	0.2451073057860614	0.0	0.0
2019-11-22 01:09:03.000094	1574402943.000094	16971.0	4.0	40.0	10.0	2.0	0.0	64.0	0.0	2.0	31.0	0.0	0.0	130.0	2.91	2.0	528.0	19.0	11.0	22.0	1.0	9.0	3.0	94.0	0.0	1525.0	22.6	90.99721881506238	-24.901592070464336	2.7823136626032334	35.0	21.54	51.0	0.0	95.0	0.0	1.5	0.7000000000000001	14.0	0.0	0.0	1.0535434279503553	0.23568792987720338	0.5333294338935286	0.4353042360737732	0.022517420555456316	0.32366369556648983	0.0	0.0
2019-11-22 01:09:07.000013	1574402947.000013	16971.0	4.0	40.0	10.0	2.0	0.0	64.0	0.0	2.0	31.0	0.0	0.0	130.0	2.91	2.0	529.0	19.0	11.0	22.0	1.0	9.0	7.0	13.0	0.0	1526.0	22.6	96.4231755940629	-17.015350445877488	4.207699431210478	35.0	21.56	51.0	0.0	95.0	0.0	2.2	0.9	14.0	0.0	0.0				0.3688029632567751	0.05325995684511488	0.218771001940107	0.0	0.0
2019-11-22 01:09:10.000030	1574402950.00003	16971.0	4.0	40.0	10.0	2.0	0.0	64.0	0.0	2.0	31.0	0.0	0.0	130.0	2.91	2.0	530.0	19.0	11.0	22.0	1.0	9.0	10.0	30.0	0.0	1526.0	24.5	93.01881611521068	-22.573548488373046	3.373965744060327	35.0	21.56	51.0	0.0	95.0	0.0	2.6	1.2000000000000002	14.0	0.0	0.0	1.220059165109246	0.07462201527669388	0.633329759723906	0.5804289542489628	0.03190087911286401	0.15587996337336585	0.0	0.0
2019-11-22 01:09:13.000048	1574402953.000048	16971.0	4.0	40.0	10.0	2.0	0.0	64.0	0.0	2.0	31.0	0.0	0.0	130.0	2.91	2.0	531.0	19.0	11.0	22.0	1.0	9.0	13.0	48.0	0.0	1526.0	25.8	96.58727906546194	-14.005604662484096	4.140376049788983	35.0	21.56	51.0	0.0	95.0	0.0	25.1	3.1	14.0	0.0	0.0	0.9551902474994659	-0.03168692401650448	0.4333307504807883	0.5342040735889394	-0.036201012815932576	0.10875888208364289	0.0	0.0
2019-11-22 01:09:16.000065	1574402956.000065	16971.0	4.0	40.0	10.0	2.0	0.0	64.0	0.0	2.0	31.0	0.0	0.0	130.0	2.91	2.0	532.0	19.0	11.0	22.0	1.0	9.0	16.0	65.0	0.0	1526.0	26.8	94.16052218895366	-11.319435394536388	3.5023702208292065	35.0	21.56	51.0	0.0	95.0	0.0	25.1	3.1	14.0	0.0	0.0	0.730009748119552	-0.08691917260792743	0.3333314259956144	0.42426646304080345	-0.0025562258787724737	0.1318765864287639	0.0	0.0
2019-11-22 01:09:19.000080	1574402959.00008	16971.0	4.0	40.0	10.0	2.0	0.0	64.0	0.0	2.0	31.0	0.0	0.0	130.0	2.91	2.0	533.0	19.0	11.0	22.0	1.0	9.0	19.0	80.0	0.0	1526.0	26.8	96.10844287743218	-11.824373800034842	3.935186377199823	35.0	21.56	51.0	0.0	95.0	0.0	16.900000000000002	4.4	14.0	0.0	0.0				0.2674552135070323	-0.006197384202698605	0.05670362595947379	0.0	0.0
2019-11-22 01:09:22.000098	1574402962.000098	16971.0	4.0	40.0	10.0	2.0	0.0	64.0	0.0	2.0	31.0	0.0	0.0	130.0	2.91	2.0	534.0	19.0	11.0	22.0	1.0	9.0	22.0	98.0	0.0	1526.0	27.3	92.31703323018884	-11.123176993183696	3.323176814961291	35.0	21.56	51.0	0.0	95.0	0.0	12.200000000000001	4.1000000000000005	14.0	0.0	0.0	0.7866522399987049	-0.08809816507348646	0.16666567326184156	0.1124548109450236	0.006709240221340229	0.08293914390064171	0.0	0.0
2019-11-22 01:09:26.000015	1574402966.000015	16971.0	4.0	40.0	10.0	2.0	0.0	64.0	0.0	2.0	31.0	0.0	0.0	130.0	2.91	2.0	535.0	19.0	11.0	22.0	1.0	9.0	26.0	15.0	0.0	1526.0	27.8	88.51093597975485	-10.426183280477215	3.2882776497888986	35.0	21.56	51.0	0.0	95.0	0.0	11.5	3.5	14.0	0.0	0.0	0.6299933363928261	-0.04073984156275899	0.12500259285582982	0.07403362912933854	0.017769150417473536	0.08015783836519517	0.0	0.0
2019-11-22 01:09:29.000030	1574402969.00003	16971.0	4.0	40.0	10.0	2.0	0.0	64.0	0.0	2.0	31.0	0.0	0.0	130.0	2.91	2.0	536.0	19.0	11.0	22.0	1.0	9.0	29.0	30.0	0.0	1526.0	28.1	84.14797027550271	-8.45045284291128	3.4000003112417208	35.0	21.59	51.0	0.0	95.0	0.0	11.5	3.5	14.0	0.0	0.0	0.5050337530808978	-0.0007933058167149359	0.0999994993234909	0.10822014074429723	-0.02902233696321907	0.05384333844105385	0.0	0.0
2019-11-22 01:09:32.000076	1574402972.000076	16971.0	4.0	40.0	10.0	2.0	0.0	64.0	0.0	2.0	31.0	0.0	0.0	130.0	2.91	2.0	537.0	19.0	11.0	22.0	1.0	9.0	32.0	76.0	0.0	1526.0	28.1	86.46804584446187	-9.683021548490277	3.4000003112417208	35.0	21.56	51.0	0.0	95.0	0.0	11.3	3.2	14.0	0.0	0.0				0.20846549703570563	-0.031010155987347555	0.007036104838373386	0.0	0.0
2019-11-22 01:09:36.000025	1574402976.000025	16971.0	4.0	40.0	10.0	2.0	0.0	64.0	0.0	2.0	31.0	0.0	0.0	130.0	2.91	2.0	538.0	19.0	11.0	22.0	1.0	9.0	36.0	25.0	0.0	1526.0	28.5	83.26153567291655	-7.944368153784128	3.4042781659649806	35.0	21.6	51.0	0.0	95.0	0.0	10.0	3.5	14.0	0.0	0.0	0.5839403561861213	0.035715322195950264	0.10000127555566805	0.10285262648877372	-0.03158087540903399	0.02068781121239927	0.0	0.0
2019-11-22 01:09:39.000075	1574402979.000075	16971.0	4.0	40.0	10.0	2.0	0.0	64.0	0.0	2.0	31.0	0.0	0.0	130.0	2.91	2.0	539.0	19.0	11.0	22.0	1.0	9.0	39.0	75.0	0.0	1526.0	28.6	82.2407862892045	-6.318210581596204	3.4999986352259036	35.0	21.63	51.0	0.0	95.0	0.0	8.200000000000001	3.5	14.0	0.0	0.0	0.23585395806281803	0.02770647234467827	0.033332777032600173	-0.0022359326373409512	-0.04067825568712303	0.092705340296524	0.0	0.0
2019-11-22 01:09:43.000017	1574402983.000017	16971.0	4.0	40.0	10.0	2.0	0.0	64.0	0.0	2.0	31.0	0.0	0.0	130.0	2.91	2.0	540.0	19.0	11.0	22.0	1.0	9.0	43.0	17.0	0.0	1526.0	29.0	82.0505845676375	-4.89734269000992	3.4999986352259036	35.0	21.63	51.0	0.0	95.0	0.0	6.9	3.6	14.0	0.0	0.0	0.8450666852463488	0.1127559695935267	0.1000014543744839	0.18336869092988523	0.017783764209751054	0.042150455717491424	0.0	0.0
2019-11-22 01:09:46.000059	1574402986.000059	16971.0	4.0	40.0	10.0	2.0	0.0	64.0	0.0	2.0	31.0	0.0	0.0	130.0	2.91	2.0	541.0	19.0	11.0	22.0	1.0	9.0	46.0	59.0	0.0	1526.0	29.0	81.7669728495575	-2.5009345547844863	3.4999986352259036	35.0	21.63	51.0	0.0	95.0	0.0	5.6000000000000005	3.6	14.0	0.0	0.0				0.2105024871278544	0.04220257817402786	0.0815392255816337	0.0	0.0
2019-11-22 01:09:50.000004	1574402990.000004	16971.0	4.0	40.0	10.0	2.0	0.0	64.0	0.0	2.0	31.0	0.0	0.0	130.0	2.91	2.0	542.0	19.0	11.0	22.0	1.0	9.0	50.0	4.0	0.0	1526.0	29.0	81.08018380864559	-0.05123315886491309	3.6399016243513307	35.0	21.63	51.0	0.0	95.0	0.0	5.6000000000000005	3.6	14.0	0.0	0.0				0.17030789318368708	0.10388472719141864	0.07933589966527355	0.0	0.0
2019-11-22 01:09:53.000056	1574402993.000056	16971.0	4.0	40.0	10.0	2.0	0.0	64.0	0.0	2.0	31.0	0.0	0.0	130.0	2.91	2.0	543.0	19.0	11.0	22.0	1.0	9.0	53.0	56.0	0.0	1526.0	29.0	81.09525715250454	2.458348130894751	3.6023165450587795	35.0	21.63	51.0	0.0	95.0	0.0	4.0	3.6	14.0	0.0	0.0				0.16009775340759586	0.009720894799008294	0.07618538940077188	0.0	0.0
2019-11-22 01:09:56.000098	1574402996.000098	16971.0	4.0	40.0	10.0	2.0	0.0	64.0	0.0	2.0	31.0	0.0	0.0	130.0	2.91	2.0	544.0	19.0	11.0	22.0	1.0	9.0	56.0	98.0	0.0	1526.0	29.0	80.9510335503801	1.1600918953700894	3.6744407435653064	35.0	21.63	51.0	0.0	95.0	0.0	1.8	3.6	14.0	0.0	0.0				0.2288954830684918	0.039329438852070304	0.016126161056588963	0.0	0.0
2019-11-22 01:10:00.000039	1574403000.000039	16971.0	4.0	40.0	10.0	2.0	0.0	64.0	0.0	2.0	31.0	0.0	0.0	130.0	2.91	2.0	545.0	19.0	11.0	22.0	1.0	10.0	0.0	39.0	0.0	1526.0	29.0	80.94113685286726	3.0083770657188182	3.6317757985749477	35.0	21.66	51.0	0.0	95.0	0.0	0.7000000000000001	3.8000000000000003	14.0	0.0	0.0				0.17525868091359267	0.05659830269684113	-0.06083606575267865	0.0	0.0
2019-11-22 01:10:03.000069	1574403003.000069	16971.0	4.0	40.0	10.0	2.0	0.0	64.0	0.0	2.0	31.0	0.0	0.0	130.0	2.91	2.0	546.0	19.0	11.0	22.0	1.0	10.0	3.0	69.0	0.0	1526.0	29.0	80.11379228782985	4.950877848656802	3.456893564418844	35.0	21.69	51.0	0.0	95.0	0.0	2.5	3.7	14.0	0.0	0.0				0.107853034121512	0.07225243845114288	-0.06502544247175701	0.0	0.0
2019-11-22 01:10:06.000086	1574403006.000086	16971.0	4.0	40.0	10.0	2.0	0.0	64.0	0.0	2.0	31.0	0.0	0.0	130.0	2.91	2.0	547.0	19.0	11.0	22.0	1.0	10.0	6.0	86.0	0.0	1526.0	29.0	80.06603747025392	7.18458990558854	3.565993423062183	35.0	21.69	51.0	0.0	95.0	0.0	2.5	3.7	14.0	0.0	0.0				0.10705806649268858	0.08917516177200104	-0.008207369967566644	0.0	0.0
2019-11-22 01:10:10.000001	1574403010.000001	16971.0	4.0	40.0	10.0	2.0	0.0	64.0	0.0	2.0	31.0	0.0	0.0	130.0	2.91	2.0	548.0	19.0	11.0	22.0	1.0	10.0	10.0	1.0	0.0	1526.0	29.0	80.1000727170842	8.87668087582197	3.600002688788037	35.0	21.69	51.0	0.0	95.0	0.0	4.2	3.8000000000000003	14.0	0.0	0.0				0.07254881476976782	0.02059420891654998	-0.01968623972736827	0.0	0.0
2019-11-22 01:10:13.000017	1574403013.000017	16971.0	4.0	40.0	10.0	2.0	0.0	64.0	0.0	2.0	31.0	0.0	0.0	130.0	2.91	2.0	549.0	19.0	11.0	22.0	1.0	10.0	13.0	17.0	0.0	1526.0	28.6	80.10007271708423	7.716739284359083	3.600002688788037	35.0	21.69	51.0	0.0	95.0	0.0	5.6000000000000005	3.4000000000000004	14.0	0.0	0.0	1.36532538589302	0.24566081117906846	-0.13333262337956647	0.09269916624601751	-0.035953770532199544	-0.03417880866576754	0.0	0.0
2019-11-22 01:10:16.000035	1574403016.000035	16971.0	4.0	40.0	10.0	2.0	0.0	64.0	0.0	2.0	31.0	0.0	0.0	130.0	2.91	2.0	550.0	19.0	11.0	22.0	1.0	10.0	16.0	35.0	0.0	1526.0	28.5	80.05079503295508	9.491474429403986	3.6491480271369383	35.0	21.69	51.0	0.0	95.0	0.0	7.6000000000000005	3.7	14.0	0.0	0.0	0.2531751502510726	0.044186137152590885	-0.03333313200330525	-0.04332383297865256	-0.030848964924620095	-0.07130488664262342	0.0	0.0
2019-11-22 01:10:19.000071	1574403019.000071	16971.0	4.0	40.0	10.0	2.0	0.0	64.0	0.0	2.0	31.0	0.0	0.0	130.0	2.91	2.0	551.0	19.0	11.0	22.0	1.0	10.0	19.0	71.0	0.0	1526.0	28.3	78.9013475716823	11.569544074683701	3.4645722926066003	35.0	21.69	51.0	0.0	95.0	0.0	9.200000000000001	3.7	14.0	0.0	0.0	0.41464405744671345	0.07236697272097159	-0.06666586664947931	-0.08002220040774558	-0.036494433369293755	-0.08458489093778382	0.0	0.0
2019-11-22 01:10:22.000088	1574403022.000088	16971.0	4.0	40.0	10.0	2.0	0.0	64.0	0.0	2.0	31.0	0.0	0.0	130.0	2.91	2.0	552.0	19.0	11.0	22.0	1.0	10.0	22.0	88.0	0.0	1526.0	28.3	79.91405239715259	10.122532722137997	3.68162192282201	35.0	21.69	51.0	0.0	95.0	0.0	9.200000000000001	3.7	14.0	0.0	0.0				0.027992600044965295	-0.0020956267656325	-0.059296059659827094	0.0	0.0
2019-11-22 01:10:26.000005	1574403026.000005	16971.0	4.0	40.0	10.0	2.0	0.0	64.0	0.0	2.0	31.0	0.0	0.0	130.0	2.91	2.0	553.0	19.0	11.0	22.0	1.0	10.0	26.0	5.0	0.0	1526.0	28.0	78.47152150230914	12.207670283068783	3.409888117025812	35.0	21.71	51.0	0.0	95.0	0.0	10.3	3.8000000000000003	14.0	0.0	0.0	0.41887996401013394	0.07393522302578279	-0.07500155571349808	-0.010201370442266438	-0.010918696085180334	-0.1028528760749991	0.0	0.0
2019-11-22 01:10:29.000024	1574403029.000024	16971.0	4.0	40.0	10.0	2.0	0.0	64.0	0.0	2.0	31.0	0.0	0.0	130.0	2.91	2.0	554.0	19.0	11.0	22.0	1.0	10.0	29.0	24.0	0.0	1526.0	27.6	77.07429133080606	14.890204843613226	3.5376300329363537	35.0	21.69	51.0	0.0	95.0	0.0	12.3	3.5	14.0	0.0	0.0	0.614882879260599	0.12409382089974476	-0.13333248562821895	0.08967312460063061	-0.03190049210224402	-0.10003044200639347	0.0	0.0
2019-11-22 01:10:32.000043	1574403032.000043	16971.0	4.0	40.0	10.0	2.0	0.0	64.0	0.0	2.0	31.0	0.0	0.0	130.0	2.91	2.0	555.0	19.0	11.0	22.0	1.0	10.0	32.0	43.0	0.0	1526.0	27.200000000000003	76.29916620805604	17.871054234151718	3.7336839848693164	35.0	21.73	51.0	0.0	95.0	0.0	14.5	3.5	14.0	0.0	0.0	0.5182149710010746	0.11678478749977013	-0.13333249622446636	0.1877289805383569	0.04853028953456288	-0.13617503759397573	0.0	0.0
2019-11-22 01:10:35.000063	1574403035.000063	16971.0	4.0	40.0	10.0	2.0	0.0	64.0	0.0	2.0	31.0	0.0	0.0	130.0	2.91	2.0	556.0	19.0	11.0	22.0	1.0	10.0	35.0	63.0	0.0	1526.0	27.200000000000003	75.41714467798279	20.74885053542486	3.8975632736883123	35.0	21.75	51.0	0.0	95.0	0.0	14.5	3.6	14.0	0.0	0.0				0.1372087608387695	-0.016812306771032678	-0.13640418721625094	0.0	0.0
2019-11-22 01:10:38.000094	1574403038.000094	16971.0	4.0	40.0	10.0	2.0	0.0	64.0	0.0	2.0	31.0	0.0	0.0	130.0	2.91	2.0	557.0	19.0	11.0	22.0	1.0	10.0	38.0	94.0	0.0	1526.0	26.700000000000003	75.92226443707521	19.233863277610066	3.8254204328090964	35.0	21.75	51.0	0.0	95.0	0.0	16.7	3.7	14.0	0.0	0.0	0.5586190276510197	0.1321548922865999	-0.1666649447724962	0.25207362574652603	0.04444704111080626	-0.17956432758066015	0.0	0.0
2019-11-22 01:10:42.000018	1574403042.000018	16971.0	4.0	40.0	10.0	2.0	0.0	64.0	0.0	2.0	31.0	0.0	0.0	130.0	2.91	2.0	558.0	19.0	11.0	22.0	1.0	10.0	42.0	18.0	0.0	1526.0	26.3	75.01858610044363	21.298865883138106	3.870651866311307	35.0	21.75	51.0	0.0	95.0	0.0	19.200000000000003	3.9000000000000004	14.0	0.0	0.0	0.2867788920262315	0.07102372080352538	-0.10000190142432233	0.1019030522472096	-0.030224874524111395	-0.11045462825388619	0.0	0.0
2019-11-22 01:10:45.000047	1574403045.000047	16971.0	4.0	40.0	10.0	2.0	0.0	64.0	0.0	2.0	31.0	0.0	0.0	130.0	2.91	2.0	559.0	19.0	11.0	22.0	1.0	10.0	45.0	47.0	0.0	1526.0	25.700000000000003	72.23739771067486	23.00795848928321	3.687120788108393	35.0	21.75	51.0	0.0	95.0	0.0	21.400000000000002	4.0	14.0	0.0	0.0	0.5097423479441566	0.13287294376764489	-0.1999980608810237	0.3408253904647774	0.10070314205732632	-0.2641418755031356	0.0	0.0
2019-11-22 01:10:48.000079	1574403048.000079	16971.0	4.0	40.0	10.0	2.0	0.0	64.0	0.0	2.0	31.0	0.0	0.0	130.0	2.91	2.0	560.0	19.0	11.0	22.0	1.0	10.0	48.0	79.0	0.0	1526.0	25.1	70.298785738193	23.90112918081885	3.600002688788037	35.0	21.75	51.0	0.0	95.0	0.0	21.400000000000002	4.0	14.0	0.0	0.0	0.5066213245092994	0.14431488057900768	-0.19999787015004206	0.34525786181709445	0.11840029418989444	-0.2692719428184722	0.0	0.0
2019-11-22 01:10:52.000021	1574403052.000021	16971.0	4.0	40.0	10.0	2.0	0.0	64.0	0.0	2.0	31.0	0.0	0.0	130.0	2.91	2.0	561.0	19.0	11.0	22.0	1.0	10.0	52.0	21.0	0.0	1526.0	25.1	67.89887258439386	24.088481723787787	3.1575020020479316	35.0	21.75	51.0	0.0	95.0	0.0	23.200000000000003	3.9000000000000004	14.0	0.0	0.0				0.3300584689653487	0.10763435068183425	-0.2971300281317085	0.0	0.0
2019-11-22 01:10:55.000055	1574403055.000055	16971.0	4.0	40.0	10.0	2.0	0.0	64.0	0.0	2.0	31.0	0.0	0.0	130.0	2.91	2.0	562.0	19.0	11.0	22.0	1.0	10.0	55.0	55.0	0.0	1526.0	24.5	69.81180265793266	24.01492370311072	3.5253637665422235	35.0	21.75	51.0	0.0	95.0	0.0	24.1	3.7	14.0	0.0	0.0	0.4366425815946802	0.15214049000284646	-0.19999772710204367	0.3701021029019822	0.1035233529364862	-0.3154954022237381	0.0	0.0
2019-11-22 01:10:58.000096	1574403058.000096	16971.0	4.0	40.0	10.0	2.0	0.0	64.0	0.0	2.0	31.0	0.0	0.0	130.0	2.91	2.0	563.0	19.0	11.0	22.0	1.0	10.0	58.0	96.0	0.0	1526.0	23.5	67.30995854996868	23.934234698179342	3.2243144930943464	35.0	21.75	51.0	0.0	95.0	0.0	24.700000000000003	3.7	14.0	0.0	0.0	0.7047389738736756	0.2537216427444947	-0.33332877695165986	0.32715791375405556	0.10869572264185495	-0.28740553117060724	0.0	0.0
2019-11-22 01:11:02.000040	1574403062.00004	16971.0	4.0	40.0	10.0	2.0	0.0	64.0	0.0	2.0	31.0	0.0	0.0	130.0	2.91	2.0	564.0	19.0	11.0	22.0	1.0	11.0	2.0	40.0	0.0	1526.0	22.5	67.37839600655401	23.569541514277372	3.4434850176819305	35.0	21.75	51.0	0.0	95.0	0.0	24.8	3.1	14.0	0.0	0.0	0.5169614199895185	0.21307612137416282	-0.2500035018219309	0.33960175984727253	0.14046385517141868	-0.27711107899002907	0.0	0.0
2019-11-22 01:11:05.000090	1574403065.00009	16971.0	4.0	40.0	10.0	2.0	0.0	64.0	0.0	2.0	31.0	0.0	0.0	130.0	2.91	2.0	565.0	19.0	11.0	22.0	1.0	11.0	5.0	90.0	0.0	1526.0	21.700000000000003	69.30668596837084	23.399997423599412	3.2822082106567496	35.0	21.75	51.0	0.0	95.0	0.0	24.400000000000002	3.5	14.0	0.0	0.0	0.5590322938837152	0.23844748020049156	-0.26666223745285356	0.34801204855945106	0.15354565110846122	-0.31785743200864913	0.0	0.0
2019-11-22 01:11:09.000056	1574403069.000056	16971.0	4.0	40.0	10.0	2.0	0.0	64.0	0.0	2.0	31.0	0.0	0.0	130.0	2.91	2.0	566.0	19.0	11.0	22.0	1.0	11.0	9.0	56.0	0.0	1526.0	20.700000000000003	69.38821841018985	23.81164793814043	3.5293089113757827	35.0	21.75	51.0	0.0	95.0	0.0	24.400000000000002	3.5	14.0	0.0	0.0	0.5282636590583298	0.21353962975269272	-0.2500021159827989	0.34541861840781973	0.15793660832668094	-0.31355702162046645	0.0	0.0
2019-11-22 01:11:13.000014	1574403073.000014	16971.0	4.0	40.0	10.0	2.0	0.0	64.0	0.0	2.0	31.0	0.0	0.0	130.0	2.91	2.0	567.0	19.0	11.0	22.0	1.0	11.0	13.0	14.0	0.0	1526.0	20.700000000000003	70.54219702200513	24.43234953257742	3.333836768204367	35.0	21.78	51.0	0.0	95.0	0.0	24.1	3.6	14.0	0.0	0.0				0.46387696076066554	0.14648382034823293	-0.3676814594885559	0.0	0.0
2019-11-22 01:11:16.000078	1574403076.000078	16971.0	4.0	40.0	10.0	2.0	0.0	64.0	0.0	2.0	31.0	0.0	0.0	130.0	2.91	2.0	568.0	19.0	11.0	22.0	1.0	11.0	16.0	78.0	0.0	1526.0	19.5	69.54533970250311	24.005218196659865	3.547402436163145	35.0	21.81	51.0	0.0	95.0	0.0	24.1	3.2	14.0	0.0	0.0	0.8678331012456483	0.3194723905052587	-0.39999148069089147	0.30902027431208035	0.17712863074756535	-0.30422182405866166	0.0	0.0
2019-11-22 01:11:20.000056	1574403080.000056	16971.0	4.0	40.0	10.0	2.0	0.0	64.0	0.0	2.0	31.0	0.0	0.0	130.0	2.91	2.0	569.0	19.0	11.0	22.0	1.0	11.0	20.0	56.0	0.0	1526.0	18.6	70.82657322557708	24.803721734637264	3.1987668071555415	35.0	21.81	51.0	0.0	95.0	0.0	24.6	3.7	14.0	0.0	0.0	0.47493489668571376	0.17955767629673194	-0.22500123382291232	0.47464478642475894	0.17804742247781927	-0.3684554818004476	0.0	0.0
2019-11-22 01:11:24.000036	1574403084.000036	16971.0	4.0	40.0	10.0	2.0	0.0	64.0	0.0	2.0	31.0	0.0	0.0	130.0	2.91	2.0	570.0	19.0	11.0	22.0	1.0	11.0	24.0	36.0	0.0	1526.0	17.5	70.8962287632003	25.4975737519576	2.967480592787695	35.0	21.81	51.0	0.0	95.0	0.0	25.3	3.4000000000000004	14.0	0.0	0.0	0.569488131186893	0.1995434978889993	-0.2750013768741884	0.3552743959537654	0.14361995096826266	-0.36858569324318724	0.0	0.0
2019-11-22 01:11:28.000022	1574403088.000022	16971.0	4.0	40.0	10.0	2.0	0.0	64.0	0.0	2.0	31.0	0.0	0.0	130.0	2.91	2.0	571.0	19.0	11.0	22.0	1.0	11.0	28.0	22.0	0.0	1526.0	16.3	70.5002967073125	25.059955780756535	3.0999996097112215	35.0	21.81	51.0	0.0	95.0	0.0	0.8	2.9000000000000004	14.0	0.0	0.0	0.5900645671761576	0.2009892915569084	-0.30000105500592245	0.41318374033647703	0.13230647878781612	-0.3297016718069957	0.0	0.0
2019-11-22 01:11:32.000020	1574403092.00002	16971.0	4.0	40.0	10.0	2.0	0.0	64.0	0.0	2.0	31.0	0.0	0.0	130.0	2.91	2.0	572.0	19.0	11.0	22.0	1.0	11.0	32.0	20.0	0.0	1526.0	15.100000000000001	70.4386533582746	25.04515399169691	3.145153424741156	35.0	21.81	51.0	0.0	95.0	0.0	0.2	3.1	14.0	0.0	0.0	0.6029099192135424	0.21599172971046593	-0.3000001430512155	0.46726317704402426	0.13322562600332905	-0.4198869561617103	0.0	0.0
2019-11-22 01:11:36.000020	1574403096.00002	16971.0	4.0	40.0	10.0	2.0	0.0	64.0	0.0	2.0	31.0	0.0	0.0	130.0	2.91	2.0	573.0	19.0	11.0	22.0	1.0	11.0	36.0	20.0	0.0	1526.0	14.0	70.45211387398724	24.949325961355083	3.1999979336954043	35.0	21.81	51.0	0.0	95.0	0.0	0.1	3.1	14.0	0.0	0.0	0.5571559588726208	0.19413127387005863	-0.27500000000000036	0.551652823235726	0.11944345585241016	-0.4202183045395408	0.0	0.0
2019-11-22 01:11:40.000033	1574403100.000033	16971.0	4.0	40.0	10.0	2.0	0.0	64.0	0.0	2.0	31.0	0.0	0.0	130.0	2.91	2.0	574.0	19.0	11.0	22.0	1.0	11.0	40.0	33.0	0.0	1526.0	12.600000000000001	69.87584751425345	25.084473478396816	3.029312684896243	35.0	21.82	51.0	0.0	95.0	0.0	0.30000000000000004	3.2	14.0	0.0	0.0	0.7020632569528168	0.25566890257139147	-0.3499988734758393	0.4284393469366607	0.16639657879165815	-0.38252438427232205	0.0	0.0
2019-11-22 01:11:44.000046	1574403104.000046	16971.0	4.0	40.0	10.0	2.0	0.0	64.0	0.0	2.0	31.0	0.0	0.0	130.0	2.91	2.0	575.0	19.0	11.0	22.0	1.0	11.0	44.0	46.0	0.0	1526.0	11.5	68.39449126174814	25.235875399134255	2.899997232164905	35.0	21.830000000000002	51.0	0.0	95.0	0.0	25.400000000000002	3.2	14.0	0.0	0.0	0.5623887811581786	0.19474457614838753	-0.27499909848270354	0.3779455664051583	0.11712660155371916	-0.3662765458545775	0.0	0.0
2019-11-22 01:11:48.000098	1574403108.000098	16971.0	4.0	40.0	10.0	2.0	0.0	64.0	0.0	2.0	31.0	0.0	0.0	130.0	2.91	2.0	576.0	19.0	11.0	22.0	1.0	11.0	48.0	98.0	0.0	1526.0	10.200000000000001	69.10779996903537	25.061508684724018	3.384678911800688	35.0	21.85	51.0	0.0	95.0	0.0	0.4	2.9000000000000004	14.0	0.0	0.0	0.6425446431496186	0.24549244656810149	-0.3249957770657894	0.37569823915906786	0.15572506228063593	-0.3328806664113551	0.0	0.0
2019-11-22 01:11:53.000042	1574403113.000042	16971.0	4.0	40.0	10.0	2.0	0.0	64.0	0.0	2.0	31.0	0.0	0.0	130.0	2.91	2.0	577.0	19.0	11.0	22.0	1.0	11.0	53.0	42.0	0.0	1526.0	9.0	70.38469949182996	24.63382143709038	3.652311778295487	35.0	21.88	51.0	0.0	95.0	0.0	0.2	2.9000000000000004	14.0	0.0	0.0	0.47285978237458537	0.1911437614944064	-0.24000268939170893	0.2796259761814043	0.557168452623795	-0.14780943422326825	0.0	0.0
2019-11-22 01:11:58.000016	1574403118.000016	16971.0	4.0	40.0	10.0	2.0	0.0	64.0	0.0	2.0	31.0	0.0	0.0	130.0	2.91	2.0	578.0	19.0	11.0	22.0	1.0	11.0	58.0	16.0	0.0	1526.0	7.6000000000000005	71.13721068402542	20.796353086698975	3.737273211127319	35.0	21.88	51.0	0.0	95.0	0.0	0.2	2.9000000000000004	14.0	0.0	0.0	0.5630250800819774	0.20949901497588108	-0.28000145531457077	0.29377288737290014	0.0792409132060509	-0.37444942024105254	0.0	0.0
2019-11-22 01:12:02.000040	1574403122.00004	16971.0	4.0	40.0	10.0	2.0	0.0	64.0	0.0	2.0	31.0	0.0	0.0	130.0	2.91	2.0	579.0	19.0	11.0	22.0	1.0	12.0	2.0	40.0	0.0	1526.0	6.1000000000000005	75.2295084669991	12.7566357454914	4.014337882880465	35.0	21.88	51.0	0.0	95.0	0.0	25.0	3.8000000000000003	14.0	0.0	0.0	0.7861161132006632	0.26914770365697915	-0.37499774248766954	0.22448144470154963	0.08094779874675866	-0.14098416529085583	0.0	0.0
2019-11-22 01:12:06.000047	1574403126.000047	16971.0	4.0	40.0	10.0	2.0	0.0	64.0	0.0	2.0	31.0	0.0	0.0	130.0	2.91	2.0	580.0	19.0	11.0	22.0	1.0	12.0	6.0	47.0	0.0	1526.0	5.2	83.49863484668933	9.15203424091719	4.206505141368443	35.0	21.89	51.0	0.0	95.0	0.0	15.3	3.9000000000000004	14.0	0.0	0.0	0.8010117626108443	0.2728426610436359	-0.2249996110803652	0.5205156759803674	0.09525386196684528	-0.22563938671939018	0.0	0.0
2019-11-22 01:12:10.000060	1574403130.00006	16971.0	4.0	40.0	10.0	2.0	0.0	64.0	0.0	2.0	31.0	0.0	0.0	130.0	2.91	2.0	581.0	19.0	11.0	22.0	1.0	12.0	10.0	60.0	0.0	1526.0	4.7	85.48597665444886	8.047264768635952	4.302187673495432	35.0	21.88	51.0	0.0	95.0	0.0	10.200000000000001	4.4	14.0	0.0	0.0	0.7065981338230933	0.11697656250183809	-0.12499959021941054	0.23014301672800896	0.004746229942167793	-0.2584369655306057	0.0	0.0
2019-11-22 01:12:14.000067	1574403134.000067	16971.0	4.0	40.0	10.0	2.0	0.0	64.0	0.0	2.0	31.0	0.0	0.0	130.0	2.91	2.0	582.0	19.0	11.0	22.0	1.0	12.0	14.0	67.0	0.0	1526.0	4.5	86.54418288176132	7.241865469189822	4.4441869845914495	35.0	21.91	51.0	0.0	95.0	0.0	8.5	4.2	14.0	0.0	0.0	0.3426211595265022	0.01915549670384484	-0.04999991357341451	0.30416493129450506	-0.050605774386966854	-0.08308880892938862	0.0	0.0
2019-11-22 01:12:18.000083	1574403138.000083	16971.0	4.0	40.0	10.0	2.0	0.0	64.0	0.0	2.0	31.0	0.0	0.0	130.0	2.91	2.0	583.0	19.0	11.0	22.0	1.0	12.0	18.0	83.0	0.0	1526.0	4.0	88.82819530861929	6.188328647987134	4.400000739817401	35.0	21.94	51.0	0.0	95.0	0.0	8.0	4.6000000000000005	14.0	0.0	0.0	0.9078310528590029	0.09237419963573408	-0.12499950081309351	0.449728871863465	-0.07387666171606194	-0.17947473545350506	0.0	0.0
2019-11-22 01:12:22.000095	1574403142.000095	16971.0	4.0	40.0	10.0	2.0	0.0	64.0	0.0	2.0	31.0	0.0	0.0	130.0	2.91	2.0	584.0	19.0	11.0	22.0	1.0	12.0	22.0	95.0	0.0	1526.0	3.5	84.48654860823126	1.9220191884682944	3.9988295626960046	35.0	21.92	51.0	0.0	95.0	0.0	7.0	4.5	14.0	0.0	0.0	1.0494274905924792	0.029313164020675842	-0.12499962747208038	0.11953998792422842	-0.04882289264743831	-0.14910236899731685	0.0	0.0
2019-11-22 01:12:27.000013	1574403147.000013	16971.0	4.0	40.0	10.0	2.0	0.0	64.0	0.0	2.0	31.0	0.0	0.0	130.0	2.91	2.0	585.0	19.0	11.0	22.0	1.0	12.0	27.0	13.0	0.0	1526.0	3.2	81.67624871101648	-2.985735884672846	4.376193138716924	35.0	21.94	51.0	0.0	95.0	0.0	5.9	4.5	14.0	0.0	0.0	0.5916528574585848	0.009294425800792816	-0.06000098134692198	0.22241359090624824	-0.07611917683744351	-0.059279553791995364	0.0	0.0
2019-11-22 01:12:31.000019	1574403151.000019	16971.0	4.0	40.0	10.0	2.0	0.0	64.0	0.0	2.0	31.0	0.0	0.0	130.0	2.91	2.0	586.0	19.0	11.0	22.0	1.0	12.0	31.0	19.0	0.0	1526.0	3.0	77.03072227964824	-7.029358464747257	4.537448493894358	35.0	21.94	51.0	0.0	95.0	0.0	0.0	4.5	14.0	0.0	0.0				0.17164382519587956	-0.08496655132811698	-0.08430944447410864	0.0	0.0
2019-11-22 01:12:35.000036	1574403155.000036	16971.0	4.0	40.0	10.0	2.0	0.0	64.0	0.0	2.0	31.0	0.0	0.0	130.0	2.91	2.0	587.0	19.0	11.0	22.0	1.0	12.0	35.0	36.0	0.0	1526.0	2.8000000000000003	73.74503999153399	-7.553056761475767	4.022456275995887	35.0	21.94	51.0	0.0	95.0	0.0	0.0	3.9000000000000004	14.0	0.0	0.0				0.12345477367757292	-0.04439402185241703	-0.024517130337508193	0.0	0.0
2019-11-22 01:12:39.000051	1574403159.000051	16971.0	4.0	40.0	10.0	2.0	0.0	64.0	0.0	2.0	31.0	0.0	0.0	130.0	2.91	2.0	588.0	19.0	11.0	22.0	1.0	12.0	39.0	51.0	0.0	1526.0	2.8000000000000003	73.42414142072278	-8.689064597539144	3.9758282635103264	35.0	21.94	51.0	0.0	95.0	0.0	5.800000000000001	5.0	14.0	0.0	0.0				0.13106257838170735	-0.0973554578874315	-0.06822400873202468	0.0	0.0
2019-11-22 01:12:43.000068	1574403163.000068	16971.0	4.0	40.0	10.0	2.0	0.0	64.0	0.0	2.0	31.0	0.0	0.0	130.0	2.91	2.0	589.0	19.0	11.0	22.0	1.0	12.0	43.0	68.0	0.0	1526.0	2.8000000000000003	70.35250296578468	-10.253041057664138	4.000001714302719	35.0	21.94	51.0	0.0	95.0	0.0	8.1	4.4	14.0	0.0	0.0				0.037272153348508336	-0.04203012278039465	0.01316265033457281	0.0	0.0
2019-11-22 01:12:47.000079	1574403167.000079	16971.0	4.0	40.0	10.0	2.0	0.0	64.0	0.0	2.0	31.0	0.0	0.0	130.0	2.91	2.0	590.0	19.0	11.0	22.0	1.0	12.0	47.0	79.0	0.0	1526.0	2.7	70.23766889857328	-11.306297725731465	2.7458024239692285	35.0	21.97	51.0	0.0	95.0	0.0	7.6000000000000005	4.0	14.0	0.0	0.0	-0.18471878364473432	-0.055067061065477055	-0.02499993145484647	0.17645194079764562	-0.10663507775794141	-0.09014251372300397	0.0	0.0
2019-11-22 01:12:51.000092	1574403171.000092	16971.0	4.0	40.0	10.0	2.0	0.0	64.0	0.0	2.0	31.0	0.0	0.0	130.0	2.91	2.0	591.0	19.0	11.0	22.0	1.0	12.0	51.0	92.0	0.0	1526.0	2.6	60.12940959133032	-12.29741932461974	4.494490272119614	35.0	22.0	51.0	0.0	95.0	0.0	9.3	4.1000000000000005	14.0	0.0	0.0	-0.14957470328567707	-0.044590155679697104	-0.02499991804388213	-0.06433208177326454	-0.10786880503752366	-0.06861271131863773	0.0	0.0
2019-11-22 01:12:55.000099	1574403175.000099	16971.0	4.0	40.0	10.0	2.0	0.0	64.0	0.0	2.0	31.0	0.0	0.0	130.0	2.91	2.0	592.0	19.0	11.0	22.0	1.0	12.0	55.0	99.0	0.0	1526.0	2.6	69.6070096231551	-11.461188682031956	2.7291215692305064	35.0	22.0	51.0	0.0	95.0	0.0	10.8	4.1000000000000005	14.0	0.0	0.0				0.12430086788304331	-0.14225861682293178	-0.01080648801176857	0.0	0.0
2019-11-22 01:13:00.000009	1574403180.000009	16971.0	4.0	40.0	10.0	2.0	0.0	64.0	0.0	2.0	31.0	0.0	0.0	130.0	2.91	2.0	593.0	19.0	11.0	22.0	1.0	13.0	0.0	9.0	0.0	1526.0	2.5	48.42039911856631	-12.052068733423708	5.142472432530753	35.0	22.0	51.0	0.0	95.0	0.0	11.700000000000001	2.6	14.0	0.0	0.0	-0.09337931366137013	-0.03345302313686407	-0.0200003595416807	-0.013170322573539034	-0.10822599300930344	-0.09363587475139609	0.0	0.0
2019-11-22 01:13:04.000018	1574403184.000018	16971.0	4.0	40.0	10.0	2.0	0.0	64.0	0.0	2.0	31.0	0.0	0.0	130.0	2.91	2.0	594.0	19.0	11.0	22.0	1.0	13.0	4.0	18.0	0.0	1526.0	2.3000000000000003	43.70450396180225	-14.338361028848423	5.297323769378795	35.0	21.97	51.0	0.0	95.0	0.0	12.600000000000001	4.6000000000000005	14.0	0.0	0.0	-0.19894379709902568	-0.11444396508506649	-0.04999988973165028	-0.010150725106487436	-0.07821041693838388	0.03108204404695234	0.0	0.0
2019-11-22 01:13:08.000031	1574403188.000031	16971.0	4.0	40.0	10.0	2.0	0.0	64.0	0.0	2.0	31.0	0.0	0.0	130.0	2.91	2.0	595.0	19.0	11.0	22.0	1.0	13.0	8.0	31.0	0.0	1526.0	2.3000000000000003	47.20263788580655	-12.275362924372235	5.2076232838137315	35.0	22.0	51.0	0.0	95.0	0.0	11.9	4.7	14.0	0.0	0.0				0.08499817380590555	-0.17188624409654846	-0.12417499563133808	0.0	0.0
2019-11-22 01:13:12.000036	1574403192.000036	16971.0	4.0	40.0	10.0	2.0	0.0	64.0	0.0	2.0	31.0	0.0	0.0	130.0	2.91	2.0	596.0	19.0	11.0	22.0	1.0	13.0	12.0	36.0	0.0	1526.0	2.0	45.87566456637701	-14.357039483238571	5.056694322570546	35.0	22.0	51.0	0.0	95.0	0.0	12.4	5.300000000000001	14.0	0.0	0.0	-0.25793154066751295	-0.23635071147598494	-0.07499990612280205	-0.32902400046157726	-0.13902199237113408	0.03670276225872239	0.0	0.0
2019-11-22 01:13:16.000045	1574403196.000045	16971.0	4.0	40.0	10.0	2.0	0.0	64.0	0.0	2.0	31.0	0.0	0.0	130.0	2.91	2.0	597.0	19.0	11.0	22.0	1.0	13.0	16.0	45.0	0.0	1526.0	1.8	59.01581412781907	-14.226273605759676	3.4526543002123016	35.0	22.0	51.0	0.0	95.0	0.0	14.8	5.4	14.0	0.0	0.0	-0.13439160756429483	-0.14112509063216552	-0.049999886751431424	0.17904550096552	-0.06220066754280375	0.09221055005386085	0.0	0.0
2019-11-22 01:13:20.000052	1574403200.000052	16971.0	4.0	40.0	10.0	2.0	0.0	64.0	0.0	2.0	31.0	0.0	0.0	130.0	2.91	2.0	598.0	19.0	11.0	22.0	1.0	13.0	20.0	52.0	0.0	1526.0	1.5	54.39470871023886	-14.274933367861381	3.466721098273923	35.0	22.0	51.0	0.0	95.0	0.0	14.5	3.7	14.0	0.0	0.0	-0.25746144013205086	-0.15165637823024264	-0.0749998703601217	0.04330203123967385	-0.14974007072597106	-0.230080084556442	0.0	0.0
2019-11-22 01:13:24.000062	1574403204.000062	16971.0	4.0	40.0	10.0	2.0	0.0	64.0	0.0	2.0	31.0	0.0	0.0	130.0	2.91	2.0	599.0	19.0	11.0	22.0	1.0	13.0	24.0	62.0	0.0	1526.0	1.3	46.995085466658914	-12.628265968313146	4.938114841320211	35.0	22.0	51.0	0.0	95.0	0.0	15.100000000000001	2.9000000000000004	14.0	0.0	0.0	-0.1602980206850879	-0.10334462625348845	-0.04999987483055931	-0.3664981568678705	-0.13689997554775102	0.01713177479069107	0.0	0.0
2019-11-22 01:13:28.000071	1574403208.000071	16971.0	4.0	40.0	10.0	2.0	0.0	64.0	0.0	2.0	31.0	0.0	0.0	130.0	2.91	2.0	600.0	19.0	11.0	22.0	1.0	13.0	28.0	71.0	0.0	1526.0	1.0	45.012577666389106	-12.257788565160274	4.907036615497557	35.0	22.0	51.0	0.0	95.0	0.0	13.600000000000001	5.0	14.0	0.0	0.0	-0.23518342099729156	-0.21702101467915777	-0.07499983012714716	0.09648649414363078	-0.2255510761250155	0.012044438829541738	0.0	0.0
2019-11-22 01:13:32.000081	1574403212.000081	16971.0	4.0	40.0	10.0	2.0	0.0	64.0	0.0	2.0	31.0	0.0	0.0	130.0	2.91	2.0	601.0	19.0	11.0	22.0	1.0	13.0	32.0	81.0	0.0	1526.0	0.6000000000000001	38.63360812221655	-13.271186171118355	4.9590824993710765	35.0	22.0	51.0	0.0	95.0	0.0	12.0	5.1000000000000005	14.0	0.0	0.0	-0.35051921053113344	-0.3327465992336672	-0.09999974966111862	-0.1195517186635669	-0.18276318941178546	-0.07579579909611864	0.0	0.0
2019-11-22 01:13:36.000087	1574403216.000087	16971.0	4.0	40.0	10.0	2.0	0.0	64.0	0.0	2.0	31.0	0.0	0.0	130.0	2.91	2.0	602.0	19.0	11.0	22.0	1.0	13.0	36.0	87.0	0.0	1526.0	0.2	39.08700085390797	-14.970132874883008	4.7425718776492625	35.0	22.0	51.0	0.0	95.0	0.0	13.3	4.9	14.0	0.0	0.0	-0.2996839155335548	-0.3180168461552694	-0.09999985098861013	-0.07485013156111281	-0.1266574408074071	0.03693711539092186	0.0	0.0
2019-11-22 01:13:40.000094	1574403220.000094	16971.0	4.0	40.0	10.0	2.0	0.0	64.0	0.0	2.0	31.0	0.0	0.0	130.0	2.91	2.0	603.0	19.0	11.0	22.0	1.0	13.0	40.0	94.0	0.0	1526.0	0.1	43.615228790500545	-18.326080916496128	3.758692989558955	35.0	22.03	51.0	0.0	95.0	0.0	14.0	5.2	14.0	0.0	0.0	-0.0585309681358178	-0.08516308709455407	-0.024999956786707234	0.18337678263026957	-0.17718693135854238	-0.1309799486483105	0.0	0.0
2019-11-22 01:13:44.000097	1574403224.000097	16971.0	4.0	40.0	10.0	2.0	0.0	64.0	0.0	2.0	31.0	0.0	0.0	130.0	2.91	2.0	604.0	19.0	11.0	22.0	1.0	13.0	44.0	97.0	0.0	1527.0	0.0	48.20395530766347	-17.662836676428117	2.63452192849928	35.0	22.01	51.0	0.0	95.0	0.0	16.400000000000002	5.2	14.0	0.0	0.0	-0.058991365670665694	-0.06505841197171985	-0.02499998062850546	-0.15640001488096283	-0.18767531108001273	-0.0585577745159008	0.0	0.0
2019-11-22 01:13:49.000009	1574403229.000009	16971.0	4.0	40.0	10.0	2.0	0.0	64.0	0.0	2.0	31.0	0.0	0.0	130.0	2.91	2.0	605.0	19.0	11.0	22.0	1.0	13.0	49.0	9.0	0.0	1527.0	0.0	48.50473889360099	-15.36912863411659	4.668026038995608	35.0	22.06	51.0	0.0	95.0	0.0	20.1	4.6000000000000005	14.0	0.0	0.0				-0.13655705715375072	-0.15466978996600755	-0.007578008536440528	0.0	0.0
2019-11-22 01:13:53.000013	1574403233.000013	16971.0	4.0	40.0	10.0	2.0	0.0	64.0	0.0	2.0	31.0	0.0	0.0	130.0	2.91	2.0	606.0	19.0	11.0	22.0	1.0	13.0	53.0	13.0	0.0	1527.0	0.0	49.7945421992071	-6.012909901585057	3.899485815543271	35.0	22.06	51.0	0.0	95.0	0.0	17.6	3.5	14.0	0.0	0.0				0.013269416234473315	-0.11805432629197868	-0.06407104366672454	0.0	0.0
2019-11-22 01:13:57.000021	1574403237.000021	16971.0	4.0	40.0	10.0	2.0	0.0	64.0	0.0	2.0	31.0	0.0	0.0	130.0	2.91	2.0	607.0	19.0	11.0	22.0	1.0	13.0	57.0	21.0	0.0	1527.0	0.0	49.83414891103169	0.10395122804120067	4.2955392629201645	35.0	22.06	51.0	0.0	95.0	0.0	17.6	2.4000000000000004	14.0	0.0	0.0				0.22784211841106106	0.020110941651774822	-0.10192408500368759	0.0	0.0
2019-11-22 01:14:01.000026	1574403241.000026	16971.0	4.0	40.0	10.0	2.0	0.0	64.0	0.0	2.0	31.0	0.0	0.0	130.0	2.91	2.0	608.0	19.0	11.0	22.0	1.0	14.0	1.0	26.0	0.0	1527.0	0.0	43.152426769933356	0.3315682088599379	10.41070026414537	35.0	22.06	51.0	0.0	95.0	0.0	14.600000000000001	6.300000000000001	14.0	0.0	0.0				0.12145742243978191	0.01622045156549863	0.004241637100893255	0.0	0.0
2019-11-22 01:14:05.000034	1574403245.000034	16971.0	4.0	40.0	10.0	2.0	0.0	64.0	0.0	2.0	31.0	0.0	0.0	130.0	2.91	2.0	609.0	19.0	11.0	22.0	1.0	14.0	5.0	34.0	0.0	1527.0	0.0	49.454967418403555	0.6917131676853047	4.828443342883838	35.0	22.06	51.0	0.0	95.0	0.0	2.1	2.8000000000000003	14.0	0.0	0.0				0.39087395851613194	0.042533817272993574	-0.02488820889732323	0.0	0.0
2019-11-22 01:14:09.000039	1574403249.000039	16971.0	4.0	40.0	10.0	2.0	0.0	64.0	0.0	2.0	31.0	0.0	0.0	130.0	2.91	2.0	610.0	19.0	11.0	22.0	1.0	14.0	9.0	39.0	0.0	1527.0	0.0	42.505046635099404	0.2741069905282743	10.865483788760407	35.0	22.06	51.0	0.0	95.0	0.0	0.7000000000000001	4.800000000000001	14.0	0.0	0.0				0.28604757583424917	0.05924263491569293	-0.2401459859493708	0.0	0.0
2019-11-22 01:14:13.000049	1574403253.000049	16971.0	4.0	40.0	10.0	2.0	0.0	64.0	0.0	2.0	31.0	0.0	0.0	130.0	2.91	2.0	611.0	19.0	11.0	22.0	1.0	14.0	13.0	49.0	0.0	1527.0	1.0	41.53085213057598	0.18502421631747915	10.08372006685314	35.0	22.06	51.0	0.0	95.0	0.0	0.30000000000000004	11.200000000000001	14.0	0.0	0.0	-32.3119361190574	-35.15127786833253	0.2499993741527966	0.021914145628958107	-0.03411447407033391	-0.1564831392842607	0.0	0.0
2019-11-22 01:14:17.000055	1574403257.000055	16971.0	4.0	40.0	10.0	2.0	0.0	64.0	0.0	2.0	31.0	0.0	0.0	130.0	2.91	2.0	612.0	19.0	11.0	22.0	1.0	14.0	17.0	55.0	0.0	1527.0	0.5	43.29709740745415	1.11594414894969	7.603870670401983	35.0	22.06	51.0	0.0	95.0	0.0	0.0	10.8	14.0	0.0	0.0				0.12764922907389523	0.05308234804587786	-0.04395382398354553	0.0	0.0
2019-11-22 01:14:21.000065	1574403261.000065	16971.0	4.0	40.0	10.0	2.0	0.0	64.0	0.0	2.0	31.0	0.0	0.0	130.0	2.91	2.0	613.0	19.0	11.0	22.0	1.0	14.0	21.0	65.0	0.0	1527.0	0.0	47.39999625025982	0.9000021045914971	7.099978405702135	35.0	22.06	51.0	0.0	95.0	0.0	1.2000000000000002	8.0	14.0	0.0	0.0	3.969710743695512	4.4555056652692935	-0.1249996870763983	0.22188866453252964	0.046896036648108444	-0.07633598298751265	0.0	0.0
2019-11-22 01:14:25.000071	1574403265.000071	16971.0	4.0	40.0	10.0	2.0	0.0	64.0	0.0	2.0	31.0	0.0	0.0	130.0	2.91	2.0	614.0	19.0	11.0	22.0	1.0	14.0	25.0	71.0	0.0	1527.0	1.6	47.39999625025982	0.9000021045914971	7.099978405702135	35.0	22.06	51.0	0.0	95.0	0.0	0.9	7.300000000000001	14.0	0.0	0.0	-18.73998039779269	-17.238332684474734	0.39999940395444045	0.07194565451099443	-0.008928160972386155	-0.0933654686628616	0.0	0.0
2019-11-22 01:14:29.000082	1574403269.000082	16971.0	4.0	40.0	10.0	2.0	0.0	64.0	0.0	2.0	31.0	0.0	0.0	130.0	2.91	2.0	615.0	19.0	11.0	22.0	1.0	14.0	29.0	82.0	0.0	1527.0	0.0	47.39999625025982	0.9000021045914971	7.099978405702135	35.0	22.06	51.0	0.0	95.0	0.0	0.9	7.300000000000001	14.0	0.0	0.0	18.739956941069636	17.238311107355276	-0.39999890327754317	0.16719763566288354	-0.012337416831638026	-0.04898712866319149	0.0	0.0
2019-11-22 01:14:33.000087	1574403273.000087	16971.0	4.0	40.0	10.0	2.0	0.0	64.0	0.0	2.0	31.0	0.0	0.0	130.0	2.91	2.0	616.0	19.0	11.0	22.0	1.0	14.0	33.0	87.0	0.0	1527.0	0.2	47.39999625025982	0.9000021045914971	7.099978405702134	35.0	22.06	51.0	0.0	95.0	0.0	0.9	7.300000000000001	14.0	0.0	0.0	-2.3424981082183245	-2.154792099301047	0.049999937415201326	0.2765327960043601	-0.024029113122329138	-0.05482895636947027	0.0	0.0
2019-11-22 01:14:37.000099	1574403277.000099	16971.0	4.0	40.0	10.0	2.0	0.0	64.0	0.0	2.0	31.0	0.0	0.0	130.0	2.91	2.0	617.0	19.0	11.0	22.0	1.0	14.0	37.0	99.0	0.0	1527.0	0.0	47.39999625025982	0.9000021045914971	7.099978405702135	35.0	22.06	51.0	0.0	95.0	0.0	0.9	7.300000000000001	14.0	0.0	0.0	2.3424940591411305	2.1547883746792356	-0.049999850988832154	0.13717050198782565	0.004679322810084208	-0.12960847704701628	0.0	0.0
2019-11-22 01:14:42.000009	1574403282.000009	16971.0	4.0	40.0	10.0	2.0	0.0	64.0	0.0	2.0	31.0	0.0	0.0	130.0	2.91	2.0	618.0	19.0	11.0	22.0	1.0	14.0	42.0	9.0	0.0	1527.0	0.0	47.39999625025982	0.9000021045914971	7.099978405702135	35.0	22.06	51.0	0.0	95.0	0.0	0.9	7.300000000000001	14.0	0.0	0.0				0.1993271184707766	-0.008817656080601269	-0.08241328038235834	0.0	0.0
2019-11-22 01:14:46.000016	1574403286.000016	16971.0	4.0	40.0	10.0	2.0	0.0	64.0	0.0	2.0	31.0	0.0	0.0	130.0	2.91	2.0	619.0	19.0	11.0	22.0	1.0	14.0	46.0	16.0	0.0	1527.0	0.0	47.39999625025982	0.9000021045914971	7.099978405702135	35.0	22.06	51.0	0.0	95.0	0.0	0.9	7.300000000000001	14.0	0.0	0.0				0.08414713421602207	-0.10322361016592552	-0.048426708617701944	0.0	0.0
2019-11-22 01:14:50.000020	1574403290.00002	16971.0	4.0	40.0	10.0	2.0	0.0	64.0	0.0	2.0	31.0	0.0	0.0	130.0	2.91	2.0	620.0	19.0	11.0	22.0	1.0	14.0	50.0	20.0	0.0	1527.0	0.0	47.39999625025982	0.9000021045914971	7.099978405702135	35.0	22.07	51.0	0.0	95.0	0.0	0.9	7.300000000000001	14.0	0.0	0.0				0.22116748284202792	0.05551301673945187	0.02933001032742099	0.0	0.0
2019-11-22 01:14:54.000031	1574403294.000031	16971.0	4.0	40.0	10.0	2.0	0.0	64.0	0.0	2.0	31.0	0.0	0.0	130.0	2.91	2.0	621.0	19.0	11.0	22.0	1.0	14.0	54.0	31.0	0.0	1527.0	0.0	47.39999625025982	0.9000021045914971	7.099978405702135	35.0	22.09	51.0	0.0	95.0	0.0	0.9	7.300000000000001	14.0	0.0	0.0				0.15191372889339455	-0.014037659066146319	-0.09335503790180183	0.0	0.0
2019-11-22 01:14:58.000036	1574403298.000036	16971.0	4.0	40.0	10.0	2.0	0.0	64.0	0.0	2.0	31.0	0.0	0.0	130.0	2.91	2.0	622.0	19.0	11.0	22.0	1.0	14.0	58.0	36.0	0.0	1527.0	0.0	47.39999625025982	0.9000021045914971	7.099978405702135	35.0	22.06	51.0	0.0	95.0	0.0	0.9	7.300000000000001	14.0	0.0	0.0				-0.06201088449981059	0.11058606673709725	0.18506045511445557	0.0	0.0
2019-11-22 01:15:02.000038	1574403302.000038	16971.0	4.0	40.0	10.0	2.0	0.0	64.0	0.0	2.0	31.0	0.0	0.0	130.0	2.91	2.0	623.0	19.0	11.0	22.0	1.0	15.0	2.0	38.0	0.0	1527.0	0.0	47.39999625025982	0.9000021045914971	7.099978405702135	35.0	22.13	51.0	0.0	95.0	0.0	0.9	7.300000000000001	14.0	0.0	0.0				0.36154732620618457	-0.04541640072666528	-0.028616104874593127	0.0	0.0
2019-11-22 01:15:06.000036	1574403306.000036	16971.0	4.0	40.0	10.0	2.0	0.0	64.0	0.0	2.0	31.0	0.0	0.0	130.0	2.91	2.0	624.0	19.0	11.0	22.0	1.0	15.0	6.0	36.0	0.0	1527.0	0.0	47.39999625025982	0.9000021045914971	7.099978405702135	35.0	22.1	51.0	0.0	95.0	0.0	0.9	7.300000000000001	14.0	0.0	0.0				-0.10029286217437121	-0.0738687414329222	-0.019665981693998098	0.0	0.0
2019-11-22 01:15:10.000038	1574403310.000038	16971.0	4.0	40.0	10.0	2.0	0.0	64.0	0.0	2.0	31.0	0.0	0.0	130.0	2.91	2.0	625.0	19.0	11.0	22.0	1.0	15.0	10.0	38.0	0.0	1527.0	0.0	47.39999625025982	0.9000021045914971	7.099978405702135	35.0	22.13	51.0	0.0	95.0	0.0	0.9	7.300000000000001	14.0	0.0	0.0				0.1799818489948555	0.10694160437111727	0.059059523253447196	0.0	0.0
2019-11-22 01:15:14.000036	1574403314.000036	16971.0	4.0	40.0	10.0	2.0	0.0	64.0	0.0	2.0	31.0	0.0	0.0	130.0	2.91	2.0	626.0	19.0	11.0	22.0	1.0	15.0	14.0	36.0	0.0	1527.0	0.0	47.39999625025982	0.9000021045914971	7.099978405702135	35.0	22.13	51.0	0.0	95.0	0.0	0.9	7.300000000000001	14.0	0.0	0.0				0.18700185465011376	-0.11647581069870916	-0.12570080301850178	0.0	0.0
2019-11-22 01:15:18.000038	1574403318.000038	16971.0	4.0	40.0	10.0	2.0	0.0	64.0	0.0	2.0	31.0	0.0	0.0	130.0	2.91	2.0	627.0	19.0	11.0	22.0	1.0	15.0	18.0	38.0	0.0	1527.0	0.0	47.39999625025982	0.9000021045914971	7.099978405702135	35.0	22.13	51.0	0.0	95.0	0.0	0.9	7.300000000000001	14.0	0.0	0.0				0.006761842330573906	-0.07553959672185084	0.028671358799272167	0.0	0.0
2019-11-22 01:15:22.000032	1574403322.000032	16971.0	4.0	40.0	10.0	2.0	0.0	64.0	0.0	2.0	31.0	0.0	0.0	130.0	2.91	2.0	628.0	19.0	11.0	22.0	1.0	15.0	22.0	32.0	0.0	1527.0	0.1	47.39999625025982	0.9000021045914971	7.099978405702135	35.0	22.13	51.0	0.0	95.0	0.0	0.9	7.300000000000001	14.0	0.0	0.0	-1.171252265460603	-1.0773990036741312	0.025000037252958497	0.11338290368645919	-0.11924712516233224	-0.029282081417586883	0.0	0.0
2019-11-22 01:15:26.000029	1574403326.000029	16971.0	4.0	40.0	10.0	2.0	0.0	64.0	0.0	2.0	31.0	0.0	0.0	130.0	2.91	2.0	629.0	19.0	11.0	22.0	1.0	15.0	26.0	29.0	0.0	1527.0	0.2	47.39999625025982	0.9000021045914971	7.099978405702135	35.0	22.13	51.0	0.0	95.0	0.0	0.9	7.300000000000001	14.0	0.0	0.0	-1.171251357902976	-1.0773981688397305	0.025000017881406225	-0.0717800027189864	-0.031919461029355625	0.09742063034726144	0.0	0.0
2019-11-22 01:15:30.000025	1574403330.000025	16971.0	4.0	40.0	10.0	2.0	0.0	64.0	0.0	2.0	31.0	0.0	0.0	130.0	2.91	2.0	630.0	19.0	11.0	22.0	1.0	15.0	30.0	25.0	0.0	1527.0	0.5	47.39999625025982	0.9000021045914971	7.099978405702135	35.0	22.13	51.0	0.0	95.0	0.0	0.9	7.300000000000001	14.0	0.0	0.0	-3.5137551208903055	-3.232195469789194	0.07500007599599909	0.2966543197202846	0.025880712340561107	0.03477647653285613	0.0	0.0
2019-11-22 01:15:34.000028	1574403334.000028	16971.0	4.0	40.0	10.0	2.0	0.0	64.0	0.0	2.0	31.0	0.0	0.0	130.0	2.91	2.0	631.0	19.0	11.0	22.0	1.0	15.0	34.0	28.0	0.0	1527.0	0.8	47.39999625025982	0.9000021045914971	7.099978405702135	35.0	22.13	51.0	0.0	95.0	0.0	0.9	7.300000000000001	14.0	0.0	0.0	-3.5137490472470017	-3.2321898828311686	0.07499994635585808	0.10639583236733285	-0.1427544482765514	-0.06456078029361037	0.0	0.0
2019-11-22 01:15:38.000024	1574403338.000024	16971.0	4.0	40.0	10.0	2.0	0.0	64.0	0.0	2.0	31.0	0.0	0.0	130.0	2.91	2.0	632.0	19.0	11.0	22.0	1.0	15.0	38.0	24.0	0.0	1527.0	0.8	47.39999625025982	0.9000021045914971	7.099978405702135	35.0	22.13	51.0	0.0	95.0	0.0	0.9	7.300000000000001	14.0	0.0	0.0				-0.0664643206587277	0.12329079450882018	0.09374366148576502	0.0	0.0
2019-11-22 01:15:42.000030	1574403342.00003	16971.0	4.0	40.0	10.0	2.0	0.0	64.0	0.0	2.0	31.0	0.0	0.0	130.0	2.91	2.0	633.0	19.0	11.0	22.0	1.0	15.0	42.0	30.0	0.0	1527.0	1.0	47.39999625025982	0.9000021045914971	7.099978405702135	35.0	22.13	51.0	0.0	95.0	0.0	0.9	7.300000000000001	14.0	0.0	0.0	-2.3424975497240856	-2.1547915855593414	0.04999992549430504	0.22295406311650046	0.006835914296405926	0.0691213137575937	0.0	0.0
2019-11-22 01:15:46.000022	1574403346.000022	16971.0	4.0	40.0	10.0	2.0	0.0	64.0	0.0	2.0	31.0	0.0	0.0	130.0	2.91	2.0	634.0	19.0	11.0	22.0	1.0	15.0	46.0	22.0	0.0	1527.0	1.3	47.39999625025982	0.9000021045914971	7.099978405702135	35.0	22.13	51.0	0.0	95.0	0.0	0.9	7.300000000000001	14.0	0.0	0.0	-3.51375868131166	-3.2321987449114995	0.07500015199215221	0.050543962556973306	0.016259982362928367	0.01696822980150077	0.0	0.0
2019-11-22 01:15:50.000014	1574403350.000014	16971.0	4.0	40.0	10.0	2.0	0.0	64.0	0.0	2.0	31.0	0.0	0.0	130.0	2.91	2.0	635.0	19.0	11.0	22.0	1.0	15.0	50.0	14.0	0.0	1527.0	2.0	47.39999625025982	0.9000021045914971	7.099978405702135	35.0	22.13	51.0	0.0	95.0	0.0	0.9	7.300000000000001	14.0	0.0	0.0	-8.198769767708123	-7.541796621933146	0.17500034421750063	0.15166470419751243	0.11173000330600093	0.052718344643227305	0.0	0.0
2019-11-22 01:15:54.000000	1574403354.0	16971.0	4.0	40.0	10.0	2.0	0.0	64.0	0.0	2.0	31.0	0.0	0.0	130.0	2.91	2.0	636.0	19.0	11.0	22.0	1.0	15.0	54.0	0.0	0.0	1527.0	2.5	47.39999625025982	0.9000021045914971	7.099978405702135	35.0	22.13	51.0	0.0	95.0	0.0	0.9	7.300000000000001	14.0	0.0	0.0	-5.85627319539754	-5.38700593546648	0.1250004395858011	0.07753484637803024	0.04857211946252368	-0.012770936068024956	0.0	0.0
2019-11-22 01:15:57.000092	1574403357.000092	16971.0	4.0	40.0	10.0	2.0	0.0	64.0	0.0	2.0	31.0	0.0	0.0	130.0	2.91	2.0	637.0	19.0	11.0	22.0	1.0	15.0	57.0	92.0	0.0	1527.0	3.0	47.39999625025982	0.9000021045914971	7.099978405702135	35.0	22.13	51.0	0.0	95.0	0.0	0.9	7.300000000000001	14.0	0.0	0.0	-7.808097275775889	-7.182428989542567	0.16666155406952932	0.00753434444660217	0.19652995867475812	0.0635075507090128	0.0	0.0
2019-11-22 01:16:01.000081	1574403361.000081	16971.0	4.0	40.0	10.0	2.0	0.0	64.0	0.0	2.0	31.0	0.0	0.0	130.0	2.91	2.0	638.0	19.0	11.0	22.0	1.0	16.0	1.0	81.0	0.0	1527.0	3.5	47.39999625025982	0.9000021045914971	7.099978405702135	35.0	22.13	51.0	0.0	95.0	0.0	0.9	7.300000000000001	14.0	0.0	0.0	-5.856268657591012	-5.387001761277557	0.12500034272764715	0.17877459858541944	0.053151614572632774	0.0304556853304018	0.0	0.0
2019-11-22 01:16:05.000081	1574403365.000081	16971.0	4.0	40.0	10.0	2.0	0.0	64.0	0.0	2.0	31.0	0.0	0.0	130.0	2.91	2.0	639.0	19.0	11.0	22.0	1.0	16.0	5.0	81.0	0.0	1527.0	3.7	232.82389132233942	-20.76488059074568	5.548064726694094	35.0	22.13	51.0	0.0	95.0	0.0	0.9	7.300000000000001	14.0	0.0	0.0	-2.342501040317447	-2.1547947964490195	0.050000000000000044	-0.05705863916009731	0.1847857982403651	0.00308552521767487	0.0	0.0
2019-11-22 01:16:09.000088	1574403369.000088	16971.0	4.0	40.0	10.0	2.0	0.0	64.0	0.0	2.0	31.0	0.0	0.0	130.0	2.91	2.0	640.0	19.0	11.0	22.0	1.0	16.0	9.0	88.0	0.0	1527.0	4.5	346.9295841284464	-32.40991049046797	3.3555913692546344	35.0	22.13	51.0	0.0	95.0	0.0	0.9	7.300000000000001	14.0	0.0	0.0	-9.369987964920455	-8.619164287271525	0.19999965429365782	0.10119698171703316	0.3283798904526297	0.031509021528466526	0.0	0.0
2019-11-22 01:16:13.000093	1574403373.000093	16971.0	4.0	40.0	10.0	2.0	0.0	64.0	0.0	2.0	31.0	0.0	0.0	130.0	2.91	2.0	641.0	19.0	11.0	22.0	1.0	16.0	13.0	93.0	0.0	1527.0	5.2	351.16353548692774	-29.17396571402608	2.502820667029544	35.0	22.13	51.0	0.0	95.0	0.0	9.5	7.300000000000001	14.0	0.0	0.0	-0.06232664786671509	0.2518502989985727	0.17499978095320468	-0.017778156781273535	0.20938926078093464	0.1076339844615733	0.0	0.0
2019-11-22 01:16:17.000097	1574403377.000097	16971.0	4.0	40.0	10.0	2.0	0.0	64.0	0.0	2.0	31.0	0.0	0.0	130.0	2.91	2.0	642.0	19.0	11.0	22.0	1.0	16.0	17.0	97.0	0.0	1527.0	5.7	70.1358614355095	-27.899161734275033	2.640515086068776	35.0	22.13	51.0	0.0	95.0	0.0	7.1000000000000005	4.7	14.0	0.0	0.0	-0.04451249762010513	0.1975175290997007	0.1249998733402582	-0.16857144656774362	0.16015980810039218	0.11693375591036105	0.0	0.0
2019-11-22 01:16:21.000098	1574403381.000098	16971.0	4.0	40.0	10.0	2.0	0.0	64.0	0.0	2.0	31.0	0.0	0.0	130.0	2.91	2.0	643.0	19.0	11.0	22.0	1.0	16.0	21.0	98.0	0.0	1527.0	6.5	10.471710269319194	-28.15380910221313	2.43465119654624	35.0	22.13	51.0	0.0	95.0	0.0	7.1000000000000005	2.8000000000000003	14.0	0.0	0.0	-0.04234053484452935	0.3211751170560382	0.1999999523162955	-0.09767778570759672	0.2730689762411467	0.16966256037757096	0.0	0.0
2019-11-22 01:16:25.000082	1574403385.000082	16971.0	4.0	40.0	10.0	2.0	0.0	64.0	0.0	2.0	31.0	0.0	0.0	130.0	2.91	2.0	644.0	19.0	11.0	22.0	1.0	16.0	25.0	82.0	0.0	1527.0	7.4	23.806705681240384	-29.79461704692688	2.681407687732557	35.0	22.13	51.0	0.0	95.0	0.0	3.6	2.4000000000000004	14.0	0.0	0.0	0.0021888778877506244	0.4180410624724815	0.2250008985436084	-0.058879562748985946	0.31300161039450225	0.07202908427112241	0.0	0.0
2019-11-22 01:16:29.000066	1574403389.000066	16971.0	4.0	40.0	10.0	2.0	0.0	64.0	0.0	2.0	31.0	0.0	0.0	130.0	2.91	2.0	645.0	19.0	11.0	22.0	1.0	16.0	29.0	66.0	0.0	1527.0	7.4	12.10114645454392	-28.240002754055357	2.4070578246562073	35.0	22.13	51.0	0.0	95.0	0.0	3.1	2.7	14.0	0.0	0.0				-0.039773328472309584	0.31729067729097366	0.16528977114894008	0.0	0.0
2019-11-22 01:16:33.000046	1574403393.000046	16971.0	4.0	40.0	10.0	2.0	0.0	64.0	0.0	2.0	31.0	0.0	0.0	130.0	2.91	2.0	646.0	19.0	11.0	22.0	1.0	16.0	33.0	46.0	0.0	1527.0	8.0	25.581765474794675	-29.855007948024298	2.70000058419654	35.0	22.13	51.0	0.0	95.0	0.0	3.5	2.4000000000000004	14.0	0.0	0.0	0.057207815169471564	0.27383836581366183	0.1500007510222843	0.07416938744460132	0.3475311920389942	0.10046876393212155	0.0	0.0
2019-11-22 01:16:37.000036	1574403397.000036	16971.0	4.0	40.0	10.0	2.0	0.0	64.0	0.0	2.0	31.0	0.0	0.0	130.0	2.91	2.0	647.0	19.0	11.0	22.0	1.0	16.0	37.0	36.0	0.0	1527.0	8.8	39.71189100640342	-29.26804422798924	2.652098242759162	35.0	22.13	51.0	0.0	95.0	0.0	5.2	2.7	14.0	0.0	0.0	0.14479053515226734	0.31639584229208095	0.2000005006802697	0.055846184783612446	0.3298122323632121	0.15165452524969109	0.0	0.0
2019-11-22 01:16:41.000013	1574403401.000013	16971.0	4.0	40.0	10.0	2.0	0.0	64.0	0.0	2.0	31.0	0.0	0.0	130.0	2.91	2.0	648.0	19.0	11.0	22.0	1.0	16.0	41.0	13.0	0.0	1527.0	9.700000000000001	52.34937568923957	-29.274417974408347	2.530811544745314	35.0	22.13	51.0	0.0	95.0	0.0	4.6000000000000005	2.7	14.0	0.0	0.0	0.2452351945316866	0.3174117437994044	0.22500128746769418	0.29379871471166247	0.34168599515031045	0.1532318372660107	0.0	0.0
2019-11-22 01:16:44.000091	1574403404.000091	16971.0	4.0	40.0	10.0	2.0	0.0	64.0	0.0	2.0	31.0	0.0	0.0	130.0	2.91	2.0	649.0	19.0	11.0	22.0	1.0	16.0	44.0	91.0	0.0	1527.0	10.700000000000001	63.603754538796466	-29.54508742883295	3.152099862990374	35.0	22.13	51.0	0.0	95.0	0.0	4.4	2.4000000000000004	14.0	0.0	0.0	0.460767415636017	0.3825364786572846	0.333324671016739	0.24956303081360554	0.2750530530698997	0.11923972344841427	0.0	0.0
2019-11-22 01:16:48.000068	1574403408.000068	16971.0	4.0	40.0	10.0	2.0	0.0	64.0	0.0	2.0	31.0	0.0	0.0	130.0	2.91	2.0	650.0	19.0	11.0	22.0	1.0	16.0	48.0	68.0	0.0	1527.0	11.600000000000001	71.594416330291	-29.255908221348886	2.9644398992514103	35.0	22.13	51.0	0.0	95.0	0.0	5.2	3.0	14.0	0.0	0.0	0.3379394151256619	0.1975549797951965	0.22500130087889353	0.37463786247021025	0.2275101259360418	0.18554410419174797	0.0	0.0
2019-11-22 01:16:52.000054	1574403412.000054	16971.0	4.0	40.0	10.0	2.0	0.0	64.0	0.0	2.0	31.0	0.0	0.0	130.0	2.91	2.0	651.0	19.0	11.0	22.0	1.0	16.0	52.0	54.0	0.0	1527.0	12.600000000000001	78.15105000614219	-28.799835871105035	2.825038454346326	35.0	22.16	51.0	0.0	95.0	0.0	4.5	3.4000000000000004	14.0	0.0	0.0	0.41314330073174316	0.17197495772516092	0.2500008791716022	0.3739193770934184	0.18220545517603404	0.08924388795970431	0.0	0.0
2019-11-22 01:16:56.000029	1574403416.000029	16971.0	4.0	40.0	10.0	2.0	0.0	64.0	0.0	2.0	31.0	0.0	0.0	130.0	2.91	2.0	652.0	19.0	11.0	22.0	1.0	16.0	56.0	29.0	0.0	1527.0	13.5	83.66912453528211	-26.120601373618793	2.969982885950801	35.0	22.13	51.0	0.0	95.0	0.0	4.5	3.4000000000000004	14.0	0.0	0.0	0.3888331600555595	0.10498804681866473	0.22500139475733333	0.3040087179432151	0.2317226403343845	0.13356765091512296	0.0	0.0
2019-11-22 01:17:00.000002	1574403420.000002	16971.0	4.0	40.0	10.0	2.0	0.0	64.0	0.0	2.0	31.0	0.0	0.0	130.0	2.91	2.0	653.0	19.0	11.0	22.0	1.0	17.0	0.0	2.0	0.0	1527.0	14.8	88.88549945988147	-24.723925839597513	2.774353110071559	35.0	22.19	51.0	0.0	95.0	0.0	4.6000000000000005	2.7	14.0	0.0	0.0	0.5593530860892116	0.1510297835249124	0.3250022083670948	0.4424112775131893	0.12010134257721115	0.12883295013426965	0.0	0.0
2019-11-22 01:17:03.000075	1574403423.000075	16971.0	4.0	40.0	10.0	2.0	0.0	64.0	0.0	2.0	31.0	0.0	0.0	130.0	2.91	2.0	654.0	19.0	11.0	22.0	1.0	17.0	3.0	75.0	0.0	1527.0	14.8	85.40501756740541	-25.079096156197593	2.9874471604574877	35.0	22.19	51.0	0.0	95.0	0.0	3.8000000000000003	2.9000000000000004	14.0	0.0	0.0				0.38058242276064463	0.06773371072196634	0.1386187718798249	0.0	0.0
2019-11-22 01:17:07.000045	1574403427.000045	16971.0	4.0	40.0	10.0	2.0	0.0	64.0	0.0	2.0	31.0	0.0	0.0	130.0	2.91	2.0	655.0	19.0	11.0	22.0	1.0	17.0	7.0	45.0	0.0	1527.0	15.600000000000001	90.36166860318986	-24.646744857449008	2.5971666882539406	35.0	22.16	51.0	0.0	95.0	0.0	0.30000000000000004	3.0	14.0	0.0	0.0	0.4254600881452321	0.035726881803029395	0.20000150204832917	0.5202018408477312	0.03903995351163815	0.11072003797163771	0.0	0.0
2019-11-22 01:17:11.000014	1574403431.000014	16971.0	4.0	40.0	10.0	2.0	0.0	64.0	0.0	2.0	31.0	0.0	0.0	130.0	2.91	2.0	656.0	19.0	11.0	22.0	1.0	17.0	11.0	14.0	0.0	1527.0	16.3	93.462950224536	-24.959265366185036	1.5824071882038107	35.0	22.16	51.0	0.0	95.0	0.0	25.3	2.7	14.0	0.0	0.0	0.3824119654723861	-0.000600691804735753	0.1750013560161757	0.6142764247230911	-0.04406954930252067	0.1372856469325523	0.0	0.0
2019-11-22 01:17:14.000085	1574403434.000085	16971.0	4.0	40.0	10.0	2.0	0.0	64.0	0.0	2.0	31.0	0.0	0.0	130.0	2.91	2.0	657.0	19.0	11.0	22.0	1.0	17.0	14.0	85.0	0.0	1527.0	17.5	97.46542223973586	-24.252927167496072	1.5470809289953316	35.0	22.16	51.0	0.0	95.0	0.0	0.30000000000000004	1.6	14.0	0.0	0.0	0.8528023416695392	-0.043051880221344666	0.3999905270594703	0.7170701594412965	-0.07162864928698998	0.16205469150924123	0.0	0.0
2019-11-22 01:17:18.000055	1574403438.000055	16971.0	4.0	40.0	10.0	2.0	0.0	64.0	0.0	2.0	31.0	0.0	0.0	130.0	2.91	2.0	658.0	19.0	11.0	22.0	1.0	17.0	18.0	55.0	0.0	1527.0	18.5	100.30446012287317	-24.20001839294058	1.6000018316366778	35.0	22.19	51.0	0.0	95.0	0.0	25.0	1.5	14.0	0.0	0.0	0.5508243111606788	-0.058768904104708225	0.25000187756041126	0.7118662124789594	-0.19532035823376376	0.15190935846844783	0.0	0.0
2019-11-22 01:17:22.000024	1574403442.000024	16971.0	4.0	40.0	10.0	2.0	0.0	64.0	0.0	2.0	31.0	0.0	0.0	130.0	2.91	2.0	659.0	19.0	11.0	22.0	1.0	17.0	22.0	24.0	0.0	1527.0	19.700000000000003	103.10380689616458	-24.028189251544564	1.6572771182062864	35.0	22.19	51.0	0.0	95.0	0.0	24.900000000000002	1.5	14.0	0.0	0.0	0.6593169768137999	-0.10442555036911892	0.3000023245991594	0.6216584764231736	-0.16729058995857438	0.20428312999983805	0.0	0.0
2019-11-22 01:17:26.000007	1574403446.000007	16971.0	4.0	40.0	10.0	2.0	0.0	64.0	0.0	2.0	31.0	0.0	0.0	130.0	2.91	2.0	660.0	19.0	11.0	22.0	1.0	17.0	26.0	7.0	0.0	1527.0	20.8	106.02058012687363	-24.1549144194793	1.9549078375675204	35.0	22.19	51.0	0.0	95.0	0.0	24.900000000000002	1.6	14.0	0.0	0.0	0.5996424783374295	-0.1218896554979432	0.2750011801770308	0.6243151537712226	-0.18205702384365346	0.2086787695018497	0.0	0.0
2019-11-22 01:17:29.000071	1574403449.000071	16971.0	4.0	40.0	10.0	2.0	0.0	64.0	0.0	2.0	31.0	0.0	0.0	130.0	2.91	2.0	661.0	19.0	11.0	22.0	1.0	17.0	29.0	71.0	0.0	1527.0	22.3	108.71191421046791	-24.299999528190913	1.9097997011184402	35.0	22.19	51.0	0.0	95.0	0.0	24.900000000000002	1.6	14.0	0.0	0.0	1.0902310654613943	-0.22161186670879335	0.4999893111288791	0.6819828726165567	-0.06958293977400122	0.19394735355265136	0.0	0.0
2019-11-22 01:17:33.000031	1574403453.000031	16971.0	4.0	40.0	10.0	2.0	0.0	64.0	0.0	2.0	31.0	0.0	0.0	130.0	2.91	2.0	662.0	19.0	11.0	22.0	1.0	17.0	33.0	31.0	0.0	1527.0	22.3	107.06826094996731	-24.29999952819091	2.0924011037633607	35.0	22.19	51.0	0.0	95.0	0.0	24.6	1.7000000000000002	14.0	0.0	0.0				0.5662209193162059	-0.041414301951493815	0.3021898842161682	0.0	0.0
2019-11-22 01:17:36.000090	1574403456.00009	16971.0	4.0	40.0	10.0	2.0	0.0	64.0	0.0	2.0	31.0	0.0	0.0	130.0	2.91	2.0	663.0	19.0	11.0	22.0	1.0	17.0	36.0	90.0	0.0	1527.0	23.700000000000003	109.75257561685491	-24.135758460076772	1.9328488648022866	35.0	22.19	51.0	0.0	95.0	0.0	25.0	2.1	14.0	0.0	0.0	0.9888842539979258	-0.3021435415944975	0.46665750627485586	0.5294614476099634	-0.03680633760311243	0.35140698485802435	0.0	0.0
2019-11-22 01:17:40.000049	1574403460.000049	16971.0	4.0	40.0	10.0	2.0	0.0	64.0	0.0	2.0	31.0	0.0	0.0	130.0	2.91	2.0	664.0	19.0	11.0	22.0	1.0	17.0	40.0	49.0	0.0	1527.0	25.0	113.29426277608016	-23.64814924836976	2.3795932864054183	35.0	22.19	51.0	0.0	95.0	0.0	25.0	1.9000000000000001	14.0	0.0	0.0	0.6817582581172132	-0.23195667134025075	0.32500331256189563	0.5346553221298616	-0.12614276896137533	0.35814199468502855	0.0	0.0
2019-11-22 01:17:44.000009	1574403464.000009	16971.0	4.0	40.0	10.0	2.0	0.0	64.0	0.0	2.0	31.0	0.0	0.0	130.0	2.91	2.0	665.0	19.0	11.0	22.0	1.0	17.0	44.0	9.0	0.0	1527.0	26.3	115.90019463024345	-24.076525607154885	2.6842889947815745	35.0	22.16	51.0	0.0	95.0	0.0	24.5	2.0	14.0	0.0	0.0	0.684983922498561	-0.27258820957098234	0.32500325444619355	0.43652387318118174	-0.20703408269933965	0.3724752297049331	0.0	0.0
2019-11-22 01:17:47.000067	1574403467.000067	16971.0	4.0	40.0	10.0	2.0	0.0	64.0	0.0	2.0	31.0	0.0	0.0	130.0	2.91	2.0	666.0	19.0	11.0	22.0	1.0	17.0	47.0	67.0	0.0	1527.0	27.5	114.0093463125259	-24.673133795789738	1.4681582838758962	35.0	22.19	51.0	0.0	95.0	0.0	24.1	2.0	14.0	0.0	0.0	0.8318844096848993	-0.4039413658204595	0.3999922753872139	0.4725448794410303	-0.17753836162579978	0.3843207866682323	0.0	0.0
2019-11-22 01:17:51.000022	1574403471.000022	16971.0	4.0	40.0	10.0	2.0	0.0	64.0	0.0	2.0	31.0	0.0	0.0	130.0	2.91	2.0	667.0	19.0	11.0	22.0	1.0	17.0	51.0	22.0	0.0	1527.0	29.0	110.97648232796809	-24.196097388340593	0.3114503409297637	35.0	22.19	51.0	0.0	95.0	0.0	24.1	3.0	14.0	0.0	0.0	0.7799154812372743	-0.3787066100142882	0.37500422452678894	0.5856075980046844	-0.03993898131770568	0.42631164531418553	0.0	0.0
2019-11-22 01:17:54.000073	1574403474.000073	16971.0	4.0	40.0	10.0	2.0	0.0	64.0	0.0	2.0	31.0	0.0	0.0	130.0	2.91	2.0	668.0	19.0	11.0	22.0	1.0	17.0	54.0	73.0	0.0	1527.0	29.0	113.10816420891096	-24.551391272507672	1.0930671663155838	35.0	22.22	51.0	0.0	95.0	0.0	0.1	2.3000000000000003	14.0	0.0	0.0				0.6181523976057026	-0.2517756522383084	0.39008926449505876	0.0	0.0
2019-11-22 01:17:58.000023	1574403478.000023	16971.0	4.0	40.0	10.0	2.0	0.0	64.0	0.0	2.0	31.0	0.0	0.0	130.0	2.91	2.0	669.0	19.0	11.0	22.0	1.0	17.0	58.0	23.0	0.0	1527.0	30.3	110.57840867772005	-23.921422234079643	0.32319694688193235	35.0	22.19	51.0	0.0	95.0	0.0	25.3	1.2000000000000002	14.0	0.0	0.0	0.6517874196636783	-0.2820536030192134	0.325004068067926	0.6451085570333103	-0.15029167055221168	0.3973567205987913	0.0	0.0
2019-11-22 01:18:01.000074	1574403481.000074	16971.0	4.0	40.0	10.0	2.0	0.0	64.0	0.0	2.0	31.0	0.0	0.0	130.0	2.91	2.0	670.0	19.0	11.0	22.0	1.0	18.0	1.0	74.0	0.0	1528.0	31.6	113.20039236937068	-22.854259584483664	2.194440295164005	35.0	22.25	51.0	0.0	95.0	0.0	24.8	0.1	14.0	0.0	0.0	0.9083819275804046	-0.33782421063962814	0.4333259636754812	0.873495382032799	-0.03139872423075629	0.36508346673610903	0.0	0.0
2019-11-22 01:18:05.000023	1574403485.000023	16971.0	4.0	40.0	10.0	2.0	0.0	64.0	0.0	2.0	31.0	0.0	0.0	130.0	2.91	2.0	671.0	19.0	11.0	22.0	1.0	18.0	5.0	23.0	0.0	1528.0	33.1	116.94363235269755	-22.799996020538412	2.583927252719412	35.0	22.25	51.0	0.0	95.0	0.0	23.6	1.6	14.0	0.0	0.0	0.8258781022017114	-0.32682154541444064	0.37500478333375653	0.4904239313049949	-0.32159593402359754	0.3714935030694932	0.0	0.0
2019-11-22 01:18:08.000075	1574403488.000075	16971.0	4.0	40.0	10.0	2.0	0.0	64.0	0.0	2.0	31.0	0.0	0.0	130.0	2.91	2.0	672.0	19.0	11.0	22.0	1.0	18.0	8.0	75.0	0.0	1528.0	34.5	119.33524740880783	-23.37178867429344	1.646504850276741	35.0	22.25	51.0	0.0	95.0	0.0	23.6	1.6	14.0	0.0	0.0	1.0009831193795928	-0.46868173378463696	0.4666585446817643	0.6294599910086578	-0.19248241943785965	0.3697129128482374	0.0	0.0
2019-11-22 01:18:12.000020	1574403492.00002	16971.0	4.0	40.0	10.0	2.0	0.0	64.0	0.0	2.0	31.0	0.0	0.0	130.0	2.91	2.0	673.0	19.0	11.0	22.0	1.0	18.0	12.0	20.0	0.0	1528.0	34.5	120.0212830752079	-23.847541197242837	1.1524699855489489	35.0	22.25	51.0	0.0	95.0	0.0	23.5	2.9000000000000004	14.0	0.0	0.0				0.6917140305073413	-0.39626025909053125	0.32986286099649664	0.0	0.0
2019-11-22 01:18:15.000065	1574403495.000065	16971.0	4.0	40.0	10.0	2.0	0.0	64.0	0.0	2.0	31.0	0.0	0.0	130.0	2.91	2.0	674.0	19.0	11.0	22.0	1.0	18.0	15.0	65.0	0.0	1527.0	35.800000000000004	119.59538404672983	-23.563527155520394	1.436455552646755	35.0	22.23	51.0	0.0	95.0	0.0	23.5	2.3000000000000003	14.0	0.0	0.0	0.9055918077389795	-0.49353966192164184	0.4333268246038888	0.6790566808865323	-0.2384553254745629	0.2645185851621521	0.0	0.0
2019-11-22 01:18:19.000010	1574403499.00001	16971.0	4.0	40.0	10.0	2.0	0.0	64.0	0.0	2.0	31.0	0.0	0.0	130.0	2.91	2.0	675.0	19.0	11.0	22.0	1.0	18.0	19.0	10.0	0.0	1528.0	37.2	120.60047541902378	-23.6140019983276	1.1953368617136404	35.0	22.21	51.0	0.0	95.0	0.0	24.200000000000003	1.5	14.0	0.0	0.0	0.7010017419927675	-0.3964462077269785	0.35000481910188236	0.7714005320586056	-0.2226834010769428	0.27752175054309847	0.0	0.0
2019-11-22 01:18:22.000050	1574403502.00005	16971.0	4.0	40.0	10.0	2.0	0.0	64.0	0.0	2.0	31.0	0.0	0.0	130.0	2.91	2.0	676.0	19.0	11.0	22.0	1.0	18.0	22.0	50.0	0.0	1528.0	38.6	123.86098941006779	-22.86075493950878	1.7678988917429457	35.0	22.25	51.0	0.0	95.0	0.0	24.6	1.1	14.0	0.0	0.0	0.911072904656269	-0.5281304904051307	0.466660436077653	0.6270690137320645	-0.33360367181262746	0.1949898514544505	0.0	0.0
2019-11-22 01:18:25.000087	1574403505.000087	16971.0	4.0	40.0	10.0	2.0	0.0	64.0	0.0	2.0	31.0	0.0	0.0	130.0	2.91	2.0	677.0	19.0	11.0	22.0	1.0	18.0	25.0	87.0	0.0	1528.0	40.2	127.03153202314476	-22.75266040274935	1.9175507038366075	35.0	22.25	51.0	0.0	95.0	0.0	24.6	1.1	14.0	0.0	0.0	1.0185225266168565	-0.641149632124957	0.5333267636578591	0.6115597721477188	-0.32282686535221405	0.20051049872137303	0.0	0.0
2019-11-22 01:18:29.000037	1574403509.000037	16971.0	4.0	40.0	10.0	2.0	0.0	64.0	0.0	2.0	31.0	0.0	0.0	130.0	2.91	2.0	678.0	19.0	11.0	22.0	1.0	18.0	29.0	37.0	0.0	1528.0	41.6	129.7631870340661	-22.437419651369815	2.1625927518976344	35.0	22.23	51.0	0.0	95.0	0.0	23.400000000000002	1.5	14.0	0.0	0.0	0.7080981266916286	-0.4457406111033336	0.35000438099622744	0.6518453422283179	-0.3979707097193026	0.15027629227779607	0.0	0.0
2019-11-22 01:18:32.000071	1574403512.000071	16971.0	4.0	40.0	10.0	2.0	0.0	64.0	0.0	2.0	31.0	0.0	0.0	130.0	2.91	2.0	679.0	19.0	11.0	22.0	1.0	18.0	32.0	71.0	0.0	1528.0	41.6	127.83960769314389	-22.65116883280166	1.9488476527648975	35.0	22.25	51.0	0.0	95.0	0.0	23.700000000000003	2.0	14.0	0.0	0.0				0.6651327861204945	-0.4046517466329028	0.17606913634856486	0.0	0.0
2019-11-22 01:18:36.000003	1574403516.000003	16971.0	4.0	40.0	10.0	2.0	0.0	64.0	0.0	2.0	31.0	0.0	0.0	130.0	2.91	2.0	680.0	19.0	11.0	22.0	1.0	18.0	36.0	3.0	0.0	1528.0	43.0	130.94868067345445	-22.545527330326554	2.1999975051197245	35.0	22.25	51.0	0.0	95.0	0.0	23.400000000000002	1.9000000000000001	14.0	0.0	0.0	0.6646995395376291	-0.5082011717234627	0.3500059456643169	0.5480361947839393	-0.5094910018192471	0.20361789772011774	0.0	0.0
2019-11-22 01:18:39.000046	1574403519.000046	16971.0	4.0	40.0	10.0	2.0	0.0	64.0	0.0	2.0	31.0	0.0	0.0	130.0	2.91	2.0	681.0	19.0	11.0	22.0	1.0	18.0	39.0	46.0	0.0	1528.0	44.300000000000004	134.1400773545416	-23.432133899711676	1.7678606224667295	35.0	22.25	51.0	0.0	95.0	0.0	23.1	2.2	14.0	0.0	0.0	0.804303326221613	-0.6770464070144159	0.43332713453895255	0.5147690532948924	-0.35905281083682056	0.22607498932889186	0.0	0.0
2019-11-22 01:18:42.000075	1574403522.000075	16971.0	4.0	40.0	10.0	2.0	0.0	64.0	0.0	2.0	31.0	0.0	0.0	130.0	2.91	2.0	682.0	19.0	11.0	22.0	1.0	18.0	42.0	75.0	0.0	1528.0	45.6	134.4340573003575	-24.048668090693063	0.9026217934647107	35.0	22.25	51.0	0.0	95.0	0.0	23.1	2.2	14.0	0.0	0.0	0.7614739539502176	-0.7248884636682712	0.4333291319088853	0.5371385869897285	-0.5195374648660944	0.26350893906505235	0.0	0.0
2019-11-22 01:18:46.000001	1574403526.000001	16971.0	4.0	40.0	10.0	2.0	0.0	64.0	0.0	2.0	31.0	0.0	0.0	130.0	2.91	2.0	683.0	19.0	11.0	22.0	1.0	18.0	46.0	1.0	0.0	1528.0	45.6	134.57659967751752	-22.06707224350065	2.3026035950943893	35.0	22.25	51.0	0.0	95.0	0.0	23.700000000000003	2.2	14.0	0.0	0.0				0.6192121635459283	-0.41584773450430035	0.23340299532013617	0.0	0.0
2019-11-22 01:18:49.000024	1574403529.000024	16971.0	4.0	40.0	10.0	2.0	0.0	64.0	0.0	2.0	31.0	0.0	0.0	130.0	2.91	2.0	684.0	19.0	11.0	22.0	1.0	18.0	49.0	24.0	0.0	1528.0	47.1	134.43698061580736	-23.67297149140044	1.1156175399716892	35.0	22.23	51.0	0.0	95.0	0.0	24.5	1.4000000000000001	14.0	0.0	0.0	0.8075650594931856	-0.7963673171901497	0.4999961455960176	0.4687235298635706	-0.38315885511975684	0.19823355996286718	0.0	0.0
2019-11-22 01:18:52.000056	1574403532.000056	16971.0	4.0	40.0	10.0	2.0	0.0	64.0	0.0	2.0	31.0	0.0	0.0	130.0	2.91	2.0	685.0	19.0	11.0	22.0	1.0	18.0	52.0	56.0	0.0	1528.0	48.800000000000004	135.8226365843423	-18.376653667480287	2.7445254587706156	35.0	22.25	51.0	0.0	95.0	0.0	24.8	0.8	14.0	0.0	0.0	0.9055077471289215	-0.8867387001313478	0.5666606320917854	0.5090566815346438	-0.34135076658435	0.15424314940123882	0.0	0.0
2019-11-22 01:18:55.000076	1574403535.000076	16971.0	4.0	40.0	10.0	2.0	0.0	64.0	0.0	2.0	31.0	0.0	0.0	130.0	2.91	2.0	686.0	19.0	11.0	22.0	1.0	18.0	55.0	76.0	0.0	1528.0	50.0	140.79101487070395	-12.915331837856511	3.392640717914384	35.0	22.25	51.0	0.0	95.0	0.0	24.8	0.8	14.0	0.0	0.0	0.6369956615903639	-0.6281630441030283	0.3999973297297386	0.4030121838221633	-0.3916237653138357	0.12022481496057527	0.0	0.0
2019-11-22 01:18:58.000096	1574403538.000096	16971.0	4.0	40.0	10.0	2.0	0.0	64.0	0.0	2.0	31.0	0.0	0.0	130.0	2.91	2.0	687.0	19.0	11.0	22.0	1.0	18.0	58.0	96.0	0.0	1528.0	50.0	137.3972323341512	-14.64834125991091	3.031599846483427	35.0	22.23	51.0	0.0	95.0	0.0	22.5	2.5	14.0	0.0	0.0				0.3223694442563051	-0.3140592682905427	0.09586301377846361	0.0	0.0
2019-11-22 01:19:02.000014	1574403542.000014	16971.0	4.0	40.0	10.0	2.0	0.0	64.0	0.0	2.0	31.0	0.0	0.0	130.0	2.91	2.0	688.0	19.0	11.0	22.0	1.0	19.0	2.0	14.0	0.0	1528.0	51.0	142.2510518249979	-12.329876007880307	3.5500958292108766	35.0	22.23	51.0	0.0	95.0	0.0	15.200000000000001	3.0	14.0	0.0	0.0	0.6442404454996731	-0.693042679367941	0.25000512610455633	0.3046994486953804	-0.219964458376775	0.07295809081755979	0.0	0.0
2019-11-22 01:19:05.000035	1574403545.000035	16971.0	4.0	40.0	10.0	2.0	0.0	64.0	0.0	2.0	31.0	0.0	0.0	130.0	2.91	2.0	689.0	19.0	11.0	22.0	1.0	19.0	5.0	35.0	0.0	1528.0	51.300000000000004	147.73579850766353	-11.43554797183661	4.037781700848764	35.0	22.19	51.0	0.0	95.0	0.0	12.8	3.6	14.0	0.0	0.0	0.28126630136483766	-0.35742571317730676	0.09999930064372708	0.198081532731833	-0.26781134287723185	0.038856029350688145	0.0	0.0
2019-11-22 01:19:08.000055	1574403548.000055	16971.0	4.0	40.0	10.0	2.0	0.0	64.0	0.0	2.0	31.0	0.0	0.0	130.0	2.91	2.0	690.0	19.0	11.0	22.0	1.0	19.0	8.0	55.0	0.0	1528.0	51.7	152.56916095912237	-9.999036073565865	4.100000038286901	35.0	22.19	51.0	0.0	95.0	0.0	12.0	3.6	14.0	0.0	0.0	0.35763774489718075	-0.536052470930185	0.1333324432432462	0.20617180059944332	-0.19674733636021563	0.045898521465767894	0.0	0.0
2019-11-22 01:19:11.000074	1574403551.000074	16971.0	4.0	40.0	10.0	2.0	0.0	64.0	0.0	2.0	31.0	0.0	0.0	130.0	2.91	2.0	691.0	19.0	11.0	22.0	1.0	19.0	11.0	74.0	0.0	1528.0	51.7	157.0936038846686	-7.562685122532873	3.6156697643880498	35.0	22.19	51.0	0.0	95.0	0.0	12.0	4.1000000000000005	14.0	0.0	0.0				0.16044045382148828	-0.2691500126033005	0.044318523138728624	0.0	0.0
2019-11-22 01:19:14.000091	1574403554.000091	16971.0	4.0	40.0	10.0	2.0	0.0	64.0	0.0	2.0	31.0	0.0	0.0	130.0	2.91	2.0	692.0	19.0	11.0	22.0	1.0	19.0	14.0	91.0	0.0	1528.0	52.2	154.63024613092446	-9.011723979158974	3.977933629804692	35.0	22.23	51.0	0.0	95.0	0.0	11.3	4.2	14.0	0.0	0.0	0.4278123687562731	-0.743988511758383	0.1666657129978072	0.08929393265665059	-0.12025021785680418	-0.004298685392149726	0.0	0.0
2019-11-22 01:19:18.000011	1574403558.000011	16971.0	4.0	40.0	10.0	2.0	0.0	64.0	0.0	2.0	31.0	0.0	0.0	130.0	2.91	2.0	693.0	19.0	11.0	22.0	1.0	19.0	18.0	11.0	0.0	1528.0	52.2	157.50621550996604	-7.0548347858598195	3.655648141611095	35.0	22.19	51.0	0.0	95.0	0.0	9.8	4.2	14.0	0.0	0.0				0.08051745809466651	-0.22205161370672533	-0.02029827067049928	0.0	0.0
2019-11-22 01:19:21.000045	1574403561.000045	16971.0	4.0	40.0	10.0	2.0	0.0	64.0	0.0	2.0	31.0	0.0	0.0	130.0	2.91	2.0	694.0	19.0	11.0	22.0	1.0	19.0	21.0	45.0	0.0	1528.0	52.7	158.90940902223886	-5.068900432637898	3.799999336756403	35.0	22.19	51.0	0.0	95.0	0.0	7.7	3.7	14.0	0.0	0.0	0.4905732764114292	-1.167027708016163	0.16666477258503598	0.07363902229398102	-0.16914126797125623	-0.02450562924436442	0.0	0.0
2019-11-22 01:19:24.000065	1574403564.000065	16971.0	4.0	40.0	10.0	2.0	0.0	64.0	0.0	2.0	31.0	0.0	0.0	130.0	2.91	2.0	695.0	19.0	11.0	22.0	1.0	19.0	24.0	65.0	0.0	1528.0	52.7	160.06866907489487	-2.8956678404057965	3.9671495648885298	35.0	22.19	51.0	0.0	95.0	0.0	7.7	3.7	14.0	0.0	0.0				0.05040958379204629	-0.2060287159573071	-0.017889719475048575	0.0	0.0
2019-11-22 01:19:27.000082	1574403567.000082	16971.0	4.0	40.0	10.0	2.0	0.0	64.0	0.0	2.0	31.0	0.0	0.0	130.0	2.91	2.0	696.0	19.0	11.0	22.0	1.0	19.0	27.0	82.0	0.0	1528.0	52.7	159.508576394362	-4.155210835563514	3.827198561314001	35.0	22.17	51.0	0.0	95.0	0.0	6.0	3.9000000000000004	14.0	0.0	0.0				0.0546132317915637	-0.17202858795801046	-0.02454709429757413	0.0	0.0
2019-11-22 01:19:30.000099	1574403570.000099	16971.0	4.0	40.0	10.0	2.0	0.0	64.0	0.0	2.0	31.0	0.0	0.0	130.0	2.91	2.0	697.0	19.0	11.0	22.0	1.0	19.0	30.0	99.0	0.0	1528.0	52.800000000000004	160.20014543416843	-1.8435592351852572	3.831904066905797	35.0	22.13	51.0	0.0	95.0	0.0	4.5	3.9000000000000004	14.0	0.0	0.0	0.15248958807826993	-0.40547708181318526	0.03333314524862713	0.037742739753988536	-0.2033159327457444	-0.025673275747177947	0.0	0.0
2019-11-22 01:19:34.000016	1574403574.000016	16971.0	4.0	40.0	10.0	2.0	0.0	64.0	0.0	2.0	31.0	0.0	0.0	130.0	2.91	2.0	698.0	19.0	11.0	22.0	1.0	19.0	34.0	16.0	0.0	1528.0	52.7	160.74948911713994	0.06995876557785233	3.5542135548692935	35.0	22.13	51.0	0.0	95.0	0.0	2.6	4.1000000000000005	14.0	0.0	0.0	-0.18649357455714705	0.5180058309010351	-0.025000518571166322	0.04330651728642425	-0.17107377766170045	-0.02869334691310365	0.0	0.0
2019-11-22 01:19:37.000033	1574403577.000033	16971.0	4.0	40.0	10.0	2.0	0.0	64.0	0.0	2.0	31.0	0.0	0.0	130.0	2.91	2.0	699.0	19.0	11.0	22.0	1.0	19.0	37.0	33.0	0.0	1528.0	52.800000000000004	161.6230441990112	2.512044509441368	3.4256817821626857	35.0	22.13	51.0	0.0	95.0	0.0	2.6	4.1000000000000005	14.0	0.0	0.0	0.24865153860522693	-0.6906562178663824	0.03333314524862713	0.05820944443282296	-0.19102654058429344	-0.04626576889255571	0.0	0.0
2019-11-22 01:19:40.000052	1574403580.000052	16971.0	4.0	40.0	10.0	2.0	0.0	64.0	0.0	2.0	31.0	0.0	0.0	130.0	2.91	2.0	700.0	19.0	11.0	22.0	1.0	19.0	40.0	52.0	0.0	1527.0	52.800000000000004	161.41303266126093	1.1829880959303543	3.495630854077863	35.0	22.11	51.0	0.0	95.0	0.0	0.8	3.7	14.0	0.0	0.0				0.042732775706133055	-0.17392493540807766	-0.06407048246849194	0.0	0.0
2019-11-22 01:19:43.000069	1574403583.000069	16971.0	4.0	40.0	10.0	2.0	0.0	64.0	0.0	2.0	31.0	0.0	0.0	130.0	2.91	2.0	701.0	19.0	11.0	22.0	1.0	19.0	43.0	69.0	0.0	1528.0	52.7	161.45902233057333	3.551024922749271	3.5033177364866037	35.0	22.080000000000002	51.0	0.0	95.0	0.0	1.1	3.6	14.0	0.0	0.0	0.5587986063245491	-1.660436460679893	-0.03333314524862713	0.08516209772928565	-0.19968158453447252	-0.1227504863866124	0.0	0.0
2019-11-22 01:19:46.000087	1574403586.000087	16971.0	4.0	40.0	10.0	2.0	0.0	64.0	0.0	2.0	31.0	0.0	0.0	130.0	2.91	2.0	702.0	19.0	11.0	22.0	1.0	19.0	46.0	87.0	0.0	1527.0	52.7	161.06337805206743	5.421770363557073	3.5103574733701963	35.0	22.06	51.0	0.0	95.0	0.0	3.0	3.5	14.0	0.0	0.0				0.04403291459306904	-0.151989709644998	-0.09036719866449715	0.0	0.0
2019-11-22 01:19:50.000022	1574403590.000022	16971.0	4.0	40.0	10.0	2.0	0.0	64.0	0.0	2.0	31.0	0.0	0.0	130.0	2.91	2.0	703.0	19.0	11.0	22.0	1.0	19.0	50.0	22.0	0.0	1527.0	52.300000000000004	160.89968668916788	6.701664920089312	3.6672288088195804	35.0	22.06	51.0	0.0	95.0	0.0	3.0	3.5	14.0	0.0	0.0	0.6215460347973097	-1.8040778232520966	-0.10000162723328046	0.020654080513720054	-0.1602882509007508	-0.06479263523974568	0.0	0.0
2019-11-22 01:19:53.000040	1574403593.00004	16971.0	4.0	40.0	10.0	2.0	0.0	64.0	0.0	2.0	31.0	0.0	0.0	130.0	2.91	2.0	704.0	19.0	11.0	22.0	1.0	19.0	53.0	40.0	0.0	1527.0	52.300000000000004	159.37809186840758	8.711528937931558	3.7999993367564033	35.0	22.06	51.0	0.0	95.0	0.0	4.7	3.8000000000000003	14.0	0.0	0.0				0.0462778779336032	-0.10519629842443844	-0.06533832574958603	0.0	0.0
2019-11-22 01:19:56.000060	1574403596.00006	16971.0	4.0	40.0	10.0	2.0	0.0	64.0	0.0	2.0	31.0	0.0	0.0	130.0	2.91	2.0	705.0	19.0	11.0	22.0	1.0	19.0	56.0	60.0	0.0	1527.0	52.2	160.46578333340088	7.478798095387007	3.799999336756403	35.0	22.06	51.0	0.0	95.0	0.0	6.0	3.5	14.0	0.0	0.0	0.10471410395278835	-0.30567077232255857	-0.033333110810812146	0.027065181590154995	-0.13167568113126984	-0.09921184880904138	0.0	0.0
2019-11-22 01:19:59.000077	1574403599.000077	16971.0	4.0	40.0	10.0	2.0	0.0	64.0	0.0	2.0	31.0	0.0	0.0	130.0	2.91	2.0	706.0	19.0	11.0	22.0	1.0	19.0	59.0	77.0	0.0	1527.0	52.0	158.42118440853582	9.833969090326807	3.799999336756403	35.0	22.0	51.0	0.0	95.0	0.0	7.300000000000001	3.9000000000000004	14.0	0.0	0.0	0.17635811542858296	-0.5061470671250519	-0.06666629049725425	0.030959536680145828	-0.06753389096897716	-0.0788776309173964	0.0	0.0
2019-11-22 01:20:02.000096	1574403602.000096	16971.0	4.0	40.0	10.0	2.0	0.0	64.0	0.0	2.0	31.0	0.0	0.0	130.0	2.91	2.0	707.0	19.0	11.0	22.0	1.0	20.0	2.0	96.0	0.0	1527.0	51.7	156.1372223777259	12.506408774384141	3.556223611483356	35.0	22.0	51.0	0.0	95.0	0.0	7.300000000000001	3.9000000000000004	14.0	0.0	0.0	0.2841891386991249	-0.7520847327647313	-0.09999936422116362	0.0580286309316751	-0.1682579606695374	-0.13674771173048508	0.0	0.0
2019-11-22 01:20:06.000015	1574403606.000015	16971.0	4.0	40.0	10.0	2.0	0.0	64.0	0.0	2.0	31.0	0.0	0.0	130.0	2.91	2.0	708.0	19.0	11.0	22.0	1.0	20.0	6.0	15.0	0.0	1527.0	51.7	152.1539311708962	14.680512084351165	3.5847894554996333	35.0	22.0	51.0	0.0	95.0	0.0	9.0	3.9000000000000004	14.0	0.0	0.0				-0.0011108362942113745	-0.027181717786450423	-0.09568657304400251	0.0	0.0
2019-11-22 01:20:09.000033	1574403609.000033	16971.0	4.0	40.0	10.0	2.0	0.0	64.0	0.0	2.0	31.0	0.0	0.0	130.0	2.91	2.0	709.0	19.0	11.0	22.0	1.0	20.0	9.0	33.0	0.0	1527.0	51.5	155.23880964884071	13.173956908153658	3.5130459925362176	35.0	22.0	51.0	0.0	95.0	0.0	11.100000000000001	3.9000000000000004	14.0	0.0	0.0	0.13323165507645687	-0.32308416156596526	-0.06666626930473757	0.004509236214887146	-0.007685005054902833	-0.06751005470346227	0.0	0.0
2019-11-22 01:20:12.000051	1574403612.000051	16971.0	4.0	40.0	10.0	2.0	0.0	64.0	0.0	2.0	31.0	0.0	0.0	130.0	2.91	2.0	710.0	19.0	11.0	22.0	1.0	20.0	12.0	51.0	0.0	1527.0	51.0	150.392701398106	16.43521103392523	3.476983366941336	35.0	21.98	51.0	0.0	95.0	0.0	13.3	3.6	14.0	0.0	0.0	0.2986565526293789	-0.6642308857191163	-0.1666656600165239	0.004503716253313921	-0.012551857915206103	-0.07464695173137424	0.0	0.0
2019-11-22 01:20:15.000070	1574403615.00007	16971.0	4.0	40.0	10.0	2.0	0.0	64.0	0.0	2.0	31.0	0.0	0.0	130.0	2.91	2.0	711.0	19.0	11.0	22.0	1.0	20.0	15.0	70.0	0.0	1527.0	51.0	144.6980188076348	19.791314412721796	3.4519212462104587	35.0	21.94	51.0	0.0	95.0	0.0	13.3	3.6	14.0	0.0	0.0				-0.0073859830553190155	-0.045797173563823707	-0.07619098468894826	0.0	0.0
2019-11-22 01:20:18.000089	1574403618.000089	16971.0	4.0	40.0	10.0	2.0	0.0	64.0	0.0	2.0	31.0	0.0	0.0	130.0	2.91	2.0	712.0	19.0	11.0	22.0	1.0	20.0	18.0	89.0	0.0	1527.0	50.5	147.70775622721388	18.84384587968295	3.340453984281729	35.0	21.94	51.0	0.0	95.0	0.0	15.4	3.7	14.0	0.0	0.0	0.29700226304422495	-0.547010121160904	-0.16666562028058352	-0.006352370910834036	-0.10593330465500622	-0.11010350743132948	0.0	0.0
2019-11-22 01:20:22.000006	1574403622.000006	16971.0	4.0	40.0	10.0	2.0	0.0	64.0	0.0	2.0	31.0	0.0	0.0	130.0	2.91	2.0	713.0	19.0	11.0	22.0	1.0	20.0	22.0	6.0	0.0	1527.0	49.7	142.07811228797294	20.830851411814315	3.4399159189500077	35.0	21.94	51.0	0.0	95.0	0.0	19.1	3.4000000000000004	14.0	0.0	0.0	0.3097395623652315	-0.5112394138988682	-0.20000414856932702	0.22403357211338498	-0.24969503720330488	-0.2052129307869192	0.0	0.0
2019-11-22 01:20:25.000042	1574403625.000042	16971.0	4.0	40.0	10.0	2.0	0.0	64.0	0.0	2.0	31.0	0.0	0.0	130.0	2.91	2.0	714.0	19.0	11.0	22.0	1.0	20.0	25.0	42.0	0.0	1527.0	49.5	135.82863759873598	23.35711880544017	3.1825405264062754	35.0	21.92	51.0	0.0	95.0	0.0	20.700000000000003	3.5	14.0	0.0	0.0	0.10808969882401173	-0.14554290293417474	-0.06666586664948049	0.09237769630488715	-0.09427154794509802	-0.1508782173590248	0.0	0.0
2019-11-22 01:20:28.000063	1574403628.000063	16971.0	4.0	40.0	10.0	2.0	0.0	64.0	0.0	2.0	31.0	0.0	0.0	130.0	2.91	2.0	715.0	19.0	11.0	22.0	1.0	20.0	28.0	63.0	0.0	1527.0	49.5	128.87383039167116	25.237772466464058	2.924958080595123	35.0	21.88	51.0	0.0	95.0	0.0	20.6	3.5	14.0	0.0	0.0				0.09677638942070213	-0.18180838868095817	-0.155772398889939	0.0	0.0
2019-11-22 01:20:31.000085	1574403631.000085	16971.0	4.0	40.0	10.0	2.0	0.0	64.0	0.0	2.0	31.0	0.0	0.0	130.0	2.91	2.0	716.0	19.0	11.0	22.0	1.0	20.0	31.0	85.0	0.0	1527.0	48.800000000000004	132.8398075212427	24.28299240206111	3.0718444080879124	35.0	21.88	51.0	0.0	95.0	0.0	22.8	3.3000000000000003	14.0	0.0	0.0	0.37343155504283776	-0.429583863180694	-0.23333160878502252	0.0850067015889846	-0.07835365681681494	-0.09000313965853696	0.0	0.0
2019-11-22 01:20:35.000013	1574403635.000013	16971.0	4.0	40.0	10.0	2.0	0.0	64.0	0.0	2.0	31.0	0.0	0.0	130.0	2.91	2.0	717.0	19.0	11.0	22.0	1.0	20.0	35.0	13.0	0.0	1527.0	48.0	126.61812678636592	25.475338138697317	2.711697330885281	35.0	21.86	51.0	0.0	95.0	0.0	24.6	3.1	14.0	0.0	0.0	0.3239926294367148	-0.30842620180752484	-0.20000360018535102	0.16295093778317016	-0.25744270931140767	-0.23042622094281606	0.0	0.0
2019-11-22 01:20:38.000036	1574403638.000036	16971.0	4.0	40.0	10.0	2.0	0.0	64.0	0.0	2.0	31.0	0.0	0.0	130.0	2.91	2.0	718.0	19.0	11.0	22.0	1.0	20.0	38.0	36.0	0.0	1527.0	47.1	115.9412290284524	25.70811981212662	1.9000025331671766	35.0	21.86	51.0	0.0	95.0	0.0	0.4	2.9000000000000004	14.0	0.0	0.0	0.4965676275333579	-0.3906198744212209	-0.2999977111991023	0.34730754083847165	-0.36648321200265127	-0.33506645221053255	0.0	0.0
2019-11-22 01:20:41.000073	1574403641.000073	16971.0	4.0	40.0	10.0	2.0	0.0	64.0	0.0	2.0	31.0	0.0	0.0	130.0	2.91	2.0	719.0	19.0	11.0	22.0	1.0	20.0	41.0	73.0	0.0	1527.0	46.2	103.62732382669367	25.453357436487906	1.4600404075611966	35.0	21.81	51.0	0.0	95.0	0.0	0.8	2.9000000000000004	14.0	0.0	0.0	0.5387510290853903	-0.3085456235815449	-0.299996304557545	0.19296333742332875	-0.007670305945407491	-0.11478813883478736	0.0	0.0
2019-11-22 01:20:44.000095	1574403644.000095	16971.0	4.0	40.0	10.0	2.0	0.0	64.0	0.0	2.0	31.0	0.0	0.0	130.0	2.91	2.0	720.0	19.0	11.0	22.0	1.0	20.0	44.0	95.0	0.0	1527.0	46.2	111.16034692834519	25.595459218147077	1.8864271862244824	35.0	21.81	51.0	0.0	95.0	0.0	0.8	1.9000000000000001	14.0	0.0	0.0				0.2939942924174812	-0.08153368543823528	-0.17616360056720987	0.0	0.0
2019-11-22 01:20:48.000032	1574403648.000032	16971.0	4.0	40.0	10.0	2.0	0.0	64.0	0.0	2.0	31.0	0.0	0.0	130.0	2.91	2.0	721.0	19.0	11.0	22.0	1.0	20.0	48.0	32.0	0.0	1527.0	45.300000000000004	100.31292613602595	25.361235787633312	1.2655252499882257	35.0	21.81	51.0	0.0	95.0	0.0	0.6000000000000001	1.9000000000000001	14.0	0.0	0.0	0.4374669692287722	-0.17135335780365232	-0.22500354057161243	0.44425144763825186	-0.03143071501597641	-0.2437904047022812	0.0	0.0
2019-11-22 01:20:51.000068	1574403651.000068	16971.0	4.0	40.0	10.0	2.0	0.0	64.0	0.0	2.0	31.0	0.0	0.0	130.0	2.91	2.0	722.0	19.0	11.0	22.0	1.0	20.0	51.0	68.0	0.0	1526.0	44.5	85.64250150975181	25.198038926480688	0.9408582240166689	35.0	21.78	51.0	0.0	95.0	0.0	0.4	1.3	14.0	0.0	0.0	0.5516629768072784	-0.10513555728164685	-0.2666634665979196	0.47451188076678485	-0.03642511173786355	-0.31277737489475277	0.0	0.0
2019-11-22 01:20:54.000098	1574403654.000098	16971.0	4.0	40.0	10.0	2.0	0.0	64.0	0.0	2.0	31.0	0.0	0.0	130.0	2.91	2.0	723.0	19.0	11.0	22.0	1.0	20.0	54.0	98.0	0.0	1526.0	43.300000000000004	70.4157324878266	25.930559855890692	1.6329360948257527	35.0	21.75	51.0	0.0	95.0	0.0	25.1	0.5	14.0	0.0	0.0	0.8776763327047369	0.0078125606373856	-0.39999599460797797	0.4040992032709274	-0.09449759615002741	-0.30244675273123367	0.0	0.0
2019-11-22 01:20:58.000034	1574403658.000034	16971.0	4.0	40.0	10.0	2.0	0.0	64.0	0.0	2.0	31.0	0.0	0.0	130.0	2.91	2.0	724.0	19.0	11.0	22.0	1.0	20.0	58.0	34.0	0.0	1526.0	42.2	57.260339687469155	26.74764575584556	1.3206368041090155	35.0	21.75	51.0	0.0	95.0	0.0	25.1	0.5	14.0	0.0	0.0	0.5923350299894556	0.11524555800261944	-0.2750043929324932	0.43486455216963094	0.1579694351371393	-0.22013740897166825	0.0	0.0
2019-11-22 01:21:01.000089	1574403661.000089	16971.0	4.0	40.0	10.0	2.0	0.0	64.0	0.0	2.0	31.0	0.0	0.0	130.0	2.91	2.0	725.0	19.0	11.0	22.0	1.0	21.0	1.0	89.0	0.0	1526.0	41.1	36.158187076385275	27.777964849491358	-0.052199132613806515	35.0	21.72	51.0	0.0	95.0	0.0	1.4000000000000001	1.7000000000000002	14.0	0.0	0.0	0.7250363548174102	0.1410641192107194	-0.3666599645780049	0.2610522074097253	0.3190373503354046	-0.05802511609186191	0.0	0.0
2019-11-22 01:21:05.000035	1574403665.000035	16971.0	4.0	40.0	10.0	2.0	0.0	64.0	0.0	2.0	31.0	0.0	0.0	130.0	2.91	2.0	726.0	19.0	11.0	22.0	1.0	21.0	5.0	35.0	0.0	1526.0	41.1	21.442693400819948	27.013582819029946	0.784724384529222	35.0	21.72	51.0	0.0	95.0	0.0	0.7000000000000001	1.6	14.0	0.0	0.0				0.5005519693440595	-0.17422391886056537	-0.17096125901107215	0.0	0.0
2019-11-22 01:21:08.000082	1574403668.000082	16971.0	4.0	40.0	10.0	2.0	0.0	64.0	0.0	2.0	31.0	0.0	0.0	130.0	2.91	2.0	727.0	19.0	11.0	22.0	1.0	21.0	8.0	82.0	0.0	1526.0	40.0	31.61181052410799	27.58249957741986	0.1447111626846581	35.0	21.72	51.0	0.0	95.0	0.0	2.2	1.2000000000000002	14.0	0.0	0.0	0.5727661146567529	0.4253736567137743	-0.3666609261669756	0.32359299455910073	-0.009927583122247452	-0.1279805335417253	0.0	0.0
2019-11-22 01:21:12.000036	1574403672.000036	16971.0	4.0	40.0	10.0	2.0	0.0	64.0	0.0	2.0	31.0	0.0	0.0	130.0	2.91	2.0	728.0	19.0	11.0	22.0	1.0	21.0	12.0	36.0	0.0	1526.0	38.800000000000004	16.836295882203743	27.210662499165856	0.8300938298193834	35.0	21.69	51.0	0.0	95.0	0.0	2.8000000000000003	0.1	14.0	0.0	0.0	0.3304241492240301	0.4632375724584233	-0.3000034511486324	-0.1479376948315521	0.663489296919119	-0.04129638388163986	0.0	0.0
2019-11-22 01:21:15.000079	1574403675.000079	16971.0	4.0	40.0	10.0	2.0	0.0	64.0	0.0	2.0	31.0	0.0	0.0	130.0	2.91	2.0	729.0	19.0	11.0	22.0	1.0	21.0	15.0	79.0	0.0	1526.0	37.6	200.95244423411555	27.24667802636165	0.6733355640310446	35.0	21.66	51.0	0.0	95.0	0.0	2.0	0.8	14.0	0.0	0.0	0.2838872110776305	0.7319049247352942	-0.3999942780359559	0.2689892331532895	0.33665962575091224	-0.09627091376350945	0.0	0.0
2019-11-22 01:21:19.000056	1574403679.000056	16971.0	4.0	40.0	10.0	2.0	0.0	64.0	0.0	2.0	31.0	0.0	0.0	130.0	2.91	2.0	730.0	19.0	11.0	22.0	1.0	21.0	19.0	56.0	0.0	1526.0	36.5	339.9801282075784	26.782483679776984	0.6175294568204748	35.0	21.63	51.0	0.0	95.0	0.0	2.8000000000000003	0.9	14.0	0.0	0.0	0.061047315426208344	0.5204549374823022	-0.27500157357162647	-0.11400367140891209	0.45596869964088554	-0.04828776090365659	0.0	0.0
2019-11-22 01:21:23.000029	1574403683.000029	16971.0	4.0	40.0	10.0	2.0	0.0	64.0	0.0	2.0	31.0	0.0	0.0	130.0	2.91	2.0	731.0	19.0	11.0	22.0	1.0	21.0	23.0	29.0	0.0	1526.0	35.300000000000004	328.08457685280723	26.76207917186085	1.2587727274112468	35.0	21.63	51.0	0.0	95.0	0.0	1.9000000000000001	0.9	14.0	0.0	0.0	-0.10786395668891706	0.5814154886989106	-0.3000020206110663	0.2025124656074925	0.37640847368177155	0.02652097686988983	0.0	0.0
2019-11-22 01:21:27.000029	1574403687.000029	16971.0	4.0	40.0	10.0	2.0	0.0	64.0	0.0	2.0	31.0	0.0	0.0	130.0	2.91	2.0	732.0	19.0	11.0	22.0	1.0	21.0	27.0	29.0	0.0	1526.0	34.2	322.71305320906737	26.534919775567868	2.1301576136934974	35.0	21.63	51.0	0.0	95.0	0.0	1.7000000000000002	0.5	14.0	0.0	0.0	-0.24576238294951894	0.4884317186780487	-0.27500000000000036	-0.2786543269292987	0.30121232017907706	0.03549513003098688	0.0	0.0
2019-11-22 01:21:31.000021	1574403691.000021	16971.0	4.0	40.0	10.0	2.0	0.0	64.0	0.0	2.0	31.0	0.0	0.0	130.0	2.91	2.0	733.0	19.0	11.0	22.0	1.0	21.0	31.0	21.0	0.0	1526.0	33.2	322.4876853592398	26.673097487771848	2.946209452085404	35.0	21.62	51.0	0.0	95.0	0.0	1.7000000000000002	0.7000000000000001	14.0	0.0	0.0	-0.2858182510239524	0.4066782355103792	-0.2500005066405073	-0.28769361381111946	0.19736976124599703	0.03405234085927927	0.0	0.0
2019-11-22 01:21:35.000040	1574403695.00004	16971.0	4.0	40.0	10.0	2.0	0.0	64.0	0.0	2.0	31.0	0.0	0.0	130.0	2.91	2.0	734.0	19.0	11.0	22.0	1.0	21.0	35.0	40.0	0.0	1526.0	32.0	327.5374524138077	26.79998627568523	3.902637076874581	35.0	21.57	51.0	0.0	95.0	0.0	1.8	1.6	14.0	0.0	0.0	-0.36913862235069894	0.46557008324167204	-0.29999856949534726	-0.18172906200083705	0.24613581638633708	-0.05037566789758012	0.0	0.0
2019-11-22 01:21:39.000060	1574403699.00006	16971.0	4.0	40.0	10.0	2.0	0.0	64.0	0.0	2.0	31.0	0.0	0.0	130.0	2.91	2.0	735.0	19.0	11.0	22.0	1.0	21.0	39.0	60.0	0.0	1526.0	30.8	337.56356899963316	26.653406595090882	4.859732924671107	35.0	21.56	51.0	0.0	95.0	0.0	1.8	2.4000000000000004	14.0	0.0	0.0	-0.35839827675577146	0.47388746745138804	-0.29999849797047184	-0.060204499629761245	0.20027039697991722	-0.019904429603393222	0.0	0.0
2019-11-22 01:21:43.000080	1574403703.00008	16971.0	4.0	40.0	10.0	2.0	0.0	64.0	0.0	2.0	31.0	0.0	0.0	130.0	2.91	2.0	736.0	19.0	11.0	22.0	1.0	21.0	43.0	80.0	0.0	1526.0	29.6	348.92039600164156	25.734380652596474	5.414772899667585	35.0	21.56	51.0	0.0	95.0	0.0	1.8	3.2	14.0	0.0	0.0	-0.30155581220415334	0.5119401807974153	-0.29999849797047184	-0.08099691079578078	0.2360414931854072	-0.20886817358406648	0.0	0.0
2019-11-22 01:21:48.000000	1574403708.0	16971.0	4.0	40.0	10.0	2.0	0.0	64.0	0.0	2.0	31.0	0.0	0.0	130.0	2.91	2.0	737.0	19.0	11.0	22.0	1.0	21.0	48.0	0.0	0.0	1526.0	28.5	354.92059266326413	25.500002334312903	5.3228287503717695	35.0	21.56	51.0	0.0	95.0	0.0	1.6	4.2	14.0	0.0	0.0	-0.14672594479032214	0.41411157621112366	-0.2200035248367477	-0.34216007776100693	0.1383858789244063	0.05841942913878283	0.0	0.0
2019-11-22 01:21:52.000020	1574403712.00002	16971.0	4.0	40.0	10.0	2.0	0.0	64.0	0.0	2.0	31.0	0.0	0.0	130.0	2.91	2.0	738.0	19.0	11.0	22.0	1.0	21.0	52.0	20.0	0.0	1526.0	27.200000000000003	139.9801435164505	25.988961059609444	4.71105407281873	35.0	21.53	51.0	0.0	95.0	0.0	0.5	5.2	14.0	0.0	0.0	-0.10435797830336623	0.6733341884748912	-0.32499837280134397	-0.12700730185904774	0.23704711274994214	-0.02756468050605604	0.0	0.0
2019-11-22 01:21:56.000038	1574403716.000038	16971.0	4.0	40.0	10.0	2.0	0.0	64.0	0.0	2.0	31.0	0.0	0.0	130.0	2.91	2.0	739.0	19.0	11.0	22.0	1.0	21.0	56.0	38.0	0.0	1525.0	26.1	228.63241270790095	26.30002330365407	3.562717237625958	35.0	21.55	51.0	0.0	95.0	0.0	0.5	5.6000000000000005	14.0	0.0	0.0	-0.0251486231055534	0.5759981674754523	-0.27499877065969747	0.19953211020806447	0.39281267254856495	-0.09838770899442058	0.0	0.0
2019-11-22 01:22:00.000048	1574403720.000048	16971.0	4.0	40.0	10.0	2.0	0.0	64.0	0.0	2.0	31.0	0.0	0.0	130.0	2.91	2.0	740.0	19.0	11.0	22.0	1.0	22.0	0.0	48.0	0.0	1525.0	25.0	351.7638644598189	26.162590326048004	2.8251612119566385	35.0	21.5	51.0	0.0	95.0	0.0	1.3	5.300000000000001	14.0	0.0	0.0	0.015542954384230562	0.5564463667017105	-0.2749993115680766	0.2721080277425453	0.5746652397975409	-0.7077528406205778	0.0	0.0
2019-11-22 01:22:04.000068	1574403724.000068	16971.0	4.0	40.0	10.0	2.0	0.0	64.0	0.0	2.0	31.0	0.0	0.0	130.0	2.91	2.0	741.0	19.0	11.0	22.0	1.0	22.0	4.0	68.0	0.0	1525.0	23.6	342.4115554875197	26.24170316171463	2.2041013069126967	35.0	21.5	51.0	0.0	95.0	0.0	1.3	4.5	14.0	0.0	0.0	-0.07282634535245196	0.7047259766763501	-0.349998247632217	0.05277566219566524	0.30546367217024484	-0.20238743652726632	0.0	0.0
2019-11-22 01:22:08.000086	1574403728.000086	16971.0	4.0	40.0	10.0	2.0	0.0	64.0	0.0	2.0	31.0	0.0	0.0	130.0	2.91	2.0	742.0	19.0	11.0	22.0	1.0	22.0	8.0	86.0	0.0	1525.0	22.700000000000003	333.5282449210339	26.300023303654076	1.7811218631259624	35.0	21.5	51.0	0.0	95.0	0.0	1.1	3.1	14.0	0.0	0.0	-0.07430051771232925	0.45323019371699413	-0.22499898076519106	-0.342065049857289	0.3603972004988817	-0.32874664947144205	0.0	0.0
2019-11-22 01:22:13.000008	1574403733.000008	16971.0	4.0	40.0	10.0	2.0	0.0	64.0	0.0	2.0	31.0	0.0	0.0	130.0	2.91	2.0	743.0	19.0	11.0	22.0	1.0	22.0	13.0	8.0	0.0	1525.0	21.3	329.8318784392268	26.091460425749663	2.012814600968178	35.0	21.53	51.0	0.0	95.0	0.0	1.3	2.7	14.0	0.0	0.0	-0.20312109416588423	0.5291485412201841	-0.28000436598909795	-0.19102202786211547	0.3716945344725141	-0.45777369727268746	0.0	0.0
2019-11-22 01:22:17.000017	1574403737.000017	16971.0	4.0	40.0	10.0	2.0	0.0	64.0	0.0	2.0	31.0	0.0	0.0	130.0	2.91	2.0	744.0	19.0	11.0	22.0	1.0	22.0	17.0	17.0	0.0	1525.0	20.3	328.4122519113307	25.619904664644398	2.6921417551227753	35.0	21.5	51.0	0.0	95.0	0.0	1.3	1.7000000000000002	14.0	0.0	0.0	-0.241547523694746	0.4446900932572847	-0.24999944865825174	-0.27272650729276976	0.47060526597482627	-0.5558569383003598	0.0	0.0
2019-11-22 01:22:21.000037	1574403741.000037	16971.0	4.0	40.0	10.0	2.0	0.0	64.0	0.0	2.0	31.0	0.0	0.0	130.0	2.91	2.0	745.0	19.0	11.0	22.0	1.0	22.0	21.0	37.0	0.0	1525.0	19.1	331.23114562963644	25.341893204200446	3.5229501577171987	35.0	21.5	51.0	0.0	95.0	0.0	0.9	1.7000000000000002	14.0	0.0	0.0	-0.3248842555514569	0.5258271403433056	-0.29999849797047184	-0.2715381872759954	0.36336782863391215	-0.37877676006421296	0.0	0.0
2019-11-22 01:22:25.000046	1574403745.000046	16971.0	4.0	40.0	10.0	2.0	0.0	64.0	0.0	2.0	31.0	0.0	0.0	130.0	2.91	2.0	746.0	19.0	11.0	22.0	1.0	22.0	25.0	46.0	0.0	1525.0	18.0	337.6499014311645	25.720941675665213	4.501333566992172	35.0	21.5	51.0	0.0	95.0	0.0	0.4	3.0	14.0	0.0	0.0	-0.302689836034303	0.49375146399770453	-0.27499937713287326	-0.4079996459644446	0.7285590790294229	-0.8958258520810207	0.0	0.0
2019-11-22 01:22:29.000060	1574403749.00006	16971.0	4.0	40.0	10.0	2.0	0.0	64.0	0.0	2.0	31.0	0.0	0.0	130.0	2.91	2.0	747.0	19.0	11.0	22.0	1.0	22.0	29.0	60.0	0.0	1525.0	16.8	345.1686617254536	25.873106993226305	4.899998089316265	35.0	21.5	51.0	0.0	95.0	0.0	0.30000000000000004	3.9000000000000004	14.0	0.0	0.0	-0.286279947373691	0.5667379677911002	-0.2999989450014974	-0.24554150425764815	0.3124990623428173	-0.252314695810116	0.0	0.0
2019-11-22 01:22:33.000077	1574403753.000077	16971.0	4.0	40.0	10.0	2.0	0.0	64.0	0.0	2.0	31.0	0.0	0.0	130.0	2.91	2.0	748.0	19.0	11.0	22.0	1.0	22.0	33.0	77.0	0.0	1525.0	15.8	350.8467938959329	25.664589423889815	4.76459999310166	35.0	21.5	51.0	0.0	95.0	0.0	1.0	5.0	14.0	0.0	0.0	-0.17025709066506875	0.4834712137474235	-0.24999894202203252	-0.1408833705569317	0.31227227361417237	-0.17810082266051913	0.0	0.0
2019-11-22 01:22:37.000094	1574403757.000094	16971.0	4.0	40.0	10.0	2.0	0.0	64.0	0.0	2.0	31.0	0.0	0.0	130.0	2.91	2.0	749.0	19.0	11.0	22.0	1.0	22.0	37.0	94.0	0.0	1525.0	14.8	353.9031243957058	25.530303657822184	4.142455133384145	35.0	21.5	51.0	0.0	95.0	0.0	0.8	5.0	14.0	0.0	0.0	-0.1093348167602159	0.5056935555731263	-0.24999894202203252	-0.09999218217259688	0.5900838952301567	-0.6559554558766681	0.0	0.0
2019-11-22 01:22:42.000013	1574403762.000013	16971.0	4.0	40.0	10.0	2.0	0.0	64.0	0.0	2.0	31.0	0.0	0.0	130.0	2.91	2.0	750.0	19.0	11.0	22.0	1.0	22.0	42.0	13.0	0.0	1525.0	13.5	352.95002675230654	25.594298473479633	3.5699935871107753	35.0	21.53	51.0	0.0	95.0	0.0	0.6000000000000001	4.800000000000001	14.0	0.0	0.0	-0.07283684787100204	0.5380057354777246	-0.2600042029106517	-0.004352188527402719	0.46935047287207593	-0.4176950946202034	0.0	0.0
2019-11-22 01:22:46.000031	1574403766.000031	16971.0	4.0	40.0	10.0	2.0	0.0	64.0	0.0	2.0	31.0	0.0	0.0	130.0	2.91	2.0	751.0	19.0	11.0	22.0	1.0	22.0	46.0	31.0	0.0	1525.0	12.3	346.98000097257903	25.4965456915718	2.8948156774293063	35.0	21.5	51.0	0.0	95.0	0.0	0.5	3.9000000000000004	14.0	0.0	0.0	-0.059299676162233673	0.6261585799131154	-0.2999986589014876	-0.0632907324169194	0.4341553388827039	-0.37677237811412667	0.0	0.0
2019-11-22 01:22:50.000050	1574403770.00005	16971.0	4.0	40.0	10.0	2.0	0.0	64.0	0.0	2.0	31.0	0.0	0.0	130.0	2.91	2.0	752.0	19.0	11.0	22.0	1.0	22.0	50.0	50.0	0.0	1525.0	11.3	339.6623333162761	25.62826721349682	1.9434333692841919	35.0	21.5	51.0	0.0	95.0	0.0	0.7000000000000001	3.2	14.0	0.0	0.0	-0.0804552962790181	0.5131907616944138	-0.2499988079127888	-0.09560161105838245	0.3324301815133748	-0.2881171747432396	0.0	0.0
2019-11-22 01:22:54.000068	1574403774.000068	16971.0	4.0	40.0	10.0	2.0	0.0	64.0	0.0	2.0	31.0	0.0	0.0	130.0	2.91	2.0	753.0	19.0	11.0	22.0	1.0	22.0	54.0	68.0	0.0	1525.0	10.200000000000001	331.7332106241246	25.899984171093735	1.2296680463430136	35.0	21.53	51.0	0.0	95.0	0.0	0.30000000000000004	2.6	14.0	0.0	0.0	-0.17026545371659002	0.5565657606781187	-0.274998770659697	-0.1964779383817592	0.411917238430226	-0.3735500079149645	0.0	0.0
2019-11-22 01:22:58.000080	1574403778.00008	16971.0	4.0	40.0	10.0	2.0	0.0	64.0	0.0	2.0	31.0	0.0	0.0	130.0	2.91	2.0	754.0	19.0	11.0	22.0	1.0	22.0	58.0	80.0	0.0	1525.0	9.0	325.6826864039752	25.664726316789224	1.5117185324473386	35.0	21.52	51.0	0.0	95.0	0.0	0.9	2.6	14.0	0.0	0.0	-0.24250289067199318	0.5685400706763978	-0.2999990880517074	-0.24372776345887198	0.387616464328985	-0.4884437059686949	0.0	0.0
2019-11-22 01:23:03.000069	1574403783.000069	16971.0	4.0	40.0	10.0	2.0	0.0	64.0	0.0	2.0	31.0	0.0	0.0	130.0	2.91	2.0	755.0	19.0	11.0	22.0	1.0	23.0	3.0	69.0	0.0	1525.0	7.6000000000000005	325.9373336074541	25.500002334312903	2.494873136328881	35.0	21.5	51.0	0.0	95.0	0.0	0.9	1.1	14.0	0.0	0.0	-0.3074987272665004	0.48811074194246135	-0.2800006275191064	-0.31070804700749133	0.2638042985885886	-0.3658275571508704	0.0	0.0
2019-11-22 01:23:08.000066	1574403788.000066	16971.0	4.0	40.0	10.0	2.0	0.0	64.0	0.0	2.0	31.0	0.0	0.0	130.0	2.91	2.0	756.0	19.0	11.0	22.0	1.0	23.0	8.0	66.0	0.0	1525.0	6.5	330.08133810002926	25.622383270850523	3.8622537062605073	35.0	21.52	51.0	0.0	95.0	0.0	0.5	1.8	14.0	0.0	0.0	-0.2698057936151422	0.3740949588527508	-0.22000012588508192	-0.23023876719931088	0.3070966226970704	-0.37187467567259097	0.0	0.0
2019-11-22 01:23:13.000062	1574403793.000062	16971.0	4.0	40.0	10.0	2.0	0.0	64.0	0.0	2.0	31.0	0.0	0.0	130.0	2.91	2.0	757.0	19.0	11.0	22.0	1.0	23.0	13.0	62.0	0.0	1525.0	5.2	346.2000074252827	25.500002334312903	5.199998790846762	35.0	21.56	51.0	0.0	95.0	0.0	0.5	3.6	14.0	0.0	0.0	-0.2832720787689732	0.46571759401036417	-0.26000021076219476	-0.15376826119255216	0.33578861660640974	-0.37118772448368037	0.0	0.0
2019-11-22 01:23:18.000059	1574403798.000059	16971.0	4.0	40.0	10.0	2.0	0.0	64.0	0.0	2.0	31.0	0.0	0.0	130.0	2.91	2.0	758.0	19.0	11.0	22.0	1.0	23.0	18.0	59.0	0.0	1525.0	2.8000000000000003	346.2000074252827	25.500002334312907	5.199998790846763	35.0	21.56	51.0	0.0	95.0	0.0	1.2000000000000002	5.2	14.0	0.0	0.0	-0.23278941533073108	0.947748728931745	-0.48000029754657114	-0.08947538143602539	0.394581262971046	-0.4031126182954981	0.0	0.0
2019-11-22 01:23:23.000055	1574403803.000055	16971.0	4.0	40.0	10.0	2.0	0.0	64.0	0.0	2.0	31.0	0.0	0.0	130.0	2.91	2.0	759.0	19.0	11.0	22.0	1.0	23.0	23.0	55.0	0.0	1525.0	1.5	346.2000074252827	25.500002334312903	5.199998790846763	35.0	21.56	51.0	0.0	95.0	0.0	0.5	5.300000000000001	14.0	0.0	0.0	-0.13002500555144036	0.5293669970588765	-0.2600001983644092	-0.09794054618139592	0.2567601574275807	-0.30218846928937226	0.0	0.0
2019-11-22 01:23:28.000046	1574403808.000046	16971.0	4.0	40.0	10.0	2.0	0.0	64.0	0.0	2.0	31.0	0.0	0.0	130.0	2.91	2.0	760.0	19.0	11.0	22.0	1.0	23.0	28.0	46.0	0.0	1525.0	0.2	346.2000074252827	25.500002334312903	5.199998790846763	35.0	21.56	51.0	0.0	95.0	0.0	0.5	5.300000000000001	14.0	0.0	0.0	-0.13002514195334663	0.5293675523879627	-0.26000047111596597	-0.058226037020448554	0.3020650093454391	-0.26170108662753616	0.0	0.0
2019-11-22 01:23:33.000055	1574403813.000055	16971.0	4.0	40.0	10.0	2.0	0.0	64.0	0.0	2.0	31.0	0.0	0.0	130.0	2.91	2.0	761.0	19.0	11.0	22.0	1.0	23.0	33.0	55.0	0.0	1525.0	0.0	346.2000074252827	25.500002334312903	5.199998790846763	35.0	21.56	51.0	0.0	95.0	0.0	0.5	5.300000000000001	14.0	0.0	0.0	-0.020003795499688407	0.08144086676666645	-0.039999927520883286	-0.0973475596842355	0.23577357314647182	-0.19521084710965608	0.0	0.0
2019-11-22 01:23:38.000071	1574403818.000071	16971.0	4.0	40.0	10.0	2.0	0.0	64.0	0.0	2.0	31.0	0.0	0.0	130.0	2.91	2.0	762.0	19.0	11.0	22.0	1.0	23.0	38.0	71.0	0.0	1525.0	0.0	346.2000074252827	25.500002334312903	5.199998790846763	35.0	21.6	51.0	0.0	95.0	0.0	0.5	5.300000000000001	14.0	0.0	0.0				-0.0531590751529824	-0.0883523619884972	0.01108931287019722	0.0	0.0
2019-11-22 01:23:43.000082	1574403823.000082	16971.0	4.0	40.0	10.0	2.0	0.0	64.0	0.0	2.0	31.0	0.0	0.0	130.0	2.91	2.0	763.0	19.0	11.0	22.0	1.0	23.0	43.0	82.0	0.0	1525.0	0.0	346.2000074252827	25.500002334312907	5.199998790846763	35.0	21.63	51.0	0.0	95.0	0.0	0.5	5.300000000000001	14.0	0.0	0.0				-0.05735643415661062	-0.25790742364010466	0.2071593596537747	0.0	0.0
2019-11-22 01:23:48.000081	1574403828.000081	16971.0	4.0	40.0	10.0	2.0	0.0	64.0	0.0	2.0	31.0	0.0	0.0	130.0	2.91	2.0	764.0	19.0	11.0	22.0	1.0	23.0	48.0	81.0	0.0	1525.0	0.0	346.2000074252827	25.500002334312907	5.199998790846764	35.0	21.63	51.0	0.0	95.0	0.0	0.5	5.300000000000001	14.0	0.0	0.0				0.03621857676928044	-0.3044622609213299	0.14530982888806868	0.0	0.0
2019-11-22 01:23:53.000096	1574403833.000096	16971.0	4.0	40.0	10.0	2.0	0.0	64.0	0.0	2.0	31.0	0.0	0.0	130.0	2.91	2.0	765.0	19.0	11.0	22.0	1.0	23.0	53.0	96.0	0.0	1525.0	0.2	346.2000074252827	25.500002334312903	5.199998790846763	35.0	21.63	51.0	0.0	95.0	0.0	0.5	5.300000000000001	14.0	0.0	0.0	0.020003771653377547	-0.08144076968187942	0.03999987983739711	0.1645232522492694	-0.18634632371499113	0.22704437255133858	0.0	0.0
2019-11-22 01:23:59.000014	1574403839.000014	16971.0	4.0	40.0	10.0	2.0	0.0	64.0	0.0	2.0	31.0	0.0	0.0	130.0	2.91	2.0	766.0	19.0	11.0	22.0	1.0	23.0	59.0	14.0	0.0	1525.0	0.0	346.2000074252827	25.500002334312903	5.199998790846763	35.0	21.63	51.0	0.0	95.0	0.0	0.5	5.300000000000001	14.0	0.0	0.0	-0.01667008765745197	0.06786843966288018	-0.03333378898395739	-0.0702893781072384	-0.1696080512480262	0.07991565727155474	0.0	0.0
2019-11-22 01:24:04.000020	1574403844.00002	16971.0	4.0	40.0	10.0	2.0	0.0	64.0	0.0	2.0	31.0	0.0	0.0	130.0	2.91	2.0	767.0	19.0	11.0	22.0	1.0	24.0	4.0	20.0	0.0	1525.0	0.0	346.2000074252827	25.500002334312903	5.199998790846763	35.0	21.650000000000002	51.0	0.0	95.0	0.0	0.5	5.300000000000001	14.0	0.0	0.0				-0.13204806057739638	-0.08123416667481875	0.16107550981572588	0.0	0.0
2019-11-22 01:24:09.000027	1574403849.000027	16971.0	4.0	40.0	10.0	2.0	0.0	64.0	0.0	2.0	31.0	0.0	0.0	130.0	2.91	2.0	768.0	19.0	11.0	22.0	1.0	24.0	9.0	27.0	0.0	1526.0	0.0	346.2000074252827	25.500002334312903	5.199998790846762	35.0	21.69	51.0	0.0	95.0	0.0	0.5	5.300000000000001	14.0	0.0	0.0				0.20097579474224564	-0.11404620528703785	0.25028022891820595	0.0	0.0
2019-11-22 01:24:14.000022	1574403854.000022	16971.0	4.0	40.0	10.0	2.0	0.0	64.0	0.0	2.0	31.0	0.0	0.0	130.0	2.91	2.0	769.0	19.0	11.0	22.0	1.0	24.0	14.0	22.0	0.0	1526.0	0.0	346.2000074252827	25.500002334312903	5.199998790846763	35.0	21.69	51.0	0.0	95.0	0.0	0.5	5.300000000000001	14.0	0.0	0.0				0.18889695640933413	-0.24808158665617952	0.1689007584987191	0.0	0.0
2019-11-22 01:24:19.000026	1574403859.000026	16971.0	4.0	40.0	10.0	2.0	0.0	64.0	0.0	2.0	31.0	0.0	0.0	130.0	2.91	2.0	770.0	19.0	11.0	22.0	1.0	24.0	19.0	26.0	0.0	1526.0	0.0	346.2000074252827	25.500002334312903	5.199998790846764	35.0	21.69	51.0	0.0	95.0	0.0	0.6000000000000001	5.300000000000001	14.0	0.0	0.0				-0.08168733057305821	-0.2329166083157718	0.11342853959443036	0.0	0.0
2019-11-22 01:24:24.000019	1574403864.000019	16971.0	4.0	40.0	10.0	2.0	0.0	64.0	0.0	2.0	31.0	0.0	0.0	130.0	2.91	2.0	771.0	19.0	11.0	22.0	1.0	24.0	24.0	19.0	0.0	1526.0	0.1	346.2000074252827	25.500002334312903	5.199998790846763	35.0	21.69	51.0	0.0	95.0	0.0	0.5	5.300000000000001	14.0	0.0	0.0	0.01000192970404094	-0.040720563477518554	0.020000027656593422	-0.04689469903996105	-0.12442870871465705	0.009969134844835068	0.0	0.0
2019-11-22 01:24:29.000018	1574403869.000018	16971.0	4.0	40.0	10.0	2.0	0.0	64.0	0.0	2.0	31.0	0.0	0.0	130.0	2.91	2.0	772.0	19.0	11.0	22.0	1.0	24.0	29.0	18.0	0.0	1526.0	0.0	346.2000074252827	25.500002334312903	5.199998790846763	35.0	21.71	51.0	0.0	95.0	0.0	0.6000000000000001	5.300000000000001	14.0	0.0	0.0	-0.010001918257738043	0.0407205168765208	-0.02000000476837272	0.09477745288890324	-0.03509395046432966	0.010518985915900055	0.0	0.0
2019-11-22 01:24:34.000016	1574403874.000016	16971.0	4.0	40.0	10.0	2.0	0.0	64.0	0.0	2.0	31.0	0.0	0.0	130.0	2.91	2.0	773.0	19.0	11.0	22.0	1.0	24.0	34.0	16.0	0.0	1526.0	0.0	346.2000074252827	25.500002334312903	5.199998790846764	35.0	21.73	51.0	0.0	95.0	0.0	0.5	5.300000000000001	14.0	0.0	0.0				-0.011791353420346193	-0.2769207274221088	0.005733647052848463	0.0	0.0
2019-11-22 01:24:39.000018	1574403879.000018	16971.0	4.0	40.0	10.0	2.0	0.0	64.0	0.0	2.0	31.0	0.0	0.0	130.0	2.91	2.0	774.0	19.0	11.0	22.0	1.0	24.0	39.0	18.0	0.0	1526.0	0.0	346.2000074252827	25.500002334312903	5.199998790846763	35.0	21.75	51.0	0.0	95.0	0.0	0.6000000000000001	5.300000000000001	14.0	0.0	0.0				-0.11182148903053528	0.0042732335180695885	-0.00683330566372694	0.0	0.0
2019-11-22 01:24:44.000022	1574403884.000022	16971.0	4.0	40.0	10.0	2.0	0.0	64.0	0.0	2.0	31.0	0.0	0.0	130.0	2.91	2.0	775.0	19.0	11.0	22.0	1.0	24.0	44.0	22.0	0.0	1526.0	0.0	346.2000074252827	25.500002334312903	5.199998790846763	35.0	21.75	51.0	0.0	95.0	0.0	0.5	5.300000000000001	14.0	0.0	0.0				-0.20296862722405995	0.07108608507512146	0.044637482808433354	0.0	0.0
2019-11-22 01:24:49.000014	1574403889.000014	16971.0	4.0	40.0	10.0	2.0	0.0	64.0	0.0	2.0	31.0	0.0	0.0	130.0	2.91	2.0	776.0	19.0	11.0	22.0	1.0	24.0	49.0	14.0	0.0	1526.0	0.2	346.20000742528265	25.500002334312903	5.199998790846763	35.0	21.75	51.0	0.0	95.0	0.0	0.6000000000000001	5.300000000000001	14.0	0.0	0.0	0.02000386322352127	-0.08144114248872375	0.04000006294260393	0.006443157506277084	-0.1034478606115648	0.09943352481049622	0.0	0.0
2019-11-22 01:24:54.000009	1574403894.000009	16971.0	4.0	40.0	10.0	2.0	0.0	64.0	0.0	2.0	31.0	0.0	0.0	130.0	2.91	2.0	777.0	19.0	11.0	22.0	1.0	24.0	54.0	9.0	0.0	1526.0	0.0	346.2000074252827	25.500002334312903	5.199998790846764	35.0	21.76	51.0	0.0	95.0	0.0	0.5	5.300000000000001	14.0	0.0	0.0	-0.020003851777207458	0.08144109588768156	-0.0400000400543614	-0.006344787058703789	-0.17231119569369005	0.1023161547156193	0.0	0.0
2019-11-22 01:24:58.000099	1574403898.000099	16971.0	4.0	40.0	10.0	2.0	0.0	64.0	0.0	2.0	31.0	0.0	0.0	130.0	2.91	2.0	778.0	19.0	11.0	22.0	1.0	24.0	58.0	99.0	0.0	1526.0	0.0	346.20000742528265	25.500002334312903	5.199998790846763	35.0	21.77	51.0	0.0	95.0	0.0	0.6000000000000001	5.300000000000001	14.0	0.0	0.0				-0.05032521395994813	0.040110221931603116	-0.057389397422197994	0.0	0.0
2019-11-22 01:25:03.000089	1574403903.000089	16971.0	4.0	40.0	10.0	2.0	0.0	64.0	0.0	2.0	31.0	0.0	0.0	130.0	2.91	2.0	779.0	19.0	11.0	22.0	1.0	25.0	3.0	89.0	0.0	1526.0	0.0	346.20000742528265	25.500002334312903	5.199998790846763	35.0	21.79	51.0	0.0	95.0	0.0	0.5	5.300000000000001	14.0	0.0	0.0				-0.30060896607879795	0.25726545362282716	-0.08152751612355859	0.0	0.0
2019-11-22 01:25:08.000078	1574403908.000078	16971.0	4.0	40.0	10.0	2.0	0.0	64.0	0.0	2.0	31.0	0.0	0.0	130.0	2.91	2.0	780.0	19.0	11.0	22.0	1.0	25.0	8.0	78.0	0.0	1526.0	0.0	346.2000074252827	25.500002334312903	5.199998790846764	35.0	21.79	51.0	0.0	95.0	0.0	0.6000000000000001	5.300000000000001	14.0	0.0	0.0				-0.023457009092651263	-0.03578303870052955	0.10889142696183056	0.0	0.0
2019-11-22 01:25:13.000076	1574403913.000076	16971.0	4.0	40.0	10.0	2.0	0.0	64.0	0.0	2.0	31.0	0.0	0.0	130.0	2.91	2.0	781.0	19.0	11.0	22.0	1.0	25.0	13.0	76.0	0.0	1526.0	0.0	346.2000074252827	25.500002334312903	5.199998790846762	35.0	21.81	51.0	0.0	95.0	0.0	0.5	5.300000000000001	14.0	0.0	0.0				-0.22299154698127152	-0.13017695595358	-0.030882521165848158	0.0	0.0
2019-11-22 01:25:18.000063	1574403918.000063	16971.0	4.0	40.0	10.0	2.0	0.0	64.0	0.0	2.0	31.0	0.0	0.0	130.0	2.91	2.0	782.0	19.0	11.0	22.0	1.0	25.0	18.0	63.0	0.0	1526.0	0.0	346.2000074252827	25.500002334312903	5.199998790846762	35.0	21.81	51.0	0.0	95.0	0.0	0.6000000000000001	5.300000000000001	14.0	0.0	0.0				-0.2152422597695735	-0.1063009877652261	0.204068296433877	0.0	0.0
2019-11-22 01:25:23.000048	1574403923.000048	16971.0	4.0	40.0	10.0	2.0	0.0	64.0	0.0	2.0	31.0	0.0	0.0	130.0	2.91	2.0	783.0	19.0	11.0	22.0	1.0	25.0	23.0	48.0	0.0	1526.0	0.0	346.2000074252827	25.500002334312903	5.199998790846763	35.0	21.81	51.0	0.0	95.0	0.0	0.5	5.300000000000001	14.0	0.0	0.0				-0.075889173143084	-0.033166123284786964	0.07687549457348118	0.0	0.0
2019-11-22 01:25:28.000033	1574403928.000033	16971.0	4.0	40.0	10.0	2.0	0.0	64.0	0.0	2.0	31.0	0.0	0.0	130.0	2.91	2.0	784.0	19.0	11.0	22.0	1.0	25.0	28.0	33.0	0.0	1526.0	0.0	346.2000074252827	25.500002334312903	5.199998790846763	35.0	21.830000000000002	51.0	0.0	95.0	0.0	0.6000000000000001	5.300000000000001	14.0	0.0	0.0				-0.008122558201666595	-0.1622872202439256	0.07752987936118641	0.0	0.0
2019-11-22 01:25:33.000019	1574403933.000019	16971.0	4.0	40.0	10.0	2.0	0.0	64.0	0.0	2.0	31.0	0.0	0.0	130.0	2.91	2.0	785.0	19.0	11.0	22.0	1.0	25.0	33.0	19.0	0.0	1526.0	0.0	346.2000074252827	25.500002334312903	5.199998790846763	35.0	21.81	51.0	0.0	95.0	0.0	0.5	5.300000000000001	14.0	0.0	0.0				-0.06971180002204527	-0.0735296936947195	-0.09642950317639876	0.0	0.0
2019-11-22 01:25:38.000020	1574403938.00002	16971.0	4.0	40.0	10.0	2.0	0.0	64.0	0.0	2.0	31.0	0.0	0.0	130.0	2.91	2.0	786.0	19.0	11.0	22.0	1.0	25.0	38.0	20.0	0.0	1526.0	0.0	346.2000074252827	25.500002334312903	5.199998790846763	35.0	21.88	51.0	0.0	95.0	0.0	0.6000000000000001	5.300000000000001	14.0	0.0	0.0				-0.21130355763073197	0.11809332386571147	-0.05093891823492243	0.0	0.0
2019-11-22 01:25:43.000002	1574403943.000002	16971.0	4.0	40.0	10.0	2.0	0.0	64.0	0.0	2.0	31.0	0.0	0.0	130.0	2.91	2.0	787.0	19.0	11.0	22.0	1.0	25.0	43.0	2.0	0.0	1526.0	0.0	346.2000074252827	25.500002334312903	5.199998790846763	35.0	21.86	51.0	0.0	95.0	0.0	0.5	5.300000000000001	14.0	0.0	0.0				-0.1810633094431704	-0.15324335512718396	0.14837975631079367	0.0	0.0
2019-11-22 01:25:47.000087	1574403947.000087	16971.0	4.0	40.0	10.0	2.0	0.0	64.0	0.0	2.0	31.0	0.0	0.0	130.0	2.91	2.0	788.0	19.0	11.0	22.0	1.0	25.0	47.0	87.0	0.0	1526.0	0.0	346.2000074252827	25.500002334312903	5.199998790846763	35.0	21.86	51.0	0.0	95.0	0.0	0.6000000000000001	5.300000000000001	14.0	0.0	0.0				-0.23419353749166116	-0.07999824433934141	0.06424692910766186	0.0	0.0
2019-11-22 01:25:52.000068	1574403952.000068	16971.0	4.0	40.0	10.0	2.0	0.0	64.0	0.0	2.0	31.0	0.0	0.0	130.0	2.91	2.0	789.0	19.0	11.0	22.0	1.0	25.0	52.0	68.0	0.0	1526.0	0.0	346.2000074252827	25.500002334312903	5.199998790846763	35.0	21.88	51.0	0.0	95.0	0.0	0.5	5.300000000000001	14.0	0.0	0.0				-0.47251586570291687	-0.03347214679389185	0.11742389896452607	0.0	0.0
2019-11-22 01:25:57.000056	1574403957.000056	16971.0	4.0	40.0	10.0	2.0	0.0	64.0	0.0	2.0	31.0	0.0	0.0	130.0	2.91	2.0	790.0	19.0	11.0	22.0	1.0	25.0	57.0	56.0	0.0	1526.0	0.0	346.2000074252827	25.500002334312903	5.199998790846763	35.0	21.88	51.0	0.0	95.0	0.0	0.6000000000000001	5.300000000000001	14.0	0.0	0.0				-0.26743028765437216	0.017535795368378806	0.21254537662790526	0.0	0.0
2019-11-22 01:26:02.000037	1574403962.000037	16971.0	4.0	40.0	10.0	2.0	0.0	64.0	0.0	2.0	31.0	0.0	0.0	130.0	2.91	2.0	791.0	19.0	11.0	22.0	1.0	26.0	2.0	37.0	0.0	1526.0	0.0	346.2000074252827	25.500002334312903	5.199998790846763	35.0	21.88	51.0	0.0	95.0	0.0	0.5	5.300000000000001	14.0	0.0	0.0				0.10675245592613547	-0.17256455678391613	0.14215268866859004	0.0	0.0
2019-11-22 01:26:07.000018	1574403967.000018	16971.0	4.0	40.0	10.0	2.0	0.0	64.0	0.0	2.0	31.0	0.0	0.0	130.0	2.91	2.0	792.0	19.0	11.0	22.0	1.0	26.0	7.0	18.0	0.0	1526.0	0.0	346.2000074252827	25.500002334312903	5.199998790846763	35.0	21.88	51.0	0.0	95.0	0.0	0.6000000000000001	5.300000000000001	14.0	0.0	0.0				0.06008056607359813	-0.22647054772189562	-0.01464297083315478	0.0	0.0
2019-11-22 01:26:11.000094	1574403971.000094	16971.0	4.0	40.0	10.0	2.0	0.0	64.0	0.0	2.0	31.0	0.0	0.0	130.0	2.91	2.0	793.0	19.0	11.0	22.0	1.0	26.0	11.0	94.0	0.0	1526.0	0.0	346.2000074252827	25.500002334312903	5.199998790846763	35.0	21.89	51.0	0.0	95.0	0.0	0.5	5.300000000000001	14.0	0.0	0.0				-0.1680158989206313	-0.20393527119006563	0.017608602287706093	0.0	0.0
2019-11-22 01:26:16.000081	1574403976.000081	16971.0	4.0	40.0	10.0	2.0	0.0	64.0	0.0	2.0	31.0	0.0	0.0	130.0	2.91	2.0	794.0	19.0	11.0	22.0	1.0	26.0	16.0	81.0	0.0	1526.0	0.0	346.2000074252827	25.500002334312903	5.199998790846763	35.0	21.900000000000002	51.0	0.0	95.0	0.0	0.6000000000000001	5.300000000000001	14.0	0.0	0.0				-0.1650752197785246	-0.05476503063165181	-0.016400098627326484	0.0	0.0
2019-11-22 01:26:21.000060	1574403981.00006	16971.0	4.0	40.0	10.0	2.0	0.0	64.0	0.0	2.0	31.0	0.0	0.0	130.0	2.91	2.0	795.0	19.0	11.0	22.0	1.0	26.0	21.0	60.0	0.0	1526.0	0.0	346.2000074252827	25.500002334312903	5.199998790846763	35.0	21.92	51.0	0.0	95.0	0.0	0.5	5.300000000000001	14.0	0.0	0.0				-0.04678013324231643	-0.08618242996134687	0.19737833695669002	0.0	0.0
2019-11-22 01:26:26.000040	1574403986.00004	16971.0	4.0	40.0	10.0	2.0	0.0	64.0	0.0	2.0	31.0	0.0	0.0	130.0	2.91	2.0	796.0	19.0	11.0	22.0	1.0	26.0	26.0	40.0	0.0	1526.0	0.0	346.2000074252827	25.500002334312903	5.199998790846763	35.0	21.92	51.0	0.0	95.0	0.0	0.6000000000000001	5.300000000000001	14.0	0.0	0.0				0.1250120173486695	-0.16640748946271128	0.19505523056081728	0.0	0.0
2019-11-22 01:26:31.000018	1574403991.000018	16971.0	4.0	40.0	10.0	2.0	0.0	64.0	0.0	2.0	31.0	0.0	0.0	130.0	2.91	2.0	797.0	19.0	11.0	22.0	1.0	26.0	31.0	18.0	0.0	1526.0	0.0	346.2000074252827	25.500002334312903	5.199998790846763	35.0	21.94	51.0	0.0	95.0	0.0	0.5	5.300000000000001	14.0	0.0	0.0				0.20649744281417887	-0.04116776578675171	-0.038600792366635224	0.0	0.0
2019-11-22 01:26:36.000011	1574403996.000011	16971.0	4.0	40.0	10.0	2.0	0.0	64.0	0.0	2.0	31.0	0.0	0.0	130.0	2.91	2.0	798.0	19.0	11.0	22.0	1.0	26.0	36.0	11.0	0.0	1526.0	0.0	346.2000074252827	25.500002334312903	5.199998790846763	35.0	21.94	51.0	0.0	95.0	0.0	0.6000000000000001	5.300000000000001	14.0	0.0	0.0				-0.10966906580424911	-0.06127605198609273	0.01661148574393459	0.0	0.0
2019-11-22 01:26:40.000086	1574404000.000086	16971.0	4.0	40.0	10.0	2.0	0.0	64.0	0.0	2.0	31.0	0.0	0.0	130.0	2.91	2.0	799.0	19.0	11.0	22.0	1.0	26.0	40.0	86.0	0.0	1526.0	0.0	346.2000074252827	25.500002334312903	5.199998790846763	35.0	21.94	51.0	0.0	95.0	0.0	0.5	5.300000000000001	14.0	0.0	0.0				-0.13659711142406702	0.026145919401211287	-0.07226077808373216	0.0	0.0
2019-11-22 01:26:45.000067	1574404005.000067	16971.0	4.0	40.0	10.0	2.0	0.0	64.0	0.0	2.0	31.0	0.0	0.0	130.0	2.91	2.0	800.0	19.0	11.0	22.0	1.0	26.0	45.0	67.0	0.0	1526.0	0.0	346.2000074252827	25.500002334312903	5.199998790846763	35.0	21.94	51.0	0.0	95.0	0.0	0.6000000000000001	5.300000000000001	14.0	0.0	0.0				0.012769286959140386	-0.09863308047565858	0.1315084056113425	0.0	0.0
2019-11-22 01:26:50.000041	1574404010.000041	16971.0	4.0	40.0	10.0	2.0	0.0	64.0	0.0	2.0	31.0	0.0	0.0	130.0	2.91	2.0	801.0	19.0	11.0	22.0	1.0	26.0	50.0	41.0	0.0	1526.0	0.0	346.2000074252827	25.500002334312903	5.199998790846763	35.0	21.94	51.0	0.0	95.0	0.0	0.6000000000000001	5.300000000000001	14.0	0.0	0.0				0.06809579786912455	-0.13210493620694558	0.0914507962913729	0.0	0.0
2019-11-22 01:26:55.000013	1574404015.000013	16971.0	4.0	40.0	10.0	2.0	0.0	64.0	0.0	2.0	31.0	0.0	0.0	130.0	2.91	2.0	802.0	19.0	11.0	22.0	1.0	26.0	55.0	13.0	0.0	1526.0	0.0	346.2000074252827	25.500002334312903	5.199998790846764	35.0	21.95	51.0	0.0	95.0	0.0	0.5	5.300000000000001	14.0	0.0	0.0				0.0470673421050536	-0.11834543865305353	-0.0068572922631451	0.0	0.0
2019-11-22 01:26:59.000091	1574404019.000091	16971.0	4.0	40.0	10.0	2.0	0.0	64.0	0.0	2.0	31.0	0.0	0.0	130.0	2.91	2.0	803.0	19.0	11.0	22.0	1.0	26.0	59.0	91.0	0.0	1526.0	0.0	346.2000074252827	25.500002334312903	5.199998790846762	35.0	21.96	51.0	0.0	95.0	0.0	0.6000000000000001	5.300000000000001	14.0	0.0	0.0				-0.05709117812936693	-0.11570005986523971	-0.006789221382518307	0.0	0.0
2019-11-22 01:27:04.000053	1574404024.000053	16971.0	4.0	40.0	10.0	2.0	0.0	64.0	0.0	2.0	31.0	0.0	0.0	130.0	2.91	2.0	804.0	19.0	11.0	22.0	1.0	27.0	4.0	53.0	0.0	1526.0	0.0	346.2000074252827	25.500002334312903	5.199998790846763	35.0	21.98	51.0	0.0	95.0	0.0	0.6000000000000001	5.300000000000001	14.0	0.0	0.0				-0.035111241021457636	-0.020689649113250046	-0.03530069650167972	0.0	0.0
2019-11-22 01:27:09.000017	1574404029.000017	16971.0	4.0	40.0	10.0	2.0	0.0	64.0	0.0	2.0	31.0	0.0	0.0	130.0	2.91	2.0	805.0	19.0	11.0	22.0	1.0	27.0	9.0	17.0	0.0	1526.0	0.0	346.2000074252827	25.500002334312903	5.199998790846763	35.0	21.98	51.0	0.0	95.0	0.0	0.7000000000000001	5.300000000000001	14.0	0.0	0.0				-0.04393662200496792	-0.10897294612303382	0.08669181195510298	0.0	0.0
2019-11-22 01:27:13.000072	1574404033.000072	16971.0	4.0	40.0	10.0	2.0	0.0	64.0	0.0	2.0	31.0	0.0	0.0	130.0	2.91	2.0	806.0	19.0	11.0	22.0	1.0	27.0	13.0	72.0	0.0	1526.0	0.0	346.2000074252827	25.500002334312903	5.199998790846762	35.0	21.98	51.0	0.0	95.0	0.0	0.7000000000000001	5.300000000000001	14.0	0.0	0.0				-0.12449583881567791	-0.2879813059513632	0.03698044807905995	0.0	0.0
2019-11-22 01:27:18.000012	1574404038.000012	16971.0	4.0	40.0	10.0	2.0	0.0	64.0	0.0	2.0	31.0	0.0	0.0	130.0	2.91	2.0	807.0	19.0	11.0	22.0	1.0	27.0	18.0	12.0	0.0	1526.0	0.0	346.2000074252827	25.500002334312903	5.199998790846762	35.0	22.0	51.0	0.0	95.0	0.0	0.7000000000000001	5.300000000000001	14.0	0.0	0.0				-0.16760626538483853	0.12804064622761377	-0.1224693133701751	0.0	0.0
2019-11-22 01:27:22.000052	1574404042.000052	16971.0	4.0	40.0	10.0	2.0	0.0	64.0	0.0	2.0	31.0	0.0	0.0	130.0	2.91	2.0	808.0	19.0	11.0	22.0	1.0	27.0	22.0	52.0	0.0	1526.0	0.0	346.2000074252827	25.500002334312903	5.199998790846763	35.0	22.0	51.0	0.0	95.0	0.0	0.6000000000000001	5.300000000000001	14.0	0.0	0.0				-0.09812160818192657	-0.021006005179481216	0.13761140125073973	0.0	0.0
2019-11-22 01:27:27.000007	1574404047.000007	16971.0	4.0	40.0	10.0	2.0	0.0	64.0	0.0	2.0	31.0	0.0	0.0	130.0	2.91	2.0	809.0	19.0	11.0	22.0	1.0	27.0	27.0	7.0	0.0	1526.0	0.0	346.2000074252827	25.500002334312903	5.199998790846764	35.0	22.0	51.0	0.0	95.0	0.0	0.6000000000000001	5.300000000000001	14.0	0.0	0.0				-0.13477081781242262	-0.0625054384502414	0.11490385907494093	0.0	0.0
2019-11-22 01:27:31.000051	1574404051.000051	16971.0	4.0	40.0	10.0	2.0	0.0	64.0	0.0	2.0	31.0	0.0	0.0	130.0	2.91	2.0	810.0	19.0	11.0	22.0	1.0	27.0	31.0	51.0	0.0	1526.0	0.0	346.2000074252827	25.500002334312903	5.199998790846762	35.0	22.0	51.0	0.0	95.0	0.0	0.6000000000000001	5.300000000000001	14.0	0.0	0.0				-0.03602945677512573	0.014119926505868727	-0.0018724102003066304	0.0	0.0
2019-11-22 01:27:36.000012	1574404056.000012	16971.0	4.0	40.0	10.0	2.0	0.0	64.0	0.0	2.0	31.0	0.0	0.0	130.0	2.91	2.0	811.0	19.0	11.0	22.0	1.0	27.0	36.0	12.0	0.0	1526.0	0.0	346.2000074252827	25.500002334312903	5.199998790846763	35.0	22.0	51.0	0.0	95.0	0.0	0.7000000000000001	5.300000000000001	14.0	0.0	0.0				-0.10120218364760217	-0.05224812634986756	-0.012539988751401698	0.0	0.0
2019-11-22 01:27:40.000052	1574404060.000052	16971.0	4.0	40.0	10.0	2.0	0.0	64.0	0.0	2.0	31.0	0.0	0.0	130.0	2.91	2.0	812.0	19.0	11.0	22.0	1.0	27.0	40.0	52.0	0.0	1526.0	0.0	346.2000074252827	25.500002334312903	5.199998790846762	35.0	22.0	51.0	0.0	95.0	0.0	0.6000000000000001	5.300000000000001	14.0	0.0	0.0				-0.07426330516411425	0.07935706945522802	0.07219707081024655	0.0	0.0
2019-11-22 01:27:45.000009	1574404065.000009	16971.0	4.0	40.0	10.0	2.0	0.0	64.0	0.0	2.0	31.0	0.0	0.0	130.0	2.91	2.0	813.0	19.0	11.0	22.0	1.0	27.0	45.0	9.0	0.0	1526.0	0.0	346.2000074252827	25.500002334312903	5.199998790846763	35.0	22.0	51.0	0.0	95.0	0.0	0.7000000000000001	5.300000000000001	14.0	0.0	0.0				-0.0339997643867616	-0.05278714710628551	0.06282939695734849	0.0	0.0
2019-11-22 01:27:49.000049	1574404069.000049	16971.0	4.0	40.0	10.0	2.0	0.0	64.0	0.0	2.0	31.0	0.0	0.0	130.0	2.91	2.0	814.0	19.0	11.0	22.0	1.0	27.0	49.0	49.0	0.0	1526.0	0.0	346.2000074252827	25.500002334312903	5.199998790846764	35.0	22.0	51.0	0.0	95.0	0.0	0.7000000000000001	5.300000000000001	14.0	0.0	0.0				-0.10358827351085771	-0.10267624999701022	0.00023932737243526937	0.0	0.0
2019-11-22 01:27:53.000085	1574404073.000085	16971.0	4.0	40.0	10.0	2.0	0.0	64.0	0.0	2.0	31.0	0.0	0.0	130.0	2.91	2.0	815.0	19.0	11.0	22.0	1.0	27.0	53.0	85.0	0.0	1527.0	0.0	346.2000074252827	25.500002334312903	5.199998790846763	35.0	22.06	51.0	0.0	95.0	0.0	0.7000000000000001	5.300000000000001	14.0	0.0	0.0				-0.07405724497539545	0.08530433050479101	0.00947077947075339	0.0	0.0
2019-11-22 01:27:58.000026	1574404078.000026	16971.0	4.0	40.0	10.0	2.0	0.0	64.0	0.0	2.0	31.0	0.0	0.0	130.0	2.91	2.0	816.0	19.0	11.0	22.0	1.0	27.0	58.0	26.0	0.0	1527.0	0.0	346.2000074252827	25.500002334312903	5.199998790846763	35.0	22.06	51.0	0.0	95.0	0.0	0.7000000000000001	5.300000000000001	14.0	0.0	0.0				-0.09331779144236721	0.13165016855713674	0.08656224881087796	0.0	0.0
2019-11-22 01:28:02.000060	1574404082.00006	16971.0	4.0	40.0	10.0	2.0	0.0	64.0	0.0	2.0	31.0	0.0	0.0	130.0	2.91	2.0	817.0	19.0	11.0	22.0	1.0	28.0	2.0	60.0	0.0	1527.0	0.0	346.2000074252827	25.500002334312903	5.199998790846763	35.0	22.06	51.0	0.0	95.0	0.0	0.7000000000000001	5.300000000000001	14.0	0.0	0.0				-0.03273672886636485	-0.17157295306496603	0.14787842425349645	0.0	0.0
2019-11-22 01:28:06.000096	1574404086.000096	16971.0	4.0	40.0	10.0	2.0	0.0	64.0	0.0	2.0	31.0	0.0	0.0	130.0	2.91	2.0	818.0	19.0	11.0	22.0	1.0	28.0	6.0	96.0	0.0	1527.0	0.0	346.2000074252827	25.500002334312903	5.199998790846763	35.0	22.06	51.0	0.0	95.0	0.0	0.7000000000000001	5.300000000000001	14.0	0.0	0.0				-0.06582186385546712	-0.10672524046816295	0.00618104243676946	0.0	0.0
2019-11-22 01:28:11.000032	1574404091.000032	16971.0	4.0	40.0	10.0	2.0	0.0	64.0	0.0	2.0	31.0	0.0	0.0	130.0	2.91	2.0	819.0	19.0	11.0	22.0	1.0	28.0	11.0	32.0	0.0	1527.0	0.0	346.2000074252827	25.500002334312903	5.199998790846763	35.0	22.06	51.0	0.0	95.0	0.0	0.7000000000000001	5.300000000000001	14.0	0.0	0.0				-0.11581307185564367	-0.11997484721854446	-0.05199392678233139	0.0	0.0
[truncated: 198 more columns]
