# Supplementary material for: Improving Resource Management for Unattended Observation of the Marginal Ice Zone Using Autonomous Underwater Gliders
Source: Front Robot AI. 2021 Jan 18;7:579256. doi: 10.3389/frobt.2020.579256 (PMC7874182; doi:10.3389/frobt.2020.579256)
Supplement: Supplementary file 1 [file Data_Sheet_1.ZIP › 2019-Nov-Kolumbo-Data/2019-Nov-DVL-diveF.csv]

	time	system_configuration	num_beams	num_bins	pings_per_ensemble	depth_bin_length	blanking_distance	low_correlation_threshold	percent_good_minimum	error_velocity_threshold	coordinate_transformation	heading_alignment	heading_bias	sensor_source	bin0_distance	transmit_pulse_length	ensemble_number	rtc_year	rtc_month	rtc_day	rtc_hour	rtc_minute	rtc_second	rtc_hundredths	bit_result	speed_of_sound	depth	heading	pitch	roll	salinity	temperature	min_ping_wait_minutes	min_ping_wait_seconds	min_ping_wait_hundredths	heading_standard_deviation	pitch_standard_deviation	roll_standard_deviation	adc_rounded_voltage	pressure	pressure_variance	rel_vel_pressure_u	rel_vel_pressure_v	rel_vel_pressure_w	rel_vel_dvl_u	rel_vel_dvl_v	rel_vel_dvl_w	ocn_vel_u	ocn_vel_v
2019-11-22 01:44:56.000021	1574405096.000021	16971.0	4.0	40.0	10.0	2.0	0.0	64.0	0.0	2.0	31.0	0.0	0.0	130.0	2.91	1.99	1.0	19.0	11.0	22.0	1.0	44.0	56.0	21.0	337.0	1524.0	0.0	346.2000074252827	25.500002334312903	5.199998790846763	35.0	21.25	51.0	0.0	95.0	0.0	0.5	5.300000000000001	14.0	0.0	0.0	0.0	0.0	0.0	0.0	0.0	0.0	0.0	0.0
2019-11-22 01:44:59.000062	1574405099.000062	16971.0	4.0	40.0	10.0	2.0	0.0	64.0	0.0	2.0	31.0	0.0	0.0	130.0	2.91	1.99	2.0	19.0	11.0	22.0	1.0	44.0	59.0	62.0	0.0	1525.0	0.0	346.2000074252827	25.500002334312903	5.199998790846763	35.0	21.31	51.0	0.0	95.0	0.0	0.5	5.300000000000001	14.0	0.0	0.0				-0.15377189832183613	-0.13571485154290258	0.064106804297101	0.0	0.0
2019-11-22 01:45:04.000002	1574405104.000002	16971.0	4.0	40.0	10.0	2.0	0.0	64.0	0.0	2.0	31.0	0.0	0.0	130.0	2.91	1.99	3.0	19.0	11.0	22.0	1.0	45.0	4.0	2.0	0.0	1525.0	0.0	346.2000074252827	25.500002334312903	5.199998790846763	35.0	21.31	51.0	0.0	95.0	0.0	0.5	5.300000000000001	14.0	0.0	0.0				-0.20262681314762274	0.038765738149429574	0.06083249246388185	0.0	0.0
2019-11-22 01:45:08.000095	1574405108.000095	16971.0	4.0	40.0	10.0	2.0	0.0	64.0	0.0	2.0	31.0	0.0	0.0	130.0	2.91	1.99	4.0	19.0	11.0	22.0	1.0	45.0	8.0	95.0	0.0	1525.0	0.0	346.2000074252827	25.500002334312903	5.199998790846763	35.0	21.31	51.0	0.0	95.0	0.0	0.6000000000000001	5.300000000000001	14.0	0.0	0.0				-0.08904679522586784	0.00826178674558102	0.017070768575928322	0.0	0.0
2019-11-22 01:45:13.000099	1574405113.000099	16971.0	4.0	40.0	10.0	2.0	0.0	64.0	0.0	2.0	31.0	0.0	0.0	130.0	2.91	1.99	5.0	19.0	11.0	22.0	1.0	45.0	13.0	99.0	0.0	1525.0	0.0	346.2000074252827	25.500002334312903	5.199998790846763	35.0	21.31	51.0	0.0	95.0	0.0	0.5	5.300000000000001	14.0	0.0	0.0				-0.0033763087235101456	-0.05411159174994182	0.109802259438006	0.0	0.0
2019-11-22 01:45:19.000008	1574405119.000008	16971.0	4.0	40.0	10.0	2.0	0.0	64.0	0.0	2.0	31.0	0.0	0.0	130.0	2.91	1.99	6.0	19.0	11.0	22.0	1.0	45.0	19.0	8.0	0.0	1525.0	0.0	346.2000074252827	25.500002334312903	5.199998790846763	35.0	21.31	51.0	0.0	95.0	0.0	0.5	5.300000000000001	14.0	0.0	0.0				-0.030497074221041823	-0.19676246414269494	0.08786615485185947	0.0	0.0
2019-11-22 01:45:24.000012	1574405124.000012	16971.0	4.0	40.0	10.0	2.0	0.0	64.0	0.0	2.0	31.0	0.0	0.0	130.0	2.91	1.99	7.0	19.0	11.0	22.0	1.0	45.0	24.0	12.0	0.0	1525.0	0.0	346.2000074252827	25.500002334312903	5.199998790846763	35.0	21.31	51.0	0.0	95.0	0.0	0.6000000000000001	5.300000000000001	14.0	0.0	0.0				-0.14477865366270912	-0.1637586194344472	0.04808592314323629	0.0	0.0
2019-11-22 01:45:29.000010	1574405129.00001	16971.0	4.0	40.0	10.0	2.0	0.0	64.0	0.0	2.0	31.0	0.0	0.0	130.0	2.91	1.99	8.0	19.0	11.0	22.0	1.0	45.0	29.0	10.0	0.0	1525.0	0.0	346.2000074252827	25.500002334312903	5.199998790846763	35.0	21.330000000000002	51.0	0.0	95.0	0.0	0.5	5.300000000000001	14.0	0.0	0.0				-0.13977572415536574	-0.11584181696489504	0.023694311112899373	0.0	0.0
2019-11-22 01:45:34.000011	1574405134.000011	16971.0	4.0	40.0	10.0	2.0	0.0	64.0	0.0	2.0	31.0	0.0	0.0	130.0	2.91	1.99	9.0	19.0	11.0	22.0	1.0	45.0	34.0	11.0	0.0	1525.0	0.0	346.2000074252827	25.500002334312903	5.199998790846763	35.0	21.31	51.0	0.0	95.0	0.0	0.5	5.300000000000001	14.0	0.0	0.0				-0.016951865839292615	-0.11276834292079951	0.12683428195666815	0.0	0.0
2019-11-22 01:45:39.000017	1574405139.000017	16971.0	4.0	40.0	10.0	2.0	0.0	64.0	0.0	2.0	31.0	0.0	0.0	130.0	2.91	1.99	10.0	19.0	11.0	22.0	1.0	45.0	39.0	17.0	0.0	1525.0	0.0	346.2000074252827	25.500002334312903	5.199998790846763	35.0	21.36	51.0	0.0	95.0	0.0	0.6000000000000001	5.300000000000001	14.0	0.0	0.0				0.0738835746045885	-0.1581696471324261	0.11785406284745563	0.0	0.0
2019-11-22 01:45:44.000016	1574405144.000016	16971.0	4.0	40.0	10.0	2.0	0.0	64.0	0.0	2.0	31.0	0.0	0.0	130.0	2.91	1.99	11.0	19.0	11.0	22.0	1.0	45.0	44.0	16.0	0.0	1525.0	0.0	346.2000074252827	25.500002334312903	5.199998790846763	35.0	21.36	51.0	0.0	95.0	0.0	0.5	5.300000000000001	14.0	0.0	0.0				-0.061846113045424755	-0.0826977861642717	-0.015170183410260161	0.0	0.0
2019-11-22 01:45:49.000023	1574405149.000023	16971.0	4.0	40.0	10.0	2.0	0.0	64.0	0.0	2.0	31.0	0.0	0.0	130.0	2.91	1.99	12.0	19.0	11.0	22.0	1.0	45.0	49.0	23.0	0.0	1525.0	0.0	346.2000074252827	25.500002334312903	5.199998790846763	35.0	21.38	51.0	0.0	95.0	0.0	0.5	5.300000000000001	14.0	0.0	0.0				-0.18514942091570533	0.03053706228502321	-0.02455971827158423	0.0	0.0
2019-11-22 01:45:54.000033	1574405154.000033	16971.0	4.0	40.0	10.0	2.0	0.0	64.0	0.0	2.0	31.0	0.0	0.0	130.0	2.91	1.99	13.0	19.0	11.0	22.0	1.0	45.0	54.0	33.0	0.0	1525.0	0.0	346.2000074252827	25.500002334312903	5.199998790846763	35.0	21.38	51.0	0.0	95.0	0.0	0.5	5.300000000000001	14.0	0.0	0.0				-0.0035806760868281333	-0.01527955688897284	0.1096253342071889	0.0	0.0
2019-11-22 01:46:04.000073	1574405164.000073	16971.0	4.0	40.0	10.0	2.0	0.0	64.0	0.0	2.0	31.0	0.0	0.0	130.0	2.91	1.99	14.0	19.0	11.0	22.0	1.0	46.0	4.0	73.0	0.0	1525.0	0.0	346.20000742528265	25.500002334312903	5.199998790846763	35.0	21.38	51.0	0.0	95.0	0.0	0.5	5.300000000000001	14.0	0.0	0.0				0.1349435521428777	-0.07862764406649209	0.05171973824001319	0.0	0.0
2019-11-22 01:46:09.000076	1574405169.000076	16971.0	4.0	40.0	10.0	2.0	0.0	64.0	0.0	2.0	31.0	0.0	0.0	130.0	2.91	1.99	15.0	19.0	11.0	22.0	1.0	46.0	9.0	76.0	0.0	1525.0	0.0	346.2000074252827	25.500002334312903	5.199998790846763	35.0	21.38	51.0	0.0	95.0	0.0	0.6000000000000001	5.300000000000001	14.0	0.0	0.0				0.09968671599352823	-0.1415107238606095	0.08183076247275214	0.0	0.0
2019-11-22 01:46:14.000087	1574405174.000087	16971.0	4.0	40.0	10.0	2.0	0.0	64.0	0.0	2.0	31.0	0.0	0.0	130.0	2.91	1.99	16.0	19.0	11.0	22.0	1.0	46.0	14.0	87.0	0.0	1525.0	0.0	346.2000074252827	25.500002334312903	5.199998790846762	35.0	21.42	51.0	0.0	95.0	0.0	0.5	5.300000000000001	14.0	0.0	0.0				-0.07850803326536017	-0.11214547118450245	-0.038391170933054844	0.0	0.0
2019-11-22 01:46:20.000001	1574405180.000001	16971.0	4.0	40.0	10.0	2.0	0.0	64.0	0.0	2.0	31.0	0.0	0.0	130.0	2.91	1.99	17.0	19.0	11.0	22.0	1.0	46.0	20.0	1.0	0.0	1525.0	0.0	346.2000074252827	25.500002334312903	5.199998790846764	35.0	21.44	51.0	0.0	95.0	0.0	0.5	5.300000000000001	14.0	0.0	0.0				-0.10027669282021183	0.06034030351441654	0.05443007118155341	0.0	0.0
2019-11-22 01:46:25.000007	1574405185.000007	16971.0	4.0	40.0	10.0	2.0	0.0	64.0	0.0	2.0	31.0	0.0	0.0	130.0	2.91	1.99	18.0	19.0	11.0	22.0	1.0	46.0	25.0	7.0	0.0	1525.0	0.0	346.2000074252827	25.500002334312903	5.199998790846763	35.0	21.44	51.0	0.0	95.0	0.0	0.5	5.300000000000001	14.0	0.0	0.0				0.03572042043748125	-0.008505402350178885	0.10409951822477924	0.0	0.0
2019-11-22 01:46:30.000013	1574405190.000013	16971.0	4.0	40.0	10.0	2.0	0.0	64.0	0.0	2.0	31.0	0.0	0.0	130.0	2.91	1.99	19.0	19.0	11.0	22.0	1.0	46.0	30.0	13.0	0.0	1525.0	0.0	346.2000074252827	25.500002334312903	5.199998790846763	35.0	21.44	51.0	0.0	95.0	0.0	0.6000000000000001	5.300000000000001	14.0	0.0	0.0				-0.012946278732470128	-0.1107910895451763	0.12662041045729527	0.0	0.0
2019-11-22 01:46:35.000014	1574405195.000014	16971.0	4.0	40.0	10.0	2.0	0.0	64.0	0.0	2.0	31.0	0.0	0.0	130.0	2.91	1.99	20.0	19.0	11.0	22.0	1.0	46.0	35.0	14.0	0.0	1525.0	0.0	346.2000074252827	25.500002334312903	5.199998790846763	35.0	21.44	51.0	0.0	95.0	0.0	0.5	5.300000000000001	14.0	0.0	0.0				0.016493805080366155	-0.0894402484576464	0.1553331785221862	0.0	0.0
2019-11-22 01:46:40.000026	1574405200.000026	16971.0	4.0	40.0	10.0	2.0	0.0	64.0	0.0	2.0	31.0	0.0	0.0	130.0	2.91	1.99	21.0	19.0	11.0	22.0	1.0	46.0	40.0	26.0	0.0	1525.0	0.0	346.2000074252827	25.500002334312903	5.199998790846763	35.0	21.46	51.0	0.0	95.0	0.0	0.5	5.300000000000001	14.0	0.0	0.0				-0.10540855574191925	-0.11733665897329727	0.01763929809790729	0.0	0.0
2019-11-22 01:46:45.000031	1574405205.000031	16971.0	4.0	40.0	10.0	2.0	0.0	64.0	0.0	2.0	31.0	0.0	0.0	130.0	2.91	1.99	22.0	19.0	11.0	22.0	1.0	46.0	45.0	31.0	0.0	1525.0	0.0	346.2000074252827	25.500002334312903	5.199998790846763	35.0	21.48	51.0	0.0	95.0	0.0	0.5	5.300000000000001	14.0	0.0	0.0				-0.08184399650102231	-0.05649259105051861	0.03958721249519236	0.0	0.0
2019-11-22 01:46:50.000057	1574405210.000057	16971.0	4.0	40.0	10.0	2.0	0.0	64.0	0.0	2.0	31.0	0.0	0.0	130.0	2.91	2.0	23.0	19.0	11.0	22.0	1.0	46.0	50.0	57.0	0.0	1525.0	0.0	346.2000074252827	25.500002334312903	5.199998790846763	35.0	21.5	51.0	0.0	95.0	0.0	0.5	5.300000000000001	14.0	0.0	0.0				-0.05297006459867233	-0.03505060440970993	0.021133560677900495	0.0	0.0
2019-11-22 01:46:55.000061	1574405215.000061	16971.0	4.0	40.0	10.0	2.0	0.0	64.0	0.0	2.0	31.0	0.0	0.0	130.0	2.91	2.0	24.0	19.0	11.0	22.0	1.0	46.0	55.0	61.0	0.0	1525.0	0.0	346.2000074252827	25.500002334312903	5.199998790846762	35.0	21.5	51.0	0.0	95.0	0.0	0.5	5.300000000000001	14.0	0.0	0.0				-0.0030578753544812307	-0.07347929091230745	0.08633332615705795	0.0	0.0
2019-11-22 01:47:00.000083	1574405220.000083	16971.0	4.0	40.0	10.0	2.0	0.0	64.0	0.0	2.0	31.0	0.0	0.0	130.0	2.91	2.0	25.0	19.0	11.0	22.0	1.0	47.0	0.0	83.0	0.0	1525.0	0.0	346.2000074252827	25.500002334312903	5.199998790846763	35.0	21.5	51.0	0.0	95.0	0.0	0.5	5.300000000000001	14.0	0.0	0.0				-0.07842049723043412	-0.2342167712278399	0.0503758840094861	0.0	0.0
2019-11-22 01:47:05.000096	1574405225.000096	16971.0	4.0	40.0	10.0	2.0	0.0	64.0	0.0	2.0	31.0	0.0	0.0	130.0	2.91	2.0	26.0	19.0	11.0	22.0	1.0	47.0	5.0	96.0	0.0	1525.0	0.0	346.2000074252827	25.500002334312903	5.199998790846763	35.0	21.5	51.0	0.0	95.0	0.0	0.5	5.300000000000001	14.0	0.0	0.0				-0.14777859842078217	0.021027343521721822	-0.029754607596281762	0.0	0.0
2019-11-22 01:47:11.000022	1574405231.000022	16971.0	4.0	40.0	10.0	2.0	0.0	64.0	0.0	2.0	31.0	0.0	0.0	130.0	2.91	2.0	27.0	19.0	11.0	22.0	1.0	47.0	11.0	22.0	0.0	1525.0	0.0	346.2000074252827	25.500002334312903	5.199998790846763	35.0	21.54	51.0	0.0	95.0	0.0	0.5	5.300000000000001	14.0	0.0	0.0				-0.11498502255163152	0.08122410560509075	0.06554455932763495	0.0	0.0
2019-11-22 01:47:16.000048	1574405236.000048	16971.0	4.0	40.0	10.0	2.0	0.0	64.0	0.0	2.0	31.0	0.0	0.0	130.0	2.91	2.0	28.0	19.0	11.0	22.0	1.0	47.0	16.0	48.0	0.0	1525.0	0.0	346.2000074252827	25.500002334312903	5.199998790846764	35.0	21.56	51.0	0.0	95.0	0.0	0.5	5.300000000000001	14.0	0.0	0.0				-0.08042999938614702	-0.08860791967559817	0.18997539780062875	0.0	0.0
2019-11-22 01:47:21.000081	1574405241.000081	16971.0	4.0	40.0	10.0	2.0	0.0	64.0	0.0	2.0	31.0	0.0	0.0	130.0	2.91	2.0	29.0	19.0	11.0	22.0	1.0	47.0	21.0	81.0	0.0	1525.0	0.0	346.2000074252827	25.500002334312903	5.199998790846763	35.0	21.56	51.0	0.0	95.0	0.0	0.5	5.300000000000001	14.0	0.0	0.0				0.005515225028807802	-0.19259872557940802	0.14623376216889689	0.0	0.0
2019-11-22 01:47:27.000001	1574405247.000001	16971.0	4.0	40.0	10.0	2.0	0.0	64.0	0.0	2.0	31.0	0.0	0.0	130.0	2.91	2.0	30.0	19.0	11.0	22.0	1.0	47.0	27.0	1.0	0.0	1525.0	0.0	346.2000074252827	25.500002334312903	5.199998790846763	35.0	21.56	51.0	0.0	95.0	0.0	0.5	5.300000000000001	14.0	0.0	0.0				-0.10444454716003282	-0.11747521101880111	-0.05910085756250778	0.0	0.0
2019-11-22 01:47:32.000028	1574405252.000028	16971.0	4.0	40.0	10.0	2.0	0.0	64.0	0.0	2.0	31.0	0.0	0.0	130.0	2.91	2.0	31.0	19.0	11.0	22.0	1.0	47.0	32.0	28.0	0.0	1525.0	0.0	346.2000074252827	25.500002334312903	5.199998790846762	35.0	21.56	51.0	0.0	95.0	0.0	0.5	5.300000000000001	14.0	0.0	0.0				-0.15130872289560632	0.03704308234432204	-0.06002066665851355	0.0	0.0
2019-11-22 01:47:37.000053	1574405257.000053	16971.0	4.0	40.0	10.0	2.0	0.0	64.0	0.0	2.0	31.0	0.0	0.0	130.0	2.91	2.0	32.0	19.0	11.0	22.0	1.0	47.0	37.0	53.0	0.0	1525.0	0.0	346.2000074252827	25.500002334312903	5.199998790846764	35.0	21.56	51.0	0.0	95.0	0.0	0.5	5.300000000000001	14.0	0.0	0.0				-0.12906107616981824	0.09931992833444021	0.00661743557052381	0.0	0.0
2019-11-22 01:47:42.000079	1574405262.000079	16971.0	4.0	40.0	10.0	2.0	0.0	64.0	0.0	2.0	31.0	0.0	0.0	130.0	2.91	2.0	33.0	19.0	11.0	22.0	1.0	47.0	42.0	79.0	0.0	1525.0	0.0	346.2000074252827	25.500002334312903	5.199998790846763	35.0	21.56	51.0	0.0	95.0	0.0	0.5	5.300000000000001	14.0	0.0	0.0				-0.018416159122033947	0.07276556715848062	0.019209823510292136	0.0	0.0
2019-11-22 01:47:48.000018	1574405268.000018	16971.0	4.0	40.0	10.0	2.0	0.0	64.0	0.0	2.0	31.0	0.0	0.0	130.0	2.91	2.0	34.0	19.0	11.0	22.0	1.0	47.0	48.0	18.0	0.0	1525.0	0.0	346.2000074252827	25.500002334312903	5.199998790846763	35.0	21.63	51.0	0.0	95.0	0.0	0.5	5.300000000000001	14.0	0.0	0.0				-0.036137751767864185	0.006774636877160574	0.05911148105357237	0.0	0.0
2019-11-22 01:47:53.000043	1574405273.000043	16971.0	4.0	40.0	10.0	2.0	0.0	64.0	0.0	2.0	31.0	0.0	0.0	130.0	2.91	2.0	35.0	19.0	11.0	22.0	1.0	47.0	53.0	43.0	0.0	1525.0	0.0	346.2000074252827	25.500002334312903	5.199998790846763	35.0	21.61	51.0	0.0	95.0	0.0	0.5	5.300000000000001	14.0	0.0	0.0				0.009868953304881727	-0.13803884915014675	0.1336932305166163	0.0	0.0
2019-11-22 01:47:58.000069	1574405278.000069	16971.0	4.0	40.0	10.0	2.0	0.0	64.0	0.0	2.0	31.0	0.0	0.0	130.0	2.91	2.0	36.0	19.0	11.0	22.0	1.0	47.0	58.0	69.0	0.0	1525.0	0.0	346.2000074252827	25.500002334312903	5.199998790846763	35.0	21.63	51.0	0.0	95.0	0.0	0.5	5.300000000000001	14.0	0.0	0.0				-0.03944197253081879	-0.1789155273273395	0.10403636327774132	0.0	0.0
2019-11-22 01:48:03.000087	1574405283.000087	16971.0	4.0	40.0	10.0	2.0	0.0	64.0	0.0	2.0	31.0	0.0	0.0	130.0	2.91	2.0	37.0	19.0	11.0	22.0	1.0	48.0	3.0	87.0	0.0	1525.0	0.0	346.2000074252827	25.500002334312903	5.199998790846763	35.0	21.63	51.0	0.0	95.0	0.0	0.5	5.300000000000001	14.0	0.0	0.0				-0.06076175102741638	-0.10504124677747861	-0.014399516919504883	0.0	0.0
2019-11-22 01:48:08.000090	1574405288.00009	16971.0	4.0	40.0	10.0	2.0	0.0	64.0	0.0	2.0	31.0	0.0	0.0	130.0	2.91	2.0	38.0	19.0	11.0	22.0	1.0	48.0	8.0	90.0	0.0	1526.0	0.0	346.2000074252827	25.500002334312903	5.199998790846763	35.0	21.650000000000002	51.0	0.0	95.0	0.0	0.5	5.300000000000001	14.0	0.0	0.0				-0.04772795686571045	0.006749897328700601	-0.045972611623409904	0.0	0.0
2019-11-22 01:48:14.000015	1574405294.000015	16971.0	4.0	40.0	10.0	2.0	0.0	64.0	0.0	2.0	31.0	0.0	0.0	130.0	2.91	2.0	39.0	19.0	11.0	22.0	1.0	48.0	14.0	15.0	0.0	1526.0	0.8	346.2000074252827	25.500002334312903	5.199998790846763	35.0	21.67	51.0	0.0	95.0	0.0	0.5	5.300000000000001	14.0	0.0	0.0	0.06668027113964381	-0.2714734350255437	0.1333349969859542	0.03896410946012198	-0.06178260918312378	0.027653342953520503	0.0	0.0
2019-11-22 01:48:19.000033	1574405299.000033	16971.0	4.0	40.0	10.0	2.0	0.0	64.0	0.0	2.0	31.0	0.0	0.0	130.0	2.91	2.0	40.0	19.0	11.0	22.0	1.0	48.0	19.0	33.0	0.0	1526.0	0.6000000000000001	346.2000074252827	25.500002334312903	5.199998790846763	35.0	21.69	51.0	0.0	95.0	0.0	0.5	5.300000000000001	14.0	0.0	0.0	-0.02000376020716852	0.08144072308126385	-0.03999985694936412	0.04161655641396245	-0.0742250852190871	0.07451643413679117	0.0	0.0
2019-11-22 01:48:24.000050	1574405304.00005	16971.0	4.0	40.0	10.0	2.0	0.0	64.0	0.0	2.0	31.0	0.0	0.0	130.0	2.91	2.0	41.0	19.0	11.0	22.0	1.0	48.0	24.0	50.0	0.0	1526.0	0.5	346.2000074252827	25.500002334312903	5.199998790846763	35.0	21.69	51.0	0.0	95.0	0.0	0.5	5.300000000000001	14.0	0.0	0.0	-0.010001881534359786	0.04072036736570642	-0.01999993133568498	0.023979257725341832	-0.14570174044567166	0.07463241943045772	0.0	0.0
2019-11-22 01:48:29.000066	1574405309.000066	16971.0	4.0	40.0	10.0	2.0	0.0	64.0	0.0	2.0	31.0	0.0	0.0	130.0	2.91	2.0	42.0	19.0	11.0	22.0	1.0	48.0	29.0	66.0	0.0	1526.0	0.0	346.2000074252827	25.500002334312903	5.199998790846763	35.0	21.69	51.0	0.0	95.0	0.0	0.5	5.300000000000001	14.0	0.0	0.0	-0.050009419594932714	0.20360188537083745	-0.09999968052012469	-0.0837903389328995	-0.10806739910113367	-0.052864131062811646	0.0	0.0
2019-11-22 01:48:35.000003	1574405315.000003	16971.0	4.0	40.0	10.0	2.0	0.0	64.0	0.0	2.0	31.0	0.0	0.0	130.0	2.91	2.0	43.0	19.0	11.0	22.0	1.0	48.0	35.0	3.0	0.0	1526.0	1.0	346.2000074252827	25.500002334312903	5.199998790846764	35.0	21.69	51.0	0.0	95.0	0.0	0.5	5.300000000000001	14.0	0.0	0.0	0.08335017332057272	-0.33934111956328766	0.16666841508792174	-0.11147463614029889	-0.020281439921662724	-0.04966959524791758	0.0	0.0
2019-11-22 01:48:40.000033	1574405320.000033	16971.0	4.0	40.0	10.0	2.0	0.0	64.0	0.0	2.0	31.0	0.0	0.0	130.0	2.91	2.0	44.0	19.0	11.0	22.0	1.0	48.0	40.0	33.0	0.0	1526.0	0.1	346.2000074252827	25.500002334312903	5.199998790846763	35.0	21.71	51.0	0.0	95.0	0.0	0.5	5.300000000000001	14.0	0.0	0.0	-0.09001670631647374	0.3664823801067289	-0.1799989271227889	-0.09233445575476852	-0.02235325722882876	0.08392067785553516	0.0	0.0
2019-11-22 01:48:45.000060	1574405325.00006	16971.0	4.0	40.0	10.0	2.0	0.0	64.0	0.0	2.0	31.0	0.0	0.0	130.0	2.91	2.0	45.0	19.0	11.0	22.0	1.0	48.0	45.0	60.0	0.0	1526.0	1.3	346.2000074252827	25.500002334312903	5.199998790846762	35.0	21.73	51.0	0.0	95.0	0.0	0.5	5.300000000000001	14.0	0.0	0.0	0.12002233804247806	-0.4886434297777897	0.239998695380627	-0.010121682094077312	-0.11307697497610374	0.13033475853294105	0.0	0.0
2019-11-22 01:48:50.000078	1574405330.000078	16971.0	4.0	40.0	10.0	2.0	0.0	64.0	0.0	2.0	31.0	0.0	0.0	130.0	2.91	2.0	46.0	19.0	11.0	22.0	1.0	48.0	50.0	78.0	0.0	1526.0	0.0	346.2000074252827	25.500002334312903	5.199998790846764	35.0	21.73	51.0	0.0	95.0	0.0	0.5	5.300000000000001	14.0	0.0	0.0	-0.1300244413465954	0.5293647000282151	-0.2599990701708668	-0.009674466844140299	-0.1078264386125808	0.14049506691485283	0.0	0.0
2019-11-22 01:48:56.000005	1574405336.000005	16971.0	4.0	40.0	10.0	2.0	0.0	64.0	0.0	2.0	31.0	0.0	0.0	130.0	2.91	2.0	47.0	19.0	11.0	22.0	1.0	48.0	56.0	5.0	0.0	1526.0	1.3	346.20000742528265	25.500002334312903	5.199998790846762	35.0	21.75	51.0	0.0	95.0	0.0	0.5	5.300000000000001	14.0	0.0	0.0	0.10835540615623544	-0.44114419167879704	0.21666930122400024	-0.020406081159104757	-0.07299038010485089	0.11194193255379065	0.0	0.0
2019-11-22 01:49:01.000044	1574405341.000044	16971.0	4.0	40.0	10.0	2.0	0.0	64.0	0.0	2.0	31.0	0.0	0.0	130.0	2.91	2.0	48.0	19.0	11.0	22.0	1.0	49.0	1.0	44.0	0.0	1526.0	0.0	346.20000742528276	25.500002334312903	5.199998790846764	35.0	21.75	51.0	0.0	95.0	0.0	0.5	5.300000000000001	14.0	0.0	0.0	-0.1300238895465931	0.5293624535010263	-0.25999796678225745	-0.10032615530943069	-0.024529592014831916	0.0450439971185272	0.0	0.0
2019-11-22 01:49:06.000063	1574405346.000063	16971.0	4.0	40.0	10.0	2.0	0.0	64.0	0.0	2.0	31.0	0.0	0.0	130.0	2.91	2.0	49.0	19.0	11.0	22.0	1.0	49.0	6.0	63.0	0.0	1526.0	1.3	346.2000074252827	25.500002334312903	5.199998790846763	35.0	21.75	51.0	0.0	95.0	0.0	0.5	5.300000000000001	14.0	0.0	0.0	0.1300244165464948	-0.5293645990602918	0.25999902058016655	-0.0901142757684283	-0.049320940271801034	0.0632128321896519	0.0	0.0
2019-11-22 01:49:11.000081	1574405351.000081	16971.0	4.0	40.0	10.0	2.0	0.0	64.0	0.0	2.0	31.0	0.0	0.0	130.0	2.91	2.0	50.0	19.0	11.0	22.0	1.0	49.0	11.0	81.0	0.0	1526.0	0.8	346.2000074252827	25.500002334312903	5.199998790846763	35.0	21.75	51.0	0.0	95.0	0.0	0.5	5.300000000000001	14.0	0.0	0.0	-0.05000939813329591	0.2036017979947041	-0.09999963760507308	0.028407202331026966	-0.11215893593359393	0.14036881400784174	0.0	0.0
2019-11-22 01:49:16.000095	1574405356.000095	16971.0	4.0	40.0	10.0	2.0	0.0	64.0	0.0	2.0	31.0	0.0	0.0	130.0	2.91	2.0	51.0	19.0	11.0	22.0	1.0	49.0	16.0	95.0	0.0	1526.0	0.0	346.2000074252827	25.500002334312903	5.199998790846763	35.0	21.75	51.0	0.0	95.0	0.0	0.5	5.300000000000001	14.0	0.0	0.0	-0.08001510569054067	0.3257631563952732	-0.159999557496341	0.09135852518642698	-0.1429607581003916	0.14623214940334528	0.0	0.0
2019-11-22 01:49:22.000022	1574405362.000022	16971.0	4.0	40.0	10.0	2.0	0.0	64.0	0.0	2.0	31.0	0.0	0.0	130.0	2.91	2.0	52.0	19.0	11.0	22.0	1.0	49.0	22.0	22.0	0.0	1526.0	1.2000000000000002	346.20000742528276	25.500002334312903	5.199998790846763	35.0	21.77	51.0	0.0	95.0	0.0	0.5	5.300000000000001	14.0	0.0	0.0	0.10002037491344812	-0.4072100230881204	0.20000243189907718	0.07080905416208433	-0.21665244209834766	0.18354508215011683	0.0	0.0
2019-11-22 01:49:27.000039	1574405367.000039	16971.0	4.0	40.0	10.0	2.0	0.0	64.0	0.0	2.0	31.0	0.0	0.0	130.0	2.91	2.0	53.0	19.0	11.0	22.0	1.0	49.0	27.0	39.0	0.0	1526.0	0.5	346.2000074252827	25.500002334312903	5.199998790846763	35.0	21.77	51.0	0.0	95.0	0.0	0.5	5.300000000000001	14.0	0.0	0.0	-0.07001317074051844	0.28504257155994467	-0.13999951934979474	-0.09344595144617751	-0.23989932808577	0.10918867405694933	0.0	0.0
2019-11-22 01:49:32.000065	1574405372.000065	16971.0	4.0	40.0	10.0	2.0	0.0	64.0	0.0	2.0	31.0	0.0	0.0	130.0	2.91	2.0	54.0	19.0	11.0	22.0	1.0	49.0	32.0	65.0	0.0	1526.0	0.8	346.2000074252827	25.500002334312903	5.199998790846762	35.0	21.81	51.0	0.0	95.0	0.0	0.5	5.300000000000001	14.0	0.0	0.0	0.03000559166447116	-0.1221608865697141	0.05999968815011939	-0.18597085911670433	-0.1251186404247125	0.007884502372782001	0.0	0.0
2019-11-22 01:49:37.000096	1574405377.000096	16971.0	4.0	40.0	10.0	2.0	0.0	64.0	0.0	2.0	31.0	0.0	0.0	130.0	2.91	2.0	55.0	19.0	11.0	22.0	1.0	49.0	37.0	96.0	0.0	1526.0	0.0	346.2000074252827	25.500002334312903	5.199998790846763	35.0	21.81	51.0	0.0	95.0	0.0	0.5	5.300000000000001	14.0	0.0	0.0	-0.08001483098217918	0.32576203798316644	-0.1599990081848591	-0.19936547078795758	0.03648793051546776	-0.0020099711924366995	0.0	0.0
2019-11-22 01:49:43.000022	1574405383.000022	16971.0	4.0	40.0	10.0	2.0	0.0	64.0	0.0	2.0	31.0	0.0	0.0	130.0	2.91	2.0	56.0	19.0	11.0	22.0	1.0	49.0	43.0	22.0	0.0	1526.0	1.0	346.2000074252827	25.500002334312903	5.199998790846763	35.0	21.81	51.0	0.0	95.0	0.0	0.5	5.300000000000001	14.0	0.0	0.0	0.08335032898829728	-0.3393417533287356	0.16666872636373437	-0.09622676932314679	-0.012720407131080302	0.10007797014353087	0.0	0.0
2019-11-22 01:49:48.000047	1574405388.000047	16971.0	4.0	40.0	10.0	2.0	0.0	64.0	0.0	2.0	31.0	0.0	0.0	130.0	2.91	2.0	57.0	19.0	11.0	22.0	1.0	49.0	48.0	47.0	0.0	1526.0	0.0	346.2000074252827	25.500002334312903	5.199998790846763	35.0	21.81	51.0	0.0	95.0	0.0	0.5	5.300000000000001	14.0	0.0	0.0	-0.10001865795851643	0.4072030328997915	-0.19999899864698134	-0.12023452987468786	-0.06447499968588283	0.16321345606694995	0.0	0.0
2019-11-22 01:49:53.000074	1574405393.000074	16971.0	4.0	40.0	10.0	2.0	0.0	64.0	0.0	2.0	31.0	0.0	0.0	130.0	2.91	2.0	58.0	19.0	11.0	22.0	1.0	49.0	53.0	74.0	0.0	1526.0	0.1	346.2000074252827	25.500002334312903	5.199998790846763	35.0	21.81	51.0	0.0	95.0	0.0	0.5	5.300000000000001	14.0	0.0	0.0	0.01000186198046319	-0.040720287756499884	0.01999989223538291	-0.13290677985683585	-0.022094441586736922	0.07454947028018943	0.0	0.0
2019-11-22 01:49:59.000000	1574405399.0	16971.0	4.0	40.0	10.0	2.0	0.0	64.0	0.0	2.0	31.0	0.0	0.0	130.0	2.91	2.0	59.0	19.0	11.0	22.0	1.0	49.0	59.0	0.0	0.0	1526.0	2.0	346.2000074252827	25.500002334312903	5.199998790846762	35.0	21.830000000000002	51.0	0.0	95.0	0.0	0.5	5.300000000000001	14.0	0.0	0.0	0.15836561878480276	-0.6447493057042455	0.316670567507582	-0.14305712183973102	-0.014553629387839044	0.057025009974341824	0.0	0.0
2019-11-22 01:50:04.000041	1574405404.000041	16971.0	4.0	40.0	10.0	2.0	0.0	64.0	0.0	2.0	31.0	0.0	0.0	130.0	2.91	2.0	60.0	19.0	11.0	22.0	1.0	50.0	4.0	41.0	0.0	1526.0	0.0	346.2000074252827	25.500002334312903	5.199998790846763	35.0	21.81	51.0	0.0	95.0	0.0	0.5	5.300000000000001	14.0	0.0	0.0	-0.20003667684126508	0.8144034639491262	-0.39999671938725784	-0.08267547266721649	-0.10110742648653706	0.0604156811475452	0.0	0.0
2019-11-22 01:50:09.000069	1574405409.000069	16971.0	4.0	40.0	10.0	2.0	0.0	64.0	0.0	2.0	31.0	0.0	0.0	130.0	2.91	2.0	61.0	19.0	11.0	22.0	1.0	50.0	9.0	69.0	0.0	1526.0	1.0	346.2000074252827	25.500002334312903	5.199998790846763	35.0	21.88	51.0	0.0	95.0	0.0	0.5	5.300000000000001	14.0	0.0	0.0	0.10001860072770055	-0.4072027998976469	0.1999988842072748	-0.06721665838100238	-0.18497538365270524	0.06085251250873816	0.0	0.0
2019-11-22 01:50:14.000095	1574405414.000095	16971.0	4.0	40.0	10.0	2.0	0.0	64.0	0.0	2.0	31.0	0.0	0.0	130.0	2.91	2.0	62.0	19.0	11.0	22.0	1.0	50.0	14.0	95.0	0.0	1526.0	1.0	346.2000074252827	25.500002334312903	5.199998790846764	35.0	21.86	51.0	0.0	95.0	0.0	0.5	5.300000000000001	14.0	0.0	0.0				-0.08517462426736687	-0.05450286947348228	-0.05115389134825849	0.0	0.0
2019-11-22 01:50:20.000022	1574405420.000022	16971.0	4.0	40.0	10.0	2.0	0.0	64.0	0.0	2.0	31.0	0.0	0.0	130.0	2.91	2.0	63.0	19.0	11.0	22.0	1.0	50.0	20.0	22.0	0.0	1526.0	0.8	346.2000074252827	25.500002334312903	5.199998790846763	35.0	21.86	51.0	0.0	95.0	0.0	0.5	5.300000000000001	14.0	0.0	0.0	-0.01667006248557468	0.06786833718135338	-0.033333738649846185	-0.04904244833643065	0.10781646510393961	-0.10877246027216406	0.0	0.0
2019-11-22 01:50:25.000047	1574405425.000047	16971.0	4.0	40.0	10.0	2.0	0.0	64.0	0.0	2.0	31.0	0.0	0.0	130.0	2.91	2.0	64.0	19.0	11.0	22.0	1.0	50.0	25.0	47.0	0.0	1526.0	0.8	346.2000074252827	25.500002334312903	5.199998790846763	35.0	21.88	51.0	0.0	95.0	0.0	0.5	5.300000000000001	14.0	0.0	0.0				-0.09912695542413492	0.10351686990013659	-0.011140213392021347	0.0	0.0
2019-11-22 01:50:30.000086	1574405430.000086	16971.0	4.0	40.0	10.0	2.0	0.0	64.0	0.0	2.0	31.0	0.0	0.0	130.0	2.91	2.0	65.0	19.0	11.0	22.0	1.0	50.0	30.0	86.0	0.0	1526.0	1.5	346.2000074252827	25.500002334312903	5.199998790846763	35.0	21.88	51.0	0.0	95.0	0.0	0.5	5.300000000000001	14.0	0.0	0.0	0.07001286360201166	-0.2850413211159372	0.1399989051904463	-0.11819474080201242	0.13379284252385876	-0.013545424915115602	0.0	0.0
2019-11-22 01:50:36.000011	1574405436.000011	16971.0	4.0	40.0	10.0	2.0	0.0	64.0	0.0	2.0	31.0	0.0	0.0	130.0	2.91	2.0	66.0	19.0	11.0	22.0	1.0	50.0	36.0	11.0	0.0	1526.0	1.2000000000000002	346.2000074252827	25.500002334312903	5.199998790846763	35.0	21.88	51.0	0.0	95.0	0.0	0.5	5.300000000000001	14.0	0.0	0.0	-0.025005102670992315	0.10180254217989888	-0.05000062585660394	-0.1482011446842958	0.07996145588824305	0.03025865638948593	0.0	0.0
2019-11-22 01:50:41.000036	1574405441.000036	16971.0	4.0	40.0	10.0	2.0	0.0	64.0	0.0	2.0	31.0	0.0	0.0	130.0	2.91	2.0	67.0	19.0	11.0	22.0	1.0	50.0	41.0	36.0	0.0	1526.0	0.0	346.2000074252827	25.500002334312903	5.199998790846762	35.0	21.88	51.0	0.0	95.0	0.0	0.5	5.300000000000001	14.0	0.0	0.0	-0.12002238955021974	0.48864363947974987	-0.23999879837637764	-0.18431843658107408	-0.044632287760528966	0.025469056236341193	0.0	0.0
2019-11-22 01:50:46.000064	1574405446.000064	16971.0	4.0	40.0	10.0	2.0	0.0	64.0	0.0	2.0	31.0	0.0	0.0	130.0	2.91	2.0	68.0	19.0	11.0	22.0	1.0	50.0	46.0	64.0	0.0	1526.0	1.5	346.2000074252827	25.500002334312903	5.199998790846763	35.0	21.88	51.0	0.0	95.0	0.0	0.5	5.300000000000001	14.0	0.0	0.0	0.15002790109155087	-0.6108041998464705	0.2999983263109122	-0.11331160312178655	-0.14651756719720027	0.07676641909444934	0.0	0.0
2019-11-22 01:50:51.000091	1574405451.000091	16971.0	4.0	40.0	10.0	2.0	0.0	64.0	0.0	2.0	31.0	0.0	0.0	130.0	2.91	2.0	69.0	19.0	11.0	22.0	1.0	50.0	51.0	91.0	0.0	1526.0	0.0	346.20000742528265	25.500002334312903	5.199998790846763	35.0	21.88	51.0	0.0	95.0	0.0	0.5	5.300000000000001	14.0	0.0	0.0	-0.1500279225530976	0.6108042872222372	-0.29999836922578377	-0.009911247062268438	-0.20121879581008456	0.05816152847381309	0.0	0.0
2019-11-22 01:50:57.000029	1574405457.000029	16971.0	4.0	40.0	10.0	2.0	0.0	64.0	0.0	2.0	31.0	0.0	0.0	130.0	2.91	2.0	70.0	19.0	11.0	22.0	1.0	50.0	57.0	29.0	0.0	1526.0	0.6000000000000001	346.2000074252827	25.500002334312903	5.199998790846763	35.0	21.900000000000002	51.0	0.0	95.0	0.0	0.5	5.300000000000001	14.0	0.0	0.0	0.05001009604336956	-0.20360463937554726	0.10000103315785017	-0.08163248897193318	-0.12563877831126632	-0.034627072193584005	0.0	0.0
2019-11-22 01:51:02.000055	1574405462.000055	16971.0	4.0	40.0	10.0	2.0	0.0	64.0	0.0	2.0	31.0	0.0	0.0	130.0	2.91	2.0	71.0	19.0	11.0	22.0	1.0	51.0	2.0	55.0	0.0	1526.0	0.0	346.2000074252827	25.500002334312903	5.199998790846763	35.0	21.94	51.0	0.0	95.0	0.0	0.5	5.300000000000001	14.0	0.0	0.0	-0.06001118332894232	0.2443217731394282	-0.11999937630023878	-0.1587612772656024	0.07360047084493732	-0.13281501245114594	0.0	0.0
2019-11-22 01:51:07.000081	1574405467.000081	16971.0	4.0	40.0	10.0	2.0	0.0	64.0	0.0	2.0	31.0	0.0	0.0	130.0	2.91	2.0	72.0	19.0	11.0	22.0	1.0	51.0	7.0	81.0	0.0	1526.0	1.3	346.2000074252827	25.500002334312903	5.199998790846763	35.0	21.94	51.0	0.0	95.0	0.0	0.5	5.300000000000001	14.0	0.0	0.0	0.1300242305460417	-0.5293638418020945	0.25999864865051736	-0.16616277625147546	0.10973397689840064	0.006510461002370276	0.0	0.0
2019-11-22 01:51:13.000008	1574405473.000008	16971.0	4.0	40.0	10.0	2.0	0.0	64.0	0.0	2.0	31.0	0.0	0.0	130.0	2.91	2.0	73.0	19.0	11.0	22.0	1.0	51.0	13.0	8.0	0.0	1526.0	0.8	346.20000742528265	25.500002334312903	5.199998790846762	35.0	21.94	51.0	0.0	95.0	0.0	0.5	5.300000000000001	14.0	0.0	0.0	-0.04167515621393671	0.16967084295338347	-0.08333434662461547	-0.13703893562154168	-0.10820004612735024	0.183005683359163	0.0	0.0
2019-11-22 01:51:18.000039	1574405478.000039	16971.0	4.0	40.0	10.0	2.0	0.0	64.0	0.0	2.0	31.0	0.0	0.0	130.0	2.91	2.0	74.0	19.0	11.0	22.0	1.0	51.0	18.0	39.0	0.0	1526.0	1.5	346.2000074252827	25.500002334312903	5.199998790846764	35.0	21.94	51.0	0.0	95.0	0.0	0.5	5.300000000000001	14.0	0.0	0.0	0.07001297710940677	-0.2850417832352706	0.1399991321617517	-0.06092931008714388	-0.15114525634592102	0.05185297152941659	0.0	0.0
2019-11-22 01:51:23.000071	1574405483.000071	16971.0	4.0	40.0	10.0	2.0	0.0	64.0	0.0	2.0	31.0	0.0	0.0	130.0	2.91	2.0	75.0	19.0	11.0	22.0	1.0	51.0	23.0	71.0	0.0	1526.0	1.0	346.2000074252827	25.500002334312903	5.199998790846764	35.0	21.94	51.0	0.0	95.0	0.0	0.5	5.300000000000001	14.0	0.0	0.0	-0.050009259825411774	0.20360123490586604	-0.09999936104229071	-0.12318705565862867	-0.07545225791431624	-0.04967802425408464	0.0	0.0
2019-11-22 01:51:28.000097	1574405488.000097	16971.0	4.0	40.0	10.0	2.0	0.0	64.0	0.0	2.0	31.0	0.0	0.0	130.0	2.91	2.0	76.0	19.0	11.0	22.0	1.0	51.0	28.0	97.0	0.0	1526.0	2.7	346.2000074252827	25.500002334312903	5.199998790846763	35.0	21.94	51.0	0.0	95.0	0.0	0.5	5.300000000000001	14.0	0.0	0.0	0.17003168609866992	-0.6922450238950466	0.33999823285067654	-0.1355845407110958	0.07395219919965561	-0.11630092241119873	0.0	0.0
2019-11-22 01:51:34.000023	1574405494.000023	16971.0	4.0	40.0	10.0	2.0	0.0	64.0	0.0	2.0	31.0	0.0	0.0	130.0	2.91	2.0	77.0	19.0	11.0	22.0	1.0	51.0	34.0	23.0	0.0	1526.0	0.1	346.2000074252827	25.500002334312903	5.199998790846763	35.0	21.94	51.0	0.0	95.0	0.0	0.5	5.300000000000001	14.0	0.0	0.0	-0.21671085536957294	0.8822885586547126	-0.4333386885457094	-0.12755292325186973	0.019108558815878002	-0.03339333391386315	0.0	0.0
2019-11-22 01:51:39.000052	1574405499.000052	16971.0	4.0	40.0	10.0	2.0	0.0	64.0	0.0	2.0	31.0	0.0	0.0	130.0	2.91	2.0	78.0	19.0	11.0	22.0	1.0	51.0	39.0	52.0	0.0	1526.0	0.0	346.2000074252827	25.500002334312903	5.199998790846763	35.0	21.94	51.0	0.0	95.0	0.0	0.5	5.300000000000001	14.0	0.0	0.0	-0.010001857688154661	0.04072027028134988	-0.01999988365241024	-0.0731987414776908	-0.03197705750342811	0.0634461349453585	0.0	0.0
2019-11-22 01:51:44.000076	1574405504.000076	16971.0	4.0	40.0	10.0	2.0	0.0	64.0	0.0	2.0	31.0	0.0	0.0	130.0	2.91	2.0	79.0	19.0	11.0	22.0	1.0	51.0	44.0	76.0	0.0	1526.0	0.8	346.2000074252827	25.500002334312903	5.199998790846763	35.0	21.98	51.0	0.0	95.0	0.0	0.5	5.300000000000001	14.0	0.0	0.0	0.08001494162837569	-0.3257624884537858	0.15999922943486344	-0.004832172012488048	-0.19446946103138713	0.07541404935291257	0.0	0.0
2019-11-22 01:51:50.000009	1574405510.000009	16971.0	4.0	40.0	10.0	2.0	0.0	64.0	0.0	2.0	31.0	0.0	0.0	130.0	2.91	2.0	80.0	19.0	11.0	22.0	1.0	51.0	50.0	9.0	0.0	1526.0	0.0	346.2000074252827	25.500002334312903	5.199998790846763	35.0	21.96	51.0	0.0	95.0	0.0	0.5	5.300000000000001	14.0	0.0	0.0	-0.06668018370068222	0.2714730790378603	-0.133334822141529	-0.04178285023157329	-0.09388407549252975	0.00468762151190647	0.0	0.0
2019-11-22 01:51:55.000036	1574405515.000036	16971.0	4.0	40.0	10.0	2.0	0.0	64.0	0.0	2.0	31.0	0.0	0.0	130.0	2.91	2.0	81.0	19.0	11.0	22.0	1.0	51.0	55.0	36.0	0.0	1526.0	1.6	346.2000074252827	25.500002334312903	5.199998790846763	35.0	21.96	51.0	0.0	95.0	0.0	0.5	5.300000000000001	14.0	0.0	0.0	0.16002979168741105	-0.6515246041039982	0.31999827576612655	-0.13077287066330498	-0.04899597572954624	-0.021973863128458594	0.0	0.0
2019-11-22 01:52:00.000062	1574405520.000062	16971.0	4.0	40.0	10.0	2.0	0.0	64.0	0.0	2.0	31.0	0.0	0.0	130.0	2.91	2.0	82.0	19.0	11.0	22.0	1.0	52.0	0.0	62.0	0.0	1526.0	0.1	346.2000074252827	25.500002334312903	5.199998790846763	35.0	22.0	51.0	0.0	95.0	0.0	0.5	5.300000000000001	14.0	0.0	0.0	-0.1500279583223558	0.6108044328485706	-0.2999984407505969	-0.061931759529928174	-0.10734909614024175	-0.010891681201737613	0.0	0.0
2019-11-22 01:52:05.000089	1574405525.000089	16971.0	4.0	40.0	10.0	2.0	0.0	64.0	0.0	2.0	31.0	0.0	0.0	130.0	2.91	2.0	83.0	19.0	11.0	22.0	1.0	52.0	5.0	89.0	0.0	1526.0	0.1	346.2000074252827	25.500002334312903	5.199998790846763	35.0	22.0	51.0	0.0	95.0	0.0	0.5	5.300000000000001	14.0	0.0	0.0				-0.03125912140747141	-0.03494504660265104	0.007919030671206539	0.0	0.0
2019-11-22 01:52:11.000016	1574405531.000016	16971.0	4.0	40.0	10.0	2.0	0.0	64.0	0.0	2.0	31.0	0.0	0.0	130.0	2.91	2.0	84.0	19.0	11.0	22.0	1.0	52.0	11.0	16.0	0.0	1526.0	0.8	346.2000074252827	25.500002334312903	5.199998790846762	35.0	21.98	51.0	0.0	95.0	0.0	0.5	5.300000000000001	14.0	0.0	0.0	0.0583452186995114	-0.23753918013473688	0.11666808527446168	-0.043278884438044896	-0.03972204452908275	0.047234493119201804	0.0	0.0
2019-11-22 01:52:16.000058	1574405536.000058	16971.0	4.0	40.0	10.0	2.0	0.0	64.0	0.0	2.0	31.0	0.0	0.0	130.0	2.91	2.0	85.0	19.0	11.0	22.0	1.0	52.0	16.0	58.0	0.0	1526.0	1.1	346.2000074252827	25.500002334312903	5.199998790846763	35.0	22.0	51.0	0.0	95.0	0.0	0.5	5.300000000000001	14.0	0.0	0.0	0.030005495803142563	-0.12216049629229449	0.059999496464186786	-0.11667202354232269	-0.0464065516596914	-0.023834237676000753	0.0	0.0
2019-11-22 01:52:21.000084	1574405541.000084	16971.0	4.0	40.0	10.0	2.0	0.0	64.0	0.0	2.0	31.0	0.0	0.0	130.0	2.91	2.0	86.0	19.0	11.0	22.0	1.0	52.0	21.0	84.0	0.0	1526.0	1.5	346.2000074252827	25.500002334312903	5.199998790846762	35.0	22.0	51.0	0.0	95.0	0.0	0.5	5.300000000000001	14.0	0.0	0.0	0.040007455552628204	-0.16288118209295213	0.07999958420015917	-0.08837996369447229	-0.14652433565168996	0.0012653375813053667	0.0	0.0
2019-11-22 01:52:27.000011	1574405547.000011	16971.0	4.0	40.0	10.0	2.0	0.0	64.0	0.0	2.0	31.0	0.0	0.0	130.0	2.91	2.0	87.0	19.0	11.0	22.0	1.0	52.0	27.0	11.0	0.0	1526.0	0.0	346.2000074252827	25.500002334312903	5.199998790846763	35.0	22.0	51.0	0.0	95.0	0.0	0.5	5.300000000000001	14.0	0.0	0.0	-0.12502546864181013	0.5090125288601504	-0.2500030398738464	-0.075489879090421	-0.17314811103225364	-0.01280663112906667	0.0	0.0
2019-11-22 01:52:32.000039	1574405552.000039	16971.0	4.0	40.0	10.0	2.0	0.0	64.0	0.0	2.0	31.0	0.0	0.0	130.0	2.91	2.0	88.0	19.0	11.0	22.0	1.0	52.0	32.0	39.0	0.0	1526.0	0.8	346.2000074252827	25.500002334312903	5.199998790846763	35.0	22.0	51.0	0.0	95.0	0.0	0.5	5.300000000000001	14.0	0.0	0.0	0.08001487676677509	-0.32576222438465086	0.1599990997365108	-0.08023855116194342	-0.008242605779819874	-0.05470680357497291	0.0	0.0
2019-11-22 01:52:37.000065	1574405557.000065	16971.0	4.0	40.0	10.0	2.0	0.0	64.0	0.0	2.0	31.0	0.0	0.0	130.0	2.91	2.0	89.0	19.0	11.0	22.0	1.0	52.0	37.0	65.0	0.0	1526.0	0.0	346.2000074252827	25.500002334312903	5.199998790846763	35.0	22.02	51.0	0.0	95.0	0.0	0.5	5.300000000000001	14.0	0.0	0.0	-0.08001491110525642	0.3257623641859043	-0.15999916840031836	-0.10522006160504774	-0.010246611058308359	-0.03613510201521107	0.0	0.0
2019-11-22 01:52:43.000004	1574405563.000004	16971.0	4.0	40.0	10.0	2.0	0.0	64.0	0.0	2.0	31.0	0.0	0.0	130.0	2.91	2.0	90.0	19.0	11.0	22.0	1.0	52.0	43.0	4.0	0.0	1526.0	1.6	346.2000074252827	25.500002334312903	5.199998790846763	35.0	22.0	51.0	0.0	95.0	0.0	0.5	5.300000000000001	14.0	0.0	0.0	0.13336023491839466	-0.5429456187016857	0.2666693793678728	-0.11574526747281566	-0.055823272938581775	0.05608738945673051	0.0	0.0
2019-11-22 01:52:48.000035	1574405568.000035	16971.0	4.0	40.0	10.0	2.0	0.0	64.0	0.0	2.0	31.0	0.0	0.0	130.0	2.91	2.0	91.0	19.0	11.0	22.0	1.0	52.0	48.0	35.0	0.0	1527.0	0.0	346.2000074252827	25.500002334312903	5.199998790846763	35.0	22.02	51.0	0.0	95.0	0.0	0.5	5.300000000000001	14.0	0.0	0.0	-0.16002966196435836	0.6515240759663329	-0.3199980163697182	-0.04024492526512346	-0.14914538436722413	-0.019183334234631942	0.0	0.0
2019-11-22 01:52:53.000060	1574405573.00006	16971.0	4.0	40.0	10.0	2.0	0.0	64.0	0.0	2.0	31.0	0.0	0.0	130.0	2.91	2.0	92.0	19.0	11.0	22.0	1.0	52.0	53.0	60.0	0.0	1526.0	0.5	346.2000074252827	25.500002334312903	5.199998790846763	35.0	22.04	51.0	0.0	95.0	0.0	0.5	5.300000000000001	14.0	0.0	0.0	0.050009328979258215	-0.20360151644989574	0.09999949932349067	-0.06482990454703776	-0.03269250463605919	-0.0015111641351031775	0.0	0.0
2019-11-22 01:52:58.000088	1574405578.000088	16971.0	4.0	40.0	10.0	2.0	0.0	64.0	0.0	2.0	31.0	0.0	0.0	130.0	2.91	2.0	93.0	19.0	11.0	22.0	1.0	52.0	58.0	88.0	0.0	1527.0	0.5	346.2000074252827	25.500002334312903	5.199998790846763	35.0	22.06	51.0	0.0	95.0	0.0	0.5	5.300000000000001	14.0	0.0	0.0				-0.12634640708147124	0.04841031700556865	-0.0017397198117821092	0.0	0.0
2019-11-22 01:53:04.000014	1574405584.000014	16971.0	4.0	40.0	10.0	2.0	0.0	64.0	0.0	2.0	31.0	0.0	0.0	130.0	2.91	2.0	94.0	19.0	11.0	22.0	1.0	53.0	4.0	14.0	0.0	1527.0	0.0	346.20000742528276	25.500002334312903	5.199998790846764	35.0	22.06	51.0	0.0	95.0	0.0	0.5	5.300000000000001	14.0	0.0	0.0	-0.041675162838105996	0.16967086992216987	-0.08333435987041632	-0.1319590926903702	0.0799759966943511	0.025993033856774633	0.0	0.0
2019-11-22 01:53:09.000039	1574405589.000039	16971.0	4.0	40.0	10.0	2.0	0.0	64.0	0.0	2.0	31.0	0.0	0.0	130.0	2.91	2.0	95.0	19.0	11.0	22.0	1.0	53.0	9.0	39.0	0.0	1527.0	0.5	346.2000074252827	25.500002334312903	5.199998790846763	35.0	22.06	51.0	0.0	95.0	0.0	0.5	5.300000000000001	14.0	0.0	0.0	0.050009328979258215	-0.20360151644989574	0.09999949932349067	-0.13976369029785785	0.028180460656465955	0.027513133436848858	0.0	0.0
2019-11-22 01:53:14.000079	1574405594.000079	16971.0	4.0	40.0	10.0	2.0	0.0	64.0	0.0	2.0	31.0	0.0	0.0	130.0	2.91	2.0	96.0	19.0	11.0	22.0	1.0	53.0	14.0	79.0	0.0	1527.0	1.5	346.2000074252827	25.500002334312903	5.199998790846763	35.0	22.06	51.0	0.0	95.0	0.0	0.5	5.300000000000001	14.0	0.0	0.0	0.10001836226667278	-0.40720182905824837	0.19999840737657396	-0.16084926513435732	0.041172505417089875	-0.06960846718192351	0.0	0.0
2019-11-22 01:53:20.000005	1574405600.000005	16971.0	4.0	40.0	10.0	2.0	0.0	64.0	0.0	2.0	31.0	0.0	0.0	130.0	2.91	2.0	97.0	19.0	11.0	22.0	1.0	53.0	20.0	5.0	0.0	1527.0	0.5	346.2000074252827	25.500002334312903	5.199998790846764	35.0	22.06	51.0	0.0	95.0	0.0	0.5	5.300000000000001	14.0	0.0	0.0	-0.08335032567621199	0.33934173984433974	-0.16666871974083264	-0.1812464696597016	0.058718361855196695	-0.08368315969737909	0.0	0.0
2019-11-22 01:53:25.000032	1574405605.000032	16971.0	4.0	40.0	10.0	2.0	0.0	64.0	0.0	2.0	31.0	0.0	0.0	130.0	2.91	2.0	98.0	19.0	11.0	22.0	1.0	53.0	25.0	32.0	0.0	1527.0	0.4	346.2000074252827	25.500002334312903	5.199998790846764	35.0	22.06	51.0	0.0	95.0	0.0	0.5	5.300000000000001	14.0	0.0	0.0	-0.010001861980463189	0.04072028775649988	-0.019999892235382906	-0.19267393872988478	0.15517362130935686	-0.16343775752271233	0.0	0.0
2019-11-22 01:53:30.000060	1574405610.00006	16971.0	4.0	40.0	10.0	2.0	0.0	64.0	0.0	2.0	31.0	0.0	0.0	130.0	2.91	2.0	99.0	19.0	11.0	22.0	1.0	53.0	30.0	60.0	0.0	1527.0	0.5	346.2000074252827	25.500002334312903	5.199998790846763	35.0	22.06	51.0	0.0	95.0	0.0	0.5	5.300000000000001	14.0	0.0	0.0	0.010001859595846884	-0.04072027804808135	0.019999887467063847	-0.18340047782052118	0.1085591829088957	-0.02794939250426467	0.0	0.0
2019-11-22 01:53:35.000086	1574405615.000086	16971.0	4.0	40.0	10.0	2.0	0.0	64.0	0.0	2.0	31.0	0.0	0.0	130.0	2.91	2.0	100.0	19.0	11.0	22.0	1.0	53.0	35.0	86.0	0.0	1527.0	1.0	346.2000074252827	25.500002334312903	5.199998790846763	35.0	22.06	51.0	0.0	95.0	0.0	0.5	5.300000000000001	14.0	0.0	0.0	0.050009319440785266	-0.20360147761619019	0.09999948025019897	-0.19800327788188352	0.07301334514451296	-0.012874524412103435	0.0	0.0
2019-11-22 01:53:41.000025	1574405621.000025	16971.0	4.0	40.0	10.0	2.0	0.0	64.0	0.0	2.0	31.0	0.0	0.0	130.0	2.91	2.0	101.0	19.0	11.0	22.0	1.0	53.0	41.0	25.0	0.0	1527.0	1.1	346.2000074252827	25.500002334312903	5.199998790846763	35.0	22.06	51.0	0.0	95.0	0.0	0.5	5.300000000000001	14.0	0.0	0.0	0.008335014682399675	-0.03393410116885539	0.016666836210492066	-0.18213716625029627	0.051415899511648475	-0.04630829242932631	0.0	0.0
2019-11-22 01:53:46.000052	1574405626.000052	16971.0	4.0	40.0	10.0	2.0	0.0	64.0	0.0	2.0	31.0	0.0	0.0	130.0	2.91	2.0	102.0	19.0	11.0	22.0	1.0	53.0	46.0	52.0	0.0	1527.0	1.5	346.2000074252827	25.500002334312903	5.199998790846763	35.0	22.06	51.0	0.0	95.0	0.0	0.5	5.300000000000001	14.0	0.0	0.0	0.040007447921852755	-0.1628811510259995	0.07999956894153162	-0.18242559516358428	0.08130508884711077	-0.12138527405239682	0.0	0.0
2019-11-22 01:53:51.000078	1574405631.000078	16971.0	4.0	40.0	10.0	2.0	0.0	64.0	0.0	2.0	31.0	0.0	0.0	130.0	2.91	2.0	103.0	19.0	11.0	22.0	1.0	53.0	51.0	78.0	0.0	1527.0	2.0	346.2000074252827	25.500002334312903	5.199998790846762	35.0	22.06	51.0	0.0	95.0	0.0	0.5	5.300000000000001	14.0	0.0	0.0	0.050009319440785266	-0.20360147761619019	0.09999948025019897	-0.20380248875242507	0.10391079539027177	-0.09767851442194822	0.0	0.0
2019-11-22 01:53:57.000006	1574405637.000006	16971.0	4.0	40.0	10.0	2.0	0.0	64.0	0.0	2.0	31.0	0.0	0.0	130.0	2.91	2.0	104.0	19.0	11.0	22.0	1.0	53.0	57.0	6.0	0.0	1527.0	3.0	346.2000074252827	25.500002334312903	5.199998790846763	35.0	22.080000000000002	51.0	0.0	95.0	0.0	0.5	5.300000000000001	14.0	0.0	0.0	0.08335029917953907	-0.3393416319692113	0.1666686667576377	-0.16149672989763747	0.16866596831953554	-0.10938280195351995	0.0	0.0
2019-11-22 01:54:02.000037	1574405642.000037	16971.0	4.0	40.0	10.0	2.0	0.0	64.0	0.0	2.0	31.0	0.0	0.0	130.0	2.91	2.0	105.0	19.0	11.0	22.0	1.0	54.0	2.0	37.0	0.0	1527.0	3.5	292.9502051953826	-13.83771381186616	3.760814628420077	35.0	22.11	51.0	0.0	95.0	0.0	0.5	5.300000000000001	14.0	0.0	0.0	0.05000926936386198	-0.203601273739479	0.09999938011553693	-0.15924377615268986	0.1654935837199931	-0.15262468183143127	0.0	0.0
2019-11-22 01:54:07.000068	1574405647.000068	16971.0	4.0	40.0	10.0	2.0	0.0	64.0	0.0	2.0	31.0	0.0	0.0	130.0	2.91	2.0	106.0	19.0	11.0	22.0	1.0	54.0	7.0	68.0	0.0	1527.0	4.0	269.86086981628125	-30.80091076513118	3.466361088998507	35.0	22.13	51.0	0.0	95.0	0.0	0.5	5.300000000000001	14.0	0.0	0.0	0.05000926936386198	-0.203601273739479	0.09999938011553693	-0.2051512786481926	0.1689744599129136	-0.19472438154003935	0.0	0.0
2019-11-22 01:54:12.000094	1574405652.000094	16971.0	4.0	40.0	10.0	2.0	0.0	64.0	0.0	2.0	31.0	0.0	0.0	130.0	2.91	2.0	107.0	19.0	11.0	22.0	1.0	54.0	12.0	94.0	0.0	1527.0	4.7	272.5300535136407	-27.856845037562977	3.5433559651904187	35.0	22.13	51.0	0.0	95.0	0.0	7.0	3.1	14.0	0.0	0.0	-0.2249276273917268	-0.005929221585142833	0.1399992723502786	-0.31957839354457745	-0.16393786691041662	0.12897684355080857	0.0	0.0
2019-11-22 01:54:18.000021	1574405658.000021	16971.0	4.0	40.0	10.0	2.0	0.0	64.0	0.0	2.0	31.0	0.0	0.0	130.0	2.91	2.0	108.0	19.0	11.0	22.0	1.0	54.0	18.0	21.0	0.0	1527.0	6.0	287.21531620009625	-26.242280138847228	2.8123722747012314	35.0	22.13	51.0	0.0	95.0	0.0	4.9	3.8000000000000003	14.0	0.0	0.0	-0.377044609199366	0.032920819559788886	0.21666930122400022	-0.38239922925720016	-0.05582188147170124	0.1276234579239205	0.0	0.0
2019-11-22 01:54:23.000051	1574405663.000051	16971.0	4.0	40.0	10.0	2.0	0.0	64.0	0.0	2.0	31.0	0.0	0.0	130.0	2.91	2.0	109.0	19.0	11.0	22.0	1.0	54.0	23.0	51.0	0.0	1527.0	6.5	293.44237019672653	-26.456368511516622	3.269124127876031	35.0	22.13	51.0	0.0	95.0	0.0	25.5	3.1	14.0	0.0	0.0	-0.21185083291252127	0.0396468057399763	0.09999939918879043	-0.4463334828105694	-0.02388467773154751	0.0809131898508964	0.0	0.0
2019-11-22 01:54:28.000078	1574405668.000078	16971.0	4.0	40.0	10.0	2.0	0.0	64.0	0.0	2.0	31.0	0.0	0.0	130.0	2.91	2.0	110.0	19.0	11.0	22.0	1.0	54.0	28.0	78.0	0.0	1527.0	7.2	301.0272120073924	-26.125632511924127	3.5247858569186086	35.0	22.13	51.0	0.0	95.0	0.0	1.3	2.8000000000000003	14.0	0.0	0.0	-0.2702752386481943	0.08521745540975402	0.1399992456476804	-0.4211227543419877	0.06086707038396991	0.09024868707239293	0.0	0.0
2019-11-22 01:54:34.000010	1574405674.00001	16971.0	4.0	40.0	10.0	2.0	0.0	64.0	0.0	2.0	31.0	0.0	0.0	130.0	2.91	2.0	111.0	19.0	11.0	22.0	1.0	54.0	34.0	10.0	0.0	1527.0	8.1	306.0498091521906	-25.980542205979006	3.579864333862693	35.0	22.13	51.0	0.0	95.0	0.0	1.5	3.4000000000000004	14.0	0.0	0.0	-0.27256571052616757	0.12767910863497534	0.15000169875161418	-0.40615485479181623	0.14106243463339832	0.11722040549467856	0.0	0.0
2019-11-22 01:54:39.000037	1574405679.000037	16971.0	4.0	40.0	10.0	2.0	0.0	64.0	0.0	2.0	31.0	0.0	0.0	130.0	2.91	2.0	112.0	19.0	11.0	22.0	1.0	54.0	39.0	37.0	0.0	1527.0	9.8	311.9047280841738	-26.30599653689104	3.498505284134588	35.0	22.13	51.0	0.0	95.0	0.0	0.9	3.6	14.0	0.0	0.0	-0.5766150276765468	0.3977800632873481	0.33999816800150967	-0.35552403547113665	0.21098756023711115	0.10932021600559252	0.0	0.0
2019-11-22 01:54:44.000065	1574405684.000065	16971.0	4.0	40.0	10.0	2.0	0.0	64.0	0.0	2.0	31.0	0.0	0.0	130.0	2.91	2.0	113.0	19.0	11.0	22.0	1.0	54.0	44.0	65.0	0.0	1527.0	10.600000000000001	330.0324916487743	-26.499985574154728	3.373067176097381	35.0	22.13	51.0	0.0	95.0	0.0	1.7000000000000002	3.5	14.0	0.0	0.0	-0.2095859083488383	0.23932376146593912	0.15999909973651094	-0.274858167020795	0.3273852577753622	0.1275220804932556	0.0	0.0
2019-11-22 01:54:49.000091	1574405689.000091	16971.0	4.0	40.0	10.0	2.0	0.0	64.0	0.0	2.0	31.0	0.0	0.0	130.0	2.91	2.0	114.0	19.0	11.0	22.0	1.0	54.0	49.0	91.0	0.0	1527.0	11.5	333.99002949097013	-26.499985574154735	3.332129105198653	35.0	22.13	51.0	0.0	95.0	0.0	1.5	3.2	14.0	0.0	0.0	-0.20669941332318217	0.29618648254116386	0.17999906445035788	-0.2606206991779439	0.3355480875289436	0.1200055503535902	0.0	0.0
2019-11-22 01:54:55.000018	1574405695.000018	16971.0	4.0	40.0	10.0	2.0	0.0	64.0	0.0	2.0	31.0	0.0	0.0	130.0	2.91	2.0	115.0	19.0	11.0	22.0	1.0	54.0	55.0	18.0	0.0	1527.0	12.5	336.187597285849	-26.347177784649393	3.274533049537655	35.0	22.150000000000002	51.0	0.0	95.0	0.0	1.5	3.4000000000000004	14.0	0.0	0.0	-0.16320676072158552	0.29190446997637015	0.1666686998721306	-0.27407074034620943	0.38253197913391007	0.11040160427264852	0.0	0.0
2019-11-22 01:55:00.000061	1574405700.000061	16971.0	4.0	40.0	10.0	2.0	0.0	64.0	0.0	2.0	31.0	0.0	0.0	130.0	2.91	2.0	116.0	19.0	11.0	22.0	1.0	55.0	0.0	61.0	0.0	1527.0	14.3	338.39376096238163	-25.899984171093735	3.2306249383683023	35.0	22.17	51.0	0.0	95.0	0.0	1.5	3.3000000000000003	14.0	0.0	0.0	-0.2996716017954433	0.6572652948403165	0.35999689295589343	-0.21546644024811668	0.40311560000949487	0.13342798115758825	0.0	0.0
2019-11-22 01:55:05.000089	1574405705.000089	16971.0	4.0	40.0	10.0	2.0	0.0	64.0	0.0	2.0	31.0	0.0	0.0	130.0	2.91	2.0	117.0	19.0	11.0	22.0	1.0	55.0	5.0	89.0	0.0	1527.0	15.3	336.15935441291316	-25.516009073053077	2.1880275324323266	35.0	22.150000000000002	51.0	0.0	95.0	0.0	0.9	3.5	14.0	0.0	0.0	-0.14025831658628007	0.38745932215375295	0.1999988842072748	-0.176757298623769	0.4937665873992484	0.14287552117605126	0.0	0.0
2019-11-22 01:55:11.000015	1574405711.000015	16971.0	4.0	40.0	10.0	2.0	0.0	64.0	0.0	2.0	31.0	0.0	0.0	130.0	2.91	2.0	118.0	19.0	11.0	22.0	1.0	55.0	11.0	15.0	0.0	1527.0	16.0	336.85672000700646	-25.251784667377603	2.2489240927974254	35.0	22.19	51.0	0.0	95.0	0.0	0.7000000000000001	3.2	14.0	0.0	0.0	-0.16439839156086156	0.17815683053042547	0.11666810381858272	-0.4104259245983668	0.47013963791625624	0.15259187815066402	0.0	0.0
2019-11-22 01:55:16.000040	1574405716.00004	16971.0	4.0	40.0	10.0	2.0	0.0	64.0	0.0	2.0	31.0	0.0	0.0	130.0	2.91	2.0	119.0	19.0	11.0	22.0	1.0	55.0	16.0	40.0	0.0	1527.0	17.1	336.7749179014632	-24.76442582587367	1.7606171058350661	35.0	22.19	51.0	0.0	95.0	0.0	0.5	2.1	14.0	0.0	0.0	-0.17427425772267466	0.4270460324669591	0.21999889851167975	-0.27711869282417695	0.564398501449165	0.15285797869053616	0.0	0.0
2019-11-22 01:55:21.000041	1574405721.000041	16971.0	4.0	40.0	10.0	2.0	0.0	64.0	0.0	2.0	31.0	0.0	0.0	130.0	2.91	2.0	120.0	19.0	11.0	22.0	1.0	55.0	21.0	41.0	0.0	1527.0	18.5	338.91288375768073	-24.31651188130405	0.8468253951961715	35.0	22.19	51.0	0.0	95.0	0.0	0.1	2.4000000000000004	14.0	0.0	0.0	-0.2453943248237961	0.5483291113245222	0.2799999465942482	-0.28392956768304317	0.6412356978089304	0.1825425442213792	0.0	0.0
2019-11-22 01:55:26.000044	1574405726.000044	16971.0	4.0	40.0	10.0	2.0	0.0	64.0	0.0	2.0	31.0	0.0	0.0	130.0	2.91	2.0	121.0	19.0	11.0	22.0	1.0	55.0	26.0	44.0	0.0	1527.0	20.8	343.7755370060731	-24.60487027280274	2.09837586444535	35.0	22.19	51.0	0.0	95.0	0.0	24.900000000000002	0.5	14.0	0.0	0.0	-0.3320070275494775	0.9636720082385962	0.4599997148515563	-0.19385757263340442	0.6629302018501398	0.1635505701843228	0.0	0.0
2019-11-22 01:55:31.000047	1574405731.000047	16971.0	4.0	40.0	10.0	2.0	0.0	64.0	0.0	2.0	31.0	0.0	0.0	130.0	2.91	2.0	122.0	19.0	11.0	22.0	1.0	55.0	31.0	47.0	0.0	1527.0	22.0	343.880639155056	-24.438911658227113	2.0194641241808013	35.0	22.19	51.0	0.0	95.0	0.0	0.0	2.6	14.0	0.0	0.0	-0.15726773657567658	0.4927849439252277	0.23999986267097687	-0.14249613544884038	0.6566892234805458	0.17742354732859847	0.0	0.0
2019-11-22 01:55:36.000046	1574405736.000046	16971.0	4.0	40.0	10.0	2.0	0.0	64.0	0.0	2.0	31.0	0.0	0.0	130.0	2.91	2.0	123.0	19.0	11.0	22.0	1.0	55.0	36.0	46.0	0.0	1527.0	23.5	343.77032790597264	-24.399980663441237	2.064925481886857	35.0	22.19	51.0	0.0	95.0	0.0	25.200000000000003	2.1	14.0	0.0	0.0	-0.18300506365190664	0.6294974520757796	0.3000000572204699	-0.14017986774576918	0.6222154298800435	0.18151463714524893	0.0	0.0
2019-11-22 01:55:41.000045	1574405741.000045	16971.0	4.0	40.0	10.0	2.0	0.0	64.0	0.0	2.0	31.0	0.0	0.0	130.0	2.91	2.0	124.0	19.0	11.0	22.0	1.0	55.0	41.0	45.0	0.0	1527.0	24.6	343.32995690210697	-24.44625349577001	2.053744900343216	35.0	22.19	51.0	0.0	95.0	0.0	25.0	2.0	14.0	0.0	0.0	-0.13455653236301113	0.4661820419895008	0.22000004196167822	-0.1945555589083516	0.630428916790807	0.17026014029075814	0.0	0.0
2019-11-22 01:55:46.000041	1574405746.000041	16971.0	4.0	40.0	10.0	2.0	0.0	64.0	0.0	2.0	31.0	0.0	0.0	130.0	2.91	2.0	125.0	19.0	11.0	22.0	1.0	55.0	46.0	41.0	0.0	1527.0	26.0	342.7065788435967	-24.417172931854267	1.91715469453455	35.0	22.2	51.0	0.0	95.0	0.0	25.0	2.1	14.0	0.0	0.0	-0.17342736172452125	0.5926913046260127	0.28000022697467103	-0.17572464510299274	0.6579042354720409	0.15123777984146836	0.0	0.0
2019-11-22 01:55:51.000040	1574405751.00004	16971.0	4.0	40.0	10.0	2.0	0.0	64.0	0.0	2.0	31.0	0.0	0.0	130.0	2.91	2.0	126.0	19.0	11.0	22.0	1.0	55.0	51.0	40.0	0.0	1527.0	27.200000000000003	342.31006767286226	-24.17558614795213	1.785504614714928	35.0	22.21	51.0	0.0	95.0	0.0	25.200000000000003	2.0	14.0	0.0	0.0	-0.15485105512163685	0.5033512213077629	0.24000004577637649	-0.2317439050923027	0.7199258125120734	0.14884752914106783	0.0	0.0
2019-11-22 01:55:56.000040	1574405756.00004	16971.0	4.0	40.0	10.0	2.0	0.0	64.0	0.0	2.0	31.0	0.0	0.0	130.0	2.91	2.0	127.0	19.0	11.0	22.0	1.0	55.0	56.0	40.0	0.0	1527.0	30.0	341.50603367715297	-23.87594566009818	1.306018448388715	35.0	22.23	51.0	0.0	95.0	0.0	24.8	1.7000000000000002	14.0	0.0	0.0	-0.36243944118216004	1.1921805561387877	0.5599999999999994	-0.23163087510367011	0.8324150041542075	0.15368278549550904	0.0	0.0
2019-11-22 01:56:01.000023	1574405761.000023	16971.0	4.0	40.0	10.0	2.0	0.0	64.0	0.0	2.0	31.0	0.0	0.0	130.0	2.91	2.0	128.0	19.0	11.0	22.0	1.0	56.0	1.0	23.0	0.0	1528.0	31.200000000000003	346.08980281015505	-24.57723052764167	1.525738742183375	35.0	22.25	51.0	0.0	95.0	0.0	24.1	2.4000000000000004	14.0	0.0	0.0	-0.1743101283025081	0.5239955772798464	0.24000082397743885	-0.3102827348175812	0.7919538175773498	0.15994616375138365	0.0	0.0
2019-11-22 01:56:06.000001	1574405766.000001	16971.0	4.0	40.0	10.0	2.0	0.0	64.0	0.0	2.0	31.0	0.0	0.0	130.0	2.91	2.0	129.0	19.0	11.0	22.0	1.0	56.0	6.0	1.0	0.0	1528.0	32.5	345.1011954069901	-24.741884606049577	1.6000018316366778	35.0	22.25	51.0	0.0	95.0	0.0	24.5	1.3	14.0	0.0	0.0	-0.18617086717387907	0.5564060712233776	0.26000114059948554	-0.1254668869227191	0.7961690771800899	0.21096649219277908	0.0	0.0
2019-11-22 01:56:10.000076	1574405770.000076	16971.0	4.0	40.0	10.0	2.0	0.0	64.0	0.0	2.0	31.0	0.0	0.0	130.0	2.91	2.0	130.0	19.0	11.0	22.0	1.0	56.0	10.0	76.0	0.0	1528.0	34.0	343.561569655662	-24.307954046139475	1.6653384702499268	35.0	22.25	51.0	0.0	95.0	0.0	25.5	1.6	14.0	0.0	0.0	-0.17427041324035222	0.7926272951505218	0.37499295933352766	-0.2648849673912913	0.7396041925394199	0.19189213748412753	0.0	0.0
2019-11-22 01:56:15.000031	1574405775.000031	16971.0	4.0	40.0	10.0	2.0	0.0	64.0	0.0	2.0	31.0	0.0	0.0	130.0	2.91	2.0	131.0	19.0	11.0	22.0	1.0	56.0	15.0	31.0	0.0	1528.0	35.6	342.439821701786	-23.539886446913638	1.7933499662014745	35.0	22.25	51.0	0.0	95.0	0.0	25.400000000000002	1.6	14.0	0.0	0.0	-0.2001354137930959	0.666663314541932	0.3200028839371238	-0.29559988629467826	0.7652952374019631	0.1771578585116854	0.0	0.0
2019-11-22 01:56:19.000061	1574405779.000061	16971.0	4.0	40.0	10.0	2.0	0.0	64.0	0.0	2.0	31.0	0.0	0.0	130.0	2.91	2.0	132.0	19.0	11.0	22.0	1.0	56.0	19.0	61.0	0.0	1528.0	37.2	341.4277728220077	-22.899977155788743	2.220778752443139	35.0	22.25	51.0	0.0	95.0	0.0	24.8	1.7000000000000002	14.0	0.0	0.0	-0.2512408540994768	0.8586203936383711	0.39999699594846466	-0.26875004071971853	0.7594085444795226	0.15457709463126343	0.0	0.0
2019-11-22 01:56:23.000095	1574405783.000095	16971.0	4.0	40.0	10.0	2.0	0.0	64.0	0.0	2.0	31.0	0.0	0.0	130.0	2.91	2.0	133.0	19.0	11.0	22.0	1.0	56.0	23.0	95.0	0.0	1528.0	38.5	344.1536691578605	-23.271582303626626	2.8716033544881077	35.0	22.25	51.0	0.0	95.0	0.0	23.6	1.9000000000000001	14.0	0.0	0.0	-0.25073343922564106	0.7277701279233776	0.3249972492689247	-0.28298861437094336	0.7774079939317047	0.13619197886621717	0.0	0.0
2019-11-22 01:56:28.000016	1574405788.000016	16971.0	4.0	40.0	10.0	2.0	0.0	64.0	0.0	2.0	31.0	0.0	0.0	130.0	2.91	2.0	134.0	19.0	11.0	22.0	1.0	56.0	28.0	16.0	0.0	1528.0	40.1	345.0515732554565	-23.91127125119138	2.6887069173695846	35.0	22.25	51.0	0.0	95.0	0.0	23.6	2.5	14.0	0.0	0.0	-0.23672708768470152	0.7200095276266225	0.32000505073889735	-0.24504565925033273	0.7828446671437237	0.16232021441336958	0.0	0.0
2019-11-22 01:56:32.000028	1574405792.000028	16971.0	4.0	40.0	10.0	2.0	0.0	64.0	0.0	2.0	31.0	0.0	0.0	130.0	2.91	2.0	135.0	19.0	11.0	22.0	1.0	56.0	32.0	28.0	0.0	1528.0	41.5	344.094590846473	-24.14563219300436	2.0982522872756997	35.0	22.25	51.0	0.0	95.0	0.0	24.200000000000003	3.1	14.0	0.0	0.0	-0.20041277708237074	0.7799910455576953	0.3499989569218247	-0.176766232236023	0.807577112355229	0.16509968728338167	0.0	0.0
2019-11-22 01:56:36.000042	1574405796.000042	16971.0	4.0	40.0	10.0	2.0	0.0	64.0	0.0	2.0	31.0	0.0	0.0	130.0	2.91	2.0	136.0	19.0	11.0	22.0	1.0	56.0	36.0	42.0	0.0	1528.0	42.800000000000004	346.43469078195227	-23.675755854774465	2.1121189274693615	35.0	22.25	51.0	0.0	95.0	0.0	25.1	2.2	14.0	0.0	0.0	-0.19275863893496056	0.6903838661808217	0.32499885708495674	-0.1818841960678531	0.7698907974920842	0.18633383793008002	0.0	0.0
2019-11-22 01:56:40.000045	1574405800.000045	16971.0	4.0	40.0	10.0	2.0	0.0	64.0	0.0	2.0	31.0	0.0	0.0	130.0	2.91	2.0	137.0	19.0	11.0	22.0	1.0	56.0	40.0	45.0	0.0	1528.0	44.5	344.80271203942823	-23.49997855884974	1.9493332421166663	35.0	22.25	51.0	0.0	95.0	0.0	24.6	2.0	14.0	0.0	0.0	-0.26773169722699025	0.9209385679343115	0.4249996706845917	-0.13735152765234965	0.748805902469488	0.17112941967534934	0.0	0.0
2019-11-22 01:56:44.000053	1574405804.000053	16971.0	4.0	40.0	10.0	2.0	0.0	64.0	0.0	2.0	31.0	0.0	0.0	130.0	2.91	2.0	138.0	19.0	11.0	22.0	1.0	56.0	44.0	53.0	0.0	1528.0	45.800000000000004	342.88041660462915	-23.780361881050755	1.3093758553818269	35.0	22.25	51.0	0.0	95.0	0.0	24.200000000000003	2.2	14.0	0.0	0.0	-0.14908818828511858	0.7327918568992675	0.32499936074144326	-0.0827774982160864	0.7428882531652256	0.19140253158776607	0.0	0.0
2019-11-22 01:56:48.000048	1574405808.000048	16971.0	4.0	40.0	10.0	2.0	0.0	64.0	0.0	2.0	31.0	0.0	0.0	130.0	2.91	2.0	139.0	19.0	11.0	22.0	1.0	56.0	48.0	48.0	0.0	1528.0	47.300000000000004	340.06780052103153	-23.298536365328772	1.4007308002409804	35.0	22.25	51.0	0.0	95.0	0.0	24.200000000000003	1.8	14.0	0.0	0.0	-0.2581721949563825	0.823324877749226	0.37500046938716514	-0.13692999083491247	0.7299906423184137	0.18065392256328341	0.0	0.0
2019-11-22 01:56:52.000048	1574405812.000048	16971.0	4.0	40.0	10.0	2.0	0.0	64.0	0.0	2.0	31.0	0.0	0.0	130.0	2.91	2.0	140.0	19.0	11.0	22.0	1.0	56.0	52.0	48.0	0.0	1528.0	48.800000000000004	339.42068850081216	-22.939563729502726	1.339583167976715	35.0	22.28	51.0	0.0	95.0	0.0	24.6	1.8	14.0	0.0	0.0	-0.24755658315811305	0.8092159331722747	0.375	-0.12027765624103744	0.7272085982804813	0.17707043795083435	0.0	0.0
2019-11-22 01:56:56.000058	1574405816.000058	16971.0	4.0	40.0	10.0	2.0	0.0	64.0	0.0	2.0	31.0	0.0	0.0	130.0	2.91	2.0	141.0	19.0	11.0	22.0	1.0	56.0	56.0	58.0	0.0	1528.0	50.1	331.77599770415884	-22.470907644220095	0.6134382816413577	35.0	22.25	51.0	0.0	95.0	0.0	23.8	1.1	14.0	0.0	0.0	-0.27207229762227575	0.7121139563783121	0.3249991863986349	-0.20463419540754085	0.7441552196565274	0.14415219432202195	0.0	0.0
2019-11-22 01:57:00.000065	1574405820.000065	16971.0	4.0	40.0	10.0	2.0	0.0	64.0	0.0	2.0	31.0	0.0	0.0	130.0	2.91	2.0	142.0	19.0	11.0	22.0	1.0	57.0	0.0	65.0	0.0	1528.0	51.7	326.8283113247001	-22.58828274133095	0.21754397223381236	35.0	22.25	51.0	0.0	95.0	0.0	23.8	1.5	14.0	0.0	0.0	-0.328578197652335	0.878822309876671	0.399999284745542	-0.2538661766047173	0.7227852599612693	0.15182368839816426	0.0	0.0
2019-11-22 01:57:04.000051	1574405824.000051	16971.0	4.0	40.0	10.0	2.0	0.0	64.0	0.0	2.0	31.0	0.0	0.0	130.0	2.91	2.0	143.0	19.0	11.0	22.0	1.0	57.0	4.0	51.0	0.0	1528.0	53.0	324.51542651344397	-22.99704021476607	0.7955354446684909	35.0	22.25	51.0	0.0	95.0	0.0	23.6	1.3	14.0	0.0	0.0	-0.37904807365649484	0.6699652020562489	0.32500114292308213	-0.3845548206604684	0.7064004985872954	0.14231628684874945	0.0	0.0
2019-11-22 01:57:08.000036	1574405828.000036	16971.0	4.0	40.0	10.0	2.0	0.0	64.0	0.0	2.0	31.0	0.0	0.0	130.0	2.91	2.0	144.0	19.0	11.0	22.0	1.0	57.0	8.0	36.0	0.0	1528.0	53.0	326.5042351535623	-22.618266021495284	0.22743165986756542	35.0	22.25	51.0	0.0	95.0	0.0	23.1	0.5	14.0	0.0	0.0				-0.40930491069846164	0.6639587842248488	0.1426822446164378	0.0	0.0
2019-11-22 01:57:12.000012	1574405832.000012	16971.0	4.0	40.0	10.0	2.0	0.0	64.0	0.0	2.0	31.0	0.0	0.0	130.0	2.91	2.0	145.0	19.0	11.0	22.0	1.0	57.0	12.0	12.0	0.0	1528.0	54.2	324.36303509101236	-23.0390979856385	0.7902271714046105	35.0	22.25	51.0	0.0	95.0	0.0	23.3	0.2	14.0	0.0	0.0	-0.3970362113498289	0.6019084036314828	0.30000180603160986	-0.47589988244025605	0.6972963276927003	0.1416585093795106	0.0	0.0
2019-11-22 01:57:15.000072	1574405835.000072	16971.0	4.0	40.0	10.0	2.0	0.0	64.0	0.0	2.0	31.0	0.0	0.0	130.0	2.91	2.0	146.0	19.0	11.0	22.0	1.0	57.0	15.0	72.0	0.0	1528.0	55.7	325.02283854847684	-23.399997423599412	1.1500119502722157	35.0	22.22	51.0	0.0	95.0	0.0	23.700000000000003	0.8	14.0	0.0	0.0	-0.6840115172176935	0.9589487799655166	0.4999899866202173	-0.4467550968866022	0.685920952215579	0.17103897426468703	0.0	0.0
2019-11-22 01:57:19.000023	1574405839.000023	16971.0	4.0	40.0	10.0	2.0	0.0	64.0	0.0	2.0	31.0	0.0	0.0	130.0	2.91	2.0	147.0	19.0	11.0	22.0	1.0	57.0	19.0	23.0	0.0	1528.0	57.2	329.1814053040371	-23.63819477773116	1.6094487845895753	35.0	22.25	51.0	0.0	95.0	0.0	24.1	0.7000000000000001	14.0	0.0	0.0	-0.5205641198774502	0.6933263119157712	0.37500460451534573	-0.49383219716772747	0.6323965060589882	0.15709048400485287	0.0	0.0
2019-11-22 01:57:22.000070	1574405842.00007	16971.0	4.0	40.0	10.0	2.0	0.0	64.0	0.0	2.0	31.0	0.0	0.0	130.0	2.91	2.0	148.0	19.0	11.0	22.0	1.0	57.0	22.0	70.0	0.0	1528.0	58.5	334.49249027659715	-23.82259372549288	1.3226065287093256	35.0	22.19	51.0	0.0	95.0	0.0	24.1	1.8	14.0	0.0	0.0	-0.5340037536625367	0.8476554381780566	0.433326514669266	-0.4847695601745484	0.6550802495044711	0.15170477987635958	0.0	0.0
2019-11-22 01:57:26.000020	1574405846.00002	16971.0	4.0	40.0	10.0	2.0	0.0	64.0	0.0	2.0	31.0	0.0	0.0	130.0	2.91	2.0	149.0	19.0	11.0	22.0	1.0	57.0	26.0	20.0	0.0	1528.0	60.0	343.30577911852265	-24.056845309714593	2.1562196592977814	35.0	22.19	51.0	0.0	95.0	0.0	24.1	1.8	14.0	0.0	0.0	-0.42429451119656825	0.7560839264952363	0.3750046939245298	-0.43356076444055247	0.7533307255667614	0.1555727529318059	0.0	0.0
2019-11-22 01:57:29.000065	1574405849.000065	16971.0	4.0	40.0	10.0	2.0	0.0	64.0	0.0	2.0	31.0	0.0	0.0	130.0	2.91	2.0	150.0	19.0	11.0	22.0	1.0	57.0	29.0	65.0	0.0	1528.0	60.0	336.9113500938743	-23.843684105327636	1.4456836683644747	35.0	22.19	51.0	0.0	95.0	0.0	24.6	1.4000000000000001	14.0	0.0	0.0				-0.43636163243425286	0.6161938974632061	0.15719925721331524	0.0	0.0
2019-11-22 01:57:33.000004	1574405853.000004	16971.0	4.0	40.0	10.0	2.0	0.0	64.0	0.0	2.0	31.0	0.0	0.0	130.0	2.91	2.0	151.0	19.0	11.0	22.0	1.0	57.0	33.0	4.0	0.0	1528.0	61.300000000000004	345.9843300475199	-24.099979961910737	2.277303428496424	35.0	22.19	51.0	0.0	95.0	0.0	24.5	1.3	14.0	0.0	0.0	-0.30455436142373704	0.6713863632342484	0.32500495918211747	-0.3392268307612544	0.6922032642098965	0.17538756600409078	0.0	0.0
2019-11-22 01:57:36.000046	1574405856.000046	16971.0	4.0	40.0	10.0	2.0	0.0	64.0	0.0	2.0	31.0	0.0	0.0	130.0	2.91	2.0	152.0	19.0	11.0	22.0	1.0	57.0	36.0	46.0	0.0	1528.0	62.7	352.1154725856355	-24.204847367240685	1.9378560272187517	35.0	22.19	51.0	0.0	95.0	0.0	24.8	2.3000000000000003	14.0	0.0	0.0	-0.27716636032808006	1.0062461250355925	0.46666013938708795	-0.25476574563872656	0.7556067014577187	0.1697083603165435	0.0	0.0
2019-11-22 01:57:39.000077	1574405859.000077	16971.0	4.0	40.0	10.0	2.0	0.0	64.0	0.0	2.0	31.0	0.0	0.0	130.0	2.91	2.0	153.0	19.0	11.0	22.0	1.0	57.0	39.0	77.0	0.0	1528.0	64.2	355.26976950968213	-23.73099634958802	1.7000001556208604	35.0	22.19	51.0	0.0	95.0	0.0	24.8	2.2	14.0	0.0	0.0	-0.18091028868474518	1.103545543295434	0.4999948343174886	-0.15795257909893237	0.7075104152236713	0.14785802347530463	0.0	0.0
2019-11-22 01:57:43.000006	1574405863.000006	16971.0	4.0	40.0	10.0	2.0	0.0	64.0	0.0	2.0	31.0	0.0	0.0	130.0	2.91	2.0	154.0	19.0	11.0	22.0	1.0	57.0	43.0	6.0	0.0	1528.0	65.60000000000001	357.4293717795122	-23.427052328684738	2.305317014748841	35.0	22.17	51.0	0.0	95.0	0.0	24.8	2.2	14.0	0.0	0.0	-0.08997455063294345	0.7776273190403098	0.35000621687487676	-0.09380447605827481	0.6138093681763034	0.20556697159427087	0.0	0.0
2019-11-22 01:57:46.000035	1574405866.000035	16971.0	4.0	40.0	10.0	2.0	0.0	64.0	0.0	2.0	31.0	0.0	0.0	130.0	2.91	2.0	155.0	19.0	11.0	22.0	1.0	57.0	46.0	35.0	0.0	1528.0	65.60000000000001	356.0117824425898	-23.568851880982624	1.8090673240330097	35.0	22.13	51.0	0.0	95.0	0.0	25.0	1.7000000000000002	14.0	0.0	0.0				-0.06433527559137214	0.8071114395712342	0.12584949911633422	0.0	0.0
2019-11-22 01:57:49.000066	1574405869.000066	16971.0	4.0	40.0	10.0	2.0	0.0	64.0	0.0	2.0	31.0	0.0	0.0	130.0	2.91	2.0	156.0	19.0	11.0	22.0	1.0	57.0	49.0	66.0	0.0	1528.0	67.10000000000001	357.42105047656355	-23.30703984422296	2.2605768274912728	35.0	22.13	51.0	0.0	95.0	0.0	24.3	1.7000000000000002	14.0	0.0	0.0	-0.08580887593311609	1.1412215041101323	0.4999948343174886	-0.051770553321701954	0.7301467533087623	0.15217926416380795	0.0	0.0
2019-11-22 01:57:52.000086	1574405872.000086	16971.0	4.0	40.0	10.0	2.0	0.0	64.0	0.0	2.0	31.0	0.0	0.0	130.0	2.91	2.0	157.0	19.0	11.0	22.0	1.0	57.0	52.0	86.0	0.0	1528.0	68.5	355.7119405235076	-23.508416039574893	2.099999181135542	35.0	22.11	51.0	0.0	95.0	0.0	24.1	2.4000000000000004	14.0	0.0	0.0	-0.04329869006113792	1.0780432593382252	0.46666355135136056	0.011654081962043907	0.4293060857504831	0.338275726458788	0.0	0.0
2019-11-22 01:57:56.000004	1574405876.000004	16971.0	4.0	40.0	10.0	2.0	0.0	64.0	0.0	2.0	31.0	0.0	0.0	130.0	2.91	2.0	158.0	19.0	11.0	22.0	1.0	57.0	56.0	4.0	0.0	1528.0	70.0	353.89836261868106	-21.53911491896592	2.84191259108906	35.0	22.080000000000002	51.0	0.0	95.0	0.0	24.1	2.4000000000000004	14.0	0.0	0.0	-0.043864421698249924	0.8658964467237259	0.37500768915683447	-0.006866299374336797	0.3223218745533346	0.317783673459362	0.0	0.0
2019-11-22 01:57:59.000020	1574405879.00002	16971.0	4.0	40.0	10.0	2.0	0.0	64.0	0.0	2.0	31.0	0.0	0.0	130.0	2.91	2.0	159.0	19.0	11.0	22.0	1.0	57.0	59.0	20.0	0.0	1528.0	70.0	355.1065405086651	-23.315914179214115	2.2022746303250074	35.0	22.11	51.0	0.0	95.0	0.0	23.900000000000002	2.1	14.0	0.0	0.0				-0.026038367161726313	0.5862379608375771	0.12188132223007214	0.0	0.0
2019-11-22 01:58:02.000040	1574405882.00004	16971.0	4.0	40.0	10.0	2.0	0.0	64.0	0.0	2.0	31.0	0.0	0.0	130.0	2.91	2.0	160.0	19.0	11.0	22.0	1.0	58.0	2.0	40.0	0.0	1528.0	71.2	351.6151436988486	-18.59919144367107	3.079390380485293	35.0	22.06	51.0	0.0	95.0	0.0	24.3	2.1	14.0	0.0	0.0	-0.07517869011077134	0.9124659399019058	0.399997329729741	0.04747208346911295	0.5456820686813075	0.08310524177685931	0.0	0.0
2019-11-22 01:58:05.000058	1574405885.000058	16971.0	4.0	40.0	10.0	2.0	0.0	64.0	0.0	2.0	31.0	0.0	0.0	130.0	2.91	2.0	161.0	19.0	11.0	22.0	1.0	58.0	5.0	58.0	0.0	1528.0	72.7	349.5651015211631	-12.80074602405992	3.0621208208143047	35.0	22.06	51.0	0.0	95.0	0.0	21.700000000000003	3.0	14.0	0.0	0.0	-0.1445134767825735	1.288366671056461	0.4999970197855247	-0.046898837482133124	0.2259285175348303	0.0535425439005129	0.0	0.0
2019-11-22 01:58:08.000074	1574405888.000074	16971.0	4.0	40.0	10.0	2.0	0.0	64.0	0.0	2.0	31.0	0.0	0.0	130.0	2.91	2.0	162.0	19.0	11.0	22.0	1.0	58.0	8.0	74.0	0.0	1528.0	73.3	346.8178750365757	-11.502255312896148	3.0000012857270386	35.0	22.06	51.0	0.0	95.0	0.0	21.700000000000003	3.0	14.0	0.0	0.0	-0.1025896324554533	0.5083299726701028	0.19999893506934854	-0.13990331534639225	0.01834086452854711	0.08616075117728147	0.0	0.0
2019-11-22 01:58:11.000090	1574405891.00009	16971.0	4.0	40.0	10.0	2.0	0.0	64.0	0.0	2.0	31.0	0.0	0.0	130.0	2.91	2.0	163.0	19.0	11.0	22.0	1.0	58.0	11.0	90.0	0.0	1528.0	73.3	349.10903479529253	-11.78864002687291	3.000001285727039	35.0	22.0	51.0	0.0	95.0	0.0	15.200000000000001	3.2	14.0	0.0	0.0				0.03894517677046537	0.10609158364366356	0.08415372294971121	0.0	0.0
2019-11-22 01:58:15.000038	1574405895.000038	16971.0	4.0	40.0	10.0	2.0	0.0	64.0	0.0	2.0	31.0	0.0	0.0	130.0	2.91	2.0	164.0	19.0	11.0	22.0	1.0	58.0	15.0	38.0	0.0	1528.0	74.0	345.4843940836544	-11.243323491590429	3.064169603705191	35.0	22.0	51.0	0.0	95.0	0.0	12.200000000000001	3.0	14.0	0.0	0.0	-0.14447301387800301	0.8185117779728612	0.17500227394674614	0.011330983602817014	0.2494558114491727	0.017675037335956753	0.0	0.0
2019-11-22 01:58:18.000090	1574405898.00009	16971.0	4.0	40.0	10.0	2.0	0.0	64.0	0.0	2.0	31.0	0.0	0.0	130.0	2.91	2.0	165.0	19.0	11.0	22.0	1.0	58.0	18.0	90.0	0.0	1528.0	74.3	344.0174767267594	-9.86155163023585	3.319778801793559	35.0	22.0	51.0	0.0	95.0	0.0	11.8	3.0	14.0	0.0	0.0	-0.11223609397787038	0.4785210285592203	0.09999826752167291	0.015594638813997183	0.23099178799251405	0.004195368908979175	0.0	0.0
2019-11-22 01:58:22.000041	1574405902.000041	16971.0	4.0	40.0	10.0	2.0	0.0	64.0	0.0	2.0	31.0	0.0	0.0	130.0	2.91	2.0	166.0	19.0	11.0	22.0	1.0	58.0	22.0	41.0	0.0	1527.0	74.60000000000001	346.19209478049726	-8.072592117538456	3.529202066537433	35.0	21.94	51.0	0.0	95.0	0.0	11.0	3.2	14.0	0.0	0.0	-0.118150372992661	0.3793371747692429	0.07500091643261411	-0.004964610160669503	0.1135182673922698	0.03402874687980316	0.0	0.0
2019-11-22 01:58:25.000084	1574405905.000084	16971.0	4.0	40.0	10.0	2.0	0.0	64.0	0.0	2.0	31.0	0.0	0.0	130.0	2.91	2.0	167.0	19.0	11.0	22.0	1.0	58.0	25.0	84.0	0.0	1527.0	74.8	344.8160188286062	-5.979071182115344	3.7894534604998173	35.0	21.98	51.0	0.0	95.0	0.0	9.600000000000001	3.2	14.0	0.0	0.0	-0.10612082882799524	0.3930285253536942	0.0666657130059887	-0.027014934407127558	0.10746250012805073	0.023579745232026866	0.0	0.0
2019-11-22 01:58:29.000042	1574405909.000042	16971.0	4.0	40.0	10.0	2.0	0.0	64.0	0.0	2.0	31.0	0.0	0.0	130.0	2.91	2.0	168.0	19.0	11.0	22.0	1.0	58.0	29.0	42.0	0.0	1527.0	75.0	346.85417141258836	-7.3686241677573445	3.6041832675402308	35.0	21.94	51.0	0.0	95.0	0.0	9.600000000000001	3.5	14.0	0.0	0.0	-0.0795925951335284	0.2947787031055668	0.05000052452637724	0.012419101440348024	0.1418550073203903	0.013376203405539269	0.0	0.0
2019-11-22 01:58:32.000087	1574405912.000087	16971.0	4.0	40.0	10.0	2.0	0.0	64.0	0.0	2.0	31.0	0.0	0.0	130.0	2.91	2.0	169.0	19.0	11.0	22.0	1.0	58.0	32.0	87.0	0.0	1527.0	75.0	345.41352438185703	-5.394597349933388	3.7108135370263575	35.0	21.92	51.0	0.0	95.0	0.0	7.6000000000000005	3.7	14.0	0.0	0.0				0.005683978695661757	0.15706077666509377	-0.03055494754609813	0.0	0.0
2019-11-22 01:58:36.000025	1574405916.000025	16971.0	4.0	40.0	10.0	2.0	0.0	64.0	0.0	2.0	31.0	0.0	0.0	130.0	2.91	2.0	170.0	19.0	11.0	22.0	1.0	58.0	36.0	25.0	0.0	1527.0	75.5	346.00202149770945	-3.634349686794366	3.46672574444144	35.0	21.88	51.0	0.0	95.0	0.0	6.0	3.9000000000000004	14.0	0.0	0.0	-0.3199355238195754	1.168685865013623	0.1250019371809761	-0.050072844998231766	0.15596033530953893	-0.05164381864191729	0.0	0.0
2019-11-22 01:58:39.000062	1574405919.000062	16971.0	4.0	40.0	10.0	2.0	0.0	64.0	0.0	2.0	31.0	0.0	0.0	130.0	2.91	2.0	171.0	19.0	11.0	22.0	1.0	58.0	39.0	62.0	0.0	1527.0	75.5	346.35180626409135	-1.3174283665740358	3.5244830362563144	35.0	21.88	51.0	0.0	95.0	0.0	4.3	3.6	14.0	0.0	0.0				-0.05873405969003212	0.1324726143467779	-0.04177698745071987	0.0	0.0
2019-11-22 01:58:43.000001	1574405923.000001	16971.0	4.0	40.0	10.0	2.0	0.0	64.0	0.0	2.0	31.0	0.0	0.0	130.0	2.91	2.0	172.0	19.0	11.0	22.0	1.0	58.0	43.0	1.0	0.0	1527.0	75.3	346.9504653273698	0.6888612875075585	3.600002688788037	35.0	21.85	51.0	0.0	95.0	0.0	2.5	3.6	14.0	0.0	0.0	0.3209796943000943	-1.1041000489161432	-0.05000076295109555	-0.04866501068451857	0.12440792830605814	-0.03666584391051702	0.0	0.0
2019-11-22 01:58:46.000043	1574405926.000043	16971.0	4.0	40.0	10.0	2.0	0.0	64.0	0.0	2.0	31.0	0.0	0.0	130.0	2.91	2.0	173.0	19.0	11.0	22.0	1.0	58.0	46.0	43.0	0.0	1527.0	75.3	345.73693914347456	2.73042845065159	3.409276496257589	35.0	21.81	51.0	0.0	95.0	0.0	2.5	3.5	14.0	0.0	0.0				-0.045534198210058344	0.1865078486730217	-0.07532236836908658	0.0	0.0
2019-11-22 01:58:49.000080	1574405929.00008	16971.0	4.0	40.0	10.0	2.0	0.0	64.0	0.0	2.0	31.0	0.0	0.0	130.0	2.91	2.0	174.0	19.0	11.0	22.0	1.0	58.0	49.0	80.0	0.0	1527.0	75.3	346.31253135838955	1.651763695658551	3.5531003863509127	35.0	21.81	51.0	0.0	95.0	0.0	0.6000000000000001	3.7	14.0	0.0	0.0				0.021601920877828903	0.1628734500920525	-0.07424686033429087	0.0	0.0
2019-11-22 01:58:53.000015	1574405933.000015	16971.0	4.0	40.0	10.0	2.0	0.0	64.0	0.0	2.0	31.0	0.0	0.0	130.0	2.91	2.0	175.0	19.0	11.0	22.0	1.0	58.0	53.0	15.0	0.0	1527.0	75.2	346.29489667441266	3.2327548128400543	3.4000003112417208	35.0	21.79	51.0	0.0	95.0	0.0	1.3	3.7	14.0	0.0	0.0	-0.2573668918156245	1.0711866029747863	-0.025000406808318783	-0.15964967090387028	0.23105559705829684	-0.09494890019542043	0.0	0.0
2019-11-22 01:58:56.000051	1574405936.000051	16971.0	4.0	40.0	10.0	2.0	0.0	64.0	0.0	2.0	31.0	0.0	0.0	130.0	2.91	2.0	176.0	19.0	11.0	22.0	1.0	58.0	56.0	51.0	0.0	1527.0	75.0	346.4961568567978	5.073880849428967	3.4561561826555964	35.0	21.75	51.0	0.0	95.0	0.0	2.8000000000000003	3.5	14.0	0.0	0.0	-0.33788874311257583	1.3255903492574235	-0.06666586664948049	-0.07772000401211963	0.10420890680130042	-0.09322073116873733	0.0	0.0
2019-11-22 01:58:59.000095	1574405939.000095	16971.0	4.0	40.0	10.0	2.0	0.0	64.0	0.0	2.0	31.0	0.0	0.0	130.0	2.91	2.0	177.0	19.0	11.0	22.0	1.0	58.0	59.0	95.0	0.0	1527.0	74.8	344.88544998908725	7.05861345092837	3.671602498834417	35.0	21.75	51.0	0.0	95.0	0.0	4.5	3.5	14.0	0.0	0.0	-0.18176095355226538	0.8471177172792665	-0.0666656918138439	0.7728265708003906	1.0180932018159001	0.08874302159132177	0.0	0.0
2019-11-22 01:59:03.000033	1574405943.000033	16971.0	4.0	40.0	10.0	2.0	0.0	64.0	0.0	2.0	31.0	0.0	0.0	130.0	2.91	2.0	178.0	19.0	11.0	22.0	1.0	59.0	3.0	33.0	0.0	1527.0	74.5	344.97989711116475	8.916936998346378	3.610172782484684	35.0	21.75	51.0	0.0	95.0	0.0	4.5	3.5	14.0	0.0	0.0	-0.24586345776176452	0.943209450166997	-0.07500116230858495	0.9194521728714142	0.4447563805310053	-0.08496742775319607	0.0	0.0
2019-11-22 01:59:06.000072	1574405946.000072	16971.0	4.0	40.0	10.0	2.0	0.0	64.0	0.0	2.0	31.0	0.0	0.0	130.0	2.91	2.0	179.0	19.0	11.0	22.0	1.0	59.0	6.0	72.0	0.0	1527.0	74.5	344.8348931107045	7.611651703658938	3.6826872472420686	35.0	21.69	51.0	0.0	95.0	0.0	5.7	3.6	14.0	0.0	0.0				0.03880775458701854	0.1325559432790796	-0.10103900279252154	0.0	0.0
2019-11-22 01:59:10.000011	1574405950.000011	16971.0	4.0	40.0	10.0	2.0	0.0	64.0	0.0	2.0	31.0	0.0	0.0	130.0	2.91	2.0	180.0	19.0	11.0	22.0	1.0	59.0	10.0	11.0	0.0	1527.0	74.3	345.1047519781741	9.45563965788428	3.6209219058052473	35.0	21.69	51.0	0.0	95.0	0.0	7.5	3.8000000000000003	14.0	0.0	0.0	-0.10247880745603712	0.3771846726915772	-0.05000076295109555	0.015358103345938772	0.12695951489971066	-0.08977421811436517	0.0	0.0
2019-11-22 01:59:13.000051	1574405953.000051	16971.0	4.0	40.0	10.0	2.0	0.0	64.0	0.0	2.0	31.0	0.0	0.0	130.0	2.91	2.0	181.0	19.0	11.0	22.0	1.0	59.0	13.0	51.0	0.0	1527.0	74.10000000000001	344.5867359038209	11.764045503879258	3.7507384615885404	35.0	21.67	51.0	0.0	95.0	0.0	9.3	3.7	14.0	0.0	0.0	-0.10772264775025281	0.40202639452978883	-0.06666577658251814	0.031768649586948354	0.1364711066504475	-0.11651347541389306	0.0	0.0
2019-11-22 01:59:16.000093	1574405956.000093	16971.0	4.0	40.0	10.0	2.0	0.0	64.0	0.0	2.0	31.0	0.0	0.0	130.0	2.91	2.0	182.0	19.0	11.0	22.0	1.0	59.0	16.0	93.0	0.0	1527.0	73.8	342.24861035900153	14.232025798045752	3.638736037943502	35.0	21.63	51.0	0.0	95.0	0.0	11.100000000000001	3.8000000000000003	14.0	0.0	0.0	-0.1312519587788726	0.5075136677413751	-0.09999860129723703	0.04925836468051062	0.15153412552701534	-0.09329534988285634	0.0	0.0
2019-11-22 01:59:20.000041	1574405960.000041	16971.0	4.0	40.0	10.0	2.0	0.0	64.0	0.0	2.0	31.0	0.0	0.0	130.0	2.91	2.0	183.0	19.0	11.0	22.0	1.0	59.0	20.0	41.0	0.0	1527.0	73.2	343.84108516068926	16.37244611105907	3.600002688788037	35.0	21.63	51.0	0.0	95.0	0.0	13.100000000000001	3.8000000000000003	14.0	0.0	0.0	-0.1869263872190686	0.6388244807983618	-0.15000194909720893	0.055593294015110345	0.1277198494139379	-0.07083096587108303	0.0	0.0
2019-11-22 01:59:23.000087	1574405963.000087	16971.0	4.0	40.0	10.0	2.0	0.0	64.0	0.0	2.0	31.0	0.0	0.0	130.0	2.91	2.0	184.0	19.0	11.0	22.0	1.0	59.0	23.0	87.0	0.0	1526.0	73.0	342.183922317455	14.859283865662388	3.600002688788037	35.0	21.6	51.0	0.0	95.0	0.0	13.100000000000001	3.9000000000000004	14.0	0.0	0.0	-0.09195300016489669	0.2811643716003174	-0.0666656441315567	-0.02503216385751448	0.18480986455351667	-0.09392925388994305	0.0	0.0
2019-11-22 01:59:27.000043	1574405967.000043	16971.0	4.0	40.0	10.0	2.0	0.0	64.0	0.0	2.0	31.0	0.0	0.0	130.0	2.91	2.0	185.0	19.0	11.0	22.0	1.0	59.0	27.0	43.0	0.0	1526.0	73.0	344.2975062809673	17.12302371292142	3.6162723684745006	35.0	21.56	51.0	0.0	95.0	0.0	15.0	3.7	14.0	0.0	0.0				0.013318841801075836	0.17390968541895463	-0.052115542504690096	0.0	0.0
2019-11-22 01:59:30.000092	1574405970.000092	16971.0	4.0	40.0	10.0	2.0	0.0	64.0	0.0	2.0	31.0	0.0	0.0	130.0	2.91	2.0	186.0	19.0	11.0	22.0	1.0	59.0	30.0	92.0	0.0	1526.0	72.5	345.3564629398749	20.458970622958134	3.653643760405871	35.0	21.56	51.0	0.0	95.0	0.0	17.2	3.7	14.0	0.0	0.0	-0.15144639812084415	0.5348439076699308	-0.1666639381431534	-0.06041047149386928	0.2442601758421089	-0.12232964248893424	0.0	0.0
2019-11-22 01:59:34.000049	1574405974.000049	16971.0	4.0	40.0	10.0	2.0	0.0	64.0	0.0	2.0	31.0	0.0	0.0	130.0	2.91	2.0	187.0	19.0	11.0	22.0	1.0	59.0	34.0	49.0	0.0	1526.0	72.0	345.738186922234	22.166464330185704	3.7047039885053747	35.0	21.53	51.0	0.0	95.0	0.0	19.900000000000002	3.8000000000000003	14.0	0.0	0.0	-0.09358784998393332	0.3444605127674012	-0.1250013411188961	-0.04575203660453679	0.3270455087188874	-0.09311276160302234	0.0	0.0
2019-11-22 01:59:38.000005	1574405978.000005	16971.0	4.0	40.0	10.0	2.0	0.0	64.0	0.0	2.0	31.0	0.0	0.0	130.0	2.91	2.0	188.0	19.0	11.0	22.0	1.0	59.0	38.0	5.0	0.0	1526.0	71.10000000000001	345.9457195612989	23.279862851886183	3.7442963367509825	35.0	21.5	51.0	0.0	95.0	0.0	22.5	3.7	14.0	0.0	0.0	-0.13609227563563125	0.5458363043208944	-0.22500248107069507	-0.06775546321235137	0.2949760927804074	-0.11420289791806607	0.0	0.0
2019-11-22 01:59:41.000026	1574405981.000026	16971.0	4.0	40.0	10.0	2.0	0.0	64.0	0.0	2.0	31.0	0.0	0.0	130.0	2.91	2.0	189.0	19.0	11.0	22.0	1.0	59.0	41.0	26.0	0.0	1526.0	70.5	347.28740952783494	24.558201632532423	3.782276362467165	35.0	21.5	51.0	0.0	95.0	0.0	23.200000000000003	3.7	14.0	0.0	0.0	-0.1209530194111834	0.4676906240247632	-0.19999860128745417	-0.06332778961670318	0.15413418149817681	0.006422239185024728	0.0	0.0
2019-11-22 01:59:44.000043	1574405984.000043	16971.0	4.0	40.0	10.0	2.0	0.0	64.0	0.0	2.0	31.0	0.0	0.0	130.0	2.91	2.0	190.0	19.0	11.0	22.0	1.0	59.0	44.0	43.0	0.0	1526.0	70.5	346.40521371567166	23.969986831700346	3.708747405878408	35.0	21.44	51.0	0.0	95.0	0.0	23.200000000000003	3.9000000000000004	14.0	0.0	0.0				-0.029611531365580885	0.17123132943413163	0.010769820351570342	0.0	0.0
2019-11-22 01:59:47.000060	1574405987.00006	16971.0	4.0	40.0	10.0	2.0	0.0	64.0	0.0	2.0	31.0	0.0	0.0	130.0	2.91	2.0	191.0	19.0	11.0	22.0	1.0	59.0	47.0	60.0	0.0	1526.0	69.8	348.023288227608	24.849521219414683	3.762618656727861	35.0	21.44	51.0	0.0	95.0	0.0	24.6	3.8000000000000003	14.0	0.0	0.0	-0.12479488841224513	0.5115411805007414	-0.233331998196931	-0.07144214388990842	0.366118983487299	-0.16864729469114087	0.0	0.0
2019-11-22 01:59:50.000077	1574405990.000077	16971.0	4.0	40.0	10.0	2.0	0.0	64.0	0.0	2.0	31.0	0.0	0.0	130.0	2.91	2.0	192.0	19.0	11.0	22.0	1.0	59.0	50.0	77.0	0.0	1526.0	68.8	350.5942026772663	24.774167986628107	3.7651677811096445	35.0	21.44	51.0	0.0	95.0	0.0	25.400000000000002	3.9000000000000004	14.0	0.0	0.0	-0.15692907895082867	0.7078613308953572	-0.33333145248626656	-0.06951305400141485	0.34476069452870944	-0.13429072503891792	0.0	0.0
2019-11-22 01:59:53.000093	1574405993.000093	16971.0	4.0	40.0	10.0	2.0	0.0	64.0	0.0	2.0	31.0	0.0	0.0	130.0	2.91	2.0	193.0	19.0	11.0	22.0	1.0	59.0	53.0	93.0	0.0	1526.0	67.7	354.5254399121942	24.875033209059904	3.891675245625669	35.0	21.44	51.0	0.0	95.0	0.0	0.30000000000000004	3.9000000000000004	14.0	0.0	0.0	-0.1508297306095443	0.7680759551379193	-0.3666647142938072	-0.06902321648221683	0.31719484707253953	-0.2747584840857098	0.0	0.0
2019-11-22 01:59:57.000011	1574405997.000011	16971.0	4.0	40.0	10.0	2.0	0.0	64.0	0.0	2.0	31.0	0.0	0.0	130.0	2.91	2.0	194.0	19.0	11.0	22.0	1.0	59.0	57.0	11.0	0.0	1526.0	66.8	21.73183549835314	24.524412493806473	3.618298262427944	35.0	21.42	51.0	0.0	95.0	0.0	0.30000000000000004	3.8000000000000003	14.0	0.0	0.0	-0.07099779930256686	0.47505736771017804	-0.2250046134941021	0.1420854008795746	0.31366394441860695	-0.15937587279337992	0.0	0.0
2019-11-22 02:00:00.000028	1574406000.000028	16971.0	4.0	40.0	10.0	2.0	0.0	64.0	0.0	2.0	31.0	0.0	0.0	130.0	2.91	2.0	195.0	19.0	11.0	22.0	2.0	0.0	0.0	28.0	0.0	1526.0	66.8	269.34007845839193	24.803630906025173	3.8277180711281127	35.0	21.38	51.0	0.0	95.0	0.0	25.3	3.9000000000000004	14.0	0.0	0.0				0.07029699627704233	0.36286581407820667	-0.2349973048521745	0.0	0.0
2019-11-22 02:00:03.000044	1574406003.000044	16971.0	4.0	40.0	10.0	2.0	0.0	64.0	0.0	2.0	31.0	0.0	0.0	130.0	2.91	2.0	196.0	19.0	11.0	22.0	2.0	0.0	3.0	44.0	0.0	1526.0	65.8	0.7684585253257954	24.945637443438414	3.8228214382254855	35.0	21.38	51.0	0.0	95.0	0.0	0.1	4.0	14.0	0.0	0.0	-0.06523800274546954	0.7154614749690428	-0.3333315319582484	0.022288754377356758	0.41199853078985593	-0.3138047514861844	0.0	0.0
2019-11-22 02:00:06.000061	1574406006.000061	16971.0	4.0	40.0	10.0	2.0	0.0	64.0	0.0	2.0	31.0	0.0	0.0	130.0	2.91	2.0	197.0	19.0	11.0	22.0	2.0	0.0	6.0	61.0	0.0	1526.0	64.7	313.84367634059146	25.649813829805677	3.1255092378716594	35.0	21.38	51.0	0.0	95.0	0.0	25.3	4.0	14.0	0.0	0.0	0.0014042423832910848	0.8045708028044436	-0.36666459773489135	0.06388714761948341	0.4533404145388124	-0.3484033595056512	0.0	0.0
2019-11-22 02:00:09.000078	1574406009.000078	16971.0	4.0	40.0	10.0	2.0	0.0	64.0	0.0	2.0	31.0	0.0	0.0	130.0	2.91	2.0	198.0	19.0	11.0	22.0	2.0	0.0	9.0	78.0	0.0	1526.0	64.7	59.645171971895245	25.365288690640707	3.8367528086805915	35.0	21.31	51.0	0.0	95.0	0.0	25.3	3.7	14.0	0.0	0.0				0.031886827826745415	0.4061571869828038	-0.34407640092479935	0.0	0.0
2019-11-22 02:00:12.000093	1574406012.000093	16971.0	4.0	40.0	10.0	2.0	0.0	64.0	0.0	2.0	31.0	0.0	0.0	130.0	2.91	2.0	199.0	19.0	11.0	22.0	2.0	0.0	12.0	93.0	0.0	1526.0	63.7	358.74531068650236	25.926110779538558	3.1356649770126843	35.0	21.31	51.0	0.0	95.0	0.0	0.5	4.1000000000000005	14.0	0.0	0.0	0.01600562458017238	0.705305664514869	-0.3333316644116356	0.03846257944540324	0.4162518518120203	-0.3587631890892236	0.0	0.0
2019-11-22 02:00:16.000010	1574406016.00001	16971.0	4.0	40.0	10.0	2.0	0.0	64.0	0.0	2.0	31.0	0.0	0.0	130.0	2.91	2.0	200.0	19.0	11.0	22.0	2.0	0.0	16.0	10.0	0.0	1526.0	62.2	356.88627448256295	26.250365287065748	3.098555351872662	35.0	21.31	51.0	0.0	95.0	0.0	0.9	3.0	14.0	0.0	0.0	-0.01767816563529901	0.7790080479742122	-0.37500777856748946	0.06930305404488774	0.36757947295809934	-0.305438075164013	0.0	0.0
2019-11-22 02:00:19.000028	1574406019.000028	16971.0	4.0	40.0	10.0	2.0	0.0	64.0	0.0	2.0	31.0	0.0	0.0	130.0	2.91	2.0	201.0	19.0	11.0	22.0	2.0	0.0	19.0	28.0	0.0	1526.0	61.2	351.08367433090945	25.980282330374642	2.420436146790384	35.0	21.31	51.0	0.0	95.0	0.0	1.4000000000000001	3.0	14.0	0.0	0.0	-0.014311298225155375	0.6775661846430348	-0.3333313465236831	0.054340616976973635	0.3515286981051749	-0.3316815818749101	0.0	0.0
2019-11-22 02:00:22.000049	1574406022.000049	16971.0	4.0	40.0	10.0	2.0	0.0	64.0	0.0	2.0	31.0	0.0	0.0	130.0	2.91	2.0	202.0	19.0	11.0	22.0	2.0	0.0	22.0	49.0	0.0	1525.0	61.2	354.44505966566317	26.254711614837344	2.832036837704882	35.0	21.25	51.0	0.0	95.0	0.0	1.4000000000000001	3.4000000000000004	14.0	0.0	0.0				0.0761306374683626	0.22547014522369827	-0.2718866301447446	0.0	0.0
2019-11-22 02:00:25.000066	1574406025.000066	16971.0	4.0	40.0	10.0	2.0	0.0	64.0	0.0	2.0	31.0	0.0	0.0	130.0	2.91	2.0	203.0	19.0	11.0	22.0	2.0	0.0	25.0	66.0	0.0	1525.0	60.0	348.559536192591	25.57565083861207	2.2594564076638455	35.0	21.25	51.0	0.0	95.0	0.0	1.5	2.9000000000000004	14.0	0.0	0.0	-0.07056910532035944	0.8066085647707809	-0.3999977429835208	0.055462972357396376	0.23155794022642018	-0.31433227485477894	0.0	0.0
2019-11-22 02:00:28.000083	1574406028.000083	16971.0	4.0	40.0	10.0	2.0	0.0	64.0	0.0	2.0	31.0	0.0	0.0	130.0	2.91	2.0	204.0	19.0	11.0	22.0	2.0	0.0	28.0	83.0	0.0	1525.0	58.7	344.4975571327899	25.308020298307106	2.4773332211492867	35.0	21.25	51.0	0.0	95.0	0.0	1.1	2.3000000000000003	14.0	0.0	0.0	-0.15349938041167646	0.8795117926911603	-0.4333308882321456	0.04047590335286756	0.21443526356546455	-0.25014439627419016	0.0	0.0
2019-11-22 02:00:32.000003	1574406032.000003	16971.0	4.0	40.0	10.0	2.0	0.0	64.0	0.0	2.0	31.0	0.0	0.0	130.0	2.91	2.0	205.0	19.0	11.0	22.0	2.0	0.0	32.0	3.0	0.0	1525.0	57.5	341.74197195158376	26.00250414763662	2.8259398386709473	35.0	21.19	51.0	0.0	95.0	0.0	0.30000000000000004	2.3000000000000003	14.0	0.0	0.0	-0.15179021557313327	0.6221965262410838	-0.300005990386414	-0.06284694141192304	0.41249054881174607	-0.4188887789093315	0.0	0.0
2019-11-22 02:00:35.000020	1574406035.00002	16971.0	4.0	40.0	10.0	2.0	0.0	64.0	0.0	2.0	31.0	0.0	0.0	130.0	2.91	2.0	206.0	19.0	11.0	22.0	2.0	0.0	35.0	20.0	0.0	1525.0	57.5	343.5270092417735	25.45330426562628	2.6199839826175206	35.0	21.19	51.0	0.0	95.0	0.0	0.30000000000000004	2.2	14.0	0.0	0.0				-0.033569059927069086	0.40264866383085546	-0.36401671902652993	0.0	0.0
2019-11-22 02:00:38.000055	1574406038.000055	16971.0	4.0	40.0	10.0	2.0	0.0	64.0	0.0	2.0	31.0	0.0	0.0	130.0	2.91	2.0	207.0	19.0	11.0	22.0	2.0	0.0	38.0	55.0	0.0	1525.0	56.300000000000004	340.7187010524837	26.161865813523296	2.938125029159047	35.0	21.19	51.0	0.0	95.0	0.0	0.6000000000000001	2.6	14.0	0.0	0.0	-0.23657143562581184	0.8084873772169371	-0.39999532705044	-0.09575760771197284	0.39182123965536864	-0.3771532801397996	0.0	0.0
2019-11-22 02:00:41.000075	1574406041.000075	16971.0	4.0	40.0	10.0	2.0	0.0	64.0	0.0	2.0	31.0	0.0	0.0	130.0	2.91	2.0	208.0	19.0	11.0	22.0	2.0	0.0	41.0	75.0	0.0	1525.0	55.0	339.2102986203247	26.100003737373903	3.1368899297038717	35.0	21.19	51.0	0.0	95.0	0.0	1.4000000000000001	2.9000000000000004	14.0	0.0	0.0	-0.28538156821989097	0.8335313515215762	-0.43333044054055314	-0.06277888127173219	0.3509389452584958	-0.32701478371340387	0.0	0.0
2019-11-22 02:00:44.000092	1574406044.000092	16971.0	4.0	40.0	10.0	2.0	0.0	64.0	0.0	2.0	31.0	0.0	0.0	130.0	2.91	1.99	209.0	19.0	11.0	22.0	2.0	0.0	44.0	92.0	0.0	1525.0	53.800000000000004	338.6051250890534	26.294634380428935	3.1999979336954043	35.0	21.17	51.0	0.0	95.0	0.0	1.3	2.9000000000000004	14.0	0.0	0.0	-0.27791887470224547	0.767742415756323	-0.3999977429835185	-0.08156926694399465	0.2763231925060279	-0.29524387880783587	0.0	0.0
2019-11-22 02:00:48.000012	1574406048.000012	16971.0	4.0	40.0	10.0	2.0	0.0	64.0	0.0	2.0	31.0	0.0	0.0	130.0	2.91	1.99	210.0	19.0	11.0	22.0	2.0	0.0	48.0	12.0	0.0	1525.0	53.800000000000004	338.79564315401626	26.10460621906164	3.1999979336954043	35.0	21.13	51.0	0.0	95.0	0.0	1.3	3.0	14.0	0.0	0.0				0.017790924214499848	0.2736155839252278	-0.2554290415141759	0.0	0.0
2019-11-22 02:00:51.000029	1574406051.000029	16971.0	4.0	40.0	10.0	2.0	0.0	64.0	0.0	2.0	31.0	0.0	0.0	130.0	2.91	1.99	211.0	19.0	11.0	22.0	2.0	0.0	51.0	29.0	0.0	1525.0	52.7	338.8793589487364	26.331084156574683	3.0757313821225303	35.0	21.13	51.0	0.0	95.0	0.0	1.3	3.2	14.0	0.0	0.0	-0.2706599003108369	0.6978028816933722	-0.3666645685951763	-0.15476425951506229	0.4944694533723541	-0.4556950555562348	0.0	0.0
2019-11-22 02:00:54.000048	1574406054.000048	16971.0	4.0	40.0	10.0	2.0	0.0	64.0	0.0	2.0	31.0	0.0	0.0	130.0	2.91	1.99	212.0	19.0	11.0	22.0	2.0	0.0	54.0	48.0	0.0	1525.0	51.300000000000004	340.2967921589248	26.4000044389044	2.616092037209964	35.0	21.11	51.0	0.0	95.0	0.0	1.5	3.2	14.0	0.0	0.0	-0.3446762414099055	0.879510105683757	-0.4666637367856334	-0.1543709701783544	0.5217405291719382	-0.4725319288530453	0.0	0.0
2019-11-22 02:00:57.000069	1574406057.000069	16971.0	4.0	40.0	10.0	2.0	0.0	64.0	0.0	2.0	31.0	0.0	0.0	130.0	2.91	1.99	213.0	19.0	11.0	22.0	2.0	0.0	57.0	69.0	0.0	1525.0	50.0	341.8163705792749	26.12279904340686	2.777203602147767	35.0	21.13	51.0	0.0	95.0	0.0	1.6	3.2	14.0	0.0	0.0	-0.305709413075862	0.8176569671084543	-0.43333030278947926	-0.07214300940698502	0.3095408231673657	-0.3228759281621554	0.0	0.0
2019-11-22 02:01:01.000005	1574406061.000005	16971.0	4.0	40.0	10.0	2.0	0.0	64.0	0.0	2.0	31.0	0.0	0.0	130.0	2.91	1.99	214.0	19.0	11.0	22.0	2.0	1.0	1.0	5.0	0.0	1525.0	48.300000000000004	341.9977193693835	26.002522855663603	2.4100027594792186	35.0	21.06	51.0	0.0	95.0	0.0	1.6	2.8000000000000003	14.0	0.0	0.0	-0.2998372724126277	0.8019512134752059	-0.4250067890774879	-0.1890556647966853	0.500235615949938	-0.46680968728537475	0.0	0.0
2019-11-22 02:01:04.000025	1574406064.000025	16971.0	4.0	40.0	10.0	2.0	0.0	64.0	0.0	2.0	31.0	0.0	0.0	130.0	2.91	1.99	215.0	19.0	11.0	22.0	2.0	1.0	4.0	25.0	0.0	1525.0	48.300000000000004	341.9263401565729	26.07369812786615	2.6947568728475106	35.0	21.06	51.0	0.0	95.0	0.0	1.6	2.5	14.0	0.0	0.0				-0.23740132819829154	0.5911325835357351	-0.4995676911611223	0.0	0.0
2019-11-22 02:01:07.000047	1574406067.000047	16971.0	4.0	40.0	10.0	2.0	0.0	64.0	0.0	2.0	31.0	0.0	0.0	130.0	2.91	1.99	216.0	19.0	11.0	22.0	2.0	1.0	7.0	47.0	0.0	1525.0	46.7	342.4414211906607	25.944841697479056	2.069040871533509	35.0	21.06	51.0	0.0	95.0	0.0	1.3	2.8000000000000003	14.0	0.0	0.0	-0.3384018571212856	1.034730191894371	-0.5333294338935286	-0.03204386426141314	0.1334994615229147	-0.17783443012051398	0.0	0.0
2019-11-22 02:01:10.000069	1574406070.000069	16971.0	4.0	40.0	10.0	2.0	0.0	64.0	0.0	2.0	31.0	0.0	0.0	130.0	2.91	1.99	217.0	19.0	11.0	22.0	2.0	1.0	10.0	69.0	0.0	1524.0	45.0	344.7456446965499	25.646197465035566	2.476764644746063	35.0	21.04	51.0	0.0	95.0	0.0	1.2000000000000002	2.8000000000000003	14.0	0.0	0.0	-0.3590253223707168	1.1049663240893928	-0.5666625235118746	0.005976032493981737	0.16537461256412234	-0.15122673227606723	0.0	0.0
2019-11-22 02:01:13.000093	1574406073.000093	16971.0	4.0	40.0	10.0	2.0	0.0	64.0	0.0	2.0	31.0	0.0	0.0	130.0	2.91	1.99	218.0	19.0	11.0	22.0	2.0	1.0	13.0	93.0	0.0	1524.0	43.5	343.1675983763174	25.85204326804347	1.9278411929396333	35.0	21.0	51.0	0.0	95.0	0.0	1.2000000000000002	2.4000000000000004	14.0	0.0	0.0	-0.3167868225686963	0.974969588613734	-0.4999959866527993	-0.04843449872181338	0.37417199650542	-0.25838617680656717	0.0	0.0
2019-11-22 02:01:17.000030	1574406077.00003	16971.0	4.0	40.0	10.0	2.0	0.0	64.0	0.0	2.0	31.0	0.0	0.0	130.0	2.91	1.99	219.0	19.0	11.0	22.0	2.0	1.0	17.0	30.0	0.0	1524.0	43.5	344.9481956760185	25.599983469563234	2.42663079345366	35.0	21.04	51.0	0.0	95.0	0.0	1.1	1.8	14.0	0.0	0.0				-0.10169734276730136	0.5138241112815569	-0.28039157109262125	0.0	0.0
2019-11-22 02:01:20.000056	1574406080.000056	16971.0	4.0	40.0	10.0	2.0	0.0	64.0	0.0	2.0	31.0	0.0	0.0	130.0	2.91	1.99	220.0	19.0	11.0	22.0	2.0	1.0	20.0	56.0	0.0	1524.0	41.7	344.14737526282266	25.599983469563234	1.5474086736796124	35.0	21.0	51.0	0.0	95.0	0.0	0.8	2.6	14.0	0.0	0.0	-0.32214801244967334	1.2107212363417998	-0.599994802519998	-0.19038767137358506	0.6497748977998548	-0.4624663412380754	0.0	0.0
2019-11-22 02:01:23.000083	1574406083.000083	16971.0	4.0	40.0	10.0	2.0	0.0	64.0	0.0	2.0	31.0	0.0	0.0	130.0	2.91	1.99	221.0	19.0	11.0	22.0	2.0	1.0	23.0	83.0	0.0	1524.0	40.1	343.42404221425323	25.599983469563234	1.5381029147782377	35.0	21.0	51.0	0.0	95.0	0.0	0.8	1.8	14.0	0.0	0.0	-0.29948021838952377	1.072617612153812	-0.5333285438120011	-0.2538581958694721	0.6585337738204423	-0.4917136210516272	0.0	0.0
2019-11-22 02:01:27.000014	1574406087.000014	16971.0	4.0	40.0	10.0	2.0	0.0	64.0	0.0	2.0	31.0	0.0	0.0	130.0	2.91	1.99	222.0	19.0	11.0	22.0	2.0	1.0	27.0	14.0	0.0	1524.0	38.5	345.4255728008984	26.450202804282288	2.62022119249507	35.0	20.98	51.0	0.0	95.0	0.0	0.8	1.8	14.0	0.0	0.0	-0.23162785810261644	0.8024935391513954	-0.4000068904156289	-0.23879807875217074	0.5614733832670068	-0.3862474821496873	0.0	0.0
2019-11-22 02:01:30.000051	1574406090.000051	16971.0	4.0	40.0	10.0	2.0	0.0	64.0	0.0	2.0	31.0	0.0	0.0	130.0	2.91	1.99	223.0	19.0	11.0	22.0	2.0	1.0	30.0	51.0	0.0	1524.0	38.5	343.70946303385165	25.76368023096041	1.796429504435255	35.0	20.98	51.0	0.0	95.0	0.0	0.8	1.3	14.0	0.0	0.0				-0.23333956241522558	0.5819556536102288	-0.42919723419770806	0.0	0.0
2019-11-22 02:01:33.000082	1574406093.000082	16971.0	4.0	40.0	10.0	2.0	0.0	64.0	0.0	2.0	31.0	0.0	0.0	130.0	2.91	1.99	224.0	19.0	11.0	22.0	2.0	1.0	33.0	82.0	0.0	1524.0	36.800000000000004	346.8986620447074	26.050760650303634	2.6169119973981454	35.0	20.94	51.0	0.0	95.0	0.0	0.8	1.6	14.0	0.0	0.0	-0.3402149164651763	1.1332767128448369	-0.5666608122264857	-0.1868039511263215	0.584056786124491	-0.3756034536922225	0.0	0.0
2019-11-22 02:01:37.000014	1574406097.000014	16971.0	4.0	40.0	10.0	2.0	0.0	64.0	0.0	2.0	31.0	0.0	0.0	130.0	2.91	1.99	225.0	19.0	11.0	22.0	2.0	1.0	37.0	14.0	0.0	1524.0	35.2	347.9901126477868	25.452543809136976	2.137338674026905	35.0	20.94	51.0	0.0	95.0	0.0	1.8	2.8000000000000003	14.0	0.0	0.0	-0.19608549394070493	0.7743539949090543	-0.40000679504493436	-0.1269002543070049	0.6657267090495752	-0.4900390538669746	0.0	0.0
2019-11-22 02:01:40.000045	1574406100.000045	16971.0	4.0	40.0	10.0	2.0	0.0	64.0	0.0	2.0	31.0	0.0	0.0	130.0	2.91	1.99	226.0	19.0	11.0	22.0	2.0	1.0	40.0	45.0	0.0	1524.0	33.6	348.1330648604402	26.581748561212496	1.6503651210270975	35.0	20.94	51.0	0.0	95.0	0.0	0.6000000000000001	2.8000000000000003	14.0	0.0	0.0	-0.22968705894737962	1.099449938515764	-0.5333278232719882	0.011941749920890116	0.7546911472040236	-0.44081364196301986	0.0	0.0
2019-11-22 02:01:43.000082	1574406103.000082	16971.0	4.0	40.0	10.0	2.0	0.0	64.0	0.0	2.0	31.0	0.0	0.0	130.0	2.91	1.99	227.0	19.0	11.0	22.0	2.0	1.0	43.0	82.0	0.0	1524.0	32.0	347.84836620803026	25.656314789789946	1.863929898107113	35.0	20.94	51.0	0.0	95.0	0.0	0.6000000000000001	2.4000000000000004	14.0	0.0	0.0	-0.2296866026058157	1.099447754131904	-0.5333267636578591	-0.061757004804541646	0.8660358974195315	-0.43861360756173373	0.0	0.0
2019-11-22 02:01:47.000014	1574406107.000014	16971.0	4.0	40.0	10.0	2.0	0.0	64.0	0.0	2.0	31.0	0.0	0.0	130.0	2.91	1.99	228.0	19.0	11.0	22.0	2.0	1.0	47.0	14.0	0.0	1524.0	32.0	349.06609944359025	26.739575438677516	1.720822351892799	35.0	20.94	51.0	0.0	95.0	0.0	0.5	1.9000000000000001	14.0	0.0	0.0				-0.13922962816822346	0.672435423712867	-0.2669507662027496	0.0	0.0
2019-11-22 02:01:50.000074	1574406110.000074	16971.0	4.0	40.0	10.0	2.0	0.0	64.0	0.0	2.0	31.0	0.0	0.0	130.0	2.91	1.99	229.0	19.0	11.0	22.0	2.0	1.0	50.0	74.0	0.0	1524.0	30.1	352.4503805171281	26.201558566850462	2.1005237358591944	35.0	20.88	51.0	0.0	95.0	0.0	2.0	1.6	14.0	0.0	0.0	-0.2565005846791549	1.2277990468734314	-0.6333207000497406	-0.279748988439058	0.5945046353288507	-0.2564151751356263	0.0	0.0
2019-11-22 02:01:54.000027	1574406114.000027	16971.0	4.0	40.0	10.0	2.0	0.0	64.0	0.0	2.0	31.0	0.0	0.0	130.0	2.91	1.99	230.0	19.0	11.0	22.0	2.0	1.0	54.0	27.0	0.0	1524.0	28.1	352.2353304671676	26.06451174080869	1.835473287436404	35.0	20.88	51.0	0.0	95.0	0.0	1.6	2.2	14.0	0.0	0.0	-0.13112989829745267	0.9946889095727223	-0.5000058711264498	0.045330961468438236	0.7062197736076012	-0.40588143009748	0.0	0.0
2019-11-22 02:01:57.000080	1574406117.00008	16971.0	4.0	40.0	10.0	2.0	0.0	64.0	0.0	2.0	31.0	0.0	0.0	130.0	2.91	1.99	231.0	19.0	11.0	22.0	2.0	1.0	57.0	80.0	0.0	1524.0	26.3	350.2599638470188	26.36728643218632	1.1145022055670426	35.0	20.88	51.0	0.0	95.0	0.0	0.9	2.0	14.0	0.0	0.0	-0.1634924899500455	1.2253192185107136	-0.5999893667198201	0.08352777636260132	0.749603334758038	-0.48287363884928314	0.0	0.0
2019-11-22 02:02:01.000040	1574406121.00004	16971.0	4.0	40.0	10.0	2.0	0.0	64.0	0.0	2.0	31.0	0.0	0.0	130.0	2.91	1.99	232.0	19.0	11.0	22.0	2.0	2.0	1.0	40.0	0.0	1524.0	24.5	349.0089156791293	26.4000044389044	1.0000004285756798	35.0	20.88	51.0	0.0	95.0	0.0	1.0	2.0	14.0	0.0	0.0	-0.1275932985425645	0.9183380020004663	-0.45000450615626797	-0.12659866874854092	0.6833480847452195	-0.5595303138759666	0.0	0.0
2019-11-22 02:02:04.000097	1574406124.000097	16971.0	4.0	40.0	10.0	2.0	0.0	64.0	0.0	2.0	31.0	0.0	0.0	130.0	2.91	1.99	233.0	19.0	11.0	22.0	2.0	2.0	4.0	97.0	0.0	1524.0	24.5	349.696831139243	26.4000044389044	1.0000004285756798	35.0	20.88	51.0	0.0	95.0	0.0	1.3	1.7000000000000002	14.0	0.0	0.0				-0.11076634924089562	0.6973575613994969	-0.588754827950303	0.0	0.0
2019-11-22 02:02:08.000069	1574406128.000069	16971.0	4.0	40.0	10.0	2.0	0.0	64.0	0.0	2.0	31.0	0.0	0.0	130.0	2.91	1.99	234.0	19.0	11.0	22.0	2.0	2.0	8.0	69.0	0.0	1524.0	22.700000000000003	348.7174268641228	26.373942672137858	1.0521344166856943	35.0	20.88	51.0	0.0	95.0	0.0	1.4000000000000001	1.0	14.0	0.0	0.0	-0.15897440863312376	0.8924772351156827	-0.4500031650288976	-0.15192309094468157	0.617744747810263	-0.4930870115817779	0.0	0.0
2019-11-22 02:02:12.000060	1574406132.00006	16971.0	4.0	40.0	10.0	2.0	0.0	64.0	0.0	2.0	31.0	0.0	0.0	130.0	2.91	1.99	235.0	19.0	11.0	22.0	2.0	2.0	12.0	60.0	0.0	1524.0	20.700000000000003	348.0443301306402	26.26884871216524	1.137676834466743	35.0	20.88	51.0	0.0	95.0	0.0	1.4000000000000001	1.0	14.0	0.0	0.0	-0.19408942687239808	0.9883689463922918	-0.5000011026883602	-0.4566537963350988	0.705574931572661	-0.5253506697711318	0.0	0.0
2019-11-22 02:02:16.000045	1574406136.000045	16971.0	4.0	40.0	10.0	2.0	0.0	64.0	0.0	2.0	31.0	0.0	0.0	130.0	2.91	1.99	236.0	19.0	11.0	22.0	2.0	2.0	16.0	45.0	0.0	1524.0	19.0	347.1547995866873	26.236346179367885	1.0726959689250883	35.0	20.88	51.0	0.0	95.0	0.0	1.3	1.2000000000000002	14.0	0.0	0.0	-0.1759286421729014	0.8421229115240275	-0.4250015959203574	0.04096763523450324	0.4955672411964723	-0.41296944477310926	0.0	0.0
2019-11-22 02:02:20.000022	1574406140.000022	16971.0	4.0	40.0	10.0	2.0	0.0	64.0	0.0	2.0	31.0	0.0	0.0	130.0	2.91	1.99	237.0	19.0	11.0	22.0	2.0	2.0	20.0	22.0	0.0	1524.0	17.0	345.5903712380706	26.256452907302357	1.1564473824150752	35.0	20.88	51.0	0.0	95.0	0.0	1.2000000000000002	1.0	14.0	0.0	0.0	-0.21673746436029223	0.9932148929963699	-0.5000028908419855	-0.5463240413833376	0.9483380878552913	-0.670645892352699	0.0	0.0
2019-11-22 02:02:24.000018	1574406144.000018	16971.0	4.0	40.0	10.0	2.0	0.0	64.0	0.0	2.0	31.0	0.0	0.0	130.0	2.91	1.99	238.0	19.0	11.0	22.0	2.0	2.0	24.0	18.0	0.0	1524.0	15.100000000000001	343.594393161464	26.049257273030896	0.9492711529665256	35.0	20.88	51.0	0.0	95.0	0.0	1.4000000000000001	1.2000000000000002	14.0	0.0	0.0	-0.22935299482833266	0.9337581307827872	-0.4750004813079939	0.04153673015219961	0.7631755998516319	-0.5359736036777979	0.0	0.0
2019-11-22 02:02:28.000042	1574406148.000042	16971.0	4.0	40.0	10.0	2.0	0.0	64.0	0.0	2.0	31.0	0.0	0.0	130.0	2.91	1.99	239.0	19.0	11.0	22.0	2.0	2.0	28.0	42.0	0.0	1524.0	13.3	342.3446960408239	25.734061951937356	1.0765361392478376	35.0	20.88	51.0	0.0	95.0	0.0	1.3	1.1	14.0	0.0	0.0	-0.23988168010171237	0.8829112598005723	-0.4499972909852036	-0.01371132473422984	0.7331997662938395	-0.5940000860948518	0.0	0.0
2019-11-22 02:02:32.000097	1574406152.000097	16971.0	4.0	40.0	10.0	2.0	0.0	64.0	0.0	2.0	31.0	0.0	0.0	130.0	2.91	1.99	240.0	19.0	11.0	22.0	2.0	2.0	32.0	97.0	0.0	1524.0	11.5	337.7114506349267	26.626396300414086	-0.08865714577644904	35.0	20.88	51.0	0.0	95.0	0.0	0.9	0.8	14.0	0.0	0.0	-0.28049268637901387	0.8836898223142858	-0.44999380418248397	-0.18839362580764965	0.667972912499911	-0.6044650775036002	0.0	0.0
2019-11-22 02:02:37.000041	1574406157.000041	16971.0	4.0	40.0	10.0	2.0	0.0	64.0	0.0	2.0	31.0	0.0	0.0	130.0	2.91	1.99	241.0	19.0	11.0	22.0	2.0	2.0	37.0	41.0	0.0	1524.0	9.5	332.92378518485594	26.101060258474536	-0.24511001934991763	35.0	20.88	51.0	0.0	95.0	0.0	0.7000000000000001	1.3	14.0	0.0	0.0	-0.25394295578220916	0.795708439315689	-0.4000044823195145	-0.2715949205862297	0.4685948812206937	-0.535179443182867	0.0	0.0
2019-11-22 02:02:41.000091	1574406161.000091	16971.0	4.0	40.0	10.0	2.0	0.0	64.0	0.0	2.0	31.0	0.0	0.0	130.0	2.91	1.99	242.0	19.0	11.0	22.0	2.0	2.0	41.0	91.0	0.0	1524.0	7.5	333.3354258811884	21.54277807654136	1.4379503185169251	35.0	20.88	51.0	0.0	95.0	0.0	2.5	1.0	14.0	0.0	0.0	-0.41414301414781995	0.8757306947202534	-0.4999937415906349	-0.32692382253670055	0.3659438417553639	-0.41980342892753647	0.0	0.0
2019-11-22 02:02:46.000006	1574406166.000006	16971.0	4.0	40.0	10.0	2.0	0.0	64.0	0.0	2.0	31.0	0.0	0.0	130.0	2.91	1.99	243.0	19.0	11.0	22.0	2.0	2.0	46.0	6.0	0.0	1524.0	5.300000000000001	341.65495815972093	17.82492220918604	3.249210644330197	35.0	20.92	51.0	0.0	95.0	0.0	25.3	0.7000000000000001	14.0	0.0	0.0	-0.4705427177547303	0.8384972613018655	-0.44000749028558866	-0.20575301744034652	0.34531853195978346	-0.3390085652300432	0.0	0.0
2019-11-22 02:02:50.000021	1574406170.000021	16971.0	4.0	40.0	10.0	2.0	0.0	64.0	0.0	2.0	31.0	0.0	0.0	130.0	2.91	1.99	244.0	19.0	11.0	22.0	2.0	2.0	50.0	21.0	0.0	1524.0	4.2	354.890787111843	14.95460107853351	5.593586600461254	35.0	20.94	51.0	0.0	95.0	0.0	19.400000000000002	2.1	14.0	0.0	0.0	-0.33255150270240424	0.7361773276094666	-0.27499896735340706	-0.25784832855181944	0.32238975613392007	-0.2699649692144232	0.0	0.0
2019-11-22 02:02:54.000035	1574406174.000035	16971.0	4.0	40.0	10.0	2.0	0.0	64.0	0.0	2.0	31.0	0.0	0.0	130.0	2.91	1.99	245.0	19.0	11.0	22.0	2.0	2.0	54.0	35.0	0.0	1524.0	3.2	196.38183114971773	10.788312461974078	5.4348576033101335	35.0	20.94	51.0	0.0	95.0	0.0	16.5	5.5	14.0	0.0	0.0	-0.10942281306446723	0.8649566582805052	-0.2499991208345813	-0.19602997507571235	0.42271334642484504	-0.23158297784190568	0.0	0.0
2019-11-22 02:02:58.000049	1574406178.000049	16971.0	4.0	40.0	10.0	2.0	0.0	64.0	0.0	2.0	31.0	0.0	0.0	130.0	2.91	1.99	246.0	19.0	11.0	22.0	2.0	2.0	58.0	49.0	0.0	1524.0	2.5	11.742299107998509	3.905904974743211	4.6226318793951915	35.0	20.94	51.0	0.0	95.0	0.0	13.700000000000001	6.0	14.0	0.0	0.0	-0.02325336902317898	0.7399341999810585	-0.17499938458420697	0.04196074194271708	0.3664286956843114	-0.18128239604195173	0.0	0.0
2019-11-22 02:03:02.000056	1574406182.000056	16971.0	4.0	40.0	10.0	2.0	0.0	64.0	0.0	2.0	31.0	0.0	0.0	130.0	2.91	1.99	247.0	19.0	11.0	22.0	2.0	3.0	2.0	56.0	0.0	1524.0	1.6	4.921485230011218	-0.6089731697701196	4.275335123821691	35.0	20.94	51.0	0.0	95.0	0.0	8.1	5.0	14.0	0.0	0.0	0.29029723108938155	1.5974024820471107	-0.2249996110803651	0.025049616206195793	0.3377597975026022	-0.16480241478486712	0.0	0.0
2019-11-22 02:03:06.000067	1574406186.000067	16971.0	4.0	40.0	10.0	2.0	0.0	64.0	0.0	2.0	31.0	0.0	0.0	130.0	2.91	1.99	248.0	19.0	11.0	22.0	2.0	3.0	6.0	67.0	0.0	1524.0	1.3	244.76714856093878	-1.812013807027408	4.199998362271084	35.0	20.94	51.0	0.0	95.0	0.0	0.7000000000000001	4.5	14.0	0.0	0.0	1.3892270296105467	6.07055227379388	-0.07499979436453935	0.047991006884116616	0.28522123492581264	-0.07323052919133563	0.0	0.0
2019-11-22 02:03:10.000074	1574406190.000074	16971.0	4.0	40.0	10.0	2.0	0.0	64.0	0.0	2.0	31.0	0.0	0.0	130.0	2.91	1.99	249.0	19.0	11.0	22.0	2.0	3.0	10.0	74.0	0.0	1524.0	1.3	350.70119744784876	-2.151960745452042	4.048038473970401	35.0	20.98	51.0	0.0	95.0	0.0	1.4000000000000001	4.3	14.0	0.0	0.0				-0.007983294830236567	0.21757134751626714	0.020395483412002223	0.0	0.0
2019-11-22 02:03:14.000086	1574406194.000086	16971.0	4.0	40.0	10.0	2.0	0.0	64.0	0.0	2.0	31.0	0.0	0.0	130.0	2.91	1.99	250.0	19.0	11.0	22.0	2.0	3.0	14.0	86.0	0.0	1524.0	1.1	346.2469000787169	-3.3981941102136672	3.3153172394392993	35.0	21.0	51.0	0.0	95.0	0.0	2.0	4.3	14.0	0.0	0.0	0.09015339096327406	-1.4289672520739114	-0.04999984800861784	0.04315603463267769	0.26052678875521584	-0.03962762944813007	0.0	0.0
2019-11-22 02:03:18.000098	1574406198.000098	16971.0	4.0	40.0	10.0	2.0	0.0	64.0	0.0	2.0	31.0	0.0	0.0	130.0	2.91	1.99	251.0	19.0	11.0	22.0	2.0	3.0	18.0	98.0	0.0	1524.0	1.1	341.3874587777586	-5.714254278027106	3.1999979336954043	35.0	21.0	51.0	0.0	95.0	0.0	2.2	4.3	14.0	0.0	0.0				0.0118568023011156	0.15554453525065565	-0.06098617706373963	0.0	0.0
2019-11-22 02:03:23.000015	1574406203.000015	16971.0	4.0	40.0	10.0	2.0	0.0	64.0	0.0	2.0	31.0	0.0	0.0	130.0	2.91	1.99	252.0	19.0	11.0	22.0	2.0	3.0	23.0	15.0	0.0	1524.0	1.0	343.62457532646437	-6.124940425271665	4.024870393398209	35.0	21.0	51.0	0.0	95.0	0.0	3.7	4.1000000000000005	14.0	0.0	0.0	0.07803606582685264	-0.30816935055013406	-0.02000033188416939	0.015619793714559765	0.07355239549217235	-0.019054321338679625	0.0	0.0
2019-11-22 02:03:27.000030	1574406207.00003	16971.0	4.0	40.0	10.0	2.0	0.0	64.0	0.0	2.0	31.0	0.0	0.0	130.0	2.91	1.99	253.0	19.0	11.0	22.0	2.0	3.0	27.0	30.0	0.0	1524.0	1.0	339.96953552647744	-5.540992734512367	4.547124793134209	35.0	21.02	51.0	0.0	95.0	0.0	6.0	3.2	14.0	0.0	0.0				0.07831381469718304	0.09057630695820425	-0.08195656804300942	0.0	0.0
2019-11-22 02:03:31.000049	1574406211.000049	16971.0	4.0	40.0	10.0	2.0	0.0	64.0	0.0	2.0	31.0	0.0	0.0	130.0	2.91	1.99	254.0	19.0	11.0	22.0	2.0	3.0	31.0	49.0	0.0	1524.0	1.0	336.96816480440674	-7.893724207149614	4.322923517913697	35.0	21.06	51.0	0.0	95.0	0.0	6.0	3.2	14.0	0.0	0.0				-0.1757865544521671	-0.04359666780751223	-0.14245847756422472	0.0	0.0
2019-11-22 02:03:35.000062	1574406215.000062	16971.0	4.0	40.0	10.0	2.0	0.0	64.0	0.0	2.0	31.0	0.0	0.0	130.0	2.91	1.99	255.0	19.0	11.0	22.0	2.0	3.0	35.0	62.0	0.0	1524.0	0.6000000000000001	335.61647372008855	-10.467647360541376	3.7080953110287425	35.0	21.06	51.0	0.0	95.0	0.0	6.300000000000001	4.4	14.0	0.0	0.0	0.330419349213489	-0.8607718333993012	-0.09999967813595416	-0.06349913815699977	-0.04669970064542851	0.008717649508073884	0.0	0.0
2019-11-22 02:03:39.000079	1574406219.000079	16971.0	4.0	40.0	10.0	2.0	0.0	64.0	0.0	2.0	31.0	0.0	0.0	130.0	2.91	1.99	256.0	19.0	11.0	22.0	2.0	3.0	39.0	79.0	0.0	1524.0	0.5	336.7382890319897	-8.22358815400291	4.269110112663359	35.0	21.06	51.0	0.0	95.0	0.0	5.5	4.7	14.0	0.0	0.0	0.10422873619508964	-0.24306668960559583	-0.024999894202203273	0.19564527013448446	0.09982339988662646	0.03772554981811743	0.0	0.0
2019-11-22 02:03:43.000089	1574406223.000089	16971.0	4.0	40.0	10.0	2.0	0.0	64.0	0.0	2.0	31.0	0.0	0.0	130.0	2.91	1.99	257.0	19.0	11.0	22.0	2.0	3.0	43.0	89.0	0.0	1524.0	0.5	335.2545620925295	-10.500024553567469	3.564741587181685	35.0	21.07	51.0	0.0	95.0	0.0	8.3	4.4	14.0	0.0	0.0				0.05436254177263628	-0.00717366827662624	-0.04807548788598304	0.0	0.0
2019-11-22 02:03:48.000002	1574406228.000002	16971.0	4.0	40.0	10.0	2.0	0.0	64.0	0.0	2.0	31.0	0.0	0.0	130.0	2.91	1.99	258.0	19.0	11.0	22.0	2.0	3.0	48.0	2.0	0.0	1524.0	0.5	333.226841302448	-10.55357309004053	2.851113724545466	35.0	21.06	51.0	0.0	95.0	0.0	10.8	3.8000000000000003	14.0	0.0	0.0				-0.09147532021084367	-0.10274767464719972	0.02260931548978888	0.0	0.0
2019-11-22 02:03:52.000011	1574406232.000011	16971.0	4.0	40.0	10.0	2.0	0.0	64.0	0.0	2.0	31.0	0.0	0.0	130.0	2.91	1.99	259.0	19.0	11.0	22.0	2.0	3.0	52.0	11.0	0.0	1524.0	0.4	329.3397242618721	-12.233404738064346	5.070487090842529	35.0	21.13	51.0	0.0	95.0	0.0	10.8	2.8000000000000003	14.0	0.0	0.0	0.060628603191991294	-0.12049416392661041	-0.024999943375715712	0.1242678947075847	-0.024607930937123844	0.0674458307083424	0.0	0.0
2019-11-22 02:03:56.000031	1574406236.000031	16971.0	4.0	40.0	10.0	2.0	0.0	64.0	0.0	2.0	31.0	0.0	0.0	130.0	2.91	1.99	260.0	19.0	11.0	22.0	2.0	3.0	56.0	31.0	0.0	1524.0	0.1	318.06497055662686	-5.808471518778465	6.518057704982795	35.0	21.13	51.0	0.0	95.0	0.0	13.100000000000001	5.0	14.0	0.0	0.0	0.16493888826867276	-0.28905142032487635	-0.07499962449261802	0.22521647520774846	-0.003141746884052332	-0.036106352924577895	0.0	0.0
2019-11-22 02:04:00.000045	1574406240.000045	16971.0	4.0	40.0	10.0	2.0	0.0	64.0	0.0	2.0	31.0	0.0	0.0	130.0	2.91	1.99	261.0	19.0	11.0	22.0	2.0	4.0	0.0	45.0	0.0	1524.0	0.0	305.38868401781315	2.610727025235689	4.494533407366028	35.0	21.13	51.0	0.0	95.0	0.0	7.7	7.0	14.0	0.0	0.0	0.1230735522914158	-0.14461093473722766	-0.024999912083458132	0.005828956272150259	-0.007473940826737465	-0.1474454593308854	0.0	0.0
2019-11-22 02:04:04.000064	1574406244.000064	16971.0	4.0	40.0	10.0	2.0	0.0	64.0	0.0	2.0	31.0	0.0	0.0	130.0	2.91	1.99	262.0	19.0	11.0	22.0	2.0	4.0	4.0	64.0	0.0	1524.0	2.2	288.35932993839407	1.0578878187642202	3.327225242365399	35.0	21.16	51.0	0.0	95.0	0.0	3.4000000000000004	5.1000000000000005	14.0	0.0	0.0	7.32948398736599	-6.104528905058346	0.5499974101903794	-0.029507107127675437	-0.12124062774411612	-0.03903896531887788	0.0	0.0
2019-11-22 02:04:08.000079	1574406248.000079	16971.0	4.0	40.0	10.0	2.0	0.0	64.0	0.0	2.0	31.0	0.0	0.0	130.0	2.91	1.99	263.0	19.0	11.0	22.0	2.0	4.0	8.0	79.0	0.0	1524.0	0.5	283.308095000704	2.272170923581751	5.9162209652224425	35.0	21.19	51.0	0.0	95.0	0.0	0.30000000000000004	2.8000000000000003	14.0	0.0	0.0	-75.98303965179466	28.545012809316294	-0.424998404091629	0.04422332083869283	-0.10446498129966168	-0.03696438253318149	0.0	0.0
2019-11-22 02:04:12.000093	1574406252.000093	16971.0	4.0	40.0	10.0	2.0	0.0	64.0	0.0	2.0	31.0	0.0	0.0	130.0	2.91	1.99	264.0	19.0	11.0	22.0	2.0	4.0	12.0	93.0	0.0	1524.0	0.0	277.87450963297096	1.4658795655125136	6.4294134316544875	35.0	21.19	51.0	0.0	95.0	0.0	2.6	4.5	14.0	0.0	0.0	-2.673245285741991	0.6566120197332673	-0.12499956041729066	-0.04675309447679807	-0.09811316311163559	0.053506591940369254	0.0	0.0
2019-11-22 02:04:17.000004	1574406257.000004	16971.0	4.0	40.0	10.0	2.0	0.0	64.0	0.0	2.0	31.0	0.0	0.0	130.0	2.91	1.99	265.0	19.0	11.0	22.0	2.0	4.0	17.0	4.0	0.0	1524.0	0.0	272.35675533287764	1.255934072011454	6.315271606744216	35.0	21.19	51.0	0.0	95.0	0.0	1.8	8.3	14.0	0.0	0.0				0.22921628140921596	-0.04603660627664374	0.0671827896076101	0.0	0.0
2019-11-22 02:04:21.000022	1574406261.000022	16971.0	4.0	40.0	10.0	2.0	0.0	64.0	0.0	2.0	31.0	0.0	0.0	130.0	2.91	1.99	266.0	19.0	11.0	22.0	2.0	4.0	21.0	22.0	0.0	1524.0	0.6000000000000001	269.54854894455883	1.3586778635807326	7.566095278763477	35.0	21.19	51.0	0.0	95.0	0.0	1.1	4.7	14.0	0.0	0.0	7.875001876926205	-0.3713756611737481	0.1499993294507439	0.13714349631104664	0.017672786405184267	-0.11526202340866085	0.0	0.0
2019-11-22 02:04:25.000033	1574406265.000033	16971.0	4.0	40.0	10.0	2.0	0.0	64.0	0.0	2.0	31.0	0.0	0.0	130.0	2.91	1.99	267.0	19.0	11.0	22.0	2.0	4.0	25.0	33.0	0.0	1524.0	0.8	265.626003349649	1.291341370317026	4.139896174756456	35.0	21.22	51.0	0.0	95.0	0.0	1.6	10.4	14.0	0.0	0.0	1.7893248535927828	-0.04998036871516137	0.04999986290969288	-0.06867707337891314	-0.1631486828032548	-0.031622253108694355	0.0	0.0
2019-11-22 02:04:29.000045	1574406269.000045	16971.0	4.0	40.0	10.0	2.0	0.0	64.0	0.0	2.0	31.0	0.0	0.0	130.0	2.91	1.99	268.0	19.0	11.0	22.0	2.0	4.0	29.0	45.0	0.0	1524.0	0.0	265.803394129834	1.103469109280781	3.5069367801078846	35.0	21.25	51.0	0.0	95.0	0.0	1.0	3.9000000000000004	14.0	0.0	0.0	-11.436586095426676	-0.6994915711728915	-0.19999939203447142	0.19450839652676324	-0.037947507058755506	0.09271715261273475	0.0	0.0
2019-11-22 02:04:33.000054	1574406273.000054	16971.0	4.0	40.0	10.0	2.0	0.0	64.0	0.0	2.0	31.0	0.0	0.0	130.0	2.91	1.99	269.0	19.0	11.0	22.0	2.0	4.0	33.0	54.0	0.0	1524.0	0.8	264.3560861649424	1.6251920855197228	3.5635143945007064	35.0	21.25	51.0	0.0	95.0	0.0	1.6	4.6000000000000005	14.0	0.0	0.0	7.129483300551571	0.6613821690504302	0.1999995589266014	0.10360898866557958	-0.09373753229192257	-0.05279633043608789	0.0	0.0
2019-11-22 02:04:37.000065	1574406277.000065	16971.0	4.0	40.0	10.0	2.0	0.0	64.0	0.0	2.0	31.0	0.0	0.0	130.0	2.91	1.99	270.0	19.0	11.0	22.0	2.0	4.0	37.0	65.0	0.0	1524.0	1.3	259.4251038786343	1.783034028551774	2.9185948942483764	35.0	21.25	51.0	0.0	95.0	0.0	0.7000000000000001	2.7	14.0	0.0	0.0	10.361928821911402	0.597465056688326	0.12499964982369294	-0.09613561659278702	-0.18075739488729645	0.049139672525187056	0.0	0.0
2019-11-22 02:04:41.000074	1574406281.000074	16971.0	4.0	40.0	10.0	2.0	0.0	64.0	0.0	2.0	31.0	0.0	0.0	130.0	2.91	1.99	271.0	19.0	11.0	22.0	2.0	4.0	41.0	74.0	0.0	1524.0	0.6000000000000001	264.1938403569517	2.6356649382382487	5.188314150959952	35.0	21.25	51.0	0.0	95.0	0.0	2.2	4.2	14.0	0.0	0.0	-4.541000604687477	-0.5664163925051043	-0.17499961406077622	0.06047516823150397	-0.04693434234094713	0.11546827069110403	0.0	0.0
2019-11-22 02:04:45.000090	1574406285.00009	16971.0	4.0	40.0	10.0	2.0	0.0	64.0	0.0	2.0	31.0	0.0	0.0	130.0	2.91	1.99	272.0	19.0	11.0	22.0	2.0	4.0	45.0	90.0	0.0	1525.0	0.1	265.8897661269508	1.0149869480802836	6.887381776180551	35.0	21.28	51.0	0.0	95.0	0.0	1.6	4.2	14.0	0.0	0.0	-4.37563013495994	-0.9380538203227559	-0.12499950081309354	-0.0011114512681901015	-0.12980951165735932	-0.007297626967469513	0.0	0.0
2019-11-22 02:04:50.000001	1574406290.000001	16971.0	4.0	40.0	10.0	2.0	0.0	64.0	0.0	2.0	31.0	0.0	0.0	130.0	2.91	1.99	273.0	19.0	11.0	22.0	2.0	4.0	50.0	1.0	0.0	1525.0	0.5	265.8999724376978	0.7999980510293633	6.999997270451806	35.0	21.28	51.0	0.0	95.0	0.0	1.6	2.4000000000000004	14.0	0.0	0.0	2.856403611093044	0.20976116914246792	0.08000142290738795	-0.21513264760283435	-0.13211127217493498	0.04554729080543591	0.0	0.0
2019-11-22 02:04:54.000015	1574406294.000015	16971.0	4.0	40.0	10.0	2.0	0.0	64.0	0.0	2.0	31.0	0.0	0.0	130.0	2.91	1.99	274.0	19.0	11.0	22.0	2.0	4.0	54.0	15.0	0.0	1525.0	0.1	265.89997243769784	0.7999980510293634	6.999997270451807	35.0	21.31	51.0	0.0	95.0	0.0	2.9000000000000004	6.0	14.0	0.0	0.0	-1.9689455387886838	-0.14148118698134984	-0.09999964833383253	0.031376217994577474	0.05364978645181571	0.2198163628077567	0.0	0.0
2019-11-22 02:04:58.000027	1574406298.000027	16971.0	4.0	40.0	10.0	2.0	0.0	64.0	0.0	2.0	31.0	0.0	0.0	130.0	2.91	1.99	275.0	19.0	11.0	22.0	2.0	4.0	58.0	27.0	0.0	1525.0	2.5	265.89997243769784	0.7999980510293633	6.999997270451807	35.0	21.31	51.0	0.0	95.0	0.0	0.8	7.2	14.0	0.0	0.0	43.40099198887449	3.118635707177392	0.5999982118659858	0.31400535477713565	0.08600038477459648	0.03495097981325419	0.0	0.0
2019-11-22 02:05:02.000043	1574406302.000043	16971.0	4.0	40.0	10.0	2.0	0.0	64.0	0.0	2.0	31.0	0.0	0.0	130.0	2.91	1.99	276.0	19.0	11.0	22.0	2.0	5.0	2.0	43.0	0.0	1525.0	0.0	265.89997243769784	0.7999980510293633	6.999997270451807	35.0	21.31	51.0	0.0	95.0	0.0	0.8	7.2	14.0	0.0	0.0	-45.209320845560455	-3.248575569939648	-0.6249975040654676	0.10232179477005904	-0.0481864574558966	-0.04164511535444443	0.0	0.0
2019-11-22 02:05:06.000052	1574406306.000052	16971.0	4.0	40.0	10.0	2.0	0.0	64.0	0.0	2.0	31.0	0.0	0.0	130.0	2.91	1.99	277.0	19.0	11.0	22.0	2.0	5.0	6.0	52.0	0.0	1525.0	0.0	265.89997243769784	0.7999980510293633	6.999997270451807	35.0	21.35	51.0	0.0	95.0	0.0	0.8	7.2	14.0	0.0	0.0				0.09380144755963009	-0.07680468680343042	0.06151689622164733	0.0	0.0
2019-11-22 02:05:10.000064	1574406310.000064	16971.0	4.0	40.0	10.0	2.0	0.0	64.0	0.0	2.0	31.0	0.0	0.0	130.0	2.91	1.99	278.0	19.0	11.0	22.0	2.0	5.0	10.0	64.0	0.0	1525.0	0.8	265.89997243769784	0.7999980510293633	6.999997270451807	35.0	21.38	51.0	0.0	95.0	0.0	0.8	7.2	14.0	0.0	0.0	14.466997329624832	1.0395452357257975	0.19999940395532861	0.13845897587343098	-0.06361372659002378	0.05418861309731364	0.0	0.0
2019-11-22 02:05:14.000073	1574406314.000073	16971.0	4.0	40.0	10.0	2.0	0.0	64.0	0.0	2.0	31.0	0.0	0.0	130.0	2.91	1.99	279.0	19.0	11.0	22.0	2.0	5.0	14.0	73.0	0.0	1525.0	0.8	265.89997243769784	0.7999980510293632	6.999997270451807	35.0	21.38	51.0	0.0	95.0	0.0	0.8	7.2	14.0	0.0	0.0				0.17853512219614384	0.004182164559855655	0.0077922809242397875	0.0	0.0
2019-11-22 02:05:18.000087	1574406318.000087	16971.0	4.0	40.0	10.0	2.0	0.0	64.0	0.0	2.0	31.0	0.0	0.0	130.0	2.91	1.99	280.0	19.0	11.0	22.0	2.0	5.0	18.0	87.0	0.0	1525.0	1.1	265.89997243769784	0.7999980510293633	6.999997270451807	35.0	21.38	51.0	0.0	95.0	0.0	0.8	7.2	14.0	0.0	0.0	5.4251210883562475	0.38982925427708925	0.0749997362503744	0.09361697624968178	-0.041949677830522704	-0.05781078003090662	0.0	0.0
2019-11-22 02:05:22.000090	1574406322.00009	16971.0	4.0	40.0	10.0	2.0	0.0	64.0	0.0	2.0	31.0	0.0	0.0	130.0	2.91	1.99	281.0	19.0	11.0	22.0	2.0	5.0	22.0	90.0	0.0	1525.0	0.0	265.8999724376979	0.7999980510293634	6.999997270451807	35.0	21.38	51.0	0.0	95.0	0.0	0.8	7.2	14.0	0.0	0.0	-19.892166383389288	-1.429377936620761	-0.27499980330481294	-0.08793458846753364	-0.06691745491991254	-0.07991597073230716	0.0	0.0
2019-11-22 02:05:27.000002	1574406327.000002	16971.0	4.0	40.0	10.0	2.0	0.0	64.0	0.0	2.0	31.0	0.0	0.0	130.0	2.91	1.99	282.0	19.0	11.0	22.0	2.0	5.0	27.0	2.0	0.0	1525.0	0.8	265.89997243769784	0.7999980510293633	6.999997270451807	35.0	21.41	51.0	0.0	95.0	0.0	0.8	7.2	14.0	0.0	0.0	11.573836000723349	0.8316533002315611	0.16000281529611798	0.10228142753390403	0.004092078671022492	0.005269200487446113	0.0	0.0
2019-11-22 02:05:31.000010	1574406331.00001	16971.0	4.0	40.0	10.0	2.0	0.0	64.0	0.0	2.0	31.0	0.0	0.0	130.0	2.91	1.99	283.0	19.0	11.0	22.0	2.0	5.0	31.0	10.0	0.0	1525.0	0.0	265.89997243769784	0.7999980510293633	6.999997270451807	35.0	21.42	51.0	0.0	95.0	0.0	0.8	7.2	14.0	0.0	0.0	-14.467011126400658	-1.0395462271113802	-0.19999959468923692	0.2672480942923171	-0.04583846020996667	0.018419871408457078	0.0	0.0
2019-11-22 02:05:35.000018	1574406335.000018	16971.0	4.0	40.0	10.0	2.0	0.0	64.0	0.0	2.0	31.0	0.0	0.0	130.0	2.91	1.99	284.0	19.0	11.0	22.0	2.0	5.0	35.0	18.0	0.0	1525.0	0.2	265.89997243769784	0.7999980510293633	6.999997270451807	35.0	21.44	51.0	0.0	95.0	0.0	0.8	7.2	14.0	0.0	0.0	3.616752997175006	0.25988657226826056	0.04999990165252957	-0.029322574732664614	-0.09823874800381775	0.011416435594777195	0.0	0.0
2019-11-22 02:05:39.000022	1574406339.000022	16971.0	4.0	40.0	10.0	2.0	0.0	64.0	0.0	2.0	31.0	0.0	0.0	130.0	2.91	1.99	285.0	19.0	11.0	22.0	2.0	5.0	39.0	22.0	0.0	1525.0	0.0	265.89997243769784	0.7999980510293633	6.999997270451806	35.0	21.44	51.0	0.0	95.0	0.0	0.8	7.2	14.0	0.0	0.0	-3.6167564463759527	-0.2598868201151585	-0.04999994933610328	0.14235213735478908	0.01030674006366005	0.060321141399872505	0.0	0.0
2019-11-22 02:05:43.000032	1574406343.000032	16971.0	4.0	40.0	10.0	2.0	0.0	64.0	0.0	2.0	31.0	0.0	0.0	130.0	2.91	1.99	286.0	19.0	11.0	22.0	2.0	5.0	43.0	32.0	0.0	1525.0	1.0	265.89997243769784	0.7999980510293633	6.999997270451807	35.0	21.44	51.0	0.0	95.0	0.0	0.8	7.2	14.0	0.0	0.0	18.08375528501182	1.2994321642729405	0.2499993741527966	0.10444153684754741	-0.003956295736224181	-0.12036740881555082	0.0	0.0
2019-11-22 02:05:47.000039	1574406347.000039	16971.0	4.0	40.0	10.0	2.0	0.0	64.0	0.0	2.0	31.0	0.0	0.0	130.0	2.91	1.99	287.0	19.0	11.0	22.0	2.0	5.0	47.0	39.0	0.0	1525.0	0.6000000000000001	265.89997243769784	0.7999980510293632	6.999997270451807	35.0	21.44	51.0	0.0	95.0	0.0	0.8	7.2	14.0	0.0	0.0	-7.2335072877993625	-0.5197732374790356	-0.0999998211863854	0.0559125296406893	-0.008856584127346826	-0.06767089438432351	0.0	0.0
2019-11-22 02:05:51.000047	1574406351.000047	16971.0	4.0	40.0	10.0	2.0	0.0	64.0	0.0	2.0	31.0	0.0	0.0	130.0	2.91	1.99	288.0	19.0	11.0	22.0	2.0	5.0	51.0	47.0	0.0	1525.0	0.0	265.89997243769784	0.7999980510293634	6.999997270451808	35.0	21.44	51.0	0.0	95.0	0.0	0.8	7.2	14.0	0.0	0.0	-10.850258991525019	-0.7796597168047816	-0.14999970495758871	-0.07658917384645009	-0.08539562895760433	-0.04799671868423315	0.0	0.0
2019-11-22 02:05:55.000052	1574406355.000052	16971.0	4.0	40.0	10.0	2.0	0.0	64.0	0.0	2.0	31.0	0.0	0.0	130.0	2.91	2.0	289.0	19.0	11.0	22.0	2.0	5.0	55.0	52.0	0.0	1525.0	0.8	265.89997243769784	0.7999980510293633	6.999997270451807	35.0	21.47	51.0	0.0	95.0	0.0	0.8	7.2	14.0	0.0	0.0	14.467022336300397	1.039547032613559	0.1999997496608053	-0.1409210725124243	-0.16649732282328347	0.015358802512806066	0.0	0.0
2019-11-22 02:05:59.000060	1574406359.00006	16971.0	4.0	40.0	10.0	2.0	0.0	64.0	0.0	2.0	31.0	0.0	0.0	130.0	2.91	2.0	290.0	19.0	11.0	22.0	2.0	5.0	59.0	60.0	0.0	1525.0	0.8	265.89997243769784	0.7999980510293633	6.999997270451807	35.0	21.47	51.0	0.0	95.0	0.0	0.8	7.2	14.0	0.0	0.0				0.10521078788804251	-0.17678126163717556	0.1249322842420878	0.0	0.0
2019-11-22 02:06:03.000061	1574406363.000061	16971.0	4.0	40.0	10.0	2.0	0.0	64.0	0.0	2.0	31.0	0.0	0.0	130.0	2.91	2.0	291.0	19.0	11.0	22.0	2.0	6.0	3.0	61.0	0.0	1525.0	0.1	265.89997243769784	0.7999980510293633	6.999997270451807	35.0	21.5	51.0	0.0	95.0	0.0	0.8	7.2	14.0	0.0	0.0	-12.658657370997984	-0.9096045752188895	-0.17499995827675863	0.08130653906335282	-0.07397198470531416	-0.05796888979699583	0.0	0.0
2019-11-22 02:06:07.000068	1574406367.000068	16971.0	4.0	40.0	10.0	2.0	0.0	64.0	0.0	2.0	31.0	0.0	0.0	130.0	2.91	2.0	292.0	19.0	11.0	22.0	2.0	6.0	7.0	68.0	0.0	1525.0	0.2	265.89997243769784	0.7999980510293633	6.999997270451807	35.0	21.5	51.0	0.0	95.0	0.0	0.8	7.2	14.0	0.0	0.0	1.8083769297373127	0.12994331711497034	0.024999956786707234	-0.09698454753401071	-0.18799888964260977	-0.012141459252044177	0.0	0.0
2019-11-22 02:06:11.000067	1574406371.000067	16971.0	4.0	40.0	10.0	2.0	0.0	64.0	0.0	2.0	31.0	0.0	0.0	130.0	2.91	2.0	293.0	19.0	11.0	22.0	2.0	6.0	11.0	67.0	0.0	1525.0	0.2	265.89997243769784	0.7999980510293633	6.999997270451807	35.0	21.5	51.0	0.0	95.0	0.0	0.8	7.2	14.0	0.0	0.0				0.17402634286620886	-0.1040040956231707	0.08292152966642061	0.0	0.0
2019-11-22 02:06:15.000070	1574406375.00007	16971.0	4.0	40.0	10.0	2.0	0.0	64.0	0.0	2.0	31.0	0.0	0.0	130.0	2.91	2.0	294.0	19.0	11.0	22.0	2.0	6.0	15.0	70.0	0.0	1525.0	0.2	265.89997243769784	0.7999980510293633	6.999997270451807	35.0	21.5	51.0	0.0	95.0	0.0	0.8	7.2	14.0	0.0	0.0				-0.012272418927362685	-0.17616328766887066	0.007802807915489164	0.0	0.0
2019-11-22 02:06:19.000067	1574406379.000067	16971.0	4.0	40.0	10.0	2.0	0.0	64.0	0.0	2.0	31.0	0.0	0.0	130.0	2.91	2.0	295.0	19.0	11.0	22.0	2.0	6.0	19.0	67.0	0.0	1525.0	0.4	265.89997243769784	0.7999980510293632	6.999997270451807	35.0	21.5	51.0	0.0	95.0	0.0	0.8	7.2	14.0	0.0	0.0	3.6167629136454607	0.25988728482936646	0.050000038743049126	0.1283619410834445	-0.030920101495376787	0.20202019553699557	0.0	0.0
2019-11-22 02:06:23.000074	1574406383.000074	16971.0	4.0	40.0	10.0	2.0	0.0	64.0	0.0	2.0	31.0	0.0	0.0	130.0	2.91	2.0	296.0	19.0	11.0	22.0	2.0	6.0	23.0	74.0	0.0	1525.0	0.2	265.89997243769784	0.7999980510293633	6.999997270451807	35.0	21.53	51.0	0.0	95.0	0.0	0.8	7.2	14.0	0.0	0.0	-3.6167538594746254	-0.2598866342299407	-0.04999991357341447	0.24815218226671762	0.08122650422771528	0.01314341839898265	0.0	0.0
2019-11-22 02:06:27.000071	1574406387.000071	16971.0	4.0	40.0	10.0	2.0	0.0	64.0	0.0	2.0	31.0	0.0	0.0	130.0	2.91	2.0	297.0	19.0	11.0	22.0	2.0	6.0	27.0	71.0	0.0	1525.0	0.2	265.89997243769784	0.7999980510293633	6.999997270451807	35.0	21.54	51.0	0.0	95.0	0.0	0.8	7.2	14.0	0.0	0.0				-0.14085808964466182	-0.04955866490449458	-0.0442259800856967	0.0	0.0
2019-11-22 02:06:31.000074	1574406391.000074	16971.0	4.0	40.0	10.0	2.0	0.0	64.0	0.0	2.0	31.0	0.0	0.0	130.0	2.91	2.0	298.0	19.0	11.0	22.0	2.0	6.0	31.0	74.0	0.0	1525.0	0.2	265.89997243769784	0.7999980510293633	6.999997270451807	35.0	21.56	51.0	0.0	95.0	0.0	0.8	7.2	14.0	0.0	0.0				0.0050859451357367705	-0.008215381792802583	0.07883933449791901	0.0	0.0
2019-11-22 02:06:35.000074	1574406395.000074	16971.0	4.0	40.0	10.0	2.0	0.0	64.0	0.0	2.0	31.0	0.0	0.0	130.0	2.91	2.0	299.0	19.0	11.0	22.0	2.0	6.0	35.0	74.0	0.0	1525.0	0.2	265.89997243769784	0.7999980510293633	6.999997270451807	35.0	21.56	51.0	0.0	95.0	0.0	0.8	7.2	14.0	0.0	0.0				-0.14693879743875837	-0.16185188956259658	-0.026869232446584148	0.0	0.0
2019-11-22 02:06:39.000080	1574406399.00008	16971.0	4.0	40.0	10.0	2.0	0.0	64.0	0.0	2.0	31.0	0.0	0.0	130.0	2.91	2.0	300.0	19.0	11.0	22.0	2.0	6.0	39.0	80.0	0.0	1525.0	0.2	265.89997243769784	0.7999980510293633	6.999997270451807	35.0	21.56	51.0	0.0	95.0	0.0	0.8	7.1000000000000005	14.0	0.0	0.0				-0.1893978048735664	-0.16239984346087633	0.13273945288781824	0.0	0.0
2019-11-22 02:06:44.000012	1574406404.000012	16971.0	4.0	40.0	10.0	2.0	0.0	64.0	0.0	2.0	31.0	0.0	0.0	130.0	2.91	2.0	301.0	19.0	11.0	22.0	2.0	6.0	44.0	12.0	0.0	1525.0	0.2	265.89997243769784	0.7999980510293633	6.999997270451806	35.0	21.56	51.0	0.0	95.0	0.0	0.8	7.2	14.0	0.0	0.0				0.0565910953611923	-0.019604232969411335	0.04497912822078131	0.0	0.0
2019-11-22 02:06:48.000017	1574406408.000017	16971.0	4.0	40.0	10.0	2.0	0.0	64.0	0.0	2.0	31.0	0.0	0.0	130.0	2.91	2.0	302.0	19.0	11.0	22.0	2.0	6.0	48.0	17.0	0.0	1525.0	0.2	265.89997243769784	0.7999980510293633	6.999997270451807	35.0	21.56	51.0	0.0	95.0	0.0	0.8	7.2	14.0	0.0	0.0				-0.1288303225414929	-0.1396943937842591	-0.0993339032712561	0.0	0.0
2019-11-22 02:06:52.000030	1574406412.00003	16971.0	4.0	40.0	10.0	2.0	0.0	64.0	0.0	2.0	31.0	0.0	0.0	130.0	2.91	2.0	303.0	19.0	11.0	22.0	2.0	6.0	52.0	30.0	0.0	1525.0	0.2	265.89997243769784	0.7999980510293633	6.999997270451807	35.0	21.6	51.0	0.0	95.0	0.0	0.8	7.2	14.0	0.0	0.0				0.005647632916763046	-0.0734624462668419	0.09431528630571431	0.0	0.0
2019-11-22 02:06:56.000043	1574406416.000043	16971.0	4.0	40.0	10.0	2.0	0.0	64.0	0.0	2.0	31.0	0.0	0.0	130.0	2.91	2.0	304.0	19.0	11.0	22.0	2.0	6.0	56.0	43.0	0.0	1525.0	0.4	265.89997243769784	0.7999980510293633	6.999997270451807	35.0	21.63	51.0	0.0	95.0	0.0	0.8	7.2	14.0	0.0	0.0	3.6167484701087464	0.2598862469699243	0.049999839067977093	0.05050085187630828	-0.06717359107060024	-0.04828428960279881	0.0	0.0
2019-11-22 02:07:00.000050	1574406420.00005	16971.0	4.0	40.0	10.0	2.0	0.0	64.0	0.0	2.0	31.0	0.0	0.0	130.0	2.91	2.0	305.0	19.0	11.0	22.0	2.0	7.0	0.0	50.0	0.0	1525.0	0.4	265.89997243769784	0.7999980510293634	6.999997270451807	35.0	21.63	51.0	0.0	95.0	0.0	0.8	7.2	14.0	0.0	0.0				-0.11477745699668174	-0.1376247272620729	-0.03780965235776345	0.0	0.0
2019-11-22 02:07:04.000054	1574406424.000054	16971.0	4.0	40.0	10.0	2.0	0.0	64.0	0.0	2.0	31.0	0.0	0.0	130.0	2.91	2.0	306.0	19.0	11.0	22.0	2.0	7.0	4.0	54.0	0.0	1525.0	0.4	265.89997243769784	0.7999980510293633	6.999997270451807	35.0	21.63	51.0	0.0	95.0	0.0	0.8	7.1000000000000005	14.0	0.0	0.0				-0.04188003457088754	-0.3307937763298162	0.1729264012399517	0.0	0.0
2019-11-22 02:07:08.000072	1574406428.000072	16971.0	4.0	40.0	10.0	2.0	0.0	64.0	0.0	2.0	31.0	0.0	0.0	130.0	2.91	2.0	307.0	19.0	11.0	22.0	2.0	7.0	8.0	72.0	0.0	1525.0	0.8	265.89997243769784	0.7999980510293632	6.999997270451807	35.0	21.63	51.0	0.0	95.0	0.0	0.8	7.2	14.0	0.0	0.0	7.233487454960117	0.519771812364129	0.09999954700675175	0.4738505534727293	0.007905427949487714	0.1868479520426261	0.0	0.0
2019-11-22 02:07:12.000084	1574406432.000084	16971.0	4.0	40.0	10.0	2.0	0.0	64.0	0.0	2.0	31.0	0.0	0.0	130.0	2.91	2.0	308.0	19.0	11.0	22.0	2.0	7.0	12.0	84.0	0.0	1525.0	1.0	265.89997243769784	0.7999980510293633	6.999997270451807	35.0	21.63	51.0	0.0	95.0	0.0	0.8	7.2	14.0	0.0	0.0	3.616749332406207	0.2598863089314493	0.04999985098883214	-0.19739036583713485	-0.14259092378992919	-0.11351595450603698	0.0	0.0
2019-11-22 02:07:16.000091	1574406436.000091	16971.0	4.0	40.0	10.0	2.0	0.0	64.0	0.0	2.0	31.0	0.0	0.0	130.0	2.91	2.0	309.0	19.0	11.0	22.0	2.0	7.0	16.0	91.0	0.0	1525.0	1.3	265.89997243769784	0.7999980510293633	6.999997270451807	35.0	21.63	51.0	0.0	95.0	0.0	0.8	7.2	14.0	0.0	0.0	5.425130465849524	0.38982992810927686	0.07499986588978907	-0.21762976715184826	-0.07497938495348594	0.03877339656812744	0.0	0.0
2019-11-22 02:07:20.000092	1574406440.000092	16971.0	4.0	40.0	10.0	2.0	0.0	64.0	0.0	2.0	31.0	0.0	0.0	130.0	2.91	2.0	310.0	19.0	11.0	22.0	2.0	7.0	20.0	92.0	0.0	1525.0	1.6	265.89997243769784	0.7999980510293634	6.999997270451808	35.0	21.63	51.0	0.0	95.0	0.0	0.8	7.2	14.0	0.0	0.0	5.42513887328485	0.38983053223666686	0.07499998211861084	0.036946186503673914	-0.011650573748706136	0.04588293183921122	0.0	0.0
2019-11-22 02:07:25.000012	1574406445.000012	16971.0	4.0	40.0	10.0	2.0	0.0	64.0	0.0	2.0	31.0	0.0	0.0	130.0	2.91	2.0	311.0	19.0	11.0	22.0	2.0	7.0	25.0	12.0	0.0	1526.0	2.0	265.89997243769784	0.7999980510293633	6.999997270451807	35.0	21.66	51.0	0.0	95.0	0.0	0.8	7.2	14.0	0.0	0.0	5.786908894137913	0.415825995776023	0.08000128175881722	-0.174223712766446	-0.20551308091450837	-0.05203336893668972	0.0	0.0
2019-11-22 02:07:29.000013	1574406449.000013	16971.0	4.0	40.0	10.0	2.0	0.0	64.0	0.0	2.0	31.0	0.0	0.0	130.0	2.91	2.0	312.0	19.0	11.0	22.0	2.0	7.0	29.0	13.0	0.0	1526.0	2.3000000000000003	265.8999724376979	0.7999980510293633	6.999997270451807	35.0	21.66	51.0	0.0	95.0	0.0	0.8	7.1000000000000005	14.0	0.0	0.0	5.425138549921476	0.3898305090009638	0.07499997764826494	-0.18173183959027592	-0.01184300685722784	0.034398861430487294	0.0	0.0
2019-11-22 02:07:33.000053	1574406453.000053	16971.0	4.0	40.0	10.0	2.0	0.0	64.0	0.0	2.0	31.0	0.0	0.0	130.0	2.91	2.0	313.0	19.0	11.0	22.0	2.0	7.0	33.0	53.0	0.0	1526.0	2.6	265.89997243769784	0.7999980510293633	6.999997270451807	35.0	21.69	51.0	0.0	95.0	0.0	0.8	7.2	14.0	0.0	0.0	5.425086165563008	0.3898267448535715	0.07499925345925519	-0.09198908342615	-0.11043035351428934	0.01682692940277271	0.0	0.0
2019-11-22 02:07:37.000054	1574406457.000054	16971.0	4.0	40.0	10.0	2.0	0.0	64.0	0.0	2.0	31.0	0.0	0.0	130.0	2.91	2.0	314.0	19.0	11.0	22.0	2.0	7.0	37.0	54.0	0.0	1526.0	3.2	265.89997243769784	0.7999980510293632	6.999997270451806	35.0	21.69	51.0	0.0	95.0	0.0	0.8	7.2	14.0	0.0	0.0	10.8502777465697	0.7796610644733337	0.14999996423722167	-0.28292730783207853	-0.13749178234574896	-0.06474680123590235	0.0	0.0
2019-11-22 02:07:41.000063	1574406461.000063	16971.0	4.0	40.0	10.0	2.0	0.0	64.0	0.0	2.0	31.0	0.0	0.0	130.0	2.91	2.0	315.0	19.0	11.0	22.0	2.0	7.0	41.0	63.0	0.0	1526.0	3.8000000000000003	270.0770474687086	-33.101910970412945	3.891513206235086	35.0	21.69	51.0	0.0	95.0	0.0	0.8	7.1000000000000005	14.0	0.0	0.0	10.850255757903176	0.7796594844486056	0.14999966025429431	-0.18074012623712152	-0.14433461951818355	-0.0637693059106852	0.0	0.0
2019-11-22 02:07:45.000096	1574406465.000096	16971.0	4.0	40.0	10.0	2.0	0.0	64.0	0.0	2.0	31.0	0.0	0.0	130.0	2.91	2.0	316.0	19.0	11.0	22.0	2.0	7.0	45.0	96.0	0.0	1526.0	4.3	266.10414233574386	-0.8570823837452309	6.848058684298318	35.0	21.69	51.0	0.0	95.0	0.0	0.8	7.2	14.0	0.0	0.0	9.04182536596223	0.6497123257362524	0.1249989643778771	-0.21944884825367647	-0.1328885399387974	-0.032199983743311525	0.0	0.0
2019-11-22 02:07:49.000089	1574406469.000089	16971.0	4.0	40.0	10.0	2.0	0.0	64.0	0.0	2.0	31.0	0.0	0.0	130.0	2.91	2.0	317.0	19.0	11.0	22.0	2.0	7.0	49.0	89.0	0.0	1526.0	4.3	270.8185533444696	-33.79633040037162	3.8449848771206967	35.0	21.71	51.0	0.0	95.0	0.0	0.8	7.2	14.0	0.0	0.0				-0.26037742631431143	-0.11973969517445672	-0.04616276925687513	0.0	0.0
2019-11-22 02:07:53.000091	1574406473.000091	16971.0	4.0	40.0	10.0	2.0	0.0	64.0	0.0	2.0	31.0	0.0	0.0	130.0	2.91	2.0	318.0	19.0	11.0	22.0	2.0	7.0	53.0	91.0	0.0	1526.0	5.1000000000000005	276.1693516866281	-29.913273771641318	3.8087601888755094	35.0	21.69	51.0	0.0	95.0	0.0	9.600000000000001	3.9000000000000004	14.0	0.0	0.0	-0.29550789101333497	0.001031521322356252	0.19999989271169713	-0.23251344355376324	-0.04292141293761824	0.0785700380438333	0.0	0.0
2019-11-22 02:07:57.000085	1574406477.000085	16971.0	4.0	40.0	10.0	2.0	0.0	64.0	0.0	2.0	31.0	0.0	0.0	130.0	2.91	2.0	319.0	19.0	11.0	22.0	2.0	7.0	57.0	85.0	0.0	1526.0	5.800000000000001	279.4076408817774	-23.77434283406784	2.2256398079768336	35.0	21.7	51.0	0.0	95.0	0.0	6.800000000000001	4.3	14.0	0.0	0.0	-0.2853908942635833	0.028485798233838223	0.17500026077070951	-0.32059452412538636	-0.11264682071070664	0.12227364754756864	0.0	0.0
2019-11-22 02:08:01.000088	1574406481.000088	16971.0	4.0	40.0	10.0	2.0	0.0	64.0	0.0	2.0	31.0	0.0	0.0	130.0	2.91	2.0	320.0	19.0	11.0	22.0	2.0	8.0	1.0	88.0	0.0	1526.0	6.5	285.0584000474746	-24.629268096928232	2.8885368411264434	35.0	21.72	51.0	0.0	95.0	0.0	24.5	2.2	14.0	0.0	0.0	-0.3930149537802357	0.05586432928516164	0.17499987483033533	-0.4471870660228807	-0.05899340553650968	0.0839613368465072	0.0	0.0
2019-11-22 02:08:05.000093	1574406485.000093	16971.0	4.0	40.0	10.0	2.0	0.0	64.0	0.0	2.0	31.0	0.0	0.0	130.0	2.91	2.0	321.0	19.0	11.0	22.0	2.0	8.0	5.0	93.0	0.0	1526.0	7.0	290.35971057320353	-26.95371546759316	3.620075989515103	35.0	21.73	51.0	0.0	95.0	0.0	24.400000000000002	2.3000000000000003	14.0	0.0	0.0	-0.2773768537804035	0.06500708116191445	0.12499984353800331	-0.4332044430108844	0.05771937298815541	0.1289161919135205	0.0	0.0
2019-11-22 02:08:09.000097	1574406489.000097	16971.0	4.0	40.0	10.0	2.0	0.0	64.0	0.0	2.0	31.0	0.0	0.0	130.0	2.91	2.0	322.0	19.0	11.0	22.0	2.0	8.0	9.0	97.0	0.0	1526.0	7.7	296.181758355651	-26.356742023084372	3.208560565641961	35.0	21.75	51.0	0.0	95.0	0.0	1.9000000000000001	4.3	14.0	0.0	0.0	-0.3286142301499684	0.11437127705558309	0.17499982267636152	-0.4352447715302599	0.057830342978710175	0.09107491579209213	0.0	0.0
2019-11-22 02:08:13.000089	1574406493.000089	16971.0	4.0	40.0	10.0	2.0	0.0	64.0	0.0	2.0	31.0	0.0	0.0	130.0	2.91	2.0	323.0	19.0	11.0	22.0	2.0	8.0	13.0	89.0	0.0	1526.0	8.6	307.02103611460365	-25.953351900017132	4.150530767082526	35.0	21.75	51.0	0.0	95.0	0.0	2.6	2.6	14.0	0.0	0.0	-0.40148907967429015	0.16548185718155625	0.22500045597645646	-0.4348629210819795	0.11978162940176622	0.1301867932084742	0.0	0.0
2019-11-22 02:08:17.000073	1574406497.000073	16971.0	4.0	40.0	10.0	2.0	0.0	64.0	0.0	2.0	31.0	0.0	0.0	130.0	2.91	2.0	324.0	19.0	11.0	22.0	2.0	8.0	17.0	73.0	0.0	1526.0	9.5	315.61284150844943	-26.789295339190435	4.07856271189838	35.0	21.75	51.0	0.0	95.0	0.0	0.2	4.1000000000000005	14.0	0.0	0.0	-0.41335089249226414	0.24934919995048596	0.2250008985436084	-0.3696580727419119	0.2138908932932991	0.11326338783088694	0.0	0.0
2019-11-22 02:08:21.000046	1574406501.000046	16971.0	4.0	40.0	10.0	2.0	0.0	64.0	0.0	2.0	31.0	0.0	0.0	130.0	2.91	2.0	325.0	19.0	11.0	22.0	2.0	8.0	21.0	46.0	0.0	1526.0	10.3	321.5571926337808	-26.397009100694795	3.7182104527108804	35.0	21.75	51.0	0.0	95.0	0.0	2.1	4.4	14.0	0.0	0.0	-0.28878613161420424	0.2683566338314392	0.20000134707404507	-0.3780667873649236	0.2675764668867344	0.0825913957987025	0.0	0.0
2019-11-22 02:08:25.000018	1574406505.000018	16971.0	4.0	40.0	10.0	2.0	0.0	64.0	0.0	2.0	31.0	0.0	0.0	130.0	2.91	2.0	326.0	19.0	11.0	22.0	2.0	8.0	25.0	18.0	0.0	1526.0	11.200000000000001	326.5454415648881	-26.400934284113692	3.466035135181036	35.0	21.75	51.0	0.0	95.0	0.0	1.9000000000000001	4.0	14.0	0.0	0.0	-0.30050485301783725	0.33141067857761586	0.22500158251444924	-0.34879682961399877	0.2813470928885833	0.12207204829266197	0.0	0.0
2019-11-22 02:08:28.000092	1574406508.000092	16971.0	4.0	40.0	10.0	2.0	0.0	64.0	0.0	2.0	31.0	0.0	0.0	130.0	2.91	2.0	327.0	19.0	11.0	22.0	2.0	8.0	28.0	92.0	0.0	1526.0	12.100000000000001	329.7648663033617	-26.598254990999454	2.9088389595929	35.0	21.75	51.0	0.0	95.0	0.0	1.4000000000000001	4.0	14.0	0.0	0.0	-0.35851029026867354	0.4934470818286746	0.2999925853654506	-0.26287846318875047	0.3742422669421038	0.1454738437849084	0.0	0.0
2019-11-22 02:08:32.000073	1574406512.000073	16971.0	4.0	40.0	10.0	2.0	0.0	64.0	0.0	2.0	31.0	0.0	0.0	130.0	2.91	2.0	328.0	19.0	11.0	22.0	2.0	8.0	32.0	73.0	0.0	1526.0	13.0	327.86560228436343	-26.503264587757663	3.383611440675451	35.0	21.75	51.0	0.0	95.0	0.0	1.4000000000000001	3.7	14.0	0.0	0.0	-0.243839319253019	0.3870604346670483	0.22500107288872154	-0.21468039103778275	0.35947776177065666	0.09874243513415955	0.0	0.0
2019-11-22 02:08:36.000039	1574406516.000039	16971.0	4.0	40.0	10.0	2.0	0.0	64.0	0.0	2.0	31.0	0.0	0.0	130.0	2.91	2.0	329.0	19.0	11.0	22.0	2.0	8.0	36.0	39.0	0.0	1526.0	13.0	329.92652477663603	-26.59160156786087	2.9420935000874393	35.0	21.75	51.0	0.0	95.0	0.0	1.7000000000000002	3.5	14.0	0.0	0.0				-0.26447086960371285	0.3330819690070953	0.13980543999935152	0.0	0.0
2019-11-22 02:08:39.000096	1574406519.000096	16971.0	4.0	40.0	10.0	2.0	0.0	64.0	0.0	2.0	31.0	0.0	0.0	130.0	2.91	2.0	330.0	19.0	11.0	22.0	2.0	8.0	39.0	96.0	0.0	1526.0	14.0	331.3372946234332	-26.4256632952806	3.3628327830700813	35.0	21.75	51.0	0.0	95.0	0.0	1.8	2.9000000000000004	14.0	0.0	0.0	-0.33482951419927354	0.5752947055309438	0.33332700211576577	-0.20986397718616864	0.34069338591463594	0.12027106000041834	0.0	0.0
2019-11-22 02:08:43.000056	1574406523.000056	16971.0	4.0	40.0	10.0	2.0	0.0	64.0	0.0	2.0	31.0	0.0	0.0	130.0	2.91	2.0	331.0	19.0	11.0	22.0	2.0	8.0	43.0	56.0	0.0	1526.0	14.8	331.5771274099688	-26.167103324834656	3.2113878218517065	35.0	21.78	51.0	0.0	95.0	0.0	1.7000000000000002	3.5	14.0	0.0	0.0	-0.1927834565725315	0.3519803324238498	0.20000200273611918	-0.22303052518945832	0.3512682250097096	0.10870611267193057	0.0	0.0
2019-11-22 02:08:47.000016	1574406527.000016	16971.0	4.0	40.0	10.0	2.0	0.0	64.0	0.0	2.0	31.0	0.0	0.0	130.0	2.91	2.0	332.0	19.0	11.0	22.0	2.0	8.0	47.0	16.0	0.0	1526.0	15.8	331.7489129581902	-25.79559364646292	2.6400783786144655	35.0	21.75	51.0	0.0	95.0	0.0	1.5	3.4000000000000004	14.0	0.0	0.0	-0.24224870299408022	0.4443155518945579	0.2500025034201488	-0.23532082078028296	0.48027102183974313	0.1376148861435525	0.0	0.0
2019-11-22 02:08:50.000068	1574406530.000068	16971.0	4.0	40.0	10.0	2.0	0.0	64.0	0.0	2.0	31.0	0.0	0.0	130.0	2.91	2.0	333.0	19.0	11.0	22.0	2.0	8.0	50.0	68.0	0.0	1526.0	17.0	331.8615159217487	-25.27723440138181	2.1193079264494705	35.0	21.81	51.0	0.0	95.0	0.0	1.2000000000000002	3.1	14.0	0.0	0.0	-0.3875423452174445	0.7227634194098488	0.3999930700866952	-0.298166214553506	0.5122048075574285	0.16163274301295036	0.0	0.0
2019-11-22 02:08:54.000020	1574406534.00002	16971.0	4.0	40.0	10.0	2.0	0.0	64.0	0.0	2.0	31.0	0.0	0.0	130.0	2.91	2.0	334.0	19.0	11.0	22.0	2.0	8.0	54.0	20.0	0.0	1526.0	18.0	331.9886945728123	-25.022306124603855	2.1888367550181043	35.0	21.81	51.0	0.0	95.0	0.0	1.2000000000000002	3.1	14.0	0.0	0.0	-0.24308789640595094	0.4512745121303997	0.2500029951692837	-0.27711484516528523	0.5676238330528298	0.1755549678574581	0.0	0.0
2019-11-22 02:08:57.000069	1574406537.000069	16971.0	4.0	40.0	10.0	2.0	0.0	64.0	0.0	2.0	31.0	0.0	0.0	130.0	2.91	2.0	335.0	19.0	11.0	22.0	2.0	8.0	57.0	69.0	0.0	1526.0	18.0	331.91780817721326	-25.164527048187743	2.1177344410877232	35.0	21.81	51.0	0.0	95.0	0.0	0.8	2.2	14.0	0.0	0.0				-0.2777457853684102	0.576933677966432	0.23922543748148992	0.0	0.0
2019-11-22 02:09:01.000024	1574406541.000024	16971.0	4.0	40.0	10.0	2.0	0.0	64.0	0.0	2.0	31.0	0.0	0.0	130.0	2.91	2.0	336.0	19.0	11.0	22.0	2.0	9.0	1.0	24.0	0.0	1526.0	19.0	332.33230002364866	-25.02556636016389	2.1999975051197245	35.0	21.81	51.0	0.0	95.0	0.0	0.4	2.1	14.0	0.0	0.0	-0.2502406037228105	0.46865900482358225	0.25000280144969655	-0.14377229773946879	0.7485042260049529	0.2319309165580123	0.0	0.0
2019-11-22 02:09:04.000070	1574406544.00007	16971.0	4.0	40.0	10.0	2.0	0.0	64.0	0.0	2.0	31.0	0.0	0.0	130.0	2.91	2.0	337.0	19.0	11.0	22.0	2.0	9.0	4.0	70.0	0.0	1526.0	20.200000000000003	333.4664233730652	-24.93358693795552	2.033567124182578	35.0	21.81	51.0	0.0	95.0	0.0	0.2	2.2	14.0	0.0	0.0	-0.4030236435883813	0.7576581914483519	0.3999938647893355	-0.2571916878513183	0.6038784712128294	0.21557418144538057	0.0	0.0
2019-11-22 02:09:08.000024	1574406548.000024	16971.0	4.0	40.0	10.0	2.0	0.0	64.0	0.0	2.0	31.0	0.0	0.0	130.0	2.91	2.0	338.0	19.0	11.0	22.0	2.0	9.0	8.0	24.0	0.0	1526.0	21.6	334.57229303261516	-24.73922244506408	2.1430979203951033	35.0	21.81	51.0	0.0	95.0	0.0	0.30000000000000004	2.2	14.0	0.0	0.0	-0.3358380320208805	0.6674493679982985	0.350004026340072	-0.25446223360964465	0.5605662552280443	0.22520089956746994	0.0	0.0
2019-11-22 02:09:11.000065	1574406551.000065	16971.0	4.0	40.0	10.0	2.0	0.0	64.0	0.0	2.0	31.0	0.0	0.0	130.0	2.91	2.0	339.0	19.0	11.0	22.0	2.0	9.0	11.0	65.0	0.0	1526.0	23.0	335.91720423821243	-24.879257714582888	2.3896294627140393	35.0	21.81	51.0	0.0	95.0	0.0	0.0	2.2	14.0	0.0	0.0	-0.4492151310554808	0.9045415789588771	0.4666602877323233	-0.2009093721002994	0.5230895999058865	0.14571099708863078	0.0	0.0
2019-11-22 02:09:15.000006	1574406555.000006	16971.0	4.0	40.0	10.0	2.0	0.0	64.0	0.0	2.0	31.0	0.0	0.0	130.0	2.91	2.0	340.0	19.0	11.0	22.0	2.0	9.0	15.0	6.0	0.0	1526.0	24.200000000000003	336.0002127563638	-25.089982780537426	1.9250942378722862	35.0	21.84	51.0	0.0	95.0	0.0	0.0	1.9000000000000001	14.0	0.0	0.0	-0.288789371994586	0.5815075594554334	0.3000044346511248	-0.2605590437509795	0.490465803782853	0.20469069358232936	0.0	0.0
2019-11-22 02:09:18.000047	1574406558.000047	16971.0	4.0	40.0	10.0	2.0	0.0	64.0	0.0	2.0	31.0	0.0	0.0	130.0	2.91	2.0	341.0	19.0	11.0	22.0	2.0	9.0	18.0	47.0	0.0	1526.0	24.200000000000003	336.0002127563638	-24.952475447006737	2.2688271215127633	35.0	21.81	51.0	0.0	95.0	0.0	25.400000000000002	2.3000000000000003	14.0	0.0	0.0				-0.31321158785917913	0.6195378747619829	0.20161677253179483	0.0	0.0
2019-11-22 02:09:21.000082	1574406561.000082	16971.0	4.0	40.0	10.0	2.0	0.0	64.0	0.0	2.0	31.0	0.0	0.0	130.0	2.91	2.0	342.0	19.0	11.0	22.0	2.0	9.0	21.0	82.0	0.0	1526.0	25.700000000000003	336.11209819655124	-24.876185499426327	1.9000025331671766	35.0	21.88	51.0	0.0	95.0	0.0	0.1	2.4000000000000004	14.0	0.0	0.0	-0.4383147261227895	0.9844709934155403	0.49999415881305176	-0.07863270498200742	0.5993101083259392	0.26178290961322076	0.0	0.0
2019-11-22 02:09:25.000016	1574406565.000016	16971.0	4.0	40.0	10.0	2.0	0.0	64.0	0.0	2.0	31.0	0.0	0.0	130.0	2.91	2.0	343.0	19.0	11.0	22.0	2.0	9.0	25.0	16.0	0.0	1526.0	27.1	335.89480085349237	-24.455786965852553	1.9610528819399475	35.0	21.84	51.0	0.0	95.0	0.0	0.30000000000000004	1.9000000000000001	14.0	0.0	0.0	-0.3039064323363461	0.6825850228534669	0.35000577876572087	-0.16950206414779245	0.6677865003385978	0.19260384268016467	0.0	0.0
2019-11-22 02:09:28.000067	1574406568.000067	16971.0	4.0	40.0	10.0	2.0	0.0	64.0	0.0	2.0	31.0	0.0	0.0	130.0	2.91	2.0	344.0	19.0	11.0	22.0	2.0	9.0	28.0	67.0	0.0	1526.0	28.5	334.08099120186245	-23.940286579519917	2.629526857408936	35.0	21.88	51.0	0.0	95.0	0.0	25.400000000000002	1.9000000000000001	14.0	0.0	0.0	-0.4096208599074982	0.9287348144383948	0.46665873011205594	-0.16769500745252414	0.7639910771369262	0.19876875642478958	0.0	0.0
2019-11-22 02:09:32.000000	1574406572.0	16971.0	4.0	40.0	10.0	2.0	0.0	64.0	0.0	2.0	31.0	0.0	0.0	130.0	2.91	2.0	345.0	19.0	11.0	22.0	2.0	9.0	32.0	0.0	0.0	1527.0	29.700000000000003	331.0437193369804	-23.9952005141478	1.652793168372849	35.0	21.88	51.0	0.0	95.0	0.0	25.400000000000002	1.9000000000000001	14.0	0.0	0.0	-0.2633365847189821	0.5970639634882217	0.30000502475571444	-0.30086623438461996	0.6633100865117181	0.15913591090334137	0.0	0.0
2019-11-22 02:09:35.000032	1574406575.000032	16971.0	4.0	40.0	10.0	2.0	0.0	64.0	0.0	2.0	31.0	0.0	0.0	130.0	2.91	2.0	346.0	19.0	11.0	22.0	2.0	9.0	35.0	32.0	0.0	1527.0	29.700000000000003	333.0991835001896	-23.926698127501506	2.4064607444573936	35.0	21.88	51.0	0.0	95.0	0.0	25.0	2.0	14.0	0.0	0.0				-0.20735302902815284	0.8001246153004253	0.19533131173264676	0.0	0.0
2019-11-22 02:09:38.000073	1574406578.000073	16971.0	4.0	40.0	10.0	2.0	0.0	64.0	0.0	2.0	31.0	0.0	0.0	130.0	2.91	2.0	347.0	19.0	11.0	22.0	2.0	9.0	38.0	73.0	0.0	1527.0	31.1	328.6312371460942	-23.092564204033724	2.2238684151983854	35.0	21.88	51.0	0.0	95.0	0.0	24.6	2.7	14.0	0.0	0.0	-0.4634556582950191	0.9456129230455363	0.4666602877323233	-0.2771812547782997	0.7173786367922703	0.1804506677005972	0.0	0.0
2019-11-22 02:09:42.000004	1574406582.000004	16971.0	4.0	40.0	10.0	2.0	0.0	64.0	0.0	2.0	31.0	0.0	0.0	130.0	2.91	2.0	348.0	19.0	11.0	22.0	2.0	9.0	42.0	4.0	0.0	1527.0	32.5	323.94818578118617	-18.279596094291534	2.5155037259186273	35.0	21.88	51.0	0.0	95.0	0.0	24.700000000000003	2.7	14.0	0.0	0.0	-0.38250074003304113	0.6872181942435501	0.3500060291136746	-0.27856712752380597	0.5191551896142257	0.12137233852798988	0.0	0.0
2019-11-22 02:09:45.000036	1574406585.000036	16971.0	4.0	40.0	10.0	2.0	0.0	64.0	0.0	2.0	31.0	0.0	0.0	130.0	2.91	2.0	349.0	19.0	11.0	22.0	2.0	9.0	45.0	36.0	0.0	1527.0	34.0	319.419715480932	-12.751422332722418	2.578704333518094	35.0	21.92	51.0	0.0	95.0	0.0	24.700000000000003	1.6	14.0	0.0	0.0	-0.6137284519507802	0.9410984653310052	0.49999467537510395	-0.33552963523184703	0.5030137972444082	0.11588349176196411	0.0	0.0
2019-11-22 02:09:48.000066	1574406588.000066	16971.0	4.0	40.0	10.0	2.0	0.0	64.0	0.0	2.0	31.0	0.0	0.0	130.0	2.91	2.0	350.0	19.0	11.0	22.0	2.0	9.0	48.0	66.0	0.0	1527.0	34.0	321.5770945690717	-15.12453932967609	2.4348776875484752	35.0	21.900000000000002	51.0	0.0	95.0	0.0	23.1	2.7	14.0	0.0	0.0				-0.29132433104675226	0.4796321577300856	0.10202023040233002	0.0	0.0
2019-11-22 02:09:51.000099	1574406591.000099	16971.0	4.0	40.0	10.0	2.0	0.0	64.0	0.0	2.0	31.0	0.0	0.0	130.0	2.91	2.0	351.0	19.0	11.0	22.0	2.0	9.0	51.0	99.0	0.0	1527.0	34.6	319.100249631185	-12.164171705872782	2.9301622172062283	35.0	21.88	51.0	0.0	95.0	0.0	16.2	2.4000000000000004	14.0	0.0	0.0	-0.43707304646156475	0.5614450499824559	0.1999978065731286	-0.3034946487312611	0.3607655264576495	0.03486019379211043	0.0	0.0
2019-11-22 02:09:55.000029	1574406595.000029	16971.0	4.0	40.0	10.0	2.0	0.0	64.0	0.0	2.0	31.0	0.0	0.0	130.0	2.91	2.0	352.0	19.0	11.0	22.0	2.0	9.0	55.0	29.0	0.0	1527.0	35.2	320.3463016268199	-11.520741567642258	3.5167200439871267	35.0	21.900000000000002	51.0	0.0	95.0	0.0	12.8	2.6	14.0	0.0	0.0	-0.4467875978158357	0.5156038442209739	0.15000261966988856	-0.37895137909011967	0.3107140128901102	-0.01796258554386984	0.0	0.0
2019-11-22 02:09:58.000059	1574406598.000059	16971.0	4.0	40.0	10.0	2.0	0.0	64.0	0.0	2.0	31.0	0.0	0.0	130.0	2.91	2.0	353.0	19.0	11.0	22.0	2.0	9.0	58.0	59.0	0.0	1527.0	35.7	322.1550576450909	-9.94190823720765	3.448381241837991	35.0	21.92	51.0	0.0	95.0	0.0	12.200000000000001	3.4000000000000004	14.0	0.0	0.0	-0.5183755301132271	0.598218073606053	0.16666501099853714	-0.25372738993919786	0.3842256465295938	0.018629657633942767	0.0	0.0
2019-11-22 02:10:01.000090	1574406601.00009	16971.0	4.0	40.0	10.0	2.0	0.0	64.0	0.0	2.0	31.0	0.0	0.0	130.0	2.91	2.0	354.0	19.0	11.0	22.0	2.0	10.0	1.0	90.0	0.0	1527.0	36.0	321.5042873390647	-11.026387334073654	3.665277061211192	35.0	21.94	51.0	0.0	95.0	0.0	12.200000000000001	3.4000000000000004	14.0	0.0	0.0	-0.2963700986149294	0.37112354378928797	0.09999896686349677	-0.2825548087789038	0.2777036684308212	-0.009351608202955927	0.0	0.0
2019-11-22 02:10:05.000031	1574406605.000031	16971.0	4.0	40.0	10.0	2.0	0.0	64.0	0.0	2.0	31.0	0.0	0.0	130.0	2.91	2.0	355.0	19.0	11.0	22.0	2.0	10.0	5.0	31.0	0.0	1527.0	36.0	322.1639665099676	-9.472945149098065	3.415137251151167	35.0	21.94	51.0	0.0	95.0	0.0	11.5	3.8000000000000003	14.0	0.0	0.0				-0.2768483812086503	0.27181905859829025	-0.013688433251805507	0.0	0.0
2019-11-22 02:10:08.000060	1574406608.00006	16971.0	4.0	40.0	10.0	2.0	0.0	64.0	0.0	2.0	31.0	0.0	0.0	130.0	2.91	2.0	356.0	19.0	11.0	22.0	2.0	10.0	8.0	60.0	0.0	1527.0	36.300000000000004	321.9365573900365	-7.305728797149833	3.5447134801311257	35.0	21.900000000000002	51.0	0.0	95.0	0.0	10.0	3.5	14.0	0.0	0.0	-0.35783536739233385	0.46281789689405123	0.09999903044051363	-0.24182546774146943	0.2390676452885159	-0.030677420488428933	0.0	0.0
2019-11-22 02:10:11.000091	1574406611.000091	16971.0	4.0	40.0	10.0	2.0	0.0	64.0	0.0	2.0	31.0	0.0	0.0	130.0	2.91	2.0	357.0	19.0	11.0	22.0	2.0	10.0	11.0	91.0	0.0	1527.0	36.5	320.9745543072366	-5.239644066424853	3.600002688788037	35.0	21.94	51.0	0.0	95.0	0.0	8.4	3.6	14.0	0.0	0.0	-0.2890457604691906	0.3619517874573868	0.06666597790899706	-0.17057068252678165	0.2202280061175197	0.018145731835602058	0.0	0.0
2019-11-22 02:10:15.000021	1574406615.000021	16971.0	4.0	40.0	10.0	2.0	0.0	64.0	0.0	2.0	31.0	0.0	0.0	130.0	2.91	2.0	358.0	19.0	11.0	22.0	2.0	10.0	15.0	21.0	0.0	1527.0	36.800000000000004	320.8635985729445	-3.432169900187181	3.600002688788037	35.0	21.94	51.0	0.0	95.0	0.0	6.300000000000001	3.6	14.0	0.0	0.0	-0.42001431654145727	0.5493559211158928	0.07500131430544994	-0.19992210169202626	0.20520605894712549	-0.02413765992038129	0.0	0.0
2019-11-22 02:10:18.000066	1574406618.000066	16971.0	4.0	40.0	10.0	2.0	0.0	64.0	0.0	2.0	31.0	0.0	0.0	130.0	2.91	2.0	359.0	19.0	11.0	22.0	2.0	10.0	18.0	66.0	0.0	1527.0	36.7	320.4286317546214	-4.808507844440911	3.600002688788037	35.0	21.94	51.0	0.0	95.0	0.0	6.300000000000001	3.7	14.0	0.0	0.0	0.19594308546435144	-0.23677035190064827	-0.033332832661837966	-0.2619441418517884	0.1781408659711686	-0.02647826317136929	0.0	0.0
2019-11-22 02:10:21.000098	1574406621.000098	16971.0	4.0	40.0	10.0	2.0	0.0	64.0	0.0	2.0	31.0	0.0	0.0	130.0	2.91	2.0	360.0	19.0	11.0	22.0	2.0	10.0	21.0	98.0	0.0	1527.0	36.7	320.63902577323944	-2.5075556130827126	3.600002688788037	35.0	21.94	51.0	0.0	95.0	0.0	5.0	3.7	14.0	0.0	0.0				-0.2133806905200718	0.2208349236420892	-0.05251302136775166	0.0	0.0
2019-11-22 02:10:25.000030	1574406625.00003	16971.0	4.0	40.0	10.0	2.0	0.0	64.0	0.0	2.0	31.0	0.0	0.0	130.0	2.91	2.0	361.0	19.0	11.0	22.0	2.0	10.0	25.0	30.0	0.0	1527.0	36.800000000000004	319.93867116615036	-0.6874956581069819	3.638692632555738	35.0	21.94	51.0	0.0	95.0	0.0	3.0	3.7	14.0	0.0	0.0	-0.3002088097941652	0.37072700558158633	0.02500042469030873	-0.16090741273918258	0.21041586994181505	-0.044361765093507435	0.0	0.0
2019-11-22 02:10:28.000072	1574406628.000072	16971.0	4.0	40.0	10.0	2.0	0.0	64.0	0.0	2.0	31.0	0.0	0.0	130.0	2.91	2.0	362.0	19.0	11.0	22.0	2.0	10.0	28.0	72.0	0.0	1527.0	36.800000000000004	319.255828622661	1.9532728899511849	3.497009902055134	35.0	21.94	51.0	0.0	95.0	0.0	1.5	3.7	14.0	0.0	0.0				-0.2292959968913572	0.16416426552172675	-0.03497770340246345	0.0	0.0
2019-11-22 02:10:32.000008	1574406632.000008	16971.0	4.0	40.0	10.0	2.0	0.0	64.0	0.0	2.0	31.0	0.0	0.0	130.0	2.91	2.0	363.0	19.0	11.0	22.0	2.0	10.0	32.0	8.0	0.0	1527.0	36.7	318.82904396780515	3.8079075246476175	3.5421084892551127	35.0	21.94	51.0	0.0	95.0	0.0	0.6000000000000001	3.7	14.0	0.0	0.0	-1.5348299549728768	1.8284909079429812	-0.025000399357499706	-0.16967692845237425	0.17165845845291983	-0.06459964080809641	0.0	0.0
2019-11-22 02:10:35.000043	1574406635.000043	16971.0	4.0	40.0	10.0	2.0	0.0	64.0	0.0	2.0	31.0	0.0	0.0	130.0	2.91	2.0	364.0	19.0	11.0	22.0	2.0	10.0	35.0	43.0	0.0	1527.0	36.7	318.5043046711702	5.7774378223359335	3.6984972538713916	35.0	21.94	51.0	0.0	95.0	0.0	0.6000000000000001	3.8000000000000003	14.0	0.0	0.0				-0.20895103339933244	0.2600659393996316	-0.07902007849615321	0.0	0.0
2019-11-22 02:10:38.000084	1574406638.000084	16971.0	4.0	40.0	10.0	2.0	0.0	64.0	0.0	2.0	31.0	0.0	0.0	130.0	2.91	2.0	365.0	19.0	11.0	22.0	2.0	10.0	38.0	84.0	0.0	1527.0	36.7	318.7217043215671	4.691277637706237	3.626087404665736	35.0	21.94	51.0	0.0	95.0	0.0	2.6	3.5	14.0	0.0	0.0				-0.17100812944444396	0.15513138982496555	-0.06722701506750753	0.0	0.0
2019-11-22 02:10:42.000020	1574406642.00002	16971.0	4.0	40.0	10.0	2.0	0.0	64.0	0.0	2.0	31.0	0.0	0.0	130.0	2.91	2.0	366.0	19.0	11.0	22.0	2.0	10.0	42.0	20.0	0.0	1527.0	36.7	318.6596566598289	6.151573233364034	3.731961553716823	35.0	21.94	51.0	0.0	95.0	0.0	4.4	3.7	14.0	0.0	0.0				-0.13862738885656511	0.13086507653176488	-0.058461772151945826	0.0	0.0
2019-11-22 02:10:45.000056	1574406645.000056	16971.0	4.0	40.0	10.0	2.0	0.0	64.0	0.0	2.0	31.0	0.0	0.0	130.0	2.91	2.0	367.0	19.0	11.0	22.0	2.0	10.0	45.0	56.0	0.0	1527.0	36.6	320.21589442891644	7.872641574953133	3.7392106821458895	35.0	21.94	51.0	0.0	95.0	0.0	5.9	3.8000000000000003	14.0	0.0	0.0	-0.21782127672953105	0.24620216631753866	-0.033332933324740244	-0.37955052526748684	0.0995799005284966	-0.08765410532262351	0.0	0.0
2019-11-22 02:10:49.000008	1574406649.000008	16971.0	4.0	40.0	10.0	2.0	0.0	64.0	0.0	2.0	31.0	0.0	0.0	130.0	2.91	2.0	368.0	19.0	11.0	22.0	2.0	10.0	49.0	8.0	0.0	1527.0	36.300000000000004	320.6778094963138	9.660083121016447	3.6355532246042617	35.0	21.94	51.0	0.0	95.0	0.0	7.1000000000000005	3.9000000000000004	14.0	0.0	0.0	-0.40668997941894175	0.46767842391625225	-0.0750008985507844	-0.2729082850041057	0.2087950493174853	-0.13608708739857248	0.0	0.0
2019-11-22 02:10:52.000052	1574406652.000052	16971.0	4.0	40.0	10.0	2.0	0.0	64.0	0.0	2.0	31.0	0.0	0.0	130.0	2.91	2.0	369.0	19.0	11.0	22.0	2.0	10.0	52.0	52.0	0.0	1527.0	36.0	320.4999855246896	12.050452837005084	3.4157414086996836	35.0	21.94	51.0	0.0	95.0	0.0	7.1000000000000005	3.9000000000000004	14.0	0.0	0.0	-0.520034744487597	0.6421894272671649	-0.09999853772076585	-0.30964612173546185	0.3392140251720117	-0.12622648066388178	0.0	0.0
2019-11-22 02:10:56.000003	1574406656.000003	16971.0	4.0	40.0	10.0	2.0	0.0	64.0	0.0	2.0	31.0	0.0	0.0	130.0	2.91	2.0	370.0	19.0	11.0	22.0	2.0	10.0	56.0	3.0	0.0	1527.0	35.7	322.41732234721655	14.213001767391104	3.5917175168101743	35.0	21.94	51.0	0.0	95.0	0.0	8.700000000000001	3.8000000000000003	14.0	0.0	0.0	-0.3158199385242335	0.3900051440606503	-0.07500091643261056	-0.22850371990199808	0.21133348208317687	-0.13282021435590585	0.0	0.0
2019-11-22 02:10:59.000040	1574406659.00004	16971.0	4.0	40.0	10.0	2.0	0.0	64.0	0.0	2.0	31.0	0.0	0.0	130.0	2.91	2.0	371.0	19.0	11.0	22.0	2.0	10.0	59.0	40.0	0.0	1527.0	35.7	321.0299504051164	12.75640032305266	3.452992245017306	35.0	21.94	51.0	0.0	95.0	0.0	10.600000000000001	3.7	14.0	0.0	0.0				-0.17440845995990448	0.1899383375045369	-0.11239713982316027	0.0	0.0
2019-11-22 02:11:02.000080	1574406662.00008	16971.0	4.0	40.0	10.0	2.0	0.0	64.0	0.0	2.0	31.0	0.0	0.0	130.0	2.91	2.0	372.0	19.0	11.0	22.0	2.0	11.0	2.0	80.0	0.0	1527.0	35.6	323.27799221967985	15.355786959110446	3.7667051359200787	35.0	21.94	51.0	0.0	95.0	0.0	12.5	3.5	14.0	0.0	0.0	-0.0981475633755152	0.11906251508985873	-0.03333288829126144	-0.0886888218683562	0.2714915406998344	-0.10401748028112007	0.0	0.0
2019-11-22 02:11:06.000022	1574406666.000022	16971.0	4.0	40.0	10.0	2.0	0.0	64.0	0.0	2.0	31.0	0.0	0.0	130.0	2.91	2.0	373.0	19.0	11.0	22.0	2.0	11.0	6.0	22.0	0.0	1527.0	35.1	325.21014047629365	17.56967584096734	3.899997660740585	35.0	21.94	51.0	0.0	95.0	0.0	14.700000000000001	3.7	14.0	0.0	0.0	-0.2988234150009175	0.3892935548498466	-0.12500181796810533	-0.35465050496204653	0.32721439402912245	-0.1381946441448423	0.0	0.0
2019-11-22 02:11:09.000065	1574406669.000065	16971.0	4.0	40.0	10.0	2.0	0.0	64.0	0.0	2.0	31.0	0.0	0.0	130.0	2.91	2.0	374.0	19.0	11.0	22.0	2.0	11.0	9.0	65.0	0.0	1527.0	34.6	327.4113605652953	20.248352406989575	3.899997660740585	35.0	21.91	51.0	0.0	95.0	0.0	16.7	3.7	14.0	0.0	0.0	-0.33830093444594067	0.4637563371419778	-0.1666642692698846	-0.022003221357315472	0.47966685904595024	-0.11439214388625434	0.0	0.0
2019-11-22 02:11:13.000011	1574406673.000011	16971.0	4.0	40.0	10.0	2.0	0.0	64.0	0.0	2.0	31.0	0.0	0.0	130.0	2.91	2.0	375.0	19.0	11.0	22.0	2.0	11.0	13.0	11.0	0.0	1527.0	34.2	331.3658577105683	22.52063098016487	3.9918477305535114	35.0	21.91	51.0	0.0	95.0	0.0	16.7	4.0	14.0	0.0	0.0	-0.1921048641498786	0.2858821972686849	-0.10000135304374307	-0.16750559148366306	0.3643116145301191	-0.08057868415509208	0.0	0.0
2019-11-22 02:11:16.000063	1574406676.000063	16971.0	4.0	40.0	10.0	2.0	0.0	64.0	0.0	2.0	31.0	0.0	0.0	130.0	2.91	2.0	376.0	19.0	11.0	22.0	2.0	11.0	16.0	63.0	0.0	1527.0	34.2	328.52226525824125	20.994802822193172	3.922490460202874	35.0	21.94	51.0	0.0	95.0	0.0	19.1	4.0	14.0	0.0	0.0				-0.13302101943091926	0.36459049524047266	-0.08251169111020501	0.0	0.0
2019-11-22 02:11:20.000015	1574406680.000015	16971.0	4.0	40.0	10.0	2.0	0.0	64.0	0.0	2.0	31.0	0.0	0.0	130.0	2.91	2.0	377.0	19.0	11.0	22.0	2.0	11.0	20.0	15.0	0.0	1527.0	33.6	333.1777998440759	23.011108517822237	4.0777751224362575	35.0	21.91	51.0	0.0	95.0	0.0	21.1	4.0	14.0	0.0	0.0	-0.2151462376481439	0.3388854732075201	-0.15000179710157058	-0.3980174115672126	0.4117008842042805	-0.15610099946749129	0.0	0.0
2019-11-22 02:11:23.000072	1574406683.000072	16971.0	4.0	40.0	10.0	2.0	0.0	64.0	0.0	2.0	31.0	0.0	0.0	130.0	2.91	2.0	378.0	19.0	11.0	22.0	2.0	11.0	23.0	72.0	0.0	1527.0	33.0	339.18669097256867	24.372989521625374	4.194896560999215	35.0	21.91	51.0	0.0	95.0	0.0	23.400000000000002	4.1000000000000005	14.0	0.0	0.0	-0.2267380318842461	0.42092221057808826	-0.19999620126945994	-0.015989173779475646	0.49170279876913914	-0.1652534538351474	0.0	0.0
2019-11-22 02:11:27.000037	1574406687.000037	16971.0	4.0	40.0	10.0	2.0	0.0	64.0	0.0	2.0	31.0	0.0	0.0	130.0	2.91	2.0	379.0	19.0	11.0	22.0	2.0	11.0	27.0	37.0	0.0	1527.0	32.300000000000004	342.27795838484576	25.018956009990596	4.045264416703313	35.0	21.91	51.0	0.0	95.0	0.0	24.6	4.4	14.0	0.0	0.0	-0.1517633748605095	0.3645880914840104	-0.17500153334292076	-0.068926332192763	0.3140300615691257	0.0005302464936215306	0.0	0.0
2019-11-22 02:11:31.000008	1574406691.000008	16971.0	4.0	40.0	10.0	2.0	0.0	64.0	0.0	2.0	31.0	0.0	0.0	130.0	2.91	2.0	380.0	19.0	11.0	22.0	2.0	11.0	31.0	8.0	0.0	1527.0	31.3	343.6168238646264	24.733527129082873	3.825077951402857	35.0	21.91	51.0	0.0	95.0	0.0	0.0	4.2	14.0	0.0	0.0	-0.1779344417167586	0.5109581159267823	-0.2500018030535093	-0.1038720926699721	0.3774301764082848	-0.24125930096220494	0.0	0.0
2019-11-22 02:11:34.000090	1574406694.00009	16971.0	4.0	40.0	10.0	2.0	0.0	64.0	0.0	2.0	31.0	0.0	0.0	130.0	2.91	2.0	381.0	19.0	11.0	22.0	2.0	11.0	34.0	90.0	0.0	1527.0	30.6	341.96203634641523	24.13928212545286	3.526200327792075	35.0	21.94	51.0	0.0	95.0	0.0	0.4	4.1000000000000005	14.0	0.0	0.0	-0.14091058024742398	0.47540144017866104	-0.23332697302883848	-0.06651924786530045	0.30626645643225087	-0.22088242874404224	0.0	0.0
2019-11-22 02:11:38.000082	1574406698.000082	16971.0	4.0	40.0	10.0	2.0	0.0	64.0	0.0	2.0	31.0	0.0	0.0	130.0	2.91	2.0	382.0	19.0	11.0	22.0	2.0	11.0	38.0	82.0	0.0	1527.0	29.6	340.7140491143763	24.27924786439667	3.4103749542723953	35.0	21.88	51.0	0.0	95.0	0.0	25.1	4.1000000000000005	14.0	0.0	0.0	-0.15484603773588923	0.5291892767626447	-0.2500004917392866	-0.06302935534440546	0.2986725753864837	-0.2467225021696925	0.0	0.0
2019-11-22 02:11:42.000066	1574406702.000066	16971.0	4.0	40.0	10.0	2.0	0.0	64.0	0.0	2.0	31.0	0.0	0.0	130.0	2.91	2.0	383.0	19.0	11.0	22.0	2.0	11.0	42.0	66.0	0.0	1527.0	28.6	337.88873164114125	24.203191259642523	3.0126951162750415	35.0	21.88	51.0	0.0	95.0	0.0	25.1	3.8000000000000003	14.0	0.0	0.0	-0.17322050017494442	0.5234639210021405	-0.250000998381787	-0.06682694659638166	0.3681038684153534	-0.2931308603102998	0.0	0.0
2019-11-22 02:11:46.000067	1574406706.000067	16971.0	4.0	40.0	10.0	2.0	0.0	64.0	0.0	2.0	31.0	0.0	0.0	130.0	2.91	2.0	384.0	19.0	11.0	22.0	2.0	11.0	46.0	67.0	0.0	1526.0	27.6	340.4866282427938	24.29595429565406	3.3838163674540236	35.0	21.88	51.0	0.0	95.0	0.0	24.700000000000003	3.5	14.0	0.0	0.0	-0.1857257919036229	0.5273969717507254	-0.24999994039536944	0.06870319141808594	0.3628894093013677	-0.2951408953463994	0.0	0.0
2019-11-22 02:11:50.000091	1574406710.000091	16971.0	4.0	40.0	10.0	2.0	0.0	64.0	0.0	2.0	31.0	0.0	0.0	130.0	2.91	2.0	385.0	19.0	11.0	22.0	2.0	11.0	50.0	91.0	0.0	1526.0	26.6	337.61232893067944	24.33754607464924	3.000001285727039	35.0	21.88	51.0	0.0	95.0	0.0	24.8	3.4000000000000004	14.0	0.0	0.0	-0.18399835033655174	0.5224916355450657	-0.24999849499177967	-0.1793626897320791	0.4070385654883776	-0.39126670154414844	0.0	0.0
2019-11-22 02:11:55.000046	1574406715.000046	16971.0	4.0	40.0	10.0	2.0	0.0	64.0	0.0	2.0	31.0	0.0	0.0	130.0	2.91	2.0	386.0	19.0	11.0	22.0	2.0	11.0	55.0	46.0	0.0	1526.0	25.3	329.9850680233727	25.51733050066338	2.7000005841965398	35.0	21.88	51.0	0.0	95.0	0.0	24.700000000000003	3.0	14.0	0.0	0.0	-0.23253943037358057	0.5297396085656881	-0.26000234319891297	-0.24809857561904913	0.3476045903725282	-0.40097898389784203	0.0	0.0
2019-11-22 02:12:00.000003	1574406720.000003	16971.0	4.0	40.0	10.0	2.0	0.0	64.0	0.0	2.0	31.0	0.0	0.0	130.0	2.91	2.0	387.0	19.0	11.0	22.0	2.0	12.0	0.0	3.0	0.0	1526.0	24.200000000000003	328.5017904609349	25.19449335263661	2.6236211506312	35.0	21.88	51.0	0.0	95.0	0.0	0.8	3.0	14.0	0.0	0.0	-0.20670121268942634	0.4056739715249225	-0.2200018882913534	-0.2899187829181459	0.4139996768312669	-0.3711244628084594	0.0	0.0
2019-11-22 02:12:04.000061	1574406724.000061	16971.0	4.0	40.0	10.0	2.0	0.0	64.0	0.0	2.0	31.0	0.0	0.0	130.0	2.91	2.0	388.0	19.0	11.0	22.0	2.0	12.0	4.0	61.0	0.0	1526.0	23.0	327.251225539861	25.269732268950406	2.9394890194681706	35.0	21.88	51.0	0.0	95.0	0.0	0.5	2.7	14.0	0.0	0.0	-0.31637639242328525	0.5435890678614826	-0.29999565488433094	-0.5300997695427823	0.26016271213578845	-0.4111260117589739	0.0	0.0
2019-11-22 02:12:09.000015	1574406729.000015	16971.0	4.0	40.0	10.0	2.0	0.0	64.0	0.0	2.0	31.0	0.0	0.0	130.0	2.91	2.0	389.0	19.0	11.0	22.0	2.0	12.0	9.0	15.0	0.0	1526.0	22.0	325.84854979203163	25.36954130542682	3.069531935964097	35.0	21.88	51.0	0.0	95.0	0.0	0.1	2.6	14.0	0.0	0.0	-0.22562108596347308	0.36247543285399986	-0.2000018406083697	-0.4363596742987549	0.26088888480481254	-0.43106522062349895	0.0	0.0
2019-11-22 02:12:13.000070	1574406733.00007	16971.0	4.0	40.0	10.0	2.0	0.0	64.0	0.0	2.0	31.0	0.0	0.0	130.0	2.91	2.0	390.0	19.0	11.0	22.0	2.0	12.0	13.0	70.0	0.0	1526.0	20.700000000000003	323.80930299661895	25.25092890549491	2.801844917908313	35.0	21.88	51.0	0.0	95.0	0.0	0.30000000000000004	3.0	14.0	0.0	0.0	-0.3737201012148528	0.5774623039653485	-0.32499552524290426	-0.26165281827851566	0.338201787279917	-0.3812602179189168	0.0	0.0
2019-11-22 02:12:18.000024	1574406738.000024	16971.0	4.0	40.0	10.0	2.0	0.0	64.0	0.0	2.0	31.0	0.0	0.0	130.0	2.91	2.0	391.0	19.0	11.0	22.0	2.0	12.0	18.0	24.0	0.0	1526.0	19.5	323.41162818533627	25.255800590703547	2.7000005841965398	35.0	21.88	51.0	0.0	95.0	0.0	0.4	3.1	14.0	0.0	0.0	-0.2878111443849174	0.4154971170305985	-0.24000220873004421	-0.12758309810371782	0.41395449667427375	-0.05672061143363843	0.0	0.0
2019-11-22 02:12:22.000080	1574406742.00008	16971.0	4.0	40.0	10.0	2.0	0.0	64.0	0.0	2.0	31.0	0.0	0.0	130.0	2.91	2.0	392.0	19.0	11.0	22.0	2.0	12.0	22.0	80.0	0.0	1526.0	18.2	323.3755244653175	25.299982768032734	3.135720873237448	35.0	21.88	51.0	0.0	95.0	0.0	0.2	2.7	14.0	0.0	0.0	-0.41275009597626505	0.5537467353705527	-0.3249954477590191	-0.2520247452638345	0.39602747846136616	-0.36804858928982676	0.0	0.0
2019-11-22 02:12:27.000029	1574406747.000029	16971.0	4.0	40.0	10.0	2.0	0.0	64.0	0.0	2.0	31.0	0.0	0.0	130.0	2.91	2.0	393.0	19.0	11.0	22.0	2.0	12.0	27.0	29.0	0.0	1526.0	17.0	322.8416848382556	25.208313681785068	3.3541578882537393	35.0	21.88	51.0	0.0	95.0	0.0	0.30000000000000004	2.7	14.0	0.0	0.0	-0.3021453183787787	0.40832596277736194	-0.24000244906063536	-0.2336273881973699	0.34479096896939565	-0.3513964018046013	0.0	0.0
2019-11-22 02:12:31.000093	1574406751.000093	16971.0	4.0	40.0	10.0	2.0	0.0	64.0	0.0	2.0	31.0	0.0	0.0	130.0	2.91	2.0	394.0	19.0	11.0	22.0	2.0	12.0	31.0	93.0	0.0	1526.0	15.8	322.5547147736885	25.04906295558319	2.688744966308183	35.0	21.88	51.0	0.0	95.0	0.0	0.30000000000000004	3.4000000000000004	14.0	0.0	0.0	-0.37945106799940975	0.5090726620924289	-0.2999952078631097	-0.41666753077400775	0.5036169449106808	-0.6384247344813042	0.0	0.0
2019-11-22 02:12:36.000052	1574406756.000052	16971.0	4.0	40.0	10.0	2.0	0.0	64.0	0.0	2.0	31.0	0.0	0.0	130.0	2.91	2.0	395.0	19.0	11.0	22.0	2.0	12.0	36.0	52.0	0.0	1526.0	14.600000000000001	323.44848255646104	25.06484651071386	2.099999181135542	35.0	21.88	51.0	0.0	95.0	0.0	0.1	3.3000000000000003	14.0	0.0	0.0	-0.3133862233321012	0.40532816489072354	-0.24000196839993296	-0.6250898961881586	0.5516993690857671	-0.6404017706360936	0.0	0.0
2019-11-22 02:12:41.000006	1574406761.000006	16971.0	4.0	40.0	10.0	2.0	0.0	64.0	0.0	2.0	31.0	0.0	0.0	130.0	2.91	2.0	396.0	19.0	11.0	22.0	2.0	12.0	41.0	6.0	0.0	1526.0	13.5	324.85084393330527	25.183081075053956	2.099999181135542	35.0	21.88	51.0	0.0	95.0	0.0	0.0	2.1	14.0	0.0	0.0	-0.2854430051915124	0.3759210135953614	-0.22000202466920696	-0.163226532437333	0.5755477938623201	-0.4871230194608961	0.0	0.0
2019-11-22 02:12:45.000065	1574406765.000065	16971.0	4.0	40.0	10.0	2.0	0.0	64.0	0.0	2.0	31.0	0.0	0.0	130.0	2.91	2.0	397.0	19.0	11.0	22.0	2.0	12.0	45.0	65.0	0.0	1526.0	12.0	325.122859765354	25.05468544148358	1.986673228654072	35.0	21.88	51.0	0.0	95.0	0.0	0.2	2.1	14.0	0.0	0.0	-0.4594747410094112	0.6511056789382452	-0.37499445684997446	-0.691395307522059	0.3990386541957685	-0.5089112704530204	0.0	0.0
2019-11-22 02:12:50.000024	1574406770.000024	16971.0	4.0	40.0	10.0	2.0	0.0	64.0	0.0	2.0	31.0	0.0	0.0	130.0	2.91	2.0	398.0	19.0	11.0	22.0	2.0	12.0	50.0	24.0	0.0	1526.0	10.3	325.1318398242843	24.94808565438897	1.6000018316366778	35.0	21.900000000000002	51.0	0.0	95.0	0.0	0.1	2.1	14.0	0.0	0.0	-0.41538351887400127	0.5952168967625375	-0.34000278856657173	-0.4892905751018264	0.435769707310616	-0.47111940663375784	0.0	0.0
2019-11-22 02:12:54.000084	1574406774.000084	16971.0	4.0	40.0	10.0	2.0	0.0	64.0	0.0	2.0	31.0	0.0	0.0	130.0	2.91	2.0	399.0	19.0	11.0	22.0	2.0	12.0	54.0	84.0	0.0	1526.0	8.8	323.75169486575606	25.869289624166385	1.6524369119897457	35.0	21.94	51.0	0.0	95.0	0.0	25.5	1.6	14.0	0.0	0.0	-0.4612653150182055	0.6636738113039609	-0.37499438979674343	-0.16637836825741542	0.34199194304768993	-0.36191262684032666	0.0	0.0
2019-11-22 02:12:59.000048	1574406779.000048	16971.0	4.0	40.0	10.0	2.0	0.0	64.0	0.0	2.0	31.0	0.0	0.0	130.0	2.91	2.0	400.0	19.0	11.0	22.0	2.0	12.0	59.0	48.0	0.0	1526.0	5.2	342.6231464987055	15.158909397412833	5.399931662280249	35.0	21.92	51.0	0.0	95.0	0.0	1.1	1.6	14.0	0.0	0.0	-0.8241910605322452	1.216867571839756	-0.7200051842109116	-0.4183238208992056	0.24899123792455832	-0.39987316027096065	0.0	0.0
2019-11-22 02:13:04.000007	1574406784.000007	16971.0	4.0	40.0	10.0	2.0	0.0	64.0	0.0	2.0	31.0	0.0	0.0	130.0	2.91	2.0	401.0	19.0	11.0	22.0	2.0	13.0	4.0	7.0	0.0	1526.0	4.2	348.0441682664683	12.98788679880267	5.201907037053173	35.0	21.94	51.0	0.0	95.0	0.0	18.2	2.1	14.0	0.0	0.0	-0.2807744105205867	0.5606935416427765	-0.20000164033327758	-0.22557317996588672	0.3772177214084406	-0.2897318262385094	0.0	0.0
2019-11-22 02:13:08.000084	1574406788.000084	16971.0	4.0	40.0	10.0	2.0	0.0	64.0	0.0	2.0	31.0	0.0	0.0	130.0	2.91	2.0	402.0	19.0	11.0	22.0	2.0	13.0	8.0	84.0	0.0	1526.0	3.3000000000000003	357.9107386467441	7.4066409982379735	4.51943250050785	35.0	21.94	51.0	0.0	95.0	0.0	15.4	5.6000000000000005	14.0	0.0	0.0	-0.24286817755961346	0.8044182133793591	-0.2249956683158358	-0.02816913104604382	0.34843859109344644	-0.19457144778441895	0.0	0.0
2019-11-22 02:13:13.000068	1574406793.000068	16971.0	4.0	40.0	10.0	2.0	0.0	64.0	0.0	2.0	31.0	0.0	0.0	130.0	2.91	2.0	403.0	19.0	11.0	22.0	2.0	13.0	13.0	68.0	0.0	1526.0	2.5	350.4235283490952	1.401429511852827	3.9523666175846177	35.0	21.94	51.0	0.0	95.0	0.0	12.600000000000001	5.2	14.0	0.0	0.0	-0.13132029264844333	0.7226088951402629	-0.16000051117106673	-0.024349432084346354	0.23690164400923183	-0.2236933531039602	0.0	0.0
2019-11-22 02:13:18.000058	1574406798.000058	16971.0	4.0	40.0	10.0	2.0	0.0	64.0	0.0	2.0	31.0	0.0	0.0	130.0	2.91	2.0	404.0	19.0	11.0	22.0	2.0	13.0	18.0	58.0	0.0	1526.0	1.8	346.5114464380082	-1.6952432357061469	3.8606610076064047	35.0	21.94	51.0	0.0	95.0	0.0	6.5	4.5	14.0	0.0	0.0	-0.008727274925164308	1.250069740298753	-0.14000028038081053	-0.06675068549835989	0.13728890839460925	-0.18008359619164552	0.0	0.0
2019-11-22 02:13:23.000032	1574406803.000032	16971.0	4.0	40.0	10.0	2.0	0.0	64.0	0.0	2.0	31.0	0.0	0.0	130.0	2.91	2.0	405.0	19.0	11.0	22.0	2.0	13.0	23.0	32.0	0.0	1526.0	1.6	347.0034687367866	-2.8181506466279314	3.899997660740585	35.0	21.94	51.0	0.0	95.0	0.0	0.30000000000000004	3.8000000000000003	14.0	0.0	0.0	1.6794946678788172	-7.452505580943021	-0.040000207902081544	-0.29047991906062326	0.22612956881977697	-0.021067385407672563	0.0	0.0
2019-11-22 02:13:28.000010	1574406808.00001	16971.0	4.0	40.0	10.0	2.0	0.0	64.0	0.0	2.0	31.0	0.0	0.0	130.0	2.91	2.0	406.0	19.0	11.0	22.0	2.0	13.0	28.0	10.0	0.0	1526.0	1.6	346.4711053778989	-3.44454846499725	4.27105132543088	35.0	21.94	51.0	0.0	95.0	0.0	2.6	3.9000000000000004	14.0	0.0	0.0				0.12596271249340746	0.1981926757546439	0.05938062258445726	0.0	0.0
2019-11-22 02:13:32.000099	1574406812.000099	16971.0	4.0	40.0	10.0	2.0	0.0	64.0	0.0	2.0	31.0	0.0	0.0	130.0	2.91	2.0	407.0	19.0	11.0	22.0	2.0	13.0	32.0	99.0	0.0	1526.0	1.5	338.0077111409007	-4.471413949971045	5.050050471254958	35.0	21.94	51.0	0.0	95.0	0.0	3.1	4.0	14.0	0.0	0.0	0.09391044796485119	-0.4534764006848687	-0.024999444199044353	0.06079394628982309	0.14450854367460772	-0.07780345043475963	0.0	0.0
2019-11-22 02:13:37.000086	1574406817.000086	16971.0	4.0	40.0	10.0	2.0	0.0	64.0	0.0	2.0	31.0	0.0	0.0	130.0	2.91	2.0	408.0	19.0	11.0	22.0	2.0	13.0	37.0	86.0	0.0	1526.0	1.5	332.21378213236676	-4.809100560401025	4.7045495731296025	35.0	21.96	51.0	0.0	95.0	0.0	4.5	5.4	14.0	0.0	0.0				-0.12860509338262716	0.0379979194830671	-0.10106872944192033	0.0	0.0
2019-11-22 02:13:42.000085	1574406822.000085	16971.0	4.0	40.0	10.0	2.0	0.0	64.0	0.0	2.0	31.0	0.0	0.0	130.0	2.91	2.0	409.0	19.0	11.0	22.0	2.0	13.0	42.0	85.0	0.0	1526.0	1.3	333.2660400490536	-5.686196406990472	5.10478924696625	35.0	21.98	51.0	0.0	95.0	0.0	4.7	4.7	14.0	0.0	0.0	0.2230919901470774	-0.445504409877583	-0.04000000762939598	-0.15371114403276745	-0.02456769360427672	-0.03906805128367952	0.0	0.0
2019-11-22 02:13:47.000067	1574406827.000067	16971.0	4.0	40.0	10.0	2.0	0.0	64.0	0.0	2.0	31.0	0.0	0.0	130.0	2.91	2.0	410.0	19.0	11.0	22.0	2.0	13.0	47.0	67.0	0.0	1526.0	1.1	322.6690567723174	-10.149821715959677	4.457090347938293	35.0	22.0	51.0	0.0	95.0	0.0	7.5	5.2	14.0	0.0	0.0	0.15144430106551582	-0.2686606871955498	-0.04000014495902141	-0.1252522101081088	-0.000552581771083839	-0.00431028031808019	0.0	0.0
2019-11-22 02:13:52.000050	1574406832.00005	16971.0	4.0	40.0	10.0	2.0	0.0	64.0	0.0	2.0	31.0	0.0	0.0	130.0	2.91	2.0	411.0	19.0	11.0	22.0	2.0	13.0	52.0	50.0	0.0	1526.0	0.8	319.6784383056989	-10.907254980930347	3.513242830845534	35.0	22.0	51.0	0.0	95.0	0.0	9.1	4.2	14.0	0.0	0.0	0.17777564978775906	-0.3399089478339441	-0.06000020313331712	-0.18105419820264457	-0.03145642604676936	-0.055442497901534216	0.0	0.0
2019-11-22 02:13:57.000027	1574406837.000027	16971.0	4.0	40.0	10.0	2.0	0.0	64.0	0.0	2.0	31.0	0.0	0.0	130.0	2.91	2.0	412.0	19.0	11.0	22.0	2.0	13.0	57.0	27.0	0.0	1526.0	0.8	318.50782032776567	-10.863122096578424	3.377658863403512	35.0	22.0	51.0	0.0	95.0	0.0	10.5	4.6000000000000005	14.0	0.0	0.0				-0.16581821420009127	-0.09051439756657684	-0.04200551954984389	0.0	0.0
2019-11-22 02:14:02.000011	1574406842.000011	16971.0	4.0	40.0	10.0	2.0	0.0	64.0	0.0	2.0	31.0	0.0	0.0	130.0	2.91	2.0	413.0	19.0	11.0	22.0	2.0	14.0	2.0	11.0	0.0	1526.0	0.8	317.5497505132831	-10.530733784320196	3.711575845076675	35.0	22.0	51.0	0.0	95.0	0.0	11.4	3.2	14.0	0.0	0.0				0.14858819075096685	0.03678328701693682	0.024628019928202485	0.0	0.0
2019-11-22 02:14:06.000089	1574406846.000089	16971.0	4.0	40.0	10.0	2.0	0.0	64.0	0.0	2.0	31.0	0.0	0.0	130.0	2.91	2.0	414.0	19.0	11.0	22.0	2.0	14.0	6.0	89.0	0.0	1526.0	0.5	314.4602130453596	-10.859524074553942	4.661239092641127	35.0	22.0	51.0	0.0	95.0	0.0	10.9	3.5	14.0	0.0	0.0	0.26538055925154774	-0.2956676356804383	-0.07499853822457794	0.0677689516531792	-0.06874258280777973	0.012158392194061101	0.0	0.0
2019-11-22 02:14:11.000067	1574406851.000067	16971.0	4.0	40.0	10.0	2.0	0.0	64.0	0.0	2.0	31.0	0.0	0.0	130.0	2.91	2.0	415.0	19.0	11.0	22.0	2.0	14.0	11.0	67.0	0.0	1526.0	0.5	310.81577122577903	-6.700343716106585	5.482157699923074	35.0	22.0	51.0	0.0	95.0	0.0	10.5	4.1000000000000005	14.0	0.0	0.0				0.1172200225396568	0.03250613243153275	-0.022289407128634108	0.0	0.0
2019-11-22 02:14:16.000053	1574406856.000053	16971.0	4.0	40.0	10.0	2.0	0.0	64.0	0.0	2.0	31.0	0.0	0.0	130.0	2.91	2.0	416.0	19.0	11.0	22.0	2.0	14.0	16.0	53.0	0.0	1526.0	0.2	307.26522364058104	1.0221165125811522	6.198233605814054	35.0	22.0	51.0	0.0	95.0	0.0	11.700000000000001	5.4	14.0	0.0	0.0	0.2204395040620697	-0.1998823364769252	-0.060000168800828896	-0.003132050535415931	-0.14881281758939646	0.0738846099032039	0.0	0.0
2019-11-22 02:14:21.000044	1574406861.000044	16971.0	4.0	40.0	10.0	2.0	0.0	64.0	0.0	2.0	31.0	0.0	0.0	130.0	2.91	2.0	417.0	19.0	11.0	22.0	2.0	14.0	21.0	44.0	0.0	1526.0	0.0	302.4474104499242	-0.8800674482364274	7.726924061993353	35.0	22.0	51.0	0.0	95.0	0.0	1.5	5.9	14.0	0.0	0.0	-1.2053286842799504	0.9549892670689255	-0.04000007057202393	0.04148475189130546	0.12393903054676289	-0.10203985529020217	0.0	0.0
2019-11-22 02:14:26.000025	1574406866.000025	16971.0	4.0	40.0	10.0	2.0	0.0	64.0	0.0	2.0	31.0	0.0	0.0	130.0	2.91	2.0	418.0	19.0	11.0	22.0	2.0	14.0	26.0	25.0	0.0	1526.0	1.0	292.8532040292354	0.7924276746207242	6.021760123494493	35.0	22.02	51.0	0.0	95.0	0.0	0.9	8.0	14.0	0.0	0.0	-11.529155709003675	5.400651172877832	0.20000076294236352	0.03684656838969358	-0.04867560121889678	-0.034117682275948455	0.0	0.0
2019-11-22 02:14:31.000009	1574406871.000009	16971.0	4.0	40.0	10.0	2.0	0.0	64.0	0.0	2.0	31.0	0.0	0.0	130.0	2.91	2.0	419.0	19.0	11.0	22.0	2.0	14.0	31.0	9.0	0.0	1526.0	1.6	288.1520383667831	1.850456454462551	6.1730935051814395	35.0	22.02	51.0	0.0	95.0	0.0	0.2	5.7	14.0	0.0	0.0	-29.83155299427763	17.084691488480544	0.12000038337830003	-0.04608613099709512	-0.08940478031170244	-0.10554076836528534	0.0	0.0
2019-11-22 02:14:35.000089	1574406875.000089	16971.0	4.0	40.0	10.0	2.0	0.0	64.0	0.0	2.0	31.0	0.0	0.0	130.0	2.91	2.0	420.0	19.0	11.0	22.0	2.0	14.0	35.0	89.0	0.0	1526.0	1.5	286.30229396062055	1.8023871057342393	6.4385443632634125	35.0	22.02	51.0	0.0	95.0	0.0	0.9	6.2	14.0	0.0	0.0	-1.4744653894147266	0.5987183085050155	-0.024999500821067413	0.08416464568885593	-0.0012850293587437882	-0.007187566738229949	0.0	0.0
2019-11-22 02:14:40.000076	1574406880.000076	16971.0	4.0	40.0	10.0	2.0	0.0	64.0	0.0	2.0	31.0	0.0	0.0	130.0	2.91	2.0	421.0	19.0	11.0	22.0	2.0	14.0	40.0	76.0	0.0	1527.0	0.4	285.55825784181735	1.8283477490019469	6.114937899341873	35.0	22.06	51.0	0.0	95.0	0.0	2.2	6.300000000000001	14.0	0.0	0.0	-5.510595237670293	1.6522095076778398	-0.22000056648400262	-0.041094546498828086	-0.0020756973330156407	0.10714910045650111	0.0	0.0
2019-11-22 02:14:45.000049	1574406885.000049	16971.0	4.0	40.0	10.0	2.0	0.0	64.0	0.0	2.0	31.0	0.0	0.0	130.0	2.91	2.0	422.0	19.0	11.0	22.0	2.0	14.0	45.0	49.0	0.0	1527.0	0.8	284.40037731415504	2.599602358303493	5.050472569787978	35.0	22.06	51.0	0.0	95.0	0.0	1.7000000000000002	6.6000000000000005	14.0	0.0	0.0	2.603792397023348	-0.7564716206896556	0.0800004310631137	0.1616366432437914	-0.028246005396035757	0.09659067625835535	0.0	0.0
2019-11-22 02:14:50.000018	1574406890.000018	16971.0	4.0	40.0	10.0	2.0	0.0	64.0	0.0	2.0	31.0	0.0	0.0	130.0	2.91	2.0	423.0	19.0	11.0	22.0	2.0	14.0	50.0	18.0	0.0	1527.0	0.0	280.29358069413627	2.770999883403292	5.423314661863798	35.0	22.04	51.0	0.0	95.0	0.0	1.9000000000000001	6.0	14.0	0.0	0.0	-4.679082452995202	1.2712785658804002	-0.16000099945692678	0.09144645777130977	-0.08067605401124615	0.05293316229222047	0.0	0.0
2019-11-22 02:14:54.000053	1574406894.000053	16971.0	4.0	40.0	10.0	2.0	0.0	64.0	0.0	2.0	31.0	0.0	0.0	130.0	2.91	2.0	424.0	19.0	11.0	22.0	2.0	14.0	54.0	53.0	0.0	1527.0	2.1	268.9217096948404	1.5414169328695664	7.7017618283184035	35.0	22.06	51.0	0.0	95.0	0.0	3.4000000000000004	4.3	14.0	0.0	0.0	8.849779135048578	-2.140986896663421	0.5249954000518436	0.006298753751259836	-0.0007980525218754905	-0.014989623522734596	0.0	0.0
2019-11-22 02:14:58.000099	1574406898.000099	16971.0	4.0	40.0	10.0	2.0	0.0	64.0	0.0	2.0	31.0	0.0	0.0	130.0	2.91	2.0	425.0	19.0	11.0	22.0	2.0	14.0	58.0	99.0	0.0	1527.0	1.3	257.1451858384477	0.7666443920625827	4.490773163796924	35.0	22.06	51.0	0.0	95.0	0.0	1.7000000000000002	8.1	14.0	0.0	0.0	-6.765219446271665	0.42444611610112853	-0.1999976992871784	0.02996955916949891	-0.009939181840249311	-0.06595481928966498	0.0	0.0
2019-11-22 02:15:03.000035	1574406903.000035	16971.0	4.0	40.0	10.0	2.0	0.0	64.0	0.0	2.0	31.0	0.0	0.0	130.0	2.91	2.0	426.0	19.0	11.0	22.0	2.0	15.0	3.0	35.0	0.0	1527.0	0.8	249.94999012089139	0.13283791042321313	2.071621207009589	35.0	22.06	51.0	0.0	95.0	0.0	1.3	7.6000000000000005	14.0	0.0	0.0	-4.361505117477877	-0.6292795415730315	-0.10000127793991508	0.09360246252054794	-0.08746031031785367	-0.07339123332656394	0.0	0.0
2019-11-22 02:15:07.000073	1574406907.000073	16971.0	4.0	40.0	10.0	2.0	0.0	64.0	0.0	2.0	31.0	0.0	0.0	130.0	2.91	2.0	427.0	19.0	11.0	22.0	2.0	15.0	7.0	73.0	0.0	1527.0	0.8	245.49981014206486	0.0	3.4000003112417208	35.0	22.06	51.0	0.0	95.0	0.0	0.2	1.4000000000000001	14.0	0.0	0.0				-0.006701297049422489	-0.16476705896597688	-0.08530479996786641	0.0	0.0
2019-11-22 02:15:12.000009	1574406912.000009	16971.0	4.0	40.0	10.0	2.0	0.0	64.0	0.0	2.0	31.0	0.0	0.0	130.0	2.91	2.0	428.0	19.0	11.0	22.0	2.0	15.0	12.0	9.0	0.0	1527.0	0.1	245.49981014206486	0.0	3.4000003112417208	35.0	22.1	51.0	0.0	95.0	0.0	0.0	3.5	14.0	0.0	0.0				-0.16045901604328497	-0.17785499570689633	0.01888133132278303	0.0	0.0
2019-11-22 02:15:16.000046	1574406916.000046	16971.0	4.0	40.0	10.0	2.0	0.0	64.0	0.0	2.0	31.0	0.0	0.0	130.0	2.91	2.0	429.0	19.0	11.0	22.0	2.0	15.0	16.0	46.0	0.0	1527.0	2.2	245.49981014206486	0.0	3.4000003112417208	35.0	22.06	51.0	0.0	95.0	0.0	0.0	3.5	14.0	0.0	0.0				-0.006333803371841369	-0.1418994693047874	0.08093468691399602	0.0	0.0
2019-11-22 02:15:20.000081	1574406920.000081	16971.0	4.0	40.0	10.0	2.0	0.0	64.0	0.0	2.0	31.0	0.0	0.0	130.0	2.91	2.0	430.0	19.0	11.0	22.0	2.0	15.0	20.0	81.0	0.0	1527.0	0.8	245.49981014206486	0.0	3.4000003112417208	35.0	22.12	51.0	0.0	95.0	0.0	0.0	3.5	14.0	0.0	0.0				-0.1925215930106046	-0.05594608354111341	-0.10031685781098754	0.0	0.0
2019-11-22 02:15:25.000028	1574406925.000028	16971.0	4.0	40.0	10.0	2.0	0.0	64.0	0.0	2.0	31.0	0.0	0.0	130.0	2.91	2.0	431.0	19.0	11.0	22.0	2.0	15.0	25.0	28.0	0.0	1527.0	0.0	245.49981014206486	0.0	3.4000003112417208	35.0	22.12	51.0	0.0	95.0	0.0	0.0	3.5	14.0	0.0	0.0				-0.36554285249482066	-0.2694114983017824	-0.12206910982201213	0.0	0.0
2019-11-22 02:15:29.000059	1574406929.000059	16971.0	4.0	40.0	10.0	2.0	0.0	64.0	0.0	2.0	31.0	0.0	0.0	130.0	2.91	2.0	432.0	19.0	11.0	22.0	2.0	15.0	29.0	59.0	0.0	1527.0	0.1	245.49981014206486	0.0	3.4000003112417208	35.0	22.12	51.0	0.0	95.0	0.0	0.0	3.5	14.0	0.0	0.0				-0.4439895104384529	-0.2303494095871333	-0.09538062761107231	0.0	0.0
2019-11-22 02:15:33.000094	1574406933.000094	16971.0	4.0	40.0	10.0	2.0	0.0	64.0	0.0	2.0	31.0	0.0	0.0	130.0	2.91	2.0	433.0	19.0	11.0	22.0	2.0	15.0	33.0	94.0	0.0	1527.0	0.1	245.49981014206486	0.0	3.4000003112417208	35.0	22.13	51.0	0.0	95.0	0.0	0.0	3.5	14.0	0.0	0.0				-0.3138932657501732	-0.1957872522329781	0.03544530405782077	0.0	0.0
2019-11-22 02:15:38.000044	1574406938.000044	16971.0	4.0	40.0	10.0	2.0	0.0	64.0	0.0	2.0	31.0	0.0	0.0	130.0	2.91	2.0	434.0	19.0	11.0	22.0	2.0	15.0	38.0	44.0	0.0	1527.0	2.6	245.49981014206486	0.0	3.4000003112417208	35.0	22.13	51.0	0.0	95.0	0.0	0.0	3.5	14.0	0.0	0.0				-0.23817040733152134	-0.19133031275105558	-0.11787522425904648	0.0	0.0
2019-11-22 02:15:42.000074	1574406942.000074	16971.0	4.0	40.0	10.0	2.0	0.0	64.0	0.0	2.0	31.0	0.0	0.0	130.0	2.91	2.0	435.0	19.0	11.0	22.0	2.0	15.0	42.0	74.0	0.0	1527.0	1.6	245.49981014206486	0.0	3.4000003112417203	35.0	22.13	51.0	0.0	95.0	0.0	0.0	3.5	14.0	0.0	0.0				-0.4211702686464887	-0.3087729869933191	-0.19222082954630088	0.0	0.0
2019-11-22 02:15:47.000007	1574406947.000007	16971.0	4.0	40.0	10.0	2.0	0.0	64.0	0.0	2.0	31.0	0.0	0.0	130.0	2.91	2.0	436.0	19.0	11.0	22.0	2.0	15.0	47.0	7.0	0.0	1527.0	0.2	245.49981014206486	0.0	3.4000003112417208	35.0	22.13	51.0	0.0	95.0	0.0	0.0	3.5	14.0	0.0	0.0				-0.43023288195900383	-0.3066504041676253	-0.060697585661062516	0.0	0.0
2019-11-22 02:15:51.000036	1574406951.000036	16971.0	4.0	40.0	10.0	2.0	0.0	64.0	0.0	2.0	31.0	0.0	0.0	130.0	2.91	2.0	437.0	19.0	11.0	22.0	2.0	15.0	51.0	36.0	0.0	1527.0	0.2	245.49981014206486	0.0	3.4000003112417208	35.0	22.13	51.0	0.0	95.0	0.0	0.0	3.4000000000000004	14.0	0.0	0.0				-0.24168766522382898	-0.2074019345864504	-0.04016852011777525	0.0	0.0
2019-11-22 02:15:55.000093	1574406955.000093	16971.0	4.0	40.0	10.0	2.0	0.0	64.0	0.0	2.0	31.0	0.0	0.0	130.0	2.91	2.0	438.0	19.0	11.0	22.0	2.0	15.0	55.0	93.0	0.0	1527.0	0.4	245.49981014206486	0.0	3.4000003112417208	35.0	22.13	51.0	0.0	95.0	0.0	0.0	3.4000000000000004	14.0	0.0	0.0				-0.19875399380362646	-0.21696344719536528	-0.0969160075952984	0.0	0.0
2019-11-22 02:16:00.000079	1574406960.000079	16971.0	4.0	40.0	10.0	2.0	0.0	64.0	0.0	2.0	31.0	0.0	0.0	130.0	2.91	2.0	439.0	19.0	11.0	22.0	2.0	16.0	0.0	79.0	0.0	1527.0	1.0	245.49981014206486	0.0	3.4000003112417208	35.0	22.13	51.0	0.0	95.0	0.0	0.0	3.5	14.0	0.0	0.0				-0.263110084338939	-0.20356846444632798	-0.151687058782615	0.0	0.0
2019-11-22 02:16:05.000006	1574406965.000006	16971.0	4.0	40.0	10.0	2.0	0.0	64.0	0.0	2.0	31.0	0.0	0.0	130.0	2.91	2.0	440.0	19.0	11.0	22.0	2.0	16.0	5.0	6.0	0.0	1527.0	1.8	245.49981014206486	0.0	3.4000003112417208	35.0	22.13	51.0	0.0	95.0	0.0	0.0	3.5	14.0	0.0	0.0				-0.30432586846145376	-0.27140116046968055	-0.12731526177521924	0.0	0.0
2019-11-22 02:16:09.000025	1574406969.000025	16971.0	4.0	40.0	10.0	2.0	0.0	64.0	0.0	2.0	31.0	0.0	0.0	130.0	2.91	2.0	441.0	19.0	11.0	22.0	2.0	16.0	9.0	25.0	0.0	1527.0	2.5	245.49981014206486	0.0	3.4000003112417208	35.0	22.13	51.0	0.0	95.0	0.0	0.0	3.5	14.0	0.0	0.0				-0.3442580139700183	-0.3874587848853124	-0.14706498506652024	0.0	0.0
2019-11-22 02:16:13.000045	1574406973.000045	16971.0	4.0	40.0	10.0	2.0	0.0	64.0	0.0	2.0	31.0	0.0	0.0	130.0	2.91	2.0	442.0	19.0	11.0	22.0	2.0	16.0	13.0	45.0	0.0	1527.0	3.2	245.49981014206486	0.0	3.4000003112417208	35.0	22.13	51.0	0.0	95.0	0.0	0.0	3.5	14.0	0.0	0.0				-0.37385686118846534	-0.3442759690302788	-0.1500903211088945	0.0	0.0
2019-11-22 02:16:17.000060	1574406977.00006	16971.0	4.0	40.0	10.0	2.0	0.0	64.0	0.0	2.0	31.0	0.0	0.0	130.0	2.91	2.0	443.0	19.0	11.0	22.0	2.0	16.0	17.0	60.0	0.0	1527.0	3.2	245.1900757344348	-3.9382582035152254	3.4442504983727167	35.0	22.13	51.0	0.0	95.0	0.0	0.0	3.5	14.0	0.0	0.0				-0.5524947392122966	-0.3680223930490985	-0.1606551628711358	0.0	0.0
2019-11-22 02:16:21.000072	1574406981.000072	16971.0	4.0	40.0	10.0	2.0	0.0	64.0	0.0	2.0	31.0	0.0	0.0	130.0	2.91	2.0	444.0	19.0	11.0	22.0	2.0	16.0	21.0	72.0	0.0	1527.0	4.2	244.90799083793115	-26.11999929999064	3.0503912811966076	35.0	22.13	51.0	0.0	95.0	0.0	0.0	3.5	14.0	0.0	0.0				-0.6081037396953204	-0.43902129928118167	-0.19171630224378128	0.0	0.0
2019-11-22 02:16:25.000078	1574406985.000078	16971.0	4.0	40.0	10.0	2.0	0.0	64.0	0.0	2.0	31.0	0.0	0.0	130.0	2.91	2.0	445.0	19.0	11.0	22.0	2.0	16.0	25.0	78.0	0.0	1527.0	5.6000000000000005	253.15892894771642	-22.524932606981174	1.752773684719293	35.0	22.13	51.0	0.0	95.0	0.0	1.9000000000000001	3.8000000000000003	14.0	0.0	0.0	-0.622238806793348	-0.31159398353074697	0.34999947846013546	-0.5543014406866219	-0.4311860343476594	0.1638216000296495	0.0	0.0
2019-11-22 02:16:29.000079	1574406989.000079	16971.0	4.0	40.0	10.0	2.0	0.0	64.0	0.0	2.0	31.0	0.0	0.0	130.0	2.91	2.0	446.0	19.0	11.0	22.0	2.0	16.0	29.0	79.0	0.0	1527.0	7.0	265.598449952571	-19.062809398084806	3.70000101277222	35.0	22.13	51.0	0.0	95.0	0.0	24.900000000000002	0.9	14.0	0.0	0.0	-0.7313526422851656	-0.26763706105269125	0.3499999165535171	-0.5772168654230796	-0.28844917887133914	0.1374800402953264	0.0	0.0
2019-11-22 02:16:33.000072	1574406993.000072	16971.0	4.0	40.0	10.0	2.0	0.0	64.0	0.0	2.0	31.0	0.0	0.0	130.0	2.91	2.0	447.0	19.0	11.0	22.0	2.0	16.0	33.0	72.0	0.0	1527.0	8.0	278.9493210147611	-20.091703776281616	3.208315519775915	35.0	22.13	51.0	0.0	95.0	0.0	19.3	3.8000000000000003	14.0	0.0	0.0	-0.7286556679924638	-0.12075882718469323	0.2500004321344216	-0.7120620139835105	-0.19415348366653534	0.03696096619266262	0.0	0.0
2019-11-22 02:16:37.000068	1574406997.000068	16971.0	4.0	40.0	10.0	2.0	0.0	64.0	0.0	2.0	31.0	0.0	0.0	130.0	2.91	2.0	448.0	19.0	11.0	22.0	2.0	16.0	37.0	68.0	0.0	1527.0	9.0	292.80434270460563	-21.162377046622375	2.587523947607003	35.0	22.16	51.0	0.0	95.0	0.0	20.200000000000003	3.8000000000000003	14.0	0.0	0.0	-0.7011200974176571	0.036744147316369	0.250000253319997	-0.7129747333167606	-0.08800982855800285	0.09822066854326036	0.0	0.0
2019-11-22 02:16:41.000057	1574407001.000057	16971.0	4.0	40.0	10.0	2.0	0.0	64.0	0.0	2.0	31.0	0.0	0.0	130.0	2.91	2.0	449.0	19.0	11.0	22.0	2.0	16.0	41.0	57.0	0.0	1527.0	10.0	307.1767838694335	-22.615348817654347	2.7538389254643665	35.0	22.16	51.0	0.0	95.0	0.0	21.200000000000003	2.7	14.0	0.0	0.0	-0.6421815683487734	0.1731536492355309	0.2500006854552943	-0.6578011253733727	0.1688102497375063	0.13522861768533104	0.0	0.0
2019-11-22 02:16:45.000052	1574407005.000052	16971.0	4.0	40.0	10.0	2.0	0.0	64.0	0.0	2.0	31.0	0.0	0.0	130.0	2.91	2.0	450.0	19.0	11.0	22.0	2.0	16.0	45.0	52.0	0.0	1527.0	11.100000000000001	320.3996358269197	-24.20507714272988	2.5410408407564975	35.0	22.19	51.0	0.0	95.0	0.0	22.200000000000003	2.5	14.0	0.0	0.0	-0.6089682238582221	0.33478311410362627	0.2750003442172548	-0.6164233196598501	0.31837462547472867	0.1002640954347887	0.0	0.0
2019-11-22 02:16:49.000052	1574407009.000052	16971.0	4.0	40.0	10.0	2.0	0.0	64.0	0.0	2.0	31.0	0.0	0.0	130.0	2.91	2.0	451.0	19.0	11.0	22.0	2.0	16.0	49.0	52.0	0.0	1527.0	12.3	331.4714918373272	-25.254447919882764	2.318197436655971	35.0	22.16	51.0	0.0	95.0	0.0	23.900000000000002	2.5	14.0	0.0	0.0	-0.5204168685984677	0.4685854532068773	0.2999999999999998	-0.5591752341836271	0.4237715190737637	0.1359071635256968	0.0	0.0
2019-11-22 02:16:53.000037	1574407013.000037	16971.0	4.0	40.0	10.0	2.0	0.0	64.0	0.0	2.0	31.0	0.0	0.0	130.0	2.91	2.0	452.0	19.0	11.0	22.0	2.0	16.0	53.0	37.0	0.0	1527.0	13.5	339.1648081895812	-26.112227700093456	2.3000015586818585	35.0	22.16	51.0	0.0	95.0	0.0	23.900000000000002	2.9000000000000004	14.0	0.0	0.0	-0.41468094641727266	0.5643132461836994	0.3000011265320163	-0.43072196551247643	0.5087250811355015	0.1434690916146973	0.0	0.0
2019-11-22 02:16:57.000017	1574407017.000017	16971.0	4.0	40.0	10.0	2.0	0.0	64.0	0.0	2.0	31.0	0.0	0.0	130.0	2.91	2.0	453.0	19.0	11.0	22.0	2.0	16.0	57.0	17.0	0.0	1527.0	14.8	343.10346830111814	-25.72895659954781	2.111574055492783	35.0	22.16	51.0	0.0	95.0	0.0	25.3	2.4000000000000004	14.0	0.0	0.0	-0.3202098834802212	0.6339078244740626	0.3250016272149497	-0.3353016302146712	0.6171293872492031	0.16189235982222017	0.0	0.0
2019-11-22 02:17:00.000095	1574407020.000095	16971.0	4.0	40.0	10.0	2.0	0.0	64.0	0.0	2.0	31.0	0.0	0.0	130.0	2.91	2.0	454.0	19.0	11.0	22.0	2.0	17.0	0.0	95.0	0.0	1527.0	14.8	340.681324571628	-26.08507498511698	2.254033653075445	35.0	22.19	51.0	0.0	95.0	0.0	0.6000000000000001	2.3000000000000003	14.0	0.0	0.0				-0.30128431627491686	0.5950341020287399	0.1962961491970925	0.0	0.0
2019-11-22 02:17:04.000084	1574407024.000084	16971.0	4.0	40.0	10.0	2.0	0.0	64.0	0.0	2.0	31.0	0.0	0.0	130.0	2.91	2.0	455.0	19.0	11.0	22.0	2.0	17.0	4.0	84.0	0.0	1527.0	16.3	343.42366556032795	-25.545739622879903	2.099999181135542	35.0	22.19	51.0	0.0	95.0	0.0	1.4000000000000001	2.3000000000000003	14.0	0.0	0.0	-0.26201941812561963	0.716001711506115	0.37500102818294145	-0.3947935803470053	0.6462168994308467	0.27889737863016195	0.0	0.0
2019-11-22 02:17:08.000055	1574407028.000055	16971.0	4.0	40.0	10.0	2.0	0.0	64.0	0.0	2.0	31.0	0.0	0.0	130.0	2.91	2.0	456.0	19.0	11.0	22.0	2.0	17.0	8.0	55.0	0.0	1527.0	17.7	343.2165830825824	-24.976803814307047	2.099999181135542	35.0	22.19	51.0	0.0	95.0	0.0	0.9	2.1	14.0	0.0	0.0	-0.20910494982492572	0.6965413881299719	0.35000252427491135	-0.26840704445909347	0.712308175515602	0.2608174104203335	0.0	0.0
2019-11-22 02:17:12.000025	1574407032.000025	16971.0	4.0	40.0	10.0	2.0	0.0	64.0	0.0	2.0	31.0	0.0	0.0	130.0	2.91	2.0	457.0	19.0	11.0	22.0	2.0	17.0	12.0	25.0	0.0	1527.0	19.1	340.70792850687906	-24.46641846142262	2.0554727754419067	35.0	22.19	51.0	0.0	95.0	0.0	0.4	2.1	14.0	0.0	0.0	-0.20888265411457954	0.713860440185717	0.35000262858457626	-0.06748135905341525	0.6352479908208899	0.317463787444059	0.0	0.0
2019-11-22 02:17:16.000000	1574407036.0	16971.0	4.0	40.0	10.0	2.0	0.0	64.0	0.0	2.0	31.0	0.0	0.0	130.0	2.91	2.0	458.0	19.0	11.0	22.0	2.0	17.0	16.0	0.0	0.0	1527.0	20.5	336.8520718038908	-24.14579161016618	1.9485991995255847	35.0	22.19	51.0	0.0	95.0	0.0	25.3	2.1	14.0	0.0	0.0	-0.2313869041092252	0.7289824730112194	0.3500021904844043	-0.24689736032701248	0.5335894134040386	0.33161578877774706	0.0	0.0
2019-11-22 02:17:19.000068	1574407039.000068	16971.0	4.0	40.0	10.0	2.0	0.0	64.0	0.0	2.0	31.0	0.0	0.0	130.0	2.91	2.0	459.0	19.0	11.0	22.0	2.0	17.0	19.0	68.0	0.0	1527.0	22.0	329.531086404261	-23.838015960537323	1.7380335870841508	35.0	22.19	51.0	0.0	95.0	0.0	25.0	2.0	14.0	0.0	0.0	-0.4042351949816777	1.031486642668293	0.4999886753739928	-0.2885132851558921	0.6195158244986638	0.34966015999009037	0.0	0.0
2019-11-22 02:17:23.000035	1574407043.000035	16971.0	4.0	40.0	10.0	2.0	0.0	64.0	0.0	2.0	31.0	0.0	0.0	130.0	2.91	2.0	460.0	19.0	11.0	22.0	2.0	17.0	23.0	35.0	0.0	1527.0	23.5	324.35704058978035	-23.79997926038024	1.789367997794499	35.0	22.19	51.0	0.0	95.0	0.0	25.0	2.0	14.0	0.0	0.0	-0.34866545777301045	0.754235440308874	0.37500308456573905	-0.15792224177171021	0.65221761265725	0.2904044615591759	0.0	0.0
2019-11-22 02:17:26.000096	1574407046.000096	16971.0	4.0	40.0	10.0	2.0	0.0	64.0	0.0	2.0	31.0	0.0	0.0	130.0	2.91	2.0	461.0	19.0	11.0	22.0	2.0	17.0	26.0	96.0	0.0	1527.0	25.0	327.4175482326044	-23.79997926038024	1.7181953930107425	35.0	22.19	51.0	0.0	95.0	0.0	24.700000000000003	1.9000000000000001	14.0	0.0	0.0	-0.471442160559804	1.0198268214498056	0.4999898276809147	-0.08101893506541602	0.581753193553825	0.3240295572178433	0.0	0.0
2019-11-22 02:17:30.000056	1574407050.000056	16971.0	4.0	40.0	10.0	2.0	0.0	64.0	0.0	2.0	31.0	0.0	0.0	130.0	2.91	2.0	462.0	19.0	11.0	22.0	2.0	17.0	30.0	56.0	0.0	1527.0	25.0	323.0161338655974	-23.79997926038024	1.7999984796050428	35.0	22.19	51.0	0.0	95.0	0.0	24.5	1.7000000000000002	14.0	0.0	0.0				-0.10521868789834629	0.6559944520222313	0.37317463289055824	0.0	0.0
2019-11-22 02:17:34.000015	1574407054.000015	16971.0	4.0	40.0	10.0	2.0	0.0	64.0	0.0	2.0	31.0	0.0	0.0	130.0	2.91	2.0	463.0	19.0	11.0	22.0	2.0	17.0	34.0	15.0	0.0	1527.0	26.6	318.6032151573086	-23.658774107072244	1.5175671362368968	35.0	22.19	51.0	0.0	95.0	0.0	24.5	1.8	14.0	0.0	0.0	-0.5347409055995256	0.733044039937312	0.4000041008416027	-0.2595315981654651	0.5297540773575825	0.3638886740154137	0.0	0.0
2019-11-22 02:17:37.000075	1574407057.000075	16971.0	4.0	40.0	10.0	2.0	0.0	64.0	0.0	2.0	31.0	0.0	0.0	130.0	2.91	2.0	464.0	19.0	11.0	22.0	2.0	17.0	37.0	75.0	0.0	1527.0	28.0	313.62715356319165	-22.94813554574528	1.151878793633169	35.0	22.19	51.0	0.0	95.0	0.0	24.5	1.8	14.0	0.0	0.0	-0.6790091501620511	0.8120858320453893	0.4666573208455357	-0.25172339245547065	0.5634283759551681	0.36515311700604547	0.0	0.0
2019-11-22 02:17:41.000032	1574407061.000032	16971.0	4.0	40.0	10.0	2.0	0.0	64.0	0.0	2.0	31.0	0.0	0.0	130.0	2.91	2.0	465.0	19.0	11.0	22.0	2.0	17.0	41.0	32.0	0.0	1527.0	29.5	314.6504689231248	-23.29479851652752	1.6643464724741057	35.0	22.19	51.0	0.0	95.0	0.0	24.0	0.8	14.0	0.0	0.0	-0.6178584720224725	0.6135599932262156	0.375004045708911	-0.21713641906292783	0.474655432809849	0.3966648404139488	0.0	0.0
2019-11-22 02:17:44.000090	1574407064.00009	16971.0	4.0	40.0	10.0	2.0	0.0	64.0	0.0	2.0	31.0	0.0	0.0	130.0	2.91	2.0	466.0	19.0	11.0	22.0	2.0	17.0	44.0	90.0	0.0	1527.0	30.8	311.7053507306703	-24.929853395752943	0.8500912297634483	35.0	22.19	51.0	0.0	95.0	0.0	23.400000000000002	0.8	14.0	0.0	0.0	-0.7601911556098304	0.7036983189035328	0.43332496500281553	-0.3153410366466506	0.45541096962002325	0.3584506651637934	0.0	0.0
2019-11-22 02:17:48.000047	1574407068.000047	16971.0	4.0	40.0	10.0	2.0	0.0	64.0	0.0	2.0	31.0	0.0	0.0	130.0	2.91	2.0	467.0	19.0	11.0	22.0	2.0	17.0	48.0	47.0	0.0	1527.0	32.1	315.59502012302363	-23.601734587301856	1.7987715931726067	35.0	22.22	51.0	0.0	95.0	0.0	23.400000000000002	1.4000000000000001	14.0	0.0	0.0	-0.5436974009262027	0.5550116946729974	0.32500348690913	-0.5090125546573836	0.5062406005833068	0.3110042982375276	0.0	0.0
2019-11-22 02:17:51.000098	1574407071.000098	16971.0	4.0	40.0	10.0	2.0	0.0	64.0	0.0	2.0	31.0	0.0	0.0	130.0	2.91	2.0	468.0	19.0	11.0	22.0	2.0	17.0	51.0	98.0	0.0	1527.0	32.1	312.2506044517434	-25.086591826274475	0.7422593139283358	35.0	22.22	51.0	0.0	95.0	0.0	24.3	1.8	14.0	0.0	0.0				-0.4387870157141124	0.4160519880141617	0.33515772124503884	0.0	0.0
2019-11-22 02:17:55.000047	1574407075.000047	16971.0	4.0	40.0	10.0	2.0	0.0	64.0	0.0	2.0	31.0	0.0	0.0	130.0	2.91	2.0	469.0	19.0	11.0	22.0	2.0	17.0	55.0	47.0	0.0	1527.0	33.6	315.7397961845236	-25.044917624659092	1.110144216540388	35.0	22.19	51.0	0.0	95.0	0.0	0.2	0.8	14.0	0.0	0.0	-0.6025850145447975	0.5331221864105933	0.37500478333375653	-0.5732624056427816	0.5652003980396436	0.2898839842634966	0.0	0.0
2019-11-22 02:17:58.000097	1574407078.000097	16971.0	4.0	40.0	10.0	2.0	0.0	64.0	0.0	2.0	31.0	0.0	0.0	130.0	2.91	2.0	470.0	19.0	11.0	22.0	2.0	17.0	58.0	97.0	0.0	1528.0	35.300000000000004	320.33324584995177	-24.60000022972141	1.8000234590503517	35.0	22.25	51.0	0.0	95.0	0.0	0.5	0.6000000000000001	14.0	0.0	0.0	-0.8612591486509044	0.834618178717657	0.5666572095541959	-0.5102477476138197	0.46460065725151123	0.2670420666046597	0.0	0.0
2019-11-22 02:18:02.000045	1574407082.000045	16971.0	4.0	40.0	10.0	2.0	0.0	64.0	0.0	2.0	31.0	0.0	0.0	130.0	2.91	2.0	471.0	19.0	11.0	22.0	2.0	18.0	2.0	45.0	0.0	1528.0	36.800000000000004	323.7116526758594	-24.958840628470792	1.4847041400540273	35.0	22.21	51.0	0.0	95.0	0.0	25.3	2.0	14.0	0.0	0.0	-0.5420255789936191	0.614591065836253	0.3750048727430259	-0.5143406747439336	0.6716157142826065	0.28714979128082163	0.0	0.0
2019-11-22 02:18:05.000096	1574407085.000096	16971.0	4.0	40.0	10.0	2.0	0.0	64.0	0.0	2.0	31.0	0.0	0.0	130.0	2.91	2.0	472.0	19.0	11.0	22.0	2.0	18.0	5.0	96.0	0.0	1528.0	38.2	321.2275506744074	-24.603916624432287	1.697650408547849	35.0	22.25	51.0	0.0	95.0	0.0	25.3	2.0	14.0	0.0	0.0	-0.6389737567655405	0.7947230741509632	0.46665873011205594	-0.5296286875484679	0.6092131368439804	0.2923385147776547	0.0	0.0
2019-11-22 02:18:09.000038	1574407089.000038	16971.0	4.0	40.0	10.0	2.0	0.0	64.0	0.0	2.0	31.0	0.0	0.0	130.0	2.91	2.0	473.0	19.0	11.0	22.0	2.0	18.0	9.0	38.0	0.0	1528.0	38.2	324.9495496508271	-25.1238063184096	1.4237862971346589	35.0	22.25	51.0	0.0	95.0	0.0	25.3	1.7000000000000002	14.0	0.0	0.0				-0.3777535893651537	0.7746372358894634	0.26744229002772646	0.0	0.0
2019-11-22 02:18:12.000078	1574407092.000078	16971.0	4.0	40.0	10.0	2.0	0.0	64.0	0.0	2.0	31.0	0.0	0.0	130.0	2.91	2.0	474.0	19.0	11.0	22.0	2.0	18.0	12.0	78.0	0.0	1528.0	40.0	331.13454060672314	-25.68621118398044	1.874479885762309	35.0	22.25	51.0	0.0	95.0	0.0	0.30000000000000004	1.4000000000000001	14.0	0.0	0.0	-0.7401464786717128	1.0453463585496492	0.5999919892426964	-0.3064045813096157	0.6108901378783569	0.2650499424550804	0.0	0.0
2019-11-22 02:18:16.000019	1574407096.000019	16971.0	4.0	40.0	10.0	2.0	0.0	64.0	0.0	2.0	31.0	0.0	0.0	130.0	2.91	2.0	475.0	19.0	11.0	22.0	2.0	18.0	16.0	19.0	0.0	1528.0	41.300000000000004	336.68747453558933	-25.404242353498002	2.0458278852662213	35.0	22.25	51.0	0.0	95.0	0.0	0.7000000000000001	1.8	14.0	0.0	0.0	-0.35195894107584846	0.5834490042206815	0.32500478483330436	-0.3935192624749197	0.5661963921790774	0.260240726145221	0.0	0.0
2019-11-22 02:18:19.000057	1574407099.000057	16971.0	4.0	40.0	10.0	2.0	0.0	64.0	0.0	2.0	31.0	0.0	0.0	130.0	2.91	2.0	476.0	19.0	11.0	22.0	2.0	18.0	19.0	57.0	0.0	1528.0	43.1	338.6471069892046	-24.47086819907432	1.5654032526178787	35.0	22.25	51.0	0.0	95.0	0.0	1.2000000000000002	2.0	14.0	0.0	0.0	-0.5218360296139055	1.1140006357383514	0.5999924183849863	-0.36895980733722056	0.6152268829120153	0.2699380356897605	0.0	0.0
2019-11-22 02:18:22.000094	1574407102.000094	16971.0	4.0	40.0	10.0	2.0	0.0	64.0	0.0	2.0	31.0	0.0	0.0	130.0	2.91	2.0	477.0	19.0	11.0	22.0	2.0	18.0	22.0	94.0	0.0	1528.0	44.7	338.78979410001494	-24.68432811684661	2.063475035161698	35.0	22.25	51.0	0.0	95.0	0.0	1.2000000000000002	2.0	14.0	0.0	0.0	-0.39542992644421904	1.019479213077676	0.5333267636578591	-0.2504865813490077	0.6187083294918292	0.2525301478665806	0.0	0.0
2019-11-22 02:18:26.000031	1574407106.000031	16971.0	4.0	40.0	10.0	2.0	0.0	64.0	0.0	2.0	31.0	0.0	0.0	130.0	2.91	2.0	478.0	19.0	11.0	22.0	2.0	18.0	26.0	31.0	0.0	1528.0	44.7	338.7387754810028	-24.34650431729112	1.453480090114686	35.0	22.25	51.0	0.0	95.0	0.0	25.400000000000002	2.1	14.0	0.0	0.0				-0.2549600664623356	0.6756164313294923	0.2014864814996846	0.0	0.0
2019-11-22 02:18:29.000067	1574407109.000067	16971.0	4.0	40.0	10.0	2.0	0.0	64.0	0.0	2.0	31.0	0.0	0.0	130.0	2.91	2.0	479.0	19.0	11.0	22.0	2.0	18.0	29.0	67.0	0.0	1528.0	46.2	339.7326331405016	-23.98358287617138	2.108953805756844	35.0	22.25	51.0	0.0	95.0	0.0	25.1	1.4000000000000001	14.0	0.0	0.0	-0.4023650302836471	1.0267145448164574	0.49999399987109655	-0.11719379364872576	0.7208386835309945	0.25349202562511264	0.0	0.0
2019-11-22 02:18:33.000002	1574407113.000002	16971.0	4.0	40.0	10.0	2.0	0.0	64.0	0.0	2.0	31.0	0.0	0.0	130.0	2.91	2.0	480.0	19.0	11.0	22.0	2.0	18.0	33.0	2.0	0.0	1528.0	47.800000000000004	337.0709205692087	-23.808487485600242	1.9141800166624154	35.0	22.25	51.0	0.0	95.0	0.0	24.6	1.9000000000000001	14.0	0.0	0.0	-0.3102099196159142	0.8476884459940393	0.4000065089331236	-0.2038445362123039	0.7156930007209171	0.2124027631069807	0.0	0.0
2019-11-22 02:18:36.000052	1574407116.000052	16971.0	4.0	40.0	10.0	2.0	0.0	64.0	0.0	2.0	31.0	0.0	0.0	130.0	2.91	2.0	481.0	19.0	11.0	22.0	2.0	18.0	36.0	52.0	0.0	1528.0	49.1	331.7876904401274	-23.57750446881516	1.3999994540903613	35.0	22.25	51.0	0.0	95.0	0.0	24.8	2.4000000000000004	14.0	0.0	0.0	-0.33940922874278956	0.9077912184325905	0.43332610142379513	-0.261362622344482	0.7024861718770467	0.22613216923460536	0.0	0.0
2019-11-22 02:18:39.000088	1574407119.000088	16971.0	4.0	40.0	10.0	2.0	0.0	64.0	0.0	2.0	31.0	0.0	0.0	130.0	2.91	2.0	482.0	19.0	11.0	22.0	2.0	18.0	39.0	88.0	0.0	1528.0	50.6	334.27864015340197	-23.506311176960892	1.3999994540903613	35.0	22.25	51.0	0.0	95.0	0.0	24.8	2.4000000000000004	14.0	0.0	0.0	-0.4816055958288601	1.0092537711929546	0.49999399987109655	-0.220628065362301	0.6598974359915375	0.2207637441843265	0.0	0.0
2019-11-22 02:18:43.000022	1574407123.000022	16971.0	4.0	40.0	10.0	2.0	0.0	64.0	0.0	2.0	31.0	0.0	0.0	130.0	2.91	2.0	483.0	19.0	11.0	22.0	2.0	18.0	43.0	22.0	0.0	1528.0	50.6	330.4831997670162	-23.634471010628978	1.4344534748397597	35.0	22.23	51.0	0.0	95.0	0.0	24.200000000000003	1.4000000000000001	14.0	0.0	0.0				-0.20523288900737469	0.6329737012802219	0.20918354322771932	0.0	0.0
2019-11-22 02:18:46.000053	1574407126.000053	16971.0	4.0	40.0	10.0	2.0	0.0	64.0	0.0	2.0	31.0	0.0	0.0	130.0	2.91	2.0	484.0	19.0	11.0	22.0	2.0	18.0	46.0	53.0	0.0	1528.0	52.2	325.22569206287454	-23.815055746107255	1.5725694063783502	35.0	22.25	51.0	0.0	95.0	0.0	24.3	1.4000000000000001	14.0	0.0	0.0	-0.5918260863690417	1.067682522625142	0.5333278232719882	-0.274731621813251	0.631441313348046	0.21780129424123196	0.0	0.0
2019-11-22 02:18:49.000087	1574407129.000087	16971.0	4.0	40.0	10.0	2.0	0.0	64.0	0.0	2.0	31.0	0.0	0.0	130.0	2.91	2.0	485.0	19.0	11.0	22.0	2.0	18.0	49.0	87.0	0.0	1528.0	53.300000000000004	321.2380349117362	-23.69999812512991	1.2540820765779077	35.0	22.19	51.0	0.0	95.0	0.0	24.6	1.7000000000000002	14.0	0.0	0.0	-0.45668423011791054	0.6899746072310651	0.36666249968707965	-0.4406853038716262	0.6248929425968651	0.19827070697458976	0.0	0.0
2019-11-22 02:18:53.000019	1574407133.000019	16971.0	4.0	40.0	10.0	2.0	0.0	64.0	0.0	2.0	31.0	0.0	0.0	130.0	2.91	2.0	486.0	19.0	11.0	22.0	2.0	18.0	53.0	19.0	0.0	1528.0	54.800000000000004	318.75275453582736	-22.523531518035142	2.0627419888175527	35.0	22.21	51.0	0.0	95.0	0.0	24.6	1.7000000000000002	14.0	0.0	0.0	-0.503368767905125	0.6802638475081223	0.37500637035462564	-0.3569731376231176	0.5068035258436273	0.14940671071934708	0.0	0.0
2019-11-22 02:18:56.000049	1574407136.000049	16971.0	4.0	40.0	10.0	2.0	0.0	64.0	0.0	2.0	31.0	0.0	0.0	130.0	2.91	2.0	487.0	19.0	11.0	22.0	2.0	18.0	56.0	49.0	0.0	1528.0	54.800000000000004	320.2336824219163	-23.581394875683383	1.286978220362794	35.0	22.23	51.0	0.0	95.0	0.0	24.400000000000002	1.4000000000000001	14.0	0.0	0.0				-0.3704756270834096	0.46677975649920544	0.14041890421056974	0.0	0.0
2019-11-22 02:18:59.000079	1574407139.000079	16971.0	4.0	40.0	10.0	2.0	0.0	64.0	0.0	2.0	31.0	0.0	0.0	130.0	2.91	2.0	488.0	19.0	11.0	22.0	2.0	18.0	59.0	79.0	0.0	1528.0	56.5	319.7490476075439	-19.627888545261808	2.3362279077823755	35.0	22.19	51.0	0.0	95.0	0.0	24.400000000000002	1.2000000000000002	14.0	0.0	0.0	-0.8234082004000794	0.9949759079509635	0.5666610373950249	-0.32835688346626934	0.39080686530390335	0.09886734097595401	0.0	0.0
2019-11-22 02:19:03.000016	1574407143.000016	16971.0	4.0	40.0	10.0	2.0	0.0	64.0	0.0	2.0	31.0	0.0	0.0	130.0	2.91	2.0	489.0	19.0	11.0	22.0	2.0	19.0	3.0	16.0	0.0	1528.0	57.7	324.6426004908717	-13.651956362044324	2.868490838852231	35.0	22.19	51.0	0.0	95.0	0.0	22.900000000000002	2.3000000000000003	14.0	0.0	0.0	-0.4893767883896327	0.5490714955484591	0.30000472076215107	-0.33404428809527587	0.35461129299828176	0.09279679126460767	0.0	0.0
2019-11-22 02:19:06.000046	1574407146.000046	16971.0	4.0	40.0	10.0	2.0	0.0	64.0	0.0	2.0	31.0	0.0	0.0	130.0	2.91	2.0	490.0	19.0	11.0	22.0	2.0	19.0	6.0	46.0	0.0	1528.0	58.300000000000004	334.0195579048426	-11.121458955690015	3.7892745500609206	35.0	22.19	51.0	0.0	95.0	0.0	15.5	2.4000000000000004	14.0	0.0	0.0	-0.45338180711096243	0.5863959618811436	0.19999799730399018	-0.2518192508022334	0.31128680867689484	0.04543773397910808	0.0	0.0
2019-11-22 02:19:09.000076	1574407149.000076	16971.0	4.0	40.0	10.0	2.0	0.0	64.0	0.0	2.0	31.0	0.0	0.0	130.0	2.91	2.0	491.0	19.0	11.0	22.0	2.0	19.0	9.0	76.0	0.0	1528.0	59.0	327.8370609789421	-11.696583569789604	3.501720480848469	35.0	22.17	51.0	0.0	95.0	0.0	15.5	2.4000000000000004	14.0	0.0	0.0	-0.4609394591267332	0.7316762036218593	0.23333099685465322	-0.19988026269162137	0.3415088025674175	0.024992365940365066	0.0	0.0
2019-11-22 02:19:13.000005	1574407153.000005	16971.0	4.0	40.0	10.0	2.0	0.0	64.0	0.0	2.0	31.0	0.0	0.0	130.0	2.91	2.0	492.0	19.0	11.0	22.0	2.0	19.0	13.0	5.0	0.0	1528.0	59.0	336.60179469194924	-10.876281457912784	3.9079060470710494	35.0	22.17	51.0	0.0	95.0	0.0	12.0	3.6	14.0	0.0	0.0				-0.15942130483899825	0.29519291330752645	0.01899977622095493	0.0	0.0
2019-11-22 02:19:16.000042	1574407156.000042	16971.0	4.0	40.0	10.0	2.0	0.0	64.0	0.0	2.0	31.0	0.0	0.0	130.0	2.91	2.0	493.0	19.0	11.0	22.0	2.0	19.0	16.0	42.0	0.0	1528.0	59.300000000000004	343.80267225903395	-9.921491193516998	4.036913803569847	35.0	22.13	51.0	0.0	95.0	0.0	11.200000000000001	4.0	14.0	0.0	0.0	-0.20797879311058487	0.4758182648354477	0.0999987681858499	-0.11230447529154619	0.3148478692640626	0.013134841048532936	0.0	0.0
2019-11-22 02:19:19.000072	1574407159.000072	16971.0	4.0	40.0	10.0	2.0	0.0	64.0	0.0	2.0	31.0	0.0	0.0	130.0	2.91	2.0	494.0	19.0	11.0	22.0	2.0	19.0	19.0	72.0	0.0	1528.0	59.7	351.2221132835859	-7.646718761755881	3.8394453414153538	35.0	22.17	51.0	0.0	95.0	0.0	10.600000000000001	4.2	14.0	0.0	0.0	-0.23279963474656218	0.6957647676990891	0.13333199820265934	-0.033773216392173955	0.2562995851669795	-0.0019729413984234043	0.0	0.0
2019-11-22 02:19:23.000003	1574407163.000003	16971.0	4.0	40.0	10.0	2.0	0.0	64.0	0.0	2.0	31.0	0.0	0.0	130.0	2.91	2.0	495.0	19.0	11.0	22.0	2.0	19.0	23.0	3.0	0.0	1528.0	60.0	351.2116719446401	-5.773575933248191	3.799999336756403	35.0	22.13	51.0	0.0	95.0	0.0	9.3	4.0	14.0	0.0	0.0	-0.09103015167471072	0.4593151067267883	0.07500129195292965	0.042040567042176416	0.30188680279653707	0.0150316007150601	0.0	0.0
2019-11-22 02:19:26.000041	1574407166.000041	16971.0	4.0	40.0	10.0	2.0	0.0	64.0	0.0	2.0	31.0	0.0	0.0	130.0	2.91	2.0	496.0	19.0	11.0	22.0	2.0	19.0	26.0	41.0	0.0	1528.0	60.2	352.1810915559984	-4.268989538419468	3.706272807202664	35.0	22.13	51.0	0.0	95.0	0.0	9.3	4.0	14.0	0.0	0.0	-0.05223684418494383	0.41291760758068613	0.06666582426499953	-0.03440160606081647	0.2861745833120225	-0.016782054898811266	0.0	0.0
2019-11-22 02:19:29.000076	1574407169.000076	16971.0	4.0	40.0	10.0	2.0	0.0	64.0	0.0	2.0	31.0	0.0	0.0	130.0	2.91	2.0	497.0	19.0	11.0	22.0	2.0	19.0	29.0	76.0	0.0	1527.0	60.2	350.8056715790834	-5.0650786403428345	3.7786430358945475	35.0	22.1	51.0	0.0	95.0	0.0	6.9	3.9000000000000004	14.0	0.0	0.0				-0.0637140820508412	0.26083517914612536	-0.07655406630759307	0.0	0.0
2019-11-22 02:19:33.000010	1574407173.00001	16971.0	4.0	40.0	10.0	2.0	0.0	64.0	0.0	2.0	31.0	0.0	0.0	130.0	2.91	2.0	498.0	19.0	11.0	22.0	2.0	19.0	33.0	10.0	0.0	1527.0	60.2	351.45578851748337	-3.8026462674055423	3.749669313172491	35.0	22.06	51.0	0.0	95.0	0.0	5.4	3.9000000000000004	14.0	0.0	0.0				-0.07704004442357613	0.236236756848812	-0.025807484743164605	0.0	0.0
2019-11-22 02:19:36.000045	1574407176.000045	16971.0	4.0	40.0	10.0	2.0	0.0	64.0	0.0	2.0	31.0	0.0	0.0	130.0	2.91	2.0	499.0	19.0	11.0	22.0	2.0	19.0	36.0	45.0	0.0	1527.0	60.300000000000004	348.1965514286174	-1.35585888563505	3.683625627608296	35.0	22.06	51.0	0.0	95.0	0.0	4.3	3.8000000000000003	14.0	0.0	0.0	-0.06104180970160055	0.4508822757069855	0.03333294392087059	0.05230735940206357	0.2497297051424292	-0.03691902655621765	0.0	0.0
2019-11-22 02:19:39.000092	1574407179.000092	16971.0	4.0	40.0	10.0	2.0	0.0	64.0	0.0	2.0	31.0	0.0	0.0	130.0	2.91	2.0	500.0	19.0	11.0	22.0	2.0	19.0	39.0	92.0	0.0	1527.0	60.2	346.51293751562554	1.4563264476551319	3.5836366797073214	35.0	22.06	51.0	0.0	95.0	0.0	2.6	4.0	14.0	0.0	0.0	0.14144560098777298	-0.7202887961126286	-0.033332811469725485	-0.01187952089576384	0.1672941417801365	-0.0450948678824398	0.0	0.0
2019-11-22 02:19:43.000030	1574407183.00003	16971.0	4.0	40.0	10.0	2.0	0.0	64.0	0.0	2.0	31.0	0.0	0.0	130.0	2.91	2.0	501.0	19.0	11.0	22.0	2.0	19.0	43.0	30.0	0.0	1527.0	60.2	348.3886056757043	3.540603116380344	3.6870314246879508	35.0	22.06	51.0	0.0	95.0	0.0	2.6	4.0	14.0	0.0	0.0				0.04123367824780465	0.24193717037763918	-0.029936422094460766	0.0	0.0
2019-11-22 02:19:46.000068	1574407186.000068	16971.0	4.0	40.0	10.0	2.0	0.0	64.0	0.0	2.0	31.0	0.0	0.0	130.0	2.91	2.0	502.0	19.0	11.0	22.0	2.0	19.0	46.0	68.0	0.0	1527.0	60.2	346.6500080768207	2.0914977929517757	3.6145774039302756	35.0	22.0	51.0	0.0	95.0	0.0	0.30000000000000004	3.6	14.0	0.0	0.0				0.0325129042264015	0.18266717779521657	-0.029809616151429883	0.0	0.0
2019-11-22 02:19:50.000007	1574407190.000007	16971.0	4.0	40.0	10.0	2.0	0.0	64.0	0.0	2.0	31.0	0.0	0.0	130.0	2.91	2.0	503.0	19.0	11.0	22.0	2.0	19.0	50.0	7.0	0.0	1527.0	60.2	348.14468389753006	3.9790935479519938	3.6820918994928014	35.0	22.0	51.0	0.0	95.0	0.0	1.8	3.7	14.0	0.0	0.0				-0.027183267635633345	0.19645405755672457	-0.07651714337420515	0.0	0.0
2019-11-22 02:19:53.000048	1574407193.000048	16971.0	4.0	40.0	10.0	2.0	0.0	64.0	0.0	2.0	31.0	0.0	0.0	130.0	2.91	2.0	504.0	19.0	11.0	22.0	2.0	19.0	53.0	48.0	0.0	1527.0	60.0	344.31202532591817	5.420111193411249	3.600002688788037	35.0	22.0	51.0	0.0	95.0	0.0	3.9000000000000004	3.8000000000000003	14.0	0.0	0.0	-0.197191810720295	0.9868486102913143	-0.06666575539033293	0.09196592717081081	0.2531705178526999	-0.024412233199952765	0.0	0.0
2019-11-22 02:19:56.000082	1574407196.000082	16971.0	4.0	40.0	10.0	2.0	0.0	64.0	0.0	2.0	31.0	0.0	0.0	130.0	2.91	2.0	505.0	19.0	11.0	22.0	2.0	19.0	56.0	82.0	0.0	1527.0	59.800000000000004	344.44607066276774	7.259609534182907	3.600002688788037	35.0	22.0	51.0	0.0	95.0	0.0	4.9	3.7	14.0	0.0	0.0	-0.1979842850024598	0.7705395419953261	-0.06666590903401297	-0.05847092704120336	0.2851570434273623	-0.07879474141532326	0.0	0.0
2019-11-22 02:20:00.000025	1574407200.000025	16971.0	4.0	40.0	10.0	2.0	0.0	64.0	0.0	2.0	31.0	0.0	0.0	130.0	2.91	2.0	506.0	19.0	11.0	22.0	2.0	20.0	0.0	25.0	0.0	1527.0	59.7	342.07506605765974	8.891295713018524	3.600002688788037	35.0	21.94	51.0	0.0	95.0	0.0	6.2	3.7	14.0	0.0	0.0	-0.06889990096276545	0.22396262828399707	-0.025000356142826325	-0.1902020257028162	0.24990283920107342	-0.13909982163104206	0.0	0.0
2019-11-22 02:20:03.000065	1574407203.000065	16971.0	4.0	40.0	10.0	2.0	0.0	64.0	0.0	2.0	31.0	0.0	0.0	130.0	2.91	2.0	507.0	19.0	11.0	22.0	2.0	20.0	3.0	65.0	0.0	1527.0	59.300000000000004	344.610624769441	7.732260240330847	3.600002688788037	35.0	21.97	51.0	0.0	95.0	0.0	6.2	3.7	14.0	0.0	0.0	-0.3674559976586252	1.1944343876316774	-0.1333315531650434	-0.07441337244721939	0.24784258653694466	-0.0532700882269639	0.0	0.0
2019-11-22 02:20:07.000011	1574407207.000011	16971.0	4.0	40.0	10.0	2.0	0.0	64.0	0.0	2.0	31.0	0.0	0.0	130.0	2.91	2.0	508.0	19.0	11.0	22.0	2.0	20.0	7.0	11.0	0.0	1527.0	59.300000000000004	341.2372205117428	9.432239185536899	3.600002688788037	35.0	21.94	51.0	0.0	95.0	0.0	7.800000000000001	3.7	14.0	0.0	0.0				-0.056838223077207047	0.2372900601589079	-0.08275169936144837	0.0	0.0
2019-11-22 02:20:10.000058	1574407210.000058	16971.0	4.0	40.0	10.0	2.0	0.0	64.0	0.0	2.0	31.0	0.0	0.0	130.0	2.91	2.0	509.0	19.0	11.0	22.0	2.0	20.0	10.0	58.0	0.0	1527.0	59.0	339.50328795310213	12.069473696752524	3.600002688788037	35.0	21.94	51.0	0.0	95.0	0.0	9.4	3.7	14.0	0.0	0.0	-0.1971463533824903	0.5858085355643252	-0.09999843440917645	-0.1332429618139226	0.11063626604555672	0.030837149066513275	0.0	0.0
2019-11-22 02:20:14.000003	1574407214.000003	16971.0	4.0	40.0	10.0	2.0	0.0	64.0	0.0	2.0	31.0	0.0	0.0	130.0	2.91	2.0	510.0	19.0	11.0	22.0	2.0	20.0	14.0	3.0	0.0	1527.0	59.0	337.81558551539575	14.284469111772033	3.600002688788037	35.0	21.88	51.0	0.0	95.0	0.0	11.4	3.6	14.0	0.0	0.0				-0.18006429614954772	0.2584291747995857	-0.045980548763288866	0.0	0.0
2019-11-22 02:20:17.000066	1574407217.000066	16971.0	4.0	40.0	10.0	2.0	0.0	64.0	0.0	2.0	31.0	0.0	0.0	130.0	2.91	2.0	511.0	19.0	11.0	22.0	2.0	20.0	17.0	66.0	0.0	1527.0	58.300000000000004	336.6997942242186	17.12634154522095	3.5249409825316285	35.0	21.88	51.0	0.0	95.0	0.0	13.600000000000001	3.6	14.0	0.0	0.0	-0.3569410809073775	0.9202490452625888	-0.23332843790788446	-0.6390709338893089	-0.2612238919904393	-0.22770467652469023	0.0	0.0
2019-11-22 02:20:21.000062	1574407221.000062	16971.0	4.0	40.0	10.0	2.0	0.0	64.0	0.0	2.0	31.0	0.0	0.0	130.0	2.91	2.0	512.0	19.0	11.0	22.0	2.0	20.0	21.0	62.0	0.0	1527.0	57.800000000000004	335.0224248922673	19.61708222758339	3.579880775252855	35.0	21.88	51.0	0.0	95.0	0.0	15.700000000000001	3.6	14.0	0.0	0.0	-0.17950254319278153	0.4168002421189135	-0.1250001266599985	0.2458048405751164	0.4594190771797019	0.0017583723134489276	0.0	0.0
2019-11-22 02:20:25.000062	1574407225.000062	16971.0	4.0	40.0	10.0	2.0	0.0	64.0	0.0	2.0	31.0	0.0	0.0	130.0	2.91	2.0	513.0	19.0	11.0	22.0	2.0	20.0	25.0	62.0	0.0	1527.0	57.5	330.9440615039402	21.579832815682686	3.5129507470837873	35.0	21.84	51.0	0.0	95.0	0.0	18.2	3.5	14.0	0.0	0.0	-0.09301163349111673	0.21597059668028185	-0.07500000000000107	-0.17028607914640825	0.1746983462810677	-0.05664926350450934	0.0	0.0
2019-11-22 02:20:29.000021	1574407229.000021	16971.0	4.0	40.0	10.0	2.0	0.0	64.0	0.0	2.0	31.0	0.0	0.0	130.0	2.91	2.0	514.0	19.0	11.0	22.0	2.0	20.0	29.0	21.0	0.0	1527.0	56.7	330.0231950428486	22.931013457128994	3.5942522916738175	35.0	21.81	51.0	0.0	95.0	0.0	18.1	3.5	14.0	0.0	0.0	-0.268971103980364	0.5664518293434013	-0.20000205042080046	-0.031128493208393296	0.2813166500907663	-0.12485174925600515	0.0	0.0
2019-11-22 02:20:32.000093	1574407232.000093	16971.0	4.0	40.0	10.0	2.0	0.0	64.0	0.0	2.0	31.0	0.0	0.0	130.0	2.91	2.0	515.0	19.0	11.0	22.0	2.0	20.0	32.0	93.0	0.0	1527.0	56.7	330.31035550673874	22.069367503588044	3.5224457195142316	35.0	21.81	51.0	0.0	95.0	0.0	20.6	3.7	14.0	0.0	0.0				-0.08142063516730716	0.33397794364966105	-0.22621983406522095	0.0	0.0
2019-11-22 02:20:36.000061	1574407236.000061	16971.0	4.0	40.0	10.0	2.0	0.0	64.0	0.0	2.0	31.0	0.0	0.0	130.0	2.91	2.0	516.0	19.0	11.0	22.0	2.0	20.0	36.0	61.0	0.0	1527.0	56.2	329.7499099776674	23.30024740468352	3.5749824149673026	35.0	21.78	51.0	0.0	95.0	0.0	22.3	3.5	14.0	0.0	0.0	-0.1544165038326666	0.27171177486282694	-0.1250009983857741	-0.1650347359532749	0.2423882638263543	-0.2000011637168106	0.0	0.0
2019-11-22 02:20:40.000063	1574407240.000063	16971.0	4.0	40.0	10.0	2.0	0.0	64.0	0.0	2.0	31.0	0.0	0.0	130.0	2.91	2.0	517.0	19.0	11.0	22.0	2.0	20.0	40.0	63.0	0.0	1527.0	55.5	328.27120548635077	24.415910537850564	3.392047923919495	35.0	21.75	51.0	0.0	95.0	0.0	23.6	3.6	14.0	0.0	0.0	-0.20613698371580588	0.35703972911477366	-0.1749999165535378	-0.05960457284620954	0.4929420331199962	-0.2477205015321612	0.0	0.0
2019-11-22 02:20:44.000044	1574407244.000044	16971.0	4.0	40.0	10.0	2.0	0.0	64.0	0.0	2.0	31.0	0.0	0.0	130.0	2.91	2.0	518.0	19.0	11.0	22.0	2.0	20.0	44.0	44.0	0.0	1527.0	54.7	325.57715162308097	24.937130273791823	3.0999996097112215	35.0	21.75	51.0	0.0	95.0	0.0	24.900000000000002	3.5	14.0	0.0	0.0	-0.22926999081925098	0.38141853523609576	-0.20000094175782127	-0.17755028187364058	0.3123340528649744	-0.28550540595149887	0.0	0.0
2019-11-22 02:20:48.000008	1574407248.000008	16971.0	4.0	40.0	10.0	2.0	0.0	64.0	0.0	2.0	31.0	0.0	0.0	130.0	2.91	2.0	519.0	19.0	11.0	22.0	2.0	20.0	48.0	8.0	0.0	1527.0	53.800000000000004	323.4466433923687	24.765416032498337	3.134589499998852	35.0	21.75	51.0	0.0	95.0	0.0	0.1	3.1	14.0	0.0	0.0	-0.2678446850282273	0.40161616261498584	-0.2250020250860323	-0.20685376418112392	0.293798752808058	-0.30702249606914744	0.0	0.0
2019-11-22 02:20:51.000059	1574407251.000059	16971.0	4.0	40.0	10.0	2.0	0.0	64.0	0.0	2.0	31.0	0.0	0.0	130.0	2.91	2.0	520.0	19.0	11.0	22.0	2.0	20.0	51.0	59.0	0.0	1526.0	52.800000000000004	322.3999135733435	24.699981364971737	3.138755113926741	35.0	21.72	51.0	0.0	95.0	0.0	25.400000000000002	3.1	14.0	0.0	0.0	-0.42402076777873093	0.5836145186749511	-0.3333276908558089	-0.21780211452808054	0.3700487391157504	-0.3549185393663455	0.0	0.0
2019-11-22 02:20:55.000056	1574407255.000056	16971.0	4.0	40.0	10.0	2.0	0.0	64.0	0.0	2.0	31.0	0.0	0.0	130.0	2.91	2.0	521.0	19.0	11.0	22.0	2.0	20.0	55.0	56.0	0.0	1526.0	51.800000000000004	323.83727994895713	24.895972259313236	3.2959905040527198	35.0	21.72	51.0	0.0	95.0	0.0	25.200000000000003	3.2	14.0	0.0	0.0	-0.33179044358369214	0.4308386721198728	-0.2500001788140622	-0.24512725420584586	0.32722418431893924	-0.3467029887992136	0.0	0.0
2019-11-22 02:20:59.000053	1574407259.000053	16971.0	4.0	40.0	10.0	2.0	0.0	64.0	0.0	2.0	31.0	0.0	0.0	130.0	2.91	2.0	522.0	19.0	11.0	22.0	2.0	20.0	59.0	53.0	0.0	1526.0	50.7	325.40544650071706	24.780349594160725	3.619632783583231	35.0	21.69	51.0	0.0	95.0	0.0	25.200000000000003	3.1	14.0	0.0	0.0	-0.3649695096959553	0.47392256757986717	-0.27500021308677053	-0.21226550843077194	0.3498066581572634	-0.36056435741691584	0.0	0.0
2019-11-22 02:21:03.000057	1574407263.000057	16971.0	4.0	40.0	10.0	2.0	0.0	64.0	0.0	2.0	31.0	0.0	0.0	130.0	2.91	2.0	523.0	19.0	11.0	22.0	2.0	21.0	3.0	57.0	0.0	1526.0	49.7	324.9596810790881	25.52265181732828	2.959625885831887	35.0	21.69	51.0	0.0	95.0	0.0	0.0	3.1	14.0	0.0	0.0	-0.31078567935291695	0.43715633015582195	-0.2499997466805164	-0.14655097385159693	0.36751034058209064	-0.3566636533603954	0.0	0.0
2019-11-22 02:21:07.000050	1574407267.00005	16971.0	4.0	40.0	10.0	2.0	0.0	64.0	0.0	2.0	31.0	0.0	0.0	130.0	2.91	2.0	524.0	19.0	11.0	22.0	2.0	21.0	7.0	50.0	0.0	1526.0	48.5	324.0129374429274	26.312113301939682	2.799998908180723	35.0	21.66	51.0	0.0	95.0	0.0	25.3	3.4000000000000004	14.0	0.0	0.0	-0.3678218105402911	0.5390045053779758	-0.3000005185613066	-0.24279935214182138	0.350486330000158	-0.3516159937809033	0.0	0.0
2019-11-22 02:21:11.000054	1574407271.000054	16971.0	4.0	40.0	10.0	2.0	0.0	64.0	0.0	2.0	31.0	0.0	0.0	130.0	2.91	2.0	525.0	19.0	11.0	22.0	2.0	21.0	11.0	54.0	0.0	1526.0	47.5	323.8076474961827	25.937224745418906	3.0776561185726155	35.0	21.63	51.0	0.0	95.0	0.0	25.200000000000003	3.7	14.0	0.0	0.0	-0.31353478242839733	0.44429923815902483	-0.24999976158164827	-0.2303169765547363	0.3677665673070774	-0.3654406138921261	0.0	0.0
2019-11-22 02:21:15.000072	1574407275.000072	16971.0	4.0	40.0	10.0	2.0	0.0	64.0	0.0	2.0	31.0	0.0	0.0	130.0	2.91	2.0	526.0	19.0	11.0	22.0	2.0	21.0	15.0	72.0	0.0	1526.0	46.2	325.4606583918005	25.899984171093735	3.5883759681403355	35.0	21.63	51.0	0.0	95.0	0.0	0.7000000000000001	2.8000000000000003	14.0	0.0	0.0	-0.39797779342502193	0.5455637420715658	-0.32499852777194244	-0.2992021382553629	0.28981435249033005	-0.3491170599584464	0.0	0.0
2019-11-22 02:21:19.000092	1574407279.000092	16971.0	4.0	40.0	10.0	2.0	0.0	64.0	0.0	2.0	31.0	0.0	0.0	130.0	2.91	2.0	527.0	19.0	11.0	22.0	2.0	21.0	19.0	92.0	0.0	1526.0	45.0	323.90393037173516	25.899984171093735	3.130502748972693	35.0	21.63	51.0	0.0	95.0	0.0	1.4000000000000001	2.8000000000000003	14.0	0.0	0.0	-0.3569284336520094	0.487680860553778	-0.29999849797047273	-0.2513712486381686	0.3295868310968093	-0.33975140341969357	0.0	0.0
2019-11-22 02:21:24.000003	1574407284.000003	16971.0	4.0	40.0	10.0	2.0	0.0	64.0	0.0	2.0	31.0	0.0	0.0	130.0	2.91	2.0	528.0	19.0	11.0	22.0	2.0	21.0	24.0	3.0	0.0	1526.0	43.7	324.60655720866043	25.159315814962664	2.835578816737514	35.0	21.56	51.0	0.0	95.0	0.0	0.9	3.1	14.0	0.0	0.0	-0.30349878426868715	0.4414284013594821	-0.26000462444901024	-0.3010425716621311	0.355338662062998	-0.45815041775636206	0.0	0.0
2019-11-22 02:21:28.000047	1574407288.000047	16971.0	4.0	40.0	10.0	2.0	0.0	64.0	0.0	2.0	31.0	0.0	0.0	130.0	2.91	2.0	529.0	19.0	11.0	22.0	2.0	21.0	28.0	47.0	0.0	1526.0	42.5	323.1498563413876	25.389350230549418	2.6071161033544548	35.0	21.55	51.0	0.0	95.0	0.0	0.9	3.6	14.0	0.0	0.0	-0.35098045067541295	0.5087751271584847	-0.2999967098596929	-0.2443010807677844	0.402352305550927	-0.35819911244103614	0.0	0.0
2019-11-22 02:21:33.000001	1574407293.000001	16971.0	4.0	40.0	10.0	2.0	0.0	64.0	0.0	2.0	31.0	0.0	0.0	130.0	2.91	2.0	530.0	19.0	11.0	22.0	2.0	21.0	33.0	1.0	0.0	1526.0	41.2	323.6501983391168	25.55713698359866	2.8357164539809747	35.0	21.54	51.0	0.0	95.0	0.0	0.1	3.1	14.0	0.0	0.0	-0.32231666354429606	0.451871296737229	-0.26000239279088005	-0.3029152584855924	0.34020521329382775	-0.3605658872166194	0.0	0.0
2019-11-22 02:21:37.000050	1574407297.00005	16971.0	4.0	40.0	10.0	2.0	0.0	64.0	0.0	2.0	31.0	0.0	0.0	130.0	2.91	2.0	531.0	19.0	11.0	22.0	2.0	21.0	37.0	50.0	0.0	1526.0	40.1	323.28012056874604	25.773234956103032	2.899997232164905	35.0	21.55	51.0	0.0	95.0	0.0	0.4	2.8000000000000003	14.0	0.0	0.0	-0.3477282962532721	0.4631306077084076	-0.27499662343833314	-0.36288373529297463	0.3475614015978808	-0.3168256094117629	0.0	0.0
2019-11-22 02:21:42.000002	1574407302.000002	16971.0	4.0	40.0	10.0	2.0	0.0	64.0	0.0	2.0	31.0	0.0	0.0	130.0	2.91	2.0	532.0	19.0	11.0	22.0	2.0	21.0	42.0	2.0	0.0	1526.0	39.0	324.01698357827786	26.07231899111723	3.1723287907021716	35.0	21.5	51.0	0.0	95.0	0.0	0.6000000000000001	2.9000000000000004	14.0	0.0	0.0	-0.27131573080024485	0.37070593599007795	-0.2200021190847426	-0.3118014717309458	0.3819766960133845	-0.3918617689046924	0.0	0.0
2019-11-22 02:21:46.000052	1574407306.000052	16971.0	4.0	40.0	10.0	2.0	0.0	64.0	0.0	2.0	31.0	0.0	0.0	130.0	2.91	2.0	533.0	19.0	11.0	22.0	2.0	21.0	46.0	52.0	0.0	1526.0	37.7	323.96173029618484	26.273089899288095	2.4961523449828693	35.0	21.5	51.0	0.0	95.0	0.0	0.8	2.9000000000000004	14.0	0.0	0.0	-0.4029888329692107	0.5384903251074719	-0.324995932033912	-0.33688550679922513	0.43470742669178136	-0.4312396184114334	0.0	0.0
2019-11-22 02:21:51.000015	1574407311.000015	16971.0	4.0	40.0	10.0	2.0	0.0	64.0	0.0	2.0	31.0	0.0	0.0	130.0	2.91	2.0	534.0	19.0	11.0	22.0	2.0	21.0	51.0	15.0	0.0	1525.0	36.6	324.0247811781677	25.738497732877843	2.087698825312717	35.0	21.490000000000002	51.0	0.0	95.0	0.0	1.2000000000000002	3.3000000000000003	14.0	0.0	0.0	-0.2604467256383982	0.3636540270867935	-0.22000162602672768	-0.3512750119693039	0.449966746467301	-0.4490933010406604	0.0	0.0
2019-11-22 02:21:55.000066	1574407315.000066	16971.0	4.0	40.0	10.0	2.0	0.0	64.0	0.0	2.0	31.0	0.0	0.0	130.0	2.91	2.0	535.0	19.0	11.0	22.0	2.0	21.0	55.0	66.0	0.0	1525.0	35.1	326.23227188362495	25.427004219933718	2.317521740038535	35.0	21.44	51.0	0.0	95.0	0.0	1.3	2.2	14.0	0.0	0.0	-0.448316167261773	0.6125463640242047	-0.3749952167882685	-0.4192438072516501	0.49155147680061423	-0.49108632208225517	0.0	0.0
2019-11-22 02:22:00.000020	1574407320.00002	16971.0	4.0	40.0	10.0	2.0	0.0	64.0	0.0	2.0	31.0	0.0	0.0	130.0	2.91	2.0	536.0	19.0	11.0	22.0	2.0	22.0	0.0	20.0	0.0	1525.0	33.6	326.8147176074061	25.950287152933456	2.3198816992167934	35.0	21.44	51.0	0.0	95.0	0.0	0.30000000000000004	2.0	14.0	0.0	0.0	-0.3714174412528312	0.5149829829112829	-0.30000276091255457	-0.36576480205910356	0.5634818383131922	-0.5492452343587976	0.0	0.0
2019-11-22 02:22:04.000070	1574407324.00007	16971.0	4.0	40.0	10.0	2.0	0.0	64.0	0.0	2.0	31.0	0.0	0.0	130.0	2.91	2.0	537.0	19.0	11.0	22.0	2.0	22.0	4.0	70.0	0.0	1525.0	32.0	328.10850963550735	26.700857806288834	2.7527706415423467	35.0	21.44	51.0	0.0	95.0	0.0	0.5	2.5	14.0	0.0	0.0	-0.4519402191523519	0.7064075614306136	-0.3999949932725083	-0.29662225501494205	0.519130687333989	-0.5144410241203464	0.0	0.0
2019-11-22 02:22:09.000019	1574407329.000019	16971.0	4.0	40.0	10.0	2.0	0.0	64.0	0.0	2.0	31.0	0.0	0.0	130.0	2.91	2.0	538.0	19.0	11.0	22.0	2.0	22.0	9.0	19.0	0.0	1525.0	30.200000000000003	330.3041572749473	26.55950684753248	3.2297472344840292	35.0	21.42	51.0	0.0	95.0	0.0	1.5	2.1	14.0	0.0	0.0	-0.40289909741071367	0.5995771099032712	-0.3600036735909527	-0.3094274357403588	0.5148348288092107	-0.550900863183329	0.0	0.0
2019-11-22 02:22:13.000068	1574407333.000068	16971.0	4.0	40.0	10.0	2.0	0.0	64.0	0.0	2.0	31.0	0.0	0.0	130.0	2.91	2.0	539.0	19.0	11.0	22.0	2.0	22.0	13.0	68.0	0.0	1525.0	28.6	331.5079793535571	25.778765872569213	2.657562950209425	35.0	21.400000000000002	51.0	0.0	95.0	0.0	1.9000000000000001	3.4000000000000004	14.0	0.0	0.0	-0.39314368785651793	0.6834217777193716	-0.39999511247884917	-0.30275945722148107	0.5251409974973956	-0.5133669679774836	0.0	0.0
2019-11-22 02:22:18.000017	1574407338.000017	16971.0	4.0	40.0	10.0	2.0	0.0	64.0	0.0	2.0	31.0	0.0	0.0	130.0	2.91	2.0	540.0	19.0	11.0	22.0	2.0	22.0	18.0	17.0	0.0	1525.0	26.8	333.7237436740544	25.665330882621678	2.3871310267462094	35.0	21.38	51.0	0.0	95.0	0.0	0.9	2.9000000000000004	14.0	0.0	0.0	-0.3629885400853021	0.6468379708388943	-0.3600036735909534	-0.31069970481355036	0.5664938443494472	-0.5078744113882456	0.0	0.0
2019-11-22 02:22:22.000074	1574407342.000074	16971.0	4.0	40.0	10.0	2.0	0.0	64.0	0.0	2.0	31.0	0.0	0.0	130.0	2.91	2.0	541.0	19.0	11.0	22.0	2.0	22.0	22.0	74.0	0.0	1525.0	25.200000000000003	337.3732555108123	25.8464444841363	2.7000005841965407	35.0	21.38	51.0	0.0	95.0	0.0	0.6000000000000001	2.3000000000000003	14.0	0.0	0.0	-0.3832058292960136	0.7421298586282333	-0.3999943018771316	-0.2723391430251654	0.596634946697387	-0.5416245300535462	0.0	0.0
2019-11-22 02:22:27.000024	1574407347.000024	16971.0	4.0	40.0	10.0	2.0	0.0	64.0	0.0	2.0	31.0	0.0	0.0	130.0	2.91	2.0	542.0	19.0	11.0	22.0	2.0	22.0	27.0	24.0	0.0	1525.0	23.6	337.5416763048424	25.700021900593075	2.70000058419654	35.0	21.38	51.0	0.0	95.0	0.0	0.9	2.7	14.0	0.0	0.0	-0.2533710518487376	0.6086848576985932	-0.3200031891186968	-0.24013875971848558	0.5718489035018881	-0.4990703433831304	0.0	0.0
2019-11-22 02:22:31.000077	1574407351.000077	16971.0	4.0	40.0	10.0	2.0	0.0	64.0	0.0	2.0	31.0	0.0	0.0	130.0	2.91	2.0	543.0	19.0	11.0	22.0	2.0	22.0	31.0	77.0	0.0	1525.0	22.0	339.20073466295264	25.79968104168327	2.5604675078223433	35.0	21.38	51.0	0.0	95.0	0.0	0.7000000000000001	2.7	14.0	0.0	0.0	-0.3207371673180078	0.7667468790408143	-0.3999947071775802	-0.24421820156509605	0.6066797035505737	-0.5239563028765835	0.0	0.0
2019-11-22 02:22:36.000027	1574407356.000027	16971.0	4.0	40.0	10.0	2.0	0.0	64.0	0.0	2.0	31.0	0.0	0.0	130.0	2.91	1.99	544.0	19.0	11.0	22.0	2.0	22.0	36.0	27.0	0.0	1525.0	18.6	338.3469294119277	26.197952926837925	1.9817098517580676	35.0	21.38	51.0	0.0	95.0	0.0	0.7000000000000001	2.7	14.0	0.0	0.0	-0.49736541193270106	1.3225183330010108	-0.6800068093028043	-0.21225176739107024	0.6429437458588467	-0.5433015064403575	0.0	0.0
2019-11-22 02:22:40.000092	1574407360.000092	16971.0	4.0	40.0	10.0	2.0	0.0	64.0	0.0	2.0	31.0	0.0	0.0	130.0	2.91	1.99	545.0	19.0	11.0	22.0	2.0	22.0	40.0	92.0	0.0	1525.0	17.0	335.8928463884016	26.12138081610809	1.121375831294047	35.0	21.38	51.0	0.0	95.0	0.0	1.2000000000000002	2.0	14.0	0.0	0.0	-0.33337088378151425	0.7417838573100705	-0.39999349127870126	-0.241670070654991	0.6300367365495958	-0.5396140171896454	0.0	0.0
2019-11-22 02:22:45.000044	1574407365.000044	16971.0	4.0	40.0	10.0	2.0	0.0	64.0	0.0	2.0	31.0	0.0	0.0	130.0	2.91	1.99	546.0	19.0	11.0	22.0	2.0	22.0	45.0	44.0	0.0	1525.0	15.3	332.37311801905435	26.30790008450171	0.7078778620671756	35.0	21.38	51.0	0.0	95.0	0.0	1.1	1.1	14.0	0.0	0.0	-0.27006486277168923	0.6393330712533921	-0.34000325873637216	-0.2814984391382261	0.6591193769875769	-0.5593838356998266	0.0	0.0
2019-11-22 02:22:50.000004	1574407370.000004	16971.0	4.0	40.0	10.0	2.0	0.0	64.0	0.0	2.0	31.0	0.0	0.0	130.0	2.91	1.99	547.0	19.0	11.0	22.0	2.0	22.0	50.0	4.0	0.0	1525.0	13.3	331.46557638831985	26.153139766148197	0.6265663732757716	35.0	21.38	51.0	0.0	95.0	0.0	1.4000000000000001	1.4000000000000001	14.0	0.0	0.0	-0.34817522785049937	0.726697759032066	-0.40000320437137293	-0.3345366294087658	0.6388491426537887	-0.5971390261189944	0.0	0.0
2019-11-22 02:22:54.000056	1574407374.000056	16971.0	4.0	40.0	10.0	2.0	0.0	64.0	0.0	2.0	31.0	0.0	0.0	130.0	2.91	1.99	548.0	19.0	11.0	22.0	2.0	22.0	54.0	56.0	0.0	1525.0	11.5	326.8814765741303	26.492622891714703	-0.34224857614304965	35.0	21.38	51.0	0.0	95.0	0.0	1.3	0.7000000000000001	14.0	0.0	0.0	-0.4249695070762965	0.8056855138588284	-0.44999415286032435	-0.39551151350865654	0.5911764291203243	-0.5675667998875851	0.0	0.0
2019-11-22 02:22:59.000021	1574407379.000021	16971.0	4.0	40.0	10.0	2.0	0.0	64.0	0.0	2.0	31.0	0.0	0.0	130.0	2.91	1.99	549.0	19.0	11.0	22.0	2.0	22.0	59.0	21.0	0.0	1525.0	9.5	325.82402091414366	25.91859460867639	0.5150455223362108	35.0	21.38	51.0	0.0	95.0	0.0	1.1	0.6000000000000001	14.0	0.0	0.0	-0.3933553966013344	0.7155108101993929	-0.40000280382214365	-0.4078041037756508	0.5041509834685308	-0.5225290411177654	0.0	0.0
2019-11-22 02:23:03.000071	1574407383.000071	16971.0	4.0	40.0	10.0	2.0	0.0	64.0	0.0	2.0	31.0	0.0	0.0	130.0	2.91	1.99	550.0	19.0	11.0	22.0	2.0	23.0	3.0	71.0	0.0	1525.0	7.5	326.67112570412394	21.364883137612814	2.0410454279854475	35.0	21.38	51.0	0.0	95.0	0.0	1.1	0.6000000000000001	14.0	0.0	0.0	-0.5752898372138106	0.8430272628502538	-0.4999937415906349	-0.3119339302318907	0.468564187281969	-0.4556257516502703	0.0	0.0
2019-11-22 02:23:08.000020	1574407388.00002	16971.0	4.0	40.0	10.0	2.0	0.0	64.0	0.0	2.0	31.0	0.0	0.0	130.0	2.91	1.99	551.0	19.0	11.0	22.0	2.0	23.0	8.0	20.0	0.0	1525.0	5.5	327.70167461724685	17.14434842301848	3.502536905543847	35.0	21.38	51.0	0.0	95.0	0.0	0.5	1.2000000000000002	14.0	0.0	0.0	-0.4702876301547226	0.6943508537972803	-0.40000408176772584	-0.26169966616693746	0.36921107957226984	-0.4557306918007526	0.0	0.0
2019-11-22 02:23:12.000070	1574407392.00007	16971.0	4.0	40.0	10.0	2.0	0.0	64.0	0.0	2.0	31.0	0.0	0.0	130.0	2.91	1.99	552.0	19.0	11.0	22.0	2.0	23.0	12.0	70.0	0.0	1525.0	4.3	333.71681683207333	13.19623809149	4.814820759839683	35.0	21.400000000000002	51.0	0.0	95.0	0.0	20.0	2.4000000000000004	14.0	0.0	0.0	-0.4588514880866022	0.7065693300987433	-0.299996244954381	-0.33192886185142745	0.2545350480877267	-0.33220647188908675	0.0	0.0
2019-11-22 02:23:17.000018	1574407397.000018	16971.0	4.0	40.0	10.0	2.0	0.0	64.0	0.0	2.0	31.0	0.0	0.0	130.0	2.91	1.99	553.0	19.0	11.0	22.0	2.0	23.0	17.0	18.0	0.0	1525.0	3.3000000000000003	341.7408008161828	10.009426593171353	4.7731328452864314	35.0	21.400000000000002	51.0	0.0	95.0	0.0	15.0	4.7	14.0	0.0	0.0	-0.3997515040425651	0.6497867959385314	-0.20000208856856322	-0.17831651450573957	0.27912852056595583	-0.23628053170158803	0.0	0.0
2019-11-22 02:23:21.000066	1574407401.000066	16971.0	4.0	40.0	10.0	2.0	0.0	64.0	0.0	2.0	31.0	0.0	0.0	130.0	2.91	1.99	554.0	19.0	11.0	22.0	2.0	23.0	21.0	66.0	0.0	1525.0	2.5	346.9412346204957	3.9188946533252467	4.308273059846639	35.0	21.400000000000002	51.0	0.0	95.0	0.0	12.100000000000001	5.1000000000000005	14.0	0.0	0.0	-0.351214384697443	0.8825627757216953	-0.1999975920013438	-0.05820749964451455	0.26831519904479423	-0.22699744700477645	0.0	0.0
2019-11-22 02:23:26.000017	1574407406.000017	16971.0	4.0	40.0	10.0	2.0	0.0	64.0	0.0	2.0	31.0	0.0	0.0	130.0	2.91	1.99	555.0	19.0	11.0	22.0	2.0	23.0	26.0	17.0	0.0	1525.0	2.0	345.6457394762008	-0.4412294569008832	4.141983465742326	35.0	21.44	51.0	0.0	95.0	0.0	7.0	4.5	14.0	0.0	0.0	-0.18026563198949114	0.8064620784662754	-0.10000098229419482	-0.08068185978975675	0.20620800836968262	-0.1366041536157482	0.0	0.0
2019-11-22 02:23:30.000078	1574407410.000078	16971.0	4.0	40.0	10.0	2.0	0.0	64.0	0.0	2.0	31.0	0.0	0.0	130.0	2.91	1.99	556.0	19.0	11.0	22.0	2.0	23.0	30.0	78.0	0.0	1525.0	1.6	344.16070420016075	-2.355727211617805	3.8917979513947016	35.0	21.44	51.0	0.0	95.0	0.0	0.4	4.2	14.0	0.0	0.0	-3.3680565539448035	13.92187717879817	-0.09999847414437643	-0.05123321016158584	0.2325634615413943	-0.08043876262364548	0.0	0.0
2019-11-22 02:23:35.000026	1574407415.000026	16971.0	4.0	40.0	10.0	2.0	0.0	64.0	0.0	2.0	31.0	0.0	0.0	130.0	2.91	1.99	557.0	19.0	11.0	22.0	2.0	23.0	35.0	26.0	0.0	1525.0	1.6	343.5018675323477	-2.2138878350889954	3.654445290178878	35.0	21.44	51.0	0.0	95.0	0.0	2.5	4.0	14.0	0.0	0.0				-0.003992574781523928	0.1756551140467888	-0.06836914695843126	0.0	0.0
2019-11-22 02:23:39.000080	1574407419.00008	16971.0	4.0	40.0	10.0	2.0	0.0	64.0	0.0	2.0	31.0	0.0	0.0	130.0	2.91	1.99	558.0	19.0	11.0	22.0	2.0	23.0	39.0	80.0	0.0	1525.0	1.5	337.6176101132464	-2.8722647478884107	3.8630175965057214	35.0	21.44	51.0	0.0	95.0	0.0	2.1	3.7	14.0	0.0	0.0	0.17961084585615444	-0.6610777368303571	-0.024999661748217553	0.04831304787117782	0.2118059580519824	-0.07937937729082506	0.0	0.0
2019-11-22 02:23:44.000029	1574407424.000029	16971.0	4.0	40.0	10.0	2.0	0.0	64.0	0.0	2.0	31.0	0.0	0.0	130.0	2.91	2.0	559.0	19.0	11.0	22.0	2.0	23.0	44.0	29.0	0.0	1525.0	1.5	333.8407568108738	-3.6330550653526514	4.500416414979347	35.0	21.46	51.0	0.0	95.0	0.0	2.6	3.5	14.0	0.0	0.0				0.02931460492407713	0.13285497017759454	-0.10713641228478643	0.0	0.0
2019-11-22 02:23:48.000093	1574407428.000093	16971.0	4.0	40.0	10.0	2.0	0.0	64.0	0.0	2.0	31.0	0.0	0.0	130.0	2.91	2.0	560.0	19.0	11.0	22.0	2.0	23.0	48.0	93.0	0.0	1525.0	1.5	331.3038419012576	-4.853314955373886	3.278512826184721	35.0	21.5	51.0	0.0	95.0	0.0	3.5	4.800000000000001	14.0	0.0	0.0				0.06322675156850997	0.0461193457221407	-0.0676341913255092	0.0	0.0
2019-11-22 02:23:53.000042	1574407433.000042	16971.0	4.0	40.0	10.0	2.0	0.0	64.0	0.0	2.0	31.0	0.0	0.0	130.0	2.91	2.0	561.0	19.0	11.0	22.0	2.0	23.0	53.0	42.0	0.0	1525.0	1.3	330.6941408128564	-6.43401383900662	3.6134025994746506	35.0	21.5	51.0	0.0	95.0	0.0	4.6000000000000005	3.2	14.0	0.0	0.0	0.2431380318222733	-0.4476182259772476	-0.04000040817677258	-0.06296358720164276	-0.016590049816347867	-0.03108628208377813	0.0	0.0
2019-11-22 02:23:58.000005	1574407438.000005	16971.0	4.0	40.0	10.0	2.0	0.0	64.0	0.0	2.0	31.0	0.0	0.0	130.0	2.91	2.0	562.0	19.0	11.0	22.0	2.0	23.0	58.0	5.0	0.0	1525.0	1.0	332.2305862189678	-7.9686785844254455	3.149606897527338	35.0	21.5	51.0	0.0	95.0	0.0	6.4	3.6	14.0	0.0	0.0	0.24334686339345205	-0.48595245710161106	-0.06000044346183475	-0.013722585386067701	0.008433831239506433	0.03691288583876376	0.0	0.0
2019-11-22 02:24:02.000055	1574407442.000055	16971.0	4.0	40.0	10.0	2.0	0.0	64.0	0.0	2.0	31.0	0.0	0.0	130.0	2.91	2.0	563.0	19.0	11.0	22.0	2.0	24.0	2.0	55.0	0.0	1525.0	0.8	327.5304671628785	-8.870720725296717	4.365417356577566	35.0	21.5	51.0	0.0	95.0	0.0	8.4	3.8000000000000003	14.0	0.0	0.0	0.1632116454033449	-0.3018536235464245	-0.049999374159063484	0.027387578349267735	-0.030415733782025126	-0.018836233452144757	0.0	0.0
2019-11-22 02:24:07.000021	1574407447.000021	16971.0	4.0	40.0	10.0	2.0	0.0	64.0	0.0	2.0	31.0	0.0	0.0	130.0	2.91	2.0	564.0	19.0	11.0	22.0	2.0	24.0	7.0	21.0	0.0	1525.0	0.8	325.85173734084316	-10.122436169761214	4.970477508953672	35.0	21.52	51.0	0.0	95.0	0.0	7.9	3.6	14.0	0.0	0.0				-0.041057136050048605	-0.10022420710928714	-0.06137931156898482	0.0	0.0
2019-11-22 02:24:11.000072	1574407451.000072	16971.0	4.0	40.0	10.0	2.0	0.0	64.0	0.0	2.0	31.0	0.0	0.0	130.0	2.91	2.0	565.0	19.0	11.0	22.0	2.0	24.0	11.0	72.0	0.0	1525.0	0.5	321.55414652627593	-10.03293326519201	4.2740921037076	35.0	21.52	51.0	0.0	95.0	0.0	9.1	3.1	14.0	0.0	0.0	0.2584010498798831	-0.4038951343147099	-0.07499904335765371	0.019369195714969402	-0.015140128639019684	-0.009198410849116653	0.0	0.0
2019-11-22 02:24:16.000021	1574407456.000021	16971.0	4.0	40.0	10.0	2.0	0.0	64.0	0.0	2.0	31.0	0.0	0.0	130.0	2.91	2.0	566.0	19.0	11.0	22.0	2.0	24.0	16.0	21.0	0.0	1525.0	0.4	322.2449831292197	-5.297320388568202	5.170393791602517	35.0	21.56	51.0	0.0	95.0	0.0	10.600000000000001	4.5	14.0	0.0	0.0	0.06179914671573662	-0.08988470450002475	-0.02000020408838629	0.24732391291083902	0.030711019408369247	-0.022687339847819905	0.0	0.0
2019-11-22 02:24:20.000076	1574407460.000076	16971.0	4.0	40.0	10.0	2.0	0.0	64.0	0.0	2.0	31.0	0.0	0.0	130.0	2.91	2.0	567.0	19.0	11.0	22.0	2.0	24.0	20.0	76.0	0.0	1525.0	0.1	315.84655196909205	-1.2590003034692199	8.510552581756519	35.0	21.56	51.0	0.0	95.0	0.0	10.200000000000001	4.2	14.0	0.0	0.0	0.2665198406375639	-0.3314838282966121	-0.07499896736374731	0.14169399728784077	0.0012118515180921524	-0.08397822663340461	0.0	0.0
2019-11-22 02:24:25.000026	1574407465.000026	16971.0	4.0	40.0	10.0	2.0	0.0	64.0	0.0	2.0	31.0	0.0	0.0	130.0	2.91	2.0	568.0	19.0	11.0	22.0	2.0	24.0	25.0	26.0	0.0	1525.0	0.0	306.9501803766383	1.9486095294315855	6.882463495479316	35.0	21.56	51.0	0.0	95.0	0.0	3.7	5.6000000000000005	14.0	0.0	0.0	0.18784882252637355	-0.24569606050398982	-0.020000200273611903	-0.1258115201928378	-0.08347830417183362	-0.0329671672935664	0.0	0.0
2019-11-22 02:24:29.000077	1574407469.000077	16971.0	4.0	40.0	10.0	2.0	0.0	64.0	0.0	2.0	31.0	0.0	0.0	130.0	2.91	2.0	569.0	19.0	11.0	22.0	2.0	24.0	29.0	77.0	0.0	1525.0	0.8	293.290109542857	1.3331484367822484	4.262685146988622	35.0	21.580000000000002	51.0	0.0	95.0	0.0	0.7000000000000001	9.4	14.0	0.0	0.0	-11.885121066583467	11.598203853689109	0.19999744895374322	-0.3148089083444503	-0.027476169026704217	0.05366014687448664	0.0	0.0
2019-11-22 02:24:34.000025	1574407474.000025	16971.0	4.0	40.0	10.0	2.0	0.0	64.0	0.0	2.0	31.0	0.0	0.0	130.0	2.91	2.0	570.0	19.0	11.0	22.0	2.0	24.0	34.0	25.0	0.0	1525.0	0.0	286.7459630298853	0.6390164504470507	4.165905984631047	35.0	21.56	51.0	0.0	95.0	0.0	3.3000000000000003	5.800000000000001	14.0	0.0	0.0	-2.3219653878270776	1.5194515733361016	-0.16000166322529713	0.050043103039239194	-0.031175625875178345	0.07247598353589278	0.0	0.0
2019-11-22 02:24:38.000084	1574407478.000084	16971.0	4.0	40.0	10.0	2.0	0.0	64.0	0.0	2.0	31.0	0.0	0.0	130.0	2.91	2.0	571.0	19.0	11.0	22.0	2.0	24.0	38.0	84.0	0.0	1525.0	1.2000000000000002	283.12898494153427	0.039520033894888985	7.342509262166859	35.0	21.63	51.0	0.0	95.0	0.0	0.7000000000000001	3.8000000000000003	14.0	0.0	0.0	23.392497366823882	-8.560438404074883	0.2999955833608455	0.14975745333171273	0.06596548701080171	-0.05476549730466838	0.0	0.0
2019-11-22 02:24:43.000034	1574407483.000034	16971.0	4.0	40.0	10.0	2.0	0.0	64.0	0.0	2.0	31.0	0.0	0.0	130.0	2.91	2.0	572.0	19.0	11.0	22.0	2.0	24.0	43.0	34.0	0.0	1525.0	0.1	277.7819094461374	0.23891387000006117	9.148645576514305	35.0	21.6	51.0	0.0	95.0	0.0	0.6000000000000001	4.5	14.0	0.0	0.0	-20.33045549977875	5.291898080197823	-0.22000219251910386	-0.005424298803471436	-0.10727338111139595	-0.05765412983837206	0.0	0.0
2019-11-22 02:24:48.000000	1574407488.0	16971.0	4.0	40.0	10.0	2.0	0.0	64.0	0.0	2.0	31.0	0.0	0.0	130.0	2.91	2.0	573.0	19.0	11.0	22.0	2.0	24.0	48.0	0.0	0.0	1525.0	0.5	272.420570719745	1.239803889661132	9.480058909956076	35.0	21.63	51.0	0.0	95.0	0.0	0.2	8.8	14.0	0.0	0.0	-22.375983418405536	4.9565389659143255	0.08000054550542866	-0.04524440301321226	-0.08471795437769772	-0.039532419632958955	0.0	0.0
2019-11-22 02:24:53.000003	1574407493.000003	16971.0	4.0	40.0	10.0	2.0	0.0	64.0	0.0	2.0	31.0	0.0	0.0	130.0	2.91	2.0	574.0	19.0	11.0	22.0	2.0	24.0	53.0	3.0	0.0	1525.0	1.0	269.18940363964856	2.0621790301725365	8.059640996051975	35.0	21.63	51.0	0.0	95.0	0.0	0.6000000000000001	9.8	14.0	0.0	0.0	9.526828911678436	-0.6494740383221749	0.09999993801120786	-0.04394968558703316	-0.15279891061047157	0.009995901812945431	0.0	0.0
2019-11-22 02:24:58.000002	1574407498.000002	16971.0	4.0	40.0	10.0	2.0	0.0	64.0	0.0	2.0	31.0	0.0	0.0	130.0	2.91	2.0	575.0	19.0	11.0	22.0	2.0	24.0	58.0	2.0	0.0	1525.0	0.5	265.83289299056827	1.6456979091186	4.108892839428253	35.0	21.63	51.0	0.0	95.0	0.0	2.2	9.5	14.0	0.0	0.0	-2.6149561175545495	0.009127955883119609	-0.1000000238418636	-0.0695253090470293	-0.12597722228197056	0.022582534579494024	0.0	0.0
2019-11-22 02:25:03.000015	1574407503.000015	16971.0	4.0	40.0	10.0	2.0	0.0	64.0	0.0	2.0	31.0	0.0	0.0	130.0	2.91	2.0	576.0	19.0	11.0	22.0	2.0	25.0	3.0	15.0	0.0	1525.0	0.0	268.60594993771315	1.7814469744833918	7.0206851481469235	35.0	21.63	51.0	0.0	95.0	0.0	1.6	4.0	14.0	0.0	0.0	-3.5725837575177257	-0.23102862815076475	-0.0999997377402508	0.04649090579739422	-0.08755025843867117	0.043858270889989566	0.0	0.0
2019-11-22 02:25:08.000018	1574407508.000018	16971.0	4.0	40.0	10.0	2.0	0.0	64.0	0.0	2.0	31.0	0.0	0.0	130.0	2.91	2.0	577.0	19.0	11.0	22.0	2.0	25.0	8.0	18.0	0.0	1526.0	0.5	267.3680460442522	-0.20189472843459833	4.428150110487885	35.0	21.67	51.0	0.0	95.0	0.0	1.5	7.2	14.0	0.0	0.0	3.8434804278008885	0.0878919343625997	0.09999994277957376	0.0666912085724249	0.04594720302381623	0.018086935435212184	0.0	0.0
2019-11-22 02:25:13.000028	1574407513.000028	16971.0	4.0	40.0	10.0	2.0	0.0	64.0	0.0	2.0	31.0	0.0	0.0	130.0	2.91	2.0	578.0	19.0	11.0	22.0	2.0	25.0	13.0	28.0	0.0	1526.0	0.5	267.000051404349	-0.7999980510293634	3.600002688788037	35.0	21.69	51.0	0.0	95.0	0.0	1.8	7.4	14.0	0.0	0.0				0.04772317683757071	0.008993234587634022	0.006528409008459619	0.0	0.0
2019-11-22 02:25:18.000030	1574407518.00003	16971.0	4.0	40.0	10.0	2.0	0.0	64.0	0.0	2.0	31.0	0.0	0.0	130.0	2.91	2.0	579.0	19.0	11.0	22.0	2.0	25.0	18.0	30.0	0.0	1526.0	1.6	267.000051404349	-0.7999980510293634	3.600002688788037	35.0	21.69	51.0	0.0	95.0	0.0	0.8	3.6	14.0	0.0	0.0	-15.9329032565537	-0.8350080772075223	0.2199999055862832	-0.12875699328564236	-0.0929348567784666	-0.02036538915923164	0.0	0.0
2019-11-22 02:25:23.000041	1574407523.000041	16971.0	4.0	40.0	10.0	2.0	0.0	64.0	0.0	2.0	31.0	0.0	0.0	130.0	2.91	2.0	580.0	19.0	11.0	22.0	2.0	25.0	23.0	41.0	0.0	1526.0	1.3	267.000051404349	-0.7999980510293633	3.600002688788037	35.0	21.69	51.0	0.0	95.0	0.0	0.8	3.7	14.0	0.0	0.0	4.345329585336603	0.22772907382039173	-0.05999986839323302	-0.2593214699524468	-0.21291203196774786	-0.03734758178338924	0.0	0.0
2019-11-22 02:25:28.000046	1574407528.000046	16971.0	4.0	40.0	10.0	2.0	0.0	64.0	0.0	2.0	31.0	0.0	0.0	130.0	2.91	2.0	581.0	19.0	11.0	22.0	2.0	25.0	28.0	46.0	0.0	1526.0	0.0	267.000051404349	-0.7999980510293632	3.600002688788037	35.0	21.69	51.0	0.0	95.0	0.0	0.8	3.6	14.0	0.0	0.0	18.829783983261084	0.9868271629421004	-0.2599997396471723	-0.3450473784597892	-0.15942174523412772	-0.001419071714839848	0.0	0.0
2019-11-22 02:25:33.000054	1574407533.000054	16971.0	4.0	40.0	10.0	2.0	0.0	64.0	0.0	2.0	31.0	0.0	0.0	130.0	2.91	2.0	582.0	19.0	11.0	22.0	2.0	25.0	33.0	54.0	0.0	1526.0	0.5	267.000051404349	-0.7999980510293633	3.600002688788037	35.0	21.71	51.0	0.0	95.0	0.0	0.8	3.7	14.0	0.0	0.0	-7.242220464918931	-0.3795486916445988	0.0999998426439854	-0.3461154124002596	-0.07363494185899583	0.01777685676435753	0.0	0.0
2019-11-22 02:25:38.000064	1574407538.000064	16971.0	4.0	40.0	10.0	2.0	0.0	64.0	0.0	2.0	31.0	0.0	0.0	130.0	2.91	2.0	583.0	19.0	11.0	22.0	2.0	25.0	38.0	64.0	0.0	1526.0	0.6000000000000001	267.000051404349	-0.7999980510293633	3.600002688788037	35.0	21.73	51.0	0.0	95.0	0.0	0.8	3.6	14.0	0.0	0.0	-1.4484434713802634	-0.07590970575205955	0.019999959945758945	-0.2752036914861709	-0.06927271391486428	-0.006420225794616756	0.0	0.0
2019-11-22 02:25:43.000072	1574407543.000072	16971.0	4.0	40.0	10.0	2.0	0.0	64.0	0.0	2.0	31.0	0.0	0.0	130.0	2.91	2.0	584.0	19.0	11.0	22.0	2.0	25.0	43.0	72.0	0.0	1526.0	1.1	267.000051404349	-0.7999980510293633	3.600002688788037	35.0	21.71	51.0	0.0	95.0	0.0	0.8	3.6	14.0	0.0	0.0	-7.242220119583507	-0.37954867354633615	0.09999983787562905	-0.16924733270647854	-0.07090814659932451	-0.027025453143125242	0.0	0.0
2019-11-22 02:25:48.000087	1574407548.000087	16971.0	4.0	40.0	10.0	2.0	0.0	64.0	0.0	2.0	31.0	0.0	0.0	130.0	2.91	2.0	585.0	19.0	11.0	22.0	2.0	25.0	48.0	87.0	0.0	1526.0	1.0	267.000051404349	-0.7999980510293633	3.600002688788037	35.0	21.75	51.0	0.0	95.0	0.0	0.8	3.6	14.0	0.0	0.0	1.4484420209741165	0.07590962973949432	-0.019999939918698573	-0.12401422758095607	-0.053210376753054636	0.004703951880793672	0.0	0.0
2019-11-22 02:25:53.000092	1574407553.000092	16971.0	4.0	40.0	10.0	2.0	0.0	64.0	0.0	2.0	31.0	0.0	0.0	130.0	2.91	2.0	586.0	19.0	11.0	22.0	2.0	25.0	53.0	92.0	0.0	1526.0	0.6000000000000001	267.000051404349	-0.7999980510293633	3.600002688788037	35.0	21.75	51.0	0.0	95.0	0.0	0.8	3.7	14.0	0.0	0.0	5.793779687157255	0.3036391270591077	-0.07999991989143762	-0.19402021698796187	-0.04773902063102766	-0.04453247476993052	0.0	0.0
2019-11-22 02:25:58.000093	1574407558.000093	16971.0	4.0	40.0	10.0	2.0	0.0	64.0	0.0	2.0	31.0	0.0	0.0	130.0	2.91	2.0	587.0	19.0	11.0	22.0	2.0	25.0	58.0	93.0	0.0	1526.0	3.2	267.000051404349	-0.7999980510293634	3.600002688788037	35.0	21.75	51.0	0.0	95.0	0.0	0.8	3.6	14.0	0.0	0.0	-37.65959849423468	-1.9736559257738198	0.51999990081789	-0.2637939511908467	-0.03167475476379011	-0.057744793927893966	0.0	0.0
2019-11-22 02:26:03.000095	1574407563.000095	16971.0	4.0	40.0	10.0	2.0	0.0	64.0	0.0	2.0	31.0	0.0	0.0	130.0	2.91	2.0	588.0	19.0	11.0	22.0	2.0	26.0	3.0	95.0	0.0	1526.0	0.0	267.000051404349	-0.7999980510293633	3.600002688788037	35.0	21.75	51.0	0.0	95.0	0.0	0.8	3.7	14.0	0.0	0.0	46.3502662292173	2.4291145222510404	-0.6399997558594682	-0.4160616660899252	-0.0969550761971692	-0.13830547064406662	0.0	0.0
2019-11-22 02:26:08.000097	1574407568.000097	16971.0	4.0	40.0	10.0	2.0	0.0	64.0	0.0	2.0	31.0	0.0	0.0	130.0	2.91	2.0	589.0	19.0	11.0	22.0	2.0	26.0	8.0	97.0	0.0	1526.0	1.1	267.000051404349	-0.7999980510293633	3.600002688788037	35.0	21.81	51.0	0.0	95.0	0.0	0.8	3.6	14.0	0.0	0.0	-15.9329032565537	-0.8350080772075223	0.2199999055862832	-0.3110469677981978	-0.08532116034732182	-0.09443560462311595	0.0	0.0
2019-11-22 02:26:14.000000	1574407574.0	16971.0	4.0	40.0	10.0	2.0	0.0	64.0	0.0	2.0	31.0	0.0	0.0	130.0	2.91	2.0	590.0	19.0	11.0	22.0	2.0	26.0	14.0	0.0	0.0	1526.0	1.1	267.000051404349	-0.7999980510293633	3.600002688788037	35.0	21.79	51.0	0.0	95.0	0.0	0.8	3.7	14.0	0.0	0.0				-0.4027701015418637	-0.06283498038812156	-0.14725831230725533	0.0	0.0
2019-11-22 02:26:19.000010	1574407579.00001	16971.0	4.0	40.0	10.0	2.0	0.0	64.0	0.0	2.0	31.0	0.0	0.0	130.0	2.91	2.0	591.0	19.0	11.0	22.0	2.0	26.0	19.0	10.0	0.0	1526.0	0.1	267.000051404349	-0.7999980510293633	3.600002688788037	35.0	21.81	51.0	0.0	95.0	0.0	0.8	3.6	14.0	0.0	0.0	14.484434713802623	0.7590970575205949	-0.19999959945758927	-0.43497419071940846	-0.14216012292439065	-0.12253143620360366	0.0	0.0
2019-11-22 02:26:24.000012	1574407584.000012	16971.0	4.0	40.0	10.0	2.0	0.0	64.0	0.0	2.0	31.0	0.0	0.0	130.0	2.91	2.0	592.0	19.0	11.0	22.0	2.0	26.0	24.0	12.0	0.0	1526.0	1.6	267.000051404349	-0.7999980510293632	3.600002688788037	35.0	21.81	51.0	0.0	95.0	0.0	0.8	3.6	14.0	0.0	0.0	-21.726687294945602	-1.1386474323051752	0.2999998855591257	-0.6088608678947001	-0.10873066949891905	-0.09098947772588499	0.0	0.0
2019-11-22 02:26:29.000026	1574407589.000026	16971.0	4.0	40.0	10.0	2.0	0.0	64.0	0.0	2.0	31.0	0.0	0.0	130.0	2.91	2.0	593.0	19.0	11.0	22.0	2.0	26.0	29.0	26.0	0.0	1526.0	1.7000000000000002	267.000051404349	-0.7999980510293633	3.600002688788037	35.0	21.81	51.0	0.0	95.0	0.0	0.8	3.6	14.0	0.0	0.0	-1.4484422972417301	-0.07590964421806644	0.019999943733373646	-0.6091442039455466	-0.1564834796157195	-0.11311613239013754	0.0	0.0
2019-11-22 02:26:34.000040	1574407594.00004	16971.0	4.0	40.0	10.0	2.0	0.0	64.0	0.0	2.0	31.0	0.0	0.0	130.0	2.91	2.0	594.0	19.0	11.0	22.0	2.0	26.0	34.0	40.0	0.0	1526.0	0.6000000000000001	267.000051404349	-0.7999980510293633	3.600002688788037	35.0	21.81	51.0	0.0	95.0	0.0	0.8	3.6	14.0	0.0	0.0	15.932865269659018	0.8350060863987302	-0.21999938106710995	-0.6561810792845488	-0.21601374215679958	-0.16007015458348364	0.0	0.0
2019-11-22 02:26:39.000067	1574407599.000067	16971.0	4.0	40.0	10.0	2.0	0.0	64.0	0.0	2.0	31.0	0.0	0.0	130.0	2.91	2.0	595.0	19.0	11.0	22.0	2.0	26.0	39.0	67.0	0.0	1526.0	1.8	267.00005140434894	-0.7999980510293632	3.600002688788037	35.0	21.81	51.0	0.0	95.0	0.0	0.8	3.6	14.0	0.0	0.0	-17.381262811654047	-0.9109133850937057	0.2399987068245949	-0.7505496709187677	-0.06171861255011303	-0.1955607433730464	0.0	0.0
2019-11-22 02:26:44.000075	1574407604.000075	16971.0	4.0	40.0	10.0	2.0	0.0	64.0	0.0	2.0	31.0	0.0	0.0	130.0	2.91	2.0	596.0	19.0	11.0	22.0	2.0	26.0	44.0	75.0	0.0	1526.0	3.2	254.49967923305076	-21.07314360171323	2.7986924246483236	35.0	21.84	51.0	0.0	95.0	0.0	0.8	3.6	14.0	0.0	0.0	-20.27821633483382	-1.0627362859297413	0.27999954605176136	-0.7312686135553442	-0.11001832963354312	-0.16726978798781794	0.0	0.0
2019-11-22 02:26:49.000069	1574407609.000069	16971.0	4.0	40.0	10.0	2.0	0.0	64.0	0.0	2.0	31.0	0.0	0.0	130.0	2.91	2.0	597.0	19.0	11.0	22.0	2.0	26.0	49.0	69.0	0.0	1526.0	4.7	256.16097306729097	-24.394519989293972	2.3868167917023664	35.0	21.88	51.0	0.0	95.0	0.0	0.8	3.6	14.0	0.0	0.0	-21.726722519301486	-1.1386492783354436	0.30000037193344453	-0.7304551224381918	-0.1471329197084758	-0.15727751918778948	0.0	0.0
2019-11-22 02:26:54.000061	1574407614.000061	16971.0	4.0	40.0	10.0	2.0	0.0	64.0	0.0	2.0	31.0	0.0	0.0	130.0	2.91	2.0	598.0	19.0	11.0	22.0	2.0	26.0	54.0	61.0	0.0	1526.0	6.2	262.21446912261035	-22.36705612448142	2.8215799073849053	35.0	21.86	51.0	0.0	95.0	0.0	1.2000000000000002	2.6	14.0	0.0	0.0	-0.5803576221331165	-0.19542468847954347	0.30000047206952946	-0.673641788789875	-0.2943894166319279	0.1715535245079231	0.0	0.0
2019-11-22 02:26:59.000043	1574407619.000043	16971.0	4.0	40.0	10.0	2.0	0.0	64.0	0.0	2.0	31.0	0.0	0.0	130.0	2.91	2.0	599.0	19.0	11.0	22.0	2.0	26.0	59.0	43.0	0.0	1526.0	7.7	269.2077340811611	-21.525222520340822	2.7407536636597403	35.0	21.88	51.0	0.0	95.0	0.0	24.3	2.3000000000000003	14.0	0.0	0.0	-0.6690267595140618	-0.1411080084135589	0.30000108719266066	-0.7619219304262232	-0.20374021641860374	0.15419434538684493	0.0	0.0
2019-11-22 02:27:04.000026	1574407624.000026	16971.0	4.0	40.0	10.0	2.0	0.0	64.0	0.0	2.0	31.0	0.0	0.0	130.0	2.91	2.0	600.0	19.0	11.0	22.0	2.0	27.0	4.0	26.0	0.0	1526.0	8.8	278.35304156134583	-22.011214548114133	2.1259353689864886	35.0	21.88	51.0	0.0	95.0	0.0	22.0	3.2	14.0	0.0	0.0	-0.5596862255521797	-0.04709653939751501	0.22000074482216284	-0.7573187630523083	-0.0344768959161533	0.10861231411266528	0.0	0.0
2019-11-22 02:27:08.000096	1574407628.000096	16971.0	4.0	40.0	10.0	2.0	0.0	64.0	0.0	2.0	31.0	0.0	0.0	130.0	2.91	2.0	601.0	19.0	11.0	22.0	2.0	27.0	8.0	96.0	0.0	1526.0	10.0	291.56234811344774	-23.4404167057529	2.091911659449085	35.0	21.89	51.0	0.0	95.0	0.0	22.3	2.1	14.0	0.0	0.0	-0.75120962937615	0.0630808350438217	0.2999947429624537	-0.7785910627429452	0.06016427788756305	0.1444064288149218	0.0	0.0
2019-11-22 02:27:13.000044	1574407633.000044	16971.0	4.0	40.0	10.0	2.0	0.0	64.0	0.0	2.0	31.0	0.0	0.0	130.0	2.91	2.0	602.0	19.0	11.0	22.0	2.0	27.0	13.0	44.0	0.0	1526.0	11.5	299.56851233393047	-24.59587424109483	1.8564702113238234	35.0	21.88	51.0	0.0	95.0	0.0	23.6	2.2	14.0	0.0	0.0	-0.673834022379671	0.2254617100094933	0.3000031185474321	-0.8058833792415399	0.21635993585417027	0.1615591446480694	0.0	0.0
2019-11-22 02:27:17.000065	1574407637.000065	16971.0	4.0	40.0	10.0	2.0	0.0	64.0	0.0	2.0	31.0	0.0	0.0	130.0	2.91	2.0	603.0	19.0	11.0	22.0	2.0	27.0	17.0	65.0	0.0	1526.0	12.8	311.23039715724303	-25.52091524778279	1.7828478576885587	35.0	21.88	51.0	0.0	95.0	0.0	25.1	1.9000000000000001	14.0	0.0	0.0	-0.6386621395881866	0.32541461374874425	0.324998295316101	-0.7116377148623417	0.347291678977111	0.1706817286611653	0.0	0.0
2019-11-22 02:27:21.000082	1574407641.000082	16971.0	4.0	40.0	10.0	2.0	0.0	64.0	0.0	2.0	31.0	0.0	0.0	130.0	2.91	2.0	604.0	19.0	11.0	22.0	2.0	27.0	21.0	82.0	0.0	1526.0	14.5	319.83068122172784	-26.06720874877978	1.901597097679244	35.0	21.91	51.0	0.0	95.0	0.0	0.5	1.7000000000000002	14.0	0.0	0.0	-0.7010121156052328	0.5636282116572187	0.4249982014374551	-0.6707601508454277	0.5115961265306745	0.1848546005828077	0.0	0.0
2019-11-22 02:27:25.000098	1574407645.000098	16971.0	4.0	40.0	10.0	2.0	0.0	64.0	0.0	2.0	31.0	0.0	0.0	130.0	2.91	2.0	605.0	19.0	11.0	22.0	2.0	27.0	25.0	98.0	0.0	1526.0	16.0	327.822810176231	-26.040282886184578	1.9013384907995103	35.0	21.94	51.0	0.0	95.0	0.0	1.3	2.0	14.0	0.0	0.0	-0.5162549968095186	0.565173232826414	0.37499850243928057	-0.5287043663085279	0.5977508593845133	0.20516238239836687	0.0	0.0
2019-11-22 02:27:30.000019	1574407650.000019	16971.0	4.0	40.0	10.0	2.0	0.0	64.0	0.0	2.0	31.0	0.0	0.0	130.0	2.91	2.0	606.0	19.0	11.0	22.0	2.0	27.0	30.0	19.0	0.0	1526.0	17.5	333.0394836700304	-25.983689128510186	2.1534743272006582	35.0	21.94	51.0	0.0	95.0	0.0	1.2000000000000002	1.7000000000000002	14.0	0.0	0.0	-0.35815162530073685	0.5000764764043216	0.300004735067716	-0.48909048850699227	0.6763920771241303	0.19496218109083677	0.0	0.0
2019-11-22 02:27:34.000038	1574407654.000038	16971.0	4.0	40.0	10.0	2.0	0.0	64.0	0.0	2.0	31.0	0.0	0.0	130.0	2.91	2.0	607.0	19.0	11.0	22.0	2.0	27.0	34.0	38.0	0.0	1527.0	19.1	332.7871408297345	-25.5144548426313	1.9429812280391932	35.0	21.94	51.0	0.0	95.0	0.0	1.3	2.2	14.0	0.0	0.0	-0.37207824297272	0.7267918161648443	0.3999981165020944	-0.38451782246596033	0.6927047351586789	0.20241589387886622	0.0	0.0
2019-11-22 02:27:38.000054	1574407658.000054	16971.0	4.0	40.0	10.0	2.0	0.0	64.0	0.0	2.0	31.0	0.0	0.0	130.0	2.91	2.0	608.0	19.0	11.0	22.0	2.0	27.0	38.0	54.0	0.0	1527.0	20.5	328.94091892303993	-25.164972761884794	2.00252315864547	35.0	21.94	51.0	0.0	95.0	0.0	0.8	2.0	14.0	0.0	0.0	-0.32609508111464464	0.6540455481055333	0.34999860227666146	-0.30687428099689784	0.7459128482288571	0.21087958296087173	0.0	0.0
2019-11-22 02:27:42.000067	1574407662.000067	16971.0	4.0	40.0	10.0	2.0	0.0	64.0	0.0	2.0	31.0	0.0	0.0	130.0	2.91	2.0	609.0	19.0	11.0	22.0	2.0	27.0	42.0	67.0	0.0	1527.0	22.200000000000003	322.71163203295083	-24.5697048227021	2.23485655941038	35.0	21.94	51.0	0.0	95.0	0.0	0.5	1.8	14.0	0.0	0.0	-0.4360851863501425	0.7867185015420955	0.42499860674599654	-0.4142732781879123	0.6862225350701534	0.21983694717069885	0.0	0.0
2019-11-22 02:27:46.000082	1574407666.000082	16971.0	4.0	40.0	10.0	2.0	0.0	64.0	0.0	2.0	31.0	0.0	0.0	130.0	2.91	2.0	610.0	19.0	11.0	22.0	2.0	27.0	46.0	82.0	0.0	1527.0	23.6	316.61983624359897	-24.003867645845297	1.951936437314966	35.0	21.94	51.0	0.0	95.0	0.0	0.1	2.4000000000000004	14.0	0.0	0.0	-0.4337565603621823	0.6171731580372759	0.3499986857225176	-0.33147022153142724	0.6545833006610055	0.2456566602672317	0.0	0.0
2019-11-22 02:27:50.000094	1574407670.000094	16971.0	4.0	40.0	10.0	2.0	0.0	64.0	0.0	2.0	31.0	0.0	0.0	130.0	2.91	2.0	611.0	19.0	11.0	22.0	2.0	27.0	50.0	94.0	0.0	1527.0	25.200000000000003	312.38958872000893	-24.05954575943326	2.0063525473462653	35.0	21.94	51.0	0.0	95.0	0.0	24.8	2.0	14.0	0.0	0.0	-0.5798258268334042	0.681293041778992	0.39999880791065756	-0.4382923413015978	0.5245683130470028	0.26227067793290465	0.0	0.0
2019-11-22 02:27:55.000005	1574407675.000005	16971.0	4.0	40.0	10.0	2.0	0.0	64.0	0.0	2.0	31.0	0.0	0.0	130.0	2.91	2.0	612.0	19.0	11.0	22.0	2.0	27.0	55.0	5.0	0.0	1527.0	26.700000000000003	308.91183098538056	-23.992967713469056	2.0309836061008486	35.0	21.94	51.0	0.0	95.0	0.0	24.6	1.9000000000000001	14.0	0.0	0.0	-0.4918914300963792	0.4651586021286589	0.3000053359027048	-0.7406581924347352	0.560763784007127	0.3545354996686779	0.0	0.0
2019-11-22 02:27:59.000012	1574407679.000012	16971.0	4.0	40.0	10.0	2.0	0.0	64.0	0.0	2.0	31.0	0.0	0.0	130.0	2.91	2.0	613.0	19.0	11.0	22.0	2.0	27.0	59.0	12.0	0.0	1527.0	28.3	302.3706334755068	-23.22403262219478	1.5657934084744982	35.0	21.990000000000002	51.0	0.0	95.0	0.0	24.900000000000002	2.1	14.0	0.0	0.0	-0.6665996705059544	0.5897575698412855	0.3999993085873152	-0.5667437104206398	0.394510945801122	0.3119433928483666	0.0	0.0
2019-11-22 02:28:03.000023	1574407683.000023	16971.0	4.0	40.0	10.0	2.0	0.0	64.0	0.0	2.0	31.0	0.0	0.0	130.0	2.91	2.0	614.0	19.0	11.0	22.0	2.0	28.0	3.0	23.0	0.0	1527.0	29.6	299.76069875597227	-23.136293937147997	1.3908514537998031	35.0	21.97	51.0	0.0	95.0	0.0	24.3	1.9000000000000001	14.0	0.0	0.0	-0.6167883112364456	0.4158723610133071	0.324999108913004	-0.6408679534731366	0.3663434796769392	0.236264091874634	0.0	0.0
2019-11-22 02:28:07.000028	1574407687.000028	16971.0	4.0	40.0	10.0	2.0	0.0	64.0	0.0	2.0	31.0	0.0	0.0	130.0	2.91	2.0	615.0	19.0	11.0	22.0	2.0	28.0	7.0	28.0	0.0	1527.0	31.3	298.70276817058755	-24.24381984936955	1.5926986543975203	35.0	21.97	51.0	0.0	95.0	0.0	23.400000000000002	1.1	14.0	0.0	0.0	-0.8790775101062217	0.5093784454881568	0.42499946802921107	-0.7169531551482465	0.3096835239703126	0.19781882697130562	0.0	0.0
2019-11-22 02:28:11.000035	1574407691.000035	16971.0	4.0	40.0	10.0	2.0	0.0	64.0	0.0	2.0	31.0	0.0	0.0	130.0	2.91	2.0	616.0	19.0	11.0	22.0	2.0	28.0	11.0	35.0	0.0	1527.0	32.5	297.5706178608847	-25.211853748636344	1.146990986833163	35.0	22.0	51.0	0.0	95.0	0.0	24.3	1.7000000000000002	14.0	0.0	0.0	-0.5982966417760132	0.3369852689044091	0.2999994635591561	-0.5989053917769235	0.07681034984248364	0.3041060700768814	0.0	0.0
2019-11-22 02:28:15.000038	1574407695.000038	16971.0	4.0	40.0	10.0	2.0	0.0	64.0	0.0	2.0	31.0	0.0	0.0	130.0	2.91	2.0	617.0	19.0	11.0	22.0	2.0	28.0	15.0	38.0	0.0	1527.0	34.0	298.11329446343007	-25.239047629170113	1.4871744886213587	35.0	22.0	51.0	0.0	95.0	0.0	0.0	1.5	14.0	0.0	0.0	-0.7159110327494692	0.38226089161454563	0.37499973177929036	-0.6570788551849818	0.17348652442713355	0.30509146810585697	0.0	0.0
2019-11-22 02:28:19.000038	1574407699.000038	16971.0	4.0	40.0	10.0	2.0	0.0	64.0	0.0	2.0	31.0	0.0	0.0	130.0	2.91	2.0	618.0	19.0	11.0	22.0	2.0	28.0	19.0	38.0	0.0	1527.0	35.300000000000004	299.61866587982416	-25.027233861173602	1.6544835695976534	35.0	22.0	51.0	0.0	95.0	0.0	0.7000000000000001	0.9	14.0	0.0	0.0	-0.6060275664131308	0.3114558632676988	0.32500000000000107	-0.7781924890236132	0.18407403932654542	0.2796107974904456	0.0	0.0
2019-11-22 02:28:23.000034	1574407703.000034	16971.0	4.0	40.0	10.0	2.0	0.0	64.0	0.0	2.0	31.0	0.0	0.0	130.0	2.91	2.0	619.0	19.0	11.0	22.0	2.0	28.0	23.0	34.0	0.0	1527.0	37.0	301.09175426291625	-25.2339465410807	1.2880506883260165	35.0	22.0	51.0	0.0	95.0	0.0	0.30000000000000004	0.9	14.0	0.0	0.0	-0.7965752645903557	0.4343069331275057	0.4250004053119699	-0.6758203967465067	0.2367055744876892	0.24792592108903674	0.0	0.0
2019-11-22 02:28:27.000033	1574407707.000033	16971.0	4.0	40.0	10.0	2.0	0.0	64.0	0.0	2.0	31.0	0.0	0.0	130.0	2.91	2.0	620.0	19.0	11.0	22.0	2.0	28.0	27.0	33.0	0.0	1527.0	38.5	304.6488200860978	-26.049719728179948	1.533217641866568	35.0	22.0	51.0	0.0	95.0	0.0	0.2	1.8	14.0	0.0	0.0	-0.6967667314911861	0.402278459988812	0.37500011175874226	-0.6936733884667955	0.25229774635638225	0.2280791031999313	0.0	0.0
2019-11-22 02:28:31.000022	1574407711.000022	16971.0	4.0	40.0	10.0	2.0	0.0	64.0	0.0	2.0	31.0	0.0	0.0	130.0	2.91	2.0	621.0	19.0	11.0	22.0	2.0	28.0	31.0	22.0	0.0	1527.0	40.1	309.7446422434262	-26.111112163276747	1.9555588779218358	35.0	22.0	51.0	0.0	95.0	0.0	0.2	1.6	14.0	0.0	0.0	-0.7325140039782193	0.4471284576723933	0.40000109672847123	-0.5584765150548147	0.34386300941522496	0.22846490515642498	0.0	0.0
2019-11-22 02:28:35.000016	1574407715.000016	16971.0	4.0	40.0	10.0	2.0	0.0	64.0	0.0	2.0	31.0	0.0	0.0	130.0	2.91	2.0	622.0	19.0	11.0	22.0	2.0	28.0	35.0	16.0	0.0	1527.0	41.7	313.89841088865336	-25.321903283306376	1.9027424798338732	35.0	22.03	51.0	0.0	95.0	0.0	0.5	1.2000000000000002	14.0	0.0	0.0	-0.7226077407020622	0.44108164874326805	0.4000005960473363	-0.6351271110438432	0.40581852447512284	0.199634360794768	0.0	0.0
2019-11-22 02:28:39.000009	1574407719.000009	16971.0	4.0	40.0	10.0	2.0	0.0	64.0	0.0	2.0	31.0	0.0	0.0	130.0	2.91	2.0	623.0	19.0	11.0	22.0	2.0	28.0	39.0	9.0	0.0	1527.0	41.7	310.3904345638391	-26.08048890237686	1.997561607597514	35.0	22.06	51.0	0.0	95.0	0.0	1.4000000000000001	1.6	14.0	0.0	0.0				-0.6195327452976704	0.45607113858595066	0.19617159338917176	0.0	0.0
2019-11-22 02:28:43.000008	1574407723.000008	16971.0	4.0	40.0	10.0	2.0	0.0	64.0	0.0	2.0	31.0	0.0	0.0	130.0	2.91	2.0	624.0	19.0	11.0	22.0	2.0	28.0	43.0	8.0	0.0	1527.0	43.5	314.1616489706943	-25.299982768032738	1.884589594716605	35.0	22.06	51.0	0.0	95.0	0.0	1.3	2.0	14.0	0.0	0.0	-0.7006637386467901	0.5939958532983821	0.45000010728838546	-0.5941709095194644	0.495771781768747	0.24942788673814034	0.0	0.0
2019-11-22 02:28:46.000090	1574407726.00009	16971.0	4.0	40.0	10.0	2.0	0.0	64.0	0.0	2.0	31.0	0.0	0.0	130.0	2.91	2.0	625.0	19.0	11.0	22.0	2.0	28.0	46.0	90.0	0.0	1527.0	45.0	315.5964391363561	-25.106232694770238	1.5449889951272229	35.0	22.03	51.0	0.0	95.0	0.0	0.5	1.9000000000000001	14.0	0.0	0.0	-0.7613389343027248	0.7349597105586817	0.499986370776083	-0.6108633921647725	0.45834359305303135	0.1986858495720935	0.0	0.0
2019-11-22 02:28:50.000075	1574407730.000075	16971.0	4.0	40.0	10.0	2.0	0.0	64.0	0.0	2.0	31.0	0.0	0.0	130.0	2.91	2.0	626.0	19.0	11.0	22.0	2.0	28.0	50.0	75.0	0.0	1527.0	46.5	314.9894554580703	-24.98930098910863	1.5366121113077231	35.0	22.06	51.0	0.0	95.0	0.0	0.5	1.7000000000000002	14.0	0.0	0.0	-0.5503392070558147	0.5718870520306809	0.37500138581311226	-0.5275794776140361	0.5442466239321159	0.20070004269803923	0.0	0.0
2019-11-22 02:28:54.000058	1574407734.000058	16971.0	4.0	40.0	10.0	2.0	0.0	64.0	0.0	2.0	31.0	0.0	0.0	130.0	2.91	2.0	627.0	19.0	11.0	22.0	2.0	28.0	54.0	58.0	0.0	1527.0	48.1	314.4944099073829	-24.38573785123836	1.7999984796050428	35.0	22.06	51.0	0.0	95.0	0.0	0.0	1.3	14.0	0.0	0.0	-0.6142633452911411	0.6099898780092103	0.4000017166211368	-0.4441608076614635	0.46888140649114646	0.19079938046126022	0.0	0.0
2019-11-22 02:28:58.000044	1574407738.000044	16971.0	4.0	40.0	10.0	2.0	0.0	64.0	0.0	2.0	31.0	0.0	0.0	130.0	2.91	2.0	628.0	19.0	11.0	22.0	2.0	28.0	58.0	44.0	0.0	1527.0	49.5	313.5439830652657	-23.996817496121473	1.7406380065683098	35.0	22.03	51.0	0.0	95.0	0.0	0.4	1.8	14.0	0.0	0.0	-0.5241001833886358	0.5277719246205964	0.35000120997847156	-0.5171494390375183	0.5954447295909722	0.1901894626563583	0.0	0.0
2019-11-22 02:29:02.000042	1574407742.000042	16971.0	4.0	40.0	10.0	2.0	0.0	64.0	0.0	2.0	31.0	0.0	0.0	130.0	2.91	2.0	629.0	19.0	11.0	22.0	2.0	29.0	2.0	42.0	0.0	1527.0	51.0	313.62186587997223	-24.5219077330359	1.6356185987484835	35.0	22.06	51.0	0.0	95.0	0.0	24.400000000000002	1.8	14.0	0.0	0.0	-0.6159437401223161	0.5925288836143102	0.37500020116578403	-0.5491073742268556	0.4955827083340774	0.1761614905986789	0.0	0.0
2019-11-22 02:29:06.000026	1574407746.000026	16971.0	4.0	40.0	10.0	2.0	0.0	64.0	0.0	2.0	31.0	0.0	0.0	130.0	2.91	2.0	630.0	19.0	11.0	22.0	2.0	29.0	6.0	26.0	0.0	1527.0	52.5	312.7428625818422	-24.699981364971737	1.6704641183227478	35.0	22.03	51.0	0.0	95.0	0.0	24.900000000000002	1.7000000000000002	14.0	0.0	0.0	-0.6072653599825846	0.5722579261056515	0.37500149757268053	-0.5887122787764894	0.49725001536820934	0.18688572720812244	0.0	0.0
2019-11-22 02:29:10.000012	1574407750.000012	16971.0	4.0	40.0	10.0	2.0	0.0	64.0	0.0	2.0	31.0	0.0	0.0	130.0	2.91	2.0	631.0	19.0	11.0	22.0	2.0	29.0	10.0	12.0	0.0	1527.0	53.800000000000004	312.4559601360662	-24.93424596904415	1.7000001556208604	35.0	22.03	51.0	0.0	95.0	0.0	25.400000000000002	1.7000000000000002	14.0	0.0	0.0	-0.5102326145645001	0.48929548554834046	0.3250011429230839	-0.5183564229117129	0.5714542112938636	0.21245164913617845	0.0	0.0
2019-11-22 02:29:13.000096	1574407753.000096	16971.0	4.0	40.0	10.0	2.0	0.0	64.0	0.0	2.0	31.0	0.0	0.0	130.0	2.91	2.0	632.0	19.0	11.0	22.0	2.0	29.0	13.0	96.0	0.0	1527.0	55.5	312.3136021510272	-24.72066820123212	1.7000001556208604	35.0	22.0	51.0	0.0	95.0	0.0	25.400000000000002	1.6	14.0	0.0	0.0	-0.9117798372183508	0.8293649671706901	0.5666507698915967	-0.5162818748659341	0.5204600583701028	0.1838976708017396	0.0	0.0
2019-11-22 02:29:17.000081	1574407757.000081	16971.0	4.0	40.0	10.0	2.0	0.0	64.0	0.0	2.0	31.0	0.0	0.0	130.0	2.91	2.0	633.0	19.0	11.0	22.0	2.0	29.0	17.0	81.0	0.0	1527.0	57.0	312.3913479469438	-24.9879306870014	1.7482146517292754	35.0	22.03	51.0	0.0	95.0	0.0	25.400000000000002	1.7000000000000002	14.0	0.0	0.0	-0.603402908918249	0.5488619218345777	0.3750014081650206	-0.47937088096184255	0.5632698522860761	0.2030261854822896	0.0	0.0
2019-11-22 02:29:21.000078	1574407761.000078	16971.0	4.0	40.0	10.0	2.0	0.0	64.0	0.0	2.0	31.0	0.0	0.0	130.0	2.91	2.0	634.0	19.0	11.0	22.0	2.0	29.0	21.0	78.0	0.0	1527.0	57.0	311.3764018901068	-24.779483805302178	1.8933937432883994	35.0	22.0	51.0	0.0	95.0	0.0	0.2	1.7000000000000002	14.0	0.0	0.0				-0.47632270169105995	0.5901122603202975	0.233229938201336	0.0	0.0
2019-11-22 02:29:25.000061	1574407765.000061	16971.0	4.0	40.0	10.0	2.0	0.0	64.0	0.0	2.0	31.0	0.0	0.0	130.0	2.91	2.0	635.0	19.0	11.0	22.0	2.0	29.0	25.0	61.0	0.0	1527.0	58.5	309.92256676056843	-24.20001839294058	1.0258758413826512	35.0	22.0	51.0	0.0	95.0	0.0	0.1	2.1	14.0	0.0	0.0	-0.6044948067683351	0.5365069636290988	0.37500158698038316	-0.48319012991685306	0.3843325136973715	0.19928827679016725	0.0	0.0
2019-11-22 02:29:29.000038	1574407769.000038	16971.0	4.0	40.0	10.0	2.0	0.0	64.0	0.0	2.0	31.0	0.0	0.0	130.0	2.91	2.0	636.0	19.0	11.0	22.0	2.0	29.0	29.0	38.0	0.0	1527.0	60.0	308.08346108448694	-24.044230843682538	1.3688437293602063	35.0	22.0	51.0	0.0	95.0	0.0	24.900000000000002	0.9	14.0	0.0	0.0	-0.6364781121131212	0.5395817400805473	0.37500216813148907	-0.48395268100039807	0.41319572936245363	0.23893323709596564	0.0	0.0
2019-11-22 02:29:33.000020	1574407773.00002	16971.0	4.0	40.0	10.0	2.0	0.0	64.0	0.0	2.0	31.0	0.0	0.0	130.0	2.91	2.0	637.0	19.0	11.0	22.0	2.0	29.0	33.0	20.0	0.0	1527.0	61.5	305.99284573426877	-23.917289367345713	1.2637866147280998	35.0	22.0	51.0	0.0	95.0	0.0	24.900000000000002	1.4000000000000001	14.0	0.0	0.0	-0.6502925130325398	0.5228486042044562	0.37500167638812837	-0.4776314020891495	0.39747250665993306	0.17876479012328686	0.0	0.0
2019-11-22 02:29:37.000010	1574407777.00001	16971.0	4.0	40.0	10.0	2.0	0.0	64.0	0.0	2.0	31.0	0.0	0.0	130.0	2.91	2.0	638.0	19.0	11.0	22.0	2.0	29.0	37.0	10.0	0.0	1527.0	62.7	304.9340205433444	-24.092445257410343	1.324528233689312	35.0	21.94	51.0	0.0	95.0	0.0	24.400000000000002	1.3	14.0	0.0	0.0	-0.5496331104608339	0.4067071072878502	0.30000075102040497	-0.6037922519325404	0.5176646007428923	0.1590731832960339	0.0	0.0
2019-11-22 02:29:40.000081	1574407780.000081	16971.0	4.0	40.0	10.0	2.0	0.0	64.0	0.0	2.0	31.0	0.0	0.0	130.0	2.91	2.0	639.0	19.0	11.0	22.0	2.0	29.0	40.0	81.0	0.0	1527.0	64.3	303.6985901828921	-24.014541967237918	1.499997778074544	35.0	21.94	51.0	0.0	95.0	0.0	25.0	1.2000000000000002	14.0	0.0	0.0	-0.9668274020220439	0.6794976788988255	0.5333207027459588	-0.4311362068240075	0.507830692778773	0.20122265935335928	0.0	0.0
2019-11-22 02:29:44.000058	1574407784.000058	16971.0	4.0	40.0	10.0	2.0	0.0	64.0	0.0	2.0	31.0	0.0	0.0	130.0	2.91	2.0	640.0	19.0	11.0	22.0	2.0	29.0	44.0	58.0	0.0	1527.0	65.5	302.50701468559174	-24.41718195640745	1.7378765582499627	35.0	21.97	51.0	0.0	95.0	0.0	24.5	1.5	14.0	0.0	0.0	-0.5595503066696653	0.38730653445843083	0.30000173450519196	-0.6262883625055488	0.4288083294271372	0.19944749585799867	0.0	0.0
2019-11-22 02:29:48.000027	1574407788.000027	16971.0	4.0	40.0	10.0	2.0	0.0	64.0	0.0	2.0	31.0	0.0	0.0	130.0	2.91	2.0	641.0	19.0	11.0	22.0	2.0	29.0	48.0	27.0	0.0	1527.0	67.10000000000001	302.6403132413251	-24.670185133954092	1.7149008324102841	35.0	21.94	51.0	0.0	95.0	0.0	24.5	1.5	14.0	0.0	0.0	-0.7584628484492897	0.4980274952320204	0.40000309946554696	-0.5799549234749481	0.35092224307175834	0.13559817865536697	0.0	0.0
2019-11-22 02:29:51.000087	1574407791.000087	16971.0	4.0	40.0	10.0	2.0	0.0	64.0	0.0	2.0	31.0	0.0	0.0	130.0	2.91	2.0	642.0	19.0	11.0	22.0	2.0	29.0	51.0	87.0	0.0	1527.0	67.10000000000001	302.36585546933264	-24.53295624795784	1.783527071587723	35.0	21.91	51.0	0.0	95.0	0.0	24.8	1.5	14.0	0.0	0.0				-0.6385388808845814	0.3925888225593203	0.15859418022157268	0.0	0.0
2019-11-22 02:29:55.000042	1574407795.000042	16971.0	4.0	40.0	10.0	2.0	0.0	64.0	0.0	2.0	31.0	0.0	0.0	130.0	2.91	2.0	643.0	19.0	11.0	22.0	2.0	29.0	55.0	42.0	0.0	1527.0	68.5	302.83289015654765	-24.76648629304131	1.7000001556208604	35.0	21.94	51.0	0.0	95.0	0.0	25.3	1.8	14.0	0.0	0.0	-0.6491725478001028	0.4103898489704042	0.35000394289166753	-0.6483308596002674	0.39992132737100017	0.17529126733467218	0.0	0.0
2019-11-22 02:29:58.000092	1574407798.000092	16971.0	4.0	40.0	10.0	2.0	0.0	64.0	0.0	2.0	31.0	0.0	0.0	130.0	2.91	2.0	644.0	19.0	11.0	22.0	2.0	29.0	58.0	92.0	0.0	1527.0	70.10000000000001	303.08661995254676	-24.73348582312598	1.540090193402427	35.0	21.91	51.0	0.0	95.0	0.0	25.400000000000002	1.7000000000000002	14.0	0.0	0.0	-0.976206163048374	0.6267132182886191	0.533324432521598	-0.5638381657228059	0.4220695679765143	0.1802243120737603	0.0	0.0
2019-11-22 02:30:02.000047	1574407802.000047	16971.0	4.0	40.0	10.0	2.0	0.0	64.0	0.0	2.0	31.0	0.0	0.0	130.0	2.91	2.0	645.0	19.0	11.0	22.0	2.0	30.0	2.0	47.0	0.0	1527.0	71.5	302.16274768872273	-24.500019094471075	1.2156841812640007	35.0	21.94	51.0	0.0	95.0	0.0	0.2	1.7000000000000002	14.0	0.0	0.0	-0.6277031196112838	0.4121670732435804	0.35000394289166753	-0.665627228238214	0.4272131079463139	0.209793597201544	0.0	0.0
2019-11-22 02:30:05.000093	1574407805.000093	16971.0	4.0	40.0	10.0	2.0	0.0	64.0	0.0	2.0	31.0	0.0	0.0	130.0	2.91	2.0	646.0	19.0	11.0	22.0	2.0	30.0	5.0	93.0	0.0	1527.0	73.0	302.15412012168787	-25.045266556872487	1.4634953252549476	35.0	21.88	51.0	0.0	95.0	0.0	25.3	1.7000000000000002	14.0	0.0	0.0	-0.9212786884797428	0.5957738497602761	0.49999233098666823	-0.6377777802762401	0.44031027897994035	0.15603320547408886	0.0	0.0
2019-11-22 02:30:09.000051	1574407809.000051	16971.0	4.0	40.0	10.0	2.0	0.0	64.0	0.0	2.0	31.0	0.0	0.0	130.0	2.91	2.0	647.0	19.0	11.0	22.0	2.0	30.0	9.0	51.0	0.0	1527.0	74.3	303.1588231315014	-24.428863516510283	1.6917482833661452	35.0	21.88	51.0	0.0	95.0	0.0	25.3	1.4000000000000001	14.0	0.0	0.0	-0.6068255021825358	0.3746367742556421	0.3250034094214467	-0.5531143765689982	0.4102349591054873	0.16438602361638818	0.0	0.0
2019-11-22 02:30:12.000092	1574407812.000092	16971.0	4.0	40.0	10.0	2.0	0.0	64.0	0.0	2.0	31.0	0.0	0.0	130.0	2.91	2.0	648.0	19.0	11.0	22.0	2.0	30.0	12.0	92.0	0.0	1527.0	74.3	302.4468163796814	-24.927105125544426	1.5493999461050971	35.0	21.88	51.0	0.0	95.0	0.0	25.3	1.1	14.0	0.0	0.0				-0.6457093481929914	0.4504543921515761	0.17296322802126507	0.0	0.0
2019-11-22 02:30:16.000032	1574407816.000032	16971.0	4.0	40.0	10.0	2.0	0.0	64.0	0.0	2.0	31.0	0.0	0.0	130.0	2.91	2.0	649.0	19.0	11.0	22.0	2.0	30.0	16.0	32.0	0.0	1527.0	76.0	303.7182810665689	-24.302802752359625	1.7000001556208604	35.0	21.85	51.0	0.0	95.0	0.0	0.30000000000000004	1.5	14.0	0.0	0.0	-0.7678282173851245	0.48334009925813076	0.4250063837533425	-0.6191766048620522	0.3572151553090312	0.2011657645054125	0.0	0.0
2019-11-22 02:30:19.000076	1574407819.000076	16971.0	4.0	40.0	10.0	2.0	0.0	64.0	0.0	2.0	31.0	0.0	0.0	130.0	2.91	2.0	650.0	19.0	11.0	22.0	2.0	30.0	19.0	76.0	0.0	1527.0	77.5	304.04964940073546	-24.225040222494876	1.4499047109872256	35.0	21.81	51.0	0.0	95.0	0.0	25.1	1.7000000000000002	14.0	0.0	0.0	-0.9227328321304652	0.6038194457590795	0.49999264886855754	-0.48939182667683157	0.39981414408266985	0.13211468568390197	0.0	0.0
2019-11-22 02:30:23.000011	1574407823.000011	16971.0	4.0	40.0	10.0	2.0	0.0	64.0	0.0	2.0	31.0	0.0	0.0	130.0	2.91	2.0	651.0	19.0	11.0	22.0	2.0	30.0	23.0	11.0	0.0	1527.0	78.7	304.5481888239258	-24.36772570136341	1.3677389467468426	35.0	21.81	51.0	0.0	95.0	0.0	24.8	1.7000000000000002	14.0	0.0	0.0	-0.5509775486533943	0.38293937205120143	0.3000048816998432	-0.661445457676349	0.4538903977933521	0.16222026171325737	0.0	0.0
2019-11-22 02:30:26.000049	1574407826.000049	16971.0	4.0	40.0	10.0	2.0	0.0	64.0	0.0	2.0	31.0	0.0	0.0	130.0	2.91	2.0	652.0	19.0	11.0	22.0	2.0	30.0	26.0	49.0	0.0	1527.0	80.30000000000001	306.83528676900914	-24.59316215001627	1.3999994540903613	35.0	21.81	51.0	0.0	95.0	0.0	24.8	1.7000000000000002	14.0	0.0	0.0	-0.9936444151479773	0.659925822762995	0.5333265517355409	-0.6531828293734173	0.47167974072922514	0.15133873792703542	0.0	0.0
2019-11-22 02:30:29.000087	1574407829.000087	16971.0	4.0	40.0	10.0	2.0	0.0	64.0	0.0	2.0	31.0	0.0	0.0	130.0	2.91	2.0	653.0	19.0	11.0	22.0	2.0	30.0	29.0	87.0	0.0	1527.0	80.30000000000001	305.4882150950782	-24.45138864342318	1.3999994540903613	35.0	21.79	51.0	0.0	95.0	0.0	25.0	1.3	14.0	0.0	0.0				-0.6532424450616279	0.4553759217596845	0.17483728964790035	0.0	0.0
2019-11-22 02:30:33.000016	1574407833.000016	16971.0	4.0	40.0	10.0	2.0	0.0	64.0	0.0	2.0	31.0	0.0	0.0	130.0	2.91	2.0	654.0	19.0	11.0	22.0	2.0	30.0	33.0	16.0	0.0	1527.0	81.80000000000001	307.50921134827604	-23.72022834105466	1.8737180065224663	35.0	21.75	51.0	0.0	95.0	0.0	25.1	1.4000000000000001	14.0	0.0	0.0	-0.6775053136898084	0.4743943278227379	0.37500666093736645	-0.545844084587688	0.38419892084315466	0.1459877547727354	0.0	0.0
2019-11-22 02:30:36.000046	1574407836.000046	16971.0	4.0	40.0	10.0	2.0	0.0	64.0	0.0	2.0	31.0	0.0	0.0	130.0	2.91	2.0	655.0	19.0	11.0	22.0	2.0	30.0	36.0	46.0	0.0	1527.0	83.2	310.2911273201484	-17.226024058230923	2.9909584067190744	35.0	21.75	51.0	0.0	95.0	0.0	25.3	1.4000000000000001	14.0	0.0	0.0	-0.8154771399986587	0.6122775558461045	0.46666199370930644	-0.5388117124515568	0.3663865518030886	0.12406785717043634	0.0	0.0
2019-11-22 02:30:39.000072	1574407839.000072	16971.0	4.0	40.0	10.0	2.0	0.0	64.0	0.0	2.0	31.0	0.0	0.0	130.0	2.91	2.0	656.0	19.0	11.0	22.0	2.0	30.0	39.0	72.0	0.0	1527.0	84.80000000000001	316.5966082515467	-11.573031019234836	3.374402702255928	35.0	21.73	51.0	0.0	95.0	0.0	22.700000000000003	1.4000000000000001	14.0	0.0	0.0	-1.0307132614624592	0.8257570328597503	0.5333287133511131	-0.4700596506506278	0.33887771701713754	0.09089454185737693	0.0	0.0
2019-11-22 02:30:43.000017	1574407843.000017	16971.0	4.0	40.0	10.0	2.0	0.0	64.0	0.0	2.0	31.0	0.0	0.0	130.0	2.91	2.0	657.0	19.0	11.0	22.0	2.0	30.0	43.0	17.0	0.0	1527.0	85.5	318.9075349673364	-10.443778591074995	3.590270936182779	35.0	21.69	51.0	0.0	95.0	0.0	22.700000000000003	2.8000000000000003	14.0	0.0	0.0	-0.3261192851334649	0.28539532782908367	0.17500240955093851	-0.3964497806533248	0.2877712516875912	0.07826415604916288	0.0	0.0
2019-11-22 02:30:46.000048	1574407846.000048	16971.0	4.0	40.0	10.0	2.0	0.0	64.0	0.0	2.0	31.0	0.0	0.0	130.0	2.91	2.0	658.0	19.0	11.0	22.0	2.0	30.0	46.0	48.0	0.0	1527.0	85.5	317.53002260551756	-11.096310683338281	3.4452624198558466	35.0	21.69	51.0	0.0	95.0	0.0	14.9	3.1	14.0	0.0	0.0				-0.2346992854502976	0.24273784162821935	0.010420443886576106	0.0	0.0
2019-11-22 02:30:49.000078	1574407849.000078	16971.0	4.0	40.0	10.0	2.0	0.0	64.0	0.0	2.0	31.0	0.0	0.0	130.0	2.91	2.0	659.0	19.0	11.0	22.0	2.0	30.0	49.0	78.0	0.0	1527.0	86.0	321.8078226490386	-10.088010450406916	3.703992593404104	35.0	21.69	51.0	0.0	95.0	0.0	11.600000000000001	3.5	14.0	0.0	0.0	-0.5682896829651355	0.6115525330476754	0.16666499775332475	-0.2891454783682965	0.3206133223522764	-0.005566854534143628	0.0	0.0
2019-11-22 02:30:53.000004	1574407853.000004	16971.0	4.0	40.0	10.0	2.0	0.0	64.0	0.0	2.0	31.0	0.0	0.0	130.0	2.91	2.0	660.0	19.0	11.0	22.0	2.0	30.0	53.0	4.0	0.0	1527.0	86.5	324.3410754090952	-8.916838666808927	3.7411240576990714	35.0	21.63	51.0	0.0	95.0	0.0	10.700000000000001	3.7	14.0	0.0	0.0	-0.44736076548144843	0.5144483225804	0.1250023097226628	-0.1938407304788424	0.27886658686145116	0.011189188517201257	0.0	0.0
2019-11-22 02:30:56.000045	1574407856.000045	16971.0	4.0	40.0	10.0	2.0	0.0	64.0	0.0	2.0	31.0	0.0	0.0	130.0	2.91	2.0	661.0	19.0	11.0	22.0	2.0	30.0	56.0	45.0	0.0	1527.0	86.60000000000001	321.7297913671399	-7.059186745766346	3.4341092298353875	35.0	21.63	51.0	0.0	95.0	0.0	10.700000000000001	3.7	14.0	0.0	0.0	-0.10585299674273196	0.14779939525192662	0.03333287769516883	-0.18273844549363472	0.27942733980656337	-0.022738124531220136	0.0	0.0
2019-11-22 02:30:59.000079	1574407859.000079	16971.0	4.0	40.0	10.0	2.0	0.0	64.0	0.0	2.0	31.0	0.0	0.0	130.0	2.91	2.0	662.0	19.0	11.0	22.0	2.0	30.0	59.0	79.0	0.0	1527.0	86.60000000000001	323.81854803651714	-8.067617499758931	3.6502074302080314	35.0	21.63	51.0	0.0	95.0	0.0	10.100000000000001	3.9000000000000004	14.0	0.0	0.0				-0.18120251399317266	0.28507530486846777	-0.01946071624335074	0.0	0.0
2019-11-22 02:31:03.000010	1574407863.00001	16971.0	4.0	40.0	10.0	2.0	0.0	64.0	0.0	2.0	31.0	0.0	0.0	130.0	2.91	2.0	663.0	19.0	11.0	22.0	2.0	31.0	3.0	10.0	0.0	1527.0	87.0	321.46005533540057	-6.559889392025282	3.37999339521068	35.0	21.6	51.0	0.0	95.0	0.0	8.5	3.8000000000000003	14.0	0.0	0.0	-0.4005964553823143	0.5572836838781781	0.10000172260390501	-0.17581495436094632	0.18513371140048485	-0.021251134702418475	0.0	0.0
2019-11-22 02:31:06.000057	1574407866.000057	16971.0	4.0	40.0	10.0	2.0	0.0	64.0	0.0	2.0	31.0	0.0	0.0	130.0	2.91	2.0	664.0	19.0	11.0	22.0	2.0	31.0	6.0	57.0	0.0	1527.0	87.0	322.2466534484393	-4.255432578040076	3.3994285104962336	35.0	21.56	51.0	0.0	95.0	0.0	7.1000000000000005	3.5	14.0	0.0	0.0				-0.13752371403630334	0.19015135035196193	-0.03660180373952201	0.0	0.0
2019-11-22 02:31:09.000082	1574407869.000082	16971.0	4.0	40.0	10.0	2.0	0.0	64.0	0.0	2.0	31.0	0.0	0.0	130.0	2.91	2.0	665.0	19.0	11.0	22.0	2.0	31.0	9.0	82.0	0.0	1527.0	87.0	319.9406218280692	-2.42632323960008	3.8176979295021307	35.0	21.56	51.0	0.0	95.0	0.0	5.300000000000001	3.4000000000000004	14.0	0.0	0.0				-0.17597602743921742	0.21017098661119757	-0.052550872053540865	0.0	0.0
2019-11-22 02:31:13.000009	1574407873.000009	16971.0	4.0	40.0	10.0	2.0	0.0	64.0	0.0	2.0	31.0	0.0	0.0	130.0	2.91	2.0	666.0	19.0	11.0	22.0	2.0	31.0	13.0	9.0	0.0	1527.0	87.10000000000001	318.5365648545008	-0.7071143630883351	3.5682461682003876	35.0	21.56	51.0	0.0	95.0	0.0	5.300000000000001	3.3000000000000003	14.0	0.0	0.0	-0.16644871622161914	0.21920863000898047	0.025000455983851363	-0.3811635278400958	0.38016628388349566	-0.03423392531840007	0.0	0.0
2019-11-22 02:31:16.000052	1574407876.000052	16971.0	4.0	40.0	10.0	2.0	0.0	64.0	0.0	2.0	31.0	0.0	0.0	130.0	2.91	2.0	667.0	19.0	11.0	22.0	2.0	31.0	16.0	52.0	0.0	1526.0	87.10000000000001	319.1131087835319	-2.004581045693592	3.8565718223368326	35.0	21.5	51.0	0.0	95.0	0.0	3.3000000000000003	3.5	14.0	0.0	0.0				-0.23319297754748552	0.25262019842986505	-0.0512842136314236	0.0	0.0
2019-11-22 02:31:19.000094	1574407879.000094	16971.0	4.0	40.0	10.0	2.0	0.0	64.0	0.0	2.0	31.0	0.0	0.0	130.0	2.91	2.0	668.0	19.0	11.0	22.0	2.0	31.0	19.0	94.0	0.0	1526.0	87.2	319.2538614195468	0.4925105759110784	3.538804977672151	35.0	21.5	51.0	0.0	95.0	0.0	2.2	4.0	14.0	0.0	0.0	-0.5695507696336787	0.6598309173640257	0.033332867099075854	-0.15519099514805784	0.0625872254069334	-0.04322723956971115	0.0	0.0
2019-11-22 02:31:23.000021	1574407883.000021	16971.0	4.0	40.0	10.0	2.0	0.0	64.0	0.0	2.0	31.0	0.0	0.0	130.0	2.91	2.0	669.0	19.0	11.0	22.0	2.0	31.0	23.0	21.0	0.0	1526.0	87.2	321.0891393574452	2.700356913321199	3.5555367166172314	35.0	21.5	51.0	0.0	95.0	0.0	0.4	3.6	14.0	0.0	0.0				-0.13075327558697403	0.10896661785189321	-0.061893918256936215	0.0	0.0
2019-11-22 02:31:26.000050	1574407886.00005	16971.0	4.0	40.0	10.0	2.0	0.0	64.0	0.0	2.0	31.0	0.0	0.0	130.0	2.91	2.0	670.0	19.0	11.0	22.0	2.0	31.0	26.0	50.0	0.0	1526.0	87.0	320.814026776326	4.881201690429858	3.4999986352259036	35.0	21.48	51.0	0.0	95.0	0.0	1.9000000000000001	3.7	14.0	0.0	0.0	-1.282594683182939	1.5609008074454753	-0.06666602029367574	-0.09975194421921475	0.1353961985488747	-0.06386250107066249	0.0	0.0
2019-11-22 02:31:29.000079	1574407889.000079	16971.0	4.0	40.0	10.0	2.0	0.0	64.0	0.0	2.0	31.0	0.0	0.0	130.0	2.91	2.0	671.0	19.0	11.0	22.0	2.0	31.0	29.0	79.0	0.0	1526.0	87.0	321.67738650458034	3.729836866197808	3.4999986352259036	35.0	21.44	51.0	0.0	95.0	0.0	1.9000000000000001	3.7	14.0	0.0	0.0				-0.08678725280039237	0.12013329759765216	-0.06252970142000304	0.0	0.0
2019-11-22 02:31:33.000018	1574407893.000018	16971.0	4.0	40.0	10.0	2.0	0.0	64.0	0.0	2.0	31.0	0.0	0.0	130.0	2.91	2.0	672.0	19.0	11.0	22.0	2.0	31.0	33.0	18.0	0.0	1526.0	87.0	320.4787683547292	5.353056408292053	3.4999986352259036	35.0	21.44	51.0	0.0	95.0	0.0	3.8000000000000003	3.6	14.0	0.0	0.0				-0.10486017226585687	0.15269319041423005	-0.08092054049188321	0.0	0.0
2019-11-22 02:31:36.000047	1574407896.000047	16971.0	4.0	40.0	10.0	2.0	0.0	64.0	0.0	2.0	31.0	0.0	0.0	130.0	2.91	2.0	673.0	19.0	11.0	22.0	2.0	31.0	36.0	47.0	0.0	1526.0	86.7	319.6727998205986	6.727257064857264	3.5657298182138923	35.0	21.44	51.0	0.0	95.0	0.0	5.4	3.6	14.0	0.0	0.0	-0.6856648535270894	0.8317779796255317	-0.09999903044051126	-0.11391248597002929	0.1727628669514971	-0.09580677086107843	0.0	0.0
2019-11-22 02:31:39.000079	1574407899.000079	16971.0	4.0	40.0	10.0	2.0	0.0	64.0	0.0	2.0	31.0	0.0	0.0	130.0	2.91	2.0	674.0	19.0	11.0	22.0	2.0	31.0	39.0	79.0	0.0	1526.0	86.5	319.8508762763545	8.712695294367604	3.70000101277222	35.0	21.38	51.0	0.0	95.0	0.0	6.5	3.6	14.0	0.0	0.0	-0.38734108024303565	0.4632547342837053	-0.06666595671668148	-0.07669459974304443	0.22747889299859242	-0.10593059808378859	0.0	0.0
2019-11-22 02:31:43.000011	1574407903.000011	16971.0	4.0	40.0	10.0	2.0	0.0	64.0	0.0	2.0	31.0	0.0	0.0	130.0	2.91	2.0	675.0	19.0	11.0	22.0	2.0	31.0	43.0	11.0	0.0	1526.0	86.30000000000001	321.1743613706912	10.614111282580318	3.5650987912457093	35.0	21.38	51.0	0.0	95.0	0.0	7.800000000000001	3.8000000000000003	14.0	0.0	0.0	-0.24721491686535843	0.2822918976796512	-0.05000084938061391	-0.136181211803478	0.12250426037969567	-0.10280264461851157	0.0	0.0
2019-11-22 02:31:46.000060	1574407906.00006	16971.0	4.0	40.0	10.0	2.0	0.0	64.0	0.0	2.0	31.0	0.0	0.0	130.0	2.91	2.0	676.0	19.0	11.0	22.0	2.0	31.0	46.0	60.0	0.0	1526.0	86.0	319.601489608094	13.288525837196548	3.68986743706669	35.0	21.35	51.0	0.0	95.0	0.0	7.800000000000001	3.8000000000000003	14.0	0.0	0.0	-0.4773461484403799	0.5790671825883252	-0.09999836288589582	-0.14226416391481983	0.20812400139226336	-0.13453366757094837	0.0	0.0
2019-11-22 02:31:49.000096	1574407909.000096	16971.0	4.0	40.0	10.0	2.0	0.0	64.0	0.0	2.0	31.0	0.0	0.0	130.0	2.91	2.0	677.0	19.0	11.0	22.0	2.0	31.0	49.0	96.0	0.0	1526.0	86.0	321.05128640124127	11.69345857454679	3.5448586787331875	35.0	21.31	51.0	0.0	95.0	0.0	9.600000000000001	3.7	14.0	0.0	0.0				-0.12161053172753901	-0.0986689178559057	-0.11191659046848133	0.0	0.0
2019-11-22 02:31:53.000063	1574407913.000063	16971.0	4.0	40.0	10.0	2.0	0.0	64.0	0.0	2.0	31.0	0.0	0.0	130.0	2.91	2.0	678.0	19.0	11.0	22.0	2.0	31.0	53.0	63.0	0.0	1526.0	85.7	319.6564909753884	13.842980326745081	3.621827681199529	35.0	21.31	51.0	0.0	95.0	0.0	11.4	3.5	14.0	0.0	0.0	-0.23579660251916257	0.2964369568662945	-0.07500062138356926	0.0024344408140406504	0.5809107992495545	-0.09737924220883346	0.0	0.0
2019-11-22 02:31:57.000039	1574407917.000039	16971.0	4.0	40.0	10.0	2.0	0.0	64.0	0.0	2.0	31.0	0.0	0.0	130.0	2.91	2.0	679.0	19.0	11.0	22.0	2.0	31.0	57.0	39.0	0.0	1526.0	85.30000000000001	320.1323922774523	15.813478675371439	3.4648617176452188	35.0	21.29	51.0	0.0	95.0	0.0	13.8	3.8000000000000003	14.0	0.0	0.0	-0.2728783374158009	0.31938658948482795	-0.10000059604999836	-0.16996049694532311	0.33905635471584916	-0.16151847511940898	0.0	0.0
2019-11-22 02:32:00.000081	1574407920.000081	16971.0	4.0	40.0	10.0	2.0	0.0	64.0	0.0	2.0	31.0	0.0	0.0	130.0	2.91	2.0	680.0	19.0	11.0	22.0	2.0	32.0	0.0	81.0	0.0	1526.0	85.0	320.07672447880054	18.89972462620117	3.661528845152806	35.0	21.25	51.0	0.0	95.0	0.0	15.5	3.4000000000000004	14.0	0.0	0.0	-0.23772847709981068	0.2843200685593245	-0.09999860129723703	-0.33695397818227657	0.36284930741467875	-0.24176103221120193	0.0	0.0
2019-11-22 02:32:04.000039	1574407924.000039	16971.0	4.0	40.0	10.0	2.0	0.0	64.0	0.0	2.0	31.0	0.0	0.0	130.0	2.91	2.0	681.0	19.0	11.0	22.0	2.0	32.0	4.0	39.0	0.0	1526.0	84.30000000000001	322.41703375710046	21.271880602018328	3.8959853836186777	35.0	21.25	51.0	0.0	95.0	0.0	17.7	3.6	14.0	0.0	0.0	-0.3599526034636906	0.43187523993146143	-0.175001835842315	-0.1603232264784772	0.31419177125074765	-0.1868849751313592	0.0	0.0
2019-11-22 02:32:08.000024	1574407928.000024	16971.0	4.0	40.0	10.0	2.0	0.0	64.0	0.0	2.0	31.0	0.0	0.0	130.0	2.91	2.0	682.0	19.0	11.0	22.0	2.0	32.0	8.0	24.0	0.0	1526.0	83.80000000000001	323.28526504390777	23.036897504803946	4.000001714302719	35.0	21.25	51.0	0.0	95.0	0.0	20.400000000000002	3.8000000000000003	14.0	0.0	0.0	-0.2220071441475559	0.2644840513158778	-0.1250004693883402	-0.0849674872696344	0.40013464131837795	-0.1835069342670667	0.0	0.0
2019-11-22 02:32:11.000088	1574407931.000088	16971.0	4.0	40.0	10.0	2.0	0.0	64.0	0.0	2.0	31.0	0.0	0.0	130.0	2.91	2.0	683.0	19.0	11.0	22.0	2.0	32.0	11.0	88.0	0.0	1526.0	83.2	322.12984316863043	24.664470756392426	3.805917828036377	35.0	21.19	51.0	0.0	95.0	0.0	20.5	3.8000000000000003	14.0	0.0	0.0	-0.3271544117983474	0.4452038843845813	-0.19999574034544812	-0.19410905084668287	0.24248830833054036	-0.2203953191480996	0.0	0.0
2019-11-22 02:32:15.000051	1574407935.000051	16971.0	4.0	40.0	10.0	2.0	0.0	64.0	0.0	2.0	31.0	0.0	0.0	130.0	2.91	2.0	684.0	19.0	11.0	22.0	2.0	32.0	15.0	51.0	0.0	1526.0	82.60000000000001	323.07684516943107	23.52785127760922	3.9953562168154337	35.0	21.19	51.0	0.0	95.0	0.0	22.5	4.1000000000000005	14.0	0.0	0.0	-0.2230279540438375	0.2970453454758596	-0.1500013858207928	-0.2634862105039646	0.16968694790081779	-0.23621040744718594	0.0	0.0
2019-11-22 02:32:19.000022	1574407939.000022	16971.0	4.0	40.0	10.0	2.0	0.0	64.0	0.0	2.0	31.0	0.0	0.0	130.0	2.91	2.0	685.0	19.0	11.0	22.0	2.0	32.0	19.0	22.0	0.0	1526.0	82.60000000000001	322.0651143005778	24.713152826904196	3.7912185298386314	35.0	21.19	51.0	0.0	95.0	0.0	24.1	4.1000000000000005	14.0	0.0	0.0				-0.22587459210993646	0.34787672382742557	-0.27713436029887545	0.0	0.0
2019-11-22 02:32:23.000011	1574407943.000011	16971.0	4.0	40.0	10.0	2.0	0.0	64.0	0.0	2.0	31.0	0.0	0.0	130.0	2.91	2.0	686.0	19.0	11.0	22.0	2.0	32.0	23.0	11.0	0.0	1525.0	81.60000000000001	321.19183359330293	24.999982066502238	3.5809432581811396	35.0	21.13	51.0	0.0	95.0	0.0	25.200000000000003	3.8000000000000003	14.0	0.0	0.0	-0.33404242814359536	0.4290963931170582	-0.2500006854552943	-0.2112242609131576	0.2986131527136524	-0.29405356081520806	0.0	0.0
2019-11-22 02:32:27.000040	1574407947.00004	16971.0	4.0	40.0	10.0	2.0	0.0	64.0	0.0	2.0	31.0	0.0	0.0	130.0	2.91	2.0	687.0	19.0	11.0	22.0	2.0	32.0	27.0	40.0	0.0	1525.0	80.80000000000001	319.466569480167	24.999982066502238	3.300001987257538	35.0	21.13	51.0	0.0	95.0	0.0	0.0	3.6	14.0	0.0	0.0	-0.2683461753424237	0.3348310001201591	-0.1999985456572424	-0.21852553996583915	0.33247077392121005	-0.2537454883753998	0.0	0.0
2019-11-22 02:32:31.000080	1574407951.00008	16971.0	4.0	40.0	10.0	2.0	0.0	64.0	0.0	2.0	31.0	0.0	0.0	130.0	2.91	2.0	688.0	19.0	11.0	22.0	2.0	32.0	31.0	80.0	0.0	1525.0	78.7	317.63852654967127	25.0133797033482	3.246431390535661	35.0	21.13	51.0	0.0	95.0	0.0	0.0	3.3000000000000003	14.0	0.0	0.0	-0.730021564230586	0.8577724362074939	-0.5249947429229751	-0.08687485427575664	0.33740300992006983	-0.13499988367196195	0.0	0.0
2019-11-22 02:32:35.000088	1574407955.000088	16971.0	4.0	40.0	10.0	2.0	0.0	64.0	0.0	2.0	31.0	0.0	0.0	130.0	2.91	2.0	689.0	19.0	11.0	22.0	2.0	32.0	35.0	88.0	0.0	1525.0	78.7	314.6970659539441	25.10002049753208	2.940181257365397	35.0	21.06	51.0	0.0	95.0	0.0	0.0	3.3000000000000003	14.0	0.0	0.0				-0.2978395982634688	0.32373368014186515	-0.3669033633643334	0.0	0.0
2019-11-22 02:32:39.000096	1574407959.000096	16971.0	4.0	40.0	10.0	2.0	0.0	64.0	0.0	2.0	31.0	0.0	0.0	130.0	2.91	2.0	690.0	19.0	11.0	22.0	2.0	32.0	39.0	96.0	0.0	1525.0	77.7	312.4589274378968	25.10002049753208	3.258992025855842	35.0	21.06	51.0	0.0	95.0	0.0	0.2	2.9000000000000004	14.0	0.0	0.0	-0.3754621672497123	0.3792823049263137	-0.24999949336154614	-0.34759067026453117	0.2941897002641851	-0.3084917279337048	0.0	0.0
2019-11-22 02:32:43.000090	1574407963.00009	16971.0	4.0	40.0	10.0	2.0	0.0	64.0	0.0	2.0	31.0	0.0	0.0	130.0	2.91	2.0	691.0	19.0	11.0	22.0	2.0	32.0	43.0	90.0	0.0	1525.0	76.60000000000001	313.21907160089586	25.29133599850871	3.604343262283905	35.0	21.06	51.0	0.0	95.0	0.0	0.2	3.1	14.0	0.0	0.0	-0.4342790357638678	0.39502498688503584	-0.27500042617386916	-0.3471566657125609	0.2892100099706201	-0.32951452105200335	0.0	0.0
2019-11-22 02:32:47.000067	1574407967.000067	16971.0	4.0	40.0	10.0	2.0	0.0	64.0	0.0	2.0	31.0	0.0	0.0	130.0	2.91	1.99	692.0	19.0	11.0	22.0	2.0	32.0	47.0	67.0	0.0	1525.0	75.5	314.25295575100193	26.013630166496295	3.4000003112417208	35.0	21.0	51.0	0.0	95.0	0.0	0.1	3.8000000000000003	14.0	0.0	0.0	-0.43005066054340213	0.3996277348754026	-0.27500157357162824	-0.29144114790382	0.3797348447318161	-0.34534259077763235	0.0	0.0
2019-11-22 02:32:51.000064	1574407971.000064	16971.0	4.0	40.0	10.0	2.0	0.0	64.0	0.0	2.0	31.0	0.0	0.0	130.0	2.91	1.99	693.0	19.0	11.0	22.0	2.0	32.0	51.0	64.0	0.0	1525.0	74.3	315.39367589827464	26.54565355613481	3.3086983497881937	35.0	20.990000000000002	51.0	0.0	95.0	0.0	0.7000000000000001	3.4000000000000004	14.0	0.0	0.0	-0.449234167188197	0.4321567088457901	-0.30000023245829543	-0.3383526599538196	0.3132019692534827	-0.3623630830505715	0.0	0.0
2019-11-22 02:32:55.000087	1574407975.000087	16971.0	4.0	40.0	10.0	2.0	0.0	64.0	0.0	2.0	31.0	0.0	0.0	130.0	2.91	1.99	694.0	19.0	11.0	22.0	2.0	32.0	55.0	87.0	0.0	1525.0	73.2	315.7450033244698	26.346327336106235	3.0477857463120888	35.0	21.0	51.0	0.0	95.0	0.0	1.5	3.4000000000000004	14.0	0.0	0.0	-0.39154300606773157	0.38881901766971605	-0.2749984100552917	-0.39238727387764283	0.36787853088831274	-0.5186623312043477	0.0	0.0
2019-11-22 02:33:00.000017	1574407980.000017	16971.0	4.0	40.0	10.0	2.0	0.0	64.0	0.0	2.0	31.0	0.0	0.0	130.0	2.91	1.99	695.0	19.0	11.0	22.0	2.0	33.0	0.0	17.0	0.0	1525.0	72.0	315.6074981980452	26.03084725816833	3.038298304615721	35.0	20.97	51.0	0.0	95.0	0.0	1.6	3.2	14.0	0.0	0.0	-0.332330608016171	0.3453425983125651	-0.24000336461015737	-0.3310056779440579	0.34924398140494084	-0.35249947889496247	0.0	0.0
2019-11-22 02:33:04.000059	1574407984.000059	16971.0	4.0	40.0	10.0	2.0	0.0	64.0	0.0	2.0	31.0	0.0	0.0	130.0	2.91	1.99	696.0	19.0	11.0	22.0	2.0	33.0	4.0	59.0	0.0	1525.0	70.60000000000001	314.45129103857573	26.072082077042456	3.213960428922504	35.0	20.93	51.0	0.0	95.0	0.0	1.1	2.9000000000000004	14.0	0.0	0.0	-0.5017289604877627	0.5086061999894941	-0.3499963283923964	-0.24765398124517707	0.30015578342205695	-0.2815670635065557	0.0	0.0
2019-11-22 02:33:08.000085	1574407988.000085	16971.0	4.0	40.0	10.0	2.0	0.0	64.0	0.0	2.0	31.0	0.0	0.0	130.0	2.91	1.99	697.0	19.0	11.0	22.0	2.0	33.0	8.0	85.0	0.0	1525.0	69.5	316.89517427260887	26.30002330365407	3.4644797871711046	35.0	20.94	51.0	0.0	95.0	0.0	1.1	2.9000000000000004	14.0	0.0	0.0	-0.3900108054274373	0.40372697475234787	-0.2749981969713193	-0.3056785825256513	0.31126053107219864	-0.3159089836990418	0.0	0.0
2019-11-22 02:33:13.000005	1574407993.000005	16971.0	4.0	40.0	10.0	2.0	0.0	64.0	0.0	2.0	31.0	0.0	0.0	130.0	2.91	1.99	698.0	19.0	11.0	22.0	2.0	33.0	13.0	5.0	0.0	1524.0	67.2	316.4324790796199	26.93863264938975	3.525828779504587	35.0	20.900000000000002	51.0	0.0	95.0	0.0	1.3	3.1	14.0	0.0	0.0	-0.6876225141730459	0.627885638514341	-0.4600073701131986	-0.32991413203666087	0.297004694200977	-0.3432125829643791	0.0	0.0
2019-11-22 02:33:17.000035	1574407997.000035	16971.0	4.0	40.0	10.0	2.0	0.0	64.0	0.0	2.0	31.0	0.0	0.0	130.0	2.91	1.99	699.0	19.0	11.0	22.0	2.0	33.0	17.0	35.0	0.0	1524.0	66.5	307.2349393252128	27.704724987370163	2.1201559933829444	35.0	20.88	51.0	0.0	95.0	0.0	1.3	3.7	14.0	0.0	0.0	-0.22864601006662755	0.2705660150518435	-0.17499868572745383	-0.19813289430371717	0.37764031101297735	-0.33812446183743305	0.0	0.0
2019-11-22 02:33:21.000057	1574408001.000057	16971.0	4.0	40.0	10.0	2.0	0.0	64.0	0.0	2.0	31.0	0.0	0.0	130.0	2.91	1.99	700.0	19.0	11.0	22.0	2.0	33.0	21.0	57.0	0.0	1524.0	65.0	294.8812290500349	28.095589972015294	0.7132558007975522	35.0	20.88	51.0	0.0	95.0	0.0	2.4000000000000004	3.4000000000000004	14.0	0.0	0.0	-0.5207124487810832	0.5026705628695413	-0.3749979436510315	-0.2986989570020885	0.34712997465403883	-0.3151661685247178	0.0	0.0
2019-11-22 02:33:26.000009	1574408006.000009	16971.0	4.0	40.0	10.0	2.0	0.0	64.0	0.0	2.0	31.0	0.0	0.0	130.0	2.91	1.99	701.0	19.0	11.0	22.0	2.0	33.0	26.0	9.0	0.0	1524.0	64.0	286.0157498783551	27.930345200909763	0.3101125273770758	35.0	20.85	51.0	0.0	95.0	0.0	2.9000000000000004	1.3	14.0	0.0	0.0	-0.3171920403735233	0.205122212604841	-0.2000019169037484	-0.2939057920506773	0.2778448267821876	-0.3852033717783896	0.0	0.0
2019-11-22 02:33:30.000063	1574408010.000063	16971.0	4.0	40.0	10.0	2.0	0.0	64.0	0.0	2.0	31.0	0.0	0.0	130.0	2.91	1.99	702.0	19.0	11.0	22.0	2.0	33.0	30.0	63.0	0.0	1524.0	62.5	276.92536279768603	27.64695203573195	0.34086109126604397	35.0	20.830000000000002	51.0	0.0	95.0	0.0	3.2	0.4	14.0	0.0	0.0	-0.6546879891810897	0.24595063744384352	-0.37499494857440124	-0.3013828778396143	0.16772489086746084	-0.3562761877092131	0.0	0.0
2019-11-22 02:33:35.000017	1574408015.000017	16971.0	4.0	40.0	10.0	2.0	0.0	64.0	0.0	2.0	31.0	0.0	0.0	130.0	2.91	1.99	703.0	19.0	11.0	22.0	2.0	33.0	35.0	17.0	0.0	1524.0	61.2	271.4590353598425	27.52877371651083	0.5978400680065973	35.0	20.81	51.0	0.0	95.0	0.0	2.6	0.2	14.0	0.0	0.0	-0.48916816361118787	0.08977915830138208	-0.26000239279088005	-0.3591974562405564	0.08082176719140524	-0.377575196985146	0.0	0.0
2019-11-22 02:33:39.000069	1574408019.000069	16971.0	4.0	40.0	10.0	2.0	0.0	64.0	0.0	2.0	31.0	0.0	0.0	130.0	2.91	1.99	704.0	19.0	11.0	22.0	2.0	33.0	39.0	69.0	0.0	1524.0	60.0	265.7726635407106	26.971037342890426	1.1028197800921755	35.0	20.78	51.0	0.0	95.0	0.0	2.8000000000000003	0.5	14.0	0.0	0.0	-0.5708673406770636	0.029917889590100305	-0.29999610190688347	-0.3502758436008354	0.01939831958001937	-0.35637696135860764	0.0	0.0
2019-11-22 02:33:44.000015	1574408024.000015	16971.0	4.0	40.0	10.0	2.0	0.0	64.0	0.0	2.0	31.0	0.0	0.0	130.0	2.91	1.99	705.0	19.0	11.0	22.0	2.0	33.0	44.0	15.0	0.0	1524.0	58.800000000000004	263.4845211770271	26.88468925699438	1.6536706342355227	35.0	20.79	51.0	0.0	95.0	0.0	2.1	0.9	14.0	0.0	0.0	-0.47025054063347804	-0.027114475571689	-0.24000258639261754	-0.48099316558587124	-0.13650215422762216	-0.4144583652803995	0.0	0.0
2019-11-22 02:33:48.000081	1574408028.000081	16971.0	4.0	40.0	10.0	2.0	0.0	64.0	0.0	2.0	31.0	0.0	0.0	130.0	2.91	1.99	706.0	19.0	11.0	22.0	2.0	33.0	48.0	81.0	0.0	1524.0	56.2	263.52213520586855	26.70966677342239	2.435289889567897	35.0	20.75	51.0	0.0	95.0	0.0	2.0	1.6	14.0	0.0	0.0	-1.272449082021287	-0.1494784127881546	-0.6499892683608931	-0.5129852644669931	-0.10301306385408199	-0.4526018417054043	0.0	0.0
2019-11-22 02:33:53.000051	1574408033.000051	16971.0	4.0	40.0	10.0	2.0	0.0	64.0	0.0	2.0	31.0	0.0	0.0	130.0	2.91	1.99	707.0	19.0	11.0	22.0	2.0	33.0	53.0	51.0	0.0	1524.0	55.0	273.9785852042434	27.286994654730847	4.962728591712246	35.0	20.75	51.0	0.0	95.0	0.0	1.9000000000000001	2.3000000000000003	14.0	0.0	0.0	-0.47392731079979816	-0.03646671914410615	-0.2400014419642305	-0.4039556824070834	-0.02968732929970148	-0.36430271633639877	0.0	0.0
2019-11-22 02:33:58.000040	1574408038.00004	16971.0	4.0	40.0	10.0	2.0	0.0	64.0	0.0	2.0	31.0	0.0	0.0	130.0	2.91	1.99	708.0	19.0	11.0	22.0	2.0	33.0	58.0	40.0	0.0	1524.0	53.800000000000004	278.61404119942335	27.063942255175046	5.4082087228380775	35.0	20.71	51.0	0.0	95.0	0.0	3.0	4.800000000000001	14.0	0.0	0.0	-0.45327051086836434	-0.003243591119076425	-0.2400005264293765	-0.3330490578183061	-0.02452805689929961	-0.3412091726655122	0.0	0.0
2019-11-22 02:34:03.000043	1574408043.000043	16971.0	4.0	40.0	10.0	2.0	0.0	64.0	0.0	2.0	31.0	0.0	0.0	130.0	2.91	1.99	709.0	19.0	11.0	22.0	2.0	34.0	3.0	43.0	0.0	1524.0	52.300000000000004	282.91286477088016	27.14193737204675	5.599997816361445	35.0	20.69	51.0	0.0	95.0	0.0	2.3000000000000003	5.1000000000000005	14.0	0.0	0.0	-0.5818562469531146	0.04681504206021864	-0.2999998283387213	-0.47907211605149896	-0.020189470580596683	-0.4086933971813277	0.0	0.0
2019-11-22 02:34:08.000054	1574408048.000054	16971.0	4.0	40.0	10.0	2.0	0.0	64.0	0.0	2.0	31.0	0.0	0.0	130.0	2.91	1.99	710.0	19.0	11.0	22.0	2.0	34.0	8.0	54.0	0.0	1524.0	51.2	286.1321637985493	27.24087692648058	5.245255683503475	35.0	20.69	51.0	0.0	95.0	0.0	2.0	5.7	14.0	0.0	0.0	-0.42455700580382194	0.07861034792864348	-0.21999951744185464	-0.4557692020625081	0.1664039499015284	-0.4481787142518867	0.0	0.0
2019-11-22 02:34:13.000068	1574408053.000068	16971.0	4.0	40.0	10.0	2.0	0.0	64.0	0.0	2.0	31.0	0.0	0.0	130.0	2.91	1.99	711.0	19.0	11.0	22.0	2.0	34.0	13.0	68.0	0.0	1524.0	48.5	287.400213699982	27.053873494255622	4.376942677223382	35.0	20.67	51.0	0.0	95.0	0.0	2.3000000000000003	5.7	14.0	0.0	0.0	-1.007736629745749	0.28117553756884117	-0.5399984808010886	-0.2399628203700832	0.4769004103755806	-0.3848906902272877	0.0	0.0
2019-11-22 02:34:18.000082	1574408058.000082	16971.0	4.0	40.0	10.0	2.0	0.0	64.0	0.0	2.0	31.0	0.0	0.0	130.0	2.91	1.99	712.0	19.0	11.0	22.0	2.0	34.0	18.0	82.0	0.0	1523.0	47.2	282.2662186752955	27.04765100194028	2.525615819655384	35.0	20.63	51.0	0.0	95.0	0.0	1.7000000000000002	4.2	14.0	0.0	0.0	-0.49332246940960256	0.15450333916272943	-0.25999926853385663	-0.5108093865955711	0.20299498911742755	-0.5547880721131916	0.0	0.0
2019-11-22 02:34:23.000094	1574408063.000094	16971.0	4.0	40.0	10.0	2.0	0.0	64.0	0.0	2.0	31.0	0.0	0.0	130.0	2.91	1.99	713.0	19.0	11.0	22.0	2.0	34.0	23.0	94.0	0.0	1523.0	46.1	278.2068022037136	26.697098442003032	1.9971113474533484	35.0	20.63	51.0	0.0	95.0	0.0	1.7000000000000002	3.6	14.0	0.0	0.0	-0.42355487778972367	0.11666645063803913	-0.21999947548037682	-0.5377038072586422	0.11350551420396432	-0.4688391130279711	0.0	0.0
2019-11-22 02:34:28.000084	1574408068.000084	16971.0	4.0	40.0	10.0	2.0	0.0	64.0	0.0	2.0	31.0	0.0	0.0	130.0	2.91	1.99	714.0	19.0	11.0	22.0	2.0	34.0	28.0	84.0	0.0	1523.0	45.0	273.6492504420026	26.26687870430073	1.7533744342284454	35.0	20.63	51.0	0.0	95.0	0.0	2.1	2.4000000000000004	14.0	0.0	0.0	-0.4208757575978388	0.08861571719963104	-0.22000044059841686	-0.42448259763993784	0.2357836938289236	-0.45930553450316597	0.0	0.0
2019-11-22 02:34:33.000045	1574408073.000045	16971.0	4.0	40.0	10.0	2.0	0.0	64.0	0.0	2.0	31.0	0.0	0.0	130.0	2.91	1.99	715.0	19.0	11.0	22.0	2.0	34.0	33.0	45.0	0.0	1523.0	43.7	269.79995574127685	26.000022602123575	1.570333427544234	35.0	20.6	51.0	0.0	95.0	0.0	1.5	1.8	14.0	0.0	0.0	-0.5184600384415395	0.0581546111143782	-0.26000202085158286	-0.5302473295907418	-0.033384855447064266	-0.4048422172756512	0.0	0.0
2019-11-22 02:34:38.000011	1574408078.000011	16971.0	4.0	40.0	10.0	2.0	0.0	64.0	0.0	2.0	31.0	0.0	0.0	130.0	2.91	1.99	716.0	19.0	11.0	22.0	2.0	34.0	38.0	11.0	0.0	1523.0	42.5	267.80350270100865	25.974872968592624	1.2251509987670843	35.0	20.63	51.0	0.0	95.0	0.0	1.0	1.7000000000000002	14.0	0.0	0.0	-0.49205828254887374	0.004208240795178014	-0.24000163651628656	-0.5676501025503295	-0.15074704443546444	-0.46561538813550024	0.0	0.0
2019-11-22 02:34:43.000005	1574408083.000005	16971.0	4.0	40.0	10.0	2.0	0.0	64.0	0.0	2.0	31.0	0.0	0.0	130.0	2.91	1.99	717.0	19.0	11.0	22.0	2.0	34.0	43.0	5.0	0.0	1523.0	40.1	270.05479937842466	26.24580666793614	3.6815596037085467	35.0	20.59	51.0	0.0	95.0	0.0	1.0	1.2000000000000002	14.0	0.0	0.0	-0.9834860578932924	-0.0360627966209714	-0.4800005722052717	-0.540032409181607	-0.2232777766274705	-0.27714622764490726	0.0	0.0
2019-11-22 02:34:48.000026	1574408088.000026	16971.0	4.0	40.0	10.0	2.0	0.0	64.0	0.0	2.0	31.0	0.0	0.0	130.0	2.91	1.99	718.0	19.0	11.0	22.0	2.0	34.0	48.0	26.0	0.0	1523.0	39.2	271.1333046971423	26.74888507517794	3.6866554366234294	35.0	20.56	51.0	0.0	95.0	0.0	0.1	4.6000000000000005	14.0	0.0	0.0	-0.3842354638347519	-0.004090920674828727	-0.17999924469311052	-0.4811479247741983	-0.3187779898169655	-0.14940973092050303	0.0	0.0
2019-11-22 02:34:53.000010	1574408093.00001	16971.0	4.0	40.0	10.0	2.0	0.0	64.0	0.0	2.0	31.0	0.0	0.0	130.0	2.91	1.99	719.0	19.0	11.0	22.0	2.0	34.0	53.0	10.0	0.0	1523.0	38.1	271.2232371654713	26.93975695940973	3.601301642564322	35.0	20.56	51.0	0.0	95.0	0.0	1.5	3.5	14.0	0.0	0.0	-0.4414433855879318	0.0015409343665429762	-0.22000070286021697	-0.5379731472747243	0.007577534871452356	-0.61809503620123	0.0	0.0
2019-11-22 02:34:57.000091	1574408097.000091	16971.0	4.0	40.0	10.0	2.0	0.0	64.0	0.0	2.0	31.0	0.0	0.0	130.0	2.91	1.99	720.0	19.0	11.0	22.0	2.0	34.0	57.0	91.0	0.0	1523.0	37.0	272.088800706937	26.707374404023938	3.8852792348244134	35.0	20.56	51.0	0.0	95.0	0.0	1.9000000000000001	3.8000000000000003	14.0	0.0	0.0	-0.5418078500860526	0.015985835472307943	-0.27499442707865235	-0.3916548442719349	0.002072015921852584	-0.34492200525386324	0.0	0.0
2019-11-22 02:35:02.000063	1574408102.000063	16971.0	4.0	40.0	10.0	2.0	0.0	64.0	0.0	2.0	31.0	0.0	0.0	130.0	2.91	1.99	721.0	19.0	11.0	22.0	2.0	35.0	2.0	63.0	0.0	1523.0	35.800000000000004	275.64056415480195	26.431878185851534	4.963704910150656	35.0	20.56	51.0	0.0	95.0	0.0	2.1	3.3000000000000003	14.0	0.0	0.0	-0.4710119465388233	0.0040282457561193604	-0.2400013504104295	-0.5232811675235568	0.24536953281917487	-0.39814647063522146	0.0	0.0
2019-11-22 02:35:07.000051	1574408107.000051	16971.0	4.0	40.0	10.0	2.0	0.0	64.0	0.0	2.0	31.0	0.0	0.0	130.0	2.91	1.99	722.0	19.0	11.0	22.0	2.0	35.0	7.0	51.0	0.0	1523.0	33.5	280.4951899058826	26.91415179585731	5.8611251937972195	35.0	20.56	51.0	0.0	95.0	0.0	1.3	4.800000000000001	14.0	0.0	0.0	-0.9158531694160233	0.16809051118702667	-0.46000109672807954	-0.40173147820752	0.13855270987393242	-0.3901845281450698	0.0	0.0
2019-11-22 02:35:12.000051	1574408112.000051	16971.0	4.0	40.0	10.0	2.0	0.0	64.0	0.0	2.0	31.0	0.0	0.0	130.0	2.91	1.99	723.0	19.0	11.0	22.0	2.0	35.0	12.0	51.0	0.0	1523.0	32.300000000000004	279.1663851067286	26.288350076220915	2.876697359322956	35.0	20.56	51.0	0.0	95.0	0.0	2.3000000000000003	6.0	14.0	0.0	0.0	-0.45289052798791707	0.10539092723303285	-0.23999999999999916	-0.33446926093930585	0.13893925054265754	-0.2645962927657135	0.0	0.0
2019-11-22 02:35:17.000054	1574408117.000054	16971.0	4.0	40.0	10.0	2.0	0.0	64.0	0.0	2.0	31.0	0.0	0.0	130.0	2.91	1.99	724.0	19.0	11.0	22.0	2.0	35.0	17.0	54.0	0.0	1523.0	31.1	273.493379848552	26.4004386312649	1.3583938061348049	35.0	20.56	51.0	0.0	95.0	0.0	2.1	4.6000000000000005	14.0	0.0	0.0	-0.45736065463775954	0.10474957334698175	-0.2399998626709776	-0.3557143338743957	0.08571207558755184	-0.2736763650276889	0.0	0.0
2019-11-22 02:35:22.000061	1574408122.000061	16971.0	4.0	40.0	10.0	2.0	0.0	64.0	0.0	2.0	31.0	0.0	0.0	130.0	2.91	1.99	725.0	19.0	11.0	22.0	2.0	35.0	22.0	61.0	0.0	1523.0	30.0	267.7516419031428	26.40091884769714	0.679638903086852	35.0	20.54	51.0	0.0	95.0	0.0	1.1	2.5	14.0	0.0	0.0	-0.44437152167281874	0.06482679421833495	-0.21999968528792607	-0.4975997789354811	0.017520265533378286	-0.4856310330889082	0.0	0.0
2019-11-22 02:35:27.000053	1574408127.000053	16971.0	4.0	40.0	10.0	2.0	0.0	64.0	0.0	2.0	31.0	0.0	0.0	130.0	2.91	1.99	726.0	19.0	11.0	22.0	2.0	35.0	27.0	53.0	0.0	1523.0	28.700000000000003	263.36162918128446	26.117361732768586	0.9562498514074157	35.0	20.54	51.0	0.0	95.0	0.0	1.6	0.6000000000000001	14.0	0.0	0.0	-0.5192021936050588	0.002627940892162229	-0.2600004215247307	-0.4875718289817746	-0.05244251751740578	-0.4573111565879447	0.0	0.0
2019-11-22 02:35:32.000049	1574408132.000049	16971.0	4.0	40.0	10.0	2.0	0.0	64.0	0.0	2.0	31.0	0.0	0.0	130.0	2.91	1.99	727.0	19.0	11.0	22.0	2.0	35.0	32.0	49.0	0.0	1523.0	26.3	259.48512955309576	26.014915537776233	3.355321504283755	35.0	20.54	51.0	0.0	95.0	0.0	1.1	0.8	14.0	0.0	0.0	-0.9671713744906668	-0.15682081730198189	-0.48000036621121733	-0.4102169870389147	-0.1041715502022984	-0.35875522529039905	0.0	0.0
2019-11-22 02:35:37.000043	1574408137.000043	16971.0	4.0	40.0	10.0	2.0	0.0	64.0	0.0	2.0	31.0	0.0	0.0	130.0	2.91	1.99	728.0	19.0	11.0	22.0	2.0	35.0	37.0	43.0	0.0	1523.0	25.200000000000003	260.63814274754014	26.075882036735358	3.8552438638231594	35.0	20.56	51.0	0.0	95.0	0.0	1.3	2.5	14.0	0.0	0.0	-0.4374297562247966	-0.08352331546951569	-0.22000027275119222	-0.39086628027479964	-0.08232706077771072	-0.3312926289669677	0.0	0.0
2019-11-22 02:35:42.000034	1574408142.000034	16971.0	4.0	40.0	10.0	2.0	0.0	64.0	0.0	2.0	31.0	0.0	0.0	130.0	2.91	1.99	729.0	19.0	11.0	22.0	2.0	35.0	42.0	34.0	0.0	1523.0	24.1	261.90852713017574	26.100003737373903	4.000001714302719	35.0	20.56	51.0	0.0	95.0	0.0	1.0	3.4000000000000004	14.0	0.0	0.0	-0.44350011816484725	-0.08227795520947274	-0.22000038814613188	-0.4207920096057564	-0.08034608233745777	-0.3674297098833619	0.0	0.0
2019-11-22 02:35:47.000026	1574408147.000026	16971.0	4.0	40.0	10.0	2.0	0.0	64.0	0.0	2.0	31.0	0.0	0.0	130.0	2.91	1.99	730.0	19.0	11.0	22.0	2.0	35.0	47.0	26.0	0.0	1523.0	23.0	261.5650028180306	26.26692567727297	3.8330855125246592	35.0	20.56	51.0	0.0	95.0	0.0	1.1	4.0	14.0	0.0	0.0	-0.44354772267445053	-0.07025105781301558	-0.22000035667477288	-0.4252210649873358	-0.05531456467027883	-0.39206803596617434	0.0	0.0
2019-11-22 02:35:52.000018	1574408152.000018	16971.0	4.0	40.0	10.0	2.0	0.0	64.0	0.0	2.0	31.0	0.0	0.0	130.0	2.91	1.99	731.0	19.0	11.0	22.0	2.0	35.0	52.0	18.0	0.0	1523.0	21.8	257.84095104986784	26.600024005184572	3.1239437114490385	35.0	20.56	51.0	0.0	95.0	0.0	1.1	4.0	14.0	0.0	0.0	-0.4859199476987863	-0.06233398363328538	-0.24000038909975177	-0.4551004519082489	-0.04552013969981355	-0.3943012751115791	0.0	0.0
2019-11-22 02:35:57.000026	1574408157.000026	16971.0	4.0	40.0	10.0	2.0	0.0	64.0	0.0	2.0	31.0	0.0	0.0	130.0	2.91	1.99	732.0	19.0	11.0	22.0	2.0	35.0	57.0	26.0	0.0	1523.0	19.6	233.3535061373156	26.614029200135946	0.7789864462999488	35.0	20.56	51.0	0.0	95.0	0.0	1.6	3.5	14.0	0.0	0.0	-0.8235505732095822	-0.3062757127471744	-0.4399992866527677	-0.3900498783345869	-0.11884526627361389	-0.3647394893557974	0.0	0.0
2019-11-22 02:36:02.000014	1574408162.000014	16971.0	4.0	40.0	10.0	2.0	0.0	64.0	0.0	2.0	31.0	0.0	0.0	130.0	2.91	1.99	733.0	19.0	11.0	22.0	2.0	36.0	2.0	14.0	0.0	1523.0	18.6	227.1665954154231	26.529578723547733	0.8704191246656419	35.0	20.56	51.0	0.0	95.0	0.0	1.9000000000000001	1.0	14.0	0.0	0.0	-0.3453975233057991	-0.19390732544470937	-0.20000047683829508	-0.36528796767855864	-0.17435465853756674	-0.3712144309095712	0.0	0.0
2019-11-22 02:36:07.000014	1574408167.000014	16971.0	4.0	40.0	10.0	2.0	0.0	64.0	0.0	2.0	31.0	0.0	0.0	130.0	2.91	1.99	734.0	19.0	11.0	22.0	2.0	36.0	7.0	14.0	0.0	1523.0	17.5	220.6242084038925	26.450284049771184	0.9497121736497248	35.0	20.6	51.0	0.0	95.0	0.0	1.7000000000000002	0.8	14.0	0.0	0.0	-0.349939367997739	-0.26561843737362895	-0.22000000000000028	-0.33601678010477753	-0.21226546457489748	-0.362294211983604	0.0	0.0
2019-11-22 02:36:12.000017	1574408172.000017	16971.0	4.0	40.0	10.0	2.0	0.0	64.0	0.0	2.0	31.0	0.0	0.0	130.0	2.91	1.99	735.0	19.0	11.0	22.0	2.0	36.0	12.0	17.0	0.0	1523.0	16.5	214.21696675308254	26.341788482044954	1.0582113826316146	35.0	20.63	51.0	0.0	95.0	0.0	1.6	0.9	14.0	0.0	0.0	-0.28272923620093976	-0.2848093831991472	-0.19999988555914752	-0.34586565497776434	-0.24052622697731496	-0.3479325837613651	0.0	0.0
2019-11-22 02:36:17.000016	1574408177.000016	16971.0	4.0	40.0	10.0	2.0	0.0	64.0	0.0	2.0	31.0	0.0	0.0	130.0	2.91	1.99	736.0	19.0	11.0	22.0	2.0	36.0	17.0	16.0	0.0	1523.0	15.3	208.40030534773933	26.21313228285403	1.1802835738208735	35.0	20.63	51.0	0.0	95.0	0.0	1.5	1.0	14.0	0.0	0.0	-0.28690435759144467	-0.38914760394870224	-0.24000004577637576	-0.277837464138586	-0.2952375955675671	-0.3412068371010782	0.0	0.0
2019-11-22 02:36:22.000019	1574408182.000019	16971.0	4.0	40.0	10.0	2.0	0.0	64.0	0.0	2.0	31.0	0.0	0.0	130.0	2.91	1.99	737.0	19.0	11.0	22.0	2.0	36.0	22.0	19.0	0.0	1523.0	13.0	186.93184217471574	26.33060923710728	1.6082248275056745	35.0	20.650000000000002	51.0	0.0	95.0	0.0	1.3	1.2000000000000002	14.0	0.0	0.0	-0.3395803975423332	-0.8714280466631376	-0.4599997148515563	-0.23391754191503278	-0.37119982083855807	-0.3536244852860889	0.0	0.0
2019-11-22 02:36:27.000020	1574408187.00002	16971.0	4.0	40.0	10.0	2.0	0.0	64.0	0.0	2.0	31.0	0.0	0.0	130.0	2.91	1.99	738.0	19.0	11.0	22.0	2.0	36.0	27.0	20.0	0.0	1523.0	12.0	180.7147655291022	26.300023303654076	1.6348044992303161	35.0	20.67	51.0	0.0	95.0	0.0	1.6	1.1	14.0	0.0	0.0	-0.09157203778958765	-0.3907261067924558	-0.19999996185303462	-0.1542565762261218	-0.3900917071301236	-0.3439758257774819	0.0	0.0
2019-11-22 02:36:32.000022	1574408192.000022	16971.0	4.0	40.0	10.0	2.0	0.0	64.0	0.0	2.0	31.0	0.0	0.0	130.0	2.91	1.99	739.0	19.0	11.0	22.0	2.0	36.0	32.0	22.0	0.0	1523.0	11.0	175.21782078265556	26.043193513970486	1.7284167264784713	35.0	20.69	51.0	0.0	95.0	0.0	1.3	1.7000000000000002	14.0	0.0	0.0	-0.04084203760455758	-0.40278157405443854	-0.1999999237060838	-0.16331807886526048	-0.38510331927078795	-0.34978370259687935	0.0	0.0
2019-11-22 02:36:37.000048	1574408197.000048	16971.0	4.0	40.0	10.0	2.0	0.0	64.0	0.0	2.0	31.0	0.0	0.0	130.0	2.91	1.99	740.0	19.0	11.0	22.0	2.0	36.0	37.0	48.0	0.0	1523.0	10.0	170.21203555873365	25.72046143521206	1.7977849476316523	35.0	20.69	51.0	0.0	95.0	0.0	1.3	1.6	14.0	0.0	0.0	0.01412888741954267	-0.40459839875182174	-0.19999896050039795	-0.1112931894954098	-0.4003316447837246	-0.3469789621240697	0.0	0.0
2019-11-22 02:36:42.000089	1574408202.000089	16971.0	4.0	40.0	10.0	2.0	0.0	64.0	0.0	2.0	31.0	0.0	0.0	130.0	2.91	1.99	741.0	19.0	11.0	22.0	2.0	36.0	42.0	89.0	0.0	1523.0	8.0	165.12454493159507	25.80313815233011	1.4062690584239748	35.0	20.75	51.0	0.0	95.0	0.0	0.7000000000000001	1.9000000000000001	14.0	0.0	0.0	0.21244933479430667	-0.8035205891416625	-0.39999671938725784	-0.018731033476459075	-0.45450247651257714	-0.331936209577741	0.0	0.0
2019-11-22 02:36:48.000015	1574408208.000015	16971.0	4.0	40.0	10.0	2.0	0.0	64.0	0.0	2.0	31.0	0.0	0.0	130.0	2.91	1.99	742.0	19.0	11.0	22.0	2.0	36.0	48.0	15.0	0.0	1523.0	6.9	154.72967093653148	25.07038098009305	2.3944597137966097	35.0	20.75	51.0	0.0	95.0	0.0	1.0	1.8	14.0	0.0	0.0	0.12615592351905974	-0.3540914184176324	-0.18333559171491584	0.07227721725389641	-0.4596425667308794	-0.3215878024973618	0.0	0.0
2019-11-22 02:36:53.000042	1574408213.000042	16971.0	4.0	40.0	10.0	2.0	0.0	64.0	0.0	2.0	31.0	0.0	0.0	130.0	2.91	1.99	743.0	19.0	11.0	22.0	2.0	36.0	53.0	42.0	0.0	1523.0	6.0	153.73078323976404	24.962720180412113	3.1254239161147503	35.0	20.77	51.0	0.0	95.0	0.0	0.4	1.9000000000000001	14.0	0.0	0.0	0.16385346669880987	-0.34183544542249383	-0.17999903011844626	0.10141028546793614	-0.4625278327407459	-0.3346953210629935	0.0	0.0
2019-11-22 02:36:58.000070	1574408218.00007	16971.0	4.0	40.0	10.0	2.0	0.0	64.0	0.0	2.0	31.0	0.0	0.0	130.0	2.91	1.99	744.0	19.0	11.0	22.0	2.0	36.0	58.0	70.0	0.0	1523.0	4.800000000000001	151.0998567741056	25.299982768032738	3.799999336756403	35.0	20.77	51.0	0.0	95.0	0.0	25.400000000000002	2.8000000000000003	14.0	0.0	0.0	0.21959205366168058	-0.4707021749847163	-0.23999864960476608	0.09277514920738196	-0.49878624316819237	-0.3403925018500098	0.0	0.0
2019-11-22 02:37:03.000096	1574408223.000096	16971.0	4.0	40.0	10.0	2.0	0.0	64.0	0.0	2.0	31.0	0.0	0.0	130.0	2.91	1.99	745.0	19.0	11.0	22.0	2.0	37.0	3.0	96.0	0.0	1523.0	2.7	151.09985677410558	25.299982768032738	3.799999336756403	35.0	20.81	51.0	0.0	95.0	0.0	0.30000000000000004	3.8000000000000003	14.0	0.0	0.0	0.4297321804485414	-0.7781374790473513	-0.4199978170508358	0.11007953537882077	-0.4800645227103822	-0.2995756163736227	0.0	0.0
2019-11-22 02:37:09.000012	1574408229.000012	16971.0	4.0	40.0	10.0	2.0	0.0	64.0	0.0	2.0	31.0	0.0	0.0	130.0	2.91	1.99	746.0	19.0	11.0	22.0	2.0	37.0	9.0	12.0	0.0	1523.0	1.8	151.0998567741056	25.299982768032738	3.799999336756403	35.0	20.830000000000002	51.0	0.0	95.0	0.0	0.30000000000000004	3.8000000000000003	14.0	0.0	0.0	0.1534787292657784	-0.2779115851961771	-0.15000210407347433	0.08964434621266701	-0.3910335046161665	-0.33234573783892896	0.0	0.0
2019-11-22 02:37:14.000053	1574408234.000053	16971.0	4.0	40.0	10.0	2.0	0.0	64.0	0.0	2.0	31.0	0.0	0.0	130.0	2.91	1.99	747.0	19.0	11.0	22.0	2.0	37.0	14.0	53.0	0.0	1523.0	1.0	151.09985677410558	25.299982768032738	3.799999336756403	35.0	20.86	51.0	0.0	95.0	0.0	0.30000000000000004	3.8000000000000003	14.0	0.0	0.0	0.16370700552831136	-0.29643243485100135	-0.15999868775490314	-0.06386789088692205	-0.09145646919461498	-0.1665941378203647	0.0	0.0
2019-11-22 02:37:19.000080	1574408239.00008	16971.0	4.0	40.0	10.0	2.0	0.0	64.0	0.0	2.0	31.0	0.0	0.0	130.0	2.91	1.99	748.0	19.0	11.0	22.0	2.0	37.0	19.0	80.0	0.0	1523.0	1.0	151.09985677410558	25.299982768032738	3.799999336756403	35.0	20.88	51.0	0.0	95.0	0.0	0.30000000000000004	3.8000000000000003	14.0	0.0	0.0				-0.12837113628575442	0.05315803373012403	-0.06811075406021626	0.0	0.0
2019-11-22 02:37:25.000006	1574408245.000006	16971.0	4.0	40.0	10.0	2.0	0.0	64.0	0.0	2.0	31.0	0.0	0.0	130.0	2.91	1.99	749.0	19.0	11.0	22.0	2.0	37.0	25.0	6.0	0.0	1524.0	1.0	151.09985677410558	25.299982768032738	3.799999336756403	35.0	20.900000000000002	51.0	0.0	95.0	0.0	0.30000000000000004	3.8000000000000003	14.0	0.0	0.0				-0.13179707371769525	0.1382540509553882	0.003057573200651517	0.0	0.0
2019-11-22 02:37:30.000039	1574408250.000039	16971.0	4.0	40.0	10.0	2.0	0.0	64.0	0.0	2.0	31.0	0.0	0.0	130.0	2.91	1.99	750.0	19.0	11.0	22.0	2.0	37.0	30.0	39.0	0.0	1524.0	0.5	151.09985677410558	25.299982768032738	3.799999336756403	35.0	20.94	51.0	0.0	95.0	0.0	0.30000000000000004	3.8000000000000003	14.0	0.0	0.0	0.102317039456143	-0.18527056331431818	-0.09999933720074315	-0.07766993319167267	-0.0037869185771607743	-0.002653436581314509	0.0	0.0
2019-11-22 02:37:35.000044	1574408255.000044	16971.0	4.0	40.0	10.0	2.0	0.0	64.0	0.0	2.0	31.0	0.0	0.0	130.0	2.91	1.99	751.0	19.0	11.0	22.0	2.0	37.0	35.0	44.0	0.0	1524.0	0.0	151.09985677410558	25.299982768032734	3.799999336756403	35.0	20.94	51.0	0.0	95.0	0.0	0.30000000000000004	3.8000000000000003	14.0	0.0	0.0	0.10231761516064922	-0.18527160577116347	-0.09999989986429705	0.06173748571128504	0.056989348949245885	0.07614260938784519	0.0	0.0
2019-11-22 02:37:40.000052	1574408260.000052	16971.0	4.0	40.0	10.0	2.0	0.0	64.0	0.0	2.0	31.0	0.0	0.0	130.0	2.91	1.99	752.0	19.0	11.0	22.0	2.0	37.0	40.0	52.0	0.0	1524.0	0.5	151.09985677410558	25.299982768032738	3.799999336756403	35.0	20.96	51.0	0.0	95.0	0.0	0.4	3.8000000000000003	14.0	0.0	0.0	-0.10231755661413232	0.18527149975806706	0.0999998426439854	0.06610670455410042	0.050428284434799395	-0.016759825236554515	0.0	0.0
2019-11-22 02:37:45.000050	1574408265.00005	16971.0	4.0	40.0	10.0	2.0	0.0	64.0	0.0	2.0	31.0	0.0	0.0	130.0	2.91	1.99	753.0	19.0	11.0	22.0	2.0	37.0	45.0	50.0	0.0	1524.0	0.0	151.09985677410558	25.299982768032734	3.799999336756403	35.0	21.0	51.0	0.0	95.0	0.0	0.30000000000000004	3.8000000000000003	14.0	0.0	0.0	0.10231775664834165	-0.18527186196998058	-0.10000003814698721	0.03307194802829422	0.05673421918765795	-0.05296673132052413	0.0	0.0
2019-11-22 02:37:50.000052	1574408270.000052	16971.0	4.0	40.0	10.0	2.0	0.0	64.0	0.0	2.0	31.0	0.0	0.0	130.0	2.91	1.99	754.0	19.0	11.0	22.0	2.0	37.0	50.0	52.0	0.0	1524.0	1.5	151.09985677410555	25.299982768032734	3.799999336756403	35.0	21.0	51.0	0.0	95.0	0.0	0.4	3.8000000000000003	14.0	0.0	0.0	-0.30695303575835436	0.5558151618564643	0.2999998855591257	0.1174666485976979	-0.07711598573840278	-0.12383743864768613	0.0	0.0
2019-11-22 02:37:55.000051	1574408275.000051	16971.0	4.0	40.0	10.0	2.0	0.0	64.0	0.0	2.0	31.0	0.0	0.0	130.0	2.91	1.99	755.0	19.0	11.0	22.0	2.0	37.0	55.0	51.0	0.0	1524.0	0.0	151.09985677410558	25.299982768032738	3.799999336756403	35.0	21.02	51.0	0.0	95.0	0.0	0.30000000000000004	3.8000000000000003	14.0	0.0	0.0	0.3069532113983238	-0.5558154798965117	-0.3000000572204699	0.15554237892177583	-0.02449611379012223	-0.08185663545819663	0.0	0.0
2019-11-22 02:38:00.000053	1574408280.000053	16971.0	4.0	40.0	10.0	2.0	0.0	64.0	0.0	2.0	31.0	0.0	0.0	130.0	2.91	1.99	756.0	19.0	11.0	22.0	2.0	38.0	0.0	53.0	0.0	1524.0	1.5	151.09985677410558	25.299982768032734	3.799999336756403	35.0	21.06	51.0	0.0	95.0	0.0	0.4	3.8000000000000003	14.0	0.0	0.0	-0.30695303575835436	0.5558151618564643	0.2999998855591257	0.1993946166507879	-0.004228553280865355	-0.08364751154598826	0.0	0.0
2019-11-22 02:38:05.000052	1574408285.000052	16971.0	4.0	40.0	10.0	2.0	0.0	64.0	0.0	2.0	31.0	0.0	0.0	130.0	2.91	1.99	757.0	19.0	11.0	22.0	2.0	38.0	5.0	52.0	0.0	1524.0	0.0	151.09985677410558	25.299982768032738	3.799999336756403	35.0	21.06	51.0	0.0	95.0	0.0	0.30000000000000004	3.8000000000000003	14.0	0.0	0.0	0.3069532113983238	-0.5558154798965117	-0.3000000572204699	0.14525377991358634	-0.04102728240477436	-0.037869532863428895	0.0	0.0
2019-11-22 02:38:10.000053	1574408290.000053	16971.0	4.0	40.0	10.0	2.0	0.0	64.0	0.0	2.0	31.0	0.0	0.0	130.0	2.91	1.99	758.0	19.0	11.0	22.0	2.0	38.0	10.0	53.0	0.0	1524.0	0.0	151.09985677410558	25.299982768032738	3.799999336756403	35.0	21.080000000000002	51.0	0.0	95.0	0.0	0.30000000000000004	3.8000000000000003	14.0	0.0	0.0				0.14028721334179867	0.074047678951555	0.031087602266500234	0.0	0.0
2019-11-22 02:38:15.000064	1574408295.000064	16971.0	4.0	40.0	10.0	2.0	0.0	64.0	0.0	2.0	31.0	0.0	0.0	130.0	2.91	1.99	759.0	19.0	11.0	22.0	2.0	38.0	15.0	64.0	0.0	1524.0	0.0	151.09985677410558	25.299982768032738	3.799999336756403	35.0	21.1	51.0	0.0	95.0	0.0	0.30000000000000004	3.8000000000000003	14.0	0.0	0.0				0.1034117793923845	0.12476837177085394	0.08687840519111062	0.0	0.0
2019-11-22 02:38:20.000066	1574408300.000066	16971.0	4.0	40.0	10.0	2.0	0.0	64.0	0.0	2.0	31.0	0.0	0.0	130.0	2.91	1.99	760.0	19.0	11.0	22.0	2.0	38.0	20.0	66.0	0.0	1524.0	0.0	151.09985677410558	25.299982768032738	3.799999336756403	35.0	21.13	51.0	0.0	95.0	0.0	0.4	3.8000000000000003	14.0	0.0	0.0				-0.004914681405822401	0.12722400967926062	0.03238668349508281	0.0	0.0
2019-11-22 02:38:25.000066	1574408305.000066	16971.0	4.0	40.0	10.0	2.0	0.0	64.0	0.0	2.0	31.0	0.0	0.0	130.0	2.91	1.99	761.0	19.0	11.0	22.0	2.0	38.0	25.0	66.0	0.0	1524.0	0.0	151.09985677410558	25.299982768032734	3.799999336756403	35.0	21.13	51.0	0.0	95.0	0.0	0.30000000000000004	3.8000000000000003	14.0	0.0	0.0				0.10415129410867087	0.0794012931297189	-0.06335568312959464	0.0	0.0
2019-11-22 02:38:30.000070	1574408310.00007	16971.0	4.0	40.0	10.0	2.0	0.0	64.0	0.0	2.0	31.0	0.0	0.0	130.0	2.91	1.99	762.0	19.0	11.0	22.0	2.0	38.0	30.0	70.0	0.0	1524.0	0.0	151.09985677410558	25.299982768032738	3.799999336756403	35.0	21.17	51.0	0.0	95.0	0.0	0.4	3.8000000000000003	14.0	0.0	0.0				0.04154889044749087	0.017492095465699912	-0.07173364830260094	0.0	0.0
2019-11-22 02:38:35.000071	1574408315.000071	16971.0	4.0	40.0	10.0	2.0	0.0	64.0	0.0	2.0	31.0	0.0	0.0	130.0	2.91	1.99	763.0	19.0	11.0	22.0	2.0	38.0	35.0	71.0	0.0	1524.0	0.0	151.09985677410558	25.299982768032734	3.799999336756403	35.0	21.19	51.0	0.0	95.0	0.0	0.30000000000000004	3.8000000000000003	14.0	0.0	0.0				0.04712343351027762	0.15277649279042327	0.01333136395348189	0.0	0.0
2019-11-22 02:38:40.000082	1574408320.000082	16971.0	4.0	40.0	10.0	2.0	0.0	64.0	0.0	2.0	31.0	0.0	0.0	130.0	2.91	1.99	764.0	19.0	11.0	22.0	2.0	38.0	40.0	82.0	0.0	1524.0	0.0	151.09985677410558	25.299982768032738	3.799999336756403	35.0	21.19	51.0	0.0	95.0	0.0	0.4	3.8000000000000003	14.0	0.0	0.0				0.08218773447197662	0.0777138090579442	-0.04289219257707937	0.0	0.0
2019-11-22 02:38:45.000081	1574408325.000081	16971.0	4.0	40.0	10.0	2.0	0.0	64.0	0.0	2.0	31.0	0.0	0.0	130.0	2.91	1.99	765.0	19.0	11.0	22.0	2.0	38.0	45.0	81.0	0.0	1524.0	0.0	151.09985677410558	25.299982768032738	3.799999336756403	35.0	21.2	51.0	0.0	95.0	0.0	0.30000000000000004	3.8000000000000003	14.0	0.0	0.0				0.030193725514811243	0.0598384617093368	0.015546621491387512	0.0	0.0
2019-11-22 02:38:50.000089	1574408330.000089	16971.0	4.0	40.0	10.0	2.0	0.0	64.0	0.0	2.0	31.0	0.0	0.0	130.0	2.91	1.99	766.0	19.0	11.0	22.0	2.0	38.0	50.0	89.0	0.0	1524.0	0.0	151.09985677410558	25.299982768032738	3.799999336756403	35.0	21.23	51.0	0.0	95.0	0.0	0.4	3.8000000000000003	14.0	0.0	0.0				-0.02126862538398363	0.1080541638379921	0.03758913741426017	0.0	0.0
2019-11-22 02:38:55.000088	1574408335.000088	16971.0	4.0	40.0	10.0	2.0	0.0	64.0	0.0	2.0	31.0	0.0	0.0	130.0	2.91	1.99	767.0	19.0	11.0	22.0	2.0	38.0	55.0	88.0	0.0	1524.0	0.0	151.09985677410555	25.299982768032738	3.799999336756403	35.0	21.25	51.0	0.0	95.0	0.0	0.30000000000000004	3.8000000000000003	14.0	0.0	0.0				-0.01880702966005554	0.1300290792973222	0.03441996764171188	0.0	0.0
2019-11-22 02:39:00.000098	1574408340.000098	16971.0	4.0	40.0	10.0	2.0	0.0	64.0	0.0	2.0	31.0	0.0	0.0	130.0	2.91	1.99	768.0	19.0	11.0	22.0	2.0	39.0	0.0	98.0	0.0	1524.0	0.0	151.09985677410558	25.299982768032738	3.799999336756403	35.0	21.25	51.0	0.0	95.0	0.0	0.4	3.8000000000000003	14.0	0.0	0.0				-0.020289540635734002	0.18647053643727793	0.06396931750132012	0.0	0.0
2019-11-22 02:39:05.000098	1574408345.000098	16971.0	4.0	40.0	10.0	2.0	0.0	64.0	0.0	2.0	31.0	0.0	0.0	130.0	2.91	1.99	769.0	19.0	11.0	22.0	2.0	39.0	5.0	98.0	0.0	1525.0	0.0	151.09985677410558	25.299982768032738	3.799999336756403	35.0	21.26	51.0	0.0	95.0	0.0	0.30000000000000004	3.8000000000000003	14.0	0.0	0.0				-0.03546932566506248	0.19541758184080443	0.04479838885895618	0.0	0.0
2019-11-22 02:39:11.000014	1574408351.000014	16971.0	4.0	40.0	10.0	2.0	0.0	64.0	0.0	2.0	31.0	0.0	0.0	130.0	2.91	1.99	770.0	19.0	11.0	22.0	2.0	39.0	11.0	14.0	0.0	1525.0	0.1	151.09985677410558	25.299982768032738	3.799999336756403	35.0	21.29	51.0	0.0	95.0	0.0	0.4	3.8000000000000003	14.0	0.0	0.0	-0.017053191462999592	0.030879063794756488	0.016666899790315874	0.0586864549141244	-0.029135499681330217	-0.09491060355898939	0.0	0.0
2019-11-22 02:39:16.000016	1574408356.000016	16971.0	4.0	40.0	10.0	2.0	0.0	64.0	0.0	2.0	31.0	0.0	0.0	130.0	2.91	1.99	771.0	19.0	11.0	22.0	2.0	39.0	16.0	16.0	0.0	1525.0	0.0	151.09985677410558	25.299982768032738	3.799999336756403	35.0	21.31	51.0	0.0	95.0	0.0	0.30000000000000004	3.8000000000000003	14.0	0.0	0.0	0.02046353571722363	-0.03705434412376429	-0.019999992370608382	0.007492039140194841	0.13856929222102654	0.14183236796615062	0.0	0.0
2019-11-22 02:39:21.000026	1574408361.000026	16971.0	4.0	40.0	10.0	2.0	0.0	64.0	0.0	2.0	31.0	0.0	0.0	130.0	2.91	1.99	772.0	19.0	11.0	22.0	2.0	39.0	21.0	26.0	0.0	1525.0	0.0	151.09985677410555	25.299982768032738	3.799999336756403	35.0	21.31	51.0	0.0	95.0	0.0	0.4	3.8000000000000003	14.0	0.0	0.0				0.07635813684155607	0.13616225361452716	0.0028767392477234057	0.0	0.0
2019-11-22 02:39:26.000025	1574408366.000025	16971.0	4.0	40.0	10.0	2.0	0.0	64.0	0.0	2.0	31.0	0.0	0.0	130.0	2.91	1.99	773.0	19.0	11.0	22.0	2.0	39.0	26.0	25.0	0.0	1525.0	0.0	151.09985677410558	25.299982768032734	3.799999336756403	35.0	21.31	51.0	0.0	95.0	0.0	0.30000000000000004	3.8000000000000003	14.0	0.0	0.0				0.24250490494946572	0.03376099235463445	-0.07167681961890413	0.0	0.0
2019-11-22 02:39:31.000036	1574408371.000036	16971.0	4.0	40.0	10.0	2.0	0.0	64.0	0.0	2.0	31.0	0.0	0.0	130.0	2.91	1.99	774.0	19.0	11.0	22.0	2.0	39.0	31.0	36.0	0.0	1525.0	0.0	151.09985677410558	25.299982768032738	3.799999336756403	35.0	21.35	51.0	0.0	95.0	0.0	0.30000000000000004	3.8000000000000003	14.0	0.0	0.0				0.0603431622452191	0.05275711932815781	0.024256733713377054	0.0	0.0
2019-11-22 02:39:36.000043	1574408376.000043	16971.0	4.0	40.0	10.0	2.0	0.0	64.0	0.0	2.0	31.0	0.0	0.0	130.0	2.91	1.99	775.0	19.0	11.0	22.0	2.0	39.0	36.0	43.0	0.0	1525.0	0.1	151.09985677410558	25.299982768032738	3.799999336756403	35.0	21.38	51.0	0.0	95.0	0.0	0.4	3.8000000000000003	14.0	0.0	0.0	-0.020463515225926102	0.03705430701915048	0.01999997234348307	0.07357881476503625	0.03800566047798701	-0.042505620680146065	0.0	0.0
2019-11-22 02:39:41.000052	1574408381.000052	16971.0	4.0	40.0	10.0	2.0	0.0	64.0	0.0	2.0	31.0	0.0	0.0	130.0	2.91	1.99	776.0	19.0	11.0	22.0	2.0	39.0	41.0	52.0	0.0	1525.0	0.1	151.09985677410558	25.299982768032738	3.799999336756403	35.0	21.38	51.0	0.0	95.0	0.0	0.30000000000000004	3.8000000000000003	14.0	0.0	0.0				0.15522483530127848	-0.055488872194231195	-0.1165171041877683	0.0	0.0
2019-11-22 02:39:46.000059	1574408386.000059	16971.0	4.0	40.0	10.0	2.0	0.0	64.0	0.0	2.0	31.0	0.0	0.0	130.0	2.91	1.99	777.0	19.0	11.0	22.0	2.0	39.0	46.0	59.0	0.0	1525.0	0.1	151.0998567741056	25.299982768032738	3.799999336756403	35.0	21.38	51.0	0.0	95.0	0.0	0.4	3.8000000000000003	14.0	0.0	0.0				0.11954862611571601	-0.04031817574036718	-0.07185103129958274	0.0	0.0
2019-11-22 02:39:51.000048	1574408391.000048	16971.0	4.0	40.0	10.0	2.0	0.0	64.0	0.0	2.0	31.0	0.0	0.0	130.0	2.91	1.99	778.0	19.0	11.0	22.0	2.0	39.0	51.0	48.0	0.0	1525.0	0.0	151.0998567741056	25.299982768032738	3.799999336756403	35.0	21.39	51.0	0.0	95.0	0.0	0.30000000000000004	3.8000000000000003	14.0	0.0	0.0	0.020463588409319982	-0.03705443953596959	-0.020000043869114782	0.11003054895786259	0.07045868472099269	0.07767787357683759	0.0	0.0
2019-11-22 02:39:56.000045	1574408396.000045	16971.0	4.0	40.0	10.0	2.0	0.0	64.0	0.0	2.0	31.0	0.0	0.0	130.0	2.91	1.99	779.0	19.0	11.0	22.0	2.0	39.0	56.0	45.0	0.0	1525.0	0.1	151.09985677410558	25.299982768032738	3.799999336756403	35.0	21.44	51.0	0.0	95.0	0.0	0.4	3.8000000000000003	14.0	0.0	0.0	-0.020463555232783228	0.03705437946156081	0.020000011444098346	0.05480015019788278	0.16374037830858978	0.03000053415606797	0.0	0.0
2019-11-22 02:40:01.000035	1574408401.000035	16971.0	4.0	40.0	10.0	2.0	0.0	64.0	0.0	2.0	31.0	0.0	0.0	130.0	2.91	1.99	780.0	19.0	11.0	22.0	2.0	40.0	1.0	35.0	0.0	1525.0	0.1	151.09985677410558	25.299982768032738	3.799999336756403	35.0	21.44	51.0	0.0	95.0	0.0	0.30000000000000004	3.8000000000000003	14.0	0.0	0.0				0.11768217532881767	0.05500775050837526	-0.03266577710518703	0.0	0.0
2019-11-22 02:40:06.000026	1574408406.000026	16971.0	4.0	40.0	10.0	2.0	0.0	64.0	0.0	2.0	31.0	0.0	0.0	130.0	2.91	1.99	781.0	19.0	11.0	22.0	2.0	40.0	6.0	26.0	0.0	1525.0	0.0	151.09985677410558	25.299982768032738	3.799999336756403	35.0	21.44	51.0	0.0	95.0	0.0	0.4	3.8000000000000003	14.0	0.0	0.0	0.020463580603066363	-0.03705442540079706	-0.02000003623968969	0.08305349192382963	-0.06004311126883487	-0.05742771341797167	0.0	0.0
2019-11-22 02:40:11.000014	1574408411.000014	16971.0	4.0	40.0	10.0	2.0	0.0	64.0	0.0	2.0	31.0	0.0	0.0	130.0	2.91	2.0	782.0	19.0	11.0	22.0	2.0	40.0	11.0	14.0	0.0	1525.0	0.0	151.09985677410558	25.299982768032738	3.799999336756403	35.0	21.45	51.0	0.0	95.0	0.0	0.30000000000000004	3.8000000000000003	14.0	0.0	0.0				0.10769344299381993	-0.09906640163821577	0.0009850901443935606	0.0	0.0
2019-11-22 02:40:16.000005	1574408416.000005	16971.0	4.0	40.0	10.0	2.0	0.0	64.0	0.0	2.0	31.0	0.0	0.0	130.0	2.91	2.0	783.0	19.0	11.0	22.0	2.0	40.0	16.0	5.0	0.0	1525.0	0.5	151.09985677410558	25.299982768032734	3.799999336756403	35.0	21.46	51.0	0.0	95.0	0.0	0.4	3.8000000000000003	14.0	0.0	0.0	-0.10231790301533181	0.1852721270039853	0.10000018119844845	0.00889482327153492	0.07759695153857002	0.17799043578487295	0.0	0.0
2019-11-22 02:40:20.000094	1574408420.000094	16971.0	4.0	40.0	10.0	2.0	0.0	64.0	0.0	2.0	31.0	0.0	0.0	130.0	2.91	2.0	784.0	19.0	11.0	22.0	2.0	40.0	20.0	94.0	0.0	1525.0	0.2	151.09985677410558	25.299982768032738	3.799999336756403	35.0	21.5	51.0	0.0	95.0	0.0	0.30000000000000004	3.8000000000000003	14.0	0.0	0.0	0.07673658216435425	-0.13895075424362074	-0.074998332597133	0.1158049869261889	0.07273162020356017	0.01809188839204739	0.0	0.0
2019-11-22 02:40:25.000079	1574408425.000079	16971.0	4.0	40.0	10.0	2.0	0.0	64.0	0.0	2.0	31.0	0.0	0.0	130.0	2.91	2.0	785.0	19.0	11.0	22.0	2.0	40.0	25.0	79.0	0.0	1525.0	0.0	151.09985677410558	25.299982768032738	3.799999336756403	35.0	21.5	51.0	0.0	95.0	0.0	0.4	3.8000000000000003	14.0	0.0	0.0	0.040927209995257396	-0.07410893914649404	-0.04000012016332485	0.16054338554095413	-0.056551685749580125	-0.03739957483621048	0.0	0.0
2019-11-22 02:40:30.000060	1574408430.00006	16971.0	4.0	40.0	10.0	2.0	0.0	64.0	0.0	2.0	31.0	0.0	0.0	130.0	2.91	2.0	786.0	19.0	11.0	22.0	2.0	40.0	30.0	60.0	0.0	1525.0	0.4	151.09985677410558	25.299982768032738	3.799999336756403	35.0	21.5	51.0	0.0	95.0	0.0	0.30000000000000004	3.8000000000000003	14.0	0.0	0.0	-0.08185448244071646	0.14821799137468106	0.08000030136221922	0.03420805100417799	0.004137272918177573	0.077030462930558	0.0	0.0
2019-11-22 02:40:35.000045	1574408435.000045	16971.0	4.0	40.0	10.0	2.0	0.0	64.0	0.0	2.0	31.0	0.0	0.0	130.0	2.91	2.0	787.0	19.0	11.0	22.0	2.0	40.0	35.0	45.0	0.0	1525.0	0.1	151.09985677410558	25.299982768032738	3.799999336756403	35.0	21.5	51.0	0.0	95.0	0.0	0.4	3.8000000000000003	14.0	0.0	0.0	0.0613908149928861	-0.11116340871974108	-0.06000018024498728	0.05927832488815345	0.09076702511452678	0.12290820700959473	0.0	0.0
[truncated: 198 more columns]
