# Supplementary material for: Improving Resource Management for Unattended Observation of the Marginal Ice Zone Using Autonomous Underwater Gliders
Source: Front Robot AI. 2021 Jan 18;7:579256. doi: 10.3389/frobt.2020.579256 (PMC7874182; doi:10.3389/frobt.2020.579256)
Supplement: Supplementary file 1 [file Data_Sheet_1.ZIP › 2019-Nov-Kolumbo-Data/2019-Nov-DVL-diveB.csv]

	time	system_configuration	num_beams	num_bins	pings_per_ensemble	depth_bin_length	blanking_distance	low_correlation_threshold	percent_good_minimum	error_velocity_threshold	coordinate_transformation	heading_alignment	heading_bias	sensor_source	bin0_distance	transmit_pulse_length	ensemble_number	rtc_year	rtc_month	rtc_day	rtc_hour	rtc_minute	rtc_second	rtc_hundredths	bit_result	speed_of_sound	depth	heading	pitch	roll	salinity	temperature	min_ping_wait_minutes	min_ping_wait_seconds	min_ping_wait_hundredths	heading_standard_deviation	pitch_standard_deviation	roll_standard_deviation	adc_rounded_voltage	pressure	pressure_variance	rel_vel_pressure_u	rel_vel_pressure_v	rel_vel_pressure_w	rel_vel_dvl_u	rel_vel_dvl_v	rel_vel_dvl_w	ocn_vel_u	ocn_vel_v
2019-11-23 03:50:37.000028	1574499037.000028	16971.0	4.0	40.0	10.0	2.0	0.0	64.0	0.0	2.0	31.0	0.0	0.0	130.0	2.91	1.99	1.0	19.0	11.0	23.0	3.0	50.0	37.0	28.0	337.0	1525.0	0.1	331.50020223340636	-3.4999986352259036	17.000001556208606	35.0	21.28	51.0	0.0	95.0	0.0	3.5	17.400000000000002	14.0	0.0	0.0	0.0	0.0	0.0	0.0	0.0	0.0	0.0	0.0
2019-11-23 03:50:40.000063	1574499040.000063	16971.0	4.0	40.0	10.0	2.0	0.0	64.0	0.0	2.0	31.0	0.0	0.0	130.0	2.91	1.99	2.0	19.0	11.0	23.0	3.0	50.0	40.0	63.0	0.0	1525.0	0.1	331.50020223340636	-3.4999986352259036	17.000001556208606	35.0	21.38	51.0	0.0	95.0	0.0	3.5	17.400000000000002	14.0	0.0	0.0				0.00012669468058223998	-0.0877562591734631	-0.021813365726954866	0.0	0.0
2019-11-23 03:50:44.000090	1574499044.00009	16971.0	4.0	40.0	10.0	2.0	0.0	64.0	0.0	2.0	31.0	0.0	0.0	130.0	2.91	1.99	3.0	19.0	11.0	23.0	3.0	50.0	44.0	90.0	0.0	1525.0	0.1	331.50020223340636	-3.4999986352259036	17.000001556208606	35.0	21.38	51.0	0.0	95.0	0.0	3.5	17.400000000000002	14.0	0.0	0.0				-0.05623178251072285	-0.09693730559141663	-0.030085634783781387	0.0	0.0
2019-11-23 03:50:48.000038	1574499048.000038	16971.0	4.0	40.0	10.0	2.0	0.0	64.0	0.0	2.0	31.0	0.0	0.0	130.0	2.91	1.99	4.0	19.0	11.0	23.0	3.0	50.0	48.0	38.0	0.0	1525.0	0.1	331.50020223340636	-3.499998635225904	17.000001556208606	35.0	21.38	51.0	0.0	95.0	0.0	3.5	17.400000000000002	14.0	0.0	0.0				0.08554105027385003	-0.07395004864601201	0.06442917835343798	0.0	0.0
2019-11-23 03:50:52.000082	1574499052.000082	16971.0	4.0	40.0	10.0	2.0	0.0	64.0	0.0	2.0	31.0	0.0	0.0	130.0	2.91	1.99	5.0	19.0	11.0	23.0	3.0	50.0	52.0	82.0	0.0	1525.0	0.1	331.50020223340636	-3.4999986352259036	17.000001556208606	35.0	21.38	51.0	0.0	95.0	0.0	3.5	17.400000000000002	14.0	0.0	0.0				0.05234585774670289	-0.008272707438526213	0.038903386592924	0.0	0.0
2019-11-23 03:50:56.000034	1574499056.000034	16971.0	4.0	40.0	10.0	2.0	0.0	64.0	0.0	2.0	31.0	0.0	0.0	130.0	2.91	1.99	6.0	19.0	11.0	23.0	3.0	50.0	56.0	34.0	0.0	1525.0	0.1	331.50020223340636	-3.4999986352259036	17.000001556208606	35.0	21.38	51.0	0.0	95.0	0.0	3.5	17.400000000000002	14.0	0.0	0.0				-0.01958168183338222	-0.09892912109064014	0.014127517007940626	0.0	0.0
2019-11-23 03:51:00.000060	1574499060.00006	16971.0	4.0	40.0	10.0	2.0	0.0	64.0	0.0	2.0	31.0	0.0	0.0	130.0	2.91	1.99	7.0	19.0	11.0	23.0	3.0	51.0	0.0	60.0	0.0	1525.0	0.0	331.50020223340636	-3.4999986352259036	17.000001556208606	35.0	21.38	51.0	0.0	95.0	0.0	3.5	17.400000000000002	14.0	0.0	0.0	0.19565875543583378	-0.3602086615109345	-0.024999837578398226	0.059273632438464036	-0.010026772256172406	-0.027624270771781777	0.0	0.0
2019-11-23 03:51:04.000011	1574499064.000011	16971.0	4.0	40.0	10.0	2.0	0.0	64.0	0.0	2.0	31.0	0.0	0.0	130.0	2.91	1.99	8.0	19.0	11.0	23.0	3.0	51.0	4.0	11.0	0.0	1525.0	0.0	331.50020223340636	-3.4999986352259036	17.000001556208606	35.0	21.38	51.0	0.0	95.0	0.0	3.5	17.400000000000002	14.0	0.0	0.0				0.051005125156217274	-0.039850439998790274	-0.00322794666954526	0.0	0.0
2019-11-23 03:51:08.000021	1574499068.000021	16971.0	4.0	40.0	10.0	2.0	0.0	64.0	0.0	2.0	31.0	0.0	0.0	130.0	2.91	1.99	9.0	19.0	11.0	23.0	3.0	51.0	8.0	21.0	0.0	1525.0	0.0	331.5002022334063	-3.4999986352259036	17.000001556208606	35.0	21.38	51.0	0.0	95.0	0.0	3.5	17.400000000000002	14.0	0.0	0.0				0.13540295026764293	-0.10405982415569742	0.03255140635216179	0.0	0.0
2019-11-23 03:51:12.000007	1574499072.000007	16971.0	4.0	40.0	10.0	2.0	0.0	64.0	0.0	2.0	31.0	0.0	0.0	130.0	2.91	1.99	10.0	19.0	11.0	23.0	3.0	51.0	12.0	7.0	0.0	1525.0	0.0	331.50020223340636	-3.4999986352259036	17.000001556208606	35.0	21.42	51.0	0.0	95.0	0.0	3.5	17.400000000000002	14.0	0.0	0.0				0.023382272073833924	-0.035498741818116894	0.049336686978311436	0.0	0.0
2019-11-23 03:51:15.000078	1574499075.000078	16971.0	4.0	40.0	10.0	2.0	0.0	64.0	0.0	2.0	31.0	0.0	0.0	130.0	2.91	1.99	11.0	19.0	11.0	23.0	3.0	51.0	15.0	78.0	0.0	1525.0	0.0	331.50020223340636	-3.4999986352259036	17.000001556208606	35.0	21.44	51.0	0.0	95.0	0.0	3.5	17.400000000000002	14.0	0.0	0.0				0.02187973026009895	-0.10073255548321924	0.07008016602124648	0.0	0.0
2019-11-23 03:51:19.000076	1574499079.000076	16971.0	4.0	40.0	10.0	2.0	0.0	64.0	0.0	2.0	31.0	0.0	0.0	130.0	2.91	1.99	12.0	19.0	11.0	23.0	3.0	51.0	19.0	76.0	0.0	1525.0	0.0	331.50020223340636	-3.499998635225903	17.000001556208606	35.0	21.41	51.0	0.0	95.0	0.0	3.5	17.400000000000002	14.0	0.0	0.0				0.11601323032602531	-0.05934234796496167	0.031006711004652174	0.0	0.0
2019-11-23 03:51:23.000047	1574499083.000047	16971.0	4.0	40.0	10.0	2.0	0.0	64.0	0.0	2.0	31.0	0.0	0.0	130.0	2.91	1.99	13.0	19.0	11.0	23.0	3.0	51.0	23.0	47.0	0.0	1525.0	0.0	331.50020223340636	-3.4999986352259036	17.000001556208606	35.0	21.44	51.0	0.0	95.0	0.0	3.5	17.400000000000002	14.0	0.0	0.0				0.042520381255403694	-0.05207099232593433	0.06995447759856123	0.0	0.0
2019-11-23 03:51:26.000080	1574499086.00008	16971.0	4.0	40.0	10.0	2.0	0.0	64.0	0.0	2.0	31.0	0.0	0.0	130.0	2.91	1.99	14.0	19.0	11.0	23.0	3.0	51.0	26.0	80.0	0.0	1525.0	0.0	331.50020223340636	-3.4999986352259036	17.000001556208606	35.0	21.44	51.0	0.0	95.0	0.0	3.5	17.400000000000002	14.0	0.0	0.0				-0.05108000839176842	-0.08548868593445466	0.045050164482463836	0.0	0.0
2019-11-23 03:51:30.000002	1574499090.000002	16971.0	4.0	40.0	10.0	2.0	0.0	64.0	0.0	2.0	31.0	0.0	0.0	130.0	2.91	1.99	15.0	19.0	11.0	23.0	3.0	51.0	30.0	2.0	0.0	1525.0	0.0	331.50020223340636	-3.4999986352259036	17.000001556208606	35.0	21.44	51.0	0.0	95.0	0.0	3.5	17.400000000000002	14.0	0.0	0.0				0.09130265694170064	-0.10408020649906427	-0.017179506701249268	0.0	0.0
2019-11-23 03:51:33.000045	1574499093.000045	16971.0	4.0	40.0	10.0	2.0	0.0	64.0	0.0	2.0	31.0	0.0	0.0	130.0	2.91	1.99	16.0	19.0	11.0	23.0	3.0	51.0	33.0	45.0	0.0	1525.0	0.0	331.50020223340636	-3.4999986352259036	17.000001556208606	35.0	21.44	51.0	0.0	95.0	0.0	3.5	17.400000000000002	14.0	0.0	0.0				0.15324086635074247	-0.07807941779950736	0.0519118618059867	0.0	0.0
2019-11-23 03:51:37.000063	1574499097.000063	16971.0	4.0	40.0	10.0	2.0	0.0	64.0	0.0	2.0	31.0	0.0	0.0	130.0	2.91	1.99	17.0	19.0	11.0	23.0	3.0	51.0	37.0	63.0	0.0	1525.0	0.1	331.50020223340636	-3.4999986352259036	17.000001556208606	35.0	21.44	51.0	0.0	95.0	0.0	3.5	17.400000000000002	14.0	0.0	0.0	-0.19565915194786215	0.3602093914913879	0.024999888241790644	0.0016801607243113956	-0.07309318355971006	-0.009141311560548317	0.0	0.0
2019-11-23 03:51:41.000000	1574499101.0	16971.0	4.0	40.0	10.0	2.0	0.0	64.0	0.0	2.0	31.0	0.0	0.0	130.0	2.91	2.0	18.0	19.0	11.0	23.0	3.0	51.0	41.0	0.0	0.0	1525.0	0.1	331.50020223340636	-3.4999986352259036	17.000001556208606	35.0	21.45	51.0	0.0	95.0	0.0	3.5	17.400000000000002	14.0	0.0	0.0				0.10823316527449248	-0.035224235520183375	0.055189085575710096	0.0	0.0
2019-11-23 03:51:45.000025	1574499105.000025	16971.0	4.0	40.0	10.0	2.0	0.0	64.0	0.0	2.0	31.0	0.0	0.0	130.0	2.91	1.99	19.0	19.0	11.0	23.0	3.0	51.0	45.0	25.0	0.0	1525.0	0.1	331.5002022334063	-3.4999986352259036	17.000001556208606	35.0	21.44	51.0	0.0	95.0	0.0	3.5	17.400000000000002	14.0	0.0	0.0				0.03228853298001075	-0.10841822247238495	-0.05842892839961389	0.0	0.0
2019-11-23 03:51:48.000063	1574499108.000063	16971.0	4.0	40.0	10.0	2.0	0.0	64.0	0.0	2.0	31.0	0.0	0.0	130.0	2.91	2.0	20.0	19.0	11.0	23.0	3.0	51.0	48.0	63.0	0.0	1525.0	0.0	331.50020223340636	-3.4999986352259036	17.000001556208606	35.0	21.5	51.0	0.0	95.0	0.0	3.5	17.400000000000002	14.0	0.0	0.0	0.2608767389965852	-0.4802752668234916	-0.033332912132499296	0.004225491909711311	-0.07636910425780005	0.06346577922772426	0.0	0.0
2019-11-23 03:51:52.000076	1574499112.000076	16971.0	4.0	40.0	10.0	2.0	0.0	64.0	0.0	2.0	31.0	0.0	0.0	130.0	2.91	2.0	21.0	19.0	11.0	23.0	3.0	51.0	52.0	76.0	0.0	1525.0	0.0	331.50020223340636	-3.4999986352259036	17.000001556208606	35.0	21.5	51.0	0.0	95.0	0.0	3.5	17.400000000000002	14.0	0.0	0.0				0.028172870136448314	0.008886768104071097	0.047342525713562046	0.0	0.0
2019-11-23 03:51:56.000020	1574499116.00002	16971.0	4.0	40.0	10.0	2.0	0.0	64.0	0.0	2.0	31.0	0.0	0.0	130.0	2.91	2.0	22.0	19.0	11.0	23.0	3.0	51.0	56.0	20.0	0.0	1525.0	0.0	331.50020223340636	-3.4999986352259036	17.000001556208606	35.0	21.5	51.0	0.0	95.0	0.0	3.5	17.400000000000002	14.0	0.0	0.0				0.12140278550967828	-0.0670134934586777	0.08633397572772157	0.0	0.0
2019-11-23 03:52:00.000038	1574499120.000038	16971.0	4.0	40.0	10.0	2.0	0.0	64.0	0.0	2.0	31.0	0.0	0.0	130.0	2.91	2.0	23.0	19.0	11.0	23.0	3.0	52.0	0.0	38.0	0.0	1525.0	0.1	331.5002022334063	-3.4999986352259036	17.000001556208606	35.0	21.5	51.0	0.0	95.0	0.0	3.5	17.400000000000002	14.0	0.0	0.0	-0.19565915194786215	0.3602093914913879	0.024999888241790644	0.15044208133966114	-0.04944985551221224	0.047062638600190276	0.0	0.0
2019-11-23 03:52:03.000084	1574499123.000084	16971.0	4.0	40.0	10.0	2.0	0.0	64.0	0.0	2.0	31.0	0.0	0.0	130.0	2.91	2.0	24.0	19.0	11.0	23.0	3.0	52.0	3.0	84.0	0.0	1525.0	0.0	331.50020223340636	-3.4999986352259036	17.000001556208606	35.0	21.5	51.0	0.0	95.0	0.0	3.5	17.400000000000002	14.0	0.0	0.0	0.26087603409830085	-0.4802739691025338	-0.03333282206577788	0.1116068738537068	-0.0647532392824871	0.044910173803134605	0.0	0.0
2019-11-23 03:52:08.000009	1574499128.000009	16971.0	4.0	40.0	10.0	2.0	0.0	64.0	0.0	2.0	31.0	0.0	0.0	130.0	2.91	2.0	25.0	19.0	11.0	23.0	3.0	52.0	8.0	9.0	0.0	1525.0	0.0	331.50020223340636	-3.4999986352259036	17.000001556208606	35.0	21.5	51.0	0.0	95.0	0.0	3.5	17.400000000000002	14.0	0.0	0.0				0.11063126722068505	-0.07795714301958714	0.05557343398935339	0.0	0.0
2019-11-23 03:52:11.000062	1574499131.000062	16971.0	4.0	40.0	10.0	2.0	0.0	64.0	0.0	2.0	31.0	0.0	0.0	130.0	2.91	2.0	26.0	19.0	11.0	23.0	3.0	52.0	11.0	62.0	0.0	1525.0	0.0	331.50020223340636	-3.4999986352259036	17.000001556208606	35.0	21.53	51.0	0.0	95.0	0.0	3.5	17.400000000000002	14.0	0.0	0.0				0.0796309386239074	-0.089115533508611	0.06470962294242742	0.0	0.0
2019-11-23 03:52:15.000071	1574499135.000071	16971.0	4.0	40.0	10.0	2.0	0.0	64.0	0.0	2.0	31.0	0.0	0.0	130.0	2.91	2.0	27.0	19.0	11.0	23.0	3.0	52.0	15.0	71.0	0.0	1525.0	0.0	331.50020223340636	-3.4999986352259036	17.000001556208606	35.0	21.53	51.0	0.0	95.0	0.0	3.5	17.400000000000002	14.0	0.0	0.0				0.16105497159291884	-0.002214171013724245	0.07585771926393577	0.0	0.0
2019-11-23 03:52:19.000067	1574499139.000067	16971.0	4.0	40.0	10.0	2.0	0.0	64.0	0.0	2.0	31.0	0.0	0.0	130.0	2.91	2.0	28.0	19.0	11.0	23.0	3.0	52.0	19.0	67.0	0.0	1525.0	0.0	331.50020223340636	-3.4999986352259036	17.000001556208606	35.0	21.56	51.0	0.0	95.0	0.0	3.5	17.400000000000002	14.0	0.0	0.0				0.04777176007251202	-0.024533781875224328	0.06514562522896884	0.0	0.0
2019-11-23 03:52:23.000049	1574499143.000049	16971.0	4.0	40.0	10.0	2.0	0.0	64.0	0.0	2.0	31.0	0.0	0.0	130.0	2.91	2.0	29.0	19.0	11.0	23.0	3.0	52.0	23.0	49.0	0.0	1525.0	0.1	331.50020223340636	-3.4999986352259036	17.000001556208606	35.0	21.56	51.0	0.0	95.0	0.0	3.5	17.400000000000002	14.0	0.0	0.0	-0.19566090128481964	0.3602126120287085	0.02500011175920856	0.05000517933187637	-0.04196350779676163	0.06468033745565967	0.0	0.0
2019-11-23 03:52:27.000088	1574499147.000088	16971.0	4.0	40.0	10.0	2.0	0.0	64.0	0.0	2.0	31.0	0.0	0.0	130.0	2.91	2.0	30.0	19.0	11.0	23.0	3.0	52.0	27.0	88.0	0.0	1525.0	0.0	331.50020223340636	-3.4999986352259036	17.000001556208606	35.0	21.56	51.0	0.0	95.0	0.0	3.5	17.400000000000002	14.0	0.0	0.0	0.19565812568473898	-0.3602075021362955	-0.02499975711343232	0.10322428613681654	-0.049207888987208195	0.05635894261754053	0.0	0.0
2019-11-23 03:52:31.000030	1574499151.00003	16971.0	4.0	40.0	10.0	2.0	0.0	64.0	0.0	2.0	31.0	0.0	0.0	130.0	2.91	2.0	31.0	19.0	11.0	23.0	3.0	52.0	31.0	30.0	0.0	1525.0	0.0	331.50020223340636	-3.4999986352259036	17.000001556208606	35.0	21.56	51.0	0.0	95.0	0.0	3.5	17.400000000000002	14.0	0.0	0.0				0.07726240151304253	-0.00032408694560848855	-0.00814961840144007	0.0	0.0
2019-11-23 03:52:35.000056	1574499155.000056	16971.0	4.0	40.0	10.0	2.0	0.0	64.0	0.0	2.0	31.0	0.0	0.0	130.0	2.91	2.0	32.0	19.0	11.0	23.0	3.0	52.0	35.0	56.0	0.0	1525.0	0.0	331.50020223340636	-3.4999986352259036	17.000001556208606	35.0	21.56	51.0	0.0	95.0	0.0	3.5	17.400000000000002	14.0	0.0	0.0				0.07973514134984684	0.014692628797477361	0.053716234910308885	0.0	0.0
2019-11-23 03:52:39.000005	1574499159.000005	16971.0	4.0	40.0	10.0	2.0	0.0	64.0	0.0	2.0	31.0	0.0	0.0	130.0	2.91	2.0	33.0	19.0	11.0	23.0	3.0	52.0	39.0	5.0	0.0	1525.0	0.0	331.50020223340636	-3.4999986352259036	17.000001556208606	35.0	21.56	51.0	0.0	95.0	0.0	3.5	17.400000000000002	14.0	0.0	0.0				0.06349434752548873	-0.0027050732359922905	0.04719269446747433	0.0	0.0
2019-11-23 03:52:43.000036	1574499163.000036	16971.0	4.0	40.0	10.0	2.0	0.0	64.0	0.0	2.0	31.0	0.0	0.0	130.0	2.91	2.0	34.0	19.0	11.0	23.0	3.0	52.0	43.0	36.0	0.0	1525.0	0.0	331.50020223340636	-3.4999986352259036	17.000001556208606	35.0	21.59	51.0	0.0	95.0	0.0	3.5	17.400000000000002	14.0	0.0	0.0				0.04749427060840361	-0.03686392706847845	0.0593240688124612	0.0	0.0
2019-11-23 03:52:46.000089	1574499166.000089	16971.0	4.0	40.0	10.0	2.0	0.0	64.0	0.0	2.0	31.0	0.0	0.0	130.0	2.91	2.0	35.0	19.0	11.0	23.0	3.0	52.0	46.0	89.0	0.0	1525.0	0.0	331.50020223340636	-3.4999986352259036	17.000001556208606	35.0	21.63	51.0	0.0	95.0	0.0	3.5	17.400000000000002	14.0	0.0	0.0				-0.04876897353066103	-0.0484713481610378	-0.05819893150408469	0.0	0.0
2019-11-23 03:52:51.000008	1574499171.000008	16971.0	4.0	40.0	10.0	2.0	0.0	64.0	0.0	2.0	31.0	0.0	0.0	130.0	2.91	2.0	36.0	19.0	11.0	23.0	3.0	52.0	51.0	8.0	0.0	1525.0	0.1	331.50020223340636	-3.4999986352259036	17.000001556208606	35.0	21.63	51.0	0.0	95.0	0.0	3.5	17.400000000000002	14.0	0.0	0.0	-0.15653055157182136	0.28817345966276003	0.02000032330081935	0.07261627772748352	-0.09018059748510987	-0.05156875067551646	0.0	0.0
2019-11-23 03:52:55.000000	1574499175.0	16971.0	4.0	40.0	10.0	2.0	0.0	64.0	0.0	2.0	31.0	0.0	0.0	130.0	2.91	2.0	37.0	19.0	11.0	23.0	3.0	52.0	55.0	0.0	0.0	1525.0	0.1	331.50020223340636	-3.4999986352259036	17.000001556208606	35.0	21.63	51.0	0.0	95.0	0.0	3.5	17.400000000000002	14.0	0.0	0.0				0.14361563173921776	-0.06261036715248255	0.03661273337483456	0.0	0.0
2019-11-23 03:52:58.000078	1574499178.000078	16971.0	4.0	40.0	10.0	2.0	0.0	64.0	0.0	2.0	31.0	0.0	0.0	130.0	2.91	2.0	38.0	19.0	11.0	23.0	3.0	52.0	58.0	78.0	0.0	1525.0	0.0	331.50020223340636	-3.4999986352259036	17.000001556208606	35.0	21.63	51.0	0.0	95.0	0.0	3.5	17.400000000000002	14.0	0.0	0.0	0.2608732560068596	-0.4802688546235146	-0.0333324671016739	0.03756477644263022	-0.08935774688223104	0.024455687333345338	0.0	0.0
2019-11-23 03:53:03.000005	1574499183.000005	16971.0	4.0	40.0	10.0	2.0	0.0	64.0	0.0	2.0	31.0	0.0	0.0	130.0	2.91	2.0	39.0	19.0	11.0	23.0	3.0	53.0	3.0	5.0	0.0	1525.0	0.0	331.5002022334063	-3.4999986352259036	17.000001556208606	35.0	21.63	51.0	0.0	95.0	0.0	3.5	17.400000000000002	14.0	0.0	0.0				0.05021096883346887	0.003816628229019157	0.048613701337851985	0.0	0.0
2019-11-23 03:53:06.000056	1574499186.000056	16971.0	4.0	40.0	10.0	2.0	0.0	64.0	0.0	2.0	31.0	0.0	0.0	130.0	2.91	2.0	40.0	19.0	11.0	23.0	3.0	53.0	6.0	56.0	0.0	1525.0	0.0	331.50020223340636	-3.4999986352259036	17.000001556208606	35.0	21.63	51.0	0.0	95.0	0.0	3.5	17.400000000000002	14.0	0.0	0.0				0.032860786560947396	0.022892274325263518	-0.03785647213902453	0.0	0.0
2019-11-23 03:53:10.000081	1574499190.000081	16971.0	4.0	40.0	10.0	2.0	0.0	64.0	0.0	2.0	31.0	0.0	0.0	130.0	2.91	2.0	41.0	19.0	11.0	23.0	3.0	53.0	10.0	81.0	0.0	1525.0	0.0	331.50020223340636	-3.4999986352259036	17.000001556208606	35.0	21.63	51.0	0.0	95.0	0.0	3.5	17.400000000000002	14.0	0.0	0.0				0.03670649381076137	-0.016664676580444807	-0.04203476973399179	0.0	0.0
2019-11-23 03:53:14.000032	1574499194.000032	16971.0	4.0	40.0	10.0	2.0	0.0	64.0	0.0	2.0	31.0	0.0	0.0	130.0	2.91	2.0	42.0	19.0	11.0	23.0	3.0	53.0	14.0	32.0	0.0	1526.0	0.1	331.50020223340636	-3.4999986352259036	17.000001556208606	35.0	21.67	51.0	0.0	95.0	0.0	3.5	17.400000000000002	14.0	0.0	0.0	-0.19566242906468437	0.36021542467841045	0.025000306967689716	0.061599203329535154	-0.06199016800338889	-0.06437202202881472	0.0	0.0
2019-11-23 03:53:18.000057	1574499198.000057	16971.0	4.0	40.0	10.0	2.0	0.0	64.0	0.0	2.0	31.0	0.0	0.0	130.0	2.91	2.0	43.0	19.0	11.0	23.0	3.0	53.0	18.0	57.0	0.0	1526.0	0.1	331.50020223340636	-3.4999986352259036	17.000001556208606	35.0	21.69	51.0	0.0	95.0	0.0	3.5	17.400000000000002	14.0	0.0	0.0				0.016077952117642052	-0.04334853301830554	-0.044140731086647	0.0	0.0
2019-11-23 03:53:22.000015	1574499202.000015	16971.0	4.0	40.0	10.0	2.0	0.0	64.0	0.0	2.0	31.0	0.0	0.0	130.0	2.91	2.0	44.0	19.0	11.0	23.0	3.0	53.0	22.0	15.0	0.0	1526.0	0.0	331.50020223340636	-3.4999986352259036	17.000001556208606	35.0	21.66	51.0	0.0	95.0	0.0	3.5	17.400000000000002	14.0	0.0	0.0	0.19566207918932663	-0.3602147805562805	-0.025000262263188265	0.0180410917199271	-0.0012346454810702899	0.010343822315239691	0.0	0.0
2019-11-23 03:53:26.000026	1574499206.000026	16971.0	4.0	40.0	10.0	2.0	0.0	64.0	0.0	2.0	31.0	0.0	0.0	130.0	2.91	2.0	45.0	19.0	11.0	23.0	3.0	53.0	26.0	26.0	0.0	1526.0	0.0	331.50020223340636	-3.4999986352259036	17.000001556208606	35.0	21.69	51.0	0.0	95.0	0.0	3.5	17.400000000000002	14.0	0.0	0.0				0.011756740946383737	-0.08191617722358452	-0.0278660896322738	0.0	0.0
2019-11-23 03:53:29.000061	1574499209.000061	16971.0	4.0	40.0	10.0	2.0	0.0	64.0	0.0	2.0	31.0	0.0	0.0	130.0	2.91	2.0	46.0	19.0	11.0	23.0	3.0	53.0	29.0	61.0	0.0	1526.0	0.0	331.50020223340636	-3.4999986352259036	17.000001556208606	35.0	21.69	51.0	0.0	95.0	0.0	3.5	17.400000000000002	14.0	0.0	0.0				-0.04014718582327914	0.0234759925862836	0.04546516515487272	0.0	0.0
2019-11-23 03:53:33.000085	1574499213.000085	16971.0	4.0	40.0	10.0	2.0	0.0	64.0	0.0	2.0	31.0	0.0	0.0	130.0	2.91	2.0	47.0	19.0	11.0	23.0	3.0	53.0	33.0	85.0	0.0	1526.0	0.0	331.50020223340636	-3.499998635225904	17.000001556208606	35.0	21.69	51.0	0.0	95.0	0.0	3.5	17.400000000000002	14.0	0.0	0.0				-0.10536834850966154	0.041678131286990855	-0.005953528766274816	0.0	0.0
2019-11-23 03:53:37.000039	1574499217.000039	16971.0	4.0	40.0	10.0	2.0	0.0	64.0	0.0	2.0	31.0	0.0	0.0	130.0	2.91	2.0	48.0	19.0	11.0	23.0	3.0	53.0	37.0	39.0	0.0	1526.0	0.0	331.50020223340636	-3.4999986352259036	17.000001556208606	35.0	21.69	51.0	0.0	95.0	0.0	3.5	17.400000000000002	14.0	0.0	0.0				-0.07276127745873087	0.13303749702385062	-0.04795644782719552	0.0	0.0
2019-11-23 03:53:41.000068	1574499221.000068	16971.0	4.0	40.0	10.0	2.0	0.0	64.0	0.0	2.0	31.0	0.0	0.0	130.0	2.91	2.0	49.0	19.0	11.0	23.0	3.0	53.0	41.0	68.0	0.0	1526.0	0.0	331.50020223340636	-3.4999986352259036	17.000001556208606	35.0	21.69	51.0	0.0	95.0	0.0	3.5	17.400000000000002	14.0	0.0	0.0				-0.09099114779738736	0.1494146619893166	-0.10633846813421886	0.0	0.0
2019-11-23 03:53:45.000025	1574499225.000025	16971.0	4.0	40.0	10.0	2.0	0.0	64.0	0.0	2.0	31.0	0.0	0.0	130.0	2.91	2.0	50.0	19.0	11.0	23.0	3.0	53.0	45.0	25.0	0.0	1526.0	0.0	331.50020223340636	-3.4999986352259036	17.000001556208606	35.0	21.69	51.0	0.0	95.0	0.0	3.5	17.400000000000002	14.0	0.0	0.0				-0.11584975891756484	0.17835938723047876	-0.06339370903733464	0.0	0.0
2019-11-23 03:53:49.000042	1574499229.000042	16971.0	4.0	40.0	10.0	2.0	0.0	64.0	0.0	2.0	31.0	0.0	0.0	130.0	2.91	2.0	51.0	19.0	11.0	23.0	3.0	53.0	49.0	42.0	0.0	1526.0	0.0	331.50020223340636	-3.4999986352259036	17.000001556208606	35.0	21.73	51.0	0.0	95.0	0.0	3.5	17.400000000000002	14.0	0.0	0.0				-0.053322673572571026	0.22823002526816452	-0.06034689759354706	0.0	0.0
2019-11-23 03:53:53.000043	1574499233.000043	16971.0	4.0	40.0	10.0	2.0	0.0	64.0	0.0	2.0	31.0	0.0	0.0	130.0	2.91	2.0	52.0	19.0	11.0	23.0	3.0	53.0	53.0	43.0	0.0	1526.0	0.1	331.50020223340636	-3.4999986352259036	17.000001556208606	35.0	21.75	51.0	0.0	95.0	0.0	3.5	17.400000000000002	14.0	0.0	0.0	-0.1956599799634564	0.360210915871875	0.024999994039536944	-0.06208516862182832	0.2467927775701574	-0.06489034424632055	0.0	0.0
2019-11-23 03:53:57.000013	1574499237.000013	16971.0	4.0	40.0	10.0	2.0	0.0	64.0	0.0	2.0	31.0	0.0	0.0	130.0	2.91	2.0	53.0	19.0	11.0	23.0	3.0	53.0	57.0	13.0	0.0	1526.0	0.0	331.5002022334063	-3.4999986352259036	17.000001556208606	35.0	21.71	51.0	0.0	95.0	0.0	3.5	17.400000000000002	14.0	0.0	0.0	0.1956614844040901	-0.36021368555394606	-0.025000186265902714	-0.1120014378029859	0.21179762418781156	-0.07462200961152438	0.0	0.0
2019-11-23 03:54:00.000056	1574499240.000056	16971.0	4.0	40.0	10.0	2.0	0.0	64.0	0.0	2.0	31.0	0.0	0.0	130.0	2.91	2.0	54.0	19.0	11.0	23.0	3.0	54.0	0.0	56.0	0.0	1526.0	0.0	331.50020223340636	-3.4999986352259036	17.000001556208606	35.0	21.75	51.0	0.0	95.0	0.0	3.5	17.400000000000002	14.0	0.0	0.0				-0.045368164541411404	0.2623598017262213	-0.004697242203811992	0.0	0.0
2019-11-23 03:54:03.000078	1574499243.000078	16971.0	4.0	40.0	10.0	2.0	0.0	64.0	0.0	2.0	31.0	0.0	0.0	130.0	2.91	2.0	55.0	19.0	11.0	23.0	3.0	54.0	3.0	78.0	0.0	1526.0	0.0	331.50020223340636	-3.4999986352259036	17.000001556208606	35.0	21.75	51.0	0.0	95.0	0.0	3.5	17.400000000000002	14.0	0.0	0.0				-0.1402942416343093	0.22170069562852268	-0.03550108902672187	0.0	0.0
2019-11-23 03:54:07.000020	1574499247.00002	16971.0	4.0	40.0	10.0	2.0	0.0	64.0	0.0	2.0	31.0	0.0	0.0	130.0	2.91	2.0	56.0	19.0	11.0	23.0	3.0	54.0	7.0	20.0	0.0	1526.0	0.0	331.50020223340636	-3.4999986352259036	17.000001556208606	35.0	21.75	51.0	0.0	95.0	0.0	3.5	17.400000000000002	14.0	0.0	0.0				-0.15458183802960332	0.2454351847185523	0.012650116740947563	0.0	0.0
2019-11-23 03:54:11.000042	1574499251.000042	16971.0	4.0	40.0	10.0	2.0	0.0	64.0	0.0	2.0	31.0	0.0	0.0	130.0	2.91	2.0	57.0	19.0	11.0	23.0	3.0	54.0	11.0	42.0	0.0	1526.0	0.0	331.50020223340636	-3.499998635225904	17.000001556208606	35.0	21.75	51.0	0.0	95.0	0.0	3.5	17.400000000000002	14.0	0.0	0.0				-0.0719854617986403	0.3166552442305801	-0.015018308523538061	0.0	0.0
2019-11-23 03:54:14.000093	1574499254.000093	16971.0	4.0	40.0	10.0	2.0	0.0	64.0	0.0	2.0	31.0	0.0	0.0	130.0	2.91	2.0	58.0	19.0	11.0	23.0	3.0	54.0	14.0	93.0	0.0	1526.0	0.1	331.50020223340636	-3.4999986352259036	17.000001556208606	35.0	21.75	51.0	0.0	95.0	0.0	3.5	17.400000000000002	14.0	0.0	0.0	-0.26087559872185184	0.4802731675725046	0.03333276643657546	-0.04768539306547709	0.2912618117608611	-0.023888497189477678	0.0	0.0
2019-11-23 03:54:19.000001	1574499259.000001	16971.0	4.0	40.0	10.0	2.0	0.0	64.0	0.0	2.0	31.0	0.0	0.0	130.0	2.91	2.0	59.0	19.0	11.0	23.0	3.0	54.0	19.0	1.0	0.0	1526.0	0.0	331.50020223340636	-3.4999986352259036	17.000001556208606	35.0	21.75	51.0	0.0	95.0	0.0	3.5	17.400000000000002	14.0	0.0	0.0	0.15653090238432027	-0.2881741055101712	-0.020000368125061813	-0.12501089048969474	0.25886105400402853	-0.021661763060679212	0.0	0.0
2019-11-23 03:54:22.000049	1574499262.000049	16971.0	4.0	40.0	10.0	2.0	0.0	64.0	0.0	2.0	31.0	0.0	0.0	130.0	2.91	2.0	60.0	19.0	11.0	23.0	3.0	54.0	22.0	49.0	0.0	1526.0	0.0	331.50020223340636	-3.4999986352259036	17.000001556208606	35.0	21.77	51.0	0.0	95.0	0.0	3.5	17.400000000000002	14.0	0.0	0.0				-0.21393654528105543	0.2848831795728912	-0.03921388261377322	0.0	0.0
2019-11-23 03:54:26.000087	1574499266.000087	16971.0	4.0	40.0	10.0	2.0	0.0	64.0	0.0	2.0	31.0	0.0	0.0	130.0	2.91	2.0	61.0	19.0	11.0	23.0	3.0	54.0	26.0	87.0	0.0	1526.0	0.0	331.50020223340636	-3.4999986352259036	17.000001556208606	35.0	21.75	51.0	0.0	95.0	0.0	3.5	17.400000000000002	14.0	0.0	0.0				-0.10016661400861993	0.3033067371500972	-0.032812690188554094	0.0	0.0
2019-11-23 03:54:30.000018	1574499270.000018	16971.0	4.0	40.0	10.0	2.0	0.0	64.0	0.0	2.0	31.0	0.0	0.0	130.0	2.91	2.0	62.0	19.0	11.0	23.0	3.0	54.0	30.0	18.0	0.0	1526.0	0.0	331.50020223340636	-3.499998635225904	17.000001556208606	35.0	21.79	51.0	0.0	95.0	0.0	3.5	17.400000000000002	14.0	0.0	0.0				-0.2124533807844877	0.37262965327888603	-0.09097638424612557	0.0	0.0
2019-11-23 03:54:34.000044	1574499274.000044	16971.0	4.0	40.0	10.0	2.0	0.0	64.0	0.0	2.0	31.0	0.0	0.0	130.0	2.91	2.0	63.0	19.0	11.0	23.0	3.0	54.0	34.0	44.0	0.0	1526.0	0.0	331.50020223340636	-3.4999986352259036	17.000001556208606	35.0	21.81	51.0	0.0	95.0	0.0	3.5	17.400000000000002	14.0	0.0	0.0				-0.393718674668582	0.42580006965560724	-0.083641532138617	0.0	0.0
2019-11-23 03:54:37.000076	1574499277.000076	16971.0	4.0	40.0	10.0	2.0	0.0	64.0	0.0	2.0	31.0	0.0	0.0	130.0	2.91	2.0	64.0	19.0	11.0	23.0	3.0	54.0	37.0	76.0	0.0	1526.0	0.0	331.50020223340636	-3.4999986352259036	17.000001556208606	35.0	21.81	51.0	0.0	95.0	0.0	3.5	17.400000000000002	14.0	0.0	0.0				-0.2676710574556254	0.5535073833352401	-0.13820195944328414	0.0	0.0
2019-11-23 03:54:42.000011	1574499282.000011	16971.0	4.0	40.0	10.0	2.0	0.0	64.0	0.0	2.0	31.0	0.0	0.0	130.0	2.91	2.0	65.0	19.0	11.0	23.0	3.0	54.0	42.0	11.0	0.0	1526.0	0.1	331.50020223340636	-3.4999986352259036	17.000001556208606	35.0	21.81	51.0	0.0	95.0	0.0	3.5	17.400000000000002	14.0	0.0	0.0	-0.15653005894415817	0.2881725527329843	0.02000026035647761	-0.2869667039815112	0.5170976973152295	-0.07476685253021646	0.0	0.0
2019-11-23 03:54:45.000068	1574499285.000068	16971.0	4.0	40.0	10.0	2.0	0.0	64.0	0.0	2.0	31.0	0.0	0.0	130.0	2.91	2.0	66.0	19.0	11.0	23.0	3.0	54.0	45.0	68.0	0.0	1526.0	0.1	331.50020223340636	-3.4999986352259036	17.000001556208606	35.0	21.81	51.0	0.0	95.0	0.0	3.5	17.400000000000002	14.0	0.0	0.0				-0.2859088858044822	0.5836272355362692	-0.12039252035874862	0.0	0.0
2019-11-23 03:54:49.000087	1574499289.000087	16971.0	4.0	40.0	10.0	2.0	0.0	64.0	0.0	2.0	31.0	0.0	0.0	130.0	2.91	2.0	67.0	19.0	11.0	23.0	3.0	54.0	49.0	87.0	0.0	1526.0	0.4	331.50020223340636	-3.4999986352259036	17.000001556208606	35.0	21.81	51.0	0.0	95.0	0.0	3.5	17.400000000000002	14.0	0.0	0.0	-0.5869772809115069	1.080627852423407	0.07499964237383665	-0.30922557494588854	0.5133692571277813	-0.121464190753715	0.0	0.0
2019-11-23 03:54:53.000079	1574499293.000079	16971.0	4.0	40.0	10.0	2.0	0.0	64.0	0.0	2.0	31.0	0.0	0.0	130.0	2.91	2.0	68.0	19.0	11.0	23.0	3.0	54.0	53.0	79.0	0.0	1526.0	1.1	331.50020223340636	-3.4999986352259036	17.000001556208606	35.0	21.81	51.0	0.0	95.0	0.0	3.5	17.400000000000002	14.0	0.0	0.0	-1.36962296190728	2.521482122199519	0.17500035464835514	-0.30467709220590156	0.5348825115892707	-0.09956690354184225	0.0	0.0
2019-11-23 03:54:57.000064	1574499297.000064	16971.0	4.0	40.0	10.0	2.0	0.0	64.0	0.0	2.0	31.0	0.0	0.0	130.0	2.91	2.0	69.0	19.0	11.0	23.0	3.0	54.0	57.0	64.0	0.0	1526.0	2.1	331.50020223340636	-3.4999986352259036	17.000001556208606	35.0	21.82	51.0	0.0	95.0	0.0	3.5	17.400000000000002	14.0	0.0	0.0	-1.956607613367119	3.6021235438360364	0.2500009387766804	-0.2873358380480517	0.5637772748160188	-0.07570535366965225	0.0	0.0
2019-11-23 03:55:01.000091	1574499301.000091	16971.0	4.0	40.0	10.0	2.0	0.0	64.0	0.0	2.0	31.0	0.0	0.0	130.0	2.91	2.0	70.0	19.0	11.0	23.0	3.0	55.0	1.0	91.0	0.0	1526.0	3.3000000000000003	317.22489708315226	-21.57646192269694	6.018973768048994	35.0	21.81	51.0	0.0	95.0	0.0	3.5	17.400000000000002	14.0	0.0	0.0	-2.3479043655045237	4.322502649933409	0.29999796153499997	-0.2805395993240763	0.5833113956920948	-0.08493732316730487	0.0	0.0
2019-11-23 03:55:05.000047	1574499305.000047	16971.0	4.0	40.0	10.0	2.0	0.0	64.0	0.0	2.0	31.0	0.0	0.0	130.0	2.91	2.0	71.0	19.0	11.0	23.0	3.0	55.0	5.0	47.0	0.0	1526.0	4.6000000000000005	312.84158103979604	-24.606928568224934	3.0230957032983894	35.0	21.84	51.0	0.0	95.0	0.0	3.5	17.400000000000002	14.0	0.0	0.0	-2.5436083939734333	4.682794659304808	0.3250035837687849	-0.295352672191255	0.5671262574248489	-0.09564312400151544	0.0	0.0
2019-11-23 03:55:09.000073	1574499309.000073	16971.0	4.0	40.0	10.0	2.0	0.0	64.0	0.0	2.0	31.0	0.0	0.0	130.0	2.91	2.0	72.0	19.0	11.0	23.0	3.0	55.0	9.0	73.0	0.0	1526.0	6.0	314.51234216476035	-24.885353305663298	3.951176388923489	35.0	21.88	51.0	0.0	95.0	0.0	25.5	17.400000000000002	14.0	0.0	0.0	-0.5372094815037706	0.5295755972679786	0.349997726097575	-0.449535686879481	0.4360591361851613	0.14898354261878832	0.0	0.0
2019-11-23 03:55:13.000022	1574499313.000022	16971.0	4.0	40.0	10.0	2.0	0.0	64.0	0.0	2.0	31.0	0.0	0.0	130.0	2.91	2.0	73.0	19.0	11.0	23.0	3.0	55.0	13.0	22.0	0.0	1526.0	7.2	313.4307045480463	-24.600000229721406	2.7381944504129305	35.0	21.830000000000002	51.0	0.0	95.0	0.0	25.5	4.0	14.0	0.0	0.0	-0.46047413498908896	0.45393067966837636	0.30000382666700526	-0.44598280611138863	0.43752832225025745	0.1390730163686921	0.0	0.0
2019-11-23 03:55:17.000065	1574499317.000065	16971.0	4.0	40.0	10.0	2.0	0.0	64.0	0.0	2.0	31.0	0.0	0.0	130.0	2.91	2.0	74.0	19.0	11.0	23.0	3.0	55.0	17.0	65.0	0.0	1526.0	8.5	317.5539285196503	-24.490800356597656	2.0011516090352734	35.0	21.88	51.0	0.0	95.0	0.0	25.1	3.0	14.0	0.0	0.0	-0.521165483026722	0.48243559737583125	0.32499649379459755	-0.42097452011652203	0.438598366000054	0.13484408312842883	0.0	0.0
2019-11-23 03:55:21.000022	1574499321.000022	16971.0	4.0	40.0	10.0	2.0	0.0	64.0	0.0	2.0	31.0	0.0	0.0	130.0	2.91	2.0	75.0	19.0	11.0	23.0	3.0	55.0	21.0	22.0	0.0	1526.0	8.5	311.43359953171785	-24.07043606792428	5.945416895790225	35.0	21.88	51.0	0.0	95.0	0.0	25.1	0.8	14.0	0.0	0.0				-0.42214257206675815	0.503810906098281	0.1503835753840527	0.0	0.0
2019-11-23 03:55:25.000043	1574499325.000043	16971.0	4.0	40.0	10.0	2.0	0.0	64.0	0.0	2.0	31.0	0.0	0.0	130.0	2.91	2.0	76.0	19.0	11.0	23.0	3.0	55.0	25.0	43.0	0.0	1526.0	9.5	295.6917754434515	-23.96347552180149	4.588577919638636	35.0	21.88	51.0	0.0	95.0	0.0	24.6	6.4	14.0	0.0	0.0	-0.3912800825481194	0.39942258568254285	0.24999868870469297	-0.42890141813651667	0.5446069035822371	0.14835057833069826	0.0	0.0
2019-11-23 03:55:29.000046	1574499329.000046	16971.0	4.0	40.0	10.0	2.0	0.0	64.0	0.0	2.0	31.0	0.0	0.0	130.0	2.91	2.0	77.0	19.0	11.0	23.0	3.0	55.0	29.0	46.0	0.0	1526.0	10.600000000000001	279.21528824477116	-23.98746206508387	3.5688093965670724	35.0	21.88	51.0	0.0	95.0	0.0	24.5	5.2	14.0	0.0	0.0	-0.5269452249262592	0.3227859566270911	0.2749997869135604	-0.5528568848339541	0.39625244506413515	0.15790587282425758	0.0	0.0
2019-11-23 03:55:33.000006	1574499333.000006	16971.0	4.0	40.0	10.0	2.0	0.0	64.0	0.0	2.0	31.0	0.0	0.0	130.0	2.91	2.0	78.0	19.0	11.0	23.0	3.0	55.0	33.0	6.0	0.0	1526.0	12.0	263.52577340351775	-24.889520545903732	3.5579084280403195	35.0	21.88	51.0	0.0	95.0	0.0	24.400000000000002	3.7	14.0	0.0	0.0	-0.7607696314509442	0.21226757445865355	0.3500035047882079	-0.6659391354228958	0.26793386211613507	0.16140791010275124	0.0	0.0
2019-11-23 03:55:36.000044	1574499336.000044	16971.0	4.0	40.0	10.0	2.0	0.0	64.0	0.0	2.0	31.0	0.0	0.0	130.0	2.91	2.0	79.0	19.0	11.0	23.0	3.0	55.0	36.0	44.0	0.0	1526.0	13.0	245.85298890927405	-26.533479338958614	4.463752237673291	35.0	21.88	51.0	0.0	95.0	0.0	24.6	3.4000000000000004	14.0	0.0	0.0	-0.7454042955565571	0.012880943541648777	0.3333290948347113	-0.714673215952467	0.07187565746219661	0.15576291042650517	0.0	0.0
2019-11-23 03:55:40.000036	1574499340.000036	16971.0	4.0	40.0	10.0	2.0	0.0	64.0	0.0	2.0	31.0	0.0	0.0	130.0	2.91	2.0	80.0	19.0	11.0	23.0	3.0	55.0	40.0	36.0	0.0	1526.0	14.3	231.6661323338235	-26.791972117900944	4.875951023322837	35.0	21.88	51.0	0.0	95.0	0.0	0.6000000000000001	3.4000000000000004	14.0	0.0	0.0	-0.660702417491672	-0.1549663529819657	0.3250006586326597	-0.7190065251809163	-0.12466711612209408	0.176512681994991	0.0	0.0
2019-11-23 03:55:44.000024	1574499344.000024	16971.0	4.0	40.0	10.0	2.0	0.0	64.0	0.0	2.0	31.0	0.0	0.0	130.0	2.91	2.0	81.0	19.0	11.0	23.0	3.0	55.0	44.0	24.0	0.0	1526.0	15.8	217.9052127518244	-28.08935821419562	4.3049265158086865	35.0	21.88	51.0	0.0	95.0	0.0	0.6000000000000001	3.7	14.0	0.0	0.0	-0.7031900796905133	-0.3444892654303355	0.3750011175904202	-0.6930402654095682	-0.23851447307173057	0.17779774086402217	0.0	0.0
2019-11-23 03:55:48.000052	1574499348.000052	16971.0	4.0	40.0	10.0	2.0	0.0	64.0	0.0	2.0	31.0	0.0	0.0	130.0	2.91	2.0	82.0	19.0	11.0	23.0	3.0	55.0	48.0	52.0	0.0	1526.0	17.5	229.60509732581588	-26.901039588484487	4.853359914512273	35.0	21.94	51.0	0.0	95.0	0.0	1.7000000000000002	4.7	14.0	0.0	0.0	-0.6528759448931213	-0.5364692052843384	0.4249970361797073	-0.6386805913935014	-0.40653581481057943	0.19085788810930954	0.0	0.0
2019-11-23 03:55:51.000097	1574499351.000097	16971.0	4.0	40.0	10.0	2.0	0.0	64.0	0.0	2.0	31.0	0.0	0.0	130.0	2.91	2.0	83.0	19.0	11.0	23.0	3.0	55.0	51.0	97.0	0.0	1526.0	17.5	212.17719901600796	-28.335949246088514	4.024761144666975	35.0	21.92	51.0	0.0	95.0	0.0	1.8	5.0	14.0	0.0	0.0				-0.5902635507128378	-0.41883653500816753	0.2035654627932381	0.0	0.0
2019-11-23 03:55:56.000036	1574499356.000036	16971.0	4.0	40.0	10.0	2.0	0.0	64.0	0.0	2.0	31.0	0.0	0.0	130.0	2.91	2.0	84.0	19.0	11.0	23.0	3.0	55.0	56.0	36.0	0.0	1527.0	19.0	200.8604338279976	-28.67765259482277	3.4881633754273405	35.0	21.94	51.0	0.0	95.0	0.0	3.1	4.4	14.0	0.0	0.0	-0.34436607647034406	-0.44395407067586967	0.30000366215407903	-0.5049757815699678	-0.5692472748277542	0.21065137105885542	0.0	0.0
2019-11-23 03:55:59.000085	1574499359.000085	16971.0	4.0	40.0	10.0	2.0	0.0	64.0	0.0	2.0	31.0	0.0	0.0	130.0	2.91	2.0	85.0	19.0	11.0	23.0	3.0	55.0	59.0	85.0	0.0	1527.0	20.5	185.76014338759072	-28.856036324527583	2.843965505852925	35.0	21.94	51.0	0.0	95.0	0.0	3.8000000000000003	3.6	14.0	0.0	0.0	-0.3640128975290684	-0.8375720816855263	0.49999181442946017	-0.32941735417142376	-0.6437847647052568	0.22717258528285433	0.0	0.0
2019-11-23 03:56:04.000006	1574499364.000006	16971.0	4.0	40.0	10.0	2.0	0.0	64.0	0.0	2.0	31.0	0.0	0.0	130.0	2.91	2.0	86.0	19.0	11.0	23.0	3.0	56.0	4.0	6.0	0.0	1527.0	22.0	177.46253761303518	-29.32794659449169	2.8605062288540313	35.0	21.94	51.0	0.0	95.0	0.0	3.6	3.1	14.0	0.0	0.0	-0.1116295820863827	-0.5390388629967506	0.300004749373283	-0.21872652067944637	-0.7162828612421434	0.23106616334338517	0.0	0.0
2019-11-23 03:56:07.000065	1574499367.000065	16971.0	4.0	40.0	10.0	2.0	0.0	64.0	0.0	2.0	31.0	0.0	0.0	130.0	2.91	2.0	87.0	19.0	11.0	23.0	3.0	56.0	7.0	65.0	0.0	1527.0	23.6	165.97293648759435	-29.73722416699537	3.902246827396725	35.0	21.94	51.0	0.0	95.0	0.0	4.2	2.6	14.0	0.0	0.0	-0.0016723596663611277	-0.9581905341645051	0.5333228219302628	-0.04312570023353306	-0.7590208555230887	0.24961873900083273	0.0	0.0
2019-11-23 03:56:11.000076	1574499371.000076	16971.0	4.0	40.0	10.0	2.0	0.0	64.0	0.0	2.0	31.0	0.0	0.0	130.0	2.91	2.0	88.0	19.0	11.0	23.0	3.0	56.0	11.0	76.0	0.0	1527.0	25.6	158.7452221705643	-29.489158104610556	3.286298816379408	35.0	21.94	51.0	0.0	95.0	0.0	4.9	3.4000000000000004	14.0	0.0	0.0	0.12155382227809013	-0.8649003866775945	0.49999862909692894	0.053211045515610116	-0.7306553640956592	0.2589311173910452	0.0	0.0
2019-11-23 03:56:15.000040	1574499375.00004	16971.0	4.0	40.0	10.0	2.0	0.0	64.0	0.0	2.0	31.0	0.0	0.0	130.0	2.91	2.0	89.0	19.0	11.0	23.0	3.0	56.0	15.0	40.0	0.0	1527.0	27.3	152.74279249337155	-29.777704215384787	2.899997232164905	35.0	21.94	51.0	0.0	95.0	0.0	4.800000000000001	4.2	14.0	0.0	0.0	0.2254230948228078	-0.710193542587884	0.4250038251625059	0.19251621467073798	-0.7167866512839072	0.24738715332460737	0.0	0.0
2019-11-23 03:56:19.000051	1574499379.000051	16971.0	4.0	40.0	10.0	2.0	0.0	64.0	0.0	2.0	31.0	0.0	0.0	130.0	2.91	2.0	90.0	19.0	11.0	23.0	3.0	56.0	19.0	51.0	0.0	1527.0	29.1	149.5229584866763	-30.22313255115503	2.819216957829008	35.0	21.94	51.0	0.0	95.0	0.0	4.5	2.9000000000000004	14.0	0.0	0.0	0.3094773695630209	-0.7362175696278693	0.4499987661872362	0.2307582737028179	-0.7006554177151693	0.23849864725837988	0.0	0.0
2019-11-23 03:56:23.000044	1574499383.000044	16971.0	4.0	40.0	10.0	2.0	0.0	64.0	0.0	2.0	31.0	0.0	0.0	130.0	2.91	2.0	91.0	19.0	11.0	23.0	3.0	56.0	23.0	44.0	0.0	1527.0	30.700000000000003	147.54624528383025	-31.335874192749603	3.4042492960312556	35.0	21.94	51.0	0.0	95.0	0.0	5.0	2.9000000000000004	14.0	0.0	0.0	0.3342957718442826	-0.6103507997708736	0.4000006914150749	0.2983007764109634	-0.6686256987927007	0.24998464294150038	0.0	0.0
2019-11-23 03:56:27.000029	1574499387.000029	16971.0	4.0	40.0	10.0	2.0	0.0	64.0	0.0	2.0	31.0	0.0	0.0	130.0	2.91	2.0	92.0	19.0	11.0	23.0	3.0	56.0	27.0	29.0	0.0	1527.0	32.300000000000004	142.47365078799385	-32.257071719910904	1.9858228581802582	35.0	21.97	51.0	0.0	95.0	0.0	5.4	2.9000000000000004	14.0	0.0	0.0	0.3516320395292529	-0.5873016827163109	0.40000150204268903	0.32380599225568274	-0.6554739806268639	0.25123204433448854	0.0	0.0
2019-11-23 03:56:31.000055	1574499391.000055	16971.0	4.0	40.0	10.0	2.0	0.0	64.0	0.0	2.0	31.0	0.0	0.0	130.0	2.91	2.0	93.0	19.0	11.0	23.0	3.0	56.0	31.0	55.0	0.0	1527.0	34.300000000000004	147.1875118621108	-31.50197181303117	3.1968201974671784	35.0	21.94	51.0	0.0	95.0	0.0	6.6000000000000005	2.8000000000000003	14.0	0.0	0.0	0.4407931754212798	-0.6866059338128541	0.4999967515679645	0.41669370321265875	-0.6209446171690016	0.2746909902267684	0.0	0.0
2019-11-23 03:56:34.000098	1574499394.000098	16971.0	4.0	40.0	10.0	2.0	0.0	64.0	0.0	2.0	31.0	0.0	0.0	130.0	2.91	2.0	94.0	19.0	11.0	23.0	3.0	56.0	34.0	98.0	0.0	1527.0	36.0	143.629672500296	-32.0712424200637	2.2717167268266976	35.0	21.96	51.0	0.0	95.0	0.0	6.6000000000000005	3.5	14.0	0.0	0.0	0.5667568245607457	-0.7306584955348854	0.5666585605509347	0.4636087570687108	-0.5530876475461394	0.27236551635822503	0.0	0.0
2019-11-23 03:56:39.000018	1574499399.000018	16971.0	4.0	40.0	10.0	2.0	0.0	64.0	0.0	2.0	31.0	0.0	0.0	130.0	2.91	2.0	95.0	19.0	11.0	23.0	3.0	56.0	39.0	18.0	0.0	1527.0	37.800000000000004	146.92727771185997	-31.53029175152596	3.1394477387051953	35.0	21.97	51.0	0.0	95.0	0.0	7.4	1.9000000000000001	14.0	0.0	0.0	0.3086909096919652	-0.4788109805122155	0.3600057679146784	0.4370413909278484	-0.6202104709929669	0.27545016661191896	0.0	0.0
2019-11-23 03:56:42.000060	1574499402.00006	16971.0	4.0	40.0	10.0	2.0	0.0	64.0	0.0	2.0	31.0	0.0	0.0	130.0	2.91	2.0	96.0	19.0	11.0	23.0	3.0	56.0	42.0	60.0	0.0	1527.0	37.800000000000004	144.4999559319936	-31.88234100091915	2.0236262117604698	35.0	21.98	51.0	0.0	95.0	0.0	6.6000000000000005	3.2	14.0	0.0	0.0				0.47208340139798	-0.6372756335026616	0.2721580957243327	0.0	0.0
2019-11-23 03:56:46.000088	1574499406.000088	16971.0	4.0	40.0	10.0	2.0	0.0	64.0	0.0	2.0	31.0	0.0	0.0	130.0	2.91	2.0	97.0	19.0	11.0	23.0	3.0	56.0	46.0	88.0	0.0	1527.0	39.800000000000004	147.37908431481827	-31.47215746249389	2.063738571610733	35.0	22.0	51.0	0.0	95.0	0.0	6.9	2.6	14.0	0.0	0.0	0.46828572843152383	-0.6565123783021832	0.499996513152597	0.4544864292766129	-0.6539657253572132	0.2587777340912628	0.0	0.0
2019-11-23 03:56:50.000046	1574499410.000046	16971.0	4.0	40.0	10.0	2.0	0.0	64.0	0.0	2.0	31.0	0.0	0.0	130.0	2.91	2.0	98.0	19.0	11.0	23.0	3.0	56.0	50.0	46.0	0.0	1527.0	41.6	151.983422303246	-29.85599444996922	3.7692619937631218	35.0	21.990000000000002	51.0	0.0	95.0	0.0	7.1000000000000005	1.2000000000000002	14.0	0.0	0.0	0.4183603945557349	-0.5865196416238593	0.450004720737388	0.43738531634825983	-0.7112259185542354	0.26191177487775696	0.0	0.0
2019-11-23 03:56:54.000065	1574499414.000065	16971.0	4.0	40.0	10.0	2.0	0.0	64.0	0.0	2.0	31.0	0.0	0.0	130.0	2.91	2.0	99.0	19.0	11.0	23.0	3.0	56.0	54.0	65.0	0.0	1527.0	43.5	153.8842444416544	-29.062218799268663	3.2799955185975147	35.0	22.0	51.0	0.0	95.0	0.0	6.0	3.0	14.0	0.0	0.0	0.39081854792149523	-0.6907694448879783	0.4749977350342984	0.3618862236687602	-0.7389636736325734	0.2655184554230002	0.0	0.0
2019-11-23 03:56:58.000057	1574499418.000057	16971.0	4.0	40.0	10.0	2.0	0.0	64.0	0.0	2.0	31.0	0.0	0.0	130.0	2.91	2.0	100.0	19.0	11.0	23.0	3.0	56.0	58.0	57.0	0.0	1527.0	45.1	155.39861964802242	-29.100010752678894	2.8746534480634467	35.0	22.0	51.0	0.0	95.0	0.0	4.1000000000000005	4.5	14.0	0.0	0.0	0.3254749185857008	-0.6440514859091419	0.4000008106248121	0.30717257358248307	-0.7066844530529436	0.23507252891815317	0.0	0.0
2019-11-23 03:57:02.000049	1574499422.000049	16971.0	4.0	40.0	10.0	2.0	0.0	64.0	0.0	2.0	31.0	0.0	0.0	130.0	2.91	2.0	101.0	19.0	11.0	23.0	3.0	57.0	2.0	49.0	0.0	1527.0	47.0	153.58650089198127	-26.863519610495906	3.308479318146719	35.0	22.0	51.0	0.0	95.0	0.0	4.2	2.6	14.0	0.0	0.0	0.3702224450921745	-0.7689219529003384	0.47500093430464424	0.3163287163417569	-0.6589133620733046	0.23230868364921364	0.0	0.0
2019-11-23 03:57:06.000068	1574499426.000068	16971.0	4.0	40.0	10.0	2.0	0.0	64.0	0.0	2.0	31.0	0.0	0.0	130.0	2.91	2.0	102.0	19.0	11.0	23.0	3.0	57.0	6.0	68.0	0.0	1527.0	49.0	156.7797579951835	-18.355835848858387	3.9060775596591557	35.0	22.0	51.0	0.0	95.0	0.0	4.2	3.0	14.0	0.0	0.0	0.36681079399066563	-0.8200158004865145	0.49999764562761756	0.25301640833429384	-0.5544538252793365	0.19368441534290992	0.0	0.0
2019-11-23 03:57:10.000018	1574499430.000018	16971.0	4.0	40.0	10.0	2.0	0.0	64.0	0.0	2.0	31.0	0.0	0.0	130.0	2.91	2.0	103.0	19.0	11.0	23.0	3.0	57.0	10.0	18.0	0.0	1527.0	50.5	160.15015936110834	-12.747766590809729	4.706762077200063	35.0	22.0	51.0	0.0	95.0	0.0	1.2000000000000002	3.0	14.0	0.0	0.0	0.347328418774875	-0.6787392436817061	0.3750046939245298	0.24463305947002437	-0.49636636225404734	0.13852472933386065	0.0	0.0
2019-11-23 03:57:14.000037	1574499434.000037	16971.0	4.0	40.0	10.0	2.0	0.0	64.0	0.0	2.0	31.0	0.0	0.0	130.0	2.91	2.0	104.0	19.0	11.0	23.0	3.0	57.0	14.0	37.0	0.0	1527.0	51.2	162.62547731257317	-11.830392901165705	4.799999765332082	35.0	22.0	51.0	0.0	95.0	0.0	17.3	3.4000000000000004	14.0	0.0	0.0	0.22042185955833976	-0.5321454427892414	0.17499916553895287	0.17241009498565768	-0.4588895518128476	0.03580695999439776	0.0	0.0
2019-11-23 03:57:17.000090	1574499437.00009	16971.0	4.0	40.0	10.0	2.0	0.0	64.0	0.0	2.0	31.0	0.0	0.0	130.0	2.91	2.0	105.0	19.0	11.0	23.0	3.0	57.0	17.0	90.0	0.0	1527.0	51.7	161.02358923312082	-12.108917949301617	4.799999765332082	35.0	22.0	51.0	0.0	95.0	0.0	17.3	4.0	14.0	0.0	0.0	0.1831113934311559	-0.5170906234105586	0.16666372622273593	0.1726662255780021	-0.4080009274224408	0.029993628774703573	0.0	0.0
2019-11-23 03:57:22.000017	1574499442.000017	16971.0	4.0	40.0	10.0	2.0	0.0	64.0	0.0	2.0	31.0	0.0	0.0	130.0	2.91	2.0	106.0	19.0	11.0	23.0	3.0	57.0	22.0	17.0	0.0	1527.0	52.300000000000004	162.84812071565628	-11.789743790133565	4.7965782624103275	35.0	21.97	51.0	0.0	95.0	0.0	12.4	4.9	14.0	0.0	0.0	0.16426565906153745	-0.5306566044376517	0.12000175097159402	0.12587222839201634	-0.36427867074825315	0.002689267096033718	0.0	0.0
2019-11-23 03:57:25.000090	1574499445.00009	16971.0	4.0	40.0	10.0	2.0	0.0	64.0	0.0	2.0	31.0	0.0	0.0	130.0	2.91	2.0	107.0	19.0	11.0	23.0	3.0	57.0	25.0	90.0	0.0	1527.0	52.7	163.84972549015816	-11.086124613364959	4.763675496099663	35.0	21.990000000000002	51.0	0.0	95.0	0.0	12.0	4.9	14.0	0.0	0.0	0.18872535685151462	-0.6096731210300695	0.13333009091950834	0.12614151420399483	-0.33691811460982957	-0.0058738779423056775	0.0	0.0
2019-11-23 03:57:30.000004	1574499450.000004	16971.0	4.0	40.0	10.0	2.0	0.0	64.0	0.0	2.0	31.0	0.0	0.0	130.0	2.91	2.0	108.0	19.0	11.0	23.0	3.0	57.0	30.0	4.0	0.0	1527.0	53.0	163.09988483532555	-9.994484219027633	4.8429041829813	35.0	21.98	51.0	0.0	95.0	0.0	11.700000000000001	4.800000000000001	14.0	0.0	0.0	0.08029938867015897	-0.2837720234487475	0.060001029985942034	0.10965915863232541	-0.3303294172218051	-0.02689507475269652	0.0	0.0
2019-11-23 03:57:33.000043	1574499453.000043	16971.0	4.0	40.0	10.0	2.0	0.0	64.0	0.0	2.0	31.0	0.0	0.0	130.0	2.91	2.0	109.0	19.0	11.0	23.0	3.0	57.0	33.0	43.0	0.0	1527.0	53.0	163.09988483532555	-7.570550912992461	4.441472988198163	35.0	21.94	51.0	0.0	95.0	0.0	10.4	5.0	14.0	0.0	0.0				0.13784728407061803	-0.2907869913694334	-0.02140214766483417	0.0	0.0
2019-11-23 03:57:37.000000	1574499457.0	16971.0	4.0	40.0	10.0	2.0	0.0	64.0	0.0	2.0	31.0	0.0	0.0	130.0	2.91	2.0	110.0	19.0	11.0	23.0	3.0	57.0	37.0	0.0	0.0	1527.0	53.2	162.77371214321556	-5.654624536645359	4.5465841046804325	35.0	21.96	51.0	0.0	95.0	0.0	8.6	4.5	14.0	0.0	0.0	0.09848916980782527	-0.32396273664964464	0.05000053644755915	0.07118402319227983	-0.2756053118032602	-0.028223163323565705	0.0	0.0
2019-11-23 03:57:41.000026	1574499461.000026	16971.0	4.0	40.0	10.0	2.0	0.0	64.0	0.0	2.0	31.0	0.0	0.0	130.0	2.91	2.0	111.0	19.0	11.0	23.0	3.0	57.0	41.0	26.0	0.0	1527.0	53.300000000000004	162.1507543759313	-4.002668293414498	4.649832567751065	35.0	21.94	51.0	0.0	95.0	0.0	6.5	4.6000000000000005	14.0	0.0	0.0	0.06493081010519067	-0.21357843685351746	0.02499983757839858	0.0674744644018582	-0.25298201997037034	-0.052889452874779204	0.0	0.0
2019-11-23 03:57:44.000084	1574499464.000084	16971.0	4.0	40.0	10.0	2.0	0.0	64.0	0.0	2.0	31.0	0.0	0.0	130.0	2.91	2.0	112.0	19.0	11.0	23.0	3.0	57.0	44.0	84.0	0.0	1527.0	53.300000000000004	161.12712978830277	-1.7318999040176961	4.545462709571125	35.0	21.94	51.0	0.0	95.0	0.0	4.9	4.7	14.0	0.0	0.0				0.08133093104550596	-0.2317416124574666	-0.052374657143359885	0.0	0.0
2019-11-23 03:57:48.000095	1574499468.000095	16971.0	4.0	40.0	10.0	2.0	0.0	64.0	0.0	2.0	31.0	0.0	0.0	130.0	2.91	2.0	113.0	19.0	11.0	23.0	3.0	57.0	48.0	95.0	0.0	1527.0	53.300000000000004	160.89972690202316	0.4066859629217441	4.499999063801584	35.0	21.94	51.0	0.0	95.0	0.0	3.2	4.800000000000001	14.0	0.0	0.0				0.0619521486748976	-0.20773459099276292	-0.054187369189072736	0.0	0.0
2019-11-23 03:57:52.000086	1574499472.000086	16971.0	4.0	40.0	10.0	2.0	0.0	64.0	0.0	2.0	31.0	0.0	0.0	130.0	2.91	2.0	114.0	19.0	11.0	23.0	3.0	57.0	52.0	86.0	0.0	1527.0	53.300000000000004	160.63585596624915	2.2089225333946234	4.411942860320436	35.0	21.94	51.0	0.0	95.0	0.0	1.3	4.6000000000000005	14.0	0.0	0.0				0.08002419781205758	-0.2044063960160328	-0.06603902658484198	0.0	0.0
2019-11-23 03:57:56.000072	1574499476.000072	16971.0	4.0	40.0	10.0	2.0	0.0	64.0	0.0	2.0	31.0	0.0	0.0	130.0	2.91	2.0	115.0	19.0	11.0	23.0	3.0	57.0	56.0	72.0	0.0	1527.0	53.300000000000004	160.0318583399444	4.10495498401052	4.494718960157309	35.0	21.94	51.0	0.0	95.0	0.0	0.8	4.6000000000000005	14.0	0.0	0.0				0.06962078150816753	-0.2113535715409581	-0.08620101263368732	0.0	0.0
2019-11-23 03:58:00.000098	1574499480.000098	16971.0	4.0	40.0	10.0	2.0	0.0	64.0	0.0	2.0	31.0	0.0	0.0	130.0	2.91	2.0	116.0	19.0	11.0	23.0	3.0	58.0	0.0	98.0	0.0	1527.0	53.2	160.19706905186376	5.381539348625504	4.598458932187964	35.0	21.88	51.0	0.0	95.0	0.0	2.4000000000000004	4.5	14.0	0.0	0.0	0.19905537932217512	-0.564933656580474	-0.02499983757839858	0.0677955801463731	-0.18006755039830066	-0.07952003902270263	0.0	0.0
2019-11-23 03:58:04.000056	1574499484.000056	16971.0	4.0	40.0	10.0	2.0	0.0	64.0	0.0	2.0	31.0	0.0	0.0	130.0	2.91	2.0	117.0	19.0	11.0	23.0	3.0	58.0	4.0	56.0	0.0	1527.0	53.0	160.00388575222718	4.222218137282046	4.501850676355375	35.0	21.88	51.0	0.0	95.0	0.0	4.2	4.5	14.0	0.0	0.0	0.2334316285493541	-0.6413481284258691	-0.05000052452637724	0.0822337355839619	-0.1551573187223306	-0.09694234976935592	0.0	0.0
2019-11-23 03:58:08.000077	1574499488.000077	16971.0	4.0	40.0	10.0	2.0	0.0	64.0	0.0	2.0	31.0	0.0	0.0	130.0	2.91	2.0	118.0	19.0	11.0	23.0	3.0	58.0	8.0	77.0	0.0	1527.0	52.7	160.20014543416843	5.545110616821246	4.609067118039676	35.0	21.85	51.0	0.0	95.0	0.0	5.5	4.6000000000000005	14.0	0.0	0.0	0.26875905694460916	-0.7465069986210715	-0.07499960661140717	0.07062631071162927	-0.17407400380181198	-0.09385182702361816	0.0	0.0
2019-11-23 03:58:12.000026	1574499492.000026	16971.0	4.0	40.0	10.0	2.0	0.0	64.0	0.0	2.0	31.0	0.0	0.0	130.0	2.91	2.0	119.0	19.0	11.0	23.0	3.0	58.0	12.0	26.0	0.0	1527.0	52.300000000000004	160.22583771745974	7.192726203565309	4.6871523550279495	35.0	21.88	51.0	0.0	95.0	0.0	5.5	4.7	14.0	0.0	0.0	0.3583518597751093	-0.9953605818245217	-0.10000127555566805	0.07126340374056994	-0.17528838405774905	-0.11259000711311633	0.0	0.0
2019-11-23 03:58:16.000065	1574499496.000065	16971.0	4.0	40.0	10.0	2.0	0.0	64.0	0.0	2.0	31.0	0.0	0.0	130.0	2.91	2.0	120.0	19.0	11.0	23.0	3.0	58.0	16.0	65.0	0.0	1527.0	52.2	160.2331206524559	8.833850550819426	4.566613366912033	35.0	21.85	51.0	0.0	95.0	0.0	7.1000000000000005	4.800000000000001	14.0	0.0	0.0	0.06843239124038532	-0.19207439337049848	-0.024999755623345596	0.06828186991915854	-0.13475726572322508	-0.08136378540323219	0.0	0.0
2019-11-23 03:58:20.000026	1574499500.000026	16971.0	4.0	40.0	10.0	2.0	0.0	64.0	0.0	2.0	31.0	0.0	0.0	130.0	2.91	2.0	121.0	19.0	11.0	23.0	3.0	58.0	20.0	26.0	0.0	1527.0	52.2	159.258048176953	10.945553081264977	4.460755157376694	35.0	21.81	51.0	0.0	95.0	0.0	8.700000000000001	4.7	14.0	0.0	0.0				0.04979834742861741	-0.1837865744007923	-0.11993172917706449	0.0	0.0
2019-11-23 03:58:24.000045	1574499504.000045	16971.0	4.0	40.0	10.0	2.0	0.0	64.0	0.0	2.0	31.0	0.0	0.0	130.0	2.91	2.0	122.0	19.0	11.0	23.0	3.0	58.0	24.0	45.0	0.0	1527.0	51.7	158.64557755811268	13.273045909192097	4.6181392542534985	35.0	21.81	51.0	0.0	95.0	0.0	10.700000000000001	4.5	14.0	0.0	0.0	0.23740500679529705	-0.6312712269495209	-0.1249994039563944	0.04435133797692566	-0.20600279551608003	-0.13634444271482665	0.0	0.0
2019-11-23 03:58:28.000035	1574499508.000035	16971.0	4.0	40.0	10.0	2.0	0.0	64.0	0.0	2.0	31.0	0.0	0.0	130.0	2.91	2.0	123.0	19.0	11.0	23.0	3.0	58.0	28.0	35.0	0.0	1527.0	51.5	158.33851612504174	15.575704168368558	4.496961822082873	35.0	21.81	51.0	0.0	95.0	0.0	13.0	4.800000000000001	14.0	0.0	0.0	0.08062992014430365	-0.2066984491739136	-0.05000012517006809	0.07425342597898582	-0.20601421641870848	-0.14788702229664644	0.0	0.0
2019-11-23 03:58:32.000022	1574499512.000022	16971.0	4.0	40.0	10.0	2.0	0.0	64.0	0.0	2.0	31.0	0.0	0.0	130.0	2.91	2.0	124.0	19.0	11.0	23.0	3.0	58.0	32.0	22.0	0.0	1527.0	51.0	158.1454393330242	17.781932642978056	4.663630147959824	35.0	21.8	51.0	0.0	95.0	0.0	15.100000000000001	4.5	14.0	0.0	0.0	0.1734713264362738	-0.44015731748830816	-0.1250004097832762	0.12559137766225165	-0.24151499303018675	-0.18600890838485817	0.0	0.0
2019-11-23 03:58:36.000048	1574499516.000048	16971.0	4.0	40.0	10.0	2.0	0.0	64.0	0.0	2.0	31.0	0.0	0.0	130.0	2.91	2.0	125.0	19.0	11.0	23.0	3.0	58.0	36.0	48.0	0.0	1527.0	50.5	158.4402800466913	19.685725926090942	4.680518870322245	35.0	21.75	51.0	0.0	95.0	0.0	17.6	4.800000000000001	14.0	0.0	0.0	0.15133415738716213	-0.3743770456773654	-0.12499918789199113	0.09570373734992521	-0.2571071249516365	-0.19395288334118696	0.0	0.0
2019-11-23 03:58:39.000098	1574499519.000098	16971.0	4.0	40.0	10.0	2.0	0.0	64.0	0.0	2.0	31.0	0.0	0.0	130.0	2.91	2.0	126.0	19.0	11.0	23.0	3.0	58.0	39.0	98.0	0.0	1527.0	50.0	159.05448853465543	22.316713639764153	4.86930028724402	35.0	21.75	51.0	0.0	95.0	0.0	19.200000000000003	4.7	14.0	0.0	0.0	0.18022345366764447	-0.4551924836409348	-0.1666638851629985	0.09065501692392319	-0.295768708559829	-0.2138119242310263	0.0	0.0
2019-11-23 03:58:44.000002	1574499524.000002	16971.0	4.0	40.0	10.0	2.0	0.0	64.0	0.0	2.0	31.0	0.0	0.0	130.0	2.91	2.0	127.0	19.0	11.0	23.0	3.0	58.0	44.0	2.0	0.0	1527.0	49.300000000000004	159.03959858420544	23.628913101769054	4.63966936305509	35.0	21.75	51.0	0.0	95.0	0.0	21.5	4.9	14.0	0.0	0.0	0.13379915462794914	-0.33949516725968065	-0.14000269036694526	0.0826168743021627	-0.33296763954685676	-0.2310822431411274	0.0	0.0
2019-11-23 03:58:47.000088	1574499527.000088	16971.0	4.0	40.0	10.0	2.0	0.0	64.0	0.0	2.0	31.0	0.0	0.0	130.0	2.91	2.0	128.0	19.0	11.0	23.0	3.0	58.0	47.0	88.0	0.0	1526.0	48.5	159.59833627015018	24.938570612584464	4.7192771353969105	35.0	21.71	51.0	0.0	95.0	0.0	23.400000000000002	5.0	14.0	0.0	0.0	0.22324686341940406	-0.5908056809768009	-0.266659016298861	0.10582951366280695	-0.35155962642534283	-0.2645466747202981	0.0	0.0
2019-11-23 03:58:52.000028	1574499532.000028	16971.0	4.0	40.0	10.0	2.0	0.0	64.0	0.0	2.0	31.0	0.0	0.0	130.0	2.91	2.0	129.0	19.0	11.0	23.0	3.0	58.0	52.0	28.0	0.0	1526.0	47.800000000000004	160.8326820096496	25.272130220738138	4.914740676484754	35.0	21.72	51.0	0.0	95.0	0.0	24.8	4.5	14.0	0.0	0.0	0.11218089692316625	-0.28921961862112766	-0.1400016823017083	0.11108304872272157	-0.38280734191475624	-0.2723987798478993	0.0	0.0
2019-11-23 03:58:55.000069	1574499535.000069	16971.0	4.0	40.0	10.0	2.0	0.0	64.0	0.0	2.0	31.0	0.0	0.0	130.0	2.91	2.0	130.0	19.0	11.0	23.0	3.0	58.0	55.0	69.0	0.0	1526.0	46.800000000000004	162.5283431876002	25.737604128445465	5.084400293093546	35.0	21.69	51.0	0.0	95.0	0.0	0.1	4.9	14.0	0.0	0.0	0.24570754883928064	-0.6678135619989038	-0.33332877695165986	0.11165099308014664	-0.3944109391700424	-0.303657812030618	0.0	0.0
2019-11-23 03:58:59.000091	1574499539.000091	16971.0	4.0	40.0	10.0	2.0	0.0	64.0	0.0	2.0	31.0	0.0	0.0	130.0	2.91	2.0	131.0	19.0	11.0	23.0	3.0	58.0	59.0	91.0	0.0	1526.0	46.1	162.78960386162083	25.800003035843403	4.652976170446864	35.0	21.69	51.0	0.0	95.0	0.0	0.4	5.1000000000000005	14.0	0.0	0.0	0.11633153752139512	-0.34970550336344614	-0.17499902993978425	0.15027172844802486	-0.3767068495874808	-0.30383442382837106	0.0	0.0
2019-11-23 03:59:03.000049	1574499543.000049	16971.0	4.0	40.0	10.0	2.0	0.0	64.0	0.0	2.0	31.0	0.0	0.0	130.0	2.91	2.0	132.0	19.0	11.0	23.0	3.0	59.0	3.0	49.0	0.0	1526.0	45.0	163.5335068623057	25.708343166614203	3.9582574907462718	35.0	21.650000000000002	51.0	0.0	95.0	0.0	0.8	5.2	14.0	0.0	0.0	0.16933809080757817	-0.5433479897884558	-0.27500288489507124	0.16028354979789153	-0.37794531564166967	-0.33536923241213634	0.0	0.0
2019-11-23 03:59:07.000071	1574499547.000071	16971.0	4.0	40.0	10.0	2.0	0.0	64.0	0.0	2.0	31.0	0.0	0.0	130.0	2.91	2.0	133.0	19.0	11.0	23.0	3.0	59.0	7.0	71.0	0.0	1526.0	44.0	164.56862632648316	24.82816098540567	3.8031260758617598	35.0	21.66	51.0	0.0	95.0	0.0	0.8	4.7	14.0	0.0	0.0	0.15299267071230008	-0.494239463122494	-0.24999862910068768	0.1853042991035403	-0.40091251467662375	-0.3869243754397125	0.0	0.0
2019-11-23 03:59:11.000030	1574499551.00003	16971.0	4.0	40.0	10.0	2.0	0.0	64.0	0.0	2.0	31.0	0.0	0.0	130.0	2.91	2.0	134.0	19.0	11.0	23.0	3.0	59.0	11.0	30.0	0.0	1526.0	43.1	163.63808754471293	25.665805867012928	3.896195951840188	35.0	21.63	51.0	0.0	95.0	0.0	0.8	4.7	14.0	0.0	0.0	0.13154941830046976	-0.4466787343010888	-0.225002306723401	0.17161512868701514	-0.39217827387958404	-0.36353603549382724	0.0	0.0
2019-11-23 03:59:15.000044	1574499555.000044	16971.0	4.0	40.0	10.0	2.0	0.0	64.0	0.0	2.0	31.0	0.0	0.0	130.0	2.91	2.0	135.0	19.0	11.0	23.0	3.0	59.0	15.0	44.0	0.0	1526.0	41.800000000000004	164.92364797087532	24.828169300270677	3.954850646974368	35.0	21.6	51.0	0.0	95.0	0.0	0.7000000000000001	3.9000000000000004	14.0	0.0	0.0	0.17932944740438406	-0.6510514527875533	-0.32499885708495496	0.16991728770617548	-0.37135112704782697	-0.3587596072286922	0.0	0.0
2019-11-23 03:59:19.000030	1574499559.00003	16971.0	4.0	40.0	10.0	2.0	0.0	64.0	0.0	2.0	31.0	0.0	0.0	130.0	2.91	2.0	136.0	19.0	11.0	23.0	3.0	59.0	19.0	30.0	0.0	1526.0	41.800000000000004	167.5600451616678	25.28009550116304	5.0200450665115985	35.0	21.59	51.0	0.0	95.0	0.0	25.400000000000002	3.8000000000000003	14.0	0.0	0.0				0.13554108849454086	-0.39398534442362726	-0.36669491639387486	0.0	0.0
2019-11-23 03:59:23.000009	1574499563.000009	16971.0	4.0	40.0	10.0	2.0	0.0	64.0	0.0	2.0	31.0	0.0	0.0	130.0	2.91	2.0	137.0	19.0	11.0	23.0	3.0	59.0	23.0	9.0	0.0	1526.0	40.6	171.22722697852606	26.550330781222414	5.725487570346808	35.0	21.56	51.0	0.0	95.0	0.0	0.0	5.0	14.0	0.0	0.0	0.1458838239707946	-0.6268983848765443	-0.3000015735708765	0.09357344258278974	-0.42741107496611475	-0.3827646585560317	0.0	0.0
2019-11-23 03:59:27.000000	1574499567.0	16971.0	4.0	40.0	10.0	2.0	0.0	64.0	0.0	2.0	31.0	0.0	0.0	130.0	2.91	2.0	138.0	19.0	11.0	23.0	3.0	59.0	27.0	0.0	0.0	1526.0	39.6	175.29166150751314	26.90985120538974	6.219686594239485	35.0	21.56	51.0	0.0	95.0	0.0	1.4000000000000001	5.6000000000000005	14.0	0.0	0.0	0.08572139731666885	-0.4962739588493206	-0.2500005662454079	0.04863909876418922	-0.4324380145066951	-0.3831039045492943	0.0	0.0
2019-11-23 03:59:30.000090	1574499570.00009	16971.0	4.0	40.0	10.0	2.0	0.0	64.0	0.0	2.0	31.0	0.0	0.0	130.0	2.91	2.0	139.0	19.0	11.0	23.0	3.0	59.0	30.0	90.0	0.0	1526.0	38.5	177.84207936155644	27.1841189399474	5.739486306848667	35.0	21.56	51.0	0.0	95.0	0.0	2.0	6.5	14.0	0.0	0.0	0.07147071953864641	-0.7160442686337086	-0.3666556811974998	0.025596286027795997	-0.42182435169785354	-0.39065847802942766	0.0	0.0
2019-11-23 03:59:35.000018	1574499575.000018	16971.0	4.0	40.0	10.0	2.0	0.0	64.0	0.0	2.0	31.0	0.0	0.0	130.0	2.91	2.0	140.0	19.0	11.0	23.0	3.0	59.0	35.0	18.0	0.0	1526.0	37.1	177.24392271061154	27.188583423782823	4.899192946763994	35.0	21.54	51.0	0.0	95.0	0.0	1.7000000000000002	5.9	14.0	0.0	0.0	0.02331326726277874	-0.5562377059727315	-0.280004032193075	-0.04690693370524164	-0.4326426629355383	-0.36785332101045143	0.0	0.0
2019-11-23 03:59:38.000061	1574499578.000061	16971.0	4.0	40.0	10.0	2.0	0.0	64.0	0.0	2.0	31.0	0.0	0.0	130.0	2.91	2.0	141.0	19.0	11.0	23.0	3.0	59.0	38.0	61.0	0.0	1526.0	35.800000000000004	173.73337013210033	26.50665750634246	3.899997660740585	35.0	21.5	51.0	0.0	95.0	0.0	2.5	5.800000000000001	14.0	0.0	0.0	0.029063199789084705	-0.8322611503722049	-0.433327100101699	-0.02459232182230843	-0.4307656157055468	-0.3902424913220102	0.0	0.0
2019-11-23 03:59:42.000088	1574499582.000088	16971.0	4.0	40.0	10.0	2.0	0.0	64.0	0.0	2.0	31.0	0.0	0.0	130.0	2.91	2.0	142.0	19.0	11.0	23.0	3.0	59.0	42.0	88.0	0.0	1526.0	34.6	173.3490561537326	26.792073731489662	3.899997660740585	35.0	21.5	51.0	0.0	95.0	0.0	1.8	3.9000000000000004	14.0	0.0	0.0	0.038445527948249215	-0.5929075624151372	-0.29999797941615214	-0.015492834889656647	-0.4237114266620102	-0.3669980912527009	0.0	0.0
2019-11-23 03:59:46.000036	1574499586.000036	16971.0	4.0	40.0	10.0	2.0	0.0	64.0	0.0	2.0	31.0	0.0	0.0	130.0	2.91	2.0	143.0	19.0	11.0	23.0	3.0	59.0	46.0	36.0	0.0	1526.0	33.5	171.65153842469513	26.73195884758259	3.731951058652977	35.0	21.5	51.0	0.0	95.0	0.0	1.4000000000000001	3.9000000000000004	14.0	0.0	0.0	0.06952942290369558	-0.5496105940131544	-0.275003573344886	0.06000818582014152	-0.44492222995302244	-0.3801792037029447	0.0	0.0
2019-11-23 03:59:50.000064	1574499590.000064	16971.0	4.0	40.0	10.0	2.0	0.0	64.0	0.0	2.0	31.0	0.0	0.0	130.0	2.91	2.0	144.0	19.0	11.0	23.0	3.0	59.0	50.0	64.0	0.0	1526.0	32.300000000000004	170.28727652343733	27.52858600357422	4.068257415868382	35.0	21.5	51.0	0.0	95.0	0.0	1.9000000000000001	3.9000000000000004	14.0	0.0	0.0	0.06704279213938585	-0.5875153447107527	-0.29999790789155717	0.06996014225074654	-0.41354440520380553	-0.3735004731200296	0.0	0.0
2019-11-23 03:59:54.000011	1574499594.000011	16971.0	4.0	40.0	10.0	2.0	0.0	64.0	0.0	2.0	31.0	0.0	0.0	130.0	2.91	2.0	145.0	19.0	11.0	23.0	3.0	59.0	54.0	11.0	0.0	1525.0	31.1	169.4226926441624	27.6000072450264	2.6423174806630176	35.0	21.44	51.0	0.0	95.0	0.0	1.9000000000000001	3.9000000000000004	14.0	0.0	0.0	0.08944659285774471	-0.5845361018883631	-0.30000396972187104	0.06574525714807986	-0.4559148968401937	-0.4247636613479648	0.0	0.0
2019-11-23 03:59:58.000030	1574499598.00003	16971.0	4.0	40.0	10.0	2.0	0.0	64.0	0.0	2.0	31.0	0.0	0.0	130.0	2.91	2.0	146.0	19.0	11.0	23.0	3.0	59.0	58.0	30.0	0.0	1526.0	29.700000000000003	170.18171395844286	27.600007245026397	4.065748863595078	35.0	21.44	51.0	0.0	95.0	0.0	1.7000000000000002	3.7	14.0	0.0	0.0	0.11844780699001282	-0.6857396628148921	-0.34999833107790396	0.03953578214268964	-0.5242611100331349	-0.44993689606120424	0.0	0.0
2019-11-23 04:00:02.000021	1574499602.000021	16971.0	4.0	40.0	10.0	2.0	0.0	64.0	0.0	2.0	31.0	0.0	0.0	130.0	2.91	2.0	147.0	19.0	11.0	23.0	4.0	0.0	2.0	21.0	0.0	1525.0	28.5	169.19716662355754	27.664103125431154	2.589319205432138	35.0	21.46	51.0	0.0	95.0	0.0	2.6	4.1000000000000005	14.0	0.0	0.0	0.10565862795726956	-0.5640374184892052	-0.30000067949449016	0.04926437812093082	-0.5713219356206624	-0.5075364685685333	0.0	0.0
2019-11-23 04:00:06.000007	1574499606.000007	16971.0	4.0	40.0	10.0	2.0	0.0	64.0	0.0	2.0	31.0	0.0	0.0	130.0	2.91	2.0	148.0	19.0	11.0	23.0	4.0	0.0	6.0	7.0	0.0	1525.0	28.5	167.03997754243056	28.18083726080339	2.4999982066502233	35.0	21.44	51.0	0.0	95.0	0.0	2.6	2.6	14.0	0.0	0.0				0.07664368199956181	-0.5913467733898269	-0.5007262122267925	0.0	0.0
2019-11-23 04:00:10.000033	1574499610.000033	16971.0	4.0	40.0	10.0	2.0	0.0	64.0	0.0	2.0	31.0	0.0	0.0	130.0	2.91	2.0	149.0	19.0	11.0	23.0	4.0	0.0	10.0	33.0	0.0	1525.0	26.8	164.6022578929333	27.925796731105198	2.47510992842493	35.0	21.44	51.0	0.0	95.0	0.0	3.2	2.5	14.0	0.0	0.0	0.1716886653419198	-0.773798371370312	-0.42499723883276963	0.11773647857700403	-0.6156586257818846	-0.5434920221241966	0.0	0.0
2019-11-23 04:00:13.000090	1574499613.00009	16971.0	4.0	40.0	10.0	2.0	0.0	64.0	0.0	2.0	31.0	0.0	0.0	130.0	2.91	2.0	150.0	19.0	11.0	23.0	4.0	0.0	13.0	90.0	0.0	1525.0	25.200000000000003	161.70616957050353	27.93603673630911	2.7752188669082205	35.0	21.44	51.0	0.0	95.0	0.0	3.1	2.5	14.0	0.0	0.0	0.25683081700871263	-0.9652411695324058	-0.5333232033852245	0.13869209035160954	-0.6343693306998922	-0.561719731130456	0.0	0.0
2019-11-23 04:00:18.000015	1574499618.000015	16971.0	4.0	40.0	10.0	2.0	0.0	64.0	0.0	2.0	31.0	0.0	0.0	130.0	2.91	2.0	151.0	19.0	11.0	23.0	4.0	0.0	18.0	15.0	0.0	1525.0	23.6	159.6627957199643	28.36513295182491	2.3325996240852516	35.0	21.44	51.0	0.0	95.0	0.0	2.4000000000000004	2.4000000000000004	14.0	0.0	0.0	0.1796453555126215	-0.590911682084695	-0.320004791331505	0.15592629288449403	-0.6193671731615996	-0.5316787526289799	0.0	0.0
2019-11-23 04:00:21.000064	1574499621.000064	16971.0	4.0	40.0	10.0	2.0	0.0	64.0	0.0	2.0	31.0	0.0	0.0	130.0	2.91	2.0	152.0	19.0	11.0	23.0	4.0	0.0	21.0	64.0	0.0	1525.0	21.8	157.38501399073598	28.234984795740584	1.5501749126311195	35.0	21.44	51.0	0.0	95.0	0.0	3.5	3.1	14.0	0.0	0.0	0.3704116880143357	-1.0460103387608255	-0.5999902249975108	0.16596509501415244	-0.5747123061358669	-0.522635008790013	0.0	0.0
2019-11-23 04:00:26.000006	1574499626.000006	16971.0	4.0	40.0	10.0	2.0	0.0	64.0	0.0	2.0	31.0	0.0	0.0	130.0	2.91	2.0	153.0	19.0	11.0	23.0	4.0	0.0	26.0	6.0	0.0	1525.0	20.1	156.85363515306184	27.419062599656435	2.7297657498037267	35.0	21.44	51.0	0.0	95.0	0.0	3.3000000000000003	0.9	14.0	0.0	0.0	0.23562382368230225	-0.5861326727244549	-0.3400039396742505	0.2358084956918984	-0.5955329143872903	-0.58038943929133	0.0	0.0
2019-11-23 04:00:29.000059	1574499629.000059	16971.0	4.0	40.0	10.0	2.0	0.0	64.0	0.0	2.0	31.0	0.0	0.0	130.0	2.91	2.0	154.0	19.0	11.0	23.0	4.0	0.0	29.0	59.0	0.0	1525.0	18.3	156.77857163427956	25.502189188176587	4.933066643014237	35.0	21.44	51.0	0.0	95.0	0.0	3.2	1.9000000000000001	14.0	0.0	0.0	0.4372185712113636	-1.030022405370372	-0.5999894144018496	0.26618814814814296	-0.5269208593586254	-0.5116192703155639	0.0	0.0
2019-11-23 04:00:33.000078	1574499633.000078	16971.0	4.0	40.0	10.0	2.0	0.0	64.0	0.0	2.0	31.0	0.0	0.0	130.0	2.91	2.0	155.0	19.0	11.0	23.0	4.0	0.0	33.0	78.0	0.0	1525.0	16.5	158.8702362426003	15.969421961940563	5.903882936127827	35.0	21.44	51.0	0.0	95.0	0.0	1.6	3.6	14.0	0.0	0.0	0.3555911008664314	-0.8252767837657901	-0.44999785424302	0.2287586590304703	-0.4952098189182421	-0.47119604324054215	0.0	0.0
2019-11-23 04:00:37.000069	1574499637.000069	16971.0	4.0	40.0	10.0	2.0	0.0	64.0	0.0	2.0	31.0	0.0	0.0	130.0	2.91	2.0	156.0	19.0	11.0	23.0	4.0	0.0	37.0	69.0	0.0	1525.0	15.0	162.72651087462287	4.914778390498044	5.819143112733117	35.0	21.44	51.0	0.0	95.0	0.0	0.2	5.4	14.0	0.0	0.0	0.31393915049763094	-0.7324749171718193	-0.37500084936811184	0.2052419426702505	-0.41256877472841685	-0.3642083896453161	0.0	0.0
2019-11-23 04:00:41.000049	1574499641.000049	16971.0	4.0	40.0	10.0	2.0	0.0	64.0	0.0	2.0	31.0	0.0	0.0	130.0	2.91	2.0	157.0	19.0	11.0	23.0	4.0	0.0	41.0	49.0	0.0	1525.0	14.0	165.74739038720435	-1.1001982799071812	5.407828842458888	35.0	21.44	51.0	0.0	95.0	0.0	14.8	5.4	14.0	0.0	0.0	0.34343360036718973	-0.9036202150576618	-0.2500012368024978	0.1713589435790962	-0.38610853706948944	-0.22359407428980502	0.0	0.0
2019-11-23 04:00:45.000077	1574499645.000077	16971.0	4.0	40.0	10.0	2.0	0.0	64.0	0.0	2.0	31.0	0.0	0.0	130.0	2.91	2.0	158.0	19.0	11.0	23.0	4.0	0.0	45.0	77.0	0.0	1525.0	13.3	163.17677336484007	3.754782587296013	5.788605238735774	35.0	21.44	51.0	0.0	95.0	0.0	3.9000000000000004	6.1000000000000005	14.0	0.0	0.0	0.7485791943042698	-2.46231910431363	-0.1749987796034088	0.1086276843016657	-0.3803287159474062	-0.1286471687564667	0.0	0.0
2019-11-23 04:00:49.000029	1574499649.000029	16971.0	4.0	40.0	10.0	2.0	0.0	64.0	0.0	2.0	31.0	0.0	0.0	130.0	2.91	2.0	159.0	19.0	11.0	23.0	4.0	0.0	49.0	29.0	0.0	1525.0	13.100000000000001	165.9451068304548	-1.3379829210045229	5.3931022614701725	35.0	21.44	51.0	0.0	95.0	0.0	3.9000000000000004	5.9	14.0	0.0	0.0	0.18038102509576237	-0.7128588703595007	-0.05000059903385656	0.08300058131922647	-0.33624248974448184	-0.13209046744978434	0.0	0.0
2019-11-23 04:00:53.000057	1574499653.000057	16971.0	4.0	40.0	10.0	2.0	0.0	64.0	0.0	2.0	31.0	0.0	0.0	130.0	2.91	2.0	160.0	19.0	11.0	23.0	4.0	0.0	53.0	57.0	0.0	1525.0	13.0	168.07419056288592	-3.3523337670391027	5.278240315312745	35.0	21.44	51.0	0.0	95.0	0.0	1.2000000000000002	5.5	14.0	0.0	0.0	-0.25017539730480826	1.166963967052395	-0.024999825657630207	0.11613039057752518	-0.29961446796280233	-0.09799950495629238	0.0	0.0
2019-11-23 04:00:57.000007	1574499657.000007	16971.0	4.0	40.0	10.0	2.0	0.0	64.0	0.0	2.0	31.0	0.0	0.0	130.0	2.91	2.0	161.0	19.0	11.0	23.0	4.0	0.0	57.0	7.0	0.0	1525.0	13.0	169.69590984966757	-4.956495817356465	5.028701597975287	35.0	21.44	51.0	0.0	95.0	0.0	3.2	5.4	14.0	0.0	0.0				0.09034291076628895	-0.2762703693218274	-0.06818241348805026	0.0	0.0
2019-11-23 04:01:01.000029	1574499661.000029	16971.0	4.0	40.0	10.0	2.0	0.0	64.0	0.0	2.0	31.0	0.0	0.0	130.0	2.91	2.0	162.0	19.0	11.0	23.0	4.0	1.0	1.0	29.0	0.0	1525.0	13.100000000000001	170.64435345496975	-6.844534591369255	4.6777708059772065	35.0	21.44	51.0	0.0	95.0	0.0	4.7	5.2	14.0	0.0	0.0	0.056747944998455375	-0.3061845118464834	0.024999861419969432	0.03813176689963699	-0.24591991622135992	-0.074608063631159	0.0	0.0
2019-11-23 04:01:04.000086	1574499664.000086	16971.0	4.0	40.0	10.0	2.0	0.0	64.0	0.0	2.0	31.0	0.0	0.0	130.0	2.91	2.0	163.0	19.0	11.0	23.0	4.0	1.0	4.0	86.0	0.0	1525.0	13.0	170.4906446942387	-8.627816861722652	4.754636896612352	35.0	21.46	51.0	0.0	95.0	0.0	6.7	4.800000000000001	14.0	0.0	0.0	-0.04710154578030509	0.2842095199511517	-0.03333270021157705	0.04783217089487156	-0.16995334911296436	-0.052220135510841516	0.0	0.0
2019-11-23 04:01:09.000006	1574499669.000006	16971.0	4.0	40.0	10.0	2.0	0.0	64.0	0.0	2.0	31.0	0.0	0.0	130.0	2.91	2.0	164.0	19.0	11.0	23.0	4.0	1.0	9.0	6.0	0.0	1525.0	13.0	169.80876123713153	-10.543433782643667	4.867391101539384	35.0	21.44	51.0	0.0	95.0	0.0	7.800000000000001	4.7	14.0	0.0	0.0				0.028953771881442852	-0.13854752828824268	-0.04568655709348156	0.0	0.0
2019-11-23 04:01:13.000000	1574499673.0	16971.0	4.0	40.0	10.0	2.0	0.0	64.0	0.0	2.0	31.0	0.0	0.0	130.0	2.91	2.0	165.0	19.0	11.0	23.0	4.0	1.0	13.0	0.0	0.0	1525.0	13.0	168.77040273842422	-13.771591524535706	4.685186740237992	35.0	21.44	51.0	0.0	95.0	0.0	9.700000000000001	5.0	14.0	0.0	0.0				0.023175520541977822	-0.11043739052541245	-0.061874696132958144	0.0	0.0
2019-11-23 04:01:16.000087	1574499676.000087	16971.0	4.0	40.0	10.0	2.0	0.0	64.0	0.0	2.0	31.0	0.0	0.0	130.0	2.91	2.0	166.0	19.0	11.0	23.0	4.0	1.0	16.0	87.0	0.0	1525.0	13.0	167.59222470284482	-16.24037872855259	4.432694183297502	35.0	21.44	51.0	0.0	95.0	0.0	13.0	4.9	14.0	0.0	0.0				0.048440860939973525	-0.07297892488728458	-0.0466107231620603	0.0	0.0
2019-11-23 04:01:21.000014	1574499681.000014	16971.0	4.0	40.0	10.0	2.0	0.0	64.0	0.0	2.0	31.0	0.0	0.0	130.0	2.91	2.0	167.0	19.0	11.0	23.0	4.0	1.0	21.0	14.0	0.0	1525.0	12.8	166.68358909322114	-16.928594486242762	4.493880013046867	35.0	21.47	51.0	0.0	95.0	0.0	15.8	4.6000000000000005	14.0	0.0	0.0	-0.029047310941328876	0.14138218382193338	-0.04000058365719777	0.03271189183445257	-0.05186307479823828	-0.058814569666736635	0.0	0.0
2019-11-23 04:01:24.000063	1574499684.000063	16971.0	4.0	40.0	10.0	2.0	0.0	64.0	0.0	2.0	31.0	0.0	0.0	130.0	2.91	2.0	168.0	19.0	11.0	23.0	4.0	1.0	24.0	63.0	0.0	1525.0	12.600000000000001	163.4063519409668	-18.347537634034392	4.749644686252472	35.0	21.48	51.0	0.0	95.0	0.0	17.0	4.5	14.0	0.0	0.0	-0.04954383677365868	0.21806801200988327	-0.06666558055527871	0.022169685544966948	-0.019542324398661718	-0.06164902756682181	0.0	0.0
2019-11-23 04:01:28.000095	1574499688.000095	16971.0	4.0	40.0	10.0	2.0	0.0	64.0	0.0	2.0	31.0	0.0	0.0	130.0	2.91	2.0	169.0	19.0	11.0	23.0	4.0	1.0	28.0	95.0	0.0	1525.0	12.5	164.00853842564524	-19.49401002317486	4.879398304635441	35.0	21.47	51.0	0.0	95.0	0.0	17.7	4.7	14.0	0.0	0.0	-0.019307398580267168	0.07795922700353677	-0.02499980032603516	0.010831273358918593	0.007794653743601417	-0.060356664010212994	0.0	0.0
2019-11-23 04:01:32.000045	1574499692.000045	16971.0	4.0	40.0	10.0	2.0	0.0	64.0	0.0	2.0	31.0	0.0	0.0	130.0	2.91	2.0	170.0	19.0	11.0	23.0	4.0	1.0	32.0	45.0	0.0	1525.0	12.5	164.1433326627833	-20.98444677357598	4.985630620344951	35.0	21.5	51.0	0.0	95.0	0.0	19.1	4.9	14.0	0.0	0.0				-0.01036054518971351	0.00265180484868315	-0.05098653777632293	0.0	0.0
2019-11-23 04:01:36.000072	1574499696.000072	16971.0	4.0	40.0	10.0	2.0	0.0	64.0	0.0	2.0	31.0	0.0	0.0	130.0	2.91	2.0	171.0	19.0	11.0	23.0	4.0	1.0	36.0	72.0	0.0	1525.0	12.200000000000001	167.04083955819596	-23.160578874276105	5.3564703530067	35.0	21.5	51.0	0.0	95.0	0.0	20.1	5.0	14.0	0.0	0.0	-0.05632941545316407	0.2017492955705226	-0.07499949485403759	-0.0056205028112752565	0.019967183946604416	-0.05993097290542604	0.0	0.0
2019-11-23 04:01:40.000032	1574499700.000032	16971.0	4.0	40.0	10.0	2.0	0.0	64.0	0.0	2.0	31.0	0.0	0.0	130.0	2.91	2.0	172.0	19.0	11.0	23.0	4.0	1.0	40.0	32.0	0.0	1525.0	12.0	172.2177922663197	-24.04851863982011	5.307354522025725	35.0	21.5	51.0	0.0	95.0	0.0	21.700000000000003	5.0	14.0	0.0	0.0	-0.03533744279998293	0.12397093193021212	-0.050000500684030016	0.023682466526992588	0.02963858173570503	-0.05350416107083456	0.0	0.0
2019-11-23 04:01:44.000054	1574499704.000054	16971.0	4.0	40.0	10.0	2.0	0.0	64.0	0.0	2.0	31.0	0.0	0.0	130.0	2.91	2.0	173.0	19.0	11.0	23.0	4.0	1.0	44.0	54.0	0.0	1525.0	11.700000000000001	175.89384395641486	-22.45310700189816	5.009371674249616	35.0	21.5	51.0	0.0	95.0	0.0	23.900000000000002	5.1000000000000005	14.0	0.0	0.0	-0.03782535053152694	0.1692208907028323	-0.07499958873020604	0.008616926583472677	0.04913500043788535	-0.06660705899695653	0.0	0.0
2019-11-23 04:01:48.000049	1574499708.000049	16971.0	4.0	40.0	10.0	2.0	0.0	64.0	0.0	2.0	31.0	0.0	0.0	130.0	2.91	2.0	174.0	19.0	11.0	23.0	4.0	1.0	48.0	49.0	0.0	1525.0	11.5	172.72823474712814	-24.035911606541514	5.288696410006698	35.0	21.51	51.0	0.0	95.0	0.0	23.900000000000002	5.5	14.0	0.0	0.0	-0.014908607243930252	0.11463326770020181	-0.050000059604716096	0.030858070049221243	0.013780374960631826	-0.03984822177690927	0.0	0.0
2019-11-23 04:01:52.000041	1574499712.000041	16971.0	4.0	40.0	10.0	2.0	0.0	64.0	0.0	2.0	31.0	0.0	0.0	130.0	2.91	2.0	175.0	19.0	11.0	23.0	4.0	1.0	52.0	41.0	0.0	1525.0	11.100000000000001	176.25831228245002	-22.436906878974373	4.985243796420315	35.0	21.51	51.0	0.0	95.0	0.0	24.6	5.4	14.0	0.0	0.0	-0.015640531782332892	0.22311042571112183	-0.10000020265620257	-0.01978447067017674	0.057190385826824834	-0.04542944517908874	0.0	0.0
2019-11-23 04:01:56.000069	1574499716.000069	16971.0	4.0	40.0	10.0	2.0	0.0	64.0	0.0	2.0	31.0	0.0	0.0	130.0	2.91	2.0	176.0	19.0	11.0	23.0	4.0	1.0	56.0	69.0	0.0	1525.0	11.0	179.71663380995204	-23.278760396304	4.810821877887475	35.0	21.56	51.0	0.0	95.0	0.0	22.900000000000002	5.1000000000000005	14.0	0.0	0.0	-0.0005398860918548183	0.06065172062920538	-0.024999825657630207	-0.0030872215411494645	0.04379861609042645	-0.04047406937434509	0.0	0.0
2019-11-23 04:02:00.000020	1574499720.00002	16971.0	4.0	40.0	10.0	2.0	0.0	64.0	0.0	2.0	31.0	0.0	0.0	130.0	2.91	2.0	177.0	19.0	11.0	23.0	4.0	2.0	0.0	20.0	0.0	1525.0	10.8	181.5142757202869	-26.802803740245103	4.885612576606164	35.0	21.56	51.0	0.0	95.0	0.0	23.400000000000002	4.9	14.0	0.0	0.0	-0.0010541142920573988	0.11842099012676645	-0.050000610955074	0.016894713667371764	0.060828045450665856	-0.04800539070509946	0.0	0.0
2019-11-23 04:02:04.000038	1574499724.000038	16971.0	4.0	40.0	10.0	2.0	0.0	64.0	0.0	2.0	31.0	0.0	0.0	130.0	2.91	2.0	178.0	19.0	11.0	23.0	4.0	2.0	4.0	38.0	0.0	1525.0	10.8	181.60011908230467	-29.38690565508194	4.758462975989073	35.0	21.56	51.0	0.0	95.0	0.0	1.4000000000000001	5.0	14.0	0.0	0.0				0.01623741306497914	0.046066439168537955	-0.03681344318708366	0.0	0.0
2019-11-23 04:02:07.000087	1574499727.000087	16971.0	4.0	40.0	10.0	2.0	0.0	64.0	0.0	2.0	31.0	0.0	0.0	130.0	2.91	2.0	179.0	19.0	11.0	23.0	4.0	2.0	7.0	87.0	0.0	1525.0	10.5	180.83648571350778	-30.252720666280094	4.701816142577946	35.0	21.56	51.0	0.0	95.0	0.0	4.3	4.9	14.0	0.0	0.0	0.004966726154658826	0.17893043575378748	-0.09999836288589227	0.013193786868022923	0.0589813329060188	-0.02577064913250284	0.0	0.0
2019-11-23 04:02:12.000007	1574499732.000007	16971.0	4.0	40.0	10.0	2.0	0.0	64.0	0.0	2.0	31.0	0.0	0.0	130.0	2.91	2.0	180.0	19.0	11.0	23.0	4.0	2.0	12.0	7.0	0.0	1525.0	10.3	180.00363601199737	-30.914153432054036	4.832134456305629	35.0	21.56	51.0	0.0	95.0	0.0	5.2	4.7	14.0	0.0	0.0	0.0019154565448970316	0.0690059132663039	-0.04000064087940848	0.014179519854151482	0.03446735187919526	-0.026075714201943916	0.0	0.0
2019-11-23 04:02:15.000060	1574499735.00006	16971.0	4.0	40.0	10.0	2.0	0.0	64.0	0.0	2.0	31.0	0.0	0.0	130.0	2.91	2.0	181.0	19.0	11.0	23.0	4.0	2.0	15.0	60.0	0.0	1525.0	10.100000000000001	179.08211127456292	-33.2563245076672	4.899998089316264	35.0	21.56	51.0	0.0	95.0	0.0	5.5	4.9	14.0	0.0	0.0	0.00019839849168944761	0.11367384693209477	-0.06666548519109085	0.00600232915715346	0.03633450739211145	-0.002185318572149972	0.0	0.0
2019-11-23 04:02:19.000080	1574499739.00008	16971.0	4.0	40.0	10.0	2.0	0.0	64.0	0.0	2.0	31.0	0.0	0.0	130.0	2.91	2.0	182.0	19.0	11.0	23.0	4.0	2.0	19.0	80.0	0.0	1526.0	9.8	176.85048939641183	-34.68311755786474	4.964793154227023	35.0	21.56	51.0	0.0	95.0	0.0	7.1000000000000005	5.0	14.0	0.0	0.0	-0.000440082639337408	0.12007030934195125	-0.07499962449261818	0.004002095200527067	0.01442835423865583	0.004219695246078864	0.0	0.0
2019-11-23 04:02:23.000072	1574499743.000072	16971.0	4.0	40.0	10.0	2.0	0.0	64.0	0.0	2.0	31.0	0.0	0.0	130.0	2.91	2.0	183.0	19.0	11.0	23.0	4.0	2.0	23.0	72.0	0.0	1526.0	9.700000000000001	173.7009572704946	-34.71625519390559	4.787193613278247	35.0	21.63	51.0	0.0	95.0	0.0	9.3	5.0	14.0	0.0	0.0	-0.0009089405908315723	0.03692762140532707	-0.025000050664050644	0.008026436498009663	0.007925961718916774	0.005809943887309433	0.0	0.0
2019-11-23 04:02:27.000057	1574499747.000057	16971.0	4.0	40.0	10.0	2.0	0.0	64.0	0.0	2.0	31.0	0.0	0.0	130.0	2.91	2.0	184.0	19.0	11.0	23.0	4.0	2.0	27.0	57.0	0.0	1526.0	9.8	171.75261679778697	-34.899194496535934	4.475598241116088	35.0	21.63	51.0	0.0	95.0	0.0	10.200000000000001	5.1000000000000005	14.0	0.0	0.0	0.00255989921375043	-0.03562524632569714	0.025000093877667953	-0.04159833757653453	-0.009589799277593389	0.025171691653207283	0.0	0.0
2019-11-23 04:02:31.000084	1574499751.000084	16971.0	4.0	40.0	10.0	2.0	0.0	64.0	0.0	2.0	31.0	0.0	0.0	130.0	2.91	2.0	185.0	19.0	11.0	23.0	4.0	2.0	31.0	84.0	0.0	1526.0	9.8	169.33607430277067	-35.63510039424328	3.2885807319202254	35.0	21.63	51.0	0.0	95.0	0.0	9.8	4.800000000000001	14.0	0.0	0.0				0.018199164756692816	-0.08938378081942185	0.07099528243893606	0.0	0.0
2019-11-23 04:02:35.000032	1574499755.000032	16971.0	4.0	40.0	10.0	2.0	0.0	64.0	0.0	2.0	31.0	0.0	0.0	130.0	2.91	2.0	186.0	19.0	11.0	23.0	4.0	2.0	35.0	32.0	0.0	1526.0	10.0	165.68856014847753	-36.14568922134893	3.172847187354733	35.0	21.63	51.0	0.0	95.0	0.0	10.200000000000001	4.5	14.0	0.0	0.0	0.010694363823790394	-0.07062980893774379	0.05000064969906994	0.03349722139618918	-0.2027014290141286	0.11629302143449916	0.0	0.0
2019-11-23 04:02:39.000052	1574499759.000052	16971.0	4.0	40.0	10.0	2.0	0.0	64.0	0.0	2.0	31.0	0.0	0.0	130.0	2.91	2.0	187.0	19.0	11.0	23.0	4.0	2.0	39.0	52.0	0.0	1526.0	10.3	163.87729201382564	-36.483432536378004	3.011039290602154	35.0	21.63	51.0	0.0	95.0	0.0	11.0	4.5	14.0	0.0	0.0	0.02020577382955213	-0.10204661472816182	0.07499962449261818	0.07122617292805637	-0.2854948400872399	0.13970156968904796	0.0	0.0
2019-11-23 04:02:42.000097	1574499762.000097	16971.0	4.0	40.0	10.0	2.0	0.0	64.0	0.0	2.0	31.0	0.0	0.0	130.0	2.91	2.0	188.0	19.0	11.0	23.0	4.0	2.0	42.0	97.0	0.0	1526.0	11.0	164.8781550248009	-36.2689209225644	3.15404430190425	35.0	21.63	51.0	0.0	95.0	0.0	11.0	3.0	14.0	0.0	0.0	0.08272677636923258	-0.31288715566163167	0.2333298286328622	0.11007315179671626	-0.3320984241445022	0.14382815417808625	0.0	0.0
2019-11-23 04:02:47.000025	1574499767.000025	16971.0	4.0	40.0	10.0	2.0	0.0	64.0	0.0	2.0	31.0	0.0	0.0	130.0	2.91	2.0	189.0	19.0	11.0	23.0	4.0	2.0	47.0	25.0	0.0	1526.0	12.0	163.68696179433843	-36.50388792745956	3.0233941587144413	35.0	21.66	51.0	0.0	95.0	0.0	11.4	3.2	14.0	0.0	0.0	0.0763134417222279	-0.26250157326056767	0.20000288013791093	0.11645040713828975	-0.34482668148334494	0.16623736768401487	0.0	0.0
2019-11-23 04:02:50.000083	1574499770.000083	16971.0	4.0	40.0	10.0	2.0	0.0	64.0	0.0	2.0	31.0	0.0	0.0	130.0	2.91	2.0	190.0	19.0	11.0	23.0	4.0	2.0	50.0	83.0	0.0	1526.0	12.0	160.99717082788027	-36.27541205661534	3.600002688788037	35.0	21.68	51.0	0.0	95.0	0.0	11.700000000000001	3.0	14.0	0.0	0.0				0.08262746135662055	-0.36699592771938006	0.15131983236559493	0.0	0.0
2019-11-23 04:02:54.000095	1574499774.000095	16971.0	4.0	40.0	10.0	2.0	0.0	64.0	0.0	2.0	31.0	0.0	0.0	130.0	2.91	2.0	191.0	19.0	11.0	23.0	4.0	2.0	54.0	95.0	0.0	1526.0	12.8	160.96314627744948	-35.007848392240895	3.8763336376248114	35.0	21.69	51.0	0.0	95.0	0.0	11.9	3.6	14.0	0.0	0.0	0.08811959233247436	-0.2544741995292083	0.19999940395532878	0.12006335356365579	-0.40838819735392184	0.18024392193098454	0.0	0.0
2019-11-23 04:02:58.000086	1574499778.000086	16971.0	4.0	40.0	10.0	2.0	0.0	64.0	0.0	2.0	31.0	0.0	0.0	130.0	2.91	2.0	192.0	19.0	11.0	23.0	4.0	2.0	58.0	86.0	0.0	1526.0	13.8	160.60006997516976	-33.09541564246139	4.208676332279994	35.0	21.69	51.0	0.0	95.0	0.0	10.8	3.6	14.0	0.0	0.0	0.11257574400162322	-0.330689075329235	0.2500005513441801	0.1265068868044634	-0.4194886614105224	0.18869888854747086	0.0	0.0
2019-11-23 04:03:02.000069	1574499782.000069	16971.0	4.0	40.0	10.0	2.0	0.0	64.0	0.0	2.0	31.0	0.0	0.0	130.0	2.91	2.0	193.0	19.0	11.0	23.0	4.0	3.0	2.0	69.0	0.0	1526.0	15.3	160.34693356755946	-32.00122376859576	4.150607022502508	35.0	21.69	51.0	0.0	95.0	0.0	9.3	4.4	14.0	0.0	0.0	0.18413616378381506	-0.5225918368512191	0.37500160933231547	0.131747821102843	-0.4345315354330176	0.18316073910332803	0.0	0.0
2019-11-23 04:03:06.000095	1574499786.000095	16971.0	4.0	40.0	10.0	2.0	0.0	64.0	0.0	2.0	31.0	0.0	0.0	130.0	2.91	2.0	194.0	19.0	11.0	23.0	4.0	3.0	6.0	95.0	0.0	1526.0	16.2	160.2674554621966	-30.704582111741118	4.088367347427591	35.0	21.69	51.0	0.0	95.0	0.0	7.0	4.1000000000000005	14.0	0.0	0.0	0.12017428669890907	-0.34106337363474504	0.22499853820558366	0.1110765210075542	-0.42495019130760836	0.14776447945458837	0.0	0.0
2019-11-23 04:03:10.000033	1574499790.000033	16971.0	4.0	40.0	10.0	2.0	0.0	64.0	0.0	2.0	31.0	0.0	0.0	130.0	2.91	2.0	195.0	19.0	11.0	23.0	4.0	3.0	10.0	33.0	0.0	1526.0	17.3	160.02519594920446	-28.912528081786448	3.687514377491519	35.0	21.69	51.0	0.0	95.0	0.0	7.2	4.2	14.0	0.0	0.0	0.14929241725997447	-0.4121909587848957	0.27500426179814774	0.08811650140520612	-0.441736113072875	0.15631598954481446	0.0	0.0
2019-11-23 04:03:14.000025	1574499794.000025	16971.0	4.0	40.0	10.0	2.0	0.0	64.0	0.0	2.0	31.0	0.0	0.0	130.0	2.91	2.0	196.0	19.0	11.0	23.0	4.0	3.0	14.0	25.0	0.0	1526.0	18.2	158.81802519597787	-28.289584772265894	3.780563398760573	35.0	21.69	51.0	0.0	95.0	0.0	4.7	4.0	14.0	0.0	0.0	0.13298226707826577	-0.3732514356888004	0.22500044256535762	0.12262393710968666	-0.43023933970783973	0.13865958537180814	0.0	0.0
2019-11-23 04:03:18.000007	1574499798.000007	16971.0	4.0	40.0	10.0	2.0	0.0	64.0	0.0	2.0	31.0	0.0	0.0	130.0	2.91	2.0	197.0	19.0	11.0	23.0	4.0	3.0	18.0	7.0	0.0	1526.0	19.3	157.34571195355366	-28.80249500228457	3.824684708872635	35.0	21.71	51.0	0.0	95.0	0.0	3.6	3.5	14.0	0.0	0.0	0.17488983896945573	-0.47533666292036775	0.27500124574271934	0.1602118804911199	-0.44062676005809487	0.13881358604331656	0.0	0.0
2019-11-23 04:03:22.000032	1574499802.000032	16971.0	4.0	40.0	10.0	2.0	0.0	64.0	0.0	2.0	31.0	0.0	0.0	130.0	2.91	2.0	198.0	19.0	11.0	23.0	4.0	3.0	22.0	32.0	0.0	1526.0	20.200000000000003	157.72331499387025	-28.678428864293142	3.960780277394173	35.0	21.71	51.0	0.0	95.0	0.0	3.2	3.9000000000000004	14.0	0.0	0.0	0.15447264584486362	-0.39015336731022604	0.2249985918490806	0.1799855299448358	-0.40384912815423435	0.1397000025037274	0.0	0.0
2019-11-23 04:03:25.000076	1574499805.000076	16971.0	4.0	40.0	10.0	2.0	0.0	64.0	0.0	2.0	31.0	0.0	0.0	130.0	2.91	2.0	199.0	19.0	11.0	23.0	4.0	3.0	25.0	76.0	0.0	1526.0	21.3	157.0829059464663	-28.963186543269387	3.818393279829012	35.0	21.72	51.0	0.0	95.0	0.0	4.1000000000000005	3.9000000000000004	14.0	0.0	0.0	0.25845865894775544	-0.6088904431497041	0.3666612758369415	0.20718677573274072	-0.4634895062708595	0.14763508234246314	0.0	0.0
2019-11-23 04:03:30.000016	1574499810.000016	16971.0	4.0	40.0	10.0	2.0	0.0	64.0	0.0	2.0	31.0	0.0	0.0	130.0	2.91	2.0	200.0	19.0	11.0	23.0	4.0	3.0	30.0	16.0	0.0	1526.0	22.200000000000003	157.2578845111896	-28.082700375907585	3.0173284226565236	35.0	21.75	51.0	0.0	95.0	0.0	3.6	3.8000000000000003	14.0	0.0	0.0	0.12426103020068037	-0.3060180149516619	0.1800021629593408	0.20957624184039644	-0.5682104699964011	0.1741139300645542	0.0	0.0
2019-11-23 04:03:33.000065	1574499813.000065	16971.0	4.0	40.0	10.0	2.0	0.0	64.0	0.0	2.0	31.0	0.0	0.0	130.0	2.91	2.0	201.0	19.0	11.0	23.0	4.0	3.0	33.0	65.0	0.0	1526.0	23.5	157.96965085892617	-27.869129682684154	3.230899115879955	35.0	21.75	51.0	0.0	95.0	0.0	3.6	4.0	14.0	0.0	0.0	0.29913843260142636	-0.7366891228295867	0.43332623917219787	0.20311890602791102	-0.6054722967822829	0.20182420034082074	0.0	0.0
2019-11-23 04:03:37.000092	1574499817.000092	16971.0	4.0	40.0	10.0	2.0	0.0	64.0	0.0	2.0	31.0	0.0	0.0	130.0	2.91	2.0	202.0	19.0	11.0	23.0	4.0	3.0	37.0	92.0	0.0	1526.0	24.700000000000003	157.25636031600908	-28.071900454838136	2.9156523305824766	35.0	21.75	51.0	0.0	95.0	0.0	2.8000000000000003	3.3000000000000003	14.0	0.0	0.0	0.220495128041755	-0.5245371818653445	0.29999797941615214	0.21713450314837224	-0.5956559022258221	0.19454987454648076	0.0	0.0
2019-11-23 04:03:41.000050	1574499821.00005	16971.0	4.0	40.0	10.0	2.0	0.0	64.0	0.0	2.0	31.0	0.0	0.0	130.0	2.91	2.0	203.0	19.0	11.0	23.0	4.0	3.0	41.0	50.0	0.0	1526.0	24.700000000000003	157.26771629614657	-27.80137455949002	2.70000058419654	35.0	21.75	51.0	0.0	95.0	0.0	3.1	3.0	14.0	0.0	0.0				0.2534010935762089	-0.6126690017872294	0.2063942344723353	0.0	0.0
2019-11-23 04:03:45.000068	1574499825.000068	16971.0	4.0	40.0	10.0	2.0	0.0	64.0	0.0	2.0	31.0	0.0	0.0	130.0	2.91	2.0	204.0	19.0	11.0	23.0	4.0	3.0	45.0	68.0	0.0	1526.0	26.200000000000003	156.8388596494989	-27.35965855403025	2.7806727003762477	35.0	21.75	51.0	0.0	95.0	0.0	3.0	2.7	14.0	0.0	0.0	0.2712595217375238	-0.6513387039719072	0.37499832362685964	0.24325518532536133	-0.5952406872696108	0.22106659410938959	0.0	0.0
2019-11-23 04:03:49.000061	1574499829.000061	16971.0	4.0	40.0	10.0	2.0	0.0	64.0	0.0	2.0	31.0	0.0	0.0	130.0	2.91	2.0	205.0	19.0	11.0	23.0	4.0	3.0	49.0	61.0	0.0	1526.0	27.6	156.55321368726507	-27.440744000424353	3.1345605563393817	35.0	21.79	51.0	0.0	95.0	0.0	2.4000000000000004	2.7	14.0	0.0	0.0	0.26394206238696943	-0.6218085321147425	0.35000060498818986	0.22241127851408238	-0.6171535158743597	0.20509451731737685	0.0	0.0
2019-11-23 04:03:53.000050	1574499833.00005	16971.0	4.0	40.0	10.0	2.0	0.0	64.0	0.0	2.0	31.0	0.0	0.0	130.0	2.91	2.0	206.0	19.0	11.0	23.0	4.0	3.0	53.0	50.0	0.0	1526.0	29.1	156.18790547107153	-27.07978695400966	3.347978282140047	35.0	21.78	51.0	0.0	95.0	0.0	2.3000000000000003	2.9000000000000004	14.0	0.0	0.0	0.28854826934555	-0.6667957080213036	0.37500102818294145	0.24041214044153883	-0.5904805370981778	0.1792923256488278	0.0	0.0
2019-11-23 04:03:57.000077	1574499837.000077	16971.0	4.0	40.0	10.0	2.0	0.0	64.0	0.0	2.0	31.0	0.0	0.0	130.0	2.91	2.0	207.0	19.0	11.0	23.0	4.0	3.0	57.0	77.0	0.0	1526.0	30.6	155.72831886001933	-26.714433612571213	3.071136877512812	35.0	21.81	51.0	0.0	95.0	0.0	2.6	3.4000000000000004	14.0	0.0	0.0	0.28613911150151505	-0.6577609382724882	0.37499747427018926	0.26446184547234103	-0.5989328070549681	0.20003605905591126	0.0	0.0
2019-11-23 04:04:01.000025	1574499841.000025	16971.0	4.0	40.0	10.0	2.0	0.0	64.0	0.0	2.0	31.0	0.0	0.0	130.0	2.91	2.0	208.0	19.0	11.0	23.0	4.0	4.0	1.0	25.0	0.0	1526.0	31.8	156.492340622558	-27.373593926948512	3.3461389509415804	35.0	21.81	51.0	0.0	95.0	0.0	1.6	3.3000000000000003	14.0	0.0	0.0	0.24462830481954348	-0.5468734248953473	0.3000038981944205	0.2568443141334991	-0.6213046318744119	0.19619773879607788	0.0	0.0
2019-11-23 04:04:05.000050	1574499845.00005	16971.0	4.0	40.0	10.0	2.0	0.0	64.0	0.0	2.0	31.0	0.0	0.0	130.0	2.91	2.0	209.0	19.0	11.0	23.0	4.0	4.0	5.0	50.0	0.0	1526.0	33.300000000000004	157.49798354706405	-27.344225287642235	3.671159384361609	35.0	21.81	51.0	0.0	95.0	0.0	1.8	2.9000000000000004	14.0	0.0	0.0	0.3068090390402492	-0.6763567724516333	0.374997653081801	0.2808249984292562	-0.6223174297508232	0.1805057807537969	0.0	0.0
2019-11-23 04:04:08.000098	1574499848.000098	16971.0	4.0	40.0	10.0	2.0	0.0	64.0	0.0	2.0	31.0	0.0	0.0	130.0	2.91	2.0	210.0	19.0	11.0	23.0	4.0	4.0	8.0	98.0	0.0	1526.0	35.0	157.00033738854145	-27.699873148352154	3.60002573649351	35.0	21.81	51.0	0.0	95.0	0.0	2.7	3.6	14.0	0.0	0.0	0.421904269959795	-0.9939441725359264	0.5666576148525394	0.24573312329502822	-0.6055558822971553	0.19724681374101974	0.0	0.0
2019-11-23 04:04:13.000025	1574499853.000025	16971.0	4.0	40.0	10.0	2.0	0.0	64.0	0.0	2.0	31.0	0.0	0.0	130.0	2.91	2.0	211.0	19.0	11.0	23.0	4.0	4.0	13.0	25.0	0.0	1526.0	36.2	157.7893554765618	-26.925382227310216	2.3791244622728094	35.0	21.81	51.0	0.0	95.0	0.0	2.2	3.7	14.0	0.0	0.0	0.17720462550196237	-0.4320695224998619	0.24000350194318804	0.284832398972518	-0.6401093931093126	0.21348411966417477	0.0	0.0
2019-11-23 04:04:16.000096	1574499856.000096	16971.0	4.0	40.0	10.0	2.0	0.0	64.0	0.0	2.0	31.0	0.0	0.0	130.0	2.91	2.0	212.0	19.0	11.0	23.0	4.0	4.0	16.0	96.0	0.0	1526.0	37.6	158.13260433912978	-27.405773361657968	3.065358754719327	35.0	21.81	51.0	0.0	95.0	0.0	2.5	3.7	14.0	0.0	0.0	0.3330498137941986	-0.8326839380019799	0.4666556149027151	0.3070448108380069	-0.6761159590572334	0.1930225221200108	0.0	0.0
2019-11-23 04:04:21.000011	1574499861.000011	16971.0	4.0	40.0	10.0	2.0	0.0	64.0	0.0	2.0	31.0	0.0	0.0	130.0	2.91	2.0	213.0	19.0	11.0	23.0	4.0	4.0	21.0	11.0	0.0	1527.0	39.2	158.98595942981945	-27.195954742612944	2.4975559005596515	35.0	21.81	51.0	0.0	95.0	0.0	2.5	3.2	14.0	0.0	0.0	0.23336052401455024	-0.5689917511784572	0.32000544748042853	0.3114862294778068	-0.7092653446661061	0.2011541689882884	0.0	0.0
2019-11-23 04:04:25.000008	1574499865.000008	16971.0	4.0	40.0	10.0	2.0	0.0	64.0	0.0	2.0	31.0	0.0	0.0	130.0	2.91	2.0	214.0	19.0	11.0	23.0	4.0	4.0	25.0	8.0	0.0	1527.0	40.6	157.3739538746869	-26.72180669813563	2.2130779401055163	35.0	21.830000000000002	51.0	0.0	95.0	0.0	1.8	2.2	14.0	0.0	0.0	0.26761523917228813	-0.639441317521827	0.35000025033968674	0.3580803568085908	-0.7375377363849147	0.19852845004192377	0.0	0.0
2019-11-23 04:04:28.000089	1574499868.000089	16971.0	4.0	40.0	10.0	2.0	0.0	64.0	0.0	2.0	31.0	0.0	0.0	130.0	2.91	2.0	215.0	19.0	11.0	23.0	4.0	4.0	28.0	89.0	0.0	1527.0	40.6	159.9603758726557	-27.067533334980908	2.7980769071431086	35.0	21.88	51.0	0.0	95.0	0.0	1.7000000000000002	2.2	14.0	0.0	0.0				0.33488804515987025	-0.8090782258786631	0.18998005584280694	0.0	0.0
2019-11-23 04:04:33.000025	1574499873.000025	16971.0	4.0	40.0	10.0	2.0	0.0	64.0	0.0	2.0	31.0	0.0	0.0	130.0	2.91	2.0	216.0	19.0	11.0	23.0	4.0	4.0	33.0	25.0	0.0	1527.0	44.0	162.29080796636424	-26.828931996575786	3.443414746814032	35.0	21.88	51.0	0.0	95.0	0.0	2.2	2.5	14.0	0.0	0.0	0.4743915052889944	-1.235187718356359	0.6800086899914223	0.29310494615522614	-0.8001590572471037	0.2044284071374825	0.0	0.0
2019-11-23 04:04:36.000072	1574499876.000072	16971.0	4.0	40.0	10.0	2.0	0.0	64.0	0.0	2.0	31.0	0.0	0.0	130.0	2.91	2.0	217.0	19.0	11.0	23.0	4.0	4.0	36.0	72.0	0.0	1527.0	44.0	165.45928948859728	-27.407106963659828	3.5643006388740783	35.0	21.88	51.0	0.0	95.0	0.0	1.8	3.4000000000000004	14.0	0.0	0.0				0.20915012906948588	-0.8196493974056603	0.20722231743409092	0.0	0.0
2019-11-23 04:04:40.000091	1574499880.000091	16971.0	4.0	40.0	10.0	2.0	0.0	64.0	0.0	2.0	31.0	0.0	0.0	130.0	2.91	2.0	218.0	19.0	11.0	23.0	4.0	4.0	40.0	91.0	0.0	1527.0	45.5	167.13123103052854	-26.847941559923623	3.820820838070318	35.0	21.88	51.0	0.0	95.0	0.0	2.0	3.7	14.0	0.0	0.0	0.19544277779900177	-0.7095505298465797	0.3749982118691832	0.1487926262918807	-0.704704291053522	0.17863263008733352	0.0	0.0
2019-11-23 04:04:44.000045	1574499884.000045	16971.0	4.0	40.0	10.0	2.0	0.0	64.0	0.0	2.0	31.0	0.0	0.0	130.0	2.91	2.0	219.0	19.0	11.0	23.0	4.0	4.0	44.0	45.0	0.0	1527.0	47.5	168.278592810018	-21.155964511153673	4.257854605166473	35.0	21.88	51.0	0.0	95.0	0.0	2.9000000000000004	3.4000000000000004	14.0	0.0	0.0	0.2204533203037192	-0.9182541643767502	0.5000057519143891	0.09284887788460651	-0.6073541283285808	0.1674546167706322	0.0	0.0
2019-11-23 04:04:48.000065	1574499888.000065	16971.0	4.0	40.0	10.0	2.0	0.0	64.0	0.0	2.0	31.0	0.0	0.0	130.0	2.91	2.0	220.0	19.0	11.0	23.0	4.0	4.0	48.0	65.0	0.0	1527.0	49.0	169.13433786973764	-15.3425488229608	4.424076833958491	35.0	21.88	51.0	0.0	95.0	0.0	0.9	4.2	14.0	0.0	0.0	0.16459181617400676	-0.7548862319270265	0.37499812246309	0.05402674708957653	-0.5664004004294159	0.13390555250741557	0.0	0.0
2019-11-23 04:04:52.000023	1574499892.000023	16971.0	4.0	40.0	10.0	2.0	0.0	64.0	0.0	2.0	31.0	0.0	0.0	130.0	2.91	2.0	221.0	19.0	11.0	23.0	4.0	4.0	52.0	23.0	0.0	1527.0	50.0	169.46761132294702	-13.020025148805432	4.499999063801583	35.0	21.88	51.0	0.0	95.0	0.0	18.1	4.4	14.0	0.0	0.0	0.1537234182678522	-0.7686123809252083	0.25000263753335733	0.06160911198135365	-0.5090454186737271	0.05259352667542683	0.0	0.0
2019-11-23 04:04:56.000034	1574499896.000034	16971.0	4.0	40.0	10.0	2.0	0.0	64.0	0.0	2.0	31.0	0.0	0.0	130.0	2.91	2.0	222.0	19.0	11.0	23.0	4.0	4.0	56.0	34.0	0.0	1527.0	50.5	169.72160534573229	-12.3045027572932	4.426129594759648	35.0	21.88	51.0	0.0	95.0	0.0	14.200000000000001	4.6000000000000005	14.0	0.0	0.0	0.09300050560575772	-0.49646456814938567	0.12499964982369294	0.04169464552248127	-0.4193848252966005	0.02163157057854319	0.0	0.0
2019-11-23 04:05:00.000020	1574499900.00002	16971.0	4.0	40.0	10.0	2.0	0.0	64.0	0.0	2.0	31.0	0.0	0.0	130.0	2.91	2.0	223.0	19.0	11.0	23.0	4.0	5.0	0.0	20.0	0.0	1527.0	51.2	169.25765526393414	-11.347866163566112	4.245062213211664	35.0	21.88	51.0	0.0	95.0	0.0	12.9	4.6000000000000005	14.0	0.0	0.0	0.14279066417216224	-0.7704294808733366	0.17500061542012224	0.06120414427780225	-0.3804969811312402	-0.011666193605226333	0.0	0.0
2019-11-23 04:05:04.000006	1574499904.000006	16971.0	4.0	40.0	10.0	2.0	0.0	64.0	0.0	2.0	31.0	0.0	0.0	130.0	2.91	2.0	224.0	19.0	11.0	23.0	4.0	5.0	4.0	6.0	0.0	1527.0	51.5	168.85692137143118	-9.964814660602949	4.199998362271084	35.0	21.88	51.0	0.0	95.0	0.0	12.4	4.5	14.0	0.0	0.0	0.06154050280382506	-0.3416855542944537	0.07500026375147995	0.07853516871623963	-0.3285235730916264	0.003080454158499779	0.0	0.0
2019-11-23 04:05:08.000032	1574499908.000032	16971.0	4.0	40.0	10.0	2.0	0.0	64.0	0.0	2.0	31.0	0.0	0.0	130.0	2.91	2.0	225.0	19.0	11.0	23.0	4.0	5.0	8.0	32.0	0.0	1527.0	51.7	168.28904341808197	-7.99729301432638	4.370269419261076	35.0	21.84	51.0	0.0	95.0	0.0	11.3	4.2	14.0	0.0	0.0	0.048234739877559545	-0.25024422868534185	0.04999967515679716	0.049613245646267845	-0.31018154890302074	-0.01941475151955352	0.0	0.0
2019-11-23 04:05:11.000088	1574499911.000088	16971.0	4.0	40.0	10.0	2.0	0.0	64.0	0.0	2.0	31.0	0.0	0.0	130.0	2.91	2.0	226.0	19.0	11.0	23.0	4.0	5.0	11.0	88.0	0.0	1527.0	52.2	168.7058210617199	-9.385504579829158	4.231448262710798	35.0	21.86	51.0	0.0	95.0	0.0	11.3	4.2	14.0	0.0	0.0	0.16500037871914752	-0.8333128054975784	0.16666355403779357	0.04510866094584581	-0.30059914692499534	-0.006881974690292315	0.0	0.0
2019-11-23 04:05:16.000015	1574499916.000015	16971.0	4.0	40.0	10.0	2.0	0.0	64.0	0.0	2.0	31.0	0.0	0.0	130.0	2.91	2.0	227.0	19.0	11.0	23.0	4.0	5.0	16.0	15.0	0.0	1527.0	52.2	167.21036819561166	-4.451946954700777	4.303465496825443	35.0	21.88	51.0	0.0	95.0	0.0	9.9	4.2	14.0	0.0	0.0				0.07225057959668121	-0.26919841193786453	-0.02482073242423398	0.0	0.0
2019-11-23 04:05:19.000065	1574499919.000065	16971.0	4.0	40.0	10.0	2.0	0.0	64.0	0.0	2.0	31.0	0.0	0.0	130.0	2.91	2.0	228.0	19.0	11.0	23.0	4.0	5.0	19.0	65.0	0.0	1527.0	52.2	167.42039855279552	-5.501277056970805	4.373420836976778	35.0	21.830000000000002	51.0	0.0	95.0	0.0	7.800000000000001	4.5	14.0	0.0	0.0				0.05094723921497351	-0.2147476683837619	-0.02535385059729776	0.0	0.0
2019-11-23 04:05:24.000006	1574499924.000006	16971.0	4.0	40.0	10.0	2.0	0.0	64.0	0.0	2.0	31.0	0.0	0.0	130.0	2.91	2.0	229.0	19.0	11.0	23.0	4.0	5.0	24.0	6.0	0.0	1527.0	52.300000000000004	167.15617376910555	-4.268584915003829	4.3146039417514395	35.0	21.81	51.0	0.0	95.0	0.0	6.0	4.5	14.0	0.0	0.0	0.04295143187075272	-0.18905143345726608	0.020000236514027665	0.05984196223641232	-0.22590287774659795	-0.04972755153334467	0.0	0.0
2019-11-23 04:05:27.000058	1574499927.000058	16971.0	4.0	40.0	10.0	2.0	0.0	64.0	0.0	2.0	31.0	0.0	0.0	130.0	2.91	2.0	230.0	19.0	11.0	23.0	4.0	5.0	27.0	58.0	0.0	1527.0	52.300000000000004	166.19154793318663	-1.782987990969754	4.499999063801583	35.0	21.81	51.0	0.0	95.0	0.0	4.5	4.4	14.0	0.0	0.0				0.0481482909008043	-0.19825118839865297	-0.04010247351290627	0.0	0.0
2019-11-23 04:05:31.000058	1574499931.000058	16971.0	4.0	40.0	10.0	2.0	0.0	64.0	0.0	2.0	31.0	0.0	0.0	130.0	2.91	2.0	231.0	19.0	11.0	23.0	4.0	5.0	31.0	58.0	0.0	1527.0	52.300000000000004	165.24672032264493	0.4022185683930864	4.457777686945915	35.0	21.81	51.0	0.0	95.0	0.0	2.6	4.6000000000000005	14.0	0.0	0.0				0.013088058887996731	-0.17698071996326686	-0.05727588913171097	0.0	0.0
2019-11-23 04:05:34.000088	1574499934.000088	16971.0	4.0	40.0	10.0	2.0	0.0	64.0	0.0	2.0	31.0	0.0	0.0	130.0	2.91	2.0	232.0	19.0	11.0	23.0	4.0	5.0	34.0	88.0	0.0	1527.0	52.5	165.32074900700363	2.6218927831689607	4.400000739817401	35.0	21.81	51.0	0.0	95.0	0.0	0.4	4.6000000000000005	14.0	0.0	0.0	2.39089013225288	-9.24488618284639	0.06666599910132848	0.05689038425668261	-0.1929760080852114	-0.07940242113829676	0.0	0.0
2019-11-23 04:05:38.000030	1574499938.00003	16971.0	4.0	40.0	10.0	2.0	0.0	64.0	0.0	2.0	31.0	0.0	0.0	130.0	2.91	2.0	233.0	19.0	11.0	23.0	4.0	5.0	38.0	30.0	0.0	1527.0	52.2	164.5415603291201	4.353310742931907	4.621173789689783	35.0	21.81	51.0	0.0	95.0	0.0	1.5	4.5	14.0	0.0	0.0	0.751140613862696	-2.783850876151501	-0.07500108631038437	0.06919741563993514	-0.18790699583135373	-0.08928425721475022	0.0	0.0
2019-11-23 04:05:41.000073	1574499941.000073	16971.0	4.0	40.0	10.0	2.0	0.0	64.0	0.0	2.0	31.0	0.0	0.0	130.0	2.91	2.0	234.0	19.0	11.0	23.0	4.0	5.0	41.0	73.0	0.0	1527.0	52.2	165.4833027976232	3.121840311642009	4.4038549899946675	35.0	21.78	51.0	0.0	95.0	0.0	3.1	4.5	14.0	0.0	0.0				0.0031825116601279513	-0.17623886784659348	-0.08921733620594209	0.0	0.0
2019-11-23 04:05:45.000064	1574499945.000064	16971.0	4.0	40.0	10.0	2.0	0.0	64.0	0.0	2.0	31.0	0.0	0.0	130.0	2.91	2.0	235.0	19.0	11.0	23.0	4.0	5.0	45.0	64.0	0.0	1527.0	52.0	164.2083349667418	4.875139340263569	4.691652280787331	35.0	21.75	51.0	0.0	95.0	0.0	3.1	4.5	14.0	0.0	0.0	0.2521912068342323	-0.8912248305313286	-0.05000011324908229	0.04694210816760743	-0.159659714285694	-0.0870816519996676	0.0	0.0
2019-11-23 04:05:49.000055	1574499949.000055	16971.0	4.0	40.0	10.0	2.0	0.0	64.0	0.0	2.0	31.0	0.0	0.0	130.0	2.91	2.0	236.0	19.0	11.0	23.0	4.0	5.0	49.0	55.0	0.0	1527.0	51.7	164.26354015976187	5.919982756973662	4.5877765386006795	35.0	21.75	51.0	0.0	95.0	0.0	4.9	4.800000000000001	14.0	0.0	0.0	0.24234495355912206	-0.8615923530502305	-0.07500016540325331	0.011102975678201718	-0.1825899460814105	-0.10313891370902101	0.0	0.0
2019-11-23 04:05:53.000083	1574499953.000083	16971.0	4.0	40.0	10.0	2.0	0.0	64.0	0.0	2.0	31.0	0.0	0.0	130.0	2.91	2.0	237.0	19.0	11.0	23.0	4.0	5.0	53.0	83.0	0.0	1527.0	51.7	164.04718879346427	7.767201901466809	4.484282283582489	35.0	21.75	51.0	0.0	95.0	0.0	5.800000000000001	4.7	14.0	0.0	0.0				0.033136410383848486	-0.20855123287987762	-0.12124092366505726	0.0	0.0
2019-11-23 04:05:57.000031	1574499957.000031	16971.0	4.0	40.0	10.0	2.0	0.0	64.0	0.0	2.0	31.0	0.0	0.0	130.0	2.91	2.0	238.0	19.0	11.0	23.0	4.0	5.0	57.0	31.0	0.0	1527.0	51.7	164.2038567794234	9.56607446215272	4.438535139229677	35.0	21.75	51.0	0.0	95.0	0.0	7.6000000000000005	4.6000000000000005	14.0	0.0	0.0				-0.006722786031455791	-0.2205548588910492	-0.1357031995478539	0.0	0.0
2019-11-23 04:06:01.000072	1574499961.000072	16971.0	4.0	40.0	10.0	2.0	0.0	64.0	0.0	2.0	31.0	0.0	0.0	130.0	2.91	2.0	239.0	19.0	11.0	23.0	4.0	6.0	1.0	72.0	0.0	1527.0	51.0	163.62018062746978	11.588102236962296	4.599997387785765	35.0	21.72	51.0	0.0	95.0	0.0	9.4	4.5	14.0	0.0	0.0	0.292881501213546	-1.0412614667212434	-0.1749982059185859	0.03628518117695505	-0.21612726625792159	-0.13843912166303646	0.0	0.0
2019-11-23 04:06:05.000021	1574499965.000021	16971.0	4.0	40.0	10.0	2.0	0.0	64.0	0.0	2.0	31.0	0.0	0.0	130.0	2.91	2.0	240.0	19.0	11.0	23.0	4.0	6.0	5.0	21.0	0.0	1526.0	51.0	162.88736716910975	13.698119660900964	4.630351588654265	35.0	21.69	51.0	0.0	95.0	0.0	11.3	4.7	14.0	0.0	0.0				0.017037268358554465	-0.20904972376002506	-0.13774231188249972	0.0	0.0
2019-11-23 04:06:09.000045	1574499969.000045	16971.0	4.0	40.0	10.0	2.0	0.0	64.0	0.0	2.0	31.0	0.0	0.0	130.0	2.91	2.0	241.0	19.0	11.0	23.0	4.0	6.0	9.0	45.0	0.0	1526.0	50.6	162.5018048454807	16.081958267871574	4.666001303894828	35.0	21.69	51.0	0.0	95.0	0.0	13.3	4.7	14.0	0.0	0.0	0.1259885271259397	-0.41441701776771894	-0.09999939799671151	0.05773307363852266	-0.27551808173169917	-0.17790637663426695	0.0	0.0
2019-11-23 04:06:12.000093	1574499972.000093	16971.0	4.0	40.0	10.0	2.0	0.0	64.0	0.0	2.0	31.0	0.0	0.0	130.0	2.91	2.0	242.0	19.0	11.0	23.0	4.0	6.0	12.0	93.0	0.0	1526.0	50.1	162.45270643290087	19.14562297868	4.476349203160507	35.0	21.69	51.0	0.0	95.0	0.0	15.600000000000001	4.800000000000001	14.0	0.0	0.0	0.18443790342043687	-0.5810700457315748	-0.16666400436839438	0.0701138435024	-0.30555276506863727	-0.2157395575879192	0.0	0.0
2019-11-23 04:06:17.000014	1574499977.000014	16971.0	4.0	40.0	10.0	2.0	0.0	64.0	0.0	2.0	31.0	0.0	0.0	130.0	2.91	2.0	243.0	19.0	11.0	23.0	4.0	6.0	17.0	14.0	0.0	1526.0	49.6	162.1688995034595	21.017242727754983	4.443678620902626	35.0	21.69	51.0	0.0	95.0	0.0	18.0	4.7	14.0	0.0	0.0	0.09379844773545702	-0.30096712310433893	-0.10000157835590533	0.0927504000690983	-0.29190388317696647	-0.20822700658951548	0.0	0.0
2019-11-23 04:06:20.000071	1574499980.000071	16971.0	4.0	40.0	10.0	2.0	0.0	64.0	0.0	2.0	31.0	0.0	0.0	130.0	2.91	2.0	244.0	19.0	11.0	23.0	4.0	6.0	20.0	71.0	0.0	1526.0	49.0	161.92600842794639	23.310349214177812	4.5740212898375345	35.0	21.69	51.0	0.0	95.0	0.0	20.5	4.5	14.0	0.0	0.0	0.1662486233584335	-0.5209257812387346	-0.19999620126945994	0.08706145649798096	-0.3264581853026892	-0.23357944267705844	0.0	0.0
2019-11-23 04:06:24.000090	1574499984.00009	16971.0	4.0	40.0	10.0	2.0	0.0	64.0	0.0	2.0	31.0	0.0	0.0	130.0	2.91	2.0	245.0	19.0	11.0	23.0	4.0	6.0	24.0	90.0	0.0	1526.0	48.5	163.02141296860094	24.581204527864557	4.680108729800093	35.0	21.63	51.0	0.0	95.0	0.0	22.700000000000003	4.6000000000000005	14.0	0.0	0.0	0.09475054298390281	-0.29143910060359446	-0.12499941140690439	0.08467276880482269	-0.32793148870532995	-0.25111842014960006	0.0	0.0
2019-11-23 04:06:28.000080	1574499988.00008	16971.0	4.0	40.0	10.0	2.0	0.0	64.0	0.0	2.0	31.0	0.0	0.0	130.0	2.91	2.0	246.0	19.0	11.0	23.0	4.0	6.0	28.0	80.0	0.0	1526.0	47.800000000000004	164.45168759118684	24.964501109172964	4.7000014413479	35.0	21.63	51.0	0.0	95.0	0.0	24.200000000000003	4.7	14.0	0.0	0.0	0.12391367521056164	-0.3791143660027555	-0.17500042766437032	0.0779955963948008	-0.33809396944793624	-0.26098688619537436	0.0	0.0
2019-11-23 04:06:32.000064	1574499992.000064	16971.0	4.0	40.0	10.0	2.0	0.0	64.0	0.0	2.0	31.0	0.0	0.0	130.0	2.91	2.0	247.0	19.0	11.0	23.0	4.0	6.0	32.0	64.0	0.0	1526.0	47.1	165.1246234819972	24.490231616909124	4.954876666144456	35.0	21.63	51.0	0.0	95.0	0.0	25.400000000000002	4.800000000000001	14.0	0.0	0.0	0.10889715375488215	-0.3627430852465975	-0.1750007092981484	0.1173191281078475	-0.34909711704443247	-0.27621626500132157	0.0	0.0
2019-11-23 04:06:36.000092	1574499996.000092	16971.0	4.0	40.0	10.0	2.0	0.0	64.0	0.0	2.0	31.0	0.0	0.0	130.0	2.91	2.0	248.0	19.0	11.0	23.0	4.0	6.0	36.0	92.0	0.0	1526.0	46.1	168.61676066013598	25.02939011479214	4.910087978826356	35.0	21.63	51.0	0.0	95.0	0.0	0.0	4.800000000000001	14.0	0.0	0.0	0.1416231816256763	-0.5173323941905394	-0.24999824167534604	0.12028164292733193	-0.39723561753414127	-0.3029821620771943	0.0	0.0
2019-11-23 04:06:40.000050	1574500000.00005	16971.0	4.0	40.0	10.0	2.0	0.0	64.0	0.0	2.0	31.0	0.0	0.0	130.0	2.91	2.0	249.0	19.0	11.0	23.0	4.0	6.0	40.0	50.0	0.0	1526.0	45.1	171.678891676122	25.100020497532075	4.622866937867945	35.0	21.6	51.0	0.0	95.0	0.0	24.900000000000002	5.1000000000000005	14.0	0.0	0.0	0.14094161683641526	-0.533065877116645	-0.2500026226318826	0.15176784680748845	-0.39238932911231256	-0.32111545443065803	0.0	0.0
2019-11-23 04:06:44.000077	1574500004.000077	16971.0	4.0	40.0	10.0	2.0	0.0	64.0	0.0	2.0	31.0	0.0	0.0	130.0	2.91	2.0	250.0	19.0	11.0	23.0	4.0	6.0	44.0	77.0	0.0	1526.0	44.300000000000004	174.8847633316349	24.901013514230993	4.898479359875272	35.0	21.56	51.0	0.0	95.0	0.0	0.1	5.0	14.0	0.0	0.0	0.08146616884667209	-0.4191071061058619	-0.1999986529441002	0.1393864048367081	-0.4211086783468631	-0.3536084150125043	0.0	0.0
2019-11-23 04:06:48.000026	1574500008.000026	16971.0	4.0	40.0	10.0	2.0	0.0	64.0	0.0	2.0	31.0	0.0	0.0	130.0	2.91	2.0	251.0	19.0	11.0	23.0	4.0	6.0	48.0	26.0	0.0	1526.0	43.2	172.0874983934434	25.087515651343804	4.618752866056123	35.0	21.56	51.0	0.0	95.0	0.0	0.1	5.0	14.0	0.0	0.0	0.08282027298363077	-0.581198371992199	-0.27500350777808846	0.08702789785104152	-0.38303750332538716	-0.336714145889184	0.0	0.0
2019-11-23 04:06:52.000067	1574500012.000067	16971.0	4.0	40.0	10.0	2.0	0.0	64.0	0.0	2.0	31.0	0.0	0.0	130.0	2.91	2.0	252.0	19.0	11.0	23.0	4.0	6.0	52.0	67.0	0.0	1526.0	42.1	175.33772473584347	25.071984257096464	4.915633262863277	35.0	21.56	51.0	0.0	95.0	0.0	0.1	4.7	14.0	0.0	0.0	0.052287995087045076	-0.5847228848848453	-0.27499718072920565	0.07024167712619464	-0.39360619111012585	-0.3423218852400159	0.0	0.0
2019-11-23 04:06:56.000021	1574500016.000021	16971.0	4.0	40.0	10.0	2.0	0.0	64.0	0.0	2.0	31.0	0.0	0.0	130.0	2.91	2.0	253.0	19.0	11.0	23.0	4.0	6.0	56.0	21.0	0.0	1526.0	42.1	178.08762698463514	26.064619646356018	5.043066016560171	35.0	21.52	51.0	0.0	95.0	0.0	25.5	5.0	14.0	0.0	0.0				0.07769759437741819	-0.425521856953671	-0.3740992289255109	0.0	0.0
2019-11-23 04:07:00.000031	1574500020.000031	16971.0	4.0	40.0	10.0	2.0	0.0	64.0	0.0	2.0	31.0	0.0	0.0	130.0	2.91	2.0	254.0	19.0	11.0	23.0	4.0	7.0	0.0	31.0	0.0	1526.0	41.0	179.60645438947896	26.539076618607034	4.987507969904426	35.0	21.53	51.0	0.0	95.0	0.0	1.0	5.1000000000000005	14.0	0.0	0.0	0.022725922314968165	-0.5633739611680902	-0.2749993115680766	-0.008981526342586994	-0.4450881788351481	-0.39043289467688125	0.0	0.0
2019-11-23 04:07:04.000024	1574500024.000024	16971.0	4.0	40.0	10.0	2.0	0.0	64.0	0.0	2.0	31.0	0.0	0.0	130.0	2.91	2.0	255.0	19.0	11.0	23.0	4.0	7.0	4.0	24.0	0.0	1526.0	39.7	179.647171338547	27.23162551776453	4.494819177319566	35.0	21.52	51.0	0.0	95.0	0.0	1.3	5.300000000000001	14.0	0.0	0.0	0.00585581007769117	-0.6578516510207089	-0.32500056177474734	-0.034691013087676685	-0.4493704159503305	-0.40785875358949647	0.0	0.0
2019-11-23 04:07:08.000009	1574500028.000009	16971.0	4.0	40.0	10.0	2.0	0.0	64.0	0.0	2.0	31.0	0.0	0.0	130.0	2.91	2.0	256.0	19.0	11.0	23.0	4.0	7.0	8.0	9.0	0.0	1526.0	38.5	178.32199189120692	26.872160749081967	4.388845523140524	35.0	21.5	51.0	0.0	95.0	0.0	2.2	4.5	14.0	0.0	0.0	0.0010188163384569021	-0.5837381702020809	-0.3000011265320172	-0.04813598112084316	-0.4240886359329096	-0.40640467048755463	0.0	0.0
2019-11-23 04:07:12.000036	1574500032.000036	16971.0	4.0	40.0	10.0	2.0	0.0	64.0	0.0	2.0	31.0	0.0	0.0	130.0	2.91	2.0	257.0	19.0	11.0	23.0	4.0	7.0	12.0	36.0	0.0	1526.0	37.300000000000004	176.46478492156353	26.063873801943572	3.9453697506500625	35.0	21.5	51.0	0.0	95.0	0.0	2.3000000000000003	4.800000000000001	14.0	0.0	0.0	0.009231081509727807	-0.5811621292383984	-0.29999797941615036	-0.031183761498869086	-0.4224738079749138	-0.3905796392465399	0.0	0.0
2019-11-23 04:07:15.000076	1574500035.000076	16971.0	4.0	40.0	10.0	2.0	0.0	64.0	0.0	2.0	31.0	0.0	0.0	130.0	2.91	2.0	258.0	19.0	11.0	23.0	4.0	7.0	15.0	76.0	0.0	1525.0	36.0	174.0659966570358	26.12281805426896	3.6286104904094305	35.0	21.44	51.0	0.0	95.0	0.0	1.2000000000000002	3.9000000000000004	14.0	0.0	0.0	0.044573694973082355	-0.879897707532728	-0.43332754778639393	0.018479664411680828	-0.42750755124118633	-0.3683446696166459	0.0	0.0
2019-11-23 04:07:20.000013	1574500040.000013	16971.0	4.0	40.0	10.0	2.0	0.0	64.0	0.0	2.0	31.0	0.0	0.0	130.0	2.91	2.0	259.0	19.0	11.0	23.0	4.0	7.0	20.0	13.0	0.0	1525.0	34.6	172.15743516389384	26.199984872624235	3.3321592028689566	35.0	21.47	51.0	0.0	95.0	0.0	0.9	4.0	14.0	0.0	0.0	0.0432552821678943	-0.5752768305091116	-0.2800035248246454	0.05251759706265902	-0.4430863758760009	-0.3866488917762929	0.0	0.0
2019-11-23 04:07:23.000063	1574500043.000063	16971.0	4.0	40.0	10.0	2.0	0.0	64.0	0.0	2.0	31.0	0.0	0.0	130.0	2.91	2.0	260.0	19.0	11.0	23.0	4.0	7.0	23.0	63.0	0.0	1525.0	33.5	169.90570261615136	26.5411978159006	3.7117684782371008	35.0	21.44	51.0	0.0	95.0	0.0	1.2000000000000002	3.5	14.0	0.0	0.0	0.08452012949661063	-0.7406742981849433	-0.3666605764976754	0.08756571645440836	-0.4270879380683578	-0.3912660711821875	0.0	0.0
2019-11-23 04:07:27.000088	1574500047.000088	16971.0	4.0	40.0	10.0	2.0	0.0	64.0	0.0	2.0	31.0	0.0	0.0	130.0	2.91	2.0	261.0	19.0	11.0	23.0	4.0	7.0	27.0	88.0	0.0	1525.0	32.300000000000004	168.765111116657	26.506502986094443	4.080455268002626	35.0	21.44	51.0	0.0	95.0	0.0	1.2000000000000002	3.2	14.0	0.0	0.0	0.09436488756935904	-0.6026015698513438	-0.29999812246543905	0.054814930594435894	-0.4175736405107768	-0.38013757790371605	0.0	0.0
2019-11-23 04:07:31.000048	1574500051.000048	16971.0	4.0	40.0	10.0	2.0	0.0	64.0	0.0	2.0	31.0	0.0	0.0	130.0	2.91	2.0	262.0	19.0	11.0	23.0	4.0	7.0	31.0	48.0	0.0	1525.0	31.1	168.20713577383117	25.908805126600253	3.6073534288876576	35.0	21.44	51.0	0.0	95.0	0.0	1.6	3.2	14.0	0.0	0.0	0.10711900450465595	-0.5894378083732689	-0.30000300410417924	0.060570391512466015	-0.45110163779239554	-0.3968129786852302	0.0	0.0
2019-11-23 04:07:35.000060	1574500055.00006	16971.0	4.0	40.0	10.0	2.0	0.0	64.0	0.0	2.0	31.0	0.0	0.0	130.0	2.91	2.0	263.0	19.0	11.0	23.0	4.0	7.0	35.0	60.0	0.0	1525.0	30.0	168.6820396504666	26.478472182284754	4.082072348686775	35.0	21.41	51.0	0.0	95.0	0.0	1.5	3.8000000000000003	14.0	0.0	0.0	0.10821833563208998	-0.5410883621193764	-0.27499916404739855	0.07276406843850086	-0.5388208703382817	-0.4654798169976586	0.0	0.0
2019-11-23 04:07:39.000054	1574500059.000054	16971.0	4.0	40.0	10.0	2.0	0.0	64.0	0.0	2.0	31.0	0.0	0.0	130.0	2.91	2.0	264.0	19.0	11.0	23.0	4.0	7.0	39.0	54.0	0.0	1525.0	28.6	168.00089598129682	26.00375777178372	3.513524853373475	35.0	21.400000000000002	51.0	0.0	95.0	0.0	1.5	4.1000000000000005	14.0	0.0	0.0	0.1437374401737753	-0.6874329215298777	-0.3500005424031077	0.1137557344623628	-0.5647457067237169	-0.4749430698663346	0.0	0.0
2019-11-23 04:07:43.000047	1574500063.000047	16971.0	4.0	40.0	10.0	2.0	0.0	64.0	0.0	2.0	31.0	0.0	0.0	130.0	2.91	2.0	265.0	19.0	11.0	23.0	4.0	7.0	43.0	47.0	0.0	1525.0	27.1	165.50980725006923	27.04909807536726	2.4982244565154246	35.0	21.39	51.0	0.0	95.0	0.0	0.9	3.6	14.0	0.0	0.0	0.158131068343515	-0.7562713108331552	-0.37500064820163237	0.11446039077827506	-0.5973332078552078	-0.48511942626150506	0.0	0.0
2019-11-23 04:07:47.000073	1574500067.000073	16971.0	4.0	40.0	10.0	2.0	0.0	64.0	0.0	2.0	31.0	0.0	0.0	130.0	2.91	2.0	266.0	19.0	11.0	23.0	4.0	7.0	47.0	73.0	0.0	1525.0	25.6	163.21408650309723	27.027053278269907	1.9772954578382487	35.0	21.38	51.0	0.0	95.0	0.0	2.1	2.6	14.0	0.0	0.0	0.2071143225432797	-0.7032609086719867	-0.37499756367597337	0.13569124068895783	-0.5320635912964211	-0.47400128904576433	0.0	0.0
2019-11-23 04:07:51.000021	1574500071.000021	16971.0	4.0	40.0	10.0	2.0	0.0	64.0	0.0	2.0	31.0	0.0	0.0	130.0	2.91	2.0	267.0	19.0	11.0	23.0	4.0	7.0	51.0	21.0	0.0	1525.0	25.6	161.34438365861365	27.68888130056499	2.0389200946162584	35.0	21.38	51.0	0.0	95.0	0.0	1.8	2.0	14.0	0.0	0.0				0.16605113839058475	-0.5724945904735649	-0.5060108332019149	0.0	0.0
2019-11-23 04:07:55.000047	1574500075.000047	16971.0	4.0	40.0	10.0	2.0	0.0	64.0	0.0	2.0	31.0	0.0	0.0	130.0	2.91	2.0	268.0	19.0	11.0	23.0	4.0	7.0	55.0	47.0	0.0	1525.0	23.8	159.47251308069312	27.498616119767686	2.465752804567034	35.0	21.38	51.0	0.0	95.0	0.0	2.8000000000000003	1.9000000000000001	14.0	0.0	0.0	0.2651609039407481	-0.8112608056810021	-0.4499970764111682	0.18035944124050252	-0.5691955887540537	-0.5359317621659867	0.0	0.0
2019-11-23 04:07:58.000097	1574500078.000097	16971.0	4.0	40.0	10.0	2.0	0.0	64.0	0.0	2.0	31.0	0.0	0.0	130.0	2.91	2.0	269.0	19.0	11.0	23.0	4.0	7.0	58.0	97.0	0.0	1525.0	22.0	158.9153904615861	27.06920907302555	2.600002260212358	35.0	21.38	51.0	0.0	95.0	0.0	2.4000000000000004	2.4000000000000004	14.0	0.0	0.0	0.3981451914653306	-1.087394765370783	-0.5999899865867948	0.186454208962728	-0.6059190658748443	-0.5469907801503053	0.0	0.0
2019-11-23 04:08:03.000022	1574500083.000022	16971.0	4.0	40.0	10.0	2.0	0.0	64.0	0.0	2.0	31.0	0.0	0.0	130.0	2.91	2.0	270.0	19.0	11.0	23.0	4.0	8.0	3.0	22.0	0.0	1525.0	20.5	158.67843769783497	26.278430047235098	2.693683825040676	35.0	21.38	51.0	0.0	95.0	0.0	2.7	2.6	14.0	0.0	0.0	0.20858793740507484	-0.5322536828214991	-0.3000045061788295	0.22068284144110953	-0.5737778346030087	-0.5398509794487368	0.0	0.0
2019-11-23 04:08:06.000090	1574500086.00009	16971.0	4.0	40.0	10.0	2.0	0.0	64.0	0.0	2.0	31.0	0.0	0.0	130.0	2.91	1.99	271.0	19.0	11.0	23.0	4.0	8.0	6.0	90.0	0.0	1525.0	18.6	157.89505675169934	24.885149253047743	3.257425799578555	35.0	21.38	51.0	0.0	95.0	0.0	1.7000000000000002	2.6	14.0	0.0	0.0	0.4492097139263776	-1.1763639574669924	-0.6333189888070571	0.18453095983397183	-0.5345907299425324	-0.4694699951245696	0.0	0.0
2019-11-23 04:08:11.000010	1574500091.00001	16971.0	4.0	40.0	10.0	2.0	0.0	64.0	0.0	2.0	31.0	0.0	0.0	130.0	2.91	1.99	272.0	19.0	11.0	23.0	4.0	8.0	11.0	10.0	0.0	1525.0	17.0	158.9183952726579	19.655428602447035	4.6950026691401945	35.0	21.38	51.0	0.0	95.0	0.0	0.8	2.8000000000000003	14.0	0.0	0.0	0.24594106740959581	-0.6148965351278629	-0.32000511177599195	0.18778657869013066	-0.5329612361535669	-0.4252793453972544	0.0	0.0
2019-11-23 04:08:15.000004	1574500095.000004	16971.0	4.0	40.0	10.0	2.0	0.0	64.0	0.0	2.0	31.0	0.0	0.0	130.0	2.91	1.99	273.0	19.0	11.0	23.0	4.0	8.0	15.0	4.0	0.0	1525.0	15.3	162.90220909164674	13.061901987672766	5.15170034942419	35.0	21.38	51.0	0.0	95.0	0.0	25.1	3.4000000000000004	14.0	0.0	0.0	0.3510546269076389	-0.8598041120969676	-0.42500063330029425	0.20275511273738483	-0.44172093839442617	-0.373965208064598	0.0	0.0
2019-11-23 04:08:18.000091	1574500098.000091	16971.0	4.0	40.0	10.0	2.0	0.0	64.0	0.0	2.0	31.0	0.0	0.0	130.0	2.91	1.99	274.0	19.0	11.0	23.0	4.0	8.0	18.0	91.0	0.0	1525.0	14.600000000000001	168.37408230612002	9.604379733225805	5.276803575034898	35.0	21.38	51.0	0.0	95.0	0.0	16.5	5.7	14.0	0.0	0.0	0.27894249991198	-0.7536752750630603	-0.23332656509111235	0.1768221689797434	-0.4625871854476678	-0.2828869322130383	0.0	0.0
2019-11-23 04:08:23.000023	1574500103.000023	16971.0	4.0	40.0	10.0	2.0	0.0	64.0	0.0	2.0	31.0	0.0	0.0	130.0	2.91	1.99	275.0	19.0	11.0	23.0	4.0	8.0	23.0	23.0	0.0	1525.0	14.0	171.62172664724457	7.362632272620402	5.373704191884241	35.0	21.38	51.0	0.0	95.0	0.0	11.5	5.0	14.0	0.0	0.0	0.1587140923836013	-0.5797634289957283	-0.12000163652744546	0.15268897633838321	-0.46133507469477436	-0.23357017224188464	0.0	0.0
2019-11-23 04:08:26.000070	1574500106.00007	16971.0	4.0	40.0	10.0	2.0	0.0	64.0	0.0	2.0	31.0	0.0	0.0	130.0	2.91	1.99	276.0	19.0	11.0	23.0	4.0	8.0	26.0	70.0	0.0	1525.0	13.5	168.6534990083034	9.462337006615748	5.301301009518846	35.0	21.38	51.0	0.0	95.0	0.0	9.700000000000001	5.0	14.0	0.0	0.0	0.19706713502530462	-0.9773440822387671	-0.16666404410356422	0.08242636912681713	-0.4043578710890119	-0.17547822018966253	0.0	0.0
2019-11-23 04:08:30.000095	1574500110.000095	16971.0	4.0	40.0	10.0	2.0	0.0	64.0	0.0	2.0	31.0	0.0	0.0	130.0	2.91	2.0	277.0	19.0	11.0	23.0	4.0	8.0	30.0	95.0	0.0	1525.0	13.100000000000001	172.9343552337769	6.4408493664617925	5.441884525167678	35.0	21.41	51.0	0.0	95.0	0.0	6.7	5.4	14.0	0.0	0.0	0.10981805158836597	-0.8572640034512954	-0.09999938011553657	0.06781569487970343	-0.4151426098336906	-0.1618259714275032	0.0	0.0
2019-11-23 04:08:34.000053	1574500114.000053	16971.0	4.0	40.0	10.0	2.0	0.0	64.0	0.0	2.0	31.0	0.0	0.0	130.0	2.91	1.99	278.0	19.0	11.0	23.0	4.0	8.0	34.0	53.0	0.0	1525.0	12.8	175.77322956949155	4.502576995156506	5.748114188389236	35.0	21.38	51.0	0.0	95.0	0.0	6.7	5.5	14.0	0.0	0.0	0.05085819480344433	-0.6462146356848191	-0.07500078678956497	0.04796818529091717	-0.3791833463204223	-0.16145910650422582	0.0	0.0
2019-11-23 04:08:38.000081	1574500118.000081	16971.0	4.0	40.0	10.0	2.0	0.0	64.0	0.0	2.0	31.0	0.0	0.0	130.0	2.91	1.99	279.0	19.0	11.0	23.0	4.0	8.0	38.0	81.0	0.0	1525.0	12.5	177.39744881952498	3.010637821612413	4.919466994606353	35.0	21.41	51.0	0.0	95.0	0.0	4.800000000000001	6.0	14.0	0.0	0.0	0.043131250059669224	-0.9112160451720421	-0.07499947250260398	-0.007974756442985403	-0.3294067245963347	-0.13124638299926442	0.0	0.0
2019-11-23 04:08:42.000056	1574500122.000056	16971.0	4.0	40.0	10.0	2.0	0.0	64.0	0.0	2.0	31.0	0.0	0.0	130.0	2.91	2.0	280.0	19.0	11.0	23.0	4.0	8.0	42.0	56.0	0.0	1525.0	12.5	177.58928235444887	0.884336470813151	4.976561939660141	35.0	21.42	51.0	0.0	95.0	0.0	3.4000000000000004	5.0	14.0	0.0	0.0				-0.005461254388576484	-0.2562552696897157	-0.07307811886436538	0.0	0.0
2019-11-23 04:08:46.000069	1574500126.000069	16971.0	4.0	40.0	10.0	2.0	0.0	64.0	0.0	2.0	31.0	0.0	0.0	130.0	2.91	2.0	281.0	19.0	11.0	23.0	4.0	8.0	46.0	69.0	0.0	1525.0	12.5	176.6257824556791	-1.2936643845223808	4.762869599824917	35.0	21.44	51.0	0.0	95.0	0.0	1.4000000000000001	5.1000000000000005	14.0	0.0	0.0				0.012378960450342542	-0.30083388355969487	-0.10772063795095524	0.0	0.0
2019-11-23 04:08:50.000064	1574500130.000064	16971.0	4.0	40.0	10.0	2.0	0.0	64.0	0.0	2.0	31.0	0.0	0.0	130.0	2.91	2.0	282.0	19.0	11.0	23.0	4.0	8.0	50.0	64.0	0.0	1525.0	12.5	175.8330678069652	-3.1670097351027913	4.533413926084364	35.0	21.44	51.0	0.0	95.0	0.0	0.8	5.0	14.0	0.0	0.0				-0.013358055215186133	-0.24638869988759643	-0.05745581718649561	0.0	0.0
2019-11-23 04:08:54.000050	1574500134.00005	16971.0	4.0	40.0	10.0	2.0	0.0	64.0	0.0	2.0	31.0	0.0	0.0	130.0	2.91	2.0	283.0	19.0	11.0	23.0	4.0	8.0	54.0	50.0	0.0	1525.0	12.5	175.8515126622567	-4.717291287277598	4.724128073461274	35.0	21.41	51.0	0.0	95.0	0.0	2.6	4.5	14.0	0.0	0.0				0.05660162254585699	-0.22545591652272268	-0.050753187388334904	0.0	0.0
2019-11-23 04:08:58.000088	1574500138.000088	16971.0	4.0	40.0	10.0	2.0	0.0	64.0	0.0	2.0	31.0	0.0	0.0	130.0	2.91	2.0	284.0	19.0	11.0	23.0	4.0	8.0	58.0	88.0	0.0	1525.0	12.5	176.05851641378163	-6.268022903897973	4.517330681013638	35.0	21.44	51.0	0.0	95.0	0.0	4.4	4.9	14.0	0.0	0.0				0.02584595638325187	-0.20195128550406732	-0.03175948396762354	0.0	0.0
2019-11-23 04:09:02.000035	1574500142.000035	16971.0	4.0	40.0	10.0	2.0	0.0	64.0	0.0	2.0	31.0	0.0	0.0	130.0	2.91	2.0	285.0	19.0	11.0	23.0	4.0	9.0	2.0	35.0	0.0	1525.0	12.5	175.6870144058742	-8.662374587984246	4.57882667465857	35.0	21.44	51.0	0.0	95.0	0.0	5.5	4.7	14.0	0.0	0.0				-0.0010918416582140732	-0.1746562741100547	-0.02529809865952009	0.0	0.0
2019-11-23 04:09:06.000054	1574500146.000054	16971.0	4.0	40.0	10.0	2.0	0.0	64.0	0.0	2.0	31.0	0.0	0.0	130.0	2.91	2.0	286.0	19.0	11.0	23.0	4.0	9.0	6.0	54.0	0.0	1525.0	12.5	175.0507441540632	-10.798095088694938	4.750136421644113	35.0	21.44	51.0	0.0	95.0	0.0	7.6000000000000005	4.5	14.0	0.0	0.0				0.011557875714198229	-0.1686931468190946	-0.047728793461039254	0.0	0.0
2019-11-23 04:09:10.000012	1574500150.000012	16971.0	4.0	40.0	10.0	2.0	0.0	64.0	0.0	2.0	31.0	0.0	0.0	130.0	2.91	2.0	287.0	19.0	11.0	23.0	4.0	9.0	10.0	12.0	0.0	1525.0	12.5	174.9111709275465	-12.332028881268446	4.644531250104608	35.0	21.44	51.0	0.0	95.0	0.0	10.3	4.9	14.0	0.0	0.0				0.019962485561021374	-0.14554370303955108	-0.018180475124731556	0.0	0.0
2019-11-23 04:09:14.000039	1574500154.000039	16971.0	4.0	40.0	10.0	2.0	0.0	64.0	0.0	2.0	31.0	0.0	0.0	130.0	2.91	2.0	288.0	19.0	11.0	23.0	4.0	9.0	14.0	39.0	0.0	1525.0	12.5	174.70296452966056	-13.71314780889519	4.7782815147441156	35.0	21.47	51.0	0.0	95.0	0.0	11.700000000000001	4.800000000000001	14.0	0.0	0.0				-0.00807185605198761	-0.1252104349124295	-0.017239261263645854	0.0	0.0
2019-11-23 04:09:17.000097	1574500157.000097	16971.0	4.0	40.0	10.0	2.0	0.0	64.0	0.0	2.0	31.0	0.0	0.0	130.0	2.91	2.0	289.0	19.0	11.0	23.0	4.0	9.0	17.0	97.0	0.0	1525.0	12.5	174.76158366466132	-15.94236694575985	4.7257628054586585	35.0	21.5	51.0	0.0	95.0	0.0	13.3	4.7	14.0	0.0	0.0				0.011844165993871012	-0.09121880915939683	-0.018326063064694732	0.0	0.0
2019-11-23 04:09:22.000018	1574500162.000018	16971.0	4.0	40.0	10.0	2.0	0.0	64.0	0.0	2.0	31.0	0.0	0.0	130.0	2.91	2.0	290.0	19.0	11.0	23.0	4.0	9.0	22.0	18.0	0.0	1525.0	12.8	174.5952742971453	-16.814456180830124	4.768275203389094	35.0	21.5	51.0	0.0	95.0	0.0	14.5	5.0	14.0	0.0	0.0	0.02276827797143504	-0.23602581483327623	0.06000094987465674	0.04601770684518827	-0.10718355681395543	-0.011316174504659356	0.0	0.0
2019-11-23 04:09:26.000011	1574500166.000011	16971.0	4.0	40.0	10.0	2.0	0.0	64.0	0.0	2.0	31.0	0.0	0.0	130.0	2.91	2.0	291.0	19.0	11.0	23.0	4.0	9.0	26.0	11.0	0.0	1525.0	12.8	173.97906715569425	-17.769640863489922	4.65118541715863	35.0	21.5	51.0	0.0	95.0	0.0	16.5	4.800000000000001	14.0	0.0	0.0				0.014377153167189172	-0.07414421562613198	0.010996943029443668	0.0	0.0
2019-11-23 04:09:29.000099	1574500169.000099	16971.0	4.0	40.0	10.0	2.0	0.0	64.0	0.0	2.0	31.0	0.0	0.0	130.0	2.91	2.0	292.0	19.0	11.0	23.0	4.0	9.0	29.0	99.0	0.0	1525.0	13.0	174.48226522541648	-17.122813099234815	4.7949262929343694	35.0	21.5	51.0	0.0	95.0	0.0	17.5	4.9	14.0	0.0	0.0	0.020820065446476577	-0.2158298013601179	0.06666471169164839	0.017916863145573485	-0.08913816741725868	-0.013905866550328896	0.0	0.0
2019-11-23 04:09:34.000026	1574500174.000026	16971.0	4.0	40.0	10.0	2.0	0.0	64.0	0.0	2.0	31.0	0.0	0.0	130.0	2.91	2.0	293.0	19.0	11.0	23.0	4.0	9.0	34.0	26.0	0.0	1525.0	13.0	170.68352188980182	-20.78732577938221	4.599997387785765	35.0	21.5	51.0	0.0	95.0	0.0	18.400000000000002	4.7	14.0	0.0	0.0				0.0120243247974177	-0.08122355016362062	-0.007946729640802801	0.0	0.0
2019-11-23 04:09:37.000077	1574500177.000077	16971.0	4.0	40.0	10.0	2.0	0.0	64.0	0.0	2.0	31.0	0.0	0.0	130.0	2.91	2.0	294.0	19.0	11.0	23.0	4.0	9.0	37.0	77.0	0.0	1525.0	13.0	172.12439850791893	-19.7067715008859	4.599997387785765	35.0	21.5	51.0	0.0	95.0	0.0	18.400000000000002	4.7	14.0	0.0	0.0				-0.014700064146564365	-0.05524492580945495	0.004680415194692771	0.0	0.0
2019-11-23 04:09:41.000040	1574500181.00004	16971.0	4.0	40.0	10.0	2.0	0.0	64.0	0.0	2.0	31.0	0.0	0.0	130.0	2.91	2.0	295.0	19.0	11.0	23.0	4.0	9.0	41.0	40.0	0.0	1525.0	13.0	169.83082083524317	-21.325194503283964	4.620323575019144	35.0	21.53	51.0	0.0	95.0	0.0	19.900000000000002	4.7	14.0	0.0	0.0				-0.033594862844939385	-0.08003232456322504	0.005933988156064914	0.0	0.0
2019-11-23 04:09:45.000062	1574500185.000062	16971.0	4.0	40.0	10.0	2.0	0.0	64.0	0.0	2.0	31.0	0.0	0.0	130.0	2.91	2.0	296.0	19.0	11.0	23.0	4.0	9.0	45.0	62.0	0.0	1525.0	13.0	166.9338440239305	-22.82201241266252	4.724671632218984	35.0	21.56	51.0	0.0	95.0	0.0	21.5	4.7	14.0	0.0	0.0				-0.005092479009957209	-0.05136558628256512	0.01968865671856523	0.0	0.0
2019-11-23 04:09:49.000057	1574500189.000057	16971.0	4.0	40.0	10.0	2.0	0.0	64.0	0.0	2.0	31.0	0.0	0.0	130.0	2.91	2.0	297.0	19.0	11.0	23.0	4.0	9.0	49.0	57.0	0.0	1525.0	13.0	164.21312212504384	-23.700353788769917	4.771376841058086	35.0	21.56	51.0	0.0	95.0	0.0	23.1	4.800000000000001	14.0	0.0	0.0				0.02517443604196281	-0.07234164145226643	0.016939146435427387	0.0	0.0
2019-11-23 04:09:53.000044	1574500193.000044	16971.0	4.0	40.0	10.0	2.0	0.0	64.0	0.0	2.0	31.0	0.0	0.0	130.0	2.91	2.0	298.0	19.0	11.0	23.0	4.0	9.0	53.0	44.0	0.0	1525.0	13.100000000000001	162.04300674511904	-24.526496853326563	4.569408186578367	35.0	21.56	51.0	0.0	95.0	0.0	24.0	4.9	14.0	0.0	0.0	0.014985183722696652	-0.05553755989999738	0.025000080466529795	0.0033140483578891385	-0.08357624448695322	0.032109631591449195	0.0	0.0
2019-11-23 04:09:57.000070	1574500197.00007	16971.0	4.0	40.0	10.0	2.0	0.0	64.0	0.0	2.0	31.0	0.0	0.0	130.0	2.91	2.0	299.0	19.0	11.0	23.0	4.0	9.0	57.0	70.0	0.0	1525.0	13.3	160.5152868041381	-25.74598605200431	4.222004960863793	35.0	21.56	51.0	0.0	95.0	0.0	24.700000000000003	4.800000000000001	14.0	0.0	0.0	0.03347333840267063	-0.10609929287383733	0.04999967515679627	0.03388345076363945	-0.05413957500678403	0.037507575000695875	0.0	0.0
2019-11-23 04:10:01.000016	1574500201.000016	16971.0	4.0	40.0	10.0	2.0	0.0	64.0	0.0	2.0	31.0	0.0	0.0	130.0	2.91	2.0	300.0	19.0	11.0	23.0	4.0	10.0	1.0	16.0	0.0	1525.0	13.5	159.28993681770083	-27.131888152745983	4.144321204097583	35.0	21.56	51.0	0.0	95.0	0.0	0.2	4.4	14.0	0.0	0.0	0.03443598826206162	-0.10052203791478509	0.05000067652187153	0.01155647365123548	-0.09738169651156177	0.04020265042604006	0.0	0.0
2019-11-23 04:10:05.000043	1574500205.000043	16971.0	4.0	40.0	10.0	2.0	0.0	64.0	0.0	2.0	31.0	0.0	0.0	130.0	2.91	2.0	301.0	19.0	11.0	23.0	4.0	10.0	5.0	43.0	0.0	1525.0	13.8	158.56219646171942	-28.475676369755934	4.4413092815524156	35.0	21.56	51.0	0.0	95.0	0.0	1.6	4.1000000000000005	14.0	0.0	0.0	0.052205820415854635	-0.14037722071630457	0.07499949485403803	0.026180333423048315	-0.1366184157650768	0.06689543045454327	0.0	0.0
2019-11-23 04:10:08.000092	1574500208.000092	16971.0	4.0	40.0	10.0	2.0	0.0	64.0	0.0	2.0	31.0	0.0	0.0	130.0	2.91	2.0	302.0	19.0	11.0	23.0	4.0	10.0	8.0	92.0	0.0	1526.0	14.100000000000001	156.3635726790318	-30.041639149703844	3.2462737814756837	35.0	21.61	51.0	0.0	95.0	0.0	2.8000000000000003	4.2	14.0	0.0	0.0	0.06827835249297137	-0.17694748640420072	0.09999836288589227	0.06530620647387611	-0.22852603722033243	0.08067806212572734	0.0	0.0
2019-11-23 04:10:13.000025	1574500213.000025	16971.0	4.0	40.0	10.0	2.0	0.0	64.0	0.0	2.0	31.0	0.0	0.0	130.0	2.91	2.0	303.0	19.0	11.0	23.0	4.0	10.0	13.0	25.0	0.0	1526.0	14.3	154.73512084990324	-30.30001355880089	3.0366449117019956	35.0	21.63	51.0	0.0	95.0	0.0	4.3	4.800000000000001	14.0	0.0	0.0	0.026590632865535393	-0.06648132492913157	0.040000535972147234	0.09151344866515274	-0.26978567522757163	0.11208469188704454	0.0	0.0
2019-11-23 04:10:16.000083	1574500216.000083	16971.0	4.0	40.0	10.0	2.0	0.0	64.0	0.0	2.0	31.0	0.0	0.0	130.0	2.91	2.0	304.0	19.0	11.0	23.0	4.0	10.0	16.0	83.0	0.0	1526.0	15.0	153.09680934198423	-29.938773120010765	3.7418068530609445	35.0	21.63	51.0	0.0	95.0	0.0	5.4	2.8000000000000003	14.0	0.0	0.0	0.16374354842456804	-0.36417591123745774	0.23332882730920798	0.14257291089827906	-0.34341106692034273	0.1234819994761311	0.0	0.0
2019-11-23 04:10:21.000002	1574500221.000002	16971.0	4.0	40.0	10.0	2.0	0.0	64.0	0.0	2.0	31.0	0.0	0.0	130.0	2.91	2.0	305.0	19.0	11.0	23.0	4.0	10.0	21.0	2.0	0.0	1526.0	15.8	154.07717528498077	-30.11545251868483	3.656350018672753	35.0	21.63	51.0	0.0	95.0	0.0	5.4	3.2	14.0	0.0	0.0	0.12003111539701036	-0.24610025700753824	0.1600025940361965	0.16976799539339787	-0.39642978921224686	0.14009371850743618	0.0	0.0
2019-11-23 04:10:24.000094	1574500224.000094	16971.0	4.0	40.0	10.0	2.0	0.0	64.0	0.0	2.0	31.0	0.0	0.0	130.0	2.91	2.0	306.0	19.0	11.0	23.0	4.0	10.0	24.0	94.0	0.0	1526.0	16.5	153.01121371361447	-29.902260204411576	3.798475513745751	35.0	21.63	51.0	0.0	95.0	0.0	5.0	3.8000000000000003	14.0	0.0	0.0	0.18435175389174546	-0.36165463221089367	0.2333261756973408	0.19592053455244254	-0.3921558593599929	0.1343053465440248	0.0	0.0
2019-11-23 04:10:28.000080	1574500228.00008	16971.0	4.0	40.0	10.0	2.0	0.0	64.0	0.0	2.0	31.0	0.0	0.0	130.0	2.91	2.0	307.0	19.0	11.0	23.0	4.0	10.0	28.0	80.0	0.0	1526.0	17.5	154.48803784239175	-30.164716929906575	3.63526054996231	35.0	21.63	51.0	0.0	95.0	0.0	5.300000000000001	3.8000000000000003	14.0	0.0	0.0	0.18492367039116273	-0.38770053747848365	0.2500008642703371	0.20258075753123225	-0.3719553682683143	0.15308899599401216	0.0	0.0
2019-11-23 04:10:33.000007	1574500233.000007	16971.0	4.0	40.0	10.0	2.0	0.0	64.0	0.0	2.0	31.0	0.0	0.0	130.0	2.91	2.0	308.0	19.0	11.0	23.0	4.0	10.0	33.0	7.0	0.0	1526.0	18.2	155.86523751146896	-29.491277671899063	3.9087145759900843	35.0	21.650000000000002	51.0	0.0	95.0	0.0	4.7	3.6	14.0	0.0	0.0	0.10695670812473236	-0.22214039688108325	0.1400020494761079	0.15337524450671772	-0.43431772817832975	0.16685666112720532	0.0	0.0
2019-11-23 04:10:36.000062	1574500236.000062	16971.0	4.0	40.0	10.0	2.0	0.0	64.0	0.0	2.0	31.0	0.0	0.0	130.0	2.91	2.0	309.0	19.0	11.0	23.0	4.0	10.0	36.0	62.0	0.0	1526.0	19.5	155.59137722257987	-29.42281259967679	3.977195342211722	35.0	21.66	51.0	0.0	95.0	0.0	4.7	4.2	14.0	0.0	0.0	0.33104555381540157	-0.6875547312517415	0.4333253782461189	0.1704018299822983	-0.4151421876804284	0.13627244896380164	0.0	0.0
2019-11-23 04:10:40.000081	1574500240.000081	16971.0	4.0	40.0	10.0	2.0	0.0	64.0	0.0	2.0	31.0	0.0	0.0	130.0	2.91	2.0	310.0	19.0	11.0	23.0	4.0	10.0	40.0	81.0	0.0	1526.0	20.3	155.81338217688347	-29.1533973487878	3.784466465472112	35.0	21.69	51.0	0.0	95.0	0.0	4.5	4.0	14.0	0.0	0.0	0.1472480556227173	-0.32295698395736466	0.19999904633023122	0.1734234454861046	-0.41821458545269763	0.14449176125425414	0.0	0.0
2019-11-23 04:10:44.000030	1574500244.00003	16971.0	4.0	40.0	10.0	2.0	0.0	64.0	0.0	2.0	31.0	0.0	0.0	130.0	2.91	2.0	311.0	19.0	11.0	23.0	4.0	10.0	44.0	30.0	0.0	1526.0	20.3	155.66782802087363	-27.280384196311907	3.5339867863258814	35.0	21.69	51.0	0.0	95.0	0.0	4.6000000000000005	3.9000000000000004	14.0	0.0	0.0				0.15069102126398054	-0.3698421893769406	0.12251518708833545	0.0	0.0
2019-11-23 04:10:48.000051	1574500248.000051	16971.0	4.0	40.0	10.0	2.0	0.0	64.0	0.0	2.0	31.0	0.0	0.0	130.0	2.91	2.0	312.0	19.0	11.0	23.0	4.0	10.0	48.0	51.0	0.0	1526.0	21.3	156.00605951291536	-25.382451123041044	3.7236910474211005	35.0	21.69	51.0	0.0	95.0	0.0	3.3000000000000003	3.5	14.0	0.0	0.0	0.1918837628363969	-0.4230054072848696	0.24999868870469297	0.13316657568118148	-0.42563901827509243	0.13233325070882115	0.0	0.0
2019-11-23 04:10:52.000001	1574500252.000001	16971.0	4.0	40.0	10.0	2.0	0.0	64.0	0.0	2.0	31.0	0.0	0.0	130.0	2.91	2.0	313.0	19.0	11.0	23.0	4.0	10.0	52.0	1.0	0.0	1526.0	22.3	155.77386058045053	-25.64349086248404	4.234803312999024	35.0	21.71	51.0	0.0	95.0	0.0	0.30000000000000004	3.6	14.0	0.0	0.0	0.21698463709468974	-0.4825874283217346	0.2500031292830199	0.11291883993011201	-0.39873230944941146	0.1006522776194184	0.0	0.0
2019-11-23 04:10:56.000028	1574500256.000028	16971.0	4.0	40.0	10.0	2.0	0.0	64.0	0.0	2.0	31.0	0.0	0.0	130.0	2.91	2.0	314.0	19.0	11.0	23.0	4.0	10.0	56.0	28.0	0.0	1526.0	23.1	156.25835169328872	-25.535415960644897	4.229590641616096	35.0	21.69	51.0	0.0	95.0	0.0	0.5	3.9000000000000004	14.0	0.0	0.0	0.1685390724977505	-0.38394272381913497	0.1999986529441011	0.16492759701205936	-0.4254498880033438	0.09867259265758663	0.0	0.0
2019-11-23 04:10:59.000087	1574500259.000087	16971.0	4.0	40.0	10.0	2.0	0.0	64.0	0.0	2.0	31.0	0.0	0.0	130.0	2.91	2.0	315.0	19.0	11.0	23.0	4.0	10.0	59.0	87.0	0.0	1526.0	24.1	157.5269506919986	-26.117200735840893	3.5731245199900927	35.0	21.73	51.0	0.0	95.0	0.0	0.8	4.7	14.0	0.0	0.0	0.2893492706032252	-0.6262091959389342	0.33332676370641395	0.16513325633016487	-0.39658716914703274	0.10866289579124458	0.0	0.0
2019-11-23 04:11:04.000006	1574500264.000006	16971.0	4.0	40.0	10.0	2.0	0.0	64.0	0.0	2.0	31.0	0.0	0.0	130.0	2.91	2.0	316.0	19.0	11.0	23.0	4.0	11.0	4.0	6.0	0.0	1526.0	25.0	158.69328535210474	-25.78554186574214	3.3070727017655517	35.0	21.72	51.0	0.0	95.0	0.0	0.30000000000000004	3.9000000000000004	14.0	0.0	0.0	0.14763227763139972	-0.351203310244896	0.1800029182907206	0.17454467566252413	-0.47197932211675503	0.13027538406035408	0.0	0.0
2019-11-23 04:11:07.000099	1574500267.000099	16971.0	4.0	40.0	10.0	2.0	0.0	64.0	0.0	2.0	31.0	0.0	0.0	130.0	2.91	2.0	317.0	19.0	11.0	23.0	4.0	11.0	7.0	99.0	0.0	1526.0	25.700000000000003	160.063870763924	-24.449500682782038	3.1045012655138935	35.0	21.740000000000002	51.0	0.0	95.0	0.0	1.3	3.5	14.0	0.0	0.0	0.1800584187419087	-0.4366381489349439	0.23332610152724714	0.1749668559278766	-0.5459942552052205	0.16727783059811074	0.0	0.0
2019-11-23 04:11:11.000066	1574500271.000066	16971.0	4.0	40.0	10.0	2.0	0.0	64.0	0.0	2.0	31.0	0.0	0.0	130.0	2.91	2.0	318.0	19.0	11.0	23.0	4.0	11.0	11.0	66.0	0.0	1526.0	27.0	159.30503026833927	-25.493123797017795	3.199372634922491	35.0	21.75	51.0	0.0	95.0	0.0	0.5	3.5	14.0	0.0	0.0	0.24085149298807018	-0.6373949812758172	0.32500267329030647	0.21097741602078326	-0.5679294278080931	0.1555592972430943	0.0	0.0
2019-11-23 04:11:14.000090	1574500274.00009	16971.0	4.0	40.0	10.0	2.0	0.0	64.0	0.0	2.0	31.0	0.0	0.0	130.0	2.91	2.0	319.0	19.0	11.0	23.0	4.0	11.0	14.0	90.0	0.0	1526.0	28.1	160.48201522270074	-24.546957883061776	3.011816646272112	35.0	21.75	51.0	0.0	95.0	0.0	0.5	3.2	14.0	0.0	0.0	0.271725494946621	-0.7191006566533611	0.3666637526849697	0.18945048913172646	-0.5561813794690555	0.16377968524712694	0.0	0.0
2019-11-23 04:11:18.000039	1574500278.000039	16971.0	4.0	40.0	10.0	2.0	0.0	64.0	0.0	2.0	31.0	0.0	0.0	130.0	2.91	2.0	320.0	19.0	11.0	23.0	4.0	11.0	18.0	39.0	0.0	1526.0	28.1	161.53771979108487	-24.90000093125191	2.76554280203495	35.0	21.75	51.0	0.0	95.0	0.0	24.900000000000002	3.1	14.0	0.0	0.0				0.22404034602773676	-0.5820477784211101	0.16289968381437153	0.0	0.0
2019-11-23 04:11:22.000074	1574500282.000074	16971.0	4.0	40.0	10.0	2.0	0.0	64.0	0.0	2.0	31.0	0.0	0.0	130.0	2.91	2.0	321.0	19.0	11.0	23.0	4.0	11.0	22.0	74.0	0.0	1526.0	29.200000000000003	161.92505656745584	-24.691463987945568	2.5748831973337016	35.0	21.75	51.0	0.0	95.0	0.0	25.5	2.8000000000000003	14.0	0.0	0.0	0.18904797423384537	-0.5617446888427564	0.2749976068943381	0.17319759856209838	-0.614101630114051	0.17932032719016475	0.0	0.0
2019-11-23 04:11:26.000017	1574500286.000017	16971.0	4.0	40.0	10.0	2.0	0.0	64.0	0.0	2.0	31.0	0.0	0.0	130.0	2.91	2.0	322.0	19.0	11.0	23.0	4.0	11.0	26.0	17.0	0.0	1526.0	30.6	161.76156793540395	-24.30330436552881	2.399999882666041	35.0	21.76	51.0	0.0	95.0	0.0	25.5	2.7	14.0	0.0	0.0	0.23573989078792335	-0.7165854111137101	0.3500049859995632	0.2019738062337329	-0.6105560439889567	0.16573743917417602	0.0	0.0
2019-11-23 04:11:30.000042	1574500290.000042	16971.0	4.0	40.0	10.0	2.0	0.0	64.0	0.0	2.0	31.0	0.0	0.0	130.0	2.91	2.0	323.0	19.0	11.0	23.0	4.0	11.0	30.0	42.0	0.0	1526.0	32.0	162.73573073739743	-24.09313508843301	2.987799885507385	35.0	21.78	51.0	0.0	95.0	0.0	24.900000000000002	2.4000000000000004	14.0	0.0	0.0	0.2372559427266534	-0.7345585366015355	0.34999780954301307	0.21512111484366245	-0.6349119322022176	0.16892526245552	0.0	0.0
2019-11-23 04:11:34.000000	1574500294.0	16971.0	4.0	40.0	10.0	2.0	0.0	64.0	0.0	2.0	31.0	0.0	0.0	130.0	2.91	2.0	324.0	19.0	11.0	23.0	4.0	11.0	34.0	0.0	0.0	1526.0	33.300000000000004	165.2498279863755	-23.99999882666041	3.5586898976945265	35.0	21.77	51.0	0.0	95.0	0.0	24.700000000000003	2.4000000000000004	14.0	0.0	0.0	0.23066033090601984	-0.6853933047327622	0.32500340942144845	0.17099825215193287	-0.5965664044929203	0.14935903987162424	0.0	0.0
2019-11-23 04:11:38.000019	1574500298.000019	16971.0	4.0	40.0	10.0	2.0	0.0	64.0	0.0	2.0	31.0	0.0	0.0	130.0	2.91	2.0	325.0	19.0	11.0	23.0	4.0	11.0	38.0	19.0	0.0	1526.0	34.5	166.26528370289833	-24.457253319252782	3.5346763409636353	35.0	21.81	51.0	0.0	95.0	0.0	24.5	3.5	14.0	0.0	0.0	0.18705762498235937	-0.647652071971393	0.2999985694953455	0.14980388993542976	-0.646793389437021	0.1572358290619016	0.0	0.0
2019-11-23 04:11:41.000077	1574500301.000077	16971.0	4.0	40.0	10.0	2.0	0.0	64.0	0.0	2.0	31.0	0.0	0.0	130.0	2.91	2.0	326.0	19.0	11.0	23.0	4.0	11.0	41.0	77.0	0.0	1526.0	35.7	167.36270297383788	-24.893231643346688	3.5966182387422716	35.0	21.81	51.0	0.0	95.0	0.0	24.5	3.6	14.0	0.0	0.0	0.2145508688340429	-0.8728370100537242	0.39999227538721505	0.1212626177593893	-0.6488186427484816	0.1458209393611173	0.0	0.0
2019-11-23 04:11:45.000090	1574500305.00009	16971.0	4.0	40.0	10.0	2.0	0.0	64.0	0.0	2.0	31.0	0.0	0.0	130.0	2.91	2.0	327.0	19.0	11.0	23.0	4.0	11.0	45.0	90.0	0.0	1526.0	37.0	166.3194515361517	-24.703544624129893	3.5017801627351117	35.0	21.81	51.0	0.0	95.0	0.0	25.200000000000003	3.5	14.0	0.0	0.0	0.16742642207214084	-0.6868107850475885	0.32499895394185035	0.1836491112420172	-0.6707865747724643	0.15111378178393275	0.0	0.0
2019-11-23 04:11:49.000075	1574500309.000075	16971.0	4.0	40.0	10.0	2.0	0.0	64.0	0.0	2.0	31.0	0.0	0.0	130.0	2.91	2.0	328.0	19.0	11.0	23.0	4.0	11.0	49.0	75.0	0.0	1526.0	38.5	167.39993308778236	-24.872076563798014	3.5581141375808785	35.0	21.81	51.0	0.0	95.0	0.0	25.5	3.5	14.0	0.0	0.0	0.1763122411912845	-0.7887756247317279	0.37500138581311226	0.1773696390129556	-0.6798648410049342	0.16390487827319067	0.0	0.0
2019-11-23 04:11:53.000057	1574500313.000057	16971.0	4.0	40.0	10.0	2.0	0.0	64.0	0.0	2.0	31.0	0.0	0.0	130.0	2.91	2.0	329.0	19.0	11.0	23.0	4.0	11.0	53.0	57.0	0.0	1527.0	39.6	167.1832406975822	-24.451851432313248	2.8675533225784613	35.0	21.81	51.0	0.0	95.0	0.0	25.5	3.6	14.0	0.0	0.0	0.12929575143345687	-0.5784359408229479	0.27500124574271934	0.2269155135535893	-0.7503069433167434	0.1667538320980841	0.0	0.0
2019-11-23 04:11:57.000080	1574500317.00008	16971.0	4.0	40.0	10.0	2.0	0.0	64.0	0.0	2.0	31.0	0.0	0.0	130.0	2.91	2.0	330.0	19.0	11.0	23.0	4.0	11.0	57.0	80.0	0.0	1527.0	41.0	165.80138236378988	-24.099979961910737	1.9603458187418115	35.0	21.84	51.0	0.0	95.0	0.0	25.1	3.0	14.0	0.0	0.0	0.19099394913198667	-0.743872318716642	0.3499979764340091	0.2577245820327513	-0.7734537178089568	0.16591379154110694	0.0	0.0
2019-11-23 04:12:01.000030	1574500321.00003	16971.0	4.0	40.0	10.0	2.0	0.0	64.0	0.0	2.0	31.0	0.0	0.0	130.0	2.91	2.0	331.0	19.0	11.0	23.0	4.0	12.0	1.0	30.0	0.0	1527.0	41.0	167.0662548950098	-24.048183196440736	2.484934628681035	35.0	21.85	51.0	0.0	95.0	0.0	24.6	1.9000000000000001	14.0	0.0	0.0				0.18568035407821692	-0.7913867184441159	0.14657376293061963	0.0	0.0
2019-11-23 04:12:05.000058	1574500325.000058	16971.0	4.0	40.0	10.0	2.0	0.0	64.0	0.0	2.0	31.0	0.0	0.0	130.0	2.91	2.0	332.0	19.0	11.0	23.0	4.0	12.0	5.0	58.0	0.0	1527.0	42.300000000000004	168.98620804485748	-23.838294916506246	3.330859838600896	35.0	21.81	51.0	0.0	95.0	0.0	24.6	2.2	14.0	0.0	0.0	0.1685767569527149	-0.7070637339199669	0.32499773354918915	0.2277072528286659	-0.8121038862570092	0.14093149021948453	0.0	0.0
2019-11-23 04:12:09.000006	1574500329.000006	16971.0	4.0	40.0	10.0	2.0	0.0	64.0	0.0	2.0	31.0	0.0	0.0	130.0	2.91	2.0	333.0	19.0	11.0	23.0	4.0	12.0	9.0	6.0	0.0	1527.0	43.800000000000004	170.73062514837102	-23.91522908193682	3.4000003112417208	35.0	21.88	51.0	0.0	95.0	0.0	24.400000000000002	3.3000000000000003	14.0	0.0	0.0	0.17030618462464778	-0.8289325077026398	0.3750048727430259	0.1232908026200415	-0.8409558041619823	0.1662790228368558	0.0	0.0
2019-11-23 04:12:13.000033	1574500333.000033	16971.0	4.0	40.0	10.0	2.0	0.0	64.0	0.0	2.0	31.0	0.0	0.0	130.0	2.91	2.0	334.0	19.0	11.0	23.0	4.0	12.0	13.0	33.0	0.0	1527.0	45.2	172.61792769392872	-24.385998184141723	3.3570059101443412	35.0	21.88	51.0	0.0	95.0	0.0	24.200000000000003	3.4000000000000004	14.0	0.0	0.0	0.13454038949955885	-0.7862673893166103	0.34999764265217626	0.10380909270583329	-0.7943253113215153	0.18104135457284223	0.0	0.0
2019-11-23 04:12:16.000091	1574500336.000091	16971.0	4.0	40.0	10.0	2.0	0.0	64.0	0.0	2.0	31.0	0.0	0.0	130.0	2.91	2.0	335.0	19.0	11.0	23.0	4.0	12.0	16.0	91.0	0.0	1527.0	46.7	174.46608521448468	-22.668673741708844	3.8127694524979945	35.0	21.88	51.0	0.0	95.0	0.0	24.900000000000002	3.4000000000000004	14.0	0.0	0.0	0.16375380231623476	-1.0957022759164685	0.4999903044991257	0.06696701931628808	-0.7506174147606588	0.13538801638962386	0.0	0.0
2019-11-23 04:12:21.000002	1574500341.000002	16971.0	4.0	40.0	10.0	2.0	0.0	64.0	0.0	2.0	31.0	0.0	0.0	130.0	2.91	2.0	336.0	19.0	11.0	23.0	4.0	12.0	21.0	2.0	0.0	1527.0	48.300000000000004	174.8150515791942	-18.827803707648858	4.000001714302719	35.0	21.88	51.0	0.0	95.0	0.0	25.1	3.3000000000000003	14.0	0.0	0.0	0.07217973070053371	-0.6984688160306948	0.32000570688888463	0.019203496548547763	-0.5996763952838018	0.12339143673584273	0.0	0.0
2019-11-23 04:12:24.000037	1574500344.000037	16971.0	4.0	40.0	10.0	2.0	0.0	64.0	0.0	2.0	31.0	0.0	0.0	130.0	2.91	2.0	337.0	19.0	11.0	23.0	4.0	12.0	24.0	37.0	0.0	1527.0	49.7	176.95948344865926	-14.630269848245948	4.081651799506554	35.0	21.85	51.0	0.0	95.0	0.0	22.5	4.0	14.0	0.0	0.0	0.10875229055776588	-1.150479062102944	0.46666121489218115	0.027949200407179395	-0.53519928142206	0.08614854242475552	0.0	0.0
2019-11-23 04:12:28.000045	1574500348.000045	16971.0	4.0	40.0	10.0	2.0	0.0	64.0	0.0	2.0	31.0	0.0	0.0	130.0	2.91	2.0	338.0	19.0	11.0	23.0	4.0	12.0	28.0	45.0	0.0	1527.0	50.5	177.2281345067745	-13.613323790936429	4.700821575519777	35.0	21.88	51.0	0.0	95.0	0.0	16.400000000000002	4.0	14.0	0.0	0.0	0.060431092407695244	-0.6907305469329604	0.1999995946892362	0.026416374602824595	-0.508189235790588	0.019387516071467714	0.0	0.0
2019-11-23 04:12:32.000006	1574500352.000006	16971.0	4.0	40.0	10.0	2.0	0.0	64.0	0.0	2.0	31.0	0.0	0.0	130.0	2.91	2.0	339.0	19.0	11.0	23.0	4.0	12.0	32.0	6.0	0.0	1527.0	51.2	177.75668318234102	-12.758069874787376	4.42903162495888	35.0	21.85	51.0	0.0	95.0	0.0	14.600000000000001	4.0	14.0	0.0	0.0	0.03128688757275175	-0.686347319473631	0.17500171067002784	0.04250617963342679	-0.40810417371388474	0.006496775375394212	0.0	0.0
2019-11-23 04:12:36.000028	1574500356.000028	16971.0	4.0	40.0	10.0	2.0	0.0	64.0	0.0	2.0	31.0	0.0	0.0	130.0	2.91	2.0	340.0	19.0	11.0	23.0	4.0	12.0	36.0	28.0	0.0	1527.0	51.5	178.4828969976311	-11.431518944113265	4.400000739817401	35.0	21.85	51.0	0.0	95.0	0.0	13.8	4.1000000000000005	14.0	0.0	0.0	0.015326703413393143	-0.3122602255547167	0.0749995887302056	0.04660994238754926	-0.3714267262420619	0.016604225478285467	0.0	0.0
2019-11-23 04:12:40.000021	1574500360.000021	16971.0	4.0	40.0	10.0	2.0	0.0	64.0	0.0	2.0	31.0	0.0	0.0	130.0	2.91	2.0	341.0	19.0	11.0	23.0	4.0	12.0	40.0	21.0	0.0	1527.0	52.0	177.80916286668185	-12.683472563860043	4.400000739817401	35.0	21.84	51.0	0.0	95.0	0.0	13.8	4.9	14.0	0.0	0.0	0.020002505048125365	-0.5206799243045642	0.1250002160672108	0.041304379528601325	-0.356923223092842	-0.002600201679588715	0.0	0.0
2019-11-23 04:12:43.000092	1574500363.000092	16971.0	4.0	40.0	10.0	2.0	0.0	64.0	0.0	2.0	31.0	0.0	0.0	130.0	2.91	2.0	342.0	19.0	11.0	23.0	4.0	12.0	43.0	92.0	0.0	1527.0	52.2	178.40538758648262	-10.832635278837076	4.368479598541284	35.0	21.88	51.0	0.0	95.0	0.0	13.0	4.5	14.0	0.0	0.0	0.011355740579285723	-0.29559828286602025	0.06666508784324604	0.05319714065440832	-0.30713171629092045	-0.010108069765716342	0.0	0.0
2019-11-23 04:12:48.000013	1574500368.000013	16971.0	4.0	40.0	10.0	2.0	0.0	64.0	0.0	2.0	31.0	0.0	0.0	130.0	2.91	2.0	343.0	19.0	11.0	23.0	4.0	12.0	48.0	13.0	0.0	1527.0	52.2	178.06315326006902	-9.356431175243083	4.300002415833218	35.0	21.81	51.0	0.0	95.0	0.0	11.600000000000001	4.5	14.0	0.0	0.0				0.010074209100368839	-0.2848339312089043	-0.01811468860022724	0.0	0.0
2019-11-23 04:12:51.000062	1574500371.000062	16971.0	4.0	40.0	10.0	2.0	0.0	64.0	0.0	2.0	31.0	0.0	0.0	130.0	2.91	2.0	344.0	19.0	11.0	23.0	4.0	12.0	51.0	62.0	0.0	1527.0	52.5	176.95336807438713	-7.263112977734975	4.300002415833218	35.0	21.85	51.0	0.0	95.0	0.0	9.8	4.4	14.0	0.0	0.0	0.01857085336120336	-0.5909341356553692	0.09999837083291747	0.002033047195761194	-0.2580515788199466	-0.02339336204209807	0.0	0.0
2019-11-23 04:12:55.000078	1574500375.000078	16971.0	4.0	40.0	10.0	2.0	0.0	64.0	0.0	2.0	31.0	0.0	0.0	130.0	2.91	2.0	345.0	19.0	11.0	23.0	4.0	12.0	55.0	78.0	0.0	1527.0	52.7	176.07593355995988	-5.5929523759039315	4.394274875962601	35.0	21.81	51.0	0.0	95.0	0.0	8.1	4.4	14.0	0.0	0.0	0.01684227606464846	-0.35581978649107604	0.04999980032523812	0.036003794585770466	-0.2600801666409863	-0.028267184073098518	0.0	0.0
2019-11-23 04:12:59.000021	1574500379.000021	16971.0	4.0	40.0	10.0	2.0	0.0	64.0	0.0	2.0	31.0	0.0	0.0	130.0	2.91	2.0	346.0	19.0	11.0	23.0	4.0	12.0	59.0	21.0	0.0	1527.0	52.800000000000004	175.85519633977486	-3.9320282547688237	4.3978864892404985	35.0	21.81	51.0	0.0	95.0	0.0	6.4	4.4	14.0	0.0	0.0	0.013863914893544356	-0.22602560115979675	0.025000356142826325	0.045763347849134425	-0.1841418224883897	-0.038294976227874734	0.0	0.0
2019-11-23 04:13:03.000047	1574500383.000047	16971.0	4.0	40.0	10.0	2.0	0.0	64.0	0.0	2.0	31.0	0.0	0.0	130.0	2.91	2.0	347.0	19.0	11.0	23.0	4.0	13.0	3.0	47.0	0.0	1527.0	52.800000000000004	175.36843881436937	-1.9182094587708873	4.356277216060114	35.0	21.81	51.0	0.0	95.0	0.0	4.9	4.6000000000000005	14.0	0.0	0.0				0.024748009898599765	-0.20673255175994223	-0.03792344985469571	0.0	0.0
2019-11-23 04:13:07.000004	1574500387.000004	16971.0	4.0	40.0	10.0	2.0	0.0	64.0	0.0	2.0	31.0	0.0	0.0	130.0	2.91	2.0	348.0	19.0	11.0	23.0	4.0	13.0	7.0	4.0	0.0	1527.0	52.800000000000004	174.429177873031	0.2977779388874165	4.4617986980333	35.0	21.81	51.0	0.0	95.0	0.0	3.1	4.4	14.0	0.0	0.0				-0.015496115164530424	-0.2007413898666755	-0.055432524831573335	0.0	0.0
2019-11-23 04:13:11.000022	1574500391.000022	16971.0	4.0	40.0	10.0	2.0	0.0	64.0	0.0	2.0	31.0	0.0	0.0	130.0	2.91	2.0	349.0	19.0	11.0	23.0	4.0	13.0	11.0	22.0	0.0	1527.0	52.800000000000004	174.00409051656376	2.210267406992458	4.499999063801583	35.0	21.78	51.0	0.0	95.0	0.0	1.0	4.5	14.0	0.0	0.0				0.04398945685305694	-0.17289600018036863	-0.07080890344725725	0.0	0.0
2019-11-23 04:13:15.000014	1574500395.000014	16971.0	4.0	40.0	10.0	2.0	0.0	64.0	0.0	2.0	31.0	0.0	0.0	130.0	2.91	2.0	350.0	19.0	11.0	23.0	4.0	13.0	15.0	14.0	0.0	1527.0	52.7	173.55453717170437	3.4909378731285456	4.499999063801583	35.0	21.77	51.0	0.0	95.0	0.0	1.1	4.6000000000000005	14.0	0.0	0.0	0.13301283763442223	-1.3072176528683972	-0.025000049173929017	0.043566249043507844	-0.16890944608448488	-0.08432426084888936	0.0	0.0
2019-11-23 04:13:18.000098	1574500398.000098	16971.0	4.0	40.0	10.0	2.0	0.0	64.0	0.0	2.0	31.0	0.0	0.0	130.0	2.91	2.0	351.0	19.0	11.0	23.0	4.0	13.0	18.0	98.0	0.0	1527.0	52.7	173.39994711839236	5.063275840340303	4.4028256612856405	35.0	21.75	51.0	0.0	95.0	0.0	2.8000000000000003	4.6000000000000005	14.0	0.0	0.0				0.07661080469960391	-0.16600097237358186	-0.07936914875633014	0.0	0.0
2019-11-23 04:13:23.000025	1574500403.000025	16971.0	4.0	40.0	10.0	2.0	0.0	64.0	0.0	2.0	31.0	0.0	0.0	130.0	2.91	2.0	352.0	19.0	11.0	23.0	4.0	13.0	23.0	25.0	0.0	1527.0	52.300000000000004	172.44009836743098	6.460024555247183	4.560003034473833	35.0	21.75	51.0	0.0	95.0	0.0	3.8000000000000003	4.6000000000000005	14.0	0.0	0.0	0.1388053157415429	-1.1996592902028684	-0.08000116731439554	0.020608828416763605	-0.14097645533112474	-0.0715186355683593	0.0	0.0
2019-11-23 04:13:26.000071	1574500406.000071	16971.0	4.0	40.0	10.0	2.0	0.0	64.0	0.0	2.0	31.0	0.0	0.0	130.0	2.91	2.0	353.0	19.0	11.0	23.0	4.0	13.0	26.0	71.0	0.0	1527.0	52.2	173.3096304839637	5.227971460502735	4.415056100091356	35.0	21.75	51.0	0.0	95.0	0.0	5.2	4.6000000000000005	14.0	0.0	0.0	0.04301230918574387	-0.3717445260081813	-0.03333282206577835	-0.011071567541684077	-0.1510959648887551	-0.09957122971273392	0.0	0.0
2019-11-23 04:13:30.000088	1574500410.000088	16971.0	4.0	40.0	10.0	2.0	0.0	64.0	0.0	2.0	31.0	0.0	0.0	130.0	2.91	2.0	354.0	19.0	11.0	23.0	4.0	13.0	30.0	88.0	0.0	1527.0	51.800000000000004	172.34082287549782	7.0055402754889	4.567541412055711	35.0	21.75	51.0	0.0	95.0	0.0	6.9	4.5	14.0	0.0	0.0	0.11398321981783636	-0.8320977973192334	-0.09999957680881265	0.010084810670529541	-0.17271859889817467	-0.1181337470344145	0.0	0.0
2019-11-23 04:13:34.000043	1574500414.000043	16971.0	4.0	40.0	10.0	2.0	0.0	64.0	0.0	2.0	31.0	0.0	0.0	130.0	2.91	2.0	355.0	19.0	11.0	23.0	4.0	13.0	34.0	43.0	0.0	1526.0	51.7	173.28465066529498	8.94432079798137	4.34311440589011	35.0	21.72	51.0	0.0	95.0	0.0	6.9	4.7	14.0	0.0	0.0	0.023805729490248728	-0.20861648092573812	-0.025000281635119616	0.014676931695237566	-0.16764228170835205	-0.11309134829698894	0.0	0.0
2019-11-23 04:13:38.000064	1574500418.000064	16971.0	4.0	40.0	10.0	2.0	0.0	64.0	0.0	2.0	31.0	0.0	0.0	130.0	2.91	2.0	356.0	19.0	11.0	23.0	4.0	13.0	38.0	64.0	0.0	1526.0	51.2	172.12670108259059	10.779528182670658	4.536741585880668	35.0	21.69	51.0	0.0	95.0	0.0	8.9	4.4	14.0	0.0	0.0	0.09261445789924715	-0.8116072350439868	-0.12499934435234648	-0.010691041368981791	-0.1764176275021305	-0.1287265409345184	0.0	0.0
2019-11-23 04:13:42.000007	1574500422.000007	16971.0	4.0	40.0	10.0	2.0	0.0	64.0	0.0	2.0	31.0	0.0	0.0	130.0	2.91	2.0	357.0	19.0	11.0	23.0	4.0	13.0	42.0	7.0	0.0	1526.0	51.2	172.16548554836606	12.685739732305453	4.402265987206303	35.0	21.69	51.0	0.0	95.0	0.0	10.600000000000001	4.7	14.0	0.0	0.0				-0.015386852464319655	-0.2029012925211976	-0.13420622289770573	0.0	0.0
2019-11-23 04:13:46.000047	1574500426.000047	16971.0	4.0	40.0	10.0	2.0	0.0	64.0	0.0	2.0	31.0	0.0	0.0	130.0	2.91	2.0	358.0	19.0	11.0	23.0	4.0	13.0	46.0	47.0	0.0	1526.0	50.800000000000004	170.83668697569396	14.8932053204128	4.668271528410983	35.0	21.69	51.0	0.0	95.0	0.0	12.4	4.4	14.0	0.0	0.0	0.059700220539013686	-0.45903894648482957	-0.09999899865199449	-0.012497106681456545	-0.25311051529949025	-0.1525938706810298	0.0	0.0
2019-11-23 04:13:49.000094	1574500429.000094	16971.0	4.0	40.0	10.0	2.0	0.0	64.0	0.0	2.0	31.0	0.0	0.0	130.0	2.91	2.0	359.0	19.0	11.0	23.0	4.0	13.0	49.0	94.0	0.0	1526.0	50.5	170.76072697196562	18.361531903223327	4.539255948374173	35.0	21.69	51.0	0.0	95.0	0.0	14.4	4.800000000000001	14.0	0.0	0.0	0.06301092320620708	-0.39339033809650004	-0.09999843440917645	-0.004505006005665793	-0.2548743077308055	-0.1590873727849938	0.0	0.0
2019-11-23 04:13:54.000020	1574500434.00002	16971.0	4.0	40.0	10.0	2.0	0.0	64.0	0.0	2.0	31.0	0.0	0.0	130.0	2.91	2.0	360.0	19.0	11.0	23.0	4.0	13.0	54.0	20.0	0.0	1526.0	50.0	170.58701720091545	20.35203712237817	4.585203945669108	35.0	21.63	51.0	0.0	95.0	0.0	17.0	4.7	14.0	0.0	0.0	0.05420972529747002	-0.3310390616347772	-0.10000147821704136	0.01214438117918086	-0.3251352311062974	-0.23135599300478338	0.0	0.0
2019-11-23 04:13:57.000071	1574500437.000071	16971.0	4.0	40.0	10.0	2.0	0.0	64.0	0.0	2.0	31.0	0.0	0.0	130.0	2.91	2.0	361.0	19.0	11.0	23.0	4.0	13.0	57.0	71.0	0.0	1526.0	49.5	170.0113244709597	22.726376220974633	4.916423505605046	35.0	21.63	51.0	0.0	95.0	0.0	19.900000000000002	4.6000000000000005	14.0	0.0	0.0	0.07537003269120211	-0.46483457596694355	-0.16666383218287728	0.02231244603465625	-0.33375540714606217	-0.22952011448393106	0.0	0.0
2019-11-23 04:14:01.000098	1574500441.000098	16971.0	4.0	40.0	10.0	2.0	0.0	64.0	0.0	2.0	31.0	0.0	0.0	130.0	2.91	2.0	362.0	19.0	11.0	23.0	4.0	14.0	1.0	98.0	0.0	1526.0	48.800000000000004	169.29174834548672	23.884108069017458	4.847971755179458	35.0	21.63	51.0	0.0	95.0	0.0	22.0	4.800000000000001	14.0	0.0	0.0	0.07492958579221722	-0.4378959361018855	-0.17499882132608724	0.06380821920866919	-0.35112642002441397	-0.26348386729030926	0.0	0.0
2019-11-23 04:14:05.000055	1574500445.000055	16971.0	4.0	40.0	10.0	2.0	0.0	64.0	0.0	2.0	31.0	0.0	0.0	130.0	2.91	2.0	363.0	19.0	11.0	23.0	4.0	14.0	5.0	55.0	0.0	1526.0	48.2	168.78737394416345	24.41259443237102	4.487416636912668	35.0	21.63	51.0	0.0	95.0	0.0	23.700000000000003	5.1000000000000005	14.0	0.0	0.0	0.06140443860011335	-0.3447225503579663	-0.15000160934267567	0.05115299465502644	-0.37633319552987143	-0.2746428536847416	0.0	0.0
2019-11-23 04:14:09.000075	1574500449.000075	16971.0	4.0	40.0	10.0	2.0	0.0	64.0	0.0	2.0	31.0	0.0	0.0	130.0	2.91	2.0	364.0	19.0	11.0	23.0	4.0	14.0	9.0	75.0	0.0	1526.0	47.2	167.16505543445717	24.580792118110477	4.561574560055612	35.0	21.63	51.0	0.0	95.0	0.0	24.6	4.9	14.0	0.0	0.0	0.10582684071793057	-0.5490349112877803	-0.24999874830872668	0.026820219848392418	-0.43599874472190714	-0.32035413280962227	0.0	0.0
2019-11-23 04:14:13.000064	1574500453.000064	16971.0	4.0	40.0	10.0	2.0	0.0	64.0	0.0	2.0	31.0	0.0	0.0	130.0	2.91	2.0	365.0	19.0	11.0	23.0	4.0	14.0	13.0	64.0	0.0	1526.0	46.5	167.14258999639821	24.51436429969195	4.428696082707932	35.0	21.580000000000002	51.0	0.0	95.0	0.0	25.1	4.5	14.0	0.0	0.0	0.07530973170872513	-0.37654635089250427	-0.1750004902495774	0.09181486880965373	-0.40307468678459163	-0.3087633830928943	0.0	0.0
2019-11-23 04:14:17.000046	1574500457.000046	16971.0	4.0	40.0	10.0	2.0	0.0	64.0	0.0	2.0	31.0	0.0	0.0	130.0	2.91	2.0	366.0	19.0	11.0	23.0	4.0	14.0	17.0	46.0	0.0	1526.0	45.6	166.75992388485733	24.060123380923788	4.224047495027722	35.0	21.56	51.0	0.0	95.0	0.0	25.1	4.7	14.0	0.0	0.0	0.11235716369448982	-0.47866141801061546	-0.22500100583287666	0.11528778164058201	-0.4105835210842717	-0.32389488976894176	0.0	0.0
2019-11-23 04:14:21.000073	1574500461.000073	16971.0	4.0	40.0	10.0	2.0	0.0	64.0	0.0	2.0	31.0	0.0	0.0	130.0	2.91	2.0	367.0	19.0	11.0	23.0	4.0	14.0	21.0	73.0	0.0	1526.0	44.5	166.60687024794993	24.186403007069263	3.920418789477974	35.0	21.56	51.0	0.0	95.0	0.0	25.1	4.5	14.0	0.0	0.0	0.13368864697429667	-0.5884327773636632	-0.27499814779813914	0.14355164977464913	-0.418405348966837	-0.34947659120879004	0.0	0.0
2019-11-23 04:14:25.000023	1574500465.000023	16971.0	4.0	40.0	10.0	2.0	0.0	64.0	0.0	2.0	31.0	0.0	0.0	130.0	2.91	2.0	368.0	19.0	11.0	23.0	4.0	14.0	25.0	23.0	0.0	1526.0	43.5	166.69956691356347	24.00042366243883	4.199361169450739	35.0	21.54	51.0	0.0	95.0	0.0	25.1	4.5	14.0	0.0	0.0	0.1262010987726604	-0.5338682171429073	-0.2500031292830199	0.10398891971107647	-0.41949866166638516	-0.34880679098526013	0.0	0.0
2019-11-23 04:14:29.000046	1574500469.000046	16971.0	4.0	40.0	10.0	2.0	0.0	64.0	0.0	2.0	31.0	0.0	0.0	130.0	2.91	2.0	369.0	19.0	11.0	23.0	4.0	14.0	29.0	46.0	0.0	1526.0	42.5	166.49734909752607	24.220565374591317	3.889722403699031	35.0	21.53	51.0	0.0	95.0	0.0	24.5	4.2	14.0	0.0	0.0	0.13028434900623498	-0.5464533779441476	-0.249998554595721	0.12506566882021933	-0.40636073609166057	-0.34398623612812623	0.0	0.0
2019-11-23 04:14:32.000095	1574500472.000095	16971.0	4.0	40.0	10.0	2.0	0.0	64.0	0.0	2.0	31.0	0.0	0.0	130.0	2.91	2.0	370.0	19.0	11.0	23.0	4.0	14.0	32.0	95.0	0.0	1526.0	42.5	165.87759443860736	24.79640772659977	4.037846489580748	35.0	21.5	51.0	0.0	95.0	0.0	24.700000000000003	3.9000000000000004	14.0	0.0	0.0				0.1137752373621483	-0.41514257556405526	-0.3504209430345589	0.0	0.0
2019-11-23 04:14:37.000034	1574500477.000034	16971.0	4.0	40.0	10.0	2.0	0.0	64.0	0.0	2.0	31.0	0.0	0.0	130.0	2.91	2.0	371.0	19.0	11.0	23.0	4.0	14.0	37.0	34.0	0.0	1526.0	41.5	166.6237083297301	25.659104565941714	4.572722159717451	35.0	21.5	51.0	0.0	95.0	0.0	24.900000000000002	3.8000000000000003	14.0	0.0	0.0	0.10969898423687126	-0.42724933504961754	-0.20000243189907715	0.12738885701690658	-0.4144091266994488	-0.37461334041398764	0.0	0.0
2019-11-23 04:14:40.000092	1574500480.000092	16971.0	4.0	40.0	10.0	2.0	0.0	64.0	0.0	2.0	31.0	0.0	0.0	130.0	2.91	2.0	372.0	19.0	11.0	23.0	4.0	14.0	40.0	92.0	0.0	1526.0	40.300000000000004	167.74952225189998	26.347566054572905	5.0990213962776	35.0	21.490000000000002	51.0	0.0	95.0	0.0	0.4	4.5	14.0	0.0	0.0	0.19950813797756184	-0.8184152726426339	-0.39999227538721266	0.06804815846457761	-0.4045629162213268	-0.3559990097571557	0.0	0.0
2019-11-23 04:14:45.000003	1574500485.000003	16971.0	4.0	40.0	10.0	2.0	0.0	64.0	0.0	2.0	31.0	0.0	0.0	130.0	2.91	2.0	373.0	19.0	11.0	23.0	4.0	14.0	45.0	3.0	0.0	1526.0	39.0	168.0072394275406	25.963549203120515	4.9658855773310755	35.0	21.5	51.0	0.0	95.0	0.0	1.6	5.300000000000001	14.0	0.0	0.0	0.10981204923018882	-0.5074720222034076	-0.2600046244490117	0.07040112245741649	-0.40853452639878374	-0.3642804176686654	0.0	0.0
2019-11-23 04:14:48.000094	1574500488.000094	16971.0	4.0	40.0	10.0	2.0	0.0	64.0	0.0	2.0	31.0	0.0	0.0	130.0	2.91	2.0	374.0	19.0	11.0	23.0	4.0	14.0	48.0	94.0	0.0	1526.0	38.0	168.27311786413958	25.765416785902474	4.442147698318845	35.0	21.44	51.0	0.0	95.0	0.0	1.1	5.1000000000000005	14.0	0.0	0.0	0.14494531821133916	-0.6647792560010733	-0.3333232405857513	0.05194380529376185	-0.4463596416721907	-0.3972026074661108	0.0	0.0
2019-11-23 04:14:52.000080	1574500492.00008	16971.0	4.0	40.0	10.0	2.0	0.0	64.0	0.0	2.0	31.0	0.0	0.0	130.0	2.91	2.0	375.0	19.0	11.0	23.0	4.0	14.0	52.0	80.0	0.0	1525.0	36.6	166.93359888837614	25.654202398891357	3.7626423926067547	35.0	21.44	51.0	0.0	95.0	0.0	0.7000000000000001	5.0	14.0	0.0	0.0	0.14374606308738794	-0.7129010328664867	-0.35000120997847156	0.11211377166913734	-0.4311725342272037	-0.3966809145020862	0.0	0.0
2019-11-23 04:14:57.000009	1574500497.000009	16971.0	4.0	40.0	10.0	2.0	0.0	64.0	0.0	2.0	31.0	0.0	0.0	130.0	2.91	2.0	376.0	19.0	11.0	23.0	4.0	14.0	57.0	9.0	0.0	1525.0	35.300000000000004	166.39143841731274	25.22059845172474	3.654200992105834	35.0	21.44	51.0	0.0	95.0	0.0	0.8	4.2	14.0	0.0	0.0	0.11095499204066617	-0.5265191705243762	-0.26000369458680034	0.08875893583954367	-0.41542130749376527	-0.36560906524428827	0.0	0.0
2019-11-23 04:15:00.000069	1574500500.000069	16971.0	4.0	40.0	10.0	2.0	0.0	64.0	0.0	2.0	31.0	0.0	0.0	130.0	2.91	2.0	377.0	19.0	11.0	23.0	4.0	15.0	0.0	69.0	0.0	1525.0	34.1	167.13563476092705	25.568386101553703	4.619005491076027	35.0	21.44	51.0	0.0	95.0	0.0	0.6000000000000001	3.6	14.0	0.0	0.0	0.19497866034738556	-0.8121445691175022	-0.39999202108404797	0.11219668757002187	-0.40200916659865477	-0.37824136906077577	0.0	0.0
2019-11-23 04:15:04.000091	1574500504.000091	16971.0	4.0	40.0	10.0	2.0	0.0	64.0	0.0	2.0	31.0	0.0	0.0	130.0	2.91	2.0	378.0	19.0	11.0	23.0	4.0	15.0	4.0	91.0	0.0	1525.0	33.0	167.20818593819465	26.159021932574937	4.799999765332082	35.0	21.38	51.0	0.0	95.0	0.0	25.5	3.7	14.0	0.0	0.0	0.14037500041985423	-0.5758413937668331	-0.27499847561966023	0.12465934937257368	-0.4039679572273528	-0.3649889534596442	0.0	0.0
2019-11-23 04:15:08.000041	1574500508.000041	16971.0	4.0	40.0	10.0	2.0	0.0	64.0	0.0	2.0	31.0	0.0	0.0	130.0	2.91	2.0	379.0	19.0	11.0	23.0	4.0	15.0	8.0	41.0	0.0	1525.0	31.8	167.10335449107853	26.103090913299777	3.0555808904087263	35.0	21.42	51.0	0.0	95.0	0.0	0.7000000000000001	3.7	14.0	0.0	0.0	0.1371498500944182	-0.6080870020331307	-0.3000037551396237	0.09948524620065527	-0.44634410666975	-0.41788230906509766	0.0	0.0
2019-11-23 04:15:12.000069	1574500512.000069	16971.0	4.0	40.0	10.0	2.0	0.0	64.0	0.0	2.0	31.0	0.0	0.0	130.0	2.91	2.0	380.0	19.0	11.0	23.0	4.0	15.0	12.0	69.0	0.0	1525.0	30.6	167.1980868180227	26.198095459574226	4.765983942158641	35.0	21.38	51.0	0.0	95.0	0.0	1.2000000000000002	4.9	14.0	0.0	0.0	0.13513238907720126	-0.5947874319632594	-0.29999790789155806	0.09483698498045871	-0.5136536743708816	-0.45678753166555286	0.0	0.0
2019-11-23 04:15:16.000028	1574500516.000028	16971.0	4.0	40.0	10.0	2.0	0.0	64.0	0.0	2.0	31.0	0.0	0.0	130.0	2.91	2.0	381.0	19.0	11.0	23.0	4.0	15.0	16.0	28.0	0.0	1525.0	29.3	167.10027616092896	26.100003737373903	3.0137822819513924	35.0	21.38	51.0	0.0	95.0	0.0	1.2000000000000002	4.9	14.0	0.0	0.0	0.147632763064962	-0.6440819034841255	-0.3250033319338021	0.1075823682292025	-0.5769233827061369	-0.48644572619471615	0.0	0.0
2019-11-23 04:15:20.000048	1574500520.000048	16971.0	4.0	40.0	10.0	2.0	0.0	64.0	0.0	2.0	31.0	0.0	0.0	130.0	2.91	2.0	382.0	19.0	11.0	23.0	4.0	15.0	20.0	48.0	0.0	1525.0	28.1	167.0698892288564	26.05454488699335	3.215151462620962	35.0	21.38	51.0	0.0	95.0	0.0	1.1	3.0	14.0	0.0	0.0	0.13681655068484605	-0.596893687849306	-0.29999849797047184	0.14153957929912114	-0.5883739760224496	-0.510063340999294	0.0	0.0
2019-11-23 04:15:24.000034	1574500524.000034	16971.0	4.0	40.0	10.0	2.0	0.0	64.0	0.0	2.0	31.0	0.0	0.0	130.0	2.91	2.0	383.0	19.0	11.0	23.0	4.0	15.0	24.0	34.0	0.0	1525.0	28.1	166.98279793590245	25.841484008434694	3.3622175050140544	35.0	21.38	51.0	0.0	95.0	0.0	1.1	3.2	14.0	0.0	0.0				0.11056849439701505	-0.5788628549204448	-0.4870127341662942	0.0	0.0
2019-11-23 04:15:28.000026	1574500528.000026	16971.0	4.0	40.0	10.0	2.0	0.0	64.0	0.0	2.0	31.0	0.0	0.0	130.0	2.91	2.0	384.0	19.0	11.0	23.0	4.0	15.0	28.0	26.0	0.0	1525.0	26.3	167.5852175896324	26.000022602123575	3.5481644007453825	35.0	21.38	51.0	0.0	95.0	0.0	0.8	3.3000000000000003	14.0	0.0	0.0	0.21107727258216516	-0.9070505396979187	-0.45000091195291336	0.1275666803497216	-0.5951930400659766	-0.48318214694002587	0.0	0.0
2019-11-23 04:15:32.000053	1574500532.000053	16971.0	4.0	40.0	10.0	2.0	0.0	64.0	0.0	2.0	31.0	0.0	0.0	130.0	2.91	2.0	385.0	19.0	11.0	23.0	4.0	15.0	32.0	53.0	0.0	1525.0	24.700000000000003	168.58569057955654	25.876141309720015	3.49290240906828	35.0	21.38	51.0	0.0	95.0	0.0	1.0	3.6	14.0	0.0	0.0	0.18043902514340507	-0.8000200202457197	-0.3999973058882013	0.11403632024907631	-0.6134862016915702	-0.48751553616074655	0.0	0.0
2019-11-23 04:15:36.000000	1574500536.0	16971.0	4.0	40.0	10.0	2.0	0.0	64.0	0.0	2.0	31.0	0.0	0.0	130.0	2.91	2.0	386.0	19.0	11.0	23.0	4.0	15.0	36.0	0.0	0.0	1525.0	23.1	169.07656635485105	25.752751520641525	3.8145661109455107	35.0	21.38	51.0	0.0	95.0	0.0	1.0	3.4000000000000004	14.0	0.0	0.0	0.16505072979851612	-0.8033525949252811	-0.4000052929624941	0.08303076578122415	-0.6556709109253752	-0.5076598748178471	0.0	0.0
2019-11-23 04:15:40.000019	1574500540.000019	16971.0	4.0	40.0	10.0	2.0	0.0	64.0	0.0	2.0	31.0	0.0	0.0	130.0	2.91	2.0	387.0	19.0	11.0	23.0	4.0	15.0	40.0	19.0	0.0	1525.0	21.6	169.33367553777958	25.9109059443	3.9554459381453815	35.0	21.38	51.0	0.0	95.0	0.0	0.6000000000000001	3.7	14.0	0.0	0.0	0.14940961349316348	-0.7686458271208254	-0.3749982118691832	0.09713319599319233	-0.6170832616942232	-0.5009944015385471	0.0	0.0
2019-11-23 04:15:43.000071	1574500543.000071	16971.0	4.0	40.0	10.0	2.0	0.0	64.0	0.0	2.0	31.0	0.0	0.0	130.0	2.91	2.0	388.0	19.0	11.0	23.0	4.0	15.0	43.0	71.0	0.0	1525.0	20.0	169.42674336944305	25.72671299824189	3.8266950231326065	35.0	21.38	51.0	0.0	95.0	0.0	1.0	4.0	14.0	0.0	0.0	0.205084516430125	-1.0740721859904168	-0.5333240934489277	0.1346104019994835	-0.5996896784422562	-0.5202906199840247	0.0	0.0
2019-11-23 04:15:47.000097	1574500547.000097	16971.0	4.0	40.0	10.0	2.0	0.0	64.0	0.0	2.0	31.0	0.0	0.0	130.0	2.91	1.99	389.0	19.0	11.0	23.0	4.0	15.0	47.0	97.0	0.0	1525.0	18.5	169.79265316601325	24.835792972631538	4.42851555268201	35.0	21.38	51.0	0.0	95.0	0.0	0.8	3.9000000000000004	14.0	0.0	0.0	0.14142667821593272	-0.7630700712209701	-0.37499756367597337	0.12324749904664516	-0.5776115933933763	-0.48938624945569537	0.0	0.0
2019-11-23 04:15:51.000070	1574500551.00007	16971.0	4.0	40.0	10.0	2.0	0.0	64.0	0.0	2.0	31.0	0.0	0.0	130.0	2.91	1.99	390.0	19.0	11.0	23.0	4.0	15.0	51.0	70.0	0.0	1525.0	16.7	169.89974794793818	19.760099498710836	4.684911170262404	35.0	21.38	51.0	0.0	95.0	0.0	0.7000000000000001	3.9000000000000004	14.0	0.0	0.0	0.17216176925499374	-0.9190511155642901	-0.4500030309166012	0.11130561539984135	-0.5085569715753557	-0.4257168855502038	0.0	0.0
2019-11-23 04:15:55.000089	1574500555.000089	16971.0	4.0	40.0	10.0	2.0	0.0	64.0	0.0	2.0	31.0	0.0	0.0	130.0	2.91	1.99	391.0	19.0	11.0	23.0	4.0	15.0	55.0	89.0	0.0	1525.0	15.3	171.65675848249572	15.664269520057527	5.254701903147327	35.0	21.38	51.0	0.0	95.0	0.0	25.1	4.7	14.0	0.0	0.0	0.1341231634415155	-0.7529631410644022	-0.34999835193933193	0.09603728931757204	-0.4438417256202478	-0.3648703354055705	0.0	0.0
2019-11-23 04:15:59.000086	1574500559.000086	16971.0	4.0	40.0	10.0	2.0	0.0	64.0	0.0	2.0	31.0	0.0	0.0	130.0	2.91	1.99	392.0	19.0	11.0	23.0	4.0	15.0	59.0	86.0	0.0	1525.0	14.100000000000001	171.70396163096981	13.287307973547508	4.243664880928062	35.0	21.38	51.0	0.0	95.0	0.0	19.3	4.800000000000001	14.0	0.0	0.0	0.1537489562575373	-0.863141712949002	-0.3000002145768745	0.0746585241541561	-0.4715572539852077	-0.2983887748978732	0.0	0.0
2019-11-23 04:16:03.000088	1574500563.000088	16971.0	4.0	40.0	10.0	2.0	0.0	64.0	0.0	2.0	31.0	0.0	0.0	130.0	2.91	1.99	393.0	19.0	11.0	23.0	4.0	16.0	3.0	88.0	0.0	1525.0	13.100000000000001	171.89904160414608	12.104971008099984	4.7972932286414816	35.0	21.38	51.0	0.0	95.0	0.0	15.700000000000001	5.4	14.0	0.0	0.0	0.1294527078012812	-0.8983395576167617	-0.2499998807907673	0.07033369504555938	-0.4587390484492333	-0.26676892017086656	0.0	0.0
2019-11-23 04:16:08.000015	1574500568.000015	16971.0	4.0	40.0	10.0	2.0	0.0	64.0	0.0	2.0	31.0	0.0	0.0	130.0	2.91	1.99	394.0	19.0	11.0	23.0	4.0	16.0	8.0	15.0	0.0	1525.0	12.5	171.34046055533454	9.862580601167435	4.720092582304353	35.0	21.38	51.0	0.0	95.0	0.0	13.5	4.2	14.0	0.0	0.0	0.07400342881172306	-0.5066559962991966	-0.12000175097159402	0.043243872734988684	-0.4425913341975137	-0.23265613760256754	0.0	0.0
2019-11-23 04:16:11.000059	1574500571.000059	16971.0	4.0	40.0	10.0	2.0	0.0	64.0	0.0	2.0	31.0	0.0	0.0	130.0	2.91	1.99	395.0	19.0	11.0	23.0	4.0	16.0	11.0	59.0	0.0	1525.0	12.0	171.82851167102854	11.814345738061812	4.789797624220942	35.0	21.38	51.0	0.0	95.0	0.0	13.5	4.2	14.0	0.0	0.0	0.10032265034087248	-0.7040228068746166	-0.16666422953460738	0.0659987972383125	-0.3679036304955169	-0.20469996929973955	0.0	0.0
2019-11-23 04:16:16.000000	1574500576.0	16971.0	4.0	40.0	10.0	2.0	0.0	64.0	0.0	2.0	31.0	0.0	0.0	130.0	2.91	1.99	396.0	19.0	11.0	23.0	4.0	16.0	16.0	0.0	0.0	1525.0	11.5	170.18243365479037	6.482188206063752	4.945207250429769	35.0	21.38	51.0	0.0	95.0	0.0	9.5	4.9	14.0	0.0	0.0	0.09352930840949146	-0.6034658969096913	-0.10000117780165277	0.07129814403847995	-0.3906628813661694	-0.18531348515245827	0.0	0.0
2019-11-23 04:16:19.000053	1574500579.000053	16971.0	4.0	40.0	10.0	2.0	0.0	64.0	0.0	2.0	31.0	0.0	0.0	130.0	2.91	1.99	397.0	19.0	11.0	23.0	4.0	16.0	19.0	53.0	0.0	1525.0	11.0	170.83470910560513	7.134796026534928	4.510135370115652	35.0	21.38	51.0	0.0	95.0	0.0	9.5	4.800000000000001	14.0	0.0	0.0	0.15938735677287158	-1.0051966628690512	-0.16666372622273593	0.051552010591118115	-0.33494818835814993	-0.16833924473991968	0.0	0.0
2019-11-23 04:16:23.000065	1574500583.000065	16971.0	4.0	40.0	10.0	2.0	0.0	64.0	0.0	2.0	31.0	0.0	0.0	130.0	2.91	1.99	398.0	19.0	11.0	23.0	4.0	16.0	23.0	65.0	0.0	1525.0	10.8	170.30041114477606	5.910546591358593	4.9777535214584345	35.0	21.38	51.0	0.0	95.0	0.0	7.4	4.5	14.0	0.0	0.0	0.06120996034341961	-0.3860284097642097	-0.049999848008617676	0.050867756184749785	-0.3249394781534029	-0.15792975311233484	0.0	0.0
2019-11-23 04:16:27.000014	1574500587.000014	16971.0	4.0	40.0	10.0	2.0	0.0	64.0	0.0	2.0	31.0	0.0	0.0	130.0	2.91	2.0	399.0	19.0	11.0	23.0	4.0	16.0	27.0	14.0	0.0	1525.0	10.8	171.02870075343574	3.7680473830621213	4.698420745694262	35.0	21.44	51.0	0.0	95.0	0.0	6.5	5.1000000000000005	14.0	0.0	0.0				0.07392316839616338	-0.2803886986326706	-0.11424334927403823	0.0	0.0
2019-11-23 04:16:31.000044	1574500591.000044	16971.0	4.0	40.0	10.0	2.0	0.0	64.0	0.0	2.0	31.0	0.0	0.0	130.0	2.91	2.0	400.0	19.0	11.0	23.0	4.0	16.0	31.0	44.0	0.0	1525.0	10.5	170.6619630027998	2.194480992487015	4.33480345799726	35.0	21.44	51.0	0.0	95.0	0.0	4.2	5.0	14.0	0.0	0.0	0.16032535199640247	-1.0111122491964157	-0.07499943674033724	0.058150688414648335	-0.26133708098409875	-0.08382378862598057	0.0	0.0
2019-11-23 04:16:34.000095	1574500594.000095	16971.0	4.0	40.0	10.0	2.0	0.0	64.0	0.0	2.0	31.0	0.0	0.0	130.0	2.91	2.0	401.0	19.0	11.0	23.0	4.0	16.0	34.0	95.0	0.0	1525.0	10.3	169.55345463733227	0.4600655260822441	4.599997387785765	35.0	21.44	51.0	0.0	95.0	0.0	2.7	4.2	14.0	0.0	0.0	0.21870468574272223	-1.3966189157544548	-0.06666553817116154	0.0695609090036699	-0.2674242906312108	-0.10295401264145507	0.0	0.0
2019-11-23 04:16:39.000032	1574500599.000032	16971.0	4.0	40.0	10.0	2.0	0.0	64.0	0.0	2.0	31.0	0.0	0.0	130.0	2.91	2.0	402.0	19.0	11.0	23.0	4.0	16.0	39.0	32.0	0.0	1525.0	10.200000000000001	168.4835637527652	-0.7082039954240744	4.766635587675678	35.0	21.44	51.0	0.0	95.0	0.0	1.2000000000000002	4.7	14.0	0.0	0.0	0.1692448807704326	-0.9396824572897323	-0.02000025177318891	0.06992565770387067	-0.2544828240758974	-0.08285465976658751	0.0	0.0
2019-11-23 04:16:42.000088	1574500602.000088	16971.0	4.0	40.0	10.0	2.0	0.0	64.0	0.0	2.0	31.0	0.0	0.0	130.0	2.91	2.0	403.0	19.0	11.0	23.0	4.0	16.0	42.0	88.0	0.0	1525.0	10.100000000000001	167.34106109366948	-3.3228455793812888	4.788326301283444	35.0	21.44	51.0	0.0	95.0	0.0	0.0	4.7	14.0	0.0	0.0				0.05603050097264205	-0.20548622399718044	-0.07267045278609002	0.0	0.0
2019-11-23 04:16:47.000007	1574500607.000007	16971.0	4.0	40.0	10.0	2.0	0.0	64.0	0.0	2.0	31.0	0.0	0.0	130.0	2.91	2.0	404.0	19.0	11.0	23.0	4.0	16.0	47.0	7.0	0.0	1525.0	10.0	167.71648051091486	-4.369376578928988	4.9638393346342715	35.0	21.44	51.0	0.0	95.0	0.0	1.7000000000000002	5.1000000000000005	14.0	0.0	0.0	-0.15018127956507615	0.6610253708341971	-0.020000324254524828	0.05890225109085952	-0.1771682401305351	-0.043242797151414644	0.0	0.0
2019-11-23 04:16:50.000099	1574500610.000099	16971.0	4.0	40.0	10.0	2.0	0.0	64.0	0.0	2.0	31.0	0.0	0.0	130.0	2.91	2.0	405.0	19.0	11.0	23.0	4.0	16.0	50.0	99.0	0.0	1525.0	10.100000000000001	168.72555980607174	-5.748166661911474	4.796864362420836	35.0	21.44	51.0	0.0	95.0	0.0	4.0	4.800000000000001	14.0	0.0	0.0	0.10398326653382281	-0.46519439301368415	0.033332310813906335	0.05916503761124465	-0.21079085017143284	-0.06280697261024895	0.0	0.0
2019-11-23 04:16:54.000084	1574500614.000084	16971.0	4.0	40.0	10.0	2.0	0.0	64.0	0.0	2.0	31.0	0.0	0.0	130.0	2.91	2.0	406.0	19.0	11.0	23.0	4.0	16.0	54.0	84.0	0.0	1525.0	10.0	169.49305328354464	-7.694230979477485	4.86942313623465	35.0	21.5	51.0	0.0	95.0	0.0	4.800000000000001	5.300000000000001	14.0	0.0	0.0	-0.06327412110018679	0.2974260714879803	-0.025000093877668397	0.0343049002139787	-0.17703202096891796	-0.05738324993384003	0.0	0.0
2019-11-23 04:16:59.000010	1574500619.00001	16971.0	4.0	40.0	10.0	2.0	0.0	64.0	0.0	2.0	31.0	0.0	0.0	130.0	2.91	2.0	407.0	19.0	11.0	23.0	4.0	16.0	59.0	10.0	0.0	1525.0	10.0	169.7376828305595	-9.37617457715219	4.624763218403278	35.0	21.5	51.0	0.0	95.0	0.0	6.1000000000000005	4.800000000000001	14.0	0.0	0.0				0.03981628390537736	-0.15697211765667712	-0.046091407163859795	0.0	0.0
2019-11-23 04:17:02.000074	1574500622.000074	16971.0	4.0	40.0	10.0	2.0	0.0	64.0	0.0	2.0	31.0	0.0	0.0	130.0	2.91	2.0	408.0	19.0	11.0	23.0	4.0	17.0	2.0	74.0	0.0	1525.0	10.0	170.79020330756973	-11.287426275021517	4.301935015331953	35.0	21.5	51.0	0.0	95.0	0.0	8.1	4.800000000000001	14.0	0.0	0.0				0.012000037627928693	-0.16455698410430783	-0.043531575659776896	0.0	0.0
2019-11-23 04:17:06.000099	1574500626.000099	16971.0	4.0	40.0	10.0	2.0	0.0	64.0	0.0	2.0	31.0	0.0	0.0	130.0	2.91	2.0	409.0	19.0	11.0	23.0	4.0	17.0	6.0	99.0	0.0	1525.0	10.0	169.82824829180197	-10.036664249075658	4.494359094302672	35.0	21.5	51.0	0.0	95.0	0.0	10.200000000000001	4.6000000000000005	14.0	0.0	0.0				0.026712715813036525	-0.10940493898830243	-0.019798740840209255	0.0	0.0
2019-11-23 04:17:10.000049	1574500630.000049	16971.0	4.0	40.0	10.0	2.0	0.0	64.0	0.0	2.0	31.0	0.0	0.0	130.0	2.91	2.0	410.0	19.0	11.0	23.0	4.0	17.0	10.0	49.0	0.0	1525.0	10.0	170.86634240878908	-11.379731085312729	4.3132926383683445	35.0	21.5	51.0	0.0	95.0	0.0	10.200000000000001	4.6000000000000005	14.0	0.0	0.0				0.049775838492712665	-0.09661751394463461	-0.017788251783290035	0.0	0.0
2019-11-23 04:17:14.000077	1574500634.000077	16971.0	4.0	40.0	10.0	2.0	0.0	64.0	0.0	2.0	31.0	0.0	0.0	130.0	2.91	2.0	411.0	19.0	11.0	23.0	4.0	17.0	14.0	77.0	0.0	1525.0	10.0	171.75913042188978	-12.643729422603224	4.510265755470756	35.0	21.5	51.0	0.0	95.0	0.0	12.700000000000001	4.4	14.0	0.0	0.0				0.022442284373780756	-0.10412972167640673	-0.029704291536416537	0.0	0.0
2019-11-23 04:17:18.000036	1574500638.000036	16971.0	4.0	40.0	10.0	2.0	0.0	64.0	0.0	2.0	31.0	0.0	0.0	130.0	2.91	2.0	412.0	19.0	11.0	23.0	4.0	17.0	18.0	36.0	0.0	1525.0	10.0	171.53718386871785	-14.071710464086298	4.582827681942464	35.0	21.53	51.0	0.0	95.0	0.0	12.700000000000001	4.6000000000000005	14.0	0.0	0.0				0.017361037678390912	-0.12856590866983467	-0.034905608412248226	0.0	0.0
2019-11-23 04:17:22.000050	1574500642.00005	16971.0	4.0	40.0	10.0	2.0	0.0	64.0	0.0	2.0	31.0	0.0	0.0	130.0	2.91	2.0	413.0	19.0	11.0	23.0	4.0	17.0	22.0	50.0	0.0	1525.0	10.100000000000001	172.13506336780242	-15.160238346289113	4.543373094787146	35.0	21.56	51.0	0.0	95.0	0.0	14.200000000000001	4.7	14.0	0.0	0.0	0.015123486913168572	-0.0998814897968353	0.024999912083458486	0.005813536334809714	-0.041768520197814483	-0.010372729427137824	0.0	0.0
2019-11-23 04:17:26.000043	1574500646.000043	16971.0	4.0	40.0	10.0	2.0	0.0	64.0	0.0	2.0	31.0	0.0	0.0	130.0	2.91	2.0	414.0	19.0	11.0	23.0	4.0	17.0	26.0	43.0	0.0	1525.0	10.100000000000001	171.82343153357115	-16.38087045918144	4.674467181407133	35.0	21.56	51.0	0.0	95.0	0.0	15.200000000000001	4.6000000000000005	14.0	0.0	0.0				0.010941272646451483	-0.06257127986375358	-0.008951172497937948	0.0	0.0
2019-11-23 04:17:30.000039	1574500650.000039	16971.0	4.0	40.0	10.0	2.0	0.0	64.0	0.0	2.0	31.0	0.0	0.0	130.0	2.91	2.0	415.0	19.0	11.0	23.0	4.0	17.0	30.0	39.0	0.0	1525.0	10.200000000000001	171.62936328982084	-17.637507066949887	4.599997387785765	35.0	21.56	51.0	0.0	95.0	0.0	16.400000000000002	4.800000000000001	14.0	0.0	0.0	0.012227081040562655	-0.08580459033739543	0.025000023841880558	0.016938655773512865	-0.05256951162703254	-0.00797046974034339	0.0	0.0
2019-11-23 04:17:34.000065	1574500654.000065	16971.0	4.0	40.0	10.0	2.0	0.0	64.0	0.0	2.0	31.0	0.0	0.0	130.0	2.91	2.0	416.0	19.0	11.0	23.0	4.0	17.0	34.0	65.0	0.0	1525.0	10.200000000000001	171.55931254852075	-19.12211161778464	4.705519134696608	35.0	21.56	51.0	0.0	95.0	0.0	17.6	4.7	14.0	0.0	0.0				0.028559414595577908	-0.094788348225711	0.006966267192639177	0.0	0.0
2019-11-23 04:17:38.000008	1574500658.000008	16971.0	4.0	40.0	10.0	2.0	0.0	64.0	0.0	2.0	31.0	0.0	0.0	130.0	2.91	2.0	417.0	19.0	11.0	23.0	4.0	17.0	38.0	8.0	0.0	1525.0	10.3	171.2191124496076	-20.34529093889997	4.697600106083143	35.0	21.56	51.0	0.0	95.0	0.0	19.1	4.7	14.0	0.0	0.0	0.010674958376536961	-0.07308487942466808	0.02500035614282588	0.018675295172676354	-0.07962333102671285	0.012663273922012303	0.0	0.0
2019-11-23 04:17:42.000032	1574500662.000032	16971.0	4.0	40.0	10.0	2.0	0.0	64.0	0.0	2.0	31.0	0.0	0.0	130.0	2.91	2.0	418.0	19.0	11.0	23.0	4.0	17.0	42.0	32.0	0.0	1526.0	10.3	171.0107237630771	-21.35755169700374	4.400000739817401	35.0	21.6	51.0	0.0	95.0	0.0	20.3	5.0	14.0	0.0	0.0				-0.007777896748674835	-0.07098648051101093	0.029772871994935574	0.0	0.0
2019-11-23 04:17:45.000082	1574500665.000082	16971.0	4.0	40.0	10.0	2.0	0.0	64.0	0.0	2.0	31.0	0.0	0.0	130.0	2.91	2.0	419.0	19.0	11.0	23.0	4.0	17.0	45.0	82.0	0.0	1526.0	10.5	170.68194310786552	-22.672103155767317	4.618023333585082	35.0	21.61	51.0	0.0	95.0	0.0	21.5	4.5	14.0	0.0	0.0	0.026882530176026948	-0.1716682476174543	0.06666555406519917	0.017373591926007233	-0.0707715746001255	0.03306875462135593	0.0	0.0
2019-11-23 04:17:50.000008	1574500670.000008	16971.0	4.0	40.0	10.0	2.0	0.0	64.0	0.0	2.0	31.0	0.0	0.0	130.0	2.91	2.0	420.0	19.0	11.0	23.0	4.0	17.0	50.0	8.0	0.0	1526.0	10.8	170.37857197478934	-23.387407203168664	3.9251991831120274	35.0	21.63	51.0	0.0	95.0	0.0	22.3	4.5	14.0	0.0	0.0	0.023725753366908058	-0.14812482762802487	0.06000088693022496	0.005100046605342384	-0.18511102904159113	0.0412419258981264	0.0	0.0
2019-11-23 04:17:53.000078	1574500673.000078	16971.0	4.0	40.0	10.0	2.0	0.0	64.0	0.0	2.0	31.0	0.0	0.0	130.0	2.91	2.0	421.0	19.0	11.0	23.0	4.0	17.0	53.0	78.0	0.0	1526.0	11.0	168.7145100930537	-23.962145381085243	3.4747634868063706	35.0	21.63	51.0	0.0	95.0	0.0	23.5	4.800000000000001	14.0	0.0	0.0	0.025677902163595348	-0.15493980348983788	0.06666511433295388	0.040459347417591385	-0.22987361364919381	0.07219531116633418	0.0	0.0
2019-11-23 04:17:57.000098	1574500677.000098	16971.0	4.0	40.0	10.0	2.0	0.0	64.0	0.0	2.0	31.0	0.0	0.0	130.0	2.91	2.0	422.0	19.0	11.0	23.0	4.0	17.0	57.0	98.0	0.0	1526.0	11.5	167.7459323704358	-25.225594381834078	3.1228885709068965	35.0	21.63	51.0	0.0	95.0	0.0	24.200000000000003	3.3000000000000003	14.0	0.0	0.0	0.048491258438314255	-0.28073444376866474	0.12499937415436334	0.033682421352462175	-0.32231894579350623	0.06454449375739184	0.0	0.0
2019-11-23 04:18:02.000001	1574500682.000001	16971.0	4.0	40.0	10.0	2.0	0.0	64.0	0.0	2.0	31.0	0.0	0.0	130.0	2.91	2.0	423.0	19.0	11.0	23.0	4.0	18.0	2.0	1.0	0.0	1526.0	12.0	166.24192187077037	-26.029010496386785	3.3430088524959043	35.0	21.63	51.0	0.0	95.0	0.0	24.5	3.5	14.0	0.0	0.0	0.044839114051000585	-0.2201945654002257	0.10000194076489884	0.08191294948681635	-0.37412636377811415	0.07181735606757277	0.0	0.0
2019-11-23 04:18:06.000002	1574500686.000002	16971.0	4.0	40.0	10.0	2.0	0.0	64.0	0.0	2.0	31.0	0.0	0.0	130.0	2.91	2.0	424.0	19.0	11.0	23.0	4.0	18.0	6.0	2.0	0.0	1526.0	12.5	161.93745817614555	-25.94154565648993	3.5722947672692253	35.0	21.69	51.0	0.0	95.0	0.0	0.30000000000000004	3.5	14.0	0.0	0.0	0.05635910178557765	-0.25848618096982495	0.12499997019768472	0.08829508640912655	-0.3798718732772028	0.09382077386631225	0.0	0.0
2019-11-23 04:18:10.000030	1574500690.00003	16971.0	4.0	40.0	10.0	2.0	0.0	64.0	0.0	2.0	31.0	0.0	0.0	130.0	2.91	2.0	425.0	19.0	11.0	23.0	4.0	18.0	10.0	30.0	0.0	1526.0	13.5	164.39603626427035	-26.087646598864296	3.975289915082682	35.0	21.69	51.0	0.0	95.0	0.0	1.2000000000000002	3.1	14.0	0.0	0.0	0.12391248766339161	-0.4929521393457843	0.24999824167534604	0.07781216153008197	-0.41305678854834177	0.12105931171185016	0.0	0.0
2019-11-23 04:18:13.000078	1574500693.000078	16971.0	4.0	40.0	10.0	2.0	0.0	64.0	0.0	2.0	31.0	0.0	0.0	130.0	2.91	2.0	426.0	19.0	11.0	23.0	4.0	18.0	13.0	78.0	0.0	1526.0	14.3	162.03477813096433	-25.944511468748452	3.689048355679154	35.0	21.69	51.0	0.0	95.0	0.0	1.2000000000000002	3.4000000000000004	14.0	0.0	0.0	0.17391586566964026	-0.5135171500239217	0.2666624069894312	0.1287826353744716	-0.39383762542839906	0.10992705591857667	0.0	0.0
2019-11-23 04:18:18.000016	1574500698.000016	16971.0	4.0	40.0	10.0	2.0	0.0	64.0	0.0	2.0	31.0	0.0	0.0	130.0	2.91	2.0	427.0	19.0	11.0	23.0	4.0	18.0	18.0	16.0	0.0	1526.0	15.0	164.58585084875023	-26.096494363816955	3.9894715825295446	35.0	21.69	51.0	0.0	95.0	0.0	0.9	3.6	14.0	0.0	0.0	0.07659974427791172	-0.2780936177360368	0.14000173570877464	0.10618399714493318	-0.43471181424990935	0.09340019968863665	0.0	0.0
2019-11-23 04:18:21.000066	1574500701.000066	16971.0	4.0	40.0	10.0	2.0	0.0	64.0	0.0	2.0	31.0	0.0	0.0	130.0	2.91	2.0	428.0	19.0	11.0	23.0	4.0	18.0	21.0	66.0	0.0	1526.0	15.0	164.0383836231613	-25.838497949142834	3.8292151825733494	35.0	21.69	51.0	0.0	95.0	0.0	1.1	4.0	14.0	0.0	0.0				0.12566667009602936	-0.42746414734734983	0.10199652327201632	0.0	0.0
2019-11-23 04:18:25.000093	1574500705.000093	16971.0	4.0	40.0	10.0	2.0	0.0	64.0	0.0	2.0	31.0	0.0	0.0	130.0	2.91	2.0	429.0	19.0	11.0	23.0	4.0	18.0	25.0	93.0	0.0	1526.0	15.8	164.17593157187022	-26.0156869423938	4.060332166345274	35.0	21.69	51.0	0.0	95.0	0.0	1.0	3.7	14.0	0.0	0.0	0.1116506952949863	-0.3945651921892159	0.1999986529441011	0.11107987655069433	-0.4010876034565988	0.10849421818200597	0.0	0.0
2019-11-23 04:18:29.000050	1574500709.00005	16971.0	4.0	40.0	10.0	2.0	0.0	64.0	0.0	2.0	31.0	0.0	0.0	130.0	2.91	2.0	430.0	19.0	11.0	23.0	4.0	18.0	29.0	50.0	0.0	1526.0	16.8	165.7784185984	-26.430178381332432	4.046229025433928	35.0	21.7	51.0	0.0	95.0	0.0	0.5	4.1000000000000005	14.0	0.0	0.0	0.14710907632541803	-0.5030738077117924	0.2500026822377922	0.11150387563489966	-0.4265007200309788	0.10818974781121124	0.0	0.0
2019-11-23 04:18:33.000061	1574500713.000061	16971.0	4.0	40.0	10.0	2.0	0.0	64.0	0.0	2.0	31.0	0.0	0.0	130.0	2.91	2.0	431.0	19.0	11.0	23.0	4.0	18.0	33.0	61.0	0.0	1526.0	17.7	166.7486942417302	-25.692732027375136	4.048785920629485	35.0	21.72	51.0	0.0	95.0	0.0	1.8	4.0	14.0	0.0	0.0	0.1160850573296496	-0.43023034913981445	0.22499938309361767	0.09932023865279474	-0.4235423400900894	0.1176833732732153	0.0	0.0
2019-11-23 04:18:37.000052	1574500717.000052	16971.0	4.0	40.0	10.0	2.0	0.0	64.0	0.0	2.0	31.0	0.0	0.0	130.0	2.91	2.0	432.0	19.0	11.0	23.0	4.0	18.0	37.0	52.0	0.0	1526.0	18.6	166.6997786621325	-25.400021199062575	4.000001714302719	35.0	21.7	51.0	0.0	95.0	0.0	1.0	4.1000000000000005	14.0	0.0	0.0	0.10542107501247783	-0.4491124517069915	0.22500050962086765	0.09355103646355556	-0.43716875277239325	0.10371444053758685	0.0	0.0
2019-11-23 04:18:41.000048	1574500721.000048	16971.0	4.0	40.0	10.0	2.0	0.0	64.0	0.0	2.0	31.0	0.0	0.0	130.0	2.91	2.0	433.0	19.0	11.0	23.0	4.0	18.0	41.0	48.0	0.0	1526.0	19.5	165.9477910438975	-25.58805401515993	4.125354530931715	35.0	21.75	51.0	0.0	95.0	0.0	0.4	4.0	14.0	0.0	0.0	0.10900892523950145	-0.46114020508737835	0.22500022798799693	0.0948480947835334	-0.457199777266608	0.10649977738614241	0.0	0.0
2019-11-23 04:18:45.000075	1574500725.000075	16971.0	4.0	40.0	10.0	2.0	0.0	64.0	0.0	2.0	31.0	0.0	0.0	130.0	2.91	2.0	434.0	19.0	11.0	23.0	4.0	18.0	45.0	75.0	0.0	1526.0	20.3	164.86887798850103	-25.279324098290644	2.9379089727224788	35.0	21.75	51.0	0.0	95.0	0.0	0.4	4.0	14.0	0.0	0.0	0.09689606584966436	-0.40989920394043783	0.19999864102333345	0.09419161436373508	-0.5141135627430369	0.14751672578800984	0.0	0.0
2019-11-23 04:18:49.000019	1574500729.000019	16971.0	4.0	40.0	10.0	2.0	0.0	64.0	0.0	2.0	31.0	0.0	0.0	130.0	2.91	2.0	435.0	19.0	11.0	23.0	4.0	18.0	49.0	19.0	0.0	1526.0	21.3	165.0512455365085	-24.79902948270592	2.5504824572082447	35.0	21.75	51.0	0.0	95.0	0.0	0.7000000000000001	4.2	14.0	0.0	0.0	0.1300646270757384	-0.5029225966968788	0.2500035018219309	0.15471314543517597	-0.5822913728366483	0.15015858200437773	0.0	0.0
2019-11-23 04:18:53.000047	1574500733.000047	16971.0	4.0	40.0	10.0	2.0	0.0	64.0	0.0	2.0	31.0	0.0	0.0	130.0	2.91	2.0	436.0	19.0	11.0	23.0	4.0	18.0	53.0	47.0	0.0	1526.0	22.3	164.55774141750615	-24.780281573048843	3.1618875592618423	35.0	21.75	51.0	0.0	95.0	0.0	0.1	2.4000000000000004	14.0	0.0	0.0	0.1417244133647981	-0.514527237729947	0.2499982565762985	0.1205801989320879	-0.6516721241806047	0.14656008389543476	0.0	0.0
2019-11-23 04:18:56.000092	1574500736.000092	16971.0	4.0	40.0	10.0	2.0	0.0	64.0	0.0	2.0	31.0	0.0	0.0	130.0	2.91	2.0	437.0	19.0	11.0	23.0	4.0	18.0	56.0	92.0	0.0	1526.0	23.5	165.12766091953472	-24.709000810116038	2.663114097074617	35.0	21.79	51.0	0.0	95.0	0.0	25.200000000000003	2.4000000000000004	14.0	0.0	0.0	0.222397206938296	-0.841145183700094	0.39999399194204965	0.16349100042259368	-0.642243151070578	0.15319734881437772	0.0	0.0
2019-11-23 04:19:01.000019	1574500741.000019	16971.0	4.0	40.0	10.0	2.0	0.0	64.0	0.0	2.0	31.0	0.0	0.0	130.0	2.91	2.0	438.0	19.0	11.0	23.0	4.0	19.0	1.0	19.0	0.0	1526.0	24.5	165.46006084640942	-24.99427808808203	2.5513438186987276	35.0	21.75	51.0	0.0	95.0	0.0	25.400000000000002	2.6	14.0	0.0	0.0	0.11640086148217667	-0.41690103862975586	0.20000291828598954	0.15750307981867415	-0.6623625974019764	0.1574851402848519	0.0	0.0
2019-11-23 04:19:04.000074	1574500744.000074	16971.0	4.0	40.0	10.0	2.0	0.0	64.0	0.0	2.0	31.0	0.0	0.0	130.0	2.91	2.0	439.0	19.0	11.0	23.0	4.0	19.0	4.0	74.0	0.0	1526.0	26.0	164.97947054051284	-24.925650421650808	3.169110801106497	35.0	21.78	51.0	0.0	95.0	0.0	25.400000000000002	3.3000000000000003	14.0	0.0	0.0	0.29099258864682814	-1.0422183383840313	0.4999908607881879	0.17269495877092833	-0.6560498305845092	0.16100022051271884	0.0	0.0
2019-11-23 04:19:08.000074	1574500748.000074	16971.0	4.0	40.0	10.0	2.0	0.0	64.0	0.0	2.0	31.0	0.0	0.0	130.0	2.91	2.0	440.0	19.0	11.0	23.0	4.0	19.0	8.0	74.0	0.0	1526.0	26.0	165.0876281493214	-24.904820964914304	2.8489228516189455	35.0	21.81	51.0	0.0	95.0	0.0	25.5	3.4000000000000004	14.0	0.0	0.0				0.15739413670315766	-0.6452646282706592	0.1631614085321516	0.0	0.0
2019-11-23 04:19:12.000025	1574500752.000025	16971.0	4.0	40.0	10.0	2.0	0.0	64.0	0.0	2.0	31.0	0.0	0.0	130.0	2.91	2.0	441.0	19.0	11.0	23.0	4.0	19.0	12.0	25.0	0.0	1526.0	27.1	164.38409326134678	-25.031287842381275	3.5263783240889364	35.0	21.81	51.0	0.0	95.0	0.0	0.0	2.5	14.0	0.0	0.0	0.14772806863942192	-0.5712220574921525	0.27500336025290834	0.18915286921639976	-0.6588583716345435	0.1676628706490532	0.0	0.0
2019-11-23 04:19:16.000046	1574500756.000046	16971.0	4.0	40.0	10.0	2.0	0.0	64.0	0.0	2.0	31.0	0.0	0.0	130.0	2.91	2.0	442.0	19.0	11.0	23.0	4.0	19.0	16.0	46.0	0.0	1526.0	28.5	163.9534320799602	-25.24859288065229	3.2242974664942654	35.0	21.81	51.0	0.0	95.0	0.0	25.200000000000003	3.6	14.0	0.0	0.0	0.207287103387393	-0.7325370932111456	0.34999816418656976	0.23052247876651583	-0.6557874268430507	0.15347715653448712	0.0	0.0
2019-11-23 04:19:19.000095	1574500759.000095	16971.0	4.0	40.0	10.0	2.0	0.0	64.0	0.0	2.0	31.0	0.0	0.0	130.0	2.91	2.0	443.0	19.0	11.0	23.0	4.0	19.0	19.0	95.0	0.0	1526.0	29.6	162.70300758707052	-24.87431544397714	2.331212725039293	35.0	21.81	51.0	0.0	95.0	0.0	0.6000000000000001	3.4000000000000004	14.0	0.0	0.0	0.2021561093744308	-0.7384518753387344	0.3666606930540347	0.19245278946817804	-0.6487942960501093	0.17879844864752087	0.0	0.0
2019-11-23 04:19:24.000014	1574500764.000014	16971.0	4.0	40.0	10.0	2.0	0.0	64.0	0.0	2.0	31.0	0.0	0.0	130.0	2.91	2.0	444.0	19.0	11.0	23.0	4.0	19.0	24.0	14.0	0.0	1526.0	31.1	162.822583405176	-24.51088113727794	2.655898706400814	35.0	21.81	51.0	0.0	95.0	0.0	25.400000000000002	3.0	14.0	0.0	0.0	0.1898281713359337	-0.6208999712761951	0.30000484951229023	0.19777799224156178	-0.6516074872377349	0.1747556819122684	0.0	0.0
2019-11-23 04:19:27.000063	1574500767.000063	16971.0	4.0	40.0	10.0	2.0	0.0	64.0	0.0	2.0	31.0	0.0	0.0	130.0	2.91	2.0	445.0	19.0	11.0	23.0	4.0	19.0	27.0	63.0	0.0	1526.0	32.300000000000004	164.26587341392298	-24.621880574307106	3.521895632875473	35.0	21.81	51.0	0.0	95.0	0.0	25.5	2.1	14.0	0.0	0.0	0.2578049084540004	-0.8226564632880669	0.39999348333167467	0.19223377825324403	-0.678611045520743	0.1581493705195394	0.0	0.0
2019-11-23 04:19:31.000090	1574500771.00009	16971.0	4.0	40.0	10.0	2.0	0.0	64.0	0.0	2.0	31.0	0.0	0.0	130.0	2.91	2.0	446.0	19.0	11.0	23.0	4.0	19.0	31.0	90.0	0.0	1527.0	33.5	166.47548745092155	-24.25099951065422	3.6898042049856494	35.0	21.85	51.0	0.0	95.0	0.0	24.700000000000003	3.1	14.0	0.0	0.0	0.19516564948284224	-0.6383580756491128	0.29999797941615036	0.1631520718886084	-0.6875601940123147	0.1622078328817769	0.0	0.0
2019-11-23 04:19:35.000049	1574500775.000049	16971.0	4.0	40.0	10.0	2.0	0.0	64.0	0.0	2.0	31.0	0.0	0.0	130.0	2.91	2.0	447.0	19.0	11.0	23.0	4.0	19.0	35.0	49.0	0.0	1527.0	35.0	166.7982719792423	-24.200018392940585	3.4053090079797252	35.0	21.88	51.0	0.0	95.0	0.0	25.200000000000003	3.1	14.0	0.0	0.0	0.21812132508191645	-0.7859873621353949	0.37500382218680345	0.1877745828767312	-0.7512393401588385	0.17049680297056244	0.0	0.0
2019-11-23 04:19:39.000068	1574500779.000068	16971.0	4.0	40.0	10.0	2.0	0.0	64.0	0.0	2.0	31.0	0.0	0.0	130.0	2.91	2.0	448.0	19.0	11.0	23.0	4.0	19.0	39.0	68.0	0.0	1527.0	36.2	166.7032230310938	-24.20001839294058	3.6896954608399914	35.0	21.88	51.0	0.0	95.0	0.0	24.700000000000003	3.6	14.0	0.0	0.0	0.15356444086074728	-0.6496233000836203	0.29999858737657126	0.15074091876717757	-0.7391281769769171	0.19339264052183092	0.0	0.0
2019-11-23 04:19:43.000061	1574500783.000061	16971.0	4.0	40.0	10.0	2.0	0.0	64.0	0.0	2.0	31.0	0.0	0.0	130.0	2.91	2.0	449.0	19.0	11.0	23.0	4.0	19.0	43.0	61.0	0.0	1527.0	37.6	166.57907294148578	-24.191516421972064	3.3065146641419423	35.0	21.88	51.0	0.0	95.0	0.0	24.700000000000003	3.7	14.0	0.0	0.0	0.17796894255773474	-0.7581792171095253	0.35000060498818986	0.1827386235347006	-0.7032687925195661	0.17799326093061665	0.0	0.0
2019-11-23 04:19:47.000049	1574500787.000049	16971.0	4.0	40.0	10.0	2.0	0.0	64.0	0.0	2.0	31.0	0.0	0.0	130.0	2.91	2.0	450.0	19.0	11.0	23.0	4.0	19.0	47.0	49.0	0.0	1527.0	39.0	164.06450531301152	-24.099979961910737	2.286452604719689	35.0	21.88	51.0	0.0	95.0	0.0	24.700000000000003	3.4000000000000004	14.0	0.0	0.0	0.2120484909923713	-0.7493634802791531	0.35000104308439184	0.2412270291459787	-0.741277255098444	0.15610429681184806	0.0	0.0
2019-11-23 04:19:51.000076	1574500791.000076	16971.0	4.0	40.0	10.0	2.0	0.0	64.0	0.0	2.0	31.0	0.0	0.0	130.0	2.91	2.0	451.0	19.0	11.0	23.0	4.0	19.0	51.0	76.0	0.0	1527.0	40.5	162.9218140478293	-24.03574991030171	2.1999975051197245	35.0	21.88	51.0	0.0	95.0	0.0	24.6	2.3000000000000003	14.0	0.0	0.0	0.24255400259624155	-0.8028711575203795	0.37499747427018926	0.24171695514455074	-0.7707141778144545	0.14666141180091158	0.0	0.0
2019-11-23 04:19:55.000021	1574500795.000021	16971.0	4.0	40.0	10.0	2.0	0.0	64.0	0.0	2.0	31.0	0.0	0.0	130.0	2.91	2.0	452.0	19.0	11.0	23.0	4.0	19.0	55.0	21.0	0.0	1527.0	40.5	162.11766114984022	-23.881576070756132	2.3359927085397594	35.0	21.88	51.0	0.0	95.0	0.0	24.6	2.2	14.0	0.0	0.0				0.2698633170223239	-0.8015087179081796	0.16085572803880757	0.0	0.0
2019-11-23 04:19:59.000048	1574500799.000048	16971.0	4.0	40.0	10.0	2.0	0.0	64.0	0.0	2.0	31.0	0.0	0.0	130.0	2.91	2.0	453.0	19.0	11.0	23.0	4.0	19.0	59.0	48.0	0.0	1527.0	42.0	162.92622152817302	-24.132308285503214	2.9585271884303714	35.0	21.88	51.0	0.0	95.0	0.0	24.3	2.2	14.0	0.0	0.0	0.26427229211873204	-0.8085420943930534	0.37499747427018926	0.23248524997044542	-0.8044366857033521	0.15350969754639548	0.0	0.0
2019-11-23 04:20:02.000095	1574500802.000095	16971.0	4.0	40.0	10.0	2.0	0.0	64.0	0.0	2.0	31.0	0.0	0.0	130.0	2.91	2.0	454.0	19.0	11.0	23.0	4.0	20.0	2.0	95.0	0.0	1527.0	43.300000000000004	164.50179621449638	-23.955130134591176	3.561217192390476	35.0	21.88	51.0	0.0	95.0	0.0	24.6	2.7	14.0	0.0	0.0	0.2883675303860019	-0.9252727322498174	0.43332654910642654	0.20551561828053597	-0.8137843099733174	0.14914230615093998	0.0	0.0
2019-11-23 04:20:07.000022	1574500807.000022	16971.0	4.0	40.0	10.0	2.0	0.0	64.0	0.0	2.0	31.0	0.0	0.0	130.0	2.91	2.0	455.0	19.0	11.0	23.0	4.0	20.0	7.0	22.0	0.0	1527.0	44.7	165.37894667395312	-23.8447336914246	3.421051609238719	35.0	21.94	51.0	0.0	95.0	0.0	24.700000000000003	3.5	14.0	0.0	0.0	0.17809872801695195	-0.597039678449436	0.2800040856003851	0.2204080803801997	-0.8286524483815623	0.15517215566704567	0.0	0.0
2019-11-23 04:20:10.000079	1574500810.000079	16971.0	4.0	40.0	10.0	2.0	0.0	64.0	0.0	2.0	31.0	0.0	0.0	130.0	2.91	2.0	456.0	19.0	11.0	23.0	4.0	20.0	10.0	79.0	0.0	1527.0	46.1	165.8256047696159	-22.99765519722017	3.9519652427025096	35.0	21.900000000000002	51.0	0.0	95.0	0.0	24.3	3.6	14.0	0.0	0.0	0.27058205796612717	-1.0233887286049175	0.4666578029620716	0.13371776779769742	-0.722318649871731	0.13157631482406248	0.0	0.0
2019-11-23 04:20:14.000090	1574500814.00009	16971.0	4.0	40.0	10.0	2.0	0.0	64.0	0.0	2.0	31.0	0.0	0.0	130.0	2.91	2.0	457.0	19.0	11.0	23.0	4.0	20.0	14.0	90.0	0.0	1527.0	47.800000000000004	167.01887270488177	-18.065420221805635	4.359814023710179	35.0	21.94	51.0	0.0	95.0	0.0	24.400000000000002	3.2	14.0	0.0	0.0	0.23850961299037735	-0.9289336110263581	0.4249988347323903	0.1139304948767987	-0.6106767239673293	0.1166095242321919	0.0	0.0
2019-11-23 04:20:18.000048	1574500818.000048	16971.0	4.0	40.0	10.0	2.0	0.0	64.0	0.0	2.0	31.0	0.0	0.0	130.0	2.91	2.0	458.0	19.0	11.0	23.0	4.0	20.0	18.0	48.0	0.0	1527.0	49.0	165.5449654572934	-15.145130485114288	4.4000007398174	35.0	21.94	51.0	0.0	95.0	0.0	23.200000000000003	4.2	14.0	0.0	0.0	0.17483736016114018	-0.6955428976870276	0.3000031471582581	0.0818374768721308	-0.5441792706614461	0.08855251979238073	0.0	0.0
2019-11-23 04:20:22.000068	1574500822.000068	16971.0	4.0	40.0	10.0	2.0	0.0	64.0	0.0	2.0	31.0	0.0	0.0	130.0	2.91	2.0	459.0	19.0	11.0	23.0	4.0	20.0	22.0	68.0	0.0	1527.0	50.0	165.90237315149977	-14.273343625864609	4.224441768579254	35.0	21.91	51.0	0.0	95.0	0.0	17.3	4.5	14.0	0.0	0.0	0.18103895671834286	-0.8026799618539519	0.24999874830872668	0.0423593098949382	-0.4643280538266824	0.04091634508054373	0.0	0.0
2019-11-23 04:20:26.000059	1574500826.000059	16971.0	4.0	40.0	10.0	2.0	0.0	64.0	0.0	2.0	31.0	0.0	0.0	130.0	2.91	2.0	460.0	19.0	11.0	23.0	4.0	20.0	26.0	59.0	0.0	1527.0	50.5	164.85787164233759	-13.153164070348481	4.39033324552443	35.0	21.94	51.0	0.0	95.0	0.0	15.100000000000001	4.5	14.0	0.0	0.0	0.1209330287426953	-0.45738989296482474	0.12500028312270395	0.1140018606842524	-0.44235356280530147	0.004230984989864822	0.0	0.0
2019-11-23 04:20:30.000047	1574500830.000047	16971.0	4.0	40.0	10.0	2.0	0.0	64.0	0.0	2.0	31.0	0.0	0.0	130.0	2.91	2.0	461.0	19.0	11.0	23.0	4.0	20.0	30.0	47.0	0.0	1527.0	51.2	164.50385645915873	-11.914657528457992	4.004890990380713	35.0	21.91	51.0	0.0	95.0	0.0	14.5	4.5	14.0	0.0	0.0	0.16731205258046708	-0.6710519904404841	0.1750005215421968	0.09252664716598465	-0.3711338282791036	0.006364045185115727	0.0	0.0
2019-11-23 04:20:34.000076	1574500834.000076	16971.0	4.0	40.0	10.0	2.0	0.0	64.0	0.0	2.0	31.0	0.0	0.0	130.0	2.91	2.0	462.0	19.0	11.0	23.0	4.0	20.0	34.0	76.0	0.0	1527.0	51.7	164.79245363013882	-13.070370558860835	4.390126827811545	35.0	21.92	51.0	0.0	95.0	0.0	13.4	4.2	14.0	0.0	0.0	0.14103730664259678	-0.5187456749194221	0.12499909103577696	0.05905391495797464	-0.34055445155941355	-0.0015167897689887244	0.0	0.0
2019-11-23 04:20:38.000028	1574500838.000028	16971.0	4.0	40.0	10.0	2.0	0.0	64.0	0.0	2.0	31.0	0.0	0.0	130.0	2.91	2.0	463.0	19.0	11.0	23.0	4.0	20.0	38.0	28.0	0.0	1527.0	51.800000000000004	164.37918028171825	-11.803189305583189	4.006051691260157	35.0	21.91	51.0	0.0	95.0	0.0	13.4	4.5	14.0	0.0	0.0	0.02875085661570727	-0.10360202030693705	0.025000301007080637	0.05979444788841726	-0.3314661873926211	-0.005726309205687022	0.0	0.0
2019-11-23 04:20:42.000056	1574500842.000056	16971.0	4.0	40.0	10.0	2.0	0.0	64.0	0.0	2.0	31.0	0.0	0.0	130.0	2.91	2.0	464.0	19.0	11.0	23.0	4.0	20.0	42.0	56.0	0.0	1527.0	52.2	162.27377636463393	-10.086375997796035	4.112566068260921	35.0	21.91	51.0	0.0	95.0	0.0	12.100000000000001	4.0	14.0	0.0	0.0	0.14289671122318984	-0.4529348053783531	0.09999929667013806	0.08619254381701695	-0.2707799652423217	-0.012808427449091775	0.0	0.0
2019-11-23 04:20:46.000006	1574500846.000006	16971.0	4.0	40.0	10.0	2.0	0.0	64.0	0.0	2.0	31.0	0.0	0.0	130.0	2.91	2.0	465.0	19.0	11.0	23.0	4.0	20.0	46.0	6.0	0.0	1527.0	52.2	160.71672499474494	-8.329342974505423	4.199998362271084	35.0	21.88	51.0	0.0	95.0	0.0	10.5	4.1000000000000005	14.0	0.0	0.0				0.0814827705915658	-0.23053022138901236	-0.019348775750811655	0.0	0.0
2019-11-23 04:20:50.000049	1574500850.000049	16971.0	4.0	40.0	10.0	2.0	0.0	64.0	0.0	2.0	31.0	0.0	0.0	130.0	2.91	2.0	466.0	19.0	11.0	23.0	4.0	20.0	50.0	49.0	0.0	1527.0	52.5	160.73816287258038	-6.752708692207869	4.241213518882816	35.0	21.88	51.0	0.0	95.0	0.0	8.8	4.2	14.0	0.0	0.0	0.1640987788451576	-0.46859255464280924	0.07499919087567565	0.07396578908373631	-0.18804675721110173	-0.03657156200669013	0.0	0.0
2019-11-23 04:20:54.000011	1574500854.000011	16971.0	4.0	40.0	10.0	2.0	0.0	64.0	0.0	2.0	31.0	0.0	0.0	130.0	2.91	2.0	467.0	19.0	11.0	23.0	4.0	20.0	54.0	11.0	0.0	1527.0	52.5	160.74402792853698	-5.360559092970015	4.302348279651683	35.0	21.88	51.0	0.0	95.0	0.0	7.1000000000000005	4.2	14.0	0.0	0.0				0.07983277420078581	-0.19178007085523538	-0.05314256849426115	0.0	0.0
2019-11-23 04:20:58.000030	1574500858.00003	16971.0	4.0	40.0	10.0	2.0	0.0	64.0	0.0	2.0	31.0	0.0	0.0	130.0	2.91	2.0	468.0	19.0	11.0	23.0	4.0	20.0	58.0	30.0	0.0	1527.0	52.7	161.31600118405942	-3.294497483299106	4.153371282349536	35.0	21.88	51.0	0.0	95.0	0.0	5.9	4.5	14.0	0.0	0.0	0.16459831458907417	-0.46481130151626043	0.04999976158255847	0.044763713487824236	-0.18968492170237158	-0.052171260609124095	0.0	0.0
2019-11-23 04:21:02.000021	1574500862.000021	16971.0	4.0	40.0	10.0	2.0	0.0	64.0	0.0	2.0	31.0	0.0	0.0	130.0	2.91	2.0	469.0	19.0	11.0	23.0	4.0	21.0	2.0	21.0	0.0	1527.0	52.7	161.11190536823017	-1.0286160636082682	4.464663655684112	35.0	21.87	51.0	0.0	95.0	0.0	4.0	4.0	14.0	0.0	0.0				0.08602428837677245	-0.17409864349647325	-0.04982453353477397	0.0	0.0
2019-11-23 04:21:06.000006	1574500866.000006	16971.0	4.0	40.0	10.0	2.0	0.0	64.0	0.0	2.0	31.0	0.0	0.0	130.0	2.91	2.0	470.0	19.0	11.0	23.0	4.0	21.0	6.0	6.0	0.0	1527.0	52.7	161.77133727775552	0.7426264128262464	4.438759065240121	35.0	21.84	51.0	0.0	95.0	0.0	1.7000000000000002	4.6000000000000005	14.0	0.0	0.0				0.08771452139940047	-0.13462427619532663	-0.07758522407365037	0.0	0.0
2019-11-23 04:21:10.000034	1574500870.000034	16971.0	4.0	40.0	10.0	2.0	0.0	64.0	0.0	2.0	31.0	0.0	0.0	130.0	2.91	2.0	471.0	19.0	11.0	23.0	4.0	21.0	10.0	34.0	0.0	1527.0	52.7	162.33248119339422	2.1746493564058196	4.499999063801583	35.0	21.85	51.0	0.0	95.0	0.0	0.2	4.5	14.0	0.0	0.0				0.08157231321722445	-0.1547747104972604	-0.08334714576324896	0.0	0.0
2019-11-23 04:21:13.000086	1574500873.000086	16971.0	4.0	40.0	10.0	2.0	0.0	64.0	0.0	2.0	31.0	0.0	0.0	130.0	2.91	2.0	472.0	19.0	11.0	23.0	4.0	21.0	13.0	86.0	0.0	1527.0	52.5	161.97938807898305	3.9409913253886844	4.871783581448042	35.0	21.81	51.0	0.0	95.0	0.0	1.6	4.6000000000000005	14.0	0.0	0.0	0.7299880296026375	-2.272283862144048	-0.06666551168111685	0.020746960548989342	-0.18964850341691897	-0.09981988168547162	0.0	0.0
2019-11-23 04:21:18.000004	1574500878.000004	16971.0	4.0	40.0	10.0	2.0	0.0	64.0	0.0	2.0	31.0	0.0	0.0	130.0	2.91	2.0	473.0	19.0	11.0	23.0	4.0	21.0	18.0	4.0	0.0	1527.0	52.2	161.74329168966418	5.207589044997579	4.716374821045167	35.0	21.81	51.0	0.0	95.0	0.0	2.9000000000000004	4.6000000000000005	14.0	0.0	0.0	0.3563641906788023	-1.1295553548241735	-0.06000098420803812	0.047372094997544606	-0.13233108821292122	-0.08644864202477492	0.0	0.0
2019-11-23 04:21:21.000048	1574500881.000048	16971.0	4.0	40.0	10.0	2.0	0.0	64.0	0.0	2.0	31.0	0.0	0.0	130.0	2.91	2.0	474.0	19.0	11.0	23.0	4.0	21.0	21.0	48.0	0.0	1527.0	52.2	161.4461057698342	7.338470820194237	4.415384264551886	35.0	21.79	51.0	0.0	95.0	0.0	4.4	5.1000000000000005	14.0	0.0	0.0				0.031044114262339	-0.15289572067924817	-0.10502457601742629	0.0	0.0
2019-11-23 04:21:25.000075	1574500885.000075	16971.0	4.0	40.0	10.0	2.0	0.0	64.0	0.0	2.0	31.0	0.0	0.0	130.0	2.91	2.0	475.0	19.0	11.0	23.0	4.0	21.0	25.0	75.0	0.0	1527.0	51.800000000000004	161.75167653588326	9.095270328359637	4.400000739817401	35.0	21.81	51.0	0.0	95.0	0.0	6.0	4.6000000000000005	14.0	0.0	0.0	0.3045222959192131	-0.9202515573702438	-0.09999932051166628	0.059626148356953894	-0.1487385305458352	-0.11125453682066266	0.0	0.0
2019-11-23 04:21:29.000034	1574500889.000034	16971.0	4.0	40.0	10.0	2.0	0.0	64.0	0.0	2.0	31.0	0.0	0.0	130.0	2.91	2.0	476.0	19.0	11.0	23.0	4.0	21.0	29.0	34.0	0.0	1527.0	51.7	160.7914752213086	11.22495496353187	4.4916624756581625	35.0	21.81	51.0	0.0	95.0	0.0	7.7	4.6000000000000005	14.0	0.0	0.0	0.05984250305646597	-0.1778183997753087	-0.025000256302600502	0.003668859505891839	-0.11815883655893916	-0.08961600757099113	0.0	0.0
2019-11-23 04:21:33.000055	1574500893.000055	16971.0	4.0	40.0	10.0	2.0	0.0	64.0	0.0	2.0	31.0	0.0	0.0	130.0	2.91	2.0	477.0	19.0	11.0	23.0	4.0	21.0	33.0	55.0	0.0	1527.0	51.2	161.09390409138808	13.761874949344847	4.401588248450598	35.0	21.78	51.0	0.0	95.0	0.0	9.5	4.5	14.0	0.0	0.0	0.2385397645990355	-0.7250962690737118	-0.12499934435234648	0.015102618765823903	-0.18303382940078436	-0.12153406189747282	0.0	0.0
2019-11-23 04:21:37.000047	1574500897.000047	16971.0	4.0	40.0	10.0	2.0	0.0	64.0	0.0	2.0	31.0	0.0	0.0	130.0	2.91	2.0	478.0	19.0	11.0	23.0	4.0	21.0	37.0	47.0	0.0	1527.0	50.800000000000004	160.71068849868698	11.465487033540809	4.497271535137465	35.0	21.75	51.0	0.0	95.0	0.0	11.600000000000001	4.5	14.0	0.0	0.0	0.16391720537487584	-0.468074062202503	-0.10000020265620257	0.023569283262028166	-0.19207010034164357	-0.15253709529575174	0.0	0.0
2019-11-23 04:21:41.000033	1574500901.000033	16971.0	4.0	40.0	10.0	2.0	0.0	64.0	0.0	2.0	31.0	0.0	0.0	130.0	2.91	2.0	479.0	19.0	11.0	23.0	4.0	21.0	41.0	33.0	0.0	1527.0	50.5	161.1496397949204	13.962314662591957	4.4070587937100205	35.0	21.75	51.0	0.0	95.0	0.0	11.600000000000001	4.6000000000000005	14.0	0.0	0.0	0.1205456948162265	-0.35188474373278744	-0.07500026375148172	0.023755103223922686	-0.23001323669961427	-0.15647238099354144	0.0	0.0
2019-11-23 04:21:45.000062	1574500905.000062	16971.0	4.0	40.0	10.0	2.0	0.0	64.0	0.0	2.0	31.0	0.0	0.0	130.0	2.91	2.0	480.0	19.0	11.0	23.0	4.0	21.0	45.0	62.0	0.0	1526.0	50.0	162.01729406620046	16.306555595135745	4.532613519561771	35.0	21.73	51.0	0.0	95.0	0.0	14.100000000000001	4.5	14.0	0.0	0.0	0.1591531269450971	-0.48378239474363655	-0.12499909103577696	0.030543500130603564	-0.23921507283863663	-0.1805276807765989	0.0	0.0
2019-11-23 04:21:49.000006	1574500909.000006	16971.0	4.0	40.0	10.0	2.0	0.0	64.0	0.0	2.0	31.0	0.0	0.0	130.0	2.91	2.0	481.0	19.0	11.0	23.0	4.0	21.0	49.0	6.0	0.0	1526.0	50.0	164.0147752786977	18.34005527454647	4.817897509922853	35.0	21.72	51.0	0.0	95.0	0.0	16.400000000000002	4.6000000000000005	14.0	0.0	0.0				0.05404148030516184	-0.26268906855569996	-0.1911961601804952	0.0	0.0
2019-11-23 04:21:53.000044	1574500913.000044	16971.0	4.0	40.0	10.0	2.0	0.0	64.0	0.0	2.0	31.0	0.0	0.0	130.0	2.91	2.0	482.0	19.0	11.0	23.0	4.0	21.0	53.0	44.0	0.0	1526.0	49.5	165.63276315476645	20.39733440469817	4.854788835884516	35.0	21.69	51.0	0.0	95.0	0.0	18.400000000000002	4.9	14.0	0.0	0.0	0.10745805660562566	-0.3696322467170777	-0.12499880791847306	0.05596449408724121	-0.3290402697290258	-0.21895770435910472	0.0	0.0
2019-11-23 04:21:56.000094	1574500916.000094	16971.0	4.0	40.0	10.0	2.0	0.0	64.0	0.0	2.0	31.0	0.0	0.0	130.0	2.91	2.0	483.0	19.0	11.0	23.0	4.0	21.0	56.0	94.0	0.0	1526.0	49.0	168.8903405014763	23.041719277574995	4.7000014413479	35.0	21.69	51.0	0.0	95.0	0.0	20.3	5.0	14.0	0.0	0.0	0.11923892302430907	-0.4446952485936824	-0.16666389840803406	0.0800236676633353	-0.3433349028101513	-0.2522406730209306	0.0	0.0
2019-11-23 04:22:01.000015	1574500921.000015	16971.0	4.0	40.0	10.0	2.0	0.0	64.0	0.0	2.0	31.0	0.0	0.0	130.0	2.91	2.0	484.0	19.0	11.0	23.0	4.0	22.0	1.0	15.0	0.0	1526.0	48.300000000000004	170.78430206635073	24.2163788396825	4.808188348524804	35.0	21.69	51.0	0.0	95.0	0.0	22.6	4.800000000000001	14.0	0.0	0.0	0.07292019616126108	-0.3369845082105175	-0.1400022096982666	0.08567756127832399	-0.38767586148657823	-0.2908260337625199	0.0	0.0
2019-11-23 04:22:04.000062	1574500924.000062	16971.0	4.0	40.0	10.0	2.0	0.0	64.0	0.0	2.0	31.0	0.0	0.0	130.0	2.91	2.0	485.0	19.0	11.0	23.0	4.0	22.0	4.0	62.0	0.0	1526.0	47.7	174.27939587390136	24.63448817803168	5.100000466862581	35.0	21.650000000000002	51.0	0.0	95.0	0.0	24.5	4.800000000000001	14.0	0.0	0.0	0.0780394707461075	-0.4425838316549878	-0.19999686881835052	0.06648158970577975	-0.3983471309271089	-0.32408912587794925	0.0	0.0
2019-11-23 04:22:08.000087	1574500928.000087	16971.0	4.0	40.0	10.0	2.0	0.0	64.0	0.0	2.0	31.0	0.0	0.0	130.0	2.91	2.0	486.0	19.0	11.0	23.0	4.0	22.0	8.0	87.0	0.0	1526.0	46.800000000000004	176.8786323532228	24.38171959651206	5.100000466862581	35.0	21.66	51.0	0.0	95.0	0.0	25.400000000000002	5.2	14.0	0.0	0.0	0.060186696789470355	-0.4832076689942578	-0.22499859184907972	0.048765550523708456	-0.3989183697666036	-0.31443768117844106	0.0	0.0
2019-11-23 04:22:12.000045	1574500932.000045	16971.0	4.0	40.0	10.0	2.0	0.0	64.0	0.0	2.0	31.0	0.0	0.0	130.0	2.91	2.0	487.0	19.0	11.0	23.0	4.0	22.0	12.0	45.0	0.0	1526.0	46.0	179.046090632427	23.854350045314085	4.909002620227315	35.0	21.63	51.0	0.0	95.0	0.0	25.1	5.2	14.0	0.0	0.0	0.03527281389571789	-0.437444764443531	-0.20000209810550718	0.04211122738526957	-0.42137064416830206	-0.32739948802845775	0.0	0.0
2019-11-23 04:22:16.000055	1574500936.000055	16971.0	4.0	40.0	10.0	2.0	0.0	64.0	0.0	2.0	31.0	0.0	0.0	130.0	2.91	2.0	488.0	19.0	11.0	23.0	4.0	22.0	16.0	55.0	0.0	1526.0	45.0	180.56056843755468	23.60001698987958	4.656574769925831	35.0	21.63	51.0	0.0	95.0	0.0	24.8	5.2	14.0	0.0	0.0	0.020395215529918246	-0.5535694134670752	-0.2499993741527966	0.06174848533767051	-0.37088911596889307	-0.3233780886428709	0.0	0.0
2019-11-23 04:22:20.000008	1574500940.000008	16971.0	4.0	40.0	10.0	2.0	0.0	64.0	0.0	2.0	31.0	0.0	0.0	130.0	2.91	2.0	489.0	19.0	11.0	23.0	4.0	22.0	20.0	8.0	0.0	1526.0	44.0	179.86669352794337	23.679481869544695	4.202600127679409	35.0	21.63	51.0	0.0	95.0	0.0	24.1	4.9	14.0	0.0	0.0	0.002996197104329588	-0.5722262661980261	-0.2500029355632249	0.015670805647095328	-0.40712908435032213	-0.3350781021290995	0.0	0.0
2019-11-23 04:22:24.000027	1574500944.000027	16971.0	4.0	40.0	10.0	2.0	0.0	64.0	0.0	2.0	31.0	0.0	0.0	130.0	2.91	2.0	490.0	19.0	11.0	23.0	4.0	22.0	24.0	27.0	0.0	1526.0	43.0	179.51097413676376	24.859866099882908	4.100000038286901	35.0	21.6	51.0	0.0	95.0	0.0	24.1	4.7	14.0	0.0	0.0	-0.008888255016479883	-0.5721556625969761	-0.24999882281380878	0.03601713392267549	-0.3875249509156486	-0.3449205393736654	0.0	0.0
2019-11-23 04:22:28.000020	1574500948.00002	16971.0	4.0	40.0	10.0	2.0	0.0	64.0	0.0	2.0	31.0	0.0	0.0	130.0	2.91	2.0	491.0	19.0	11.0	23.0	4.0	22.0	28.0	20.0	0.0	1526.0	41.800000000000004	179.21511271387442	25.56977887337555	4.4798627624871195	35.0	21.56	51.0	0.0	95.0	0.0	24.200000000000003	4.7	14.0	0.0	0.0	0.004773398134977166	-0.6837278094365569	-0.30000051856130483	0.0035533652414399533	-0.4070253227463192	-0.3401628437068276	0.0	0.0
2019-11-23 04:22:32.000012	1574500952.000012	16971.0	4.0	40.0	10.0	2.0	0.0	64.0	0.0	2.0	31.0	0.0	0.0	130.0	2.91	2.0	492.0	19.0	11.0	23.0	4.0	22.0	32.0	12.0	0.0	1526.0	40.800000000000004	179.49999672537314	25.000445787800267	4.100309184342857	35.0	21.56	51.0	0.0	95.0	0.0	24.200000000000003	4.1000000000000005	14.0	0.0	0.0	0.00507171125512696	-0.5697646573949461	-0.2500005066405073	-0.024594732452050128	-0.45118674610242254	-0.3580916353073891	0.0	0.0
2019-11-23 04:22:36.000040	1574500956.00004	16971.0	4.0	40.0	10.0	2.0	0.0	64.0	0.0	2.0	31.0	0.0	0.0	130.0	2.91	2.0	493.0	19.0	11.0	23.0	4.0	22.0	36.0	40.0	0.0	1526.0	39.7	179.15396101139856	25.584639467516645	4.4744259224227125	35.0	21.56	51.0	0.0	95.0	0.0	0.0	4.1000000000000005	14.0	0.0	0.0	0.00823774339990513	-0.5899465712108507	-0.274998065842881	-0.003964904149941532	-0.43589832164331777	-0.3670244306904112	0.0	0.0
2019-11-23 04:22:39.000081	1574500959.000081	16971.0	4.0	40.0	10.0	2.0	0.0	64.0	0.0	2.0	31.0	0.0	0.0	130.0	2.91	2.0	494.0	19.0	11.0	23.0	4.0	22.0	39.0	81.0	0.0	1526.0	39.7	178.37243204722125	25.082291597568624	4.326536391206202	35.0	21.56	51.0	0.0	95.0	0.0	0.6000000000000001	4.6000000000000005	14.0	0.0	0.0				-0.05891460023657932	-0.44350083992603867	-0.3511268643437329	0.0	0.0
2019-11-23 04:22:44.000000	1574500964.0	16971.0	4.0	40.0	10.0	2.0	0.0	64.0	0.0	2.0	31.0	0.0	0.0	130.0	2.91	2.0	495.0	19.0	11.0	23.0	4.0	22.0	44.0	0.0	0.0	1526.0	38.5	176.90014628884654	25.700021900593075	4.100000038286901	35.0	21.5	51.0	0.0	95.0	0.0	0.30000000000000004	4.0	14.0	0.0	0.0	0.015069312774925165	-0.5077380246109163	-0.2400038910542951	-0.02906129116864567	-0.47054786759369815	-0.37244213732959197	0.0	0.0
2019-11-23 04:22:47.000049	1574500967.000049	16971.0	4.0	40.0	10.0	2.0	0.0	64.0	0.0	2.0	31.0	0.0	0.0	130.0	2.91	2.0	496.0	19.0	11.0	23.0	4.0	22.0	47.0	49.0	0.0	1526.0	37.300000000000004	176.03966180610354	25.891207202121684	3.86100882609387	35.0	21.52	51.0	0.0	95.0	0.0	25.200000000000003	5.0	14.0	0.0	0.0	0.02277520407893728	-0.869749953949939	-0.3999934515435667	-0.04089814498717473	-0.45851276741742564	-0.38510308211155847	0.0	0.0
2019-11-23 04:22:51.000070	1574500971.00007	16971.0	4.0	40.0	10.0	2.0	0.0	64.0	0.0	2.0	31.0	0.0	0.0	130.0	2.91	2.0	497.0	19.0	11.0	23.0	4.0	22.0	51.0	70.0	0.0	1526.0	36.2	174.35947832597776	25.518112483983394	3.38840752255956	35.0	21.5	51.0	0.0	95.0	0.0	0.7000000000000001	4.1000000000000005	14.0	0.0	0.0	0.030900893147055103	-0.5705686432476481	-0.2749985575751626	0.034062098360649884	-0.4412887296521133	-0.3848948304891785	0.0	0.0
2019-11-23 04:22:55.000027	1574500975.000027	16971.0	4.0	40.0	10.0	2.0	0.0	64.0	0.0	2.0	31.0	0.0	0.0	130.0	2.91	2.0	498.0	19.0	11.0	23.0	4.0	22.0	55.0	27.0	0.0	1526.0	35.0	172.39197616065448	25.178360702198464	3.318918159750566	35.0	21.5	51.0	0.0	95.0	0.0	1.1	3.6	14.0	0.0	0.0	0.05241434382960509	-0.6101355803161366	-0.3000032365671295	0.053098497865030625	-0.42630284256610923	-0.36557958906992116	0.0	0.0
2019-11-23 04:22:59.000047	1574500979.000047	16971.0	4.0	40.0	10.0	2.0	0.0	64.0	0.0	2.0	31.0	0.0	0.0	130.0	2.91	2.0	499.0	19.0	11.0	23.0	4.0	22.0	59.0	47.0	0.0	1525.0	34.0	171.4331448156512	25.299982768032734	3.533393430523246	35.0	21.5	51.0	0.0	95.0	0.0	0.0	3.2	14.0	0.0	0.0	0.05885802066727628	-0.5331292817804978	-0.24999874830872668	0.08424826769654914	-0.40078568717328417	-0.37101760382382	0.0	0.0
2019-11-23 04:23:03.000043	1574500983.000043	16971.0	4.0	40.0	10.0	2.0	0.0	64.0	0.0	2.0	31.0	0.0	0.0	130.0	2.91	2.0	500.0	19.0	11.0	23.0	4.0	23.0	3.0	43.0	0.0	1525.0	32.6	170.8259553675091	25.299982768032738	3.4565248947575045	35.0	21.44	51.0	0.0	95.0	0.0	0.30000000000000004	3.4000000000000004	14.0	0.0	0.0	0.1094921969336009	-0.732629396559341	-0.3500003546479954	0.1060246753266457	-0.4868712316060089	-0.42877636601884617	0.0	0.0
2019-11-23 04:23:07.000028	1574500987.000028	16971.0	4.0	40.0	10.0	2.0	0.0	64.0	0.0	2.0	31.0	0.0	0.0	130.0	2.91	2.0	501.0	19.0	11.0	23.0	4.0	23.0	7.0	28.0	0.0	1525.0	31.3	168.52962469914905	26.06684665873005	3.3233183158003308	35.0	21.47	51.0	0.0	95.0	0.0	0.30000000000000004	3.6	14.0	0.0	0.0	0.10297749968553582	-0.680104141538183	-0.3250012204096847	0.10126818635706761	-0.5733096709678551	-0.4875261794064807	0.0	0.0
2019-11-23 04:23:11.000055	1574500991.000055	16971.0	4.0	40.0	10.0	2.0	0.0	64.0	0.0	2.0	31.0	0.0	0.0	130.0	2.91	2.0	502.0	19.0	11.0	23.0	4.0	23.0	11.0	55.0	0.0	1525.0	30.1	168.805419362455	26.217698119659914	3.3000019872575383	35.0	21.44	51.0	0.0	95.0	0.0	0.30000000000000004	3.4000000000000004	14.0	0.0	0.0	0.103811088040726	-0.626393444395157	-0.29999796153499975	0.0736558544258657	-0.5924138189004241	-0.49892953639227566	0.0	0.0
2019-11-23 04:23:15.000003	1574500995.000003	16971.0	4.0	40.0	10.0	2.0	0.0	64.0	0.0	2.0	31.0	0.0	0.0	130.0	2.91	2.0	503.0	19.0	11.0	23.0	4.0	23.0	15.0	3.0	0.0	1525.0	28.6	168.45560115692135	25.474436416397293	2.7558146621172654	35.0	21.44	51.0	0.0	95.0	0.0	1.3	3.4000000000000004	14.0	0.0	0.0	0.1591210780449674	-0.7422335148758452	-0.3750048727430259	0.08949270874310042	-0.5950066160108363	-0.4957329744783536	0.0	0.0
2019-11-23 04:23:19.000026	1574500999.000026	16971.0	4.0	40.0	10.0	2.0	0.0	64.0	0.0	2.0	31.0	0.0	0.0	130.0	2.91	2.0	504.0	19.0	11.0	23.0	4.0	23.0	19.0	26.0	0.0	1525.0	27.1	167.7056610438331	25.201573603893383	2.799213012683734	35.0	21.44	51.0	0.0	95.0	0.0	1.3	3.3000000000000003	14.0	0.0	0.0	0.14484005796889643	-0.745137501897258	-0.3749978542450662	0.13107051390348845	-0.5777607902979077	-0.49899397749813834	0.0	0.0
2019-11-23 04:23:22.000076	1574501002.000076	16971.0	4.0	40.0	10.0	2.0	0.0	64.0	0.0	2.0	31.0	0.0	0.0	130.0	2.91	2.0	505.0	19.0	11.0	23.0	4.0	23.0	22.0	76.0	0.0	1525.0	25.5	168.20389234091127	25.344024501362657	2.727995724985905	35.0	21.44	51.0	0.0	95.0	0.0	1.2000000000000002	3.3000000000000003	14.0	0.0	0.0	0.20690107371697603	-1.0644137496992374	-0.5333244325215957	0.10313555746384578	-0.6060954104075571	-0.4998813962026562	0.0	0.0
2019-11-23 04:23:27.000003	1574501007.000003	16971.0	4.0	40.0	10.0	2.0	0.0	64.0	0.0	2.0	31.0	0.0	0.0	130.0	2.91	2.0	506.0	19.0	11.0	23.0	4.0	23.0	27.0	3.0	0.0	1525.0	24.0	167.59735698274002	25.200001632782406	2.856071008391277	35.0	21.44	51.0	0.0	95.0	0.0	0.4	2.7	14.0	0.0	0.0	0.12715060627824146	-0.6188810532655177	-0.30000437742898434	0.11419446285984536	-0.6096003677484174	-0.5226040722125553	0.0	0.0
2019-11-23 04:23:30.000060	1574501010.00006	16971.0	4.0	40.0	10.0	2.0	0.0	64.0	0.0	2.0	31.0	0.0	0.0	130.0	2.91	2.0	507.0	19.0	11.0	23.0	4.0	23.0	30.0	60.0	0.0	1525.0	24.0	165.95457860231772	25.68404979497747	3.198312806609002	35.0	21.44	51.0	0.0	95.0	0.0	0.2	2.8000000000000003	14.0	0.0	0.0				0.10773400720060959	-0.6130517641993909	-0.5076434950873628	0.0	0.0
2019-11-23 04:23:34.000070	1574501014.00007	16971.0	4.0	40.0	10.0	2.0	0.0	64.0	0.0	2.0	31.0	0.0	0.0	130.0	2.91	2.0	508.0	19.0	11.0	23.0	4.0	23.0	34.0	70.0	0.0	1525.0	22.5	164.53137548774134	25.931486509016626	2.3377676629345947	35.0	21.41	51.0	0.0	95.0	0.0	0.2	3.4000000000000004	14.0	0.0	0.0	0.18481834740429168	-0.7751860527798079	-0.3749990612291949	0.14828782353502593	-0.5869323294601051	-0.4988398159988633	0.0	0.0
2019-11-23 04:23:38.000061	1574501018.000061	16971.0	4.0	40.0	10.0	2.0	0.0	64.0	0.0	2.0	31.0	0.0	0.0	130.0	2.91	2.0	509.0	19.0	11.0	23.0	4.0	23.0	38.0	61.0	0.0	1525.0	20.8	163.68872635011354	25.451900395956326	2.32266646612115	35.0	21.44	51.0	0.0	95.0	0.0	1.4000000000000001	2.9000000000000004	14.0	0.0	0.0	0.22173455861079197	-0.8269472934029627	-0.4250009626171932	0.1675104351783845	-0.5879380179106262	-0.5216666955074596	0.0	0.0
2019-11-23 04:23:42.000059	1574501022.000059	16971.0	4.0	40.0	10.0	2.0	0.0	64.0	0.0	2.0	31.0	0.0	0.0	130.0	2.91	2.0	510.0	19.0	11.0	23.0	4.0	23.0	42.0	59.0	0.0	1525.0	19.3	162.42585244842363	24.812272337165854	3.071929731451667	35.0	21.44	51.0	0.0	95.0	0.0	0.4	1.7000000000000002	14.0	0.0	0.0	0.21768421293898618	-0.7591550683995604	-0.37500020116578403	0.19315308445334128	-0.5583485078376873	-0.4810944083665789	0.0	0.0
2019-11-23 04:23:46.000085	1574501026.000085	16971.0	4.0	40.0	10.0	2.0	0.0	64.0	0.0	2.0	31.0	0.0	0.0	130.0	2.91	2.0	511.0	19.0	11.0	23.0	4.0	23.0	46.0	85.0	0.0	1525.0	17.5	163.35777278523332	21.048602138375465	4.028784286060699	35.0	21.44	51.0	0.0	95.0	0.0	0.5	2.9000000000000004	14.0	0.0	0.0	0.26968718024940064	-0.904071293326202	-0.4499970495894282	0.15462089613841581	-0.4813309126506374	-0.40090139810713765	0.0	0.0
2019-11-23 04:23:50.000028	1574501030.000028	16971.0	4.0	40.0	10.0	2.0	0.0	64.0	0.0	2.0	31.0	0.0	0.0	130.0	2.91	2.0	512.0	19.0	11.0	23.0	4.0	23.0	50.0	28.0	0.0	1525.0	16.0	168.2878799392769	17.031192634891017	5.759315142742646	35.0	21.44	51.0	0.0	95.0	0.0	24.8	3.2	14.0	0.0	0.0	0.26104389718402854	-0.788861952457267	-0.3750053644947695	0.1555553669345434	-0.4511734112415545	-0.38234811468937413	0.0	0.0
2019-11-23 04:23:54.000048	1574501034.000048	16971.0	4.0	40.0	10.0	2.0	0.0	64.0	0.0	2.0	31.0	0.0	0.0	130.0	2.91	2.0	513.0	19.0	11.0	23.0	4.0	23.0	54.0	48.0	0.0	1525.0	15.100000000000001	173.01909690241692	14.259144558902491	6.005447572858894	35.0	21.44	51.0	0.0	95.0	0.0	19.6	4.6000000000000005	14.0	0.0	0.0	0.1750442379633942	-0.6223227455733766	-0.22499887347785366	0.15936710529441298	-0.3925319066654003	-0.2787325384660087	0.0	0.0
2019-11-23 04:23:57.000096	1574501037.000096	16971.0	4.0	40.0	10.0	2.0	0.0	64.0	0.0	2.0	31.0	0.0	0.0	130.0	2.91	2.0	514.0	19.0	11.0	23.0	4.0	23.0	57.0	96.0	0.0	1525.0	14.100000000000001	170.0575224942352	16.06493517030822	6.294403868525815	35.0	21.44	51.0	0.0	95.0	0.0	16.400000000000002	6.4	14.0	0.0	0.0	0.20066763143704588	-1.138042689954666	-0.3333279822466839	0.07873245462013521	-0.4011124201943084	-0.2647319908045739	0.0	0.0
2019-11-23 04:24:02.000002	1574501042.000002	16971.0	4.0	40.0	10.0	2.0	0.0	64.0	0.0	2.0	31.0	0.0	0.0	130.0	2.91	2.0	515.0	19.0	11.0	23.0	4.0	24.0	2.0	2.0	0.0	1525.0	13.5	179.73381211235747	7.887462646470295	4.656386931436982	35.0	21.44	51.0	0.0	95.0	0.0	13.9	6.0	14.0	0.0	0.0	0.05098817091137985	-0.49340233085379	-0.12000226025070214	0.051260127156898636	-0.4088099985761371	-0.21320831228645246	0.0	0.0
2019-11-23 04:24:05.000082	1574501045.000082	16971.0	4.0	40.0	10.0	2.0	0.0	64.0	0.0	2.0	31.0	0.0	0.0	130.0	2.91	2.0	516.0	19.0	11.0	23.0	4.0	24.0	5.0	82.0	0.0	1525.0	12.8	178.3414304606491	10.880823945831958	5.6309543753977085	35.0	21.44	51.0	0.0	95.0	0.0	13.9	6.0	14.0	0.0	0.0	0.03214503525563021	-0.9639228076258008	-0.23332710282750502	0.02092475972786307	-0.38775711665119345	-0.19157132592505577	0.0	0.0
2019-11-23 04:24:09.000073	1574501049.000073	16971.0	4.0	40.0	10.0	2.0	0.0	64.0	0.0	2.0	31.0	0.0	0.0	130.0	2.91	2.0	517.0	19.0	11.0	23.0	4.0	24.0	9.0	73.0	0.0	1525.0	12.5	180.23020491852128	7.018663247063061	4.432528667017212	35.0	21.44	51.0	0.0	95.0	0.0	11.600000000000001	5.9	14.0	0.0	0.0	-0.0006491912819442213	-0.37195882783670803	-0.07500016987362254	-0.022942119570699516	-0.38883699052023996	-0.195809739167301	0.0	0.0
2019-11-23 04:24:13.000063	1574501053.000063	16971.0	4.0	40.0	10.0	2.0	0.0	64.0	0.0	2.0	31.0	0.0	0.0	130.0	2.91	2.0	518.0	19.0	11.0	23.0	4.0	24.0	13.0	63.0	0.0	1525.0	12.100000000000001	181.00025464379672	6.680212959471403	4.640098448280185	35.0	21.44	51.0	0.0	95.0	0.0	7.2	4.5	14.0	0.0	0.0	-0.012488282720123657	-0.8038970147889084	-0.1000002503401344	-0.01861899418729706	-0.3434738547874513	-0.15097365377078964	0.0	0.0
2019-11-23 04:24:17.000091	1574501057.000091	16971.0	4.0	40.0	10.0	2.0	0.0	64.0	0.0	2.0	31.0	0.0	0.0	130.0	2.91	2.0	519.0	19.0	11.0	23.0	4.0	24.0	17.0	91.0	0.0	1525.0	12.0	181.14208379373252	6.483888869957286	4.65924244005892	35.0	21.44	51.0	0.0	95.0	0.0	6.7	4.7	14.0	0.0	0.0	-0.005241291855610306	-0.21600358666085384	-0.02499982416753496	-0.006535542111800449	-0.3228588087693226	-0.12382841470905967	0.0	0.0
2019-11-23 04:24:21.000045	1574501061.000045	16971.0	4.0	40.0	10.0	2.0	0.0	64.0	0.0	2.0	31.0	0.0	0.0	130.0	2.91	2.0	520.0	19.0	11.0	23.0	4.0	24.0	21.0	45.0	0.0	1525.0	12.0	180.3293557955693	3.9483395231744516	4.170631231890705	35.0	21.46	51.0	0.0	95.0	0.0	7.1000000000000005	4.9	14.0	0.0	0.0				-0.05544947331824817	-0.29431175040679985	-0.13722590674218355	0.0	0.0
2019-11-23 04:24:25.000071	1574501065.000071	16971.0	4.0	40.0	10.0	2.0	0.0	64.0	0.0	2.0	31.0	0.0	0.0	130.0	2.91	2.0	521.0	19.0	11.0	23.0	4.0	24.0	25.0	71.0	0.0	1525.0	11.5	180.16385091607756	1.1918134658252209	4.133722719945179	35.0	21.5	51.0	0.0	95.0	0.0	4.9	4.2	14.0	0.0	0.0	-0.007810476116469797	-1.4916774263274777	-0.12499918789199113	0.012094731431337864	-0.23390779466153017	-0.10920101221226491	0.0	0.0
2019-11-23 04:24:29.000020	1574501069.00002	16971.0	4.0	40.0	10.0	2.0	0.0	64.0	0.0	2.0	31.0	0.0	0.0	130.0	2.91	2.0	522.0	19.0	11.0	23.0	4.0	24.0	29.0	20.0	0.0	1525.0	11.5	179.0293432667585	-0.4981161221225964	4.2745282254121175	35.0	21.48	51.0	0.0	95.0	0.0	1.9000000000000001	4.1000000000000005	14.0	0.0	0.0				-0.00391203195069916	-0.24007661508882336	-0.08600531898382605	0.0	0.0
2019-11-23 04:24:33.000062	1574501073.000062	16971.0	4.0	40.0	10.0	2.0	0.0	64.0	0.0	2.0	31.0	0.0	0.0	130.0	2.91	2.0	523.0	19.0	11.0	23.0	4.0	24.0	33.0	62.0	0.0	1525.0	11.3	178.06365300629128	-1.4911779864262302	4.522795715581489	35.0	21.5	51.0	0.0	95.0	0.0	0.2	4.2	14.0	0.0	0.0	-0.07499856592332699	14.323540092371392	-0.049999475484628186	-0.008064674968462606	-0.2896481037691565	-0.08878590541625953	0.0	0.0
2019-11-23 04:24:37.000020	1574501077.00002	16971.0	4.0	40.0	10.0	2.0	0.0	64.0	0.0	2.0	31.0	0.0	0.0	130.0	2.91	2.0	524.0	19.0	11.0	23.0	4.0	24.0	37.0	20.0	0.0	1525.0	11.0	178.48605048841577	-2.8051591880412534	4.513798462103055	35.0	21.5	51.0	0.0	95.0	0.0	1.0	4.5	14.0	0.0	0.0	-0.15819982730647544	4.293878899400346	-0.07500078678956497	-0.016362826179568815	-0.2331521278301876	-0.07098128772904214	0.0	0.0
2019-11-23 04:24:41.000045	1574501081.000045	16971.0	4.0	40.0	10.0	2.0	0.0	64.0	0.0	2.0	31.0	0.0	0.0	130.0	2.91	2.0	525.0	19.0	11.0	23.0	4.0	24.0	41.0	45.0	0.0	1525.0	11.0	178.85547917967892	-4.640724209138848	4.455553067375144	35.0	21.5	51.0	0.0	95.0	0.0	2.2	4.800000000000001	14.0	0.0	0.0				-0.0001684671442116299	-0.18832375077142294	-0.046852283980658806	0.0	0.0
2019-11-23 04:24:45.000032	1574501085.000032	16971.0	4.0	40.0	10.0	2.0	0.0	64.0	0.0	2.0	31.0	0.0	0.0	130.0	2.91	2.0	526.0	19.0	11.0	23.0	4.0	24.0	45.0	32.0	0.0	1525.0	11.0	178.38944332841842	-6.865605359606711	4.711007698256539	35.0	21.5	51.0	0.0	95.0	0.0	3.5	4.4	14.0	0.0	0.0				-0.009127275318280236	-0.1673914714176673	-0.04422429357143636	0.0	0.0
2019-11-23 04:24:49.000012	1574501089.000012	16971.0	4.0	40.0	10.0	2.0	0.0	64.0	0.0	2.0	31.0	0.0	0.0	130.0	2.91	2.0	527.0	19.0	11.0	23.0	4.0	24.0	49.0	12.0	0.0	1525.0	10.8	177.4260056897091	-8.629569958015745	4.622233832753935	35.0	21.52	51.0	0.0	95.0	0.0	5.800000000000001	4.7	14.0	0.0	0.0	-0.008742571959955744	0.5008616121400201	-0.05000025034076128	-0.002100880472870892	-0.1742205615799337	-0.04577971411019561	0.0	0.0
2019-11-23 04:24:53.000028	1574501093.000028	16971.0	4.0	40.0	10.0	2.0	0.0	64.0	0.0	2.0	31.0	0.0	0.0	130.0	2.91	2.0	528.0	19.0	11.0	23.0	4.0	24.0	53.0	28.0	0.0	1525.0	10.8	176.971913616151	-9.776970757024818	4.4358905725808535	35.0	21.56	51.0	0.0	95.0	0.0	7.9	4.9	14.0	0.0	0.0				-0.006207940692228306	-0.12335604851226485	-0.039569518164889676	0.0	0.0
2019-11-23 04:24:56.000071	1574501096.000071	16971.0	4.0	40.0	10.0	2.0	0.0	64.0	0.0	2.0	31.0	0.0	0.0	130.0	2.91	2.0	529.0	19.0	11.0	23.0	4.0	24.0	56.0	71.0	0.0	1525.0	10.8	176.52441313588778	-11.603241012629859	4.869753308959237	35.0	21.56	51.0	0.0	95.0	0.0	9.4	4.6000000000000005	14.0	0.0	0.0				0.04775497939045434	-0.12416322187856094	-0.03622093698612071	0.0	0.0
2019-11-23 04:25:01.000004	1574501101.000004	16971.0	4.0	40.0	10.0	2.0	0.0	64.0	0.0	2.0	31.0	0.0	0.0	130.0	2.91	2.0	530.0	19.0	11.0	23.0	4.0	25.0	1.0	4.0	0.0	1525.0	10.700000000000001	176.57329985231365	-13.31265953053628	4.680091793341216	35.0	21.56	51.0	0.0	95.0	0.0	10.3	4.5	14.0	0.0	0.0	-0.006078160108087804	0.11223001062816018	-0.020000267986073617	0.03680597496680983	-0.10941743041482468	-0.02876014826386616	0.0	0.0
2019-11-23 04:25:04.000052	1574501104.000052	16971.0	4.0	40.0	10.0	2.0	0.0	64.0	0.0	2.0	31.0	0.0	0.0	130.0	2.91	2.0	531.0	19.0	11.0	23.0	4.0	25.0	4.0	52.0	0.0	1525.0	10.5	176.50119082984847	-11.721412326171235	4.897081932207674	35.0	21.56	51.0	0.0	95.0	0.0	10.3	4.5	14.0	0.0	0.0	-0.022936322109042447	0.37393449346007196	-0.0666656017473581	0.004761143493622408	-0.12410588453121107	-0.031623740091248555	0.0	0.0
2019-11-23 04:25:08.000080	1574501108.00008	16971.0	4.0	40.0	10.0	2.0	0.0	64.0	0.0	2.0	31.0	0.0	0.0	130.0	2.91	2.0	532.0	19.0	11.0	23.0	4.0	25.0	8.0	80.0	0.0	1525.0	10.3	176.58690770999414	-13.965131496333328	4.599997387785765	35.0	21.56	51.0	0.0	95.0	0.0	14.200000000000001	5.0	14.0	0.0	0.0	-0.01201741280924869	0.2016814868338738	-0.04999964833506903	-0.012019855936668957	-0.08766676897153829	-0.011048107591467866	0.0	0.0
2019-11-23 04:25:12.000042	1574501112.000042	16971.0	4.0	40.0	10.0	2.0	0.0	64.0	0.0	2.0	31.0	0.0	0.0	130.0	2.91	2.0	533.0	19.0	11.0	23.0	4.0	25.0	12.0	42.0	0.0	1526.0	10.3	176.32334158887903	-15.515447312334768	4.611541089067218	35.0	21.57	51.0	0.0	95.0	0.0	14.200000000000001	4.7	14.0	0.0	0.0				-0.00817507154504877	-0.057300043761582806	-0.018704897491139315	0.0	0.0
2019-11-23 04:25:16.000056	1574501116.000056	16971.0	4.0	40.0	10.0	2.0	0.0	64.0	0.0	2.0	31.0	0.0	0.0	130.0	2.91	2.0	534.0	19.0	11.0	23.0	4.0	25.0	16.0	56.0	0.0	1526.0	10.3	176.53202668072709	-16.559052157040707	4.684095329642461	35.0	21.56	51.0	0.0	95.0	0.0	15.700000000000001	4.7	14.0	0.0	0.0				0.014773881961085296	-0.07831356178458881	-0.025723888749784863	0.0	0.0
2019-11-23 04:25:20.000058	1574501120.000058	16971.0	4.0	40.0	10.0	2.0	0.0	64.0	0.0	2.0	31.0	0.0	0.0	130.0	2.91	2.0	535.0	19.0	11.0	23.0	4.0	25.0	20.0	58.0	0.0	1526.0	10.200000000000001	176.77973873652223	-17.61880445807079	4.599997387785765	35.0	21.63	51.0	0.0	95.0	0.0	16.7	4.800000000000001	14.0	0.0	0.0	-0.0048927949515907235	0.08485649907227717	-0.024999988079076642	-0.015035005077024103	-0.05339290153881166	-0.008552583679837479	0.0	0.0
2019-11-23 04:25:24.000047	1574501124.000047	16971.0	4.0	40.0	10.0	2.0	0.0	64.0	0.0	2.0	31.0	0.0	0.0	130.0	2.91	2.0	536.0	19.0	11.0	23.0	4.0	25.0	24.0	47.0	0.0	1526.0	10.200000000000001	177.20555213896066	-18.84275712372495	4.599997387785765	35.0	21.63	51.0	0.0	95.0	0.0	17.8	4.7	14.0	0.0	0.0				-0.0028924530788138492	-0.09686520287650556	-0.0019406666071951524	0.0	0.0
2019-11-23 04:25:28.000075	1574501128.000075	16971.0	4.0	40.0	10.0	2.0	0.0	64.0	0.0	2.0	31.0	0.0	0.0	130.0	2.91	2.0	537.0	19.0	11.0	23.0	4.0	25.0	28.0	75.0	0.0	1526.0	10.3	177.7664635416099	-20.099780507477977	4.566687857045543	35.0	21.63	51.0	0.0	95.0	0.0	18.900000000000002	4.7	14.0	0.0	0.0	0.0037801323937187003	-0.07462091328555794	0.024999824167534514	-0.005806296057757244	-0.06182377217824053	0.010959385007503165	0.0	0.0
2019-11-23 04:25:32.000014	1574501132.000014	16971.0	4.0	40.0	10.0	2.0	0.0	64.0	0.0	2.0	31.0	0.0	0.0	130.0	2.91	2.0	538.0	19.0	11.0	23.0	4.0	25.0	32.0	14.0	0.0	1526.0	10.3	178.224154140732	-21.19231017466632	4.537869594184928	35.0	21.64	51.0	0.0	95.0	0.0	20.200000000000003	4.7	14.0	0.0	0.0				-0.0007636656486093977	-0.08741294657529092	0.015472349071891808	0.0	0.0
2019-11-23 04:25:36.000054	1574501136.000054	16971.0	4.0	40.0	10.0	2.0	0.0	64.0	0.0	2.0	31.0	0.0	0.0	130.0	2.91	2.0	539.0	19.0	11.0	23.0	4.0	25.0	36.0	54.0	0.0	1526.0	10.3	178.51535904051786	-22.415509409464327	4.599997387785765	35.0	21.63	51.0	0.0	95.0	0.0	21.200000000000003	4.6000000000000005	14.0	0.0	0.0				0.0071961478178879466	-0.08360890825438866	0.021372082656875676	0.0	0.0
2019-11-23 04:25:40.000003	1574501140.000003	16971.0	4.0	40.0	10.0	2.0	0.0	64.0	0.0	2.0	31.0	0.0	0.0	130.0	2.91	2.0	540.0	19.0	11.0	23.0	4.0	25.0	40.0	3.0	0.0	1526.0	10.3	179.55441067803844	-23.68177429531029	4.599997387785765	35.0	21.650000000000002	51.0	0.0	95.0	0.0	22.5	4.7	14.0	0.0	0.0				-0.028737244678415614	-0.1328791591076536	0.021984081584995912	0.0	0.0
2019-11-23 04:25:44.000029	1574501144.000029	16971.0	4.0	40.0	10.0	2.0	0.0	64.0	0.0	2.0	31.0	0.0	0.0	130.0	2.91	2.0	541.0	19.0	11.0	23.0	4.0	25.0	44.0	29.0	0.0	1526.0	10.700000000000001	180.2050549084646	-24.44751935898785	4.075204499277227	35.0	21.66	51.0	0.0	95.0	0.0	23.5	4.7	14.0	0.0	0.0	0.003741500008160928	-0.23555399321269846	0.09999935031359299	0.020221575157601583	-0.18294972953519792	0.04439013810682948	0.0	0.0
2019-11-23 04:25:47.000087	1574501147.000087	16971.0	4.0	40.0	10.0	2.0	0.0	64.0	0.0	2.0	31.0	0.0	0.0	130.0	2.91	2.0	542.0	19.0	11.0	23.0	4.0	25.0	47.0	87.0	0.0	1526.0	10.8	179.794147519102	-25.412034603155515	4.106024826454861	35.0	21.64	51.0	0.0	95.0	0.0	25.1	4.7	14.0	0.0	0.0	-0.0001276566535096751	-0.07314180046104699	0.033332689615601055	-0.023040989285916167	-0.274485107035912	0.07844130817503109	0.0	0.0
2019-11-23 04:25:52.000008	1574501152.000008	16971.0	4.0	40.0	10.0	2.0	0.0	64.0	0.0	2.0	31.0	0.0	0.0	130.0	2.91	2.0	543.0	19.0	11.0	23.0	4.0	25.0	52.0	8.0	0.0	1526.0	11.0	179.23018159312844	-26.606926771762716	4.334258751308048	35.0	21.69	51.0	0.0	95.0	0.0	24.900000000000002	3.6	14.0	0.0	0.0	-0.0004619262985881163	-0.08822061830237514	0.04000063134236199	0.02486083196638583	-0.31157889366960473	0.08869347244055942	0.0	0.0
2019-11-23 04:25:56.000004	1574501156.000004	16971.0	4.0	40.0	10.0	2.0	0.0	64.0	0.0	2.0	31.0	0.0	0.0	130.0	2.91	2.0	544.0	19.0	11.0	23.0	4.0	25.0	56.0	4.0	0.0	1526.0	11.5	178.13262606025057	-27.099986977215732	4.183106679262413	35.0	21.69	51.0	0.0	95.0	0.0	0.6000000000000001	4.2	14.0	0.0	0.0	0.001366650899209102	-0.2610087100479936	0.1250001266599985	-0.02986754700677667	-0.3552964271440664	0.07798319366670656	0.0	0.0
2019-11-23 04:25:59.000096	1574501159.000096	16971.0	4.0	40.0	10.0	2.0	0.0	64.0	0.0	2.0	31.0	0.0	0.0	130.0	2.91	2.0	545.0	19.0	11.0	23.0	4.0	25.0	59.0	96.0	0.0	1526.0	12.100000000000001	178.98674576665312	-27.099986977215732	4.396677394769755	35.0	21.69	51.0	0.0	95.0	0.0	2.1	4.5	14.0	0.0	0.0	0.006823725812789237	-0.39093098999351983	0.19999386488343565	-0.009389109959830676	-0.402997866961914	0.11761192047709146	0.0	0.0
2019-11-23 04:26:04.000022	1574501164.000022	16971.0	4.0	40.0	10.0	2.0	0.0	64.0	0.0	2.0	31.0	0.0	0.0	130.0	2.91	2.0	546.0	19.0	11.0	23.0	4.0	26.0	4.0	22.0	0.0	1526.0	12.8	177.3976753980043	-25.97213900577053	4.36970421816335	35.0	21.69	51.0	0.0	95.0	0.0	2.1	4.1000000000000005	14.0	0.0	0.0	0.010506967253431584	-0.2735040886641352	0.14000207617977567	0.016314112380075674	-0.4342073121811121	0.11057513185931303	0.0	0.0
2019-11-23 04:26:07.000071	1574501167.000071	16971.0	4.0	40.0	10.0	2.0	0.0	64.0	0.0	2.0	31.0	0.0	0.0	130.0	2.91	2.0	547.0	19.0	11.0	23.0	4.0	26.0	7.0	71.0	0.0	1526.0	13.8	177.89610515487558	-25.829747984392654	4.725645062378804	35.0	21.69	51.0	0.0	95.0	0.0	2.1	4.1000000000000005	14.0	0.0	0.0	0.022742613746707874	-0.6512632475662418	0.3333278762863068	0.007377186181165991	-0.4474374523016005	0.1333203037871632	0.0	0.0
2019-11-23 04:26:12.000012	1574501172.000012	16971.0	4.0	40.0	10.0	2.0	0.0	64.0	0.0	2.0	31.0	0.0	0.0	130.0	2.91	2.0	548.0	19.0	11.0	23.0	4.0	26.0	12.0	12.0	0.0	1526.0	14.5	174.6519263786166	-27.277637581426713	4.285089632048858	35.0	21.75	51.0	0.0	95.0	0.0	0.8	4.9	14.0	0.0	0.0	0.013698964478223259	-0.28941234528398496	0.14000165559819153	0.01067980761801801	-0.4084885993849624	0.11940689210323596	0.0	0.0
2019-11-23 04:26:15.000063	1574501175.000063	16971.0	4.0	40.0	10.0	2.0	0.0	64.0	0.0	2.0	31.0	0.0	0.0	130.0	2.91	2.0	549.0	19.0	11.0	23.0	4.0	26.0	15.0	63.0	0.0	1526.0	15.3	175.64758868476665	-26.851018282326738	4.000674050045749	35.0	21.75	51.0	0.0	95.0	0.0	1.0	4.4	14.0	0.0	0.0	0.02585022266804315	-0.546126941227161	0.2666621314926039	0.04754736736669131	-0.42169058908225726	0.10482983800405228	0.0	0.0
2019-11-23 04:26:19.000086	1574501179.000086	16971.0	4.0	40.0	10.0	2.0	0.0	64.0	0.0	2.0	31.0	0.0	0.0	130.0	2.91	2.0	550.0	19.0	11.0	23.0	4.0	26.0	19.0	86.0	0.0	1526.0	15.3	174.43581085150063	-26.74228058671902	4.300002415833218	35.0	21.75	51.0	0.0	95.0	0.0	1.7000000000000002	3.9000000000000004	14.0	0.0	0.0				0.009719390725949649	-0.42579180266919325	0.13307469415195053	0.0	0.0
2019-11-23 04:26:23.000048	1574501183.000048	16971.0	4.0	40.0	10.0	2.0	0.0	64.0	0.0	2.0	31.0	0.0	0.0	130.0	2.91	2.0	551.0	19.0	11.0	23.0	4.0	26.0	23.0	48.0	0.0	1526.0	16.2	173.86547453734474	-25.599983469563234	4.143553038129512	35.0	21.75	51.0	0.0	95.0	0.0	2.3000000000000003	4.4	14.0	0.0	0.0	0.04102498252577814	-0.4339989822465079	0.22500214578767538	0.02446648543698167	-0.39067158543399894	0.1273385386473695	0.0	0.0
2019-11-23 04:26:27.000068	1574501187.000068	16971.0	4.0	40.0	10.0	2.0	0.0	64.0	0.0	2.0	31.0	0.0	0.0	130.0	2.91	2.0	552.0	19.0	11.0	23.0	4.0	26.0	27.0	68.0	0.0	1526.0	17.1	173.1304552766218	-25.969557648732096	4.130976890802385	35.0	21.75	51.0	0.0	95.0	0.0	0.6000000000000001	4.4	14.0	0.0	0.0	0.04829391664495496	-0.4673305712435601	0.22499887347785455	0.017884436158392157	-0.43458891170923875	0.1270496940676203	0.0	0.0
2019-11-23 04:26:31.000059	1574501191.000059	16971.0	4.0	40.0	10.0	2.0	0.0	64.0	0.0	2.0	31.0	0.0	0.0	130.0	2.91	2.0	553.0	19.0	11.0	23.0	4.0	26.0	31.0	59.0	0.0	1526.0	18.0	171.95781735398734	-26.98310654814553	4.293983002814016	35.0	21.75	51.0	0.0	95.0	0.0	0.6000000000000001	3.9000000000000004	14.0	0.0	0.0	0.05326691187799446	-0.4667933284850789	0.22500050962086676	0.08706356638164267	-0.45261020547148834	0.11526464033677612	0.0	0.0
2019-11-23 04:26:35.000043	1574501195.000043	16971.0	4.0	40.0	10.0	2.0	0.0	64.0	0.0	2.0	31.0	0.0	0.0	130.0	2.91	2.0	554.0	19.0	11.0	23.0	4.0	26.0	35.0	43.0	0.0	1526.0	19.0	170.28674169073182	-26.72509790579889	3.484704452562943	35.0	21.79	51.0	0.0	95.0	0.0	1.4000000000000001	4.5	14.0	0.0	0.0	0.06399275410429901	-0.4995415943177903	0.250000998381787	0.053014170623942786	-0.5409479462797767	0.15918171103725215	0.0	0.0
2019-11-23 04:26:39.000069	1574501199.000069	16971.0	4.0	40.0	10.0	2.0	0.0	64.0	0.0	2.0	31.0	0.0	0.0	130.0	2.91	2.0	555.0	19.0	11.0	23.0	4.0	26.0	39.0	69.0	0.0	1526.0	20.0	168.12787736801562	-25.330113633705352	2.5316034767780495	35.0	21.81	51.0	0.0	95.0	0.0	2.5	4.2	14.0	0.0	0.0	0.07267282641488283	-0.4749190473171518	0.24999837578398226	0.11193101651114021	-0.5878294249933828	0.1767597653730391	0.0	0.0
2019-11-23 04:26:43.000017	1574501203.000017	16971.0	4.0	40.0	10.0	2.0	0.0	64.0	0.0	2.0	31.0	0.0	0.0	130.0	2.91	2.0	556.0	19.0	11.0	23.0	4.0	26.0	43.0	17.0	0.0	1526.0	21.200000000000003	166.03244474180067	-24.18025502949018	3.091734422347858	35.0	21.81	51.0	0.0	95.0	0.0	1.2000000000000002	3.0	14.0	0.0	0.0	0.11021364804455844	-0.5999172118708263	0.3000038981944214	0.10743426535636448	-0.6253527885979376	0.17174623262278998	0.0	0.0
2019-11-23 04:26:47.000036	1574501207.000036	16971.0	4.0	40.0	10.0	2.0	0.0	64.0	0.0	2.0	31.0	0.0	0.0	130.0	2.91	2.0	557.0	19.0	11.0	23.0	4.0	26.0	47.0	36.0	0.0	1526.0	22.5	164.03692890046244	-24.59308162344166	2.7069363792101435	35.0	21.81	51.0	0.0	95.0	0.0	25.5	2.3000000000000003	14.0	0.0	0.0	0.1528026490608384	-0.6835997555204563	0.3249984502866247	0.12271838505724557	-0.6309512982905806	0.15664500360487832	0.0	0.0
2019-11-23 04:26:50.000085	1574501210.000085	16971.0	4.0	40.0	10.0	2.0	0.0	64.0	0.0	2.0	31.0	0.0	0.0	130.0	2.91	2.0	558.0	19.0	11.0	23.0	4.0	26.0	50.0	85.0	0.0	1526.0	23.5	165.39101847645728	-23.951644981109744	3.3483730215420615	35.0	21.81	51.0	0.0	95.0	0.0	24.400000000000002	2.3000000000000003	14.0	0.0	0.0	0.18833511456653348	-0.7282378537236693	0.3333278762863068	0.1265512066192928	-0.6735319149915993	0.1567212544326716	0.0	0.0
2019-11-23 04:26:55.000012	1574501215.000012	16971.0	4.0	40.0	10.0	2.0	0.0	64.0	0.0	2.0	31.0	0.0	0.0	130.0	2.91	2.0	559.0	19.0	11.0	23.0	4.0	26.0	55.0	12.0	0.0	1526.0	25.0	160.82320150150264	-24.52646408020005	2.8528888796386727	35.0	21.81	51.0	0.0	95.0	0.0	25.400000000000002	3.4000000000000004	14.0	0.0	0.0	0.1834242582893759	-0.6228208120668052	0.3000043917345172	0.17866893983660484	-0.6878086845567609	0.162112995734339	0.0	0.0
2019-11-23 04:26:58.000078	1574501218.000078	16971.0	4.0	40.0	10.0	2.0	0.0	64.0	0.0	2.0	31.0	0.0	0.0	130.0	2.91	2.0	560.0	19.0	11.0	23.0	4.0	26.0	58.0	78.0	0.0	1526.0	26.5	161.82041924776968	-24.740106965611428	3.280174650461416	35.0	21.81	51.0	0.0	95.0	0.0	25.400000000000002	2.5	14.0	0.0	0.0	0.3325830114759368	-1.0296968219243297	0.49998899325123386	0.19258823083643226	-0.6181660319723206	0.14838642208399372	0.0	0.0
2019-11-23 04:27:02.000097	1574501222.000097	16971.0	4.0	40.0	10.0	2.0	0.0	64.0	0.0	2.0	31.0	0.0	0.0	130.0	2.91	2.0	561.0	19.0	11.0	23.0	4.0	27.0	2.0	97.0	0.0	1526.0	27.6	160.27282241111965	-24.50001909447108	2.9506877835450145	35.0	21.85	51.0	0.0	95.0	0.0	25.400000000000002	3.4000000000000004	14.0	0.0	0.0	0.1967061997785235	-0.561704732460397	0.274998688704068	0.20858878217457386	-0.6293701259223358	0.15928893416503007	0.0	0.0
2019-11-23 04:27:06.000091	1574501226.000091	16971.0	4.0	40.0	10.0	2.0	0.0	64.0	0.0	2.0	31.0	0.0	0.0	130.0	2.91	2.0	562.0	19.0	11.0	23.0	4.0	27.0	6.0	91.0	0.0	1526.0	29.1	158.6682322247271	-24.74113020223689	3.339719080481221	35.0	21.85	51.0	0.0	95.0	0.0	25.1	2.8000000000000003	14.0	0.0	0.0	0.2719682714181053	-0.7766194726278403	0.37500055879437744	0.2286970839569195	-0.5886793872661367	0.16428092645699205	0.0	0.0
2019-11-23 04:27:10.000072	1574501230.000072	16971.0	4.0	40.0	10.0	2.0	0.0	64.0	0.0	2.0	31.0	0.0	0.0	130.0	2.91	2.0	563.0	19.0	11.0	23.0	4.0	27.0	10.0	72.0	0.0	1527.0	29.1	157.22383020981306	-25.262433341538006	3.2751118494920495	35.0	21.88	51.0	0.0	95.0	0.0	25.1	3.4000000000000004	14.0	0.0	0.0				0.2254966053452754	-0.5911601788797857	0.16906485112103237	0.0	0.0
2019-11-23 04:27:15.000006	1574501235.000006	16971.0	4.0	40.0	10.0	2.0	0.0	64.0	0.0	2.0	31.0	0.0	0.0	130.0	2.91	2.0	564.0	19.0	11.0	23.0	4.0	27.0	15.0	6.0	0.0	1527.0	30.200000000000003	155.71310477911885	-25.0574375422763	3.1555980593337276	35.0	21.88	51.0	0.0	95.0	0.0	0.30000000000000004	3.2	14.0	0.0	0.0	0.17518132875018466	-0.43141958821803245	0.2200029058840244	0.22614857609903255	-0.6021572562815006	0.16473451440398026	0.0	0.0
2019-11-23 04:27:18.000043	1574501238.000043	16971.0	4.0	40.0	10.0	2.0	0.0	64.0	0.0	2.0	31.0	0.0	0.0	130.0	2.91	2.0	565.0	19.0	11.0	23.0	4.0	27.0	18.0	43.0	0.0	1527.0	31.700000000000003	154.6921746896994	-24.64766027763635	2.642921054615539	35.0	21.88	51.0	0.0	95.0	0.0	0.2	3.4000000000000004	14.0	0.0	0.0	0.4304795459025963	-0.9714323099167469	0.49999384092924243	0.2748086770733482	-0.5892140770618279	0.1775160905308991	0.0	0.0
2019-11-23 04:27:22.000035	1574501242.000035	16971.0	4.0	40.0	10.0	2.0	0.0	64.0	0.0	2.0	31.0	0.0	0.0	130.0	2.91	2.0	566.0	19.0	11.0	23.0	4.0	27.0	22.0	35.0	0.0	1527.0	33.0	156.01564914103122	-24.745618598592994	3.3719027766215786	35.0	21.88	51.0	0.0	95.0	0.0	25.1	2.2	14.0	0.0	0.0	0.31038454292478584	-0.6420612652709768	0.3250006392610719	0.2871754704015538	-0.643872163767675	0.15823048355098518	0.0	0.0
2019-11-23 04:27:26.000030	1574501246.00003	16971.0	4.0	40.0	10.0	2.0	0.0	64.0	0.0	2.0	31.0	0.0	0.0	130.0	2.91	2.0	567.0	19.0	11.0	23.0	4.0	27.0	26.0	30.0	0.0	1527.0	34.1	157.37120103847147	-24.21185328345296	3.4779636761711057	35.0	21.900000000000002	51.0	0.0	95.0	0.0	25.400000000000002	3.1	14.0	0.0	0.0	0.24963911906922137	-0.5402685539912971	0.2750003442172548	0.3014854208513017	-0.6698271075884203	0.1782475440331344	0.0	0.0
2019-11-23 04:27:30.000058	1574501250.000058	16971.0	4.0	40.0	10.0	2.0	0.0	64.0	0.0	2.0	31.0	0.0	0.0	130.0	2.91	2.0	568.0	19.0	11.0	23.0	4.0	27.0	30.0	58.0	0.0	1527.0	35.6	157.38256280029213	-24.247942922051877	2.7736870493896375	35.0	21.88	51.0	0.0	95.0	0.0	25.200000000000003	3.6	14.0	0.0	0.0	0.32276841582046967	-0.7490999618957072	0.3749973848644478	0.2789205753953928	-0.7221954222090511	0.1828936433050462	0.0	0.0
2019-11-23 04:27:34.000000	1574501254.0	16971.0	4.0	40.0	10.0	2.0	0.0	64.0	0.0	2.0	31.0	0.0	0.0	130.0	2.91	2.0	569.0	19.0	11.0	23.0	4.0	27.0	34.0	0.0	0.0	1527.0	37.0	154.26127029586746	-24.554678923655036	2.190632705638886	35.0	21.900000000000002	51.0	0.0	95.0	0.0	24.400000000000002	3.4000000000000004	14.0	0.0	0.0	0.298558120070091	-0.7312295000850156	0.3500050694484633	0.2985694806272472	-0.7513788375695133	0.16287144528941605	0.0	0.0
2019-11-23 04:27:38.000017	1574501258.000017	16971.0	4.0	40.0	10.0	2.0	0.0	64.0	0.0	2.0	31.0	0.0	0.0	130.0	2.91	2.0	570.0	19.0	11.0	23.0	4.0	27.0	38.0	17.0	0.0	1527.0	38.5	156.36880556037423	-24.600000229721406	2.347383992188431	35.0	21.94	51.0	0.0	95.0	0.0	24.900000000000002	2.5	14.0	0.0	0.0	0.32049983442508934	-0.7624389773628478	0.37499841303304876	0.3208207715748379	-0.7269095643048648	0.1731574943461517	0.0	0.0
2019-11-23 04:27:41.000070	1574501261.00007	16971.0	4.0	40.0	10.0	2.0	0.0	64.0	0.0	2.0	31.0	0.0	0.0	130.0	2.91	2.0	571.0	19.0	11.0	23.0	4.0	27.0	41.0	70.0	0.0	1527.0	39.800000000000004	153.80588310765512	-24.600000229721406	2.1338003225650497	35.0	21.92	51.0	0.0	95.0	0.0	24.900000000000002	2.5	14.0	0.0	0.0	0.4280744901149965	-0.8544724775426152	0.43332565374209353	0.38444761007899286	-0.7237955576280524	0.17276002391307835	0.0	0.0
2019-11-23 04:27:45.000098	1574501265.000098	16971.0	4.0	40.0	10.0	2.0	0.0	64.0	0.0	2.0	31.0	0.0	0.0	130.0	2.91	2.0	572.0	19.0	11.0	23.0	4.0	27.0	45.0	98.0	0.0	1527.0	41.5	157.01935110000252	-24.50382792916967	2.457701058979653	35.0	21.94	51.0	0.0	95.0	0.0	25.1	2.1	14.0	0.0	0.0	0.3628728767133611	-0.8548749250984428	0.4249970361797064	0.3620811808091764	-0.7300200020494803	0.17201167143978846	0.0	0.0
2019-11-23 04:27:49.000072	1574501269.000072	16971.0	4.0	40.0	10.0	2.0	0.0	64.0	0.0	2.0	31.0	0.0	0.0	130.0	2.91	2.0	573.0	19.0	11.0	23.0	4.0	27.0	49.0	72.0	0.0	1527.0	42.800000000000004	157.4508662077718	-24.250373736902773	2.70000058419654	35.0	21.93	51.0	0.0	95.0	0.0	25.1	2.4000000000000004	14.0	0.0	0.0	0.277494761377704	-0.6537366900953617	0.3250021115082605	0.32227434507024943	-0.7644750685309217	0.17252569693870146	0.0	0.0
2019-11-23 04:27:53.000089	1574501273.000089	16971.0	4.0	40.0	10.0	2.0	0.0	64.0	0.0	2.0	31.0	0.0	0.0	130.0	2.91	2.0	574.0	19.0	11.0	23.0	4.0	27.0	53.0	89.0	0.0	1527.0	44.300000000000004	159.07256250614856	-24.760240367680282	2.880760331078198	35.0	21.94	51.0	0.0	95.0	0.0	24.6	2.7	14.0	0.0	0.0	0.3264978235869168	-0.772552414328772	0.37499841303304876	0.29607425355460404	-0.769231643356039	0.17176645551984743	0.0	0.0
2019-11-23 04:27:57.000049	1574501277.000049	16971.0	4.0	40.0	10.0	2.0	0.0	64.0	0.0	2.0	31.0	0.0	0.0	130.0	2.91	2.0	575.0	19.0	11.0	23.0	4.0	27.0	57.0	49.0	0.0	1527.0	44.300000000000004	160.75376978038145	-24.86463472368067	3.3707465627006066	35.0	21.94	51.0	0.0	95.0	0.0	25.200000000000003	2.7	14.0	0.0	0.0				0.2545832038396565	-0.761226774150519	0.17157852615968794	0.0	0.0
2019-11-23 04:28:01.000060	1574501281.00006	16971.0	4.0	40.0	10.0	2.0	0.0	64.0	0.0	2.0	31.0	0.0	0.0	130.0	2.91	2.0	576.0	19.0	11.0	23.0	4.0	28.0	1.0	60.0	0.0	1527.0	45.7	161.65433490407253	-23.90939423529626	3.839285373097237	35.0	21.94	51.0	0.0	95.0	0.0	25.5	3.3000000000000003	14.0	0.0	0.0	0.25317296165512815	-0.7105997926757148	0.3499990403678499	0.20457584170455884	-0.6217178986794266	0.14276406919288	0.0	0.0
2019-11-23 04:28:05.000052	1574501285.000052	16971.0	4.0	40.0	10.0	2.0	0.0	64.0	0.0	2.0	31.0	0.0	0.0	130.0	2.91	2.0	577.0	19.0	11.0	23.0	4.0	28.0	5.0	52.0	0.0	1527.0	47.300000000000004	163.39454735903655	-20.48790859224726	4.251911112054511	35.0	21.94	51.0	0.0	95.0	0.0	25.400000000000002	3.5	14.0	0.0	0.0	0.27611703595762904	-0.8204651706891105	0.4000008106248121	0.18612054718123885	-0.550015477195788	0.11197819770850906	0.0	0.0
2019-11-23 04:28:09.000042	1574501289.000042	16971.0	4.0	40.0	10.0	2.0	0.0	64.0	0.0	2.0	31.0	0.0	0.0	130.0	2.91	2.0	578.0	19.0	11.0	23.0	4.0	28.0	9.0	42.0	0.0	1527.0	48.800000000000004	166.63038014297487	-16.9463750759161	4.5670608539950805	35.0	21.94	51.0	0.0	95.0	0.0	23.200000000000003	4.4	14.0	0.0	0.0	0.277172833618922	-0.8525439411505209	0.37500093877550533	0.1342955513875089	-0.5016676415997262	0.09705298681284201	0.0	0.0
2019-11-23 04:28:13.000070	1574501293.00007	16971.0	4.0	40.0	10.0	2.0	0.0	64.0	0.0	2.0	31.0	0.0	0.0	130.0	2.91	2.0	579.0	19.0	11.0	23.0	4.0	28.0	13.0	70.0	0.0	1527.0	49.5	170.08511715711202	-15.157334650485138	4.842871784570051	35.0	21.94	51.0	0.0	95.0	0.0	18.5	4.2	14.0	0.0	0.0	0.13947656462459965	-0.5169231292608134	0.17499876917274115	0.08708271860943002	-0.43983739261724936	0.041154199970968405	0.0	0.0
2019-11-23 04:28:17.000012	1574501297.000012	16971.0	4.0	40.0	10.0	2.0	0.0	64.0	0.0	2.0	31.0	0.0	0.0	130.0	2.91	2.0	580.0	19.0	11.0	23.0	4.0	28.0	17.0	12.0	0.0	1527.0	50.2	172.75040247418772	-14.099878399526807	4.674972170089723	35.0	21.94	51.0	0.0	95.0	0.0	16.2	5.0	14.0	0.0	0.0	0.1258206951025587	-0.6017450145119009	0.17500254515534816	0.04538725616900704	-0.40419975561979876	0.03211782268996308	0.0	0.0
2019-11-23 04:28:21.000041	1574501301.000041	16971.0	4.0	40.0	10.0	2.0	0.0	64.0	0.0	2.0	31.0	0.0	0.0	130.0	2.91	2.0	581.0	19.0	11.0	23.0	4.0	28.0	21.0	41.0	0.0	1527.0	50.800000000000004	172.4043118229454	-12.704268252445303	4.394553848782989	35.0	21.94	51.0	0.0	95.0	0.0	14.9	4.9	14.0	0.0	0.0	0.08517768364416485	-0.5699371892810796	0.1499989092429327	0.007600966481554533	-0.37871231686039064	0.008899795884251827	0.0	0.0
2019-11-23 04:28:24.000090	1574501304.00009	16971.0	4.0	40.0	10.0	2.0	0.0	64.0	0.0	2.0	31.0	0.0	0.0	130.0	2.91	2.0	582.0	19.0	11.0	23.0	4.0	28.0	24.0	90.0	0.0	1527.0	51.2	170.84048043562777	-11.044292584869206	4.107384285345525	35.0	21.94	51.0	0.0	95.0	0.0	14.100000000000001	4.7	14.0	0.0	0.0	0.061590323291825004	-0.5397337859141071	0.13333116111055743	0.03279747200557408	-0.34798847743808065	-0.005774547633365518	0.0	0.0
2019-11-23 04:28:29.000021	1574501309.000021	16971.0	4.0	40.0	10.0	2.0	0.0	64.0	0.0	2.0	31.0	0.0	0.0	130.0	2.91	2.0	583.0	19.0	11.0	23.0	4.0	28.0	29.0	21.0	0.0	1527.0	51.7	169.50162559012344	-9.625350581905622	4.176367298849271	35.0	21.94	51.0	0.0	95.0	0.0	12.4	4.4	14.0	0.0	0.0	0.06530539815635973	-0.45828623504151483	0.10000137807837794	0.054878866059788645	-0.27716751798499045	-0.002115900288718886	0.0	0.0
2019-11-23 04:28:32.000081	1574501312.000081	16971.0	4.0	40.0	10.0	2.0	0.0	64.0	0.0	2.0	31.0	0.0	0.0	130.0	2.91	2.0	584.0	19.0	11.0	23.0	4.0	28.0	32.0	81.0	0.0	1527.0	52.0	170.73342322844124	-10.9296362106684	4.103908370027025	35.0	21.94	51.0	0.0	95.0	0.0	11.200000000000001	4.4	14.0	0.0	0.0	0.0824155185463125	-0.5082866657830546	0.0999979973240425	0.03199369698135053	-0.27396112697717356	-0.030359582652969144	0.0	0.0
2019-11-23 04:28:36.000092	1574501316.000092	16971.0	4.0	40.0	10.0	2.0	0.0	64.0	0.0	2.0	31.0	0.0	0.0	130.0	2.91	2.0	585.0	19.0	11.0	23.0	4.0	28.0	36.0	92.0	0.0	1527.0	52.2	169.0892567598515	-9.018517059224319	4.210673495580882	35.0	21.94	51.0	0.0	95.0	0.0	9.4	4.1000000000000005	14.0	0.0	0.0	0.05849295662709256	-0.303464367213926	0.049999862909693604	0.032208401894235086	-0.1800811993889011	-0.014945918308162526	0.0	0.0
2019-11-23 04:28:40.000085	1574501320.000085	16971.0	4.0	40.0	10.0	2.0	0.0	64.0	0.0	2.0	31.0	0.0	0.0	130.0	2.91	2.0	586.0	19.0	11.0	23.0	4.0	28.0	40.0	85.0	0.0	1527.0	52.300000000000004	168.79695102186275	-7.267773327122176	4.329031694763474	35.0	21.91	51.0	0.0	95.0	0.0	9.4	4.2	14.0	0.0	0.0	0.029484914298287056	-0.15168673426379298	0.025000043213442513	0.07501409520640967	-0.25207251355074084	-0.02832549086203622	0.0	0.0
2019-11-23 04:28:44.000066	1574501324.000066	16971.0	4.0	40.0	10.0	2.0	0.0	64.0	0.0	2.0	31.0	0.0	0.0	130.0	2.91	2.0	587.0	19.0	11.0	23.0	4.0	28.0	44.0	66.0	0.0	1527.0	52.2	167.61832620187172	-5.5691103614311634	4.48161772019281	35.0	21.91	51.0	0.0	95.0	0.0	7.6000000000000005	4.4	14.0	0.0	0.0	-0.04077711305234268	0.18546494623931675	-0.025000119209858344	0.07238897773278943	-0.18822091135304833	-0.034981772857155806	0.0	0.0
2019-11-23 04:28:48.000094	1574501328.000094	16971.0	4.0	40.0	10.0	2.0	0.0	64.0	0.0	2.0	31.0	0.0	0.0	130.0	2.91	2.0	588.0	19.0	11.0	23.0	4.0	28.0	48.0	94.0	0.0	1527.0	52.300000000000004	167.4759597653539	-3.62935436099789	4.377589407783522	35.0	21.88	51.0	0.0	95.0	0.0	6.0	4.6000000000000005	14.0	0.0	0.0	0.051624069950331725	-0.23676936403899748	0.024999825657630207	0.03274936167109614	-0.1842640546926607	-0.047605015054675674	0.0	0.0
2019-11-23 04:28:52.000055	1574501332.000055	16971.0	4.0	40.0	10.0	2.0	0.0	64.0	0.0	2.0	31.0	0.0	0.0	130.0	2.91	2.0	589.0	19.0	11.0	23.0	4.0	28.0	52.0	55.0	0.0	1527.0	52.300000000000004	166.58378383079756	-1.477925404210357	4.329006109118153	35.0	21.900000000000002	51.0	0.0	95.0	0.0	4.1000000000000005	4.5	14.0	0.0	0.0				0.03565819662221942	-0.1752595198907226	-0.07037466661608104	0.0	0.0
2019-11-23 04:28:56.000081	1574501336.000081	16971.0	4.0	40.0	10.0	2.0	0.0	64.0	0.0	2.0	31.0	0.0	0.0	130.0	2.91	2.0	590.0	19.0	11.0	23.0	4.0	28.0	56.0	81.0	0.0	1527.0	52.300000000000004	166.0955293687982	0.3790285507300812	4.434060719783664	35.0	21.88	51.0	0.0	95.0	0.0	2.0	4.4	14.0	0.0	0.0				0.047661799465465955	-0.16187841797599886	-0.08549696290103823	0.0	0.0
2019-11-23 04:29:00.000025	1574501340.000025	16971.0	4.0	40.0	10.0	2.0	0.0	64.0	0.0	2.0	31.0	0.0	0.0	130.0	2.91	2.0	591.0	19.0	11.0	23.0	4.0	29.0	0.0	25.0	0.0	1527.0	52.2	164.86512263335732	1.879445553813508	4.499999063801583	35.0	21.88	51.0	0.0	95.0	0.0	0.2	4.5	14.0	0.0	0.0	-1.696245144770868	6.958277224674037	-0.025000350182193445	0.04543582653655965	-0.16637917286784942	-0.08841129171519854	0.0	0.0
2019-11-23 04:29:04.000047	1574501344.000047	16971.0	4.0	40.0	10.0	2.0	0.0	64.0	0.0	2.0	31.0	0.0	0.0	130.0	2.91	2.0	592.0	19.0	11.0	23.0	4.0	29.0	4.0	47.0	0.0	1527.0	52.0	163.95738968749535	2.9991420627498653	4.583190500895119	35.0	21.88	51.0	0.0	95.0	0.0	1.5	4.6000000000000005	14.0	0.0	0.0	0.47511478869317136	-1.862591297099002	-0.049999725820138244	0.009990603095694873	-0.11920226897400304	-0.06917374444999871	0.0	0.0
2019-11-23 04:29:08.000005	1574501348.000005	16971.0	4.0	40.0	10.0	2.0	0.0	64.0	0.0	2.0	31.0	0.0	0.0	130.0	2.91	2.0	593.0	19.0	11.0	23.0	4.0	29.0	8.0	5.0	0.0	1527.0	52.0	164.55277790662916	4.550585356043629	4.7000014413479	35.0	21.87	51.0	0.0	95.0	0.0	2.5	4.6000000000000005	14.0	0.0	0.0				0.013467589630457296	-0.13869883902445793	-0.08871446377459036	0.0	0.0
2019-11-23 04:29:12.000024	1574501352.000024	16971.0	4.0	40.0	10.0	2.0	0.0	64.0	0.0	2.0	31.0	0.0	0.0	130.0	2.91	2.0	594.0	19.0	11.0	23.0	4.0	29.0	12.0	24.0	0.0	1527.0	51.800000000000004	164.44729781531103	6.2913187046168035	4.7000014413479	35.0	21.85	51.0	0.0	95.0	0.0	3.7	4.800000000000001	14.0	0.0	0.0	0.2053245426339045	-0.7454260508220105	-0.049999761582556694	-0.009529062631460791	-0.13455734181609774	-0.0927281981316985	0.0	0.0
2019-11-23 04:29:16.000017	1574501356.000017	16971.0	4.0	40.0	10.0	2.0	0.0	64.0	0.0	2.0	31.0	0.0	0.0	130.0	2.91	2.0	595.0	19.0	11.0	23.0	4.0	29.0	16.0	17.0	0.0	1527.0	51.5	163.6112371474163	8.183256643408747	4.6436536046798045	35.0	21.81	51.0	0.0	95.0	0.0	5.6000000000000005	4.800000000000001	14.0	0.0	0.0	0.2086663460212539	-0.7519169013579141	-0.07500013411069162	-0.009908657039993413	-0.16070850198217426	-0.11875856140215449	0.0	0.0
2019-11-23 04:29:20.000006	1574501360.000006	16971.0	4.0	40.0	10.0	2.0	0.0	64.0	0.0	2.0	31.0	0.0	0.0	130.0	2.91	2.0	596.0	19.0	11.0	23.0	4.0	29.0	20.0	6.0	0.0	1527.0	51.2	162.8200490763892	10.24001346032067	4.479997286129611	35.0	21.81	51.0	0.0	95.0	0.0	7.1000000000000005	4.800000000000001	14.0	0.0	0.0	0.16450101513223991	-0.5891764304062398	-0.07500020563658759	-3.533315472323967e-05	-0.16338386564633808	-0.12092440282270375	0.0	0.0
2019-11-23 04:29:24.000034	1574501364.000034	16971.0	4.0	40.0	10.0	2.0	0.0	64.0	0.0	2.0	31.0	0.0	0.0	130.0	2.91	2.0	597.0	19.0	11.0	23.0	4.0	29.0	24.0	34.0	0.0	1527.0	50.800000000000004	162.17946879219707	12.431600147889228	4.5952223376066454	35.0	21.81	51.0	0.0	95.0	0.0	9.3	4.7	14.0	0.0	0.0	0.1825324705226511	-0.5970368091673929	-0.09999929667013806	0.0020079985901896927	-0.1564010464987613	-0.1111336159573426	0.0	0.0
2019-11-23 04:29:27.000082	1574501367.000082	16971.0	4.0	40.0	10.0	2.0	0.0	64.0	0.0	2.0	31.0	0.0	0.0	130.0	2.91	2.0	598.0	19.0	11.0	23.0	4.0	29.0	27.0	82.0	0.0	1527.0	50.5	161.5192719292767	15.580710144109663	4.50954360677416	35.0	21.78	51.0	0.0	95.0	0.0	11.200000000000001	4.5	14.0	0.0	0.0	0.1532121514842717	-0.4916053684267588	-0.09999840262103804	-0.000818039505879331	-0.17433190202538953	-0.10854362601082025	0.0	0.0
2019-11-23 04:29:32.000020	1574501372.00002	16971.0	4.0	40.0	10.0	2.0	0.0	64.0	0.0	2.0	31.0	0.0	0.0	130.0	2.91	2.0	599.0	19.0	11.0	23.0	4.0	29.0	32.0	20.0	0.0	1527.0	50.1	161.3491661001108	17.361546804730132	4.575522331117304	35.0	21.75	51.0	0.0	95.0	0.0	13.5	4.800000000000001	14.0	0.0	0.0	0.10605062394847817	-0.32446229194723364	-0.0800009918335853	0.0034870685789346323	-0.21595465356799415	-0.14919928939191845	0.0	0.0
2019-11-23 04:29:35.000068	1574501375.000068	16971.0	4.0	40.0	10.0	2.0	0.0	64.0	0.0	2.0	31.0	0.0	0.0	130.0	2.91	2.0	600.0	19.0	11.0	23.0	4.0	29.0	35.0	68.0	0.0	1527.0	49.6	161.49337611839542	15.774947357144356	4.503404925698353	35.0	21.75	51.0	0.0	95.0	0.0	16.0	4.800000000000001	14.0	0.0	0.0	0.18823634032263264	-0.56225298171215	-0.16666400436839438	0.03593821660639532	-0.237945932306697	-0.17239251110720724	0.0	0.0
2019-11-23 04:29:39.000089	1574501379.000089	16971.0	4.0	40.0	10.0	2.0	0.0	64.0	0.0	2.0	31.0	0.0	0.0	130.0	2.91	2.0	601.0	19.0	11.0	23.0	4.0	29.0	39.0	89.0	0.0	1527.0	49.1	161.2585061603131	18.066667733210053	4.599997387785765	35.0	21.75	51.0	0.0	95.0	0.0	18.3	4.6000000000000005	14.0	0.0	0.0	0.12421706301310953	-0.36677270321041805	-0.12499934435234648	0.059629315961254814	-0.2673787332692749	-0.1792008863630724	0.0	0.0
2019-11-23 04:29:43.000053	1574501383.000053	16971.0	4.0	40.0	10.0	2.0	0.0	64.0	0.0	2.0	31.0	0.0	0.0	130.0	2.91	2.0	602.0	19.0	11.0	23.0	4.0	29.0	43.0	53.0	0.0	1526.0	48.5	160.97011275642063	19.93935110555193	4.599997387785765	35.0	21.71	51.0	0.0	95.0	0.0	18.3	4.7	14.0	0.0	0.0	0.15205501654471673	-0.43910868849262186	-0.15000135005735543	0.09144117851161875	-0.3077322874437735	-0.2124508181604135	0.0	0.0
2019-11-23 04:29:47.000072	1574501387.000072	16971.0	4.0	40.0	10.0	2.0	0.0	64.0	0.0	2.0	31.0	0.0	0.0	130.0	2.91	2.0	603.0	19.0	11.0	23.0	4.0	29.0	47.0	72.0	0.0	1526.0	47.800000000000004	161.36203141535046	22.391876430905224	4.6206241493846525	35.0	21.75	51.0	0.0	95.0	0.0	19.900000000000002	4.7	14.0	0.0	0.0	0.15861096368917899	-0.468326737889062	-0.1749991655389511	0.112280288657879	-0.3564901417393415	-0.23853074355639697	0.0	0.0
2019-11-23 04:29:51.000062	1574501391.000062	16971.0	4.0	40.0	10.0	2.0	0.0	64.0	0.0	2.0	31.0	0.0	0.0	130.0	2.91	2.0	604.0	19.0	11.0	23.0	4.0	29.0	51.0	62.0	0.0	1526.0	47.800000000000004	161.91987413198447	23.991419891365	4.7000014413479	35.0	21.71	51.0	0.0	95.0	0.0	22.5	4.7	14.0	0.0	0.0				0.15458004507284828	-0.35151719812769133	-0.2783930119197204	0.0	0.0
2019-11-23 04:29:55.000057	1574501395.000057	16971.0	4.0	40.0	10.0	2.0	0.0	64.0	0.0	2.0	31.0	0.0	0.0	130.0	2.91	2.0	605.0	19.0	11.0	23.0	4.0	29.0	55.0	57.0	0.0	1526.0	47.2	163.64798797210892	24.10067822837689	4.799659236262432	35.0	21.69	51.0	0.0	95.0	0.0	24.400000000000002	4.800000000000001	14.0	0.0	0.0	0.10684551443165215	-0.321189465922561	-0.1500001877548664	0.12676229990472201	-0.36518156179240174	-0.2946434222067881	0.0	0.0
2019-11-23 04:29:59.000084	1574501399.000084	16971.0	4.0	40.0	10.0	2.0	0.0	64.0	0.0	2.0	31.0	0.0	0.0	130.0	2.91	2.0	606.0	19.0	11.0	23.0	4.0	29.0	59.0	84.0	0.0	1526.0	45.5	166.48085453287638	23.35322612414025	5.070648298137107	35.0	21.69	51.0	0.0	95.0	0.0	24.8	4.800000000000001	14.0	0.0	0.0	0.27532716838783977	-0.9005545896611902	-0.4249971375062152	0.14103479915445521	-0.40723847577275635	-0.3310634520416663	0.0	0.0
2019-11-23 04:30:03.000028	1574501403.000028	16971.0	4.0	40.0	10.0	2.0	0.0	64.0	0.0	2.0	31.0	0.0	0.0	130.0	2.91	2.0	607.0	19.0	11.0	23.0	4.0	30.0	3.0	28.0	0.0	1526.0	45.5	169.53120069805618	23.03449048487532	4.82759406673414	35.0	21.650000000000002	51.0	0.0	95.0	0.0	24.0	5.2	14.0	0.0	0.0				0.1331038297168873	-0.3930885043690986	-0.3406461481472571	0.0	0.0
2019-11-23 04:30:07.000052	1574501407.000052	16971.0	4.0	40.0	10.0	2.0	0.0	64.0	0.0	2.0	31.0	0.0	0.0	130.0	2.91	2.0	608.0	19.0	11.0	23.0	4.0	30.0	7.0	52.0	0.0	1526.0	44.5	171.99522476869893	23.05911137974638	4.581786149443569	35.0	21.66	51.0	0.0	95.0	0.0	23.5	5.1000000000000005	14.0	0.0	0.0	0.11641217742929408	-0.5773400658432496	-0.24999849499177967	0.13279255431190343	-0.41645781572873475	-0.3329324634783629	0.0	0.0
2019-11-23 04:30:11.000000	1574501411.0	16971.0	4.0	40.0	10.0	2.0	0.0	64.0	0.0	2.0	31.0	0.0	0.0	130.0	2.91	2.0	609.0	19.0	11.0	23.0	4.0	30.0	11.0	0.0	0.0	1526.0	43.5	172.7121799820566	23.191938142504338	4.460085875282458	35.0	21.63	51.0	0.0	95.0	0.0	23.6	4.6000000000000005	14.0	0.0	0.0	0.08870055472730186	-0.5796607208738767	-0.2500032484953506	0.10746473822057434	-0.4116867852317755	-0.3376008307227776	0.0	0.0
2019-11-23 04:30:15.000026	1574501415.000026	16971.0	4.0	40.0	10.0	2.0	0.0	64.0	0.0	2.0	31.0	0.0	0.0	130.0	2.91	2.0	610.0	19.0	11.0	23.0	4.0	30.0	15.0	26.0	0.0	1526.0	42.6	172.40013576588905	24.01333862701304	4.423026589959588	35.0	21.63	51.0	0.0	95.0	0.0	23.5	4.800000000000001	14.0	0.0	0.0	0.06459847103082869	-0.5261123267925496	-0.22499853820558366	0.09339005280842831	-0.42702195377324775	-0.3361674419573037	0.0	0.0
2019-11-23 04:30:18.000095	1574501418.000095	16971.0	4.0	40.0	10.0	2.0	0.0	64.0	0.0	2.0	31.0	0.0	0.0	130.0	2.91	2.0	611.0	19.0	11.0	23.0	4.0	30.0	18.0	95.0	0.0	1526.0	41.5	172.74676186728976	24.500019094471078	4.51332596446561	35.0	21.6	51.0	0.0	95.0	0.0	23.900000000000002	4.2	14.0	0.0	0.0	0.1122608032245301	-0.8402369095329657	-0.3666582453860513	0.08730839350921138	-0.4309460509195687	-0.35128157597526977	0.0	0.0
2019-11-23 04:30:23.000014	1574501423.000014	16971.0	4.0	40.0	10.0	2.0	0.0	64.0	0.0	2.0	31.0	0.0	0.0	130.0	2.91	2.0	612.0	19.0	11.0	23.0	4.0	30.0	23.0	14.0	0.0	1526.0	40.5	173.27462089716917	24.703357822024255	4.567777345161124	35.0	21.63	51.0	0.0	95.0	0.0	25.1	4.7	14.0	0.0	0.0	0.058118893571897964	-0.4350016935355069	-0.20000323300819348	0.07441289231182781	-0.43672819168854843	-0.34807643994134224	0.0	0.0
2019-11-23 04:30:27.000009	1574501427.000009	16971.0	4.0	40.0	10.0	2.0	0.0	64.0	0.0	2.0	31.0	0.0	0.0	130.0	2.91	2.0	613.0	19.0	11.0	23.0	4.0	30.0	27.0	9.0	0.0	1526.0	39.300000000000004	174.4454790225458	24.872716410636208	4.745419779020781	35.0	21.580000000000002	51.0	0.0	95.0	0.0	25.1	4.6000000000000005	14.0	0.0	0.0	0.08261969367005552	-0.6530855142876576	-0.300000375509731	0.008987110085474662	-0.4767556321795077	-0.3837125213456417	0.0	0.0
2019-11-23 04:30:30.000096	1574501430.000096	16971.0	4.0	40.0	10.0	2.0	0.0	64.0	0.0	2.0	31.0	0.0	0.0	130.0	2.91	2.0	614.0	19.0	11.0	23.0	4.0	30.0	30.0	96.0	0.0	1526.0	38.2	173.51830155300178	24.801410783295776	4.602779920363334	35.0	21.56	51.0	0.0	95.0	0.0	25.400000000000002	4.7	14.0	0.0	0.0	0.08996620455855311	-0.7883998263921443	-0.3666560308574631	0.02069972566591467	-0.45202558821004835	-0.34693715419469806	0.0	0.0
2019-11-23 04:30:35.000036	1574501435.000036	16971.0	4.0	40.0	10.0	2.0	0.0	64.0	0.0	2.0	31.0	0.0	0.0	130.0	2.91	2.0	615.0	19.0	11.0	23.0	4.0	30.0	35.0	36.0	0.0	1526.0	37.1	172.67346600371278	25.100020497532082	4.154676267207205	35.0	21.54	51.0	0.0	95.0	0.0	25.5	4.9	14.0	0.0	0.0	0.04297541455818063	-0.472220307412081	-0.22000264361697186	0.0016639939222591535	-0.4613790139419132	-0.3733318049915043	0.0	0.0
2019-11-23 04:30:38.000081	1574501438.000081	16971.0	4.0	40.0	10.0	2.0	0.0	64.0	0.0	2.0	31.0	0.0	0.0	130.0	2.91	2.0	616.0	19.0	11.0	23.0	4.0	30.0	38.0	81.0	0.0	1526.0	35.7	174.09800759415722	25.10002049753208	4.439637648449897	35.0	21.56	51.0	0.0	95.0	0.0	25.5	4.9	14.0	0.0	0.0	0.09832278453577019	-1.0009744091445976	-0.4666596572657244	0.058535292684285006	-0.42818609311978556	-0.35283464848166396	0.0	0.0
2019-11-23 04:30:43.000005	1574501443.000005	16971.0	4.0	40.0	10.0	2.0	0.0	64.0	0.0	2.0	31.0	0.0	0.0	130.0	2.91	2.0	617.0	19.0	11.0	23.0	4.0	30.0	43.0	5.0	0.0	1526.0	34.6	172.39693669519383	25.099220768042457	4.098533872647151	35.0	21.56	51.0	0.0	95.0	0.0	0.1	4.6000000000000005	14.0	0.0	0.0	0.06219636971157943	-0.465520323831141	-0.22000334649408043	0.10736802332788306	-0.40090767499243474	-0.3811195923838389	0.0	0.0
2019-11-23 04:30:46.000060	1574501446.00006	16971.0	4.0	40.0	10.0	2.0	0.0	64.0	0.0	2.0	31.0	0.0	0.0	130.0	2.91	2.0	618.0	19.0	11.0	23.0	4.0	30.0	46.0	60.0	0.0	1526.0	34.6	170.0289935109719	24.35551020308422	3.3468077221103685	35.0	21.5	51.0	0.0	95.0	0.0	0.1	4.1000000000000005	14.0	0.0	0.0				0.10080317758903892	-0.3936493546033033	-0.3301664807462372	0.0	0.0
2019-11-23 04:30:50.000073	1574501450.000073	16971.0	4.0	40.0	10.0	2.0	0.0	64.0	0.0	2.0	31.0	0.0	0.0	130.0	2.91	2.0	619.0	19.0	11.0	23.0	4.0	30.0	50.0	73.0	0.0	1526.0	33.5	169.9190945980244	24.43468537672002	4.453564824649008	35.0	21.5	51.0	0.0	95.0	0.0	25.1	3.0	14.0	0.0	0.0	0.10478460386720626	-0.5942630188879308	-0.27499911487387435	0.10800753707591826	-0.4029873630462159	-0.36459917328465186	0.0	0.0
2019-11-23 04:30:54.000013	1574501454.000013	16971.0	4.0	40.0	10.0	2.0	0.0	64.0	0.0	2.0	31.0	0.0	0.0	130.0	2.91	2.0	620.0	19.0	11.0	23.0	4.0	30.0	54.0	13.0	0.0	1526.0	32.300000000000004	169.30210352069741	25.370234917578145	4.091354627954203	35.0	21.5	51.0	0.0	95.0	0.0	24.5	4.2	14.0	0.0	0.0	0.11601980065967941	-0.664079136293086	-0.30000448829689885	0.11539977292870394	-0.5031544340229596	-0.42156910220157096	0.0	0.0
2019-11-23 04:30:58.000040	1574501458.00004	16971.0	4.0	40.0	10.0	2.0	0.0	64.0	0.0	2.0	31.0	0.0	0.0	130.0	2.91	2.0	621.0	19.0	11.0	23.0	4.0	30.0	58.0	40.0	0.0	1526.0	31.200000000000003	168.13755047111817	25.50468520402365	2.952341230519936	35.0	21.5	51.0	0.0	95.0	0.0	0.2	5.0	14.0	0.0	0.0	0.10559585488583312	-0.5747815445017663	-0.27499814779813914	0.06128674801619561	-0.5574693013361054	-0.4630452597591665	0.0	0.0
2019-11-23 04:31:01.000085	1574501461.000085	16971.0	4.0	40.0	10.0	2.0	0.0	64.0	0.0	2.0	31.0	0.0	0.0	130.0	2.91	2.0	622.0	19.0	11.0	23.0	4.0	31.0	1.0	85.0	0.0	1526.0	30.0	166.68766372341386	25.093865392951923	2.5173419388957523	35.0	21.5	51.0	0.0	95.0	0.0	0.6000000000000001	3.0	14.0	0.0	0.0	0.1609423833980309	-0.8195730003033912	-0.3999939919420508	0.07447579083026562	-0.569853143212208	-0.45901389058651954	0.0	0.0
2019-11-23 04:31:06.000004	1574501466.000004	16971.0	4.0	40.0	10.0	2.0	0.0	64.0	0.0	2.0	31.0	0.0	0.0	130.0	2.91	2.0	623.0	19.0	11.0	23.0	4.0	31.0	6.0	4.0	0.0	1526.0	28.6	165.96497296431073	24.881090119919392	3.172944021233964	35.0	21.5	51.0	0.0	95.0	0.0	0.4	2.9000000000000004	14.0	0.0	0.0	0.12974111052479875	-0.5752385648628923	-0.2800045395633433	0.10684262503968146	-0.5820611488206157	-0.46705296542068453	0.0	0.0
2019-11-23 04:31:09.000052	1574501469.000052	16971.0	4.0	40.0	10.0	2.0	0.0	64.0	0.0	2.0	31.0	0.0	0.0	130.0	2.91	2.0	624.0	19.0	11.0	23.0	4.0	31.0	9.0	52.0	0.0	1525.0	27.1	164.7862039861092	25.252188044868625	3.1573576593301285	35.0	21.48	51.0	0.0	95.0	0.0	0.0	2.4000000000000004	14.0	0.0	0.0	0.2504227023394892	-1.043085624480095	-0.4999920131051831	0.13210636262414588	-0.5759717370420023	-0.47822951297785476	0.0	0.0
2019-11-23 04:31:13.000091	1574501473.000091	16971.0	4.0	40.0	10.0	2.0	0.0	64.0	0.0	2.0	31.0	0.0	0.0	130.0	2.91	2.0	625.0	19.0	11.0	23.0	4.0	31.0	13.0	91.0	0.0	1525.0	25.6	163.93581860584408	26.254939398617804	3.7684418947374034	35.0	21.44	51.0	0.0	95.0	0.0	25.400000000000002	3.7	14.0	0.0	0.0	0.20182836256863407	-0.7860695730363805	-0.37499633435017865	0.13171926256592323	-0.6204327713662016	-0.5204951604808098	0.0	0.0
2019-11-23 04:31:17.000056	1574501477.000056	16971.0	4.0	40.0	10.0	2.0	0.0	64.0	0.0	2.0	31.0	0.0	0.0	130.0	2.91	2.0	626.0	19.0	11.0	23.0	4.0	31.0	17.0	56.0	0.0	1525.0	24.1	164.6957249022637	25.30551889054992	3.103874736881452	35.0	21.44	51.0	0.0	95.0	0.0	0.30000000000000004	3.7	14.0	0.0	0.0	0.20956545127122034	-0.7655173072746841	-0.3750032857348325	0.17542884763995903	-0.6139387865105734	-0.5348690361515056	0.0	0.0
2019-11-23 04:31:21.000075	1574501481.000075	16971.0	4.0	40.0	10.0	2.0	0.0	64.0	0.0	2.0	31.0	0.0	0.0	130.0	2.91	2.0	627.0	19.0	11.0	23.0	4.0	31.0	21.0	75.0	0.0	1525.0	22.5	163.8777365406352	26.272520279814614	3.777997863130823	35.0	21.44	51.0	0.0	95.0	0.0	1.3	3.1	14.0	0.0	0.0	0.22467478036686006	-0.7778944431590913	-0.39999809266046243	0.17649971532881387	-0.5742477163026954	-0.5070280177761253	0.0	0.0
2019-11-23 04:31:25.000067	1574501485.000067	16971.0	4.0	40.0	10.0	2.0	0.0	64.0	0.0	2.0	31.0	0.0	0.0	130.0	2.91	2.0	628.0	19.0	11.0	23.0	4.0	31.0	25.0	67.0	0.0	1525.0	21.0	163.45841839110906	25.73093628096853	3.372374400706401	35.0	21.44	51.0	0.0	95.0	0.0	1.3	3.8000000000000003	14.0	0.0	0.0	0.21559317821046922	-0.727830371935176	-0.375000759960761	0.1797300120552879	-0.5583140069864979	-0.4915654507482061	0.0	0.0
2019-11-23 04:31:29.000054	1574501489.000054	16971.0	4.0	40.0	10.0	2.0	0.0	64.0	0.0	2.0	31.0	0.0	0.0	130.0	2.91	2.0	629.0	19.0	11.0	23.0	4.0	31.0	29.0	54.0	0.0	1525.0	21.0	163.25842859554368	25.222195812828815	3.258340935764981	35.0	21.44	51.0	0.0	95.0	0.0	0.8	3.4000000000000004	14.0	0.0	0.0				0.17629928622696794	-0.5768599009594408	-0.5004130457341472	0.0	0.0
2019-11-23 04:31:33.000080	1574501493.00008	16971.0	4.0	40.0	10.0	2.0	0.0	64.0	0.0	2.0	31.0	0.0	0.0	130.0	2.91	2.0	630.0	19.0	11.0	23.0	4.0	31.0	33.0	80.0	0.0	1525.0	19.5	163.35396170318893	24.486682277032653	3.7917497017207316	35.0	21.46	51.0	0.0	95.0	0.0	0.30000000000000004	3.2	14.0	0.0	0.0	0.2295290293595492	-0.7597575612602401	-0.37499754132452334	0.17517200491562637	-0.5237477696011774	-0.4091797191108472	0.0	0.0
2019-11-23 04:31:37.000023	1574501497.000023	16971.0	4.0	40.0	10.0	2.0	0.0	64.0	0.0	2.0	31.0	0.0	0.0	130.0	2.91	2.0	631.0	19.0	11.0	23.0	4.0	31.0	37.0	23.0	0.0	1525.0	17.8	163.4681659361031	21.83634026268067	4.813638721436831	35.0	21.44	51.0	0.0	95.0	0.0	25.5	3.5	14.0	0.0	0.0	0.2601625487714973	-0.8782940453297106	-0.42500607976073856	0.14120724156766706	-0.45442888051024566	-0.4066250207341592	0.0	0.0
2019-11-23 04:31:40.000081	1574501500.000081	16971.0	4.0	40.0	10.0	2.0	0.0	64.0	0.0	2.0	31.0	0.0	0.0	130.0	2.91	2.0	632.0	19.0	11.0	23.0	4.0	31.0	40.0	81.0	0.0	1525.0	16.2	167.55467219290588	16.091540738127343	5.850245930602184	35.0	21.44	51.0	0.0	95.0	0.0	23.700000000000003	4.800000000000001	14.0	0.0	0.0	0.36626900124751066	-1.1898370414532224	-0.5333229914657345	0.1980553178770383	-0.43696050300057343	-0.38103360728170826	0.0	0.0
2019-11-23 04:31:44.000099	1574501504.000099	16971.0	4.0	40.0	10.0	2.0	0.0	64.0	0.0	2.0	31.0	0.0	0.0	130.0	2.91	2.0	633.0	19.0	11.0	23.0	4.0	31.0	44.0	99.0	0.0	1525.0	15.3	172.7352725586876	12.782325949835926	5.947055230553761	35.0	21.47	51.0	0.0	95.0	0.0	18.8	5.2	14.0	0.0	0.0	0.17619793719792332	-0.6530185863897223	-0.22499899417611544	0.1494543859047784	-0.4187977223291433	-0.28878686657420444	0.0	0.0
2019-11-23 04:31:48.000091	1574501508.000091	16971.0	4.0	40.0	10.0	2.0	0.0	64.0	0.0	2.0	31.0	0.0	0.0	130.0	2.91	2.0	634.0	19.0	11.0	23.0	4.0	31.0	48.0	91.0	0.0	1525.0	14.3	177.11732009181128	10.485321550285576	5.700001869923578	35.0	21.44	51.0	0.0	95.0	0.0	14.700000000000001	6.5	14.0	0.0	0.0	0.17756913281216974	-0.9580773057170163	-0.2500004917392866	0.08956069518334724	-0.41186110309675494	-0.23474733999387468	0.0	0.0
2019-11-23 04:31:52.000078	1574501512.000078	16971.0	4.0	40.0	10.0	2.0	0.0	64.0	0.0	2.0	31.0	0.0	0.0	130.0	2.91	2.0	635.0	19.0	11.0	23.0	4.0	31.0	52.0	78.0	0.0	1525.0	13.600000000000001	179.39208022784564	8.48435174009606	5.550985399495993	35.0	21.48	51.0	0.0	95.0	0.0	12.100000000000001	5.800000000000001	14.0	0.0	0.0	0.07980718246799288	-0.827315763413826	-0.1750005736965865	-0.0025355570966421534	-0.3863488863026236	-0.21221241481810643	0.0	0.0
2019-11-23 04:31:57.000004	1574501517.000004	16971.0	4.0	40.0	10.0	2.0	0.0	64.0	0.0	2.0	31.0	0.0	0.0	130.0	2.91	2.0	636.0	19.0	11.0	23.0	4.0	31.0	57.0	4.0	0.0	1525.0	13.0	180.1351136177035	6.602944536412478	5.108826602111014	35.0	21.5	51.0	0.0	95.0	0.0	10.100000000000001	5.800000000000001	14.0	0.0	0.0	0.021597383384903534	-0.6872398825590966	-0.12000177386044993	-0.010926528499412213	-0.38451738510282757	-0.17833673634065247	0.0	0.0
2019-11-23 04:32:00.000058	1574501520.000058	16971.0	4.0	40.0	10.0	2.0	0.0	64.0	0.0	2.0	31.0	0.0	0.0	130.0	2.91	2.0	637.0	19.0	11.0	23.0	4.0	32.0	0.0	58.0	0.0	1525.0	12.8	180.74262485089815	4.558327802098679	4.286358877944599	35.0	21.5	51.0	0.0	95.0	0.0	8.1	5.6000000000000005	14.0	0.0	0.0	0.0017407821534043987	-0.4749477324779518	-0.06666546929708607	0.015911919103556157	-0.3779683760780665	-0.152432665512846	0.0	0.0
2019-11-23 04:32:04.000083	1574501524.000083	16971.0	4.0	40.0	10.0	2.0	0.0	64.0	0.0	2.0	31.0	0.0	0.0	130.0	2.91	2.0	638.0	19.0	11.0	23.0	4.0	32.0	4.0	83.0	0.0	1525.0	12.200000000000001	180.26295342277965	3.9525770206318205	4.378968875358631	35.0	21.5	51.0	0.0	95.0	0.0	5.6000000000000005	4.9	14.0	0.0	0.0	-0.010622958393501518	-1.5606186712761811	-0.14999906123271997	-0.0038543663884666344	-0.35160496813548775	-0.1373611671550083	0.0	0.0
2019-11-23 04:32:08.000033	1574501528.000033	16971.0	4.0	40.0	10.0	2.0	0.0	64.0	0.0	2.0	31.0	0.0	0.0	130.0	2.91	2.0	639.0	19.0	11.0	23.0	4.0	32.0	8.0	33.0	0.0	1525.0	12.200000000000001	178.80705077057516	1.950139736075697	5.049953381372363	35.0	21.5	51.0	0.0	95.0	0.0	4.5	4.9	14.0	0.0	0.0				-0.019752640204591977	-0.30028531090710414	-0.11476743988767774	0.0	0.0
2019-11-23 04:32:12.000059	1574501532.000059	16971.0	4.0	40.0	10.0	2.0	0.0	64.0	0.0	2.0	31.0	0.0	0.0	130.0	2.91	2.0	640.0	19.0	11.0	23.0	4.0	32.0	12.0	59.0	0.0	1525.0	12.0	178.9892044432613	-1.1881544813128888	5.4855677000685645	35.0	21.5	51.0	0.0	95.0	0.0	3.9000000000000004	4.2	14.0	0.0	0.0	-0.0024383855394796996	-0.7353088848666762	-0.049999675156796715	0.022050347306152778	-0.30581748642950723	-0.10363130404282399	0.0	0.0
2019-11-23 04:32:16.000019	1574501536.000019	16971.0	4.0	40.0	10.0	2.0	0.0	64.0	0.0	2.0	31.0	0.0	0.0	130.0	2.91	2.0	641.0	19.0	11.0	23.0	4.0	32.0	16.0	19.0	0.0	1525.0	11.8	178.70939456584372	1.7009999804525742	5.112774437241272	35.0	21.5	51.0	0.0	95.0	0.0	3.9000000000000004	4.5	14.0	0.0	0.0	0.016682564116000144	-0.735135758727191	-0.05000049770373783	0.019664770165811394	-0.2612277241801293	-0.09691941463915332	0.0	0.0
2019-11-23 04:32:20.000022	1574501540.000022	16971.0	4.0	40.0	10.0	2.0	0.0	64.0	0.0	2.0	31.0	0.0	0.0	130.0	2.91	2.0	642.0	19.0	11.0	23.0	4.0	32.0	20.0	22.0	0.0	1525.0	11.700000000000001	178.94613774543484	-1.3202170645185332	5.513476910683834	35.0	21.5	51.0	0.0	95.0	0.0	1.8	5.2	14.0	0.0	0.0	0.013961217458180356	-0.7998376124978448	-0.024999982118619268	-0.023178071171842368	-0.21979830939760642	-0.07116516143947907	0.0	0.0
2019-11-23 04:32:23.000071	1574501543.000071	16971.0	4.0	40.0	10.0	2.0	0.0	64.0	0.0	2.0	31.0	0.0	0.0	130.0	2.91	2.0	643.0	19.0	11.0	23.0	4.0	32.0	23.0	71.0	0.0	1525.0	11.700000000000001	178.5121605211456	-1.5306385109895204	5.422550574424092	35.0	21.53	51.0	0.0	95.0	0.0	1.3	5.6000000000000005	14.0	0.0	0.0				0.03481814630962868	-0.21858160905621463	-0.0721441395399339	0.0	0.0
2019-11-23 04:32:28.000012	1574501548.000012	16971.0	4.0	40.0	10.0	2.0	0.0	64.0	0.0	2.0	31.0	0.0	0.0	130.0	2.91	2.0	644.0	19.0	11.0	23.0	4.0	32.0	28.0	12.0	0.0	1525.0	11.600000000000001	179.1279610839198	-1.7800849381612103	4.8296122769091285	35.0	21.5	51.0	0.0	95.0	0.0	1.6	5.800000000000001	14.0	0.0	0.0	-0.022490717049870476	0.7156662206972206	-0.020000236514027308	0.041851566725077984	-0.18427677660727282	-0.04214873623122784	0.0	0.0
2019-11-23 04:32:31.000060	1574501551.00006	16971.0	4.0	40.0	10.0	2.0	0.0	64.0	0.0	2.0	31.0	0.0	0.0	130.0	2.91	2.0	645.0	19.0	11.0	23.0	4.0	32.0	31.0	60.0	0.0	1525.0	11.600000000000001	179.08196450684443	-5.671161690189963	4.618217705376034	35.0	21.56	51.0	0.0	95.0	0.0	1.4000000000000001	5.0	14.0	0.0	0.0				-0.0011521795287573258	-0.16641921806606258	-0.06249253027853662	0.0	0.0
2019-11-23 04:32:35.000087	1574501555.000087	16971.0	4.0	40.0	10.0	2.0	0.0	64.0	0.0	2.0	31.0	0.0	0.0	130.0	2.91	2.0	646.0	19.0	11.0	23.0	4.0	32.0	35.0	87.0	0.0	1525.0	11.5	178.16809009067228	-8.769478755863338	4.85138627327444	35.0	21.56	51.0	0.0	95.0	0.0	4.1000000000000005	4.5	14.0	0.0	0.0	-0.004332339247883678	0.34959443463372303	-0.02499983161801297	-0.004024679812088139	-0.14600848353276252	-0.02518580331998921	0.0	0.0
2019-11-23 04:32:39.000048	1574501559.000048	16971.0	4.0	40.0	10.0	2.0	0.0	64.0	0.0	2.0	31.0	0.0	0.0	130.0	2.91	2.0	647.0	19.0	11.0	23.0	4.0	32.0	39.0	48.0	0.0	1525.0	11.5	176.92765081555356	-10.004065555398881	4.695936492335536	35.0	21.56	51.0	0.0	95.0	0.0	7.800000000000001	5.0	14.0	0.0	0.0				0.024954828913776386	-0.10586138196079803	-0.021531937284744646	0.0	0.0
2019-11-23 04:32:43.000060	1574501563.00006	16971.0	4.0	40.0	10.0	2.0	0.0	64.0	0.0	2.0	31.0	0.0	0.0	130.0	2.91	2.0	648.0	19.0	11.0	23.0	4.0	32.0	43.0	60.0	0.0	1525.0	11.5	176.5114444773839	-10.434520343381132	4.711510093432342	35.0	21.56	51.0	0.0	95.0	0.0	10.100000000000001	4.9	14.0	0.0	0.0				0.007013066285520314	-0.11529926714014613	-0.011264807953095365	0.0	0.0
2019-11-23 04:32:47.000054	1574501567.000054	16971.0	4.0	40.0	10.0	2.0	0.0	64.0	0.0	2.0	31.0	0.0	0.0	130.0	2.91	2.0	649.0	19.0	11.0	23.0	4.0	32.0	47.0	54.0	0.0	1525.0	11.3	176.599916404198	-11.616570698109948	4.6777874150984005	35.0	21.56	51.0	0.0	95.0	0.0	10.3	4.7	14.0	0.0	0.0	-0.0176430605427198	0.2804284169792915	-0.05000007748615811	-0.0020449129970521104	-0.13028612835428283	-0.017531203303989842	0.0	0.0
2019-11-23 04:32:51.000047	1574501571.000047	16971.0	4.0	40.0	10.0	2.0	0.0	64.0	0.0	2.0	31.0	0.0	0.0	130.0	2.91	2.0	650.0	19.0	11.0	23.0	4.0	32.0	51.0	47.0	0.0	1525.0	11.3	176.80152287046448	-13.7444728460977	4.801449955986408	35.0	21.56	51.0	0.0	95.0	0.0	10.9	4.9	14.0	0.0	0.0				0.02412979089348382	-0.07317820763843354	0.0019243487893447486	0.0	0.0
2019-11-23 04:32:55.000074	1574501575.000074	16971.0	4.0	40.0	10.0	2.0	0.0	64.0	0.0	2.0	31.0	0.0	0.0	130.0	2.91	2.0	651.0	19.0	11.0	23.0	4.0	32.0	55.0	74.0	0.0	1525.0	11.5	176.54519686350673	-15.564456498908529	5.183851917273564	35.0	21.6	51.0	0.0	95.0	0.0	12.4	4.7	14.0	0.0	0.0	0.013766972923353889	-0.23104337118608806	0.04999966323602505	0.022971164969750754	-0.07351607788915333	-0.010426498536346397	0.0	0.0
2019-11-23 04:32:59.000017	1574501579.000017	16971.0	4.0	40.0	10.0	2.0	0.0	64.0	0.0	2.0	31.0	0.0	0.0	130.0	2.91	2.0	652.0	19.0	11.0	23.0	4.0	32.0	59.0	17.0	0.0	1526.0	11.3	177.74117104013473	-16.37250268064344	4.852987457896726	35.0	21.63	51.0	0.0	95.0	0.0	14.8	5.0	14.0	0.0	0.0	-0.010455511660337435	0.19305549111829548	-0.05000071228565176	-0.0018976062282719608	-0.10489064682156103	-0.002711328079921752	0.0	0.0
2019-11-23 04:33:03.000055	1574501583.000055	16971.0	4.0	40.0	10.0	2.0	0.0	64.0	0.0	2.0	31.0	0.0	0.0	130.0	2.91	2.0	653.0	19.0	11.0	23.0	4.0	33.0	3.0	55.0	0.0	1526.0	11.3	178.90979396599002	-17.367735048996636	4.542229262998929	35.0	21.63	51.0	0.0	95.0	0.0	16.3	5.4	14.0	0.0	0.0				0.029157245569912366	-0.05949934676247129	0.004866494181135168	0.0	0.0
2019-11-23 04:33:07.000007	1574501587.000007	16971.0	4.0	40.0	10.0	2.0	0.0	64.0	0.0	2.0	31.0	0.0	0.0	130.0	2.91	2.0	654.0	19.0	11.0	23.0	4.0	33.0	7.0	7.0	0.0	1526.0	11.5	178.75799986946853	-19.394435492984982	4.414551527484508	35.0	21.63	51.0	0.0	95.0	0.0	16.8	5.4	14.0	0.0	0.0	0.005305511305211914	-0.16882410713042406	0.050000602014160386	0.02610758722665447	-0.08642348106218073	0.006275014764725355	0.0	0.0
2019-11-23 04:33:11.000035	1574501591.000035	16971.0	4.0	40.0	10.0	2.0	0.0	64.0	0.0	2.0	31.0	0.0	0.0	130.0	2.91	2.0	655.0	19.0	11.0	23.0	4.0	33.0	11.0	35.0	0.0	1526.0	11.5	179.50798793925014	-21.046805083999736	4.6693601826207285	35.0	21.63	51.0	0.0	95.0	0.0	18.0	4.6000000000000005	14.0	0.0	0.0				0.010040735178624605	-0.058564568747381814	0.005419863882600608	0.0	0.0
2019-11-23 04:33:14.000093	1574501594.000093	16971.0	4.0	40.0	10.0	2.0	0.0	64.0	0.0	2.0	31.0	0.0	0.0	130.0	2.91	2.0	656.0	19.0	11.0	23.0	4.0	33.0	14.0	93.0	0.0	1526.0	11.5	178.85723530759728	-19.9623554406724	4.452470253955262	35.0	21.63	51.0	0.0	95.0	0.0	18.0	4.6000000000000005	14.0	0.0	0.0				-0.03785785065977629	-0.05326396891696658	0.023210617368663294	0.0	0.0
2019-11-23 04:33:19.000005	1574501599.000005	16971.0	4.0	40.0	10.0	2.0	0.0	64.0	0.0	2.0	31.0	0.0	0.0	130.0	2.91	2.0	657.0	19.0	11.0	23.0	4.0	33.0	19.0	5.0	0.0	1526.0	11.5	179.68849737582	-22.682471047923507	4.505847065433414	35.0	21.69	51.0	0.0	95.0	0.0	20.1	4.5	14.0	0.0	0.0				0.03203122789389539	-0.08947299363737539	0.010843608678641991	0.0	0.0
2019-11-23 04:33:22.000099	1574501602.000099	16971.0	4.0	40.0	10.0	2.0	0.0	64.0	0.0	2.0	31.0	0.0	0.0	130.0	2.91	2.0	658.0	19.0	11.0	23.0	4.0	33.0	22.0	99.0	0.0	1526.0	11.600000000000001	179.40996899059326	-22.264598662523145	4.6451391906928725	35.0	21.69	51.0	0.0	95.0	0.0	21.700000000000003	4.800000000000001	14.0	0.0	0.0	0.0010648748968799663	-0.08592917503222992	0.0333322896224574	0.0061293565921429465	-0.09043832029508056	0.038318940616498945	0.0	0.0
2019-11-23 04:33:26.000086	1574501606.000086	16971.0	4.0	40.0	10.0	2.0	0.0	64.0	0.0	2.0	31.0	0.0	0.0	130.0	2.91	2.0	659.0	19.0	11.0	23.0	4.0	33.0	26.0	86.0	0.0	1526.0	11.600000000000001	179.79715513875263	-22.991240920266776	4.499999063801583	35.0	21.69	51.0	0.0	95.0	0.0	22.6	4.800000000000001	14.0	0.0	0.0				0.02011802882237836	-0.10052423553857262	0.03297185141431286	0.0	0.0
2019-11-23 04:33:31.000014	1574501611.000014	16971.0	4.0	40.0	10.0	2.0	0.0	64.0	0.0	2.0	31.0	0.0	0.0	130.0	2.91	2.0	660.0	19.0	11.0	23.0	4.0	33.0	31.0	14.0	0.0	1526.0	12.0	179.93653236609345	-23.752090591868203	4.512671621935214	35.0	21.69	51.0	0.0	95.0	0.0	23.200000000000003	4.6000000000000005	14.0	0.0	0.0	0.0010013723757528077	-0.1912462884443945	0.08000115205516409	0.001052945520132106	-0.11311175708478183	0.034331060498110785	0.0	0.0
2019-11-23 04:33:34.000058	1574501614.000058	16971.0	4.0	40.0	10.0	2.0	0.0	64.0	0.0	2.0	31.0	0.0	0.0	130.0	2.91	2.0	661.0	19.0	11.0	23.0	4.0	33.0	34.0	58.0	0.0	1526.0	12.0	179.66994389420753	-25.05464112156492	4.090757168107952	35.0	21.69	51.0	0.0	95.0	0.0	24.1	4.6000000000000005	14.0	0.0	0.0				0.00400345365284633	-0.2167879729988591	0.06768269440481424	0.0	0.0
2019-11-23 04:33:38.000078	1574501618.000078	16971.0	4.0	40.0	10.0	2.0	0.0	64.0	0.0	2.0	31.0	0.0	0.0	130.0	2.91	2.0	662.0	19.0	11.0	23.0	4.0	33.0	38.0	78.0	0.0	1526.0	12.5	179.7996567188616	-26.30466324017103	3.500517053439877	35.0	21.69	51.0	0.0	95.0	0.0	25.400000000000002	4.7	14.0	0.0	0.0	0.002407945739845096	-0.27051271463878257	0.12499937415436334	-0.01577246756514981	-0.2895613802259748	0.08640854326126993	0.0	0.0
2019-11-23 04:33:42.000028	1574501622.000028	16971.0	4.0	40.0	10.0	2.0	0.0	64.0	0.0	2.0	31.0	0.0	0.0	130.0	2.91	2.0	663.0	19.0	11.0	23.0	4.0	33.0	42.0	28.0	0.0	1526.0	12.8	179.70019103365087	-28.114582994005996	3.9429626022105833	35.0	21.73	51.0	0.0	95.0	0.0	0.4	3.4000000000000004	14.0	0.0	0.0	0.0002756774257616861	-0.15795136964909795	0.07500093878490614	-0.03995010348424005	-0.35658856862591204	0.0930407542796259	0.0	0.0
2019-11-23 04:33:46.000056	1574501626.000056	16971.0	4.0	40.0	10.0	2.0	0.0	64.0	0.0	2.0	31.0	0.0	0.0	130.0	2.91	2.0	664.0	19.0	11.0	23.0	4.0	33.0	46.0	56.0	0.0	1526.0	13.3	178.4001053716991	-27.93346359316173	4.138104213176583	35.0	21.72	51.0	0.0	95.0	0.0	2.2	3.6	14.0	0.0	0.0	0.0012735015114424448	-0.24321865001378465	0.12499912083767302	-0.03182311622041285	-0.35278200472788823	0.11746551159465626	0.0	0.0
2019-11-23 04:33:50.000025	1574501630.000025	16971.0	4.0	40.0	10.0	2.0	0.0	64.0	0.0	2.0	31.0	0.0	0.0	130.0	2.91	2.0	665.0	19.0	11.0	23.0	4.0	33.0	50.0	25.0	0.0	1526.0	14.0	176.85403534309776	-26.518329775033394	3.9643570727754027	35.0	21.73	51.0	0.0	95.0	0.0	3.9000000000000004	4.2	14.0	0.0	0.0	0.0016667449141089634	-0.31832192132050297	0.1750013560161757	0.01720863229471585	-0.3858454690584485	0.1418313681158406	0.0	0.0
2019-11-23 04:33:54.000038	1574501634.000038	16971.0	4.0	40.0	10.0	2.0	0.0	64.0	0.0	2.0	31.0	0.0	0.0	130.0	2.91	2.0	666.0	19.0	11.0	23.0	4.0	33.0	54.0	38.0	0.0	1526.0	15.0	176.04350356632312	-26.252141444596575	4.204246927198436	35.0	21.72	51.0	0.0	95.0	0.0	2.4000000000000004	4.1000000000000005	14.0	0.0	0.0	0.020205146790199743	-0.48208019805815183	0.24999919533988546	0.0005818953761685432	-0.4167428802754602	0.12893034219098565	0.0	0.0
2019-11-23 04:33:58.000039	1574501638.000039	16971.0	4.0	40.0	10.0	2.0	0.0	64.0	0.0	2.0	31.0	0.0	0.0	130.0	2.91	2.0	667.0	19.0	11.0	23.0	4.0	33.0	58.0	39.0	0.0	1526.0	15.8	174.63760010994122	-26.131718984200035	4.047570042111838	35.0	21.75	51.0	0.0	95.0	0.0	1.1	4.1000000000000005	14.0	0.0	0.0	0.024994227177281107	-0.4074848458497151	0.19999994039537317	0.012107577563923477	-0.40836017095708804	0.11433012438299618	0.0	0.0
2019-11-23 04:34:02.000026	1574501642.000026	16971.0	4.0	40.0	10.0	2.0	0.0	64.0	0.0	2.0	31.0	0.0	0.0	130.0	2.91	2.0	668.0	19.0	11.0	23.0	4.0	34.0	2.0	26.0	0.0	1526.0	16.6	173.06324711819306	-26.456389747809986	4.445502095146655	35.0	21.75	51.0	0.0	95.0	0.0	1.3	3.9000000000000004	14.0	0.0	0.0	0.02901610768382981	-0.40380729760643175	0.2000006556532421	0.01356244879630706	-0.417660727998616	0.11945533169479541	0.0	0.0
2019-11-23 04:34:06.000061	1574501646.000061	16971.0	4.0	40.0	10.0	2.0	0.0	64.0	0.0	2.0	31.0	0.0	0.0	130.0	2.91	2.0	669.0	19.0	11.0	23.0	4.0	34.0	6.0	61.0	0.0	1526.0	17.5	171.6769231508148	-26.31181612859146	4.405898165995975	35.0	21.75	51.0	0.0	95.0	0.0	1.1	4.0	14.0	0.0	0.0	0.04489746649828428	-0.45707833858041	0.22499802859364693	0.07110570776897565	-0.43061763586847174	0.09908799120842708	0.0	0.0
2019-11-23 04:34:10.000012	1574501650.000012	16971.0	4.0	40.0	10.0	2.0	0.0	64.0	0.0	2.0	31.0	0.0	0.0	130.0	2.91	2.0	670.0	19.0	11.0	23.0	4.0	34.0	10.0	12.0	0.0	1526.0	18.3	170.70734554410964	-26.399207408613364	4.201592742578773	35.0	21.78	51.0	0.0	95.0	0.0	1.1	4.0	14.0	0.0	0.0	0.050461020536234406	-0.40512527533577863	0.2000024557415179	0.038399075863101484	-0.4043178909447986	0.1199773063325301	0.0	0.0
2019-11-23 04:34:14.000039	1574501654.000039	16971.0	4.0	40.0	10.0	2.0	0.0	64.0	0.0	2.0	31.0	0.0	0.0	130.0	2.91	2.0	671.0	19.0	11.0	23.0	4.0	34.0	14.0	39.0	0.0	1526.0	19.1	171.53208129265926	-26.30759926849758	4.384845771061402	35.0	21.75	51.0	0.0	95.0	0.0	1.5	4.6000000000000005	14.0	0.0	0.0	0.05862466852316033	-0.39700547811623993	0.19999864102333345	0.03714931486931953	-0.4098710920362413	0.11785845882989948	0.0	0.0
2019-11-23 04:34:17.000090	1574501657.00009	16971.0	4.0	40.0	10.0	2.0	0.0	64.0	0.0	2.0	31.0	0.0	0.0	130.0	2.91	2.0	672.0	19.0	11.0	23.0	4.0	34.0	17.0	90.0	0.0	1526.0	19.1	170.07765321825252	-26.326758532525353	4.199998362271084	35.0	21.81	51.0	0.0	95.0	0.0	1.3	4.5	14.0	0.0	0.0				0.013579067738427743	-0.4477813727690821	0.12772020639034184	0.0	0.0
2019-11-23 04:34:22.000010	1574501662.00001	16971.0	4.0	40.0	10.0	2.0	0.0	64.0	0.0	2.0	31.0	0.0	0.0	130.0	2.91	2.0	673.0	19.0	11.0	23.0	4.0	34.0	22.0	10.0	0.0	1526.0	20.1	168.82003767438513	-26.218001526143993	4.181988931922836	35.0	21.81	51.0	0.0	95.0	0.0	1.4000000000000001	4.2	14.0	0.0	0.0	0.06511079740215586	-0.39760794130620153	0.2000031948599948	0.06571944284093617	-0.4459265557194332	0.1141598078873656	0.0	0.0
2019-11-23 04:34:25.000069	1574501665.000069	16971.0	4.0	40.0	10.0	2.0	0.0	64.0	0.0	2.0	31.0	0.0	0.0	130.0	2.91	2.0	674.0	19.0	11.0	23.0	4.0	34.0	25.0	69.0	0.0	1526.0	21.0	167.62550648867452	-26.53399599856677	4.240394380547143	35.0	21.81	51.0	0.0	95.0	0.0	1.2000000000000002	4.2	14.0	0.0	0.0	0.11638151175216248	-0.5987309736692829	0.2999941111766921	0.05402316925744134	-0.41713107360820906	0.12408531183764146	0.0	0.0
2019-11-23 04:34:29.000089	1574501669.000089	16971.0	4.0	40.0	10.0	2.0	0.0	64.0	0.0	2.0	31.0	0.0	0.0	130.0	2.91	2.0	675.0	19.0	11.0	23.0	4.0	34.0	29.0	89.0	0.0	1526.0	22.0	166.45130965970012	-26.42559440658273	3.8116566505850784	35.0	21.81	51.0	0.0	95.0	0.0	1.3	4.1000000000000005	14.0	0.0	0.0	0.10530142751148161	-0.4949794538785596	0.24999874830872668	0.10657108026444329	-0.5329897802364116	0.15299182662747407	0.0	0.0
2019-11-23 04:34:33.000081	1574501673.000081	16971.0	4.0	40.0	10.0	2.0	0.0	64.0	0.0	2.0	31.0	0.0	0.0	130.0	2.91	2.0	676.0	19.0	11.0	23.0	4.0	34.0	33.0	81.0	0.0	1526.0	22.700000000000003	164.16720756293543	-25.73715496753019	3.1790512423288284	35.0	21.81	51.0	0.0	95.0	0.0	1.8	4.5	14.0	0.0	0.0	0.07678695764779034	-0.3379790563867584	0.17500034421750135	0.10760671604063757	-0.6280871514555523	0.17236103051270002	0.0	0.0
2019-11-23 04:34:37.000060	1574501677.00006	16971.0	4.0	40.0	10.0	2.0	0.0	64.0	0.0	2.0	31.0	0.0	0.0	130.0	2.91	2.0	677.0	19.0	11.0	23.0	4.0	34.0	37.0	60.0	0.0	1526.0	23.700000000000003	162.7063955226497	-25.500002334312903	2.903217370821949	35.0	21.81	51.0	0.0	95.0	0.0	1.1	3.3000000000000003	14.0	0.0	0.0	0.125184325265257	-0.4947236365240274	0.25000131130906317	0.11009879308165396	-0.632765926234777	0.17656879214121599	0.0	0.0
2019-11-23 04:34:41.000086	1574501681.000086	16971.0	4.0	40.0	10.0	2.0	0.0	64.0	0.0	2.0	31.0	0.0	0.0	130.0	2.91	2.0	678.0	19.0	11.0	23.0	4.0	34.0	41.0	86.0	0.0	1526.0	25.1	161.7933766426473	-25.42934019619528	3.224052725010384	35.0	21.81	51.0	0.0	95.0	0.0	0.5	3.1	14.0	0.0	0.0	0.21343558786166833	-0.7020586860160328	0.3499977260975748	0.1739566974515287	-0.6394867392462976	0.18091096633398174	0.0	0.0
2019-11-23 04:34:45.000034	1574501685.000034	16971.0	4.0	40.0	10.0	2.0	0.0	64.0	0.0	2.0	31.0	0.0	0.0	130.0	2.91	2.0	679.0	19.0	11.0	23.0	4.0	34.0	45.0	34.0	0.0	1526.0	26.3	160.81027860161478	-25.093405149241857	3.4766455406533656	35.0	21.82	51.0	0.0	95.0	0.0	0.5	2.8000000000000003	14.0	0.0	0.0	0.18923999587089727	-0.5998275255314295	0.3000038981944205	0.13606671149564076	-0.6189261044712359	0.17759596624592264	0.0	0.0
2019-11-23 04:34:49.000061	1574501689.000061	16971.0	4.0	40.0	10.0	2.0	0.0	64.0	0.0	2.0	31.0	0.0	0.0	130.0	2.91	2.0	680.0	19.0	11.0	23.0	4.0	34.0	49.0	61.0	0.0	1526.0	27.6	159.66900848307984	-25.084650470939163	3.330729716252513	35.0	21.85	51.0	0.0	95.0	0.0	0.4	3.4000000000000004	14.0	0.0	0.0	0.2172904864174901	-0.6490363320733761	0.3249978110341642	0.19509551646346934	-0.6020765409499121	0.16493204144022763	0.0	0.0
2019-11-23 04:34:53.000009	1574501693.000009	16971.0	4.0	40.0	10.0	2.0	0.0	64.0	0.0	2.0	31.0	0.0	0.0	130.0	2.91	2.0	681.0	19.0	11.0	23.0	4.0	34.0	53.0	9.0	0.0	1527.0	29.1	159.13972029997157	-25.280155851805578	2.939659018109974	35.0	21.88	51.0	0.0	95.0	0.0	0.0	3.4000000000000004	14.0	0.0	0.0	0.2673783766175679	-0.7588392964182826	0.3750048727430259	0.2292600122602655	-0.6329851712222947	0.16623363014476042	0.0	0.0
2019-11-23 04:34:57.000054	1574501697.000054	16971.0	4.0	40.0	10.0	2.0	0.0	64.0	0.0	2.0	31.0	0.0	0.0	130.0	2.91	2.0	682.0	19.0	11.0	23.0	4.0	34.0	57.0	54.0	0.0	1527.0	30.1	157.91688772673425	-25.20143160322766	3.0971390951936018	35.0	21.88	51.0	0.0	95.0	0.0	0.1	3.5	14.0	0.0	0.0	0.18690108175248799	-0.49988965049337875	0.24999719861308697	0.27293741477338596	-0.6189757950983787	0.1626810766473795	0.0	0.0
2019-11-23 04:35:01.000011	1574501701.000011	16971.0	4.0	40.0	10.0	2.0	0.0	64.0	0.0	2.0	31.0	0.0	0.0	130.0	2.91	2.0	683.0	19.0	11.0	23.0	4.0	35.0	1.0	11.0	0.0	1527.0	31.6	159.05468521665918	-25.29620280226914	2.9075586800107396	35.0	21.88	51.0	0.0	95.0	0.0	0.1	3.3000000000000003	14.0	0.0	0.0	0.28558584442813445	-0.7478753992463607	0.37500402335668825	0.2450550436119167	-0.6072814854556652	0.16213026559875396	0.0	0.0
2019-11-23 04:35:05.000023	1574501705.000023	16971.0	4.0	40.0	10.0	2.0	0.0	64.0	0.0	2.0	31.0	0.0	0.0	130.0	2.91	2.0	684.0	19.0	11.0	23.0	4.0	35.0	5.0	23.0	0.0	1527.0	33.0	157.7067677620971	-25.16381619852324	3.0999996097112215	35.0	21.88	51.0	0.0	95.0	0.0	0.30000000000000004	2.9000000000000004	14.0	0.0	0.0	0.2642583512815766	-0.6920242155721651	0.3499989569218247	0.24608184078643347	-0.6133516603189554	0.16181615623645632	0.0	0.0
2019-11-23 04:35:09.000014	1574501709.000014	16971.0	4.0	40.0	10.0	2.0	0.0	64.0	0.0	2.0	31.0	0.0	0.0	130.0	2.91	2.0	685.0	19.0	11.0	23.0	4.0	35.0	9.0	14.0	0.0	1527.0	33.0	156.44046854447396	-24.95267855007289	3.135118357613897	35.0	21.900000000000002	51.0	0.0	95.0	0.0	0.2	3.1	14.0	0.0	0.0				0.266085139858363	-0.623001031659716	0.16019492157208026	0.0	0.0
2019-11-23 04:35:12.000094	1574501712.000094	16971.0	4.0	40.0	10.0	2.0	0.0	64.0	0.0	2.0	31.0	0.0	0.0	130.0	2.91	2.0	686.0	19.0	11.0	23.0	4.0	35.0	12.0	94.0	0.0	1527.0	34.1	158.02825042998413	-25.200001632782406	3.8105602534758427	35.0	21.94	51.0	0.0	95.0	0.0	25.5	3.1	14.0	0.0	0.0	0.31764156729077575	-0.7236076877391576	0.36665690501028914	0.26360020453367794	-0.6226505122197875	0.15125234478261632	0.0	0.0
2019-11-23 04:35:17.000020	1574501717.00002	16971.0	4.0	40.0	10.0	2.0	0.0	64.0	0.0	2.0	31.0	0.0	0.0	130.0	2.91	2.0	687.0	19.0	11.0	23.0	4.0	35.0	17.0	20.0	0.0	1527.0	35.300000000000004	159.59963923493962	-25.17224759014783	4.205685860115735	35.0	21.94	51.0	0.0	95.0	0.0	0.2	3.3000000000000003	14.0	0.0	0.0	0.19854824928049014	-0.469800771280057	0.24000354772089985	0.26916803161084074	-0.7260873596885995	0.16651041066306857	0.0	0.0
2019-11-23 04:35:20.000062	1574501720.000062	16971.0	4.0	40.0	10.0	2.0	0.0	64.0	0.0	2.0	31.0	0.0	0.0	130.0	2.91	2.0	688.0	19.0	11.0	23.0	4.0	35.0	20.0	62.0	0.0	1527.0	36.800000000000004	159.389452820905	-25.21619542684886	3.0609190649266225	35.0	21.94	51.0	0.0	95.0	0.0	0.2	4.5	14.0	0.0	0.0	0.3790481171842829	-0.9926288977677696	0.4999930064861662	0.2879648568038764	-0.7262827918274248	0.17301314268368276	0.0	0.0
2019-11-23 04:35:24.000095	1574501724.000095	16971.0	4.0	40.0	10.0	2.0	0.0	64.0	0.0	2.0	31.0	0.0	0.0	130.0	2.91	2.0	689.0	19.0	11.0	23.0	4.0	35.0	24.0	95.0	0.0	1527.0	38.0	158.16964418364918	-25.169409566167307	2.208207827566289	35.0	21.94	51.0	0.0	95.0	0.0	0.1	3.7	14.0	0.0	0.0	0.20955890077377906	-0.6051699981477978	0.2999975323880024	0.2715732716620495	-0.7656364083597417	0.17328256782713475	0.0	0.0
2019-11-23 04:35:28.000044	1574501728.000044	16971.0	4.0	40.0	10.0	2.0	0.0	64.0	0.0	2.0	31.0	0.0	0.0	130.0	2.91	2.0	690.0	19.0	11.0	23.0	4.0	35.0	28.0	44.0	0.0	1527.0	39.5	158.9439979943861	-25.381308417345686	2.5626008727923097	35.0	21.94	51.0	0.0	95.0	0.0	0.30000000000000004	2.6	14.0	0.0	0.0	0.2935919742386344	-0.7373894052976782	0.37500476098144586	0.315927833550751	-0.7450742307700554	0.1852727573885034	0.0	0.0
2019-11-23 04:35:32.000064	1574501732.000064	16971.0	4.0	40.0	10.0	2.0	0.0	64.0	0.0	2.0	31.0	0.0	0.0	130.0	2.91	2.0	691.0	19.0	11.0	23.0	4.0	35.0	32.0	64.0	0.0	1527.0	41.0	159.60159765610135	-25.424610104792052	3.026218801459333	35.0	21.94	51.0	0.0	95.0	0.0	0.1	2.0	14.0	0.0	0.0	0.29858989300103134	-0.7427656902350352	0.3749981448146093	0.3000067579571929	-0.7637435299956831	0.18273687523252516	0.0	0.0
2019-11-23 04:35:36.000024	1574501736.000024	16971.0	4.0	40.0	10.0	2.0	0.0	64.0	0.0	2.0	31.0	0.0	0.0	130.0	2.91	2.0	692.0	19.0	11.0	23.0	4.0	35.0	36.0	24.0	0.0	1527.0	42.5	161.08045477064223	-25.318782385298714	3.0999996097112215	35.0	21.94	51.0	0.0	95.0	0.0	0.5	2.8000000000000003	14.0	0.0	0.0	0.27790604920658957	-0.7354570188993778	0.37500373277803506	0.2499519491649692	-0.7804477245709202	0.18422912994612395	0.0	0.0
2019-11-23 04:35:40.000043	1574501740.000043	16971.0	4.0	40.0	10.0	2.0	0.0	64.0	0.0	2.0	31.0	0.0	0.0	130.0	2.91	2.0	693.0	19.0	11.0	23.0	4.0	35.0	40.0	43.0	0.0	1527.0	44.0	162.91779928795128	-25.210710742326324	3.546446708125043	35.0	21.94	51.0	0.0	95.0	0.0	0.4	3.1	14.0	0.0	0.0	0.2741197753686122	-0.7406447463773167	0.37499823422071316	0.2400525774254408	-0.7621800973735137	0.17951116744956058	0.0	0.0
2019-11-23 04:35:44.000038	1574501744.000038	16971.0	4.0	40.0	10.0	2.0	0.0	64.0	0.0	2.0	31.0	0.0	0.0	130.0	2.91	2.0	694.0	19.0	11.0	23.0	4.0	35.0	44.0	38.0	0.0	1527.0	45.6	163.85392531566748	-23.597341525889465	3.8828164818412114	35.0	21.95	51.0	0.0	95.0	0.0	0.4	3.1	14.0	0.0	0.0	0.26869103441242653	-0.7983992535891705	0.40000050067964316	0.16003619037068517	-0.706593455252563	0.1823269227675451	0.0	0.0
2019-11-23 04:35:48.000034	1574501748.000034	16971.0	4.0	40.0	10.0	2.0	0.0	64.0	0.0	2.0	31.0	0.0	0.0	130.0	2.91	2.0	695.0	19.0	11.0	23.0	4.0	35.0	48.0	34.0	0.0	1527.0	47.0	164.79061038015786	-18.155456980727	4.0979468949098745	35.0	21.97	51.0	0.0	95.0	0.0	0.30000000000000004	3.1	14.0	0.0	0.0	0.21546601062286372	-0.7087374032349522	0.3500003337863287	0.12902091905111507	-0.5818300144850808	0.14175131989331252	0.0	0.0
2019-11-23 04:35:52.000061	1574501752.000061	16971.0	4.0	40.0	10.0	2.0	0.0	64.0	0.0	2.0	31.0	0.0	0.0	130.0	2.91	2.0	696.0	19.0	11.0	23.0	4.0	35.0	52.0	61.0	0.0	1527.0	48.5	163.9287251500145	-23.32605515293076	3.906439398228689	35.0	21.94	51.0	0.0	95.0	0.0	24.0	3.6	14.0	0.0	0.0	0.2394247854064783	-0.828963579348531	0.37499747427018926	0.11732570963723148	-0.5187508401047998	0.11378156154968387	0.0	0.0
2019-11-23 04:35:56.000011	1574501756.000011	16971.0	4.0	40.0	10.0	2.0	0.0	64.0	0.0	2.0	31.0	0.0	0.0	130.0	2.91	2.0	697.0	19.0	11.0	23.0	4.0	35.0	56.0	11.0	0.0	1527.0	49.300000000000004	165.12113196643406	-17.778741874124886	4.110709212185164	35.0	21.94	51.0	0.0	95.0	0.0	24.0	3.9000000000000004	14.0	0.0	0.0	0.12769567730241918	-0.44212242080215375	0.20000250342641696	0.09436618843863982	-0.4669663641206776	0.08730084340645183	0.0	0.0
2019-11-23 04:36:00.000030	1574501760.00003	16971.0	4.0	40.0	10.0	2.0	0.0	64.0	0.0	2.0	31.0	0.0	0.0	130.0	2.91	2.0	698.0	19.0	11.0	23.0	4.0	36.0	0.0	30.0	0.0	1527.0	49.300000000000004	168.1052968671702	-15.064077944798283	4.1820312876921815	35.0	21.97	51.0	0.0	95.0	0.0	18.5	4.1000000000000005	14.0	0.0	0.0				0.04122822953032099	-0.3985517418308252	0.031156735602601696	0.0	0.0
2019-11-23 04:36:03.000077	1574501763.000077	16971.0	4.0	40.0	10.0	2.0	0.0	64.0	0.0	2.0	31.0	0.0	0.0	130.0	2.91	2.0	699.0	19.0	11.0	23.0	4.0	36.0	3.0	77.0	0.0	1527.0	50.0	169.59279377485777	-14.528035256589725	4.239482229242183	35.0	21.94	51.0	0.0	95.0	0.0	15.4	4.2	14.0	0.0	0.0	0.1828923763664516	-0.8451965401876356	0.23332968028807366	0.05244987269680647	-0.3569428212665701	0.035942081191135	0.0	0.0
2019-11-23 04:36:07.000096	1574501767.000096	16971.0	4.0	40.0	10.0	2.0	0.0	64.0	0.0	2.0	31.0	0.0	0.0	130.0	2.91	2.0	700.0	19.0	11.0	23.0	4.0	36.0	7.0	96.0	0.0	1527.0	50.6	169.0974155023954	-13.397095406002178	4.34979459528536	35.0	21.97	51.0	0.0	95.0	0.0	15.200000000000001	4.1000000000000005	14.0	0.0	0.0	0.10280543365950545	-0.5546884829231876	0.14999928474767363	0.08101990183603507	-0.33789841504676593	0.013207445451816083	0.0	0.0
2019-11-23 04:36:11.000049	1574501771.000049	16971.0	4.0	40.0	10.0	2.0	0.0	64.0	0.0	2.0	31.0	0.0	0.0	130.0	2.91	2.0	701.0	19.0	11.0	23.0	4.0	36.0	11.0	49.0	0.0	1527.0	51.2	167.94461414853814	-11.75564319174773	4.188900555081977	35.0	21.94	51.0	0.0	95.0	0.0	14.4	4.5	14.0	0.0	0.0	0.10685640189647351	-0.5879927995575509	0.1500017613379353	0.04907514030284058	-0.28691611494832914	-0.004095557008971851	0.0	0.0
2019-11-23 04:36:15.000091	1574501775.000091	16971.0	4.0	40.0	10.0	2.0	0.0	64.0	0.0	2.0	31.0	0.0	0.0	130.0	2.91	2.0	702.0	19.0	11.0	23.0	4.0	36.0	15.0	91.0	0.0	1527.0	51.5	167.37775562054819	-10.081473992480271	4.283702744910571	35.0	21.94	51.0	0.0	95.0	0.0	13.0	4.4	14.0	0.0	0.0	0.06640611810719034	-0.32610515675883517	0.07499921322694184	0.03991271994322375	-0.29348215749761875	-0.011233789088135028	0.0	0.0
2019-11-23 04:36:19.000049	1574501779.000049	16971.0	4.0	40.0	10.0	2.0	0.0	64.0	0.0	2.0	31.0	0.0	0.0	130.0	2.91	2.0	703.0	19.0	11.0	23.0	4.0	36.0	19.0	49.0	0.0	1527.0	51.7	167.5591000476174	-8.464352122237743	4.3352742099130195	35.0	21.94	51.0	0.0	95.0	0.0	11.200000000000001	4.1000000000000005	14.0	0.0	0.0	0.055770644868446365	-0.2513575027421393	0.05000052452637724	0.04851865335359206	-0.26233756328361	-0.01813679043193326	0.0	0.0
2019-11-23 04:36:23.000069	1574501783.000069	16971.0	4.0	40.0	10.0	2.0	0.0	64.0	0.0	2.0	31.0	0.0	0.0	130.0	2.91	2.0	704.0	19.0	11.0	23.0	4.0	36.0	23.0	69.0	0.0	1527.0	52.0	167.49468605813	-6.736505954390172	4.368441129293024	35.0	21.94	51.0	0.0	95.0	0.0	9.700000000000001	4.5	14.0	0.0	0.0	0.09871283730558106	-0.437667217703929	0.07499962896292116	0.06918256996631902	-0.22080946806288002	-0.02142313764702396	0.0	0.0
2019-11-23 04:36:27.000061	1574501787.000061	16971.0	4.0	40.0	10.0	2.0	0.0	64.0	0.0	2.0	31.0	0.0	0.0	130.0	2.91	2.0	705.0	19.0	11.0	23.0	4.0	36.0	27.0	61.0	0.0	1527.0	52.2	166.81551530105355	-4.884806030410101	4.253866988518381	35.0	21.94	51.0	0.0	95.0	0.0	8.0	4.4	14.0	0.0	0.0	0.07686004681589786	-0.3525120050030223	0.050000098347858034	0.0582907475950232	-0.21174707474573287	-0.0394000644852052	0.0	0.0
2019-11-23 04:36:31.000047	1574501791.000047	16971.0	4.0	40.0	10.0	2.0	0.0	64.0	0.0	2.0	31.0	0.0	0.0	130.0	2.91	2.0	706.0	19.0	11.0	23.0	4.0	36.0	31.0	47.0	0.0	1527.0	52.2	167.47013940408112	-2.6600122947549867	4.358180777836225	35.0	21.94	51.0	0.0	95.0	0.0	6.300000000000001	4.5	14.0	0.0	0.0				0.08058971722978084	-0.19869075756957144	-0.05303093751060559	0.0	0.0
2019-11-23 04:36:35.000073	1574501795.000073	16971.0	4.0	40.0	10.0	2.0	0.0	64.0	0.0	2.0	31.0	0.0	0.0	130.0	2.91	2.0	707.0	19.0	11.0	23.0	4.0	36.0	35.0	73.0	0.0	1527.0	52.2	166.54611910518508	-0.7165562756544519	4.31758859736633	35.0	21.94	51.0	0.0	95.0	0.0	4.5	4.2	14.0	0.0	0.0				0.04769413157786609	-0.18432846540677333	-0.06678537754491745	0.0	0.0
2019-11-23 04:36:39.000023	1574501799.000023	16971.0	4.0	40.0	10.0	2.0	0.0	64.0	0.0	2.0	31.0	0.0	0.0	130.0	2.91	2.0	708.0	19.0	11.0	23.0	4.0	36.0	39.0	23.0	0.0	1527.0	52.2	166.90057741722427	0.7153846973513246	4.4715969115241	35.0	21.88	51.0	0.0	95.0	0.0	2.2	4.5	14.0	0.0	0.0				0.052885251504123626	-0.17330088761012422	-0.06564261212725075	0.0	0.0
2019-11-23 04:36:43.000047	1574501803.000047	16971.0	4.0	40.0	10.0	2.0	0.0	64.0	0.0	2.0	31.0	0.0	0.0	130.0	2.91	2.0	709.0	19.0	11.0	23.0	4.0	36.0	43.0	47.0	0.0	1527.0	52.2	167.0899048416998	1.7965661069374157	4.6793139190432225	35.0	21.88	51.0	0.0	95.0	0.0	0.4	4.4	14.0	0.0	0.0				0.06228275637957277	-0.1328534187076694	-0.06875919862423836	0.0	0.0
2019-11-23 04:36:46.000099	1574501806.000099	16971.0	4.0	40.0	10.0	2.0	0.0	64.0	0.0	2.0	31.0	0.0	0.0	130.0	2.91	2.0	710.0	19.0	11.0	23.0	4.0	36.0	46.0	99.0	0.0	1527.0	52.0	167.01974765738518	1.0968664583669443	4.5393723857363435	35.0	21.88	51.0	0.0	95.0	0.0	0.4	4.4	14.0	0.0	0.0	-2.1496760837304083	9.303861323830718	-0.06666551168111685	0.03564920627949512	-0.1804976662129298	-0.08890852930584212	0.0	0.0
2019-11-23 04:36:51.000021	1574501811.000021	16971.0	4.0	40.0	10.0	2.0	0.0	64.0	0.0	2.0	31.0	0.0	0.0	130.0	2.91	2.0	711.0	19.0	11.0	23.0	4.0	36.0	51.0	21.0	0.0	1527.0	51.7	167.09884377008453	1.9021502908457864	4.7000014413479	35.0	21.88	51.0	0.0	95.0	0.0	0.9	4.6000000000000005	14.0	0.0	0.0	0.8533455711818737	-3.722916434035184	-0.06000093556909176	0.028635228252328546	-0.13332040891847144	-0.08451445005884267	0.0	0.0
2019-11-23 04:36:54.000081	1574501814.000081	16971.0	4.0	40.0	10.0	2.0	0.0	64.0	0.0	2.0	31.0	0.0	0.0	130.0	2.91	2.0	712.0	19.0	11.0	23.0	4.0	36.0	54.0	81.0	0.0	1527.0	51.7	166.1278007208889	3.8453509253138547	4.672165931548489	35.0	21.88	51.0	0.0	95.0	0.0	1.9000000000000001	4.800000000000001	14.0	0.0	0.0				0.026710396523764557	-0.14764834780102704	-0.08444240705457312	0.0	0.0
2019-11-23 04:36:59.000000	1574501819.0	16971.0	4.0	40.0	10.0	2.0	0.0	64.0	0.0	2.0	31.0	0.0	0.0	130.0	2.91	2.0	713.0	19.0	11.0	23.0	4.0	36.0	59.0	0.0	0.0	1527.0	51.300000000000004	165.39973742498066	6.799977704171636	4.799999765332082	35.0	21.85	51.0	0.0	95.0	0.0	3.4000000000000004	4.800000000000001	14.0	0.0	0.0	0.3246703630645096	-1.3109508476888014	-0.08000129701809788	0.04471785439045342	-0.14270959392851457	-0.09864727720252947	0.0	0.0
2019-11-23 04:37:02.000092	1574501822.000092	16971.0	4.0	40.0	10.0	2.0	0.0	64.0	0.0	2.0	31.0	0.0	0.0	130.0	2.91	2.0	714.0	19.0	11.0	23.0	4.0	37.0	2.0	92.0	0.0	1527.0	51.300000000000004	165.21465875538712	7.503828488696922	4.688867665103676	35.0	21.830000000000002	51.0	0.0	95.0	0.0	5.1000000000000005	4.7	14.0	0.0	0.0				0.010258706520895864	-0.1347114441130996	-0.1063653409973445	0.0	0.0
2019-11-23 04:37:06.000072	1574501826.000072	16971.0	4.0	40.0	10.0	2.0	0.0	64.0	0.0	2.0	31.0	0.0	0.0	130.0	2.91	2.0	715.0	19.0	11.0	23.0	4.0	37.0	6.0	72.0	0.0	1527.0	51.2	164.27318604573986	9.494126459111156	4.41640970268265	35.0	21.84	51.0	0.0	95.0	0.0	6.9	4.9	14.0	0.0	0.0	0.05296222308231083	-0.20317972328158243	-0.025000125170381086	-0.016112890843235826	-0.14038534475633524	-0.10808482653138166	0.0	0.0
2019-11-23 04:37:11.000000	1574501831.0	16971.0	4.0	40.0	10.0	2.0	0.0	64.0	0.0	2.0	31.0	0.0	0.0	130.0	2.91	2.0	716.0	19.0	11.0	23.0	4.0	37.0	11.0	0.0	0.0	1527.0	50.6	162.60026563797146	12.599972168501447	4.400000739817401	35.0	21.81	51.0	0.0	95.0	0.0	8.9	4.6000000000000005	14.0	0.0	0.0	0.20429149238130226	-0.757137930714986	-0.12000172808274684	-0.003156563951860432	-0.15488892437662552	-0.10774255059849752	0.0	0.0
2019-11-23 04:37:14.000036	1574501834.000036	16971.0	4.0	40.0	10.0	2.0	0.0	64.0	0.0	2.0	31.0	0.0	0.0	130.0	2.91	2.0	717.0	19.0	11.0	23.0	4.0	37.0	14.0	36.0	0.0	1527.0	50.5	161.608863703388	13.839125190948133	4.3504363228472345	35.0	21.81	51.0	0.0	95.0	0.0	10.8	4.4	14.0	0.0	0.0	0.05091458924226427	-0.1706807809806098	-0.033332933324740244	0.007592955474590421	-0.1871693932295223	-0.13959930252423663	0.0	0.0
2019-11-23 04:37:18.000055	1574501838.000055	16971.0	4.0	40.0	10.0	2.0	0.0	64.0	0.0	2.0	31.0	0.0	0.0	130.0	2.91	2.0	718.0	19.0	11.0	23.0	4.0	37.0	18.0	55.0	0.0	1527.0	50.1	160.2696937841746	16.64205576074778	4.685513880804093	35.0	21.78	51.0	0.0	95.0	0.0	12.9	4.5	14.0	0.0	0.0	0.1338922864598455	-0.4272508056620753	-0.09999952316511516	0.008705815949778553	-0.23753322651018133	-0.15325526115703653	0.0	0.0
2019-11-23 04:37:21.000099	1574501841.000099	16971.0	4.0	40.0	10.0	2.0	0.0	64.0	0.0	2.0	31.0	0.0	0.0	130.0	2.91	2.0	719.0	19.0	11.0	23.0	4.0	37.0	21.0	99.0	0.0	1527.0	49.5	161.4449541766773	19.939726215331365	4.745036823561992	35.0	21.77	51.0	0.0	95.0	0.0	15.4	4.4	14.0	0.0	0.0	0.24632719511447157	-0.6990945109099485	-0.19999707544152934	0.038134497992537576	-0.21800098715213737	-0.1610631232267361	0.0	0.0
2019-11-23 04:37:26.000025	1574501846.000025	16971.0	4.0	40.0	10.0	2.0	0.0	64.0	0.0	2.0	31.0	0.0	0.0	130.0	2.91	2.0	720.0	19.0	11.0	23.0	4.0	37.0	26.0	25.0	0.0	1527.0	49.0	162.34749333448556	21.594920640972582	4.829492578140749	35.0	21.75	51.0	0.0	95.0	0.0	18.3	5.1000000000000005	14.0	0.0	0.0	0.10595626420707643	-0.29111244335871034	-0.10000147821704136	0.049982219932067966	-0.24898142063138495	-0.18983948448897484	0.0	0.0
2019-11-23 04:37:29.000096	1574501849.000096	16971.0	4.0	40.0	10.0	2.0	0.0	64.0	0.0	2.0	31.0	0.0	0.0	130.0	2.91	2.0	721.0	19.0	11.0	23.0	4.0	37.0	29.0	96.0	0.0	1526.0	48.5	165.0111020504905	23.316973473943342	4.992454353840964	35.0	21.75	51.0	0.0	95.0	0.0	20.8	4.800000000000001	14.0	0.0	0.0	0.1415432900948791	-0.42773693384892986	-0.1666627196081127	0.06340181508591697	-0.30492889833492237	-0.21916335643547202	0.0	0.0
2019-11-23 04:37:34.000016	1574501854.000016	16971.0	4.0	40.0	10.0	2.0	0.0	64.0	0.0	2.0	31.0	0.0	0.0	130.0	2.91	2.0	722.0	19.0	11.0	23.0	4.0	37.0	34.0	16.0	0.0	1526.0	47.800000000000004	166.97693642434274	23.47105944046262	5.071076376707257	35.0	21.72	51.0	0.0	95.0	0.0	22.8	5.0	14.0	0.0	0.0	0.10161950443713287	-0.3260622178736897	-0.14000224307792933	0.09038597470249031	-0.36269127775891724	-0.2988501507690514	0.0	0.0
2019-11-23 04:37:38.000013	1574501858.000013	16971.0	4.0	40.0	10.0	2.0	0.0	64.0	0.0	2.0	31.0	0.0	0.0	130.0	2.91	2.0	723.0	19.0	11.0	23.0	4.0	37.0	38.0	13.0	0.0	1526.0	47.1	169.59181885302584	23.49997855884974	5.100000466862581	35.0	21.71	51.0	0.0	95.0	0.0	23.900000000000002	5.1000000000000005	14.0	0.0	0.0	0.1034203866019026	-0.3911540135066888	-0.17500012516984426	0.058333904054964	-0.3733124318762701	-0.2881735307836779	0.0	0.0
2019-11-23 04:37:42.000013	1574501862.000013	16971.0	4.0	40.0	10.0	2.0	0.0	64.0	0.0	2.0	31.0	0.0	0.0	130.0	2.91	2.0	724.0	19.0	11.0	23.0	4.0	37.0	42.0	13.0	0.0	1526.0	46.300000000000004	172.06713921321975	23.34441892126537	5.022207276181777	35.0	21.69	51.0	0.0	95.0	0.0	24.0	5.1000000000000005	14.0	0.0	0.0	0.09803405610393494	-0.44962478046043564	-0.1999999999999993	0.08766552418148439	-0.3640153999123409	-0.2868197073017198	0.0	0.0
2019-11-23 04:37:46.000038	1574501866.000038	16971.0	4.0	40.0	10.0	2.0	0.0	64.0	0.0	2.0	31.0	0.0	0.0	130.0	2.91	2.0	725.0	19.0	11.0	23.0	4.0	37.0	46.0	38.0	0.0	1526.0	45.5	174.62110374977203	22.976599788444535	4.514923714491057	35.0	21.69	51.0	0.0	95.0	0.0	24.0	5.2	14.0	0.0	0.0	0.07832790639160328	-0.4534702117575157	-0.1999987602310749	0.09844697043827927	-0.37369385768309393	-0.30147486585361005	0.0	0.0
2019-11-23 04:37:49.000082	1574501869.000082	16971.0	4.0	40.0	10.0	2.0	0.0	64.0	0.0	2.0	31.0	0.0	0.0	130.0	2.91	2.0	726.0	19.0	11.0	23.0	4.0	37.0	49.0	82.0	0.0	1526.0	44.5	172.87773071848812	23.255587423200996	4.933365208499882	35.0	21.69	51.0	0.0	95.0	0.0	24.0	5.2	14.0	0.0	0.0	0.0989149681633544	-0.7605637360688521	-0.3333284325790384	0.11052892833841452	-0.39355443558360553	-0.31194913404725355	0.0	0.0
2019-11-23 04:37:54.000000	1574501874.0	16971.0	4.0	40.0	10.0	2.0	0.0	64.0	0.0	2.0	31.0	0.0	0.0	130.0	2.91	2.0	727.0	19.0	11.0	23.0	4.0	37.0	54.0	0.0	0.0	1526.0	43.5	174.61395584431673	23.487327348985005	4.407908063123918	35.0	21.66	51.0	0.0	95.0	0.0	23.8	5.1000000000000005	14.0	0.0	0.0	0.03974858266856992	-0.4626982383309664	-0.2000032806934623	0.07319090005454074	-0.4010190838683404	-0.30404076457377105	0.0	0.0
2019-11-23 04:37:57.000049	1574501877.000049	16971.0	4.0	40.0	10.0	2.0	0.0	64.0	0.0	2.0	31.0	0.0	0.0	130.0	2.91	2.0	728.0	19.0	11.0	23.0	4.0	37.0	57.0	49.0	0.0	1526.0	43.5	175.2547069793189	22.91787048412818	4.76383287882794	35.0	21.66	51.0	0.0	95.0	0.0	23.400000000000002	4.5	14.0	0.0	0.0				0.06813348038753647	-0.4383506832113926	-0.31116636607831916	0.0	0.0
2019-11-23 04:38:01.000067	1574501881.000067	16971.0	4.0	40.0	10.0	2.0	0.0	64.0	0.0	2.0	31.0	0.0	0.0	130.0	2.91	2.0	729.0	19.0	11.0	23.0	4.0	38.0	1.0	67.0	0.0	1526.0	42.5	174.50269885408676	23.694244945829766	4.238111465633041	35.0	21.63	51.0	0.0	95.0	0.0	23.200000000000003	5.0	14.0	0.0	0.0	0.046890416815052655	-0.5957992362166271	-0.24999888241790644	0.10192124852398429	-0.4314683439415951	-0.34705637478025025	0.0	0.0
2019-11-23 04:38:05.000017	1574501885.000017	16971.0	4.0	40.0	10.0	2.0	0.0	64.0	0.0	2.0	31.0	0.0	0.0	130.0	2.91	2.0	730.0	19.0	11.0	23.0	4.0	38.0	5.0	17.0	0.0	1526.0	41.6	174.30006381454288	24.099979961910737	4.177716621866895	35.0	21.63	51.0	0.0	95.0	0.0	24.0	4.5	14.0	0.0	0.0	0.04872158016314464	-0.5154204804587019	-0.22500281635471753	0.0360115489351966	-0.46464880501229666	-0.3450342828530705	0.0	0.0
2019-11-23 04:38:09.000053	1574501889.000053	16971.0	4.0	40.0	10.0	2.0	0.0	64.0	0.0	2.0	31.0	0.0	0.0	130.0	2.91	2.0	731.0	19.0	11.0	23.0	4.0	38.0	9.0	53.0	0.0	1526.0	40.6	174.58862010353897	24.19619295187115	4.551896404864567	35.0	21.6	51.0	0.0	95.0	0.0	24.6	3.9000000000000004	14.0	0.0	0.0	0.05553352207667267	-0.5563741411410184	-0.2499977499449109	0.05282103137627739	-0.45009471770195797	-0.337061839639466	0.0	0.0
2019-11-23 04:38:13.000010	1574501893.00001	16971.0	4.0	40.0	10.0	2.0	0.0	64.0	0.0	2.0	31.0	0.0	0.0	130.0	2.91	2.0	732.0	19.0	11.0	23.0	4.0	38.0	13.0	10.0	0.0	1526.0	39.5	174.8452097417875	24.245101342542043	4.499999063801583	35.0	21.56	51.0	0.0	95.0	0.0	24.6	4.7	14.0	0.0	0.0	0.06108807948860782	-0.612023629844744	-0.27500295046157175	0.018588245201245326	-0.4587625009910469	-0.3484629748262763	0.0	0.0
2019-11-23 04:38:17.000020	1574501897.00002	16971.0	4.0	40.0	10.0	2.0	0.0	64.0	0.0	2.0	31.0	0.0	0.0	130.0	2.91	2.0	733.0	19.0	11.0	23.0	4.0	38.0	17.0	20.0	0.0	1526.0	38.300000000000004	173.60113019894632	24.379870084021206	4.080346262915535	35.0	21.56	51.0	0.0	95.0	0.0	24.8	4.6000000000000005	14.0	0.0	0.0	0.05920661903580771	-0.6620920352609357	-0.29999924898335484	-0.009973548843965445	-0.47319937574142323	-0.36138605274883595	0.0	0.0
2019-11-23 04:38:21.000011	1574501901.000011	16971.0	4.0	40.0	10.0	2.0	0.0	64.0	0.0	2.0	31.0	0.0	0.0	130.0	2.91	2.0	734.0	19.0	11.0	23.0	4.0	38.0	21.0	11.0	0.0	1526.0	37.300000000000004	171.88861094783618	24.369828026039894	3.7349112612098687	35.0	21.56	51.0	0.0	95.0	0.0	24.700000000000003	4.6000000000000005	14.0	0.0	0.0	0.05041677339116605	-0.5539870755003501	-0.2500005662454079	0.054220942545094894	-0.42249884902883655	-0.3412210602510195	0.0	0.0
2019-11-23 04:38:24.000090	1574501904.00009	16971.0	4.0	40.0	10.0	2.0	0.0	64.0	0.0	2.0	31.0	0.0	0.0	130.0	2.91	2.0	735.0	19.0	11.0	23.0	4.0	38.0	24.0	90.0	0.0	1526.0	36.2	172.53019295081523	24.582528963465187	4.453409242902204	35.0	21.56	51.0	0.0	95.0	0.0	25.1	3.8000000000000003	14.0	0.0	0.0	0.1009768429527715	-0.7981936325534489	-0.36665702156431423	0.045251763331805216	-0.43984764189062997	-0.3704582700367403	0.0	0.0
2019-11-23 04:38:29.000016	1574501909.000016	16971.0	4.0	40.0	10.0	2.0	0.0	64.0	0.0	2.0	31.0	0.0	0.0	130.0	2.91	2.0	736.0	19.0	11.0	23.0	4.0	38.0	29.0	16.0	0.0	1526.0	35.0	172.75820574683152	24.441847216210668	4.183724748928326	35.0	21.56	51.0	0.0	95.0	0.0	24.8	3.7	14.0	0.0	0.0	0.07961412699187506	-0.5258031866909503	-0.24000354772089985	0.10504116417025411	-0.4002279088792018	-0.35240598006268153	0.0	0.0
2019-11-23 04:38:32.000063	1574501912.000063	16971.0	4.0	40.0	10.0	2.0	0.0	64.0	0.0	2.0	31.0	0.0	0.0	130.0	2.91	2.0	737.0	19.0	11.0	23.0	4.0	38.0	32.0	63.0	0.0	1526.0	34.0	172.61578227541153	24.584311496648287	4.468624743491251	35.0	21.53	51.0	0.0	95.0	0.0	24.8	3.7	14.0	0.0	0.0	0.095254149471453	-0.7324154588861199	-0.3333281146972501	0.08030734617211778	-0.40416160946673957	-0.35643670347488954	0.0	0.0
2019-11-23 04:38:37.000000	1574501917.0	16971.0	4.0	40.0	10.0	2.0	0.0	64.0	0.0	2.0	31.0	0.0	0.0	130.0	2.91	2.0	738.0	19.0	11.0	23.0	4.0	38.0	37.0	0.0	0.0	1526.0	32.800000000000004	171.63225360633996	24.278661760258736	3.4066804361405687	35.0	21.5	51.0	0.0	95.0	0.0	24.900000000000002	4.6000000000000005	14.0	0.0	0.0	0.06643420549772158	-0.5251437682284288	-0.2400030212782669	0.07986549665905364	-0.45279431214053945	-0.38656023248205235	0.0	0.0
2019-11-23 04:38:40.000050	1574501920.00005	16971.0	4.0	40.0	10.0	2.0	0.0	64.0	0.0	2.0	31.0	0.0	0.0	130.0	2.91	2.0	739.0	19.0	11.0	23.0	4.0	38.0	40.0	50.0	0.0	1526.0	31.6	171.84568295929125	24.136198687380542	4.118926425789648	35.0	21.5	51.0	0.0	95.0	0.0	24.900000000000002	4.1000000000000005	14.0	0.0	0.0	0.11072043413783438	-0.8752139890500236	-0.39999332439119734	0.08391472884555737	-0.5182787591426661	-0.4287312049575058	0.0	0.0
2019-11-23 04:38:44.000078	1574501924.000078	16971.0	4.0	40.0	10.0	2.0	0.0	64.0	0.0	2.0	31.0	0.0	0.0	130.0	2.91	2.0	740.0	19.0	11.0	23.0	4.0	38.0	44.0	78.0	0.0	1526.0	30.5	171.6779232343641	24.455450762722876	3.300001987257538	35.0	21.5	51.0	0.0	95.0	0.0	24.6	4.4	14.0	0.0	0.0	0.08676812520820275	-0.6089027637205444	-0.27499808223392874	0.04156213169216504	-0.5907161919280824	-0.472033865102058	0.0	0.0
2019-11-23 04:38:48.000035	1574501928.000035	16971.0	4.0	40.0	10.0	2.0	0.0	64.0	0.0	2.0	31.0	0.0	0.0	130.0	2.91	2.0	741.0	19.0	11.0	23.0	4.0	38.0	48.0	35.0	0.0	1525.0	30.5	171.74039070055784	25.059499012255138	3.268102371056892	35.0	21.490000000000002	51.0	0.0	95.0	0.0	24.8	3.3000000000000003	14.0	0.0	0.0				0.07997165302752933	-0.5907722070048618	-0.4773381758697382	0.0	0.0
2019-11-23 04:38:52.000055	1574501932.000055	16971.0	4.0	40.0	10.0	2.0	0.0	64.0	0.0	2.0	31.0	0.0	0.0	130.0	2.91	2.0	742.0	19.0	11.0	23.0	4.0	38.0	52.0	55.0	0.0	1525.0	29.1	171.73258042928057	24.88234608944363	3.643713403139202	35.0	21.5	51.0	0.0	95.0	0.0	25.5	3.3000000000000003	14.0	0.0	0.0	0.10641938576808907	-0.7468071708607845	-0.349998247632217	0.0619559094765722	-0.6374619755137306	-0.49727124897289476	0.0	0.0
2019-11-23 04:38:56.000047	1574501936.000047	16971.0	4.0	40.0	10.0	2.0	0.0	64.0	0.0	2.0	31.0	0.0	0.0	130.0	2.91	2.0	743.0	19.0	11.0	23.0	4.0	38.0	56.0	47.0	0.0	1525.0	27.6	172.34197843888683	23.958008854620886	4.022018802397998	35.0	21.47	51.0	0.0	95.0	0.0	0.4	3.2	14.0	0.0	0.0	0.11823178827134588	-0.7808494973208429	-0.375000759960761	0.06875923118603702	-0.5881571208136744	-0.4425848724966477	0.0	0.0
2019-11-23 04:39:00.000039	1574501940.000039	16971.0	4.0	40.0	10.0	2.0	0.0	64.0	0.0	2.0	31.0	0.0	0.0	130.0	2.91	2.0	744.0	19.0	11.0	23.0	4.0	39.0	0.0	39.0	0.0	1525.0	26.0	171.76437470671547	24.14451531161056	3.1087744234666568	35.0	21.44	51.0	0.0	95.0	0.0	24.5	4.5	14.0	0.0	0.0	0.12043196086599099	-0.8907339928689288	-0.40000078678285894	0.05861485588534347	-0.6273974985528908	-0.49602689189107063	0.0	0.0
2019-11-23 04:39:04.000065	1574501944.000065	16971.0	4.0	40.0	10.0	2.0	0.0	64.0	0.0	2.0	31.0	0.0	0.0	130.0	2.91	2.0	745.0	19.0	11.0	23.0	4.0	39.0	4.0	65.0	0.0	1525.0	24.6	171.21159462240456	24.95760892558147	2.811519846934405	35.0	21.44	51.0	0.0	95.0	0.0	24.400000000000002	3.5	14.0	0.0	0.0	0.10459468538320472	-0.7828584214223153	-0.3499977260975748	0.07004823414952646	-0.6455447804290324	-0.48806780405325395	0.0	0.0
2019-11-23 04:39:08.000013	1574501948.000013	16971.0	4.0	40.0	10.0	2.0	0.0	64.0	0.0	2.0	31.0	0.0	0.0	130.0	2.91	2.0	746.0	19.0	11.0	23.0	4.0	39.0	8.0	13.0	0.0	1525.0	23.200000000000003	171.30005679923786	25.02661947446691	3.273398956760572	35.0	21.44	51.0	0.0	95.0	0.0	24.900000000000002	2.7	14.0	0.0	0.0	0.11942695588325171	-0.7626445911347944	-0.3500045478934905	0.10906234561188514	-0.623996000412227	-0.48559385935077237	0.0	0.0
2019-11-23 04:39:12.000048	1574501952.000048	16971.0	4.0	40.0	10.0	2.0	0.0	64.0	0.0	2.0	31.0	0.0	0.0	130.0	2.91	2.0	747.0	19.0	11.0	23.0	4.0	39.0	12.0	48.0	0.0	1525.0	21.700000000000003	171.23022109546253	24.591071370305787	3.4999986352259036	35.0	21.47	51.0	0.0	95.0	0.0	0.4	2.9000000000000004	14.0	0.0	0.0	0.11945691579026148	-0.7806544404737487	-0.37499673667409694	0.07127312647968996	-0.6187594505778916	-0.5179950615231345	0.0	0.0
2019-11-23 04:39:15.000097	1574501955.000097	16971.0	4.0	40.0	10.0	2.0	0.0	64.0	0.0	2.0	31.0	0.0	0.0	130.0	2.91	2.0	748.0	19.0	11.0	23.0	4.0	39.0	15.0	97.0	0.0	1525.0	20.1	170.8057543602701	24.204436523875525	3.1058904228311786	35.0	21.46	51.0	0.0	95.0	0.0	25.400000000000002	3.5	14.0	0.0	0.0	0.17458829275704157	-1.1409396023149827	-0.5333246020580913	0.10889720375108929	-0.6258378138094688	-0.5003223259273749	0.0	0.0
2019-11-23 04:39:20.000019	1574501960.000019	16971.0	4.0	40.0	10.0	2.0	0.0	64.0	0.0	2.0	31.0	0.0	0.0	130.0	2.91	2.0	749.0	19.0	11.0	23.0	4.0	39.0	20.0	19.0	0.0	1525.0	18.5	171.1330505187163	23.45020697193041	4.432996100361548	35.0	21.44	51.0	0.0	95.0	0.0	25.1	3.5	14.0	0.0	0.0	0.10754575486740024	-0.6939022272648318	-0.320004989701826	0.11658057660719526	-0.5979635986982618	-0.5016517754276949	0.0	0.0
2019-11-23 04:39:23.000079	1574501963.000079	16971.0	4.0	40.0	10.0	2.0	0.0	64.0	0.0	2.0	31.0	0.0	0.0	130.0	2.91	2.0	750.0	19.0	11.0	23.0	4.0	39.0	23.0	79.0	0.0	1525.0	18.5	170.84769425221234	24.092381217524174	3.2913543598166353	35.0	21.46	51.0	0.0	95.0	0.0	25.1	3.5	14.0	0.0	0.0				0.1324366292448053	-0.5339391439975283	-0.4389983254426614	0.0	0.0
2019-11-23 04:39:27.000099	1574501967.000099	16971.0	4.0	40.0	10.0	2.0	0.0	64.0	0.0	2.0	31.0	0.0	0.0	130.0	2.91	2.0	751.0	19.0	11.0	23.0	4.0	39.0	27.0	99.0	0.0	1525.0	15.3	171.1677188619518	22.417916996371687	4.828306625831806	35.0	21.5	51.0	0.0	95.0	0.0	24.700000000000003	3.1	14.0	0.0	0.0	0.27263279528183165	-1.7590699335808477	-0.7999959945879251	0.082670998810456	-0.5199034917482045	-0.3994081436622272	0.0	0.0
2019-11-23 04:39:31.000093	1574501971.000093	16971.0	4.0	40.0	10.0	2.0	0.0	64.0	0.0	2.0	31.0	0.0	0.0	130.0	2.91	2.0	752.0	19.0	11.0	23.0	4.0	39.0	31.0	93.0	0.0	1525.0	14.5	171.0201775402178	17.109938624953404	5.317332276736272	35.0	21.44	51.0	0.0	95.0	0.0	23.8	4.800000000000001	14.0	0.0	0.0	0.07272751434604881	-0.4586653307990121	-0.20000029802366814	0.06609741365555945	-0.4612414508153847	-0.3726733904610912	0.0	0.0
2019-11-23 04:39:35.000092	1574501975.000092	16971.0	4.0	40.0	10.0	2.0	0.0	64.0	0.0	2.0	31.0	0.0	0.0	130.0	2.91	2.0	753.0	19.0	11.0	23.0	4.0	39.0	35.0	92.0	0.0	1525.0	13.600000000000001	171.15437645605223	13.80276630229365	4.790021461934253	35.0	21.46	51.0	0.0	95.0	0.0	18.2	5.6000000000000005	14.0	0.0	0.0	0.10974899970537937	-0.6921460427646708	-0.22500005364419273	0.04711145016580783	-0.43824985589348947	-0.28094051874482306	0.0	0.0
2019-11-23 04:39:40.000020	1574501980.00002	16971.0	4.0	40.0	10.0	2.0	0.0	64.0	0.0	2.0	31.0	0.0	0.0	130.0	2.91	2.0	754.0	19.0	11.0	23.0	4.0	39.0	40.0	20.0	0.0	1525.0	13.0	171.30841490438297	12.032319056896082	5.283235236575573	35.0	21.46	51.0	0.0	95.0	0.0	14.700000000000001	4.7	14.0	0.0	0.0	0.07074691694890341	-0.46233317259720674	-0.12000172808274684	0.06928540252732238	-0.399654938284205	-0.21896452521281898	0.0	0.0
2019-11-23 04:39:43.000064	1574501983.000064	16971.0	4.0	40.0	10.0	2.0	0.0	64.0	0.0	2.0	31.0	0.0	0.0	130.0	2.91	2.0	755.0	19.0	11.0	23.0	4.0	39.0	43.0	64.0	0.0	1525.0	13.0	171.25493322364883	9.62062643868353	4.7740972022004105	35.0	21.48	51.0	0.0	95.0	0.0	12.4	5.4	14.0	0.0	0.0				0.05988408145430494	-0.4100322933277856	-0.23219047184742742	0.0	0.0
2019-11-23 04:39:47.000082	1574501987.000082	16971.0	4.0	40.0	10.0	2.0	0.0	64.0	0.0	2.0	31.0	0.0	0.0	130.0	2.91	2.0	756.0	19.0	11.0	23.0	4.0	39.0	47.0	82.0	0.0	1525.0	12.5	171.07998674775178	7.8383256877100065	4.560786516802786	35.0	21.5	51.0	0.0	95.0	0.0	10.4	5.2	14.0	0.0	0.0	0.1040047278123718	-0.686888362416521	-0.12499943375843968	0.07345330380752539	-0.3489718198610314	-0.17931057164216288	0.0	0.0
2019-11-23 04:39:51.000031	1574501991.000031	16971.0	4.0	40.0	10.0	2.0	0.0	64.0	0.0	2.0	31.0	0.0	0.0	130.0	2.91	2.0	757.0	19.0	11.0	23.0	4.0	39.0	51.0	31.0	0.0	1525.0	12.0	170.9705392361662	5.506989824971828	4.916461170025213	35.0	21.5	51.0	0.0	95.0	0.0	8.8	4.2	14.0	0.0	0.0	0.12959393975216943	-0.8173006843482936	-0.1250015944445855	0.05984052555421927	-0.3307677447142437	-0.15951743026405518	0.0	0.0
2019-11-23 04:39:55.000057	1574501995.000057	16971.0	4.0	40.0	10.0	2.0	0.0	64.0	0.0	2.0	31.0	0.0	0.0	130.0	2.91	2.0	758.0	19.0	11.0	23.0	4.0	39.0	55.0	57.0	0.0	1525.0	11.5	170.64898383361015	3.0279601512001033	4.648949833684415	35.0	21.5	51.0	0.0	95.0	0.0	6.800000000000001	5.2	14.0	0.0	0.0	0.16321659978196906	-1.0530993273973641	-0.12499918789199113	0.058880461121443885	-0.3038722415539483	-0.12797949879220916	0.0	0.0
2019-11-23 04:39:59.000007	1574501999.000007	16971.0	4.0	40.0	10.0	2.0	0.0	64.0	0.0	2.0	31.0	0.0	0.0	130.0	2.91	2.0	759.0	19.0	11.0	23.0	4.0	39.0	59.0	7.0	0.0	1525.0	11.100000000000001	170.10929023389886	1.4549466968943927	4.654504989861734	35.0	21.5	51.0	0.0	95.0	0.0	4.1000000000000005	4.800000000000001	14.0	0.0	0.0	0.2260048888104959	-1.3801295967863985	-0.10000125171320759	0.07534669829486315	-0.30279725221106313	-0.10991678265621105	0.0	0.0
2019-11-23 04:40:03.000044	1574502003.000044	16971.0	4.0	40.0	10.0	2.0	0.0	64.0	0.0	2.0	31.0	0.0	0.0	130.0	2.91	2.0	760.0	19.0	11.0	23.0	4.0	40.0	3.0	44.0	0.0	1525.0	10.8	169.75810578134977	0.2438622854351479	4.525507690442348	35.0	21.5	51.0	0.0	95.0	0.0	2.0	4.7	14.0	0.0	0.0	0.35114481556388083	-2.1187988167147545	-0.07499930263214066	0.05252313001742648	-0.24808860437966782	-0.06947924287239453	0.0	0.0
2019-11-23 04:40:07.000002	1574502007.000002	16971.0	4.0	40.0	10.0	2.0	0.0	64.0	0.0	2.0	31.0	0.0	0.0	130.0	2.91	2.0	761.0	19.0	11.0	23.0	4.0	40.0	7.0	2.0	0.0	1525.0	10.700000000000001	169.7367905845509	-0.9940321513720564	4.652375560742931	35.0	21.5	51.0	0.0	95.0	0.0	1.0	4.800000000000001	14.0	0.0	0.0	0.25609200286405637	-1.4091832687219306	-0.025000263753335646	0.04590892034833039	-0.25849353191141267	-0.08278565692445838	0.0	0.0
2019-11-23 04:40:11.000023	1574502011.000023	16971.0	4.0	40.0	10.0	2.0	0.0	64.0	0.0	2.0	31.0	0.0	0.0	130.0	2.91	2.0	762.0	19.0	11.0	23.0	4.0	40.0	11.0	23.0	0.0	1525.0	10.600000000000001	169.56004422181059	-2.727795537895557	4.660230281332999	35.0	21.53	51.0	0.0	95.0	0.0	0.30000000000000004	4.5	14.0	0.0	0.0	-0.8463253297231523	4.698972647683954	-0.02499986887046921	0.06003648426955516	-0.23009815600854616	-0.07714570083950381	0.0	0.0
2019-11-23 04:40:15.000014	1574502015.000014	16971.0	4.0	40.0	10.0	2.0	0.0	64.0	0.0	2.0	31.0	0.0	0.0	130.0	2.91	2.0	763.0	19.0	11.0	23.0	4.0	40.0	15.0	14.0	0.0	1525.0	10.5	169.1211009360829	-4.664440894608454	4.6758026860229736	35.0	21.54	51.0	0.0	95.0	0.0	1.4000000000000001	4.9	14.0	0.0	0.0	-0.1842198736871488	1.0136964874447998	-0.025000055134418366	0.034689163995981945	-0.2077869353816521	-0.05694077085850697	0.0	0.0
2019-11-23 04:40:18.000086	1574502018.000086	16971.0	4.0	40.0	10.0	2.0	0.0	64.0	0.0	2.0	31.0	0.0	0.0	130.0	2.91	2.0	764.0	19.0	11.0	23.0	4.0	40.0	18.0	86.0	0.0	1525.0	10.5	169.48194360272683	-3.3644182878402034	4.6035762192385326	35.0	21.56	51.0	0.0	95.0	0.0	3.3000000000000003	4.9	14.0	0.0	0.0				0.011023966058442209	-0.20373379210560655	-0.046904308188180255	0.0	0.0
2019-11-23 04:40:23.000013	1574502023.000013	16971.0	4.0	40.0	10.0	2.0	0.0	64.0	0.0	2.0	31.0	0.0	0.0	130.0	2.91	2.0	765.0	19.0	11.0	23.0	4.0	40.0	23.0	13.0	0.0	1525.0	10.3	168.4838456346411	-8.115035652919651	4.733628432071515	35.0	21.56	51.0	0.0	95.0	0.0	5.2	4.800000000000001	14.0	0.0	0.0	-0.08568906858995036	0.4408320419391841	-0.04000058365719777	0.03555828731979444	-0.13672758525714349	-0.02613762867272993	0.0	0.0
2019-11-23 04:40:26.000069	1574502026.000069	16971.0	4.0	40.0	10.0	2.0	0.0	64.0	0.0	2.0	31.0	0.0	0.0	130.0	2.91	2.0	766.0	19.0	11.0	23.0	4.0	40.0	26.0	69.0	0.0	1525.0	10.3	168.83416520103552	-7.344653632800497	4.873700079088284	35.0	21.56	51.0	0.0	95.0	0.0	5.2	4.800000000000001	14.0	0.0	0.0				0.03053447157955081	-0.13262937197636462	-0.0260594653535469	0.0	0.0
2019-11-23 04:40:30.000095	1574502030.000095	16971.0	4.0	40.0	10.0	2.0	0.0	64.0	0.0	2.0	31.0	0.0	0.0	130.0	2.91	2.0	767.0	19.0	11.0	23.0	4.0	40.0	30.0	95.0	0.0	1525.0	10.3	168.23048711391993	-8.570851131370784	4.733858726357194	35.0	21.56	51.0	0.0	95.0	0.0	8.4	5.0	14.0	0.0	0.0				0.03250834714078498	-0.12947428166583078	-0.0029356010102425806	0.0	0.0
2019-11-23 04:40:34.000046	1574502034.000046	16971.0	4.0	40.0	10.0	2.0	0.0	64.0	0.0	2.0	31.0	0.0	0.0	130.0	2.91	2.0	768.0	19.0	11.0	23.0	4.0	40.0	34.0	46.0	0.0	1525.0	10.3	167.35946576384657	-10.163107136976073	4.819048367656418	35.0	21.56	51.0	0.0	95.0	0.0	8.4	4.800000000000001	14.0	0.0	0.0				0.005326193030934068	-0.11172037453128111	-0.02757153572776654	0.0	0.0
2019-11-23 04:40:38.000085	1574502038.000085	16971.0	4.0	40.0	10.0	2.0	0.0	64.0	0.0	2.0	31.0	0.0	0.0	130.0	2.91	2.0	769.0	19.0	11.0	23.0	4.0	40.0	38.0	85.0	0.0	1526.0	10.3	167.0813609790002	-11.531978774418294	4.571137793840743	35.0	21.63	51.0	0.0	95.0	0.0	10.100000000000001	5.0	14.0	0.0	0.0				0.04640248206606548	-0.10337001499119601	-0.024626198627242194	0.0	0.0
2019-11-23 04:40:42.000038	1574502042.000038	16971.0	4.0	40.0	10.0	2.0	0.0	64.0	0.0	2.0	31.0	0.0	0.0	130.0	2.91	2.0	770.0	19.0	11.0	23.0	4.0	40.0	42.0	38.0	0.0	1525.0	10.3	166.40112049368014	-13.107793745358181	4.74025615108471	35.0	21.56	51.0	0.0	95.0	0.0	11.4	4.6000000000000005	14.0	0.0	0.0				-0.003961361216699811	-0.08717006923987836	-0.00840753507430349	0.0	0.0
2019-11-23 04:40:46.000058	1574502046.000058	16971.0	4.0	40.0	10.0	2.0	0.0	64.0	0.0	2.0	31.0	0.0	0.0	130.0	2.91	2.0	771.0	19.0	11.0	23.0	4.0	40.0	46.0	58.0	0.0	1526.0	10.3	165.32096284058142	-14.64451425276177	4.634451262800141	35.0	21.63	51.0	0.0	95.0	0.0	12.9	4.9	14.0	0.0	0.0				0.02861867543288426	-0.06338688356299023	-0.01513520428138153	0.0	0.0
2019-11-23 04:40:50.000052	1574502050.000052	16971.0	4.0	40.0	10.0	2.0	0.0	64.0	0.0	2.0	31.0	0.0	0.0	130.0	2.91	2.0	772.0	19.0	11.0	23.0	4.0	40.0	50.0	52.0	0.0	1526.0	10.200000000000001	164.18320021092578	-15.754515786322933	4.7378788266015865	35.0	21.63	51.0	0.0	95.0	0.0	14.600000000000001	4.7	14.0	0.0	0.0	-0.02425970623038314	0.09510526460179518	-0.025000037252958407	-0.03773272466796938	-0.03904779880402956	0.0018737389602721108	0.0	0.0
2019-11-23 04:40:54.000038	1574502054.000038	16971.0	4.0	40.0	10.0	2.0	0.0	64.0	0.0	2.0	31.0	0.0	0.0	130.0	2.91	2.0	773.0	19.0	11.0	23.0	4.0	40.0	54.0	38.0	0.0	1526.0	10.100000000000001	162.8359561070491	-17.163977219553022	4.799999765332082	35.0	21.63	51.0	0.0	95.0	0.0	15.600000000000001	4.800000000000001	14.0	0.0	0.0	-0.02428447911358393	0.08816424539264653	-0.02500008791716013	0.019759878889891606	-0.05212824580768095	-0.010256372422587352	0.0	0.0
2019-11-23 04:40:58.000063	1574502058.000063	16971.0	4.0	40.0	10.0	2.0	0.0	64.0	0.0	2.0	31.0	0.0	0.0	130.0	2.91	2.0	774.0	19.0	11.0	23.0	4.0	40.0	58.0	63.0	0.0	1526.0	10.100000000000001	161.52376067448301	-18.85285909879534	4.752947860339985	35.0	21.63	51.0	0.0	95.0	0.0	16.8	4.9	14.0	0.0	0.0				0.033054285394849184	-0.05818326442168387	-0.006254754853091742	0.0	0.0
2019-11-23 04:41:02.000021	1574502062.000021	16971.0	4.0	40.0	10.0	2.0	0.0	64.0	0.0	2.0	31.0	0.0	0.0	130.0	2.91	2.0	775.0	19.0	11.0	23.0	4.0	41.0	2.0	21.0	0.0	1526.0	10.100000000000001	160.99484600168526	-20.173115455291	4.594865418427458	35.0	21.66	51.0	0.0	95.0	0.0	18.5	4.9	14.0	0.0	0.0				0.010516770870305232	-0.06858106246571695	0.00018815295620363062	0.0	0.0
2019-11-23 04:41:06.000047	1574502066.000047	16971.0	4.0	40.0	10.0	2.0	0.0	64.0	0.0	2.0	31.0	0.0	0.0	130.0	2.91	2.0	776.0	19.0	11.0	23.0	4.0	41.0	6.0	47.0	0.0	1526.0	10.0	160.84339787384224	-20.88249681360157	4.499999063801583	35.0	21.69	51.0	0.0	95.0	0.0	20.1	4.800000000000001	14.0	0.0	0.0	-0.022628038522768498	0.06605347083443264	-0.02499983757839858	0.012107560185623225	-0.039313978764746266	-0.002969521853193059	0.0	0.0
2019-11-23 04:41:09.000097	1574502069.000097	16971.0	4.0	40.0	10.0	2.0	0.0	64.0	0.0	2.0	31.0	0.0	0.0	130.0	2.91	2.0	777.0	19.0	11.0	23.0	4.0	41.0	9.0	97.0	0.0	1526.0	10.100000000000001	161.05307860182316	-21.774264219689908	4.6685694675081555	35.0	21.650000000000002	51.0	0.0	95.0	0.0	21.1	4.6000000000000005	14.0	0.0	0.0	0.0290178194481693	-0.08379846275610463	0.033332777032600173	0.029293921838915545	-0.06873662332627531	0.010106569991705977	0.0	0.0
2019-11-23 04:41:14.000012	1574502074.000012	16971.0	4.0	40.0	10.0	2.0	0.0	64.0	0.0	2.0	31.0	0.0	0.0	130.0	2.91	2.0	778.0	19.0	11.0	23.0	4.0	41.0	14.0	12.0	0.0	1526.0	10.100000000000001	161.36033232523107	-22.74537108677236	4.244792903769088	35.0	21.69	51.0	0.0	95.0	0.0	21.6	4.6000000000000005	14.0	0.0	0.0				0.011025104041601782	-0.075812040283992	0.020198555117884896	0.0	0.0
2019-11-23 04:41:17.000063	1574502077.000063	16971.0	4.0	40.0	10.0	2.0	0.0	64.0	0.0	2.0	31.0	0.0	0.0	130.0	2.91	2.0	779.0	19.0	11.0	23.0	4.0	41.0	17.0	63.0	0.0	1526.0	10.200000000000001	161.97585859952065	-24.43770676223513	4.666449724440618	35.0	21.69	51.0	0.0	95.0	0.0	22.400000000000002	4.800000000000001	14.0	0.0	0.0	0.026885788979542267	-0.07848226334041206	0.03333276643657534	0.01440999439643063	-0.0670350107639953	0.026900918076635794	0.0	0.0
2019-11-23 04:41:21.000082	1574502081.000082	16971.0	4.0	40.0	10.0	2.0	0.0	64.0	0.0	2.0	31.0	0.0	0.0	130.0	2.91	2.0	780.0	19.0	11.0	23.0	4.0	41.0	21.0	82.0	0.0	1526.0	10.3	162.49534744303412	-25.49070490172205	3.114875768212878	35.0	21.69	51.0	0.0	95.0	0.0	23.700000000000003	4.0	14.0	0.0	0.0	0.018526676071877267	-0.0553382988894397	0.02499988079127879	0.011067163620336593	-0.1331484239904258	0.04497793990687546	0.0	0.0
2019-11-23 04:41:25.000032	1574502085.000032	16971.0	4.0	40.0	10.0	2.0	0.0	64.0	0.0	2.0	31.0	0.0	0.0	130.0	2.91	2.0	781.0	19.0	11.0	23.0	4.0	41.0	25.0	32.0	0.0	1526.0	10.600000000000001	162.02810015103017	-24.55658497190019	4.609494416941137	35.0	21.69	51.0	0.0	95.0	0.0	23.700000000000003	4.0	14.0	0.0	0.0	0.054130112662747615	-0.16649647435458526	0.07500093878490614	0.05429109279057587	-0.22842635723643068	0.08332392551542242	0.0	0.0
2019-11-23 04:41:29.000077	1574502089.000077	16971.0	4.0	40.0	10.0	2.0	0.0	64.0	0.0	2.0	31.0	0.0	0.0	130.0	2.91	2.0	782.0	19.0	11.0	23.0	4.0	41.0	29.0	77.0	0.0	1526.0	11.0	162.4627184483937	-25.549668119823554	3.137250727449909	35.0	21.72	51.0	0.0	95.0	0.0	25.1	4.800000000000001	14.0	0.0	0.0	0.06601964598456522	-0.2092602079446186	0.0999988734849039	0.09404557953704525	-0.29950179756114825	0.08916895326952233	0.0	0.0
2019-11-23 04:41:33.000036	1574502093.000036	16971.0	4.0	40.0	10.0	2.0	0.0	64.0	0.0	2.0	31.0	0.0	0.0	130.0	2.91	2.0	783.0	19.0	11.0	23.0	4.0	41.0	33.0	36.0	0.0	1526.0	11.0	162.08741626265973	-26.102372161495317	3.5574127631855252	35.0	21.7	51.0	0.0	95.0	0.0	0.5	3.1	14.0	0.0	0.0				0.09251390631007421	-0.33815590258204653	0.10773004542917579	0.0	0.0
2019-11-23 04:41:37.000055	1574502097.000055	16971.0	4.0	40.0	10.0	2.0	0.0	64.0	0.0	2.0	31.0	0.0	0.0	130.0	2.91	2.0	784.0	19.0	11.0	23.0	4.0	41.0	37.0	55.0	0.0	1526.0	11.5	161.7001489418209	-26.973444361784797	4.042180124120767	35.0	21.72	51.0	0.0	95.0	0.0	0.9	3.4000000000000004	14.0	0.0	0.0	0.07877171747345137	-0.24519813359915832	0.1249994039563944	0.10040685714656257	-0.35639413879518655	0.11667767940093363	0.0	0.0
2019-11-23 04:41:41.000049	1574502101.000049	16971.0	4.0	40.0	10.0	2.0	0.0	64.0	0.0	2.0	31.0	0.0	0.0	130.0	2.91	2.0	785.0	19.0	11.0	23.0	4.0	41.0	41.0	49.0	0.0	1526.0	12.100000000000001	161.59845583278678	-27.670968762991208	3.7983841207421394	35.0	21.72	51.0	0.0	95.0	0.0	1.8	4.1000000000000005	14.0	0.0	0.0	0.09332972703049786	-0.2820378927904194	0.15000022351775133	0.1147916894657178	-0.33761196034104995	0.11965798036186118	0.0	0.0
2019-11-23 04:41:45.000035	1574502105.000035	16971.0	4.0	40.0	10.0	2.0	0.0	64.0	0.0	2.0	31.0	0.0	0.0	130.0	2.91	2.0	786.0	19.0	11.0	23.0	4.0	41.0	45.0	35.0	0.0	1526.0	13.0	161.75172035689187	-28.121833069645593	3.9908402727641077	35.0	21.75	51.0	0.0	95.0	0.0	2.4000000000000004	3.9000000000000004	14.0	0.0	0.0	0.1364250699991621	-0.4122699218200413	0.2250007912544416	0.11119222344624827	-0.3858443058671557	0.13536417943818246	0.0	0.0
2019-11-23 04:41:49.000057	1574502109.000057	16971.0	4.0	40.0	10.0	2.0	0.0	64.0	0.0	2.0	31.0	0.0	0.0	130.0	2.91	2.0	787.0	19.0	11.0	23.0	4.0	41.0	49.0	57.0	0.0	1526.0	13.600000000000001	162.25367621912105	-27.583865902811556	4.368819609976778	35.0	21.75	51.0	0.0	95.0	0.0	3.2	3.6	14.0	0.0	0.0	0.08922800040066253	-0.26513563831755627	0.14999917746041297	0.13441163218825009	-0.392880418792507	0.13431116730158707	0.0	0.0
2019-11-23 04:41:53.000004	1574502113.000004	16971.0	4.0	40.0	10.0	2.0	0.0	64.0	0.0	2.0	31.0	0.0	0.0	130.0	2.91	2.0	788.0	19.0	11.0	23.0	4.0	41.0	53.0	4.0	0.0	1526.0	14.8	162.199768139175	-27.523769963784815	3.57028496276687	35.0	21.78	51.0	0.0	95.0	0.0	3.0	4.7	14.0	0.0	0.0	0.17161542899105017	-0.5377422057025915	0.30000396972187016	0.09803732705138336	-0.43271793035993245	0.1345134760893376	0.0	0.0
2019-11-23 04:41:57.000030	1574502117.00003	16971.0	4.0	40.0	10.0	2.0	0.0	64.0	0.0	2.0	31.0	0.0	0.0	130.0	2.91	2.0	789.0	19.0	11.0	23.0	4.0	41.0	57.0	30.0	0.0	1526.0	15.8	162.8959154564439	-28.073994932390786	3.2159920412334424	35.0	21.81	51.0	0.0	95.0	0.0	2.1	4.1000000000000005	14.0	0.0	0.0	0.14948979507333854	-0.46532714938527353	0.24999837578398226	0.11566215664165586	-0.42330159572487175	0.12815234909192358	0.0	0.0
2019-11-23 04:42:00.000080	1574502120.00008	16971.0	4.0	40.0	10.0	2.0	0.0	64.0	0.0	2.0	31.0	0.0	0.0	130.0	2.91	2.0	790.0	19.0	11.0	23.0	4.0	42.0	0.0	80.0	0.0	1526.0	16.5	161.40422196676118	-26.985020122308686	4.68853473045687	35.0	21.77	51.0	0.0	95.0	0.0	2.9000000000000004	3.1	14.0	0.0	0.0	0.13478783912360345	-0.4195633616356024	0.23332943922819765	0.15727465908267577	-0.41920817412864503	0.13643748881504578	0.0	0.0
2019-11-23 04:42:05.000012	1574502125.000012	16971.0	4.0	40.0	10.0	2.0	0.0	64.0	0.0	2.0	31.0	0.0	0.0	130.0	2.91	2.0	791.0	19.0	11.0	23.0	4.0	42.0	5.0	12.0	0.0	1526.0	17.5	161.86322773747884	-26.938783197758973	4.761217070642355	35.0	21.81	51.0	0.0	95.0	0.0	3.2	3.3000000000000003	14.0	0.0	0.0	0.1066251504768415	-0.35743908035804095	0.20000272754574194	0.11638552770121072	-0.4375199567031921	0.15062435536176627	0.0	0.0
2019-11-23 04:42:08.000070	1574502128.00007	16971.0	4.0	40.0	10.0	2.0	0.0	64.0	0.0	2.0	31.0	0.0	0.0	130.0	2.91	2.0	792.0	19.0	11.0	23.0	4.0	42.0	8.0	70.0	0.0	1526.0	18.5	161.10902824957418	-26.80158098763521	4.898403560088939	35.0	21.81	51.0	0.0	95.0	0.0	1.8	3.3000000000000003	14.0	0.0	0.0	0.21394675386162132	-0.6245316248732959	0.33332686966608377	0.14111323690451455	-0.4292788287436317	0.1374617821899095	0.0	0.0
2019-11-23 04:42:12.000091	1574502132.000091	16971.0	4.0	40.0	10.0	2.0	0.0	64.0	0.0	2.0	31.0	0.0	0.0	130.0	2.91	2.0	793.0	19.0	11.0	23.0	4.0	42.0	12.0	91.0	0.0	1526.0	19.700000000000003	162.29031441841826	-27.042259619410572	4.657746626321223	35.0	21.81	51.0	0.0	95.0	0.0	2.0	5.0	14.0	0.0	0.0	0.18008514053946234	-0.5605633819536876	0.29999842644563224	0.1349609811592408	-0.4923445359805795	0.1399263786946653	0.0	0.0
2019-11-23 04:42:16.000084	1574502136.000084	16971.0	4.0	40.0	10.0	2.0	0.0	64.0	0.0	2.0	31.0	0.0	0.0	130.0	2.91	2.0	794.0	19.0	11.0	23.0	4.0	42.0	16.0	84.0	0.0	1526.0	20.6	163.80004241787063	-27.54403573739531	4.022280845646006	35.0	21.81	51.0	0.0	95.0	0.0	2.7	4.800000000000001	14.0	0.0	0.0	0.12033428357187412	-0.411511157210043	0.2250004023320713	0.11252557916966105	-0.5526736068543847	0.17756091439023783	0.0	0.0
2019-11-23 04:42:20.000072	1574502140.000072	16971.0	4.0	40.0	10.0	2.0	0.0	64.0	0.0	2.0	31.0	0.0	0.0	130.0	2.91	2.0	795.0	19.0	11.0	23.0	4.0	42.0	20.0	72.0	0.0	1526.0	21.700000000000003	164.87036475171706	-26.242076721159897	4.064790038683212	35.0	21.81	51.0	0.0	95.0	0.0	2.7	4.0	14.0	0.0	0.0	0.13915713488510098	-0.5052067919910607	0.2750008195663085	0.15215243957802713	-0.6080105849504168	0.1950045223032197	0.0	0.0
2019-11-23 04:42:25.000000	1574502145.0	16971.0	4.0	40.0	10.0	2.0	0.0	64.0	0.0	2.0	31.0	0.0	0.0	130.0	2.91	2.0	796.0	19.0	11.0	23.0	4.0	42.0	25.0	0.0	0.0	1526.0	23.0	166.89974093263314	-25.500002334312903	2.70000058419654	35.0	21.81	51.0	0.0	95.0	0.0	1.3	4.2	14.0	0.0	0.0	0.12732563218793366	-0.5106752179297622	0.2600037441792836	0.15089632013808316	-0.6417135339890625	0.15500658329262498	0.0	0.0
2019-11-23 04:42:28.000052	1574502148.000052	16971.0	4.0	40.0	10.0	2.0	0.0	64.0	0.0	2.0	31.0	0.0	0.0	130.0	2.91	2.0	797.0	19.0	11.0	23.0	4.0	42.0	28.0	52.0	0.0	1526.0	23.0	166.72989904946186	-25.669980558445452	2.63201124227154	35.0	21.85	51.0	0.0	95.0	0.0	1.0	3.5	14.0	0.0	0.0				0.1255230661507365	-0.679227274946782	0.16366205678924609	0.0	0.0
2019-11-23 04:42:32.000076	1574502152.000076	16971.0	4.0	40.0	10.0	2.0	0.0	64.0	0.0	2.0	31.0	0.0	0.0	130.0	2.91	2.0	798.0	19.0	11.0	23.0	4.0	42.0	32.0	76.0	0.0	1526.0	24.200000000000003	166.83034761694742	-26.195551302302636	2.6173243897968597	35.0	21.88	51.0	0.0	95.0	0.0	0.5	2.7	14.0	0.0	0.0	0.14255444616189214	-0.612591236117799	0.29999819399013633	0.12728426356973574	-0.6877884777191391	0.17388710752755435	0.0	0.0
2019-11-23 04:42:36.000025	1574502156.000025	16971.0	4.0	40.0	10.0	2.0	0.0	64.0	0.0	2.0	31.0	0.0	0.0	130.0	2.91	2.0	799.0	19.0	11.0	23.0	4.0	42.0	36.0	25.0	0.0	1526.0	25.6	167.58847003076235	-26.54414553064206	2.8882859414626947	35.0	21.88	51.0	0.0	95.0	0.0	1.0	2.5	14.0	0.0	0.0	0.1688633577457223	-0.6974648158946761	0.35000446444483907	0.14482812277422016	-0.6438542901386791	0.15997333503966543	0.0	0.0
2019-11-23 04:42:40.000051	1574502160.000051	16971.0	4.0	40.0	10.0	2.0	0.0	64.0	0.0	2.0	31.0	0.0	0.0	130.0	2.91	2.0	800.0	19.0	11.0	23.0	4.0	42.0	40.0	51.0	0.0	1526.0	27.0	168.15857423369573	-26.60002400518457	3.050928413307279	35.0	21.88	51.0	0.0	95.0	0.0	1.5	2.8000000000000003	14.0	0.0	0.0	0.15212385749047322	-0.6856200608133947	0.3499977260975748	0.16137829960238223	-0.6397888201506013	0.19179236175548092	0.0	0.0
2019-11-23 04:42:44.000003	1574502164.000003	16971.0	4.0	40.0	10.0	2.0	0.0	64.0	0.0	2.0	31.0	0.0	0.0	130.0	2.91	2.0	801.0	19.0	11.0	23.0	4.0	42.0	44.0	3.0	0.0	1526.0	28.3	169.00452266143753	-26.426672955995826	2.9844311400009196	35.0	21.88	51.0	0.0	95.0	0.0	1.6	3.0	14.0	0.0	0.0	0.1382605080849571	-0.6341199483589652	0.325003893720069	0.17872069461050583	-0.6493423735470979	0.20223598896872808	0.0	0.0
2019-11-23 04:42:48.000021	1574502168.000021	16971.0	4.0	40.0	10.0	2.0	0.0	64.0	0.0	2.0	31.0	0.0	0.0	130.0	2.91	2.0	802.0	19.0	11.0	23.0	4.0	42.0	48.0	21.0	0.0	1527.0	29.6	169.11137771996673	-26.11132365381965	3.088696881999333	35.0	21.88	51.0	0.0	95.0	0.0	1.6	3.1	14.0	0.0	0.0	0.12828101762539937	-0.6362029540017018	0.3249985471432785	0.13538179379272872	-0.6364474071597832	0.19479083096761024	0.0	0.0
2019-11-23 04:42:52.000013	1574502172.000013	16971.0	4.0	40.0	10.0	2.0	0.0	64.0	0.0	2.0	31.0	0.0	0.0	130.0	2.91	2.0	803.0	19.0	11.0	23.0	4.0	42.0	52.0	13.0	0.0	1527.0	31.3	168.93179959883636	-25.658898580418636	2.9953313383422393	35.0	21.900000000000002	51.0	0.0	95.0	0.0	1.3	2.9000000000000004	14.0	0.0	0.0	0.1597293289498818	-0.8453435868561137	0.42500083595678706	0.13393828018102308	-0.6395968616448839	0.17575662626531352	0.0	0.0
2019-11-23 04:42:56.000002	1574502176.000002	16971.0	4.0	40.0	10.0	2.0	0.0	64.0	0.0	2.0	31.0	0.0	0.0	130.0	2.91	2.0	804.0	19.0	11.0	23.0	4.0	42.0	56.0	2.0	0.0	1527.0	32.5	168.97445601023463	-25.7229644233938	2.751358678279158	35.0	21.91	51.0	0.0	95.0	0.0	1.0	3.2	14.0	0.0	0.0	0.11736525365769473	-0.603791887040067	0.3000008404278455	0.1493300024708878	-0.648143255696589	0.17732983521413073	0.0	0.0
2019-11-23 04:43:00.000022	1574502180.000022	16971.0	4.0	40.0	10.0	2.0	0.0	64.0	0.0	2.0	31.0	0.0	0.0	130.0	2.91	2.0	805.0	19.0	11.0	23.0	4.0	43.0	0.0	22.0	0.0	1527.0	33.800000000000004	171.05443904113872	-25.55347602282422	3.028701698786079	35.0	21.94	51.0	0.0	95.0	0.0	0.5	2.9000000000000004	14.0	0.0	0.0	0.13129601496315244	-0.668603674428661	0.32499837280134575	0.15276032819787325	-0.7247952272060614	0.17688742394017762	0.0	0.0
2019-11-23 04:43:03.000067	1574502183.000067	16971.0	4.0	40.0	10.0	2.0	0.0	64.0	0.0	2.0	31.0	0.0	0.0	130.0	2.91	2.0	806.0	19.0	11.0	23.0	4.0	43.0	3.0	67.0	0.0	1527.0	35.2	169.27439916455762	-25.767097127426066	2.7438749192679586	35.0	21.94	51.0	0.0	95.0	0.0	0.5	2.9000000000000004	14.0	0.0	0.0	0.18668223898600644	-0.9603968622857878	0.4666596572657244	0.16553742844332175	-0.7482103698160908	0.17125595547028682	0.0	0.0
2019-11-23 04:43:07.000095	1574502187.000095	16971.0	4.0	40.0	10.0	2.0	0.0	64.0	0.0	2.0	31.0	0.0	0.0	130.0	2.91	2.0	807.0	19.0	11.0	23.0	4.0	43.0	7.0	95.0	0.0	1527.0	36.5	171.7897737211037	-25.483909977004434	3.212667321427447	35.0	21.94	51.0	0.0	95.0	0.0	0.8	2.7	14.0	0.0	0.0	0.09941508093654336	-0.6652018389913814	0.3249977335491874	0.11157181803147502	-0.7903553736950256	0.18052454872550722	0.0	0.0
2019-11-23 04:43:11.000046	1574502191.000046	16971.0	4.0	40.0	10.0	2.0	0.0	64.0	0.0	2.0	31.0	0.0	0.0	130.0	2.91	2.0	808.0	19.0	11.0	23.0	4.0	43.0	11.0	46.0	0.0	1527.0	36.5	173.3426901606202	-25.4212400483529	3.5877707165164057	35.0	21.94	51.0	0.0	95.0	0.0	0.5	3.1	14.0	0.0	0.0				0.1247629170535167	-0.8176340471084963	0.183329701732367	0.0	0.0
2019-11-23 04:43:15.000063	1574502195.000063	16971.0	4.0	40.0	10.0	2.0	0.0	64.0	0.0	2.0	31.0	0.0	0.0	130.0	2.91	2.0	809.0	19.0	11.0	23.0	4.0	43.0	15.0	63.0	0.0	1527.0	38.0	173.29742077247872	-25.731721815846402	2.5972497552952962	35.0	21.94	51.0	0.0	95.0	0.0	0.4	3.8000000000000003	14.0	0.0	0.0	0.09227700442504604	-0.7843352859839708	0.37499841303304876	0.1040692362471287	-0.8160870332552213	0.18943481258636413	0.0	0.0
2019-11-23 04:43:19.000013	1574502199.000013	16971.0	4.0	40.0	10.0	2.0	0.0	64.0	0.0	2.0	31.0	0.0	0.0	130.0	2.91	2.0	810.0	19.0	11.0	23.0	4.0	43.0	19.0	13.0	0.0	1527.0	39.5	172.90526081251937	-26.019160079925985	2.205320375681144	35.0	21.94	51.0	0.0	95.0	0.0	0.5	2.8000000000000003	14.0	0.0	0.0	0.08913824792757825	-0.7811442033798836	0.3750046715722298	0.13080490277119278	-0.8146333277562253	0.1870417566209138	0.0	0.0
2019-11-23 04:43:23.000051	1574502203.000051	16971.0	4.0	40.0	10.0	2.0	0.0	64.0	0.0	2.0	31.0	0.0	0.0	130.0	2.91	2.0	811.0	19.0	11.0	23.0	4.0	43.0	23.0	51.0	0.0	1527.0	41.0	173.3542043073336	-25.500002334312903	2.611908937664948	35.0	21.94	51.0	0.0	95.0	0.0	1.3	2.1	14.0	0.0	0.0	0.09526953519853061	-0.7530789649203095	0.374996446106736	0.07178916658368738	-0.8105711779868704	0.19768328451894124	0.0	0.0
2019-11-23 04:43:27.000010	1574502207.00001	16971.0	4.0	40.0	10.0	2.0	0.0	64.0	0.0	2.0	31.0	0.0	0.0	130.0	2.91	2.0	812.0	19.0	11.0	23.0	4.0	43.0	27.0	10.0	0.0	1527.0	42.5	174.82907796924337	-25.647260068718392	2.899997232164905	35.0	21.94	51.0	0.0	95.0	0.0	0.5	2.4000000000000004	14.0	0.0	0.0	0.09458923809835071	-0.7805011488186647	0.3750038445390022	0.06917427467052045	-0.8011983795921864	0.18749153650941722	0.0	0.0
2019-11-23 04:43:31.000021	1574502211.000021	16971.0	4.0	40.0	10.0	2.0	0.0	64.0	0.0	2.0	31.0	0.0	0.0	130.0	2.91	2.0	813.0	19.0	11.0	23.0	4.0	43.0	31.0	21.0	0.0	1527.0	44.1	177.281848373296	-25.577073865256246	3.4016118162621742	35.0	21.94	51.0	0.0	95.0	0.0	0.5	2.9000000000000004	14.0	0.0	0.0	0.09202485469230899	-0.8335507061205379	0.3999989032775435	0.0587894636163539	-0.8194981920972757	0.19594772802203694	0.0	0.0
2019-11-23 04:43:35.000013	1574502215.000013	16971.0	4.0	40.0	10.0	2.0	0.0	64.0	0.0	2.0	31.0	0.0	0.0	130.0	2.91	2.0	814.0	19.0	11.0	23.0	4.0	43.0	35.0	13.0	0.0	1527.0	45.6	177.9874841453276	-24.649692702798692	4.237689765394903	35.0	21.94	51.0	0.0	95.0	0.0	0.8	2.9000000000000004	14.0	0.0	0.0	0.05427116025025185	-0.7741719933683829	0.37500073760892993	0.013695591347046968	-0.7187171946688761	0.16553859025905623	0.0	0.0
2019-11-23 04:43:39.000000	1574502219.0	16971.0	4.0	40.0	10.0	2.0	0.0	64.0	0.0	2.0	31.0	0.0	0.0	130.0	2.91	2.0	815.0	19.0	11.0	23.0	4.0	43.0	39.0	0.0	0.0	1527.0	47.2	178.8675531629033	-20.397070826363652	3.7660994502789684	35.0	21.98	51.0	0.0	95.0	0.0	0.4	3.8000000000000003	14.0	0.0	0.0	0.024990867900225273	-0.8420300308642146	0.4000013113064842	-0.014602642207814126	-0.5990818872549845	0.15209094385780042	0.0	0.0
2019-11-23 04:43:43.000027	1574502223.000027	16971.0	4.0	40.0	10.0	2.0	0.0	64.0	0.0	2.0	31.0	0.0	0.0	130.0	2.91	2.0	816.0	19.0	11.0	23.0	4.0	43.0	43.0	27.0	0.0	1527.0	48.7	179.82376236072204	-16.80447639561692	3.823882478302766	35.0	21.97	51.0	0.0	95.0	0.0	24.700000000000003	4.6000000000000005	14.0	0.0	0.0	0.03203106512946436	-0.8337921938715935	0.37499747427018926	0.015481571959869	-0.528566408260382	0.12040711352893788	0.0	0.0
2019-11-23 04:43:46.000077	1574502226.000077	16971.0	4.0	40.0	10.0	2.0	0.0	64.0	0.0	2.0	31.0	0.0	0.0	130.0	2.91	2.0	817.0	19.0	11.0	23.0	4.0	43.0	46.0	77.0	0.0	1527.0	49.6	180.9889902205726	-15.704512503304583	4.39550565818672	35.0	21.96	51.0	0.0	95.0	0.0	18.900000000000002	3.4000000000000004	14.0	0.0	0.0	0.009388902422179777	-0.8965413647267494	0.29999499329339685	-0.0007586779451933647	-0.45704371636070046	0.05642220966051491	0.0	0.0
2019-11-23 04:43:51.000014	1574502231.000014	16971.0	4.0	40.0	10.0	2.0	0.0	64.0	0.0	2.0	31.0	0.0	0.0	130.0	2.91	2.0	818.0	19.0	11.0	23.0	4.0	43.0	51.0	14.0	0.0	1527.0	50.1	182.72683053217241	-15.288884653663745	4.23555226639412	35.0	21.97	51.0	0.0	95.0	0.0	16.400000000000002	4.0	14.0	0.0	0.0	6.050874615355013e-05	-0.3466895743022098	0.1000012588659449	0.03400274061666335	-0.4307025766478085	0.025379206045395647	0.0	0.0
2019-11-23 04:43:54.000065	1574502234.000065	16971.0	4.0	40.0	10.0	2.0	0.0	64.0	0.0	2.0	31.0	0.0	0.0	130.0	2.91	2.0	819.0	19.0	11.0	23.0	4.0	43.0	54.0	65.0	0.0	1527.0	50.800000000000004	181.2132830812416	-15.649286525540232	4.37970888541088	35.0	22.0	51.0	0.0	95.0	0.0	16.400000000000002	4.0	14.0	0.0	0.0	-0.014117572893096012	-0.8087952093649141	0.23332936505602916	0.049730136806795514	-0.3684604519842393	0.031189883243568903	0.0	0.0
2019-11-23 04:43:58.000086	1574502238.000086	16971.0	4.0	40.0	10.0	2.0	0.0	64.0	0.0	2.0	31.0	0.0	0.0	130.0	2.91	2.0	820.0	19.0	11.0	23.0	4.0	43.0	58.0	86.0	0.0	1527.0	51.300000000000004	182.97457482990183	-14.962879104593872	4.199998362271084	35.0	22.0	51.0	0.0	95.0	0.0	16.0	4.5	14.0	0.0	0.0	-0.024048811920222127	-0.4440485886197316	0.12499934435234648	0.03225822584650781	-0.3686964672943294	0.02324482458348924	0.0	0.0
2019-11-23 04:44:02.000047	1574502242.000047	16971.0	4.0	40.0	10.0	2.0	0.0	64.0	0.0	2.0	31.0	0.0	0.0	130.0	2.91	2.0	821.0	19.0	11.0	23.0	4.0	44.0	2.0	47.0	0.0	1527.0	51.7	182.3271038455271	-13.191382110446064	4.254457026363402	35.0	21.94	51.0	0.0	95.0	0.0	15.5	4.2	14.0	0.0	0.0	-0.019918243529139186	-0.3677798286351546	0.10000097752572944	0.007499557417707687	-0.28624040751324004	0.011497205973313385	0.0	0.0
2019-11-23 04:44:06.000059	1574502246.000059	16971.0	4.0	40.0	10.0	2.0	0.0	64.0	0.0	2.0	31.0	0.0	0.0	130.0	2.91	2.0	822.0	19.0	11.0	23.0	4.0	44.0	6.0	59.0	0.0	1527.0	51.7	182.72665975210185	-11.378737191013347	4.524778977075245	35.0	21.94	51.0	0.0	95.0	0.0	13.8	4.2	14.0	0.0	0.0				0.04679143316523535	-0.2804291481730123	-0.005390235366107381	0.0	0.0
2019-11-23 04:44:10.000053	1574502250.000053	16971.0	4.0	40.0	10.0	2.0	0.0	64.0	0.0	2.0	31.0	0.0	0.0	130.0	2.91	2.0	823.0	19.0	11.0	23.0	4.0	44.0	10.0	53.0	0.0	1527.0	52.2	182.46391431580264	-9.660194046859775	4.512040792831674	35.0	21.94	51.0	0.0	95.0	0.0	12.0	4.6000000000000005	14.0	0.0	0.0	-0.030271888193515468	-0.5975758805781478	0.12500018626479248	0.04676668452511219	-0.22360571535767165	-0.0028915874381664833	0.0	0.0
2019-11-23 04:44:14.000045	1574502254.000045	16971.0	4.0	40.0	10.0	2.0	0.0	64.0	0.0	2.0	31.0	0.0	0.0	130.0	2.91	2.0	824.0	19.0	11.0	23.0	4.0	44.0	14.0	45.0	0.0	1527.0	52.2	182.7380510288542	-8.106282253475669	4.300002415833218	35.0	21.94	51.0	0.0	95.0	0.0	10.3	4.7	14.0	0.0	0.0				0.04289657404597094	-0.22869225368449658	-0.012399074151903208	0.0	0.0
2019-11-23 04:44:18.000073	1574502258.000073	16971.0	4.0	40.0	10.0	2.0	0.0	64.0	0.0	2.0	31.0	0.0	0.0	130.0	2.91	2.0	825.0	19.0	11.0	23.0	4.0	44.0	18.0	73.0	0.0	1527.0	52.5	182.000043623306	-6.438033089741465	4.300002415833218	35.0	21.94	51.0	0.0	95.0	0.0	8.8	4.4	14.0	0.0	0.0	-0.026849968474153232	-0.4957704623822393	0.07499947697288885	0.02916912818702734	-0.21287713750706522	-0.03755644135972948	0.0	0.0
2019-11-23 04:44:22.000016	1574502262.000016	16971.0	4.0	40.0	10.0	2.0	0.0	64.0	0.0	2.0	31.0	0.0	0.0	130.0	2.91	2.0	826.0	19.0	11.0	23.0	4.0	44.0	22.0	16.0	0.0	1527.0	52.5	182.21418147943558	-4.400967254161344	4.342812816784299	35.0	21.94	51.0	0.0	95.0	0.0	7.2	4.4	14.0	0.0	0.0				0.034085525736353706	-0.19355086335156754	-0.03237653828220698	0.0	0.0
2019-11-23 04:44:26.000034	1574502266.000034	16971.0	4.0	40.0	10.0	2.0	0.0	64.0	0.0	2.0	31.0	0.0	0.0	130.0	2.91	2.0	827.0	19.0	11.0	23.0	4.0	44.0	26.0	34.0	0.0	1527.0	52.7	181.6466002497897	-2.1957030708251297	4.5004287875544975	35.0	21.94	51.0	0.0	95.0	0.0	5.4	4.4	14.0	0.0	0.0	-0.01881017235303638	-0.5386528597968476	0.04999977350337658	0.05021028141192365	-0.17697832822746537	-0.047017007330826185	0.0	0.0
2019-11-23 04:44:29.000085	1574502269.000085	16971.0	4.0	40.0	10.0	2.0	0.0	64.0	0.0	2.0	31.0	0.0	0.0	130.0	2.91	2.0	828.0	19.0	11.0	23.0	4.0	44.0	29.0	85.0	0.0	1527.0	52.5	180.80027000030202	-8.993479097779419e-05	4.679994665310362	35.0	21.92	51.0	0.0	95.0	0.0	3.2	4.5	14.0	0.0	0.0	0.0519665918574131	1.1950167392306112	-0.06666553287315187	0.03338412686416777	-0.18316667042687437	-0.060732782895648235	0.0	0.0
2019-11-23 04:44:34.000011	1574502274.000011	16971.0	4.0	40.0	10.0	2.0	0.0	64.0	0.0	2.0	31.0	0.0	0.0	130.0	2.91	2.0	829.0	19.0	11.0	23.0	4.0	44.0	34.0	11.0	0.0	1527.0	52.5	181.2152882135665	0.8339157914834531	4.7000014413479	35.0	21.88	51.0	0.0	95.0	0.0	1.2000000000000002	4.7	14.0	0.0	0.0				0.03614041909184256	-0.1499438768915761	-0.06283075592884323	0.0	0.0
2019-11-23 04:44:37.000068	1574502277.000068	16971.0	4.0	40.0	10.0	2.0	0.0	64.0	0.0	2.0	31.0	0.0	0.0	130.0	2.91	2.0	830.0	19.0	11.0	23.0	4.0	44.0	37.0	68.0	0.0	1527.0	52.300000000000004	180.62553153088277	2.2493821375989578	4.525102380887019	35.0	21.900000000000002	51.0	0.0	95.0	0.0	0.30000000000000004	4.800000000000001	14.0	0.0	0.0	-0.17776700030001785	-12.730796191422609	-0.06666540042315174	0.04916784404295179	-0.15797983709486424	-0.07276602355253536	0.0	0.0
2019-11-23 04:44:41.000087	1574502281.000087	16971.0	4.0	40.0	10.0	2.0	0.0	64.0	0.0	2.0	31.0	0.0	0.0	130.0	2.91	2.0	831.0	19.0	11.0	23.0	4.0	44.0	41.0	87.0	0.0	1527.0	52.2	181.06637675839207	4.1937400269685154	4.6888158086733664	35.0	21.88	51.0	0.0	95.0	0.0	1.2000000000000002	4.800000000000001	14.0	0.0	0.0	-0.03124171254187756	-1.1930728677748648	-0.024999880791279235	0.05247659799492586	-0.15779945686973035	-0.10124494098223902	0.0	0.0
2019-11-23 04:44:45.000079	1574502285.000079	16971.0	4.0	40.0	10.0	2.0	0.0	64.0	0.0	2.0	31.0	0.0	0.0	130.0	2.91	2.0	832.0	19.0	11.0	23.0	4.0	44.0	45.0	79.0	0.0	1527.0	52.0	181.29630628916337	5.969553354017777	4.60178925268068	35.0	21.88	51.0	0.0	95.0	0.0	2.4000000000000004	4.6000000000000005	14.0	0.0	0.0	-0.01024499558804387	-1.1979197909848631	-0.050000101328102176	0.0311465762778839	-0.1948612298895534	-0.1004987157733699	0.0	0.0
2019-11-23 04:44:49.000061	1574502289.000061	16971.0	4.0	40.0	10.0	2.0	0.0	64.0	0.0	2.0	31.0	0.0	0.0	130.0	2.91	2.0	833.0	19.0	11.0	23.0	4.0	44.0	49.0	61.0	0.0	1527.0	51.7	181.10444850941482	4.33844337941504	4.697740131985304	35.0	21.88	51.0	0.0	95.0	0.0	4.4	4.6000000000000005	14.0	0.0	0.0	-0.018974861181176552	-0.9972920215581912	-0.07500033527762495	0.0233842228113472	-0.16580578932312037	-0.11142539365174475	0.0	0.0
2019-11-23 04:44:53.000090	1574502293.00009	16971.0	4.0	40.0	10.0	2.0	0.0	64.0	0.0	2.0	31.0	0.0	0.0	130.0	2.91	2.0	834.0	19.0	11.0	23.0	4.0	44.0	53.0	90.0	0.0	1527.0	51.7	181.27574212134044	6.09661963320538	4.599997387785765	35.0	21.88	51.0	0.0	95.0	0.0	6.1000000000000005	4.800000000000001	14.0	0.0	0.0				0.022464574986734296	-0.1865279860467597	-0.11497675109345032	0.0	0.0
2019-11-23 04:44:57.000039	1574502297.000039	16971.0	4.0	40.0	10.0	2.0	0.0	64.0	0.0	2.0	31.0	0.0	0.0	130.0	2.91	2.0	835.0	19.0	11.0	23.0	4.0	44.0	57.0	39.0	0.0	1527.0	51.2	180.79419796611478	7.8380191856908645	4.599997387785765	35.0	21.85	51.0	0.0	95.0	0.0	6.1000000000000005	4.7	14.0	0.0	0.0	-0.02698228757468437	-1.1890045385400942	-0.12500158699381528	0.0035139111791924124	-0.18435393180526438	-0.12483300948132542	0.0	0.0
2019-11-23 04:45:01.000059	1574502301.000059	16971.0	4.0	40.0	10.0	2.0	0.0	64.0	0.0	2.0	31.0	0.0	0.0	130.0	2.91	2.0	836.0	19.0	11.0	23.0	4.0	45.0	1.0	59.0	0.0	1527.0	51.0	180.02877344751775	9.810301881199754	4.599997387785765	35.0	21.81	51.0	0.0	95.0	0.0	7.7	4.7	14.0	0.0	0.0	-0.0006549000299282166	-0.3752296961733604	-0.04999975264194862	0.00804220885656619	-0.21081613116296274	-0.13482166635295628	0.0	0.0
2019-11-23 04:45:05.000009	1574502305.000009	16971.0	4.0	40.0	10.0	2.0	0.0	64.0	0.0	2.0	31.0	0.0	0.0	130.0	2.91	2.0	837.0	19.0	11.0	23.0	4.0	45.0	5.0	9.0	0.0	1527.0	51.0	179.4404432774955	12.176091063417283	4.578358353951972	35.0	21.81	51.0	0.0	95.0	0.0	9.600000000000001	4.7	14.0	0.0	0.0				-0.032955687118537	-0.20561061492125252	-0.13982917334465478	0.0	0.0
2019-11-23 04:45:09.000053	1574502309.000053	16971.0	4.0	40.0	10.0	2.0	0.0	64.0	0.0	2.0	31.0	0.0	0.0	130.0	2.91	2.0	838.0	19.0	11.0	23.0	4.0	45.0	9.0	53.0	0.0	1527.0	50.5	178.2192200300164	14.512242354805831	4.525508116154428	35.0	21.78	51.0	0.0	95.0	0.0	11.9	4.7	14.0	0.0	0.0	0.003163184587204528	-0.60411823475018	-0.12499862910820508	-0.00512600362595578	-0.20593530001617769	-0.13373621908097139	0.0	0.0
2019-11-23 04:45:13.000009	1574502313.000009	16971.0	4.0	40.0	10.0	2.0	0.0	64.0	0.0	2.0	31.0	0.0	0.0	130.0	2.91	2.0	839.0	19.0	11.0	23.0	4.0	45.0	13.0	9.0	0.0	1527.0	50.1	177.01927519259527	17.09285249358415	4.536571436550861	35.0	21.77	51.0	0.0	95.0	0.0	14.200000000000001	4.6000000000000005	14.0	0.0	0.0	0.010577730053146711	-0.4039472135895136	-0.10000109673749172	-0.025815899204036732	-0.261842066456168	-0.17259858511080184	0.0	0.0
2019-11-23 04:45:17.000027	1574502317.000027	16971.0	4.0	40.0	10.0	2.0	0.0	64.0	0.0	2.0	31.0	0.0	0.0	130.0	2.91	2.0	840.0	19.0	11.0	23.0	4.0	45.0	17.0	27.0	0.0	1527.0	49.6	176.45555430743235	19.712522633585927	4.363500483358767	35.0	21.75	51.0	0.0	95.0	0.0	16.7	4.7	14.0	0.0	0.0	0.01946560805309801	-0.42702131613768224	-0.12499944120895322	-0.02563178753679907	-0.28120311866342623	-0.1961984136572756	0.0	0.0
2019-11-23 04:45:21.000019	1574502321.000019	16971.0	4.0	40.0	10.0	2.0	0.0	64.0	0.0	2.0	31.0	0.0	0.0	130.0	2.91	2.0	841.0	19.0	11.0	23.0	4.0	45.0	21.0	19.0	0.0	1526.0	49.1	176.97840715819078	21.847930719885078	4.495690468102456	35.0	21.740000000000002	51.0	0.0	95.0	0.0	19.200000000000003	4.5	14.0	0.0	0.0	0.024334835785498322	-0.36637854013216126	-0.1250002458696433	-0.05878630229571957	-0.3300502052090706	-0.22988482486638115	0.0	0.0
2019-11-23 04:45:25.000004	1574502325.000004	16971.0	4.0	40.0	10.0	2.0	0.0	64.0	0.0	2.0	31.0	0.0	0.0	130.0	2.91	2.0	842.0	19.0	11.0	23.0	4.0	45.0	25.0	4.0	0.0	1526.0	48.5	176.48217554352243	22.864789155092236	4.67641316216713	35.0	21.73	51.0	0.0	95.0	0.0	21.8	4.4	14.0	0.0	0.0	0.020816559937781517	-0.3843667658491375	-0.1500005632660086	-0.053623196037583004	-0.3485640730184208	-0.26191342051816274	0.0	0.0
2019-11-23 04:45:29.000024	1574502329.000024	16971.0	4.0	40.0	10.0	2.0	0.0	64.0	0.0	2.0	31.0	0.0	0.0	130.0	2.91	2.0	843.0	19.0	11.0	23.0	4.0	45.0	29.0	24.0	0.0	1526.0	47.800000000000004	175.3736159590014	22.783041711137177	4.454719405900367	35.0	21.72	51.0	0.0	95.0	0.0	23.200000000000003	4.9	14.0	0.0	0.0	0.021165499390948167	-0.41781311610193383	-0.1749991238161076	-0.01656837998674493	-0.35729943178875917	-0.2735372092203264	0.0	0.0
2019-11-23 04:45:32.000071	1574502332.000071	16971.0	4.0	40.0	10.0	2.0	0.0	64.0	0.0	2.0	31.0	0.0	0.0	130.0	2.91	2.0	844.0	19.0	11.0	23.0	4.0	45.0	32.0	71.0	0.0	1526.0	47.1	173.9976641432585	22.326502865070076	4.400000739817401	35.0	21.71	51.0	0.0	95.0	0.0	23.6	4.6000000000000005	14.0	0.0	0.0	0.042083444680151065	-0.5456780900981787	-0.23332968028807602	-0.002043965569667079	-0.3685636221024576	-0.28321489838542546	0.0	0.0
2019-11-23 04:45:36.000090	1574502336.00009	16971.0	4.0	40.0	10.0	2.0	0.0	64.0	0.0	2.0	31.0	0.0	0.0	130.0	2.91	2.0	845.0	19.0	11.0	23.0	4.0	45.0	36.0	90.0	0.0	1526.0	46.2	172.91336145432913	21.918637924783486	4.018632320940349	35.0	21.69	51.0	0.0	95.0	0.0	22.900000000000002	4.5	14.0	0.0	0.0	0.04672302959780897	-0.5438851408778951	-0.22499894053242755	0.010296154994912998	-0.39224431687581546	-0.2968120366005153	0.0	0.0
2019-11-23 04:45:40.000037	1574502340.000037	16971.0	4.0	40.0	10.0	2.0	0.0	64.0	0.0	2.0	31.0	0.0	0.0	130.0	2.91	2.0	846.0	19.0	11.0	23.0	4.0	45.0	40.0	37.0	0.0	1526.0	45.5	172.69979269274248	21.391026074157597	3.818205005885251	35.0	21.69	51.0	0.0	95.0	0.0	22.8	4.5	14.0	0.0	0.0	0.04758741972137901	-0.42425140475197837	-0.17500231567109173	0.07185527603088525	-0.4022185516471927	-0.29934270663799356	0.0	0.0
2019-11-23 04:45:44.000058	1574502344.000058	16971.0	4.0	40.0	10.0	2.0	0.0	64.0	0.0	2.0	31.0	0.0	0.0	130.0	2.91	2.0	847.0	19.0	11.0	23.0	4.0	45.0	44.0	58.0	0.0	1526.0	44.5	172.61081380346275	21.835502241930264	4.157004118209543	35.0	21.63	51.0	0.0	95.0	0.0	22.3	3.9000000000000004	14.0	0.0	0.0	0.07942062968065672	-0.6199750038533316	-0.24999868870469297	0.04524236949515233	-0.3982484414297875	-0.289607159616625	0.0	0.0
2019-11-23 04:45:48.000015	1574502348.000015	16971.0	4.0	40.0	10.0	2.0	0.0	64.0	0.0	2.0	31.0	0.0	0.0	130.0	2.91	2.0	848.0	19.0	11.0	23.0	4.0	45.0	48.0	15.0	0.0	1526.0	43.5	171.61108149642197	23.977325390038462	3.7053994088222324	35.0	21.63	51.0	0.0	95.0	0.0	21.8	3.9000000000000004	14.0	0.0	0.0	0.08151887775808929	-0.6363543924973419	-0.2500026822377922	0.10601104263633898	-0.43844265279828387	-0.30323043885197243	0.0	0.0
2019-11-23 04:45:52.000034	1574502352.000034	16971.0	4.0	40.0	10.0	2.0	0.0	64.0	0.0	2.0	31.0	0.0	0.0	130.0	2.91	2.0	849.0	19.0	11.0	23.0	4.0	45.0	52.0	34.0	0.0	1526.0	42.7	172.55852082666928	21.987322734896694	4.17920594517387	35.0	21.63	51.0	0.0	95.0	0.0	21.8	3.8000000000000003	14.0	0.0	0.0	0.06619132581071024	-0.5089494844784793	-0.19999904633023033	0.0988283312767107	-0.46416749841300137	-0.3445511491115318	0.0	0.0
2019-11-23 04:45:56.000025	1574502356.000025	16971.0	4.0	40.0	10.0	2.0	0.0	64.0	0.0	2.0	31.0	0.0	0.0	130.0	2.91	2.0	850.0	19.0	11.0	23.0	4.0	45.0	56.0	25.0	0.0	1526.0	41.7	171.54502689186486	24.22086926255732	3.7460153353920154	35.0	21.63	51.0	0.0	95.0	0.0	22.400000000000002	4.2	14.0	0.0	0.0	0.09089427997745486	-0.615534859122058	-0.2500005662454079	0.06589266606826708	-0.4640972420842929	-0.3077497464632083	0.0	0.0
2019-11-23 04:46:00.000010	1574502360.00001	16971.0	4.0	40.0	10.0	2.0	0.0	64.0	0.0	2.0	31.0	0.0	0.0	130.0	2.91	2.0	851.0	19.0	11.0	23.0	4.0	46.0	0.0	10.0	0.0	1526.0	41.7	171.0283401342992	26.727971825384035	4.214258240116824	35.0	21.6	51.0	0.0	95.0	0.0	24.5	3.7	14.0	0.0	0.0				0.03578699787801576	-0.4606096717565353	-0.3418596511248668	0.0	0.0
2019-11-23 04:46:04.000036	1574502364.000036	16971.0	4.0	40.0	10.0	2.0	0.0	64.0	0.0	2.0	31.0	0.0	0.0	130.0	2.91	2.0	852.0	19.0	11.0	23.0	4.0	46.0	4.0	36.0	0.0	1526.0	40.6	171.11114318441196	28.833010616915203	4.255670525494137	35.0	21.56	51.0	0.0	95.0	0.0	1.4000000000000001	4.2	14.0	0.0	0.0	0.08675710930562389	-0.5471447580277699	-0.27499821336238084	0.03347755611166198	-0.4576388676245084	-0.36050925102713816	0.0	0.0
2019-11-23 04:46:07.000085	1574502367.000085	16971.0	4.0	40.0	10.0	2.0	0.0	64.0	0.0	2.0	31.0	0.0	0.0	130.0	2.91	2.0	853.0	19.0	11.0	23.0	4.0	46.0	7.0	85.0	0.0	1526.0	39.5	169.71371768229955	29.455145342195312	3.841381482304669	35.0	21.56	51.0	0.0	95.0	0.0	3.8000000000000003	4.4	14.0	0.0	0.0	0.10257309373679042	-0.6618178308307949	-0.36666066391493796	0.06673127147879497	-0.4412923805412132	-0.3888148303281299	0.0	0.0
2019-11-23 04:46:12.000000	1574502372.0	16971.0	4.0	40.0	10.0	2.0	0.0	64.0	0.0	2.0	31.0	0.0	0.0	130.0	2.91	2.0	854.0	19.0	11.0	23.0	4.0	46.0	12.0	0.0	0.0	1526.0	38.0	167.87217974625256	29.301963881772792	3.4013168114569745	35.0	21.56	51.0	0.0	95.0	0.0	4.4	4.1000000000000005	14.0	0.0	0.0	0.08560004027070442	-0.5279267767470508	-0.30000510701290145	0.0857063166802334	-0.42518035565370466	-0.40234573745386787	0.0	0.0
2019-11-23 04:46:15.000050	1574502375.00005	16971.0	4.0	40.0	10.0	2.0	0.0	64.0	0.0	2.0	31.0	0.0	0.0	130.0	2.91	2.0	855.0	19.0	11.0	23.0	4.0	46.0	15.0	50.0	0.0	1526.0	36.7	166.2001594647784	29.305381059759718	4.037771177339057	35.0	21.56	51.0	0.0	95.0	0.0	4.7	3.6	14.0	0.0	0.0	0.14965749022074	-0.7482828652783718	-0.43332610142379513	0.1197847914505318	-0.4039244234791648	-0.4043979028805379	0.0	0.0
2019-11-23 04:46:19.000071	1574502379.000071	16971.0	4.0	40.0	10.0	2.0	0.0	64.0	0.0	2.0	31.0	0.0	0.0	130.0	2.91	2.0	856.0	19.0	11.0	23.0	4.0	46.0	19.0	71.0	0.0	1526.0	36.7	166.2001594647784	29.069177330275288	3.6328413836131883	35.0	21.5	51.0	0.0	95.0	0.0	4.7	3.6	14.0	0.0	0.0				0.09557164433505594	-0.4078587250752057	-0.4328802619421696	0.0	0.0
2019-11-23 04:46:23.000028	1574502383.000028	16971.0	4.0	40.0	10.0	2.0	0.0	64.0	0.0	2.0	31.0	0.0	0.0	130.0	2.91	2.0	857.0	19.0	11.0	23.0	4.0	46.0	23.0	28.0	0.0	1526.0	36.7	166.2001594647784	28.83297738797879	3.227918082355626	35.0	21.5	51.0	0.0	95.0	0.0	4.7	3.6	14.0	0.0	0.0				0.08659979753449161	-0.3849994595675728	-0.40601094960562567	0.0	0.0
2019-11-23 04:46:27.000043	1574502387.000043	16971.0	4.0	40.0	10.0	2.0	0.0	64.0	0.0	2.0	31.0	0.0	0.0	130.0	2.91	2.0	858.0	19.0	11.0	23.0	4.0	46.0	27.0	43.0	0.0	1526.0	32.5	165.84950384594347	29.28309275646796	3.9077317602343005	35.0	21.5	51.0	0.0	95.0	0.0	3.8000000000000003	3.0	14.0	0.0	0.0	0.45779812998158526	-1.862416839199073	-1.0499960571675546	0.08837840974056646	-0.4181753399200135	-0.4265707933913312	0.0	0.0
2019-11-23 04:46:31.000034	1574502391.000034	16971.0	4.0	40.0	10.0	2.0	0.0	64.0	0.0	2.0	31.0	0.0	0.0	130.0	2.91	2.0	859.0	19.0	11.0	23.0	4.0	46.0	31.0	34.0	0.0	1526.0	31.5	164.75778109341456	29.329614542643977	3.959220330835845	35.0	21.5	51.0	0.0	95.0	0.0	4.5	4.2	14.0	0.0	0.0	0.10590760556213524	-0.43085389624922266	-0.2500005513441801	0.04057678987806274	-0.40505059650510383	-0.40073000685505333	0.0	0.0
2019-11-23 04:46:35.000020	1574502395.00002	16971.0	4.0	40.0	10.0	2.0	0.0	64.0	0.0	2.0	31.0	0.0	0.0	130.0	2.91	2.0	860.0	19.0	11.0	23.0	4.0	46.0	35.0	20.0	0.0	1526.0	30.200000000000003	163.50362189230455	29.182769398650972	4.824138840479	35.0	21.5	51.0	0.0	95.0	0.0	4.3	3.7	14.0	0.0	0.0	0.14467769812182943	-0.5634824310276942	-0.32500114292308213	0.08316472418049932	-0.4208519583715068	-0.43399108030793554	0.0	0.0
2019-11-23 04:46:39.000050	1574502399.00005	16971.0	4.0	40.0	10.0	2.0	0.0	64.0	0.0	2.0	31.0	0.0	0.0	130.0	2.91	2.0	861.0	19.0	11.0	23.0	4.0	46.0	39.0	50.0	0.0	1526.0	28.700000000000003	164.14102537961637	29.100010752678894	3.8452650878692447	35.0	21.5	51.0	0.0	95.0	0.0	4.5	4.1000000000000005	14.0	0.0	0.0	0.18019987481169383	-0.6406522268287612	-0.3749971837016853	0.1047546490149781	-0.4818021704230885	-0.4676089521013793	0.0	0.0
2019-11-23 04:46:42.000099	1574502402.000099	16971.0	4.0	40.0	10.0	2.0	0.0	64.0	0.0	2.0	31.0	0.0	0.0	130.0	2.91	2.0	862.0	19.0	11.0	23.0	4.0	46.0	42.0	99.0	0.0	1525.0	27.3	163.31710858681595	29.100010752678894	4.944029348327194	35.0	21.490000000000002	51.0	0.0	95.0	0.0	4.2	4.1000000000000005	14.0	0.0	0.0	0.24247037044072273	-0.8025943290830476	-0.4666590638869534	0.10546501583861895	-0.5258572261462409	-0.4983676435563822	0.0	0.0
2019-11-23 04:46:47.000027	1574502407.000027	16971.0	4.0	40.0	10.0	2.0	0.0	64.0	0.0	2.0	31.0	0.0	0.0	130.0	2.91	2.0	863.0	19.0	11.0	23.0	4.0	46.0	47.0	27.0	0.0	1525.0	26.0	164.01665469346068	28.216666581751664	3.591674199123869	35.0	21.47	51.0	0.0	95.0	0.0	4.2	3.5	14.0	0.0	0.0	0.12562173411728342	-0.44992649333601104	-0.26000374417928435	0.12872631108117943	-0.556316622980817	-0.5310540008611657	0.0	0.0
2019-11-23 04:46:50.000078	1574502410.000078	16971.0	4.0	40.0	10.0	2.0	0.0	64.0	0.0	2.0	31.0	0.0	0.0	130.0	2.91	2.0	864.0	19.0	11.0	23.0	4.0	46.0	50.0	78.0	0.0	1525.0	24.1	164.1591595528325	28.35921227346144	3.5204054365027733	35.0	21.46	51.0	0.0	95.0	0.0	4.2	3.5	14.0	0.0	0.0	0.3098157309876538	-1.0948655816017598	-0.6333225622949332	0.1888543935291535	-0.5700694605083815	-0.5263295813845339	0.0	0.0
2019-11-23 04:46:55.000006	1574502415.000006	16971.0	4.0	40.0	10.0	2.0	0.0	64.0	0.0	2.0	31.0	0.0	0.0	130.0	2.91	2.0	865.0	19.0	11.0	23.0	4.0	46.0	55.0	6.0	0.0	1525.0	22.6	164.0207675002977	28.198278150685592	3.603464278605079	35.0	21.47	51.0	0.0	95.0	0.0	3.5	3.5	14.0	0.0	0.0	0.1529363899259892	-0.5333525752167799	-0.3000043202068664	0.17853337120184515	-0.5872376531180163	-0.5611299084238415	0.0	0.0
2019-11-23 04:46:58.000075	1574502418.000075	16971.0	4.0	40.0	10.0	2.0	0.0	64.0	0.0	2.0	31.0	0.0	0.0	130.0	2.91	2.0	866.0	19.0	11.0	23.0	4.0	46.0	58.0	75.0	0.0	1525.0	22.6	164.96881763408223	28.529199927276462	3.4368493735206407	35.0	21.44	51.0	0.0	95.0	0.0	3.2	3.6	14.0	0.0	0.0				0.18380725900534442	-0.5966802278437725	-0.5409303071905346	0.0	0.0
2019-11-23 04:47:02.000093	1574502422.000093	16971.0	4.0	40.0	10.0	2.0	0.0	64.0	0.0	2.0	31.0	0.0	0.0	130.0	2.91	2.0	867.0	19.0	11.0	23.0	4.0	47.0	2.0	93.0	0.0	1525.0	21.200000000000003	164.97216516193836	28.967280778252565	3.2113999344745356	35.0	21.44	51.0	0.0	95.0	0.0	3.1	3.8000000000000003	14.0	0.0	0.0	0.16755244509889	-0.633712689796542	-0.34999843538506864	0.16076171469198836	-0.6187622100150462	-0.544271070833815	0.0	0.0
2019-11-23 04:47:06.000085	1574502426.000085	16971.0	4.0	40.0	10.0	2.0	0.0	64.0	0.0	2.0	31.0	0.0	0.0	130.0	2.91	2.0	868.0	19.0	11.0	23.0	4.0	47.0	6.0	85.0	0.0	1525.0	19.5	165.79125813942602	27.797811745962797	4.182617379076422	35.0	21.44	51.0	0.0	95.0	0.0	4.5	2.7	14.0	0.0	0.0	0.20169272594171006	-0.7267878716823581	-0.42500083595678795	0.14903280272930622	-0.5274287323709546	-0.5086827655624041	0.0	0.0
2019-11-23 04:47:10.000071	1574502430.000071	16971.0	4.0	40.0	10.0	2.0	0.0	64.0	0.0	2.0	31.0	0.0	0.0	130.0	2.91	2.0	869.0	19.0	11.0	23.0	4.0	47.0	10.0	71.0	0.0	1525.0	17.5	167.28420757321788	24.12424371004537	4.861367994547431	35.0	21.44	51.0	0.0	95.0	0.0	3.3000000000000003	4.0	14.0	0.0	0.0	0.22961732558781475	-0.9001682171994211	-0.5000017583432044	0.1210066125602717	-0.4696996766414746	-0.44554193234709394	0.0	0.0
2019-11-23 04:47:15.000004	1574502435.000004	16971.0	4.0	40.0	10.0	2.0	0.0	64.0	0.0	2.0	31.0	0.0	0.0	130.0	2.91	2.0	870.0	19.0	11.0	23.0	4.0	47.0	15.0	4.0	0.0	1525.0	15.8	170.6568556240563	18.637598099277845	5.434866396146234	35.0	21.44	51.0	0.0	95.0	0.0	2.2	4.5	14.0	0.0	0.0	0.16128215096514545	-0.6416171836734643	-0.34000455576325256	0.10257064160124779	-0.41668380870446287	-0.39627120390592463	0.0	0.0
2019-11-23 04:47:18.000045	1574502438.000045	16971.0	4.0	40.0	10.0	2.0	0.0	64.0	0.0	2.0	31.0	0.0	0.0	130.0	2.91	2.0	871.0	19.0	11.0	23.0	4.0	47.0	18.0	45.0	0.0	1525.0	14.8	177.14978863609235	11.33872504102006	5.637185924431164	35.0	21.44	51.0	0.0	95.0	0.0	21.700000000000003	5.4	14.0	0.0	0.0	0.16986136010222788	-0.8424184736618997	-0.33332877695165986	0.11823291904298583	-0.42060122878950723	-0.29939369264453675	0.0	0.0
2019-11-23 04:47:22.000070	1574502442.00007	16971.0	4.0	40.0	10.0	2.0	0.0	64.0	0.0	2.0	31.0	0.0	0.0	130.0	2.91	2.0	872.0	19.0	11.0	23.0	4.0	47.0	22.0	70.0	0.0	1525.0	14.0	180.325991391061	8.738834513495975	5.732751328229412	35.0	21.44	51.0	0.0	95.0	0.0	13.9	5.800000000000001	14.0	0.0	0.0	0.07650603886888334	-0.8231480272954108	-0.19999874831029357	0.06631300863080608	-0.43133071745606266	-0.231778767502912	0.0	0.0
2019-11-23 04:47:26.000028	1574502446.000028	16971.0	4.0	40.0	10.0	2.0	0.0	64.0	0.0	2.0	31.0	0.0	0.0	130.0	2.91	2.0	873.0	19.0	11.0	23.0	4.0	47.0	26.0	28.0	0.0	1525.0	13.3	182.45576071127465	7.262814934195865	5.381396458111341	35.0	21.46	51.0	0.0	95.0	0.0	10.200000000000001	5.7	14.0	0.0	0.0	0.0244217343777331	-0.9921842750331084	-0.17500184627334997	0.029234872900607438	-0.43091510387111753	-0.1909201284889292	0.0	0.0
2019-11-23 04:47:30.000056	1574502450.000056	16971.0	4.0	40.0	10.0	2.0	0.0	64.0	0.0	2.0	31.0	0.0	0.0	130.0	2.91	2.0	874.0	19.0	11.0	23.0	4.0	47.0	30.0	56.0	0.0	1525.0	13.0	182.92591615335013	6.010022178104054	5.125834752434118	35.0	21.44	51.0	0.0	95.0	0.0	8.3	5.9	14.0	0.0	0.0	-0.010944151497819812	-0.5268601048734539	-0.07499947250260398	-0.0294747529530146	-0.38371419193033585	-0.15893287214924479	0.0	0.0
2019-11-23 04:47:34.000014	1574502454.000014	16971.0	4.0	40.0	10.0	2.0	0.0	64.0	0.0	2.0	31.0	0.0	0.0	130.0	2.91	2.0	875.0	19.0	11.0	23.0	4.0	47.0	34.0	14.0	0.0	1525.0	12.5	182.17198592387064	3.7584553221920953	4.371918773300332	35.0	21.45	51.0	0.0	95.0	0.0	7.0	5.300000000000001	14.0	0.0	0.0	-0.053880658479841526	-1.031548966966812	-0.1250013113159413	-0.02765272635011711	-0.3872063519457866	-0.1618411806007394	0.0	0.0
2019-11-23 04:47:38.000027	1574502458.000027	16971.0	4.0	40.0	10.0	2.0	0.0	64.0	0.0	2.0	31.0	0.0	0.0	130.0	2.91	2.0	876.0	19.0	11.0	23.0	4.0	47.0	38.0	27.0	0.0	1525.0	12.200000000000001	181.65083096005955	1.902886172794016	4.6365992431238885	35.0	21.47	51.0	0.0	95.0	0.0	5.800000000000001	5.2	14.0	0.0	0.0	-0.038015569601207305	-0.7504384045983483	-0.07499975860196537	-0.020035945065552653	-0.28196927510119807	-0.11899112909891658	0.0	0.0
2019-11-23 04:47:42.000021	1574502462.000021	16971.0	4.0	40.0	10.0	2.0	0.0	64.0	0.0	2.0	31.0	0.0	0.0	130.0	2.91	2.0	877.0	19.0	11.0	23.0	4.0	47.0	42.0	21.0	0.0	1525.0	12.0	181.41748271973904	-0.948729482406412	4.974008316532347	35.0	21.5	51.0	0.0	95.0	0.0	3.3000000000000003	5.2	14.0	0.0	0.0	-0.030263413363618694	-0.8666307702861598	-0.05000007450591726	-0.04249379611469976	-0.2765042173277462	-0.09744072604272207	0.0	0.0
2019-11-23 04:47:46.000008	1574502466.000008	16971.0	4.0	40.0	10.0	2.0	0.0	64.0	0.0	2.0	31.0	0.0	0.0	130.0	2.91	2.0	878.0	19.0	11.0	23.0	4.0	47.0	46.0	8.0	0.0	1525.0	11.700000000000001	180.82957338565663	-1.9609223998111964	4.809769519606881	35.0	21.5	51.0	0.0	95.0	0.0	3.3000000000000003	4.2	14.0	0.0	0.0	-0.03609187995988519	-1.300239958335141	-0.07500024139958805	-0.010548921579545258	-0.2767495251765816	-0.10543917947350136	0.0	0.0
2019-11-23 04:47:50.000037	1574502470.000037	16971.0	4.0	40.0	10.0	2.0	0.0	64.0	0.0	2.0	31.0	0.0	0.0	130.0	2.91	2.0	879.0	19.0	11.0	23.0	4.0	47.0	50.0	37.0	0.0	1525.0	11.5	181.38806103844294	-1.2161335076627426	4.995969409729252	35.0	21.5	51.0	0.0	95.0	0.0	1.7000000000000002	4.800000000000001	14.0	0.0	0.0	-0.04110800423831589	-1.6941388879997545	-0.04999963939450012	0.0032841992599697755	-0.24528760901491842	-0.08097655771249691	0.0	0.0
2019-11-23 04:47:53.000093	1574502473.000093	16971.0	4.0	40.0	10.0	2.0	0.0	64.0	0.0	2.0	31.0	0.0	0.0	130.0	2.91	2.0	880.0	19.0	11.0	23.0	4.0	47.0	53.0	93.0	0.0	1525.0	11.5	180.71066067680738	-2.2089290991230484	4.770153362222296	35.0	21.5	51.0	0.0	95.0	0.0	1.2000000000000002	5.1000000000000005	14.0	0.0	0.0				-0.025765216110799783	-0.20632411024714314	-0.06737592425702593	0.0	0.0
2019-11-23 04:47:58.000022	1574502478.000022	16971.0	4.0	40.0	10.0	2.0	0.0	64.0	0.0	2.0	31.0	0.0	0.0	130.0	2.91	2.0	881.0	19.0	11.0	23.0	4.0	47.0	58.0	22.0	0.0	1525.0	11.5	180.4448652459133	-2.90234638251446	4.681606129236903	35.0	21.5	51.0	0.0	95.0	0.0	2.0	4.9	14.0	0.0	0.0				-0.0019683738742325213	-0.15230204213916376	-0.03376704702119549	0.0	0.0
2019-11-23 04:48:01.000072	1574502481.000072	16971.0	4.0	40.0	10.0	2.0	0.0	64.0	0.0	2.0	31.0	0.0	0.0	130.0	2.91	2.0	882.0	19.0	11.0	23.0	4.0	48.0	1.0	72.0	0.0	1525.0	11.5	180.01059151707602	-5.526537510322383	4.536853330152856	35.0	21.5	51.0	0.0	95.0	0.0	2.7	4.800000000000001	14.0	0.0	0.0				-0.014928546753978398	-0.17964516404094102	-0.05829025243141151	0.0	0.0
2019-11-23 04:48:06.000011	1574502486.000011	16971.0	4.0	40.0	10.0	2.0	0.0	64.0	0.0	2.0	31.0	0.0	0.0	130.0	2.91	2.0	883.0	19.0	11.0	23.0	4.0	48.0	6.0	11.0	0.0	1525.0	11.3	180.10361993777008	-6.869546812673384	4.677009189757091	35.0	21.53	51.0	0.0	95.0	0.0	5.0	4.6000000000000005	14.0	0.0	0.0	-0.0008143449197050972	0.46658479590345	-0.040000488287210395	0.006983641133687438	-0.14862706954391966	-0.059583747409027096	0.0	0.0
2019-11-23 04:48:09.000068	1574502489.000068	16971.0	4.0	40.0	10.0	2.0	0.0	64.0	0.0	2.0	31.0	0.0	0.0	130.0	2.91	2.0	884.0	19.0	11.0	23.0	4.0	48.0	9.0	68.0	0.0	1525.0	11.3	179.89051883707188	-8.951810400554058	4.857229022719015	35.0	21.53	51.0	0.0	95.0	0.0	6.7	4.7	14.0	0.0	0.0				0.0070301151202370425	-0.1549186159774179	-0.058921981509768656	0.0	0.0
2019-11-23 04:48:13.000081	1574502493.000081	16971.0	4.0	40.0	10.0	2.0	0.0	64.0	0.0	2.0	31.0	0.0	0.0	130.0	2.91	2.0	885.0	19.0	11.0	23.0	4.0	48.0	13.0	81.0	0.0	1525.0	11.200000000000001	180.2537625033818	-11.333119071969614	4.5974516642701735	35.0	21.56	51.0	0.0	95.0	0.0	8.1	5.1000000000000005	14.0	0.0	0.0	-0.000932573387090237	0.17810676957105523	-0.02499991804388202	0.022957396741666206	-0.11586345137007602	-0.050295313613295596	0.0	0.0
2019-11-23 04:48:17.000072	1574502497.000072	16971.0	4.0	40.0	10.0	2.0	0.0	64.0	0.0	2.0	31.0	0.0	0.0	130.0	2.91	2.0	886.0	19.0	11.0	23.0	4.0	48.0	17.0	72.0	0.0	1525.0	11.0	180.45501337857647	-13.977332414278472	4.499999063801583	35.0	21.56	51.0	0.0	95.0	0.0	10.200000000000001	4.800000000000001	14.0	0.0	0.0	0.0004949135725066572	0.28356430135466715	-0.050000113249081844	-0.00498759862849616	-0.10089454474138737	-0.043879547642941864	0.0	0.0
2019-11-23 04:48:21.000058	1574502501.000058	16971.0	4.0	40.0	10.0	2.0	0.0	64.0	0.0	2.0	31.0	0.0	0.0	130.0	2.91	2.0	887.0	19.0	11.0	23.0	4.0	48.0	21.0	58.0	0.0	1525.0	11.0	180.56001394169186	-15.34063533796703	4.6203155204406805	35.0	21.56	51.0	0.0	95.0	0.0	12.9	4.6000000000000005	14.0	0.0	0.0				-0.03798905042287958	-0.09339139777605003	-0.017688382328622163	0.0	0.0
2019-11-23 04:48:25.000084	1574502505.000084	16971.0	4.0	40.0	10.0	2.0	0.0	64.0	0.0	2.0	31.0	0.0	0.0	130.0	2.91	2.0	888.0	19.0	11.0	23.0	4.0	48.0	25.0	84.0	0.0	1525.0	10.8	180.66595216279225	-15.499998048556108	4.766040991141485	35.0	21.56	51.0	0.0	95.0	0.0	15.4	4.6000000000000005	14.0	0.0	0.0	0.0015847474411337461	0.18530025778265902	-0.04999967515679627	-0.003958902564026541	-0.07919458729989161	-0.030879514777411757	0.0	0.0
2019-11-23 04:48:29.000035	1574502509.000035	16971.0	4.0	40.0	10.0	2.0	0.0	64.0	0.0	2.0	31.0	0.0	0.0	130.0	2.91	2.0	889.0	19.0	11.0	23.0	4.0	48.0	29.0	35.0	0.0	1526.0	10.700000000000001	180.55997199636798	-16.550426588556537	4.519886825442663	35.0	21.57	51.0	0.0	95.0	0.0	15.8	4.800000000000001	14.0	0.0	0.0	0.0009446525812400723	0.0902043792016549	-0.025000305477537	-0.0149792617519752	-0.05401971558014331	-0.015082839454367822	0.0	0.0
2019-11-23 04:48:33.000062	1574502513.000062	16971.0	4.0	40.0	10.0	2.0	0.0	64.0	0.0	2.0	31.0	0.0	0.0	130.0	2.91	2.0	890.0	19.0	11.0	23.0	4.0	48.0	33.0	62.0	0.0	1525.0	10.600000000000001	179.61732639812712	-18.545045642874193	4.473572862606265	35.0	21.6	51.0	0.0	95.0	0.0	15.8	4.9	14.0	0.0	0.0	0.0010863234743362412	0.09020107434324781	-0.024999831618012527	0.009034101042136478	-0.007168476324407952	-0.013856333048352704	0.0	0.0
2019-11-23 04:48:37.000005	1574502517.000005	16971.0	4.0	40.0	10.0	2.0	0.0	64.0	0.0	2.0	31.0	0.0	0.0	130.0	2.91	2.0	891.0	19.0	11.0	23.0	4.0	48.0	37.0	5.0	0.0	1526.0	10.700000000000001	178.36298020974772	-20.19316412975855	4.890424658312301	35.0	21.63	51.0	0.0	95.0	0.0	17.400000000000002	4.5	14.0	0.0	0.0	-0.0006993189950295161	-0.08176949000692094	0.02500035614282588	0.009011213239696477	-0.026688866028489095	-0.008972316649677478	0.0	0.0
2019-11-23 04:48:41.000027	1574502521.000027	16971.0	4.0	40.0	10.0	2.0	0.0	64.0	0.0	2.0	31.0	0.0	0.0	130.0	2.91	2.0	892.0	19.0	11.0	23.0	4.0	48.0	41.0	27.0	0.0	1526.0	10.5	178.01569340376673	-20.58448848786329	4.66206022130598	35.0	21.63	51.0	0.0	95.0	0.0	19.5	4.6000000000000005	14.0	0.0	0.0	-0.001789219001924066	0.14437950714942546	-0.0499997258201378	0.022992766948120046	-0.06941633502411343	-0.010329816062712962	0.0	0.0
2019-11-23 04:48:44.000079	1574502524.000079	16971.0	4.0	40.0	10.0	2.0	0.0	64.0	0.0	2.0	31.0	0.0	0.0	130.0	2.91	2.0	893.0	19.0	11.0	23.0	4.0	48.0	44.0	79.0	0.0	1526.0	10.5	178.0878703864888	-20.512062618993905	4.951655846119673	35.0	21.63	51.0	0.0	95.0	0.0	20.900000000000002	4.6000000000000005	14.0	0.0	0.0				6.420458738245517e-05	-0.07592528226023061	0.0005893992494659869	0.0	0.0
2019-11-23 04:48:48.000090	1574502528.00009	16971.0	4.0	40.0	10.0	2.0	0.0	64.0	0.0	2.0	31.0	0.0	0.0	130.0	2.91	2.0	894.0	19.0	11.0	23.0	4.0	48.0	48.0	90.0	0.0	1526.0	10.5	177.90607675807723	-20.709763046424417	4.631356563353104	35.0	21.63	51.0	0.0	95.0	0.0	20.900000000000002	5.1000000000000005	14.0	0.0	0.0				-0.010915539992882098	-0.019418618156105058	0.009097706060935287	0.0	0.0
2019-11-23 04:48:52.000083	1574502532.000083	16971.0	4.0	40.0	10.0	2.0	0.0	64.0	0.0	2.0	31.0	0.0	0.0	130.0	2.91	2.0	895.0	19.0	11.0	23.0	4.0	48.0	52.0	83.0	0.0	1526.0	10.600000000000001	177.45814640919056	-21.630568918617698	4.761108489018917	35.0	21.63	51.0	0.0	95.0	0.0	21.1	4.7	14.0	0.0	0.0	0.0030287585239968293	-0.06644254048742702	0.025000043213442513	0.0021534372662425864	-0.01636598698570062	0.01376652381410193	0.0	0.0
2019-11-23 04:48:56.000069	1574502536.000069	16971.0	4.0	40.0	10.0	2.0	0.0	64.0	0.0	2.0	31.0	0.0	0.0	130.0	2.91	2.0	896.0	19.0	11.0	23.0	4.0	48.0	56.0	69.0	0.0	1526.0	10.600000000000001	177.72589390350635	-23.387457635370165	4.6774857974960815	35.0	21.66	51.0	0.0	95.0	0.0	21.8	4.9	14.0	0.0	0.0				0.002395829010945276	-0.04368338788895051	0.03536978408039559	0.0	0.0
2019-11-23 04:49:00.000097	1574502540.000097	16971.0	4.0	40.0	10.0	2.0	0.0	64.0	0.0	2.0	31.0	0.0	0.0	130.0	2.91	2.0	897.0	19.0	11.0	23.0	4.0	49.0	0.0	97.0	0.0	1526.0	10.8	178.04296849761354	-24.77311495350972	4.808966136303384	35.0	21.63	51.0	0.0	95.0	0.0	23.5	4.7	14.0	0.0	0.0	0.004747737582589792	-0.11769606933525993	0.04999964833506903	-0.00872216521680852	-0.0908875040663925	0.021940497681506313	0.0	0.0
2019-11-23 04:49:04.000045	1574502544.000045	16971.0	4.0	40.0	10.0	2.0	0.0	64.0	0.0	2.0	31.0	0.0	0.0	130.0	2.91	2.0	898.0	19.0	11.0	23.0	4.0	49.0	4.0	45.0	0.0	1526.0	10.8	178.8721583602836	-25.604094894139138	4.497962489003166	35.0	21.69	51.0	0.0	95.0	0.0	25.1	5.0	14.0	0.0	0.0				0.011518355680573664	-0.07349317977296205	0.054296224631873585	0.0	0.0
2019-11-23 04:49:08.000063	1574502548.000063	16971.0	4.0	40.0	10.0	2.0	0.0	64.0	0.0	2.0	31.0	0.0	0.0	130.0	2.91	2.0	899.0	19.0	11.0	23.0	4.0	49.0	8.0	63.0	0.0	1526.0	10.8	179.6792633659576	-26.199465412692465	3.901087081693633	35.0	21.69	51.0	0.0	95.0	0.0	0.4	4.7	14.0	0.0	0.0				-0.003510737051834127	-0.20387733532836733	0.06955362582035066	0.0	0.0
2019-11-23 04:49:12.000007	1574502552.000007	16971.0	4.0	40.0	10.0	2.0	0.0	64.0	0.0	2.0	31.0	0.0	0.0	130.0	2.91	2.0	900.0	19.0	11.0	23.0	4.0	49.0	12.0	7.0	0.0	1526.0	11.200000000000001	180.34513260170718	-27.235598620978124	3.3490419204363335	35.0	21.69	51.0	0.0	95.0	0.0	1.0	4.4	14.0	0.0	0.0	0.0021470639942946373	-0.20502201397399095	0.10000140072877245	-0.02975205696004527	-0.24867595075760757	0.08219541727764496	0.0	0.0
2019-11-23 04:49:16.000028	1574502556.000028	16971.0	4.0	40.0	10.0	2.0	0.0	64.0	0.0	2.0	31.0	0.0	0.0	130.0	2.91	2.0	901.0	19.0	11.0	23.0	4.0	49.0	16.0	28.0	0.0	1526.0	11.600000000000001	180.31393709759087	-28.858037604306723	3.628812158076163	35.0	21.69	51.0	0.0	95.0	0.0	1.5	3.3000000000000003	14.0	0.0	0.0	-0.00035020993364960477	-0.20065530767289413	0.09999947548187728	-0.029054640353992155	-0.2993065849600397	0.11185882206361164	0.0	0.0
2019-11-23 04:49:19.000086	1574502559.000086	16971.0	4.0	40.0	10.0	2.0	0.0	64.0	0.0	2.0	31.0	0.0	0.0	130.0	2.91	2.0	902.0	19.0	11.0	23.0	4.0	49.0	19.0	86.0	0.0	1526.0	12.100000000000001	179.23974770228668	-28.295970333252452	3.7139970430771627	35.0	21.72	51.0	0.0	95.0	0.0	3.0	3.4000000000000004	14.0	0.0	0.0	-0.0032837457627993318	-0.31356315948508545	0.16666343483304188	0.016638556785830514	-0.3865140228252056	0.11716257332254669	0.0	0.0
2019-11-23 04:49:24.000005	1574502564.000005	16971.0	4.0	40.0	10.0	2.0	0.0	64.0	0.0	2.0	31.0	0.0	0.0	130.0	2.91	2.0	903.0	19.0	11.0	23.0	4.0	49.0	24.0	5.0	0.0	1526.0	13.0	178.35846576989118	-27.56066898760618	4.306761005501164	35.0	21.69	51.0	0.0	95.0	0.0	4.6000000000000005	3.8000000000000003	14.0	0.0	0.0	-0.0005555095411297926	-0.3182831986774872	0.1800029182907206	-0.0030602637844791185	-0.3675285700213441	0.11927860245507345	0.0	0.0
2019-11-23 04:49:27.000097	1574502567.000097	16971.0	4.0	40.0	10.0	2.0	0.0	64.0	0.0	2.0	31.0	0.0	0.0	130.0	2.91	2.0	904.0	19.0	11.0	23.0	4.0	49.0	27.0	97.0	0.0	1526.0	13.8	177.22912971524912	-28.359724745158932	4.407328376132816	35.0	21.72	51.0	0.0	95.0	0.0	3.1	3.7	14.0	0.0	0.0	0.007931495783629483	-0.4993439796628345	0.26665848651124713	0.013573608409322733	-0.3841127224539998	0.12478450866885245	0.0	0.0
2019-11-23 04:49:31.000084	1574502571.000084	16971.0	4.0	40.0	10.0	2.0	0.0	64.0	0.0	2.0	31.0	0.0	0.0	130.0	2.91	2.0	905.0	19.0	11.0	23.0	4.0	49.0	31.0	84.0	0.0	1526.0	14.8	177.96170866156405	-27.352939978494668	4.590373477779687	35.0	21.75	51.0	0.0	95.0	0.0	2.3000000000000003	3.7	14.0	0.0	0.0	0.016904189453673474	-0.48407265073778194	0.2500008195665524	-0.008696686123070145	-0.40732202628690195	0.1279927128863561	0.0	0.0
2019-11-23 04:49:36.000013	1574502576.000013	16971.0	4.0	40.0	10.0	2.0	0.0	64.0	0.0	2.0	31.0	0.0	0.0	130.0	2.91	2.0	906.0	19.0	11.0	23.0	4.0	49.0	36.0	13.0	0.0	1526.0	15.600000000000001	177.1361553366338	-27.52262378760379	4.031869387181959	35.0	21.75	51.0	0.0	95.0	0.0	3.5	4.7	14.0	0.0	0.0	0.014507111753753545	-0.2955621875227296	0.16000226596226663	-0.020020384008848938	-0.4293319173886006	0.13971144883496855	0.0	0.0
2019-11-23 04:49:39.000065	1574502579.000065	16971.0	4.0	40.0	10.0	2.0	0.0	64.0	0.0	2.0	31.0	0.0	0.0	130.0	2.91	2.0	907.0	19.0	11.0	23.0	4.0	49.0	39.0	65.0	0.0	1526.0	16.6	177.84756721705486	-28.16265000854618	3.6763019807854826	35.0	21.75	51.0	0.0	95.0	0.0	3.5	4.5	14.0	0.0	0.0	0.02151471688789652	-0.6161008821120235	0.33332755840557954	0.027360561890862126	-0.43896139491381014	0.13197080521213128	0.0	0.0
2019-11-23 04:49:43.000090	1574502583.00009	16971.0	4.0	40.0	10.0	2.0	0.0	64.0	0.0	2.0	31.0	0.0	0.0	130.0	2.91	2.0	908.0	19.0	11.0	23.0	4.0	49.0	43.0	90.0	0.0	1526.0	17.5	176.72018598024908	-27.376683098333707	4.100000038286901	35.0	21.75	51.0	0.0	95.0	0.0	3.3000000000000003	3.6	14.0	0.0	0.0	0.02195151752703512	-0.4174657944176544	0.22499860525995774	0.03206070152973964	-0.44618965511659675	0.13233254733569294	0.0	0.0
2019-11-23 04:49:47.000043	1574502587.000043	16971.0	4.0	40.0	10.0	2.0	0.0	64.0	0.0	2.0	31.0	0.0	0.0	130.0	2.91	2.0	909.0	19.0	11.0	23.0	4.0	49.0	47.0	43.0	0.0	1526.0	17.5	175.41768038316903	-27.650433600410775	4.0044306820701046	35.0	21.77	51.0	0.0	95.0	0.0	2.4000000000000004	4.1000000000000005	14.0	0.0	0.0				0.02293591462826535	-0.4258165042447846	0.12363352511724432	0.0	0.0
2019-11-23 04:49:51.000063	1574502591.000063	16971.0	4.0	40.0	10.0	2.0	0.0	64.0	0.0	2.0	31.0	0.0	0.0	130.0	2.91	2.0	910.0	19.0	11.0	23.0	4.0	49.0	51.0	63.0	0.0	1526.0	18.5	173.91379938683386	-28.628690503562837	3.342633266784406	35.0	21.78	51.0	0.0	95.0	0.0	2.3000000000000003	4.1000000000000005	14.0	0.0	0.0	0.035558234095804685	-0.4830567329965751	0.24999874830872668	0.0297890667267095	-0.4338893242415742	0.12790100004590174	0.0	0.0
2019-11-23 04:49:55.000014	1574502595.000014	16971.0	4.0	40.0	10.0	2.0	0.0	64.0	0.0	2.0	31.0	0.0	0.0	130.0	2.91	2.0	911.0	19.0	11.0	23.0	4.0	49.0	55.0	14.0	0.0	1526.0	19.5	171.80640082632863	-28.567926010880633	3.0752606285111335	35.0	21.81	51.0	0.0	95.0	0.0	3.5	3.8000000000000003	14.0	0.0	0.0	0.04351295279521739	-0.46031895847362087	0.2500030547753709	0.04133258299565258	-0.41125504556781783	0.11834654653989503	0.0	0.0
2019-11-23 04:49:59.000033	1574502599.000033	16971.0	4.0	40.0	10.0	2.0	0.0	64.0	0.0	2.0	31.0	0.0	0.0	130.0	2.91	2.0	912.0	19.0	11.0	23.0	4.0	49.0	59.0	33.0	0.0	1526.0	20.3	170.45169134222272	-27.709667093732243	4.038709074738271	35.0	21.78	51.0	0.0	95.0	0.0	4.1000000000000005	2.6	14.0	0.0	0.0	0.04528369039941248	-0.3579548763694113	0.1999990582510472	0.025879866546389577	-0.4165739768756738	0.13402370796813035	0.0	0.0
2019-11-23 04:50:03.000024	1574502603.000024	16971.0	4.0	40.0	10.0	2.0	0.0	64.0	0.0	2.0	31.0	0.0	0.0	130.0	2.91	2.0	913.0	19.0	11.0	23.0	4.0	50.0	3.0	24.0	0.0	1526.0	21.5	169.46081009258577	-27.39998767874623	3.5160948657944946	35.0	21.81	51.0	0.0	95.0	0.0	3.0	3.7	14.0	0.0	0.0	0.0932594115537544	-0.5566993719396995	0.3000006616130159	0.0532881172456759	-0.5005054245538754	0.14878069952973094	0.0	0.0
2019-11-23 04:50:07.000009	1574502607.000009	16971.0	4.0	40.0	10.0	2.0	0.0	64.0	0.0	2.0	31.0	0.0	0.0	130.0	2.91	2.0	914.0	19.0	11.0	23.0	4.0	50.0	7.0	9.0	0.0	1526.0	22.5	167.26447833950718	-26.838234541250262	2.8624147313836583	35.0	21.81	51.0	0.0	95.0	0.0	2.4000000000000004	4.5	14.0	0.0	0.0	0.08046705438750885	-0.4757497930705497	0.2500009387766804	0.08377403329010175	-0.6218751997812412	0.17439652302540404	0.0	0.0
2019-11-23 04:50:11.000036	1574502611.000036	16971.0	4.0	40.0	10.0	2.0	0.0	64.0	0.0	2.0	31.0	0.0	0.0	130.0	2.91	2.0	915.0	19.0	11.0	23.0	4.0	50.0	11.0	36.0	0.0	1526.0	23.5	165.32003683644882	-26.769987463293038	3.1699759186201013	35.0	21.81	51.0	0.0	95.0	0.0	2.4000000000000004	2.8000000000000003	14.0	0.0	0.0	0.09462693381155199	-0.473131769486284	0.24999831618012616	0.08948068340980339	-0.6334030958984793	0.17696532259947545	0.0	0.0
2019-11-23 04:50:14.000078	1574502614.000078	16971.0	4.0	40.0	10.0	2.0	0.0	64.0	0.0	2.0	31.0	0.0	0.0	130.0	2.91	2.0	916.0	19.0	11.0	23.0	4.0	50.0	14.0	78.0	0.0	1526.0	24.700000000000003	163.35514355473035	-26.80367411372139	3.0110605755078734	35.0	21.82	51.0	0.0	95.0	0.0	1.5	2.9000000000000004	14.0	0.0	0.0	0.18886484196086822	-0.7800779516984999	0.3999944051889339	0.1446236417258954	-0.6791400620585197	0.1718423066683218	0.0	0.0
2019-11-23 04:50:18.000097	1574502618.000097	16971.0	4.0	40.0	10.0	2.0	0.0	64.0	0.0	2.0	31.0	0.0	0.0	130.0	2.91	2.0	917.0	19.0	11.0	23.0	4.0	50.0	18.0	97.0	0.0	1526.0	26.3	164.7786851289685	-26.898613135441018	3.2957688903555034	35.0	21.81	51.0	0.0	95.0	0.0	1.9000000000000001	3.3000000000000003	14.0	0.0	0.0	0.20685304702890026	-0.7608208497774681	0.39999809266046155	0.11199245382365297	-0.6341433571909987	0.19378826800682844	0.0	0.0
2019-11-23 04:50:22.000049	1574502622.000049	16971.0	4.0	40.0	10.0	2.0	0.0	64.0	0.0	2.0	31.0	0.0	0.0	130.0	2.91	2.0	918.0	19.0	11.0	23.0	4.0	50.0	22.0	49.0	0.0	1526.0	27.5	163.11422009535013	-26.712054156247408	2.9902306770393148	35.0	21.88	51.0	0.0	95.0	0.0	1.9000000000000001	3.3000000000000003	14.0	0.0	0.0	0.17002644652735027	-0.5663685014731762	0.30000359420314027	0.19106036746963995	-0.6294980671693643	0.18602451293418507	0.0	0.0
2019-11-23 04:50:26.000072	1574502626.000072	16971.0	4.0	40.0	10.0	2.0	0.0	64.0	0.0	2.0	31.0	0.0	0.0	130.0	2.91	2.0	919.0	19.0	11.0	23.0	4.0	50.0	26.0	72.0	0.0	1527.0	28.8	161.15506304133552	-25.99182271686177	2.9153042411205514	35.0	21.88	51.0	0.0	95.0	0.0	1.8	3.0	14.0	0.0	0.0	0.20530328893786556	-0.610046379127762	0.3249981403457242	0.23096214619864341	-0.6253734374472796	0.18720724013427	0.0	0.0
2019-11-23 04:50:30.000026	1574502630.000026	16971.0	4.0	40.0	10.0	2.0	0.0	64.0	0.0	2.0	31.0	0.0	0.0	130.0	2.91	2.0	920.0	19.0	11.0	23.0	4.0	50.0	30.0	26.0	0.0	1527.0	28.8	159.49539268030648	-26.66256450219801	2.9390356431549116	35.0	21.88	51.0	0.0	95.0	0.0	0.9	2.9000000000000004	14.0	0.0	0.0				0.23959072123887265	-0.6152697705114106	0.18257435688253928	0.0	0.0
2019-11-23 04:50:34.000045	1574502634.000045	16971.0	4.0	40.0	10.0	2.0	0.0	64.0	0.0	2.0	31.0	0.0	0.0	130.0	2.91	2.0	921.0	19.0	11.0	23.0	4.0	50.0	34.0	45.0	0.0	1527.0	30.1	158.7321296705085	-27.198382692415947	2.8270354930683816	35.0	21.88	51.0	0.0	95.0	0.0	1.5	3.0	14.0	0.0	0.0	0.2251796785080657	-0.6120204442420403	0.3249984502866256	0.239625417370748	-0.5996224020256352	0.17852348399833087	0.0	0.0
2019-11-23 04:50:38.000036	1574502638.000036	16971.0	4.0	40.0	10.0	2.0	0.0	64.0	0.0	2.0	31.0	0.0	0.0	130.0	2.91	2.0	922.0	19.0	11.0	23.0	4.0	50.0	38.0	36.0	0.0	1527.0	31.6	157.96374722165706	-26.040178912101382	3.5167759937199468	35.0	21.88	51.0	0.0	95.0	0.0	2.3000000000000003	2.7	14.0	0.0	0.0	0.26875763187925256	-0.6750151493568162	0.37500084936811184	0.2509291142409634	-0.5780542214628418	0.17993581265338318	0.0	0.0
2019-11-23 04:50:42.000022	1574502642.000022	16971.0	4.0	40.0	10.0	2.0	0.0	64.0	0.0	2.0	31.0	0.0	0.0	130.0	2.91	2.0	923.0	19.0	11.0	23.0	4.0	50.0	42.0	22.0	0.0	1527.0	33.6	157.08958730623297	-19.65917721047927	3.9635815332412334	35.0	21.89	51.0	0.0	95.0	0.0	1.9000000000000001	3.2	14.0	0.0	0.0	0.337080450780517	-0.9261209270590552	0.5000017583432044	0.18712735891094298	-0.5373095544432562	0.1555531878522733	0.0	0.0
2019-11-23 04:50:46.000049	1574502646.000049	16971.0	4.0	40.0	10.0	2.0	0.0	64.0	0.0	2.0	31.0	0.0	0.0	130.0	2.91	2.0	924.0	19.0	11.0	23.0	4.0	50.0	46.0	49.0	0.0	1527.0	35.0	160.73339996510165	-13.656431247585175	4.63076665696419	35.0	21.88	51.0	0.0	95.0	0.0	0.0	3.9000000000000004	14.0	0.0	0.0	0.31151840891256805	-0.683248721785352	0.3499976217908329	0.18846080801629153	-0.45490996169945364	0.11829391610919027	0.0	0.0
2019-11-23 04:50:50.000004	1574502650.000004	16971.0	4.0	40.0	10.0	2.0	0.0	64.0	0.0	2.0	31.0	0.0	0.0	130.0	2.91	2.0	925.0	19.0	11.0	23.0	4.0	50.0	50.0	4.0	0.0	1527.0	35.7	165.61731740359906	-11.730861664530853	5.197400144138458	35.0	21.89	51.0	0.0	95.0	0.0	17.0	4.0	14.0	0.0	0.0	0.2200012157700429	-0.5442486126559307	0.17500197144583554	0.18865280042567067	-0.4154579881491778	0.032090200600646324	0.0	0.0
2019-11-23 04:50:54.000023	1574502654.000023	16971.0	4.0	40.0	10.0	2.0	0.0	64.0	0.0	2.0	31.0	0.0	0.0	130.0	2.91	2.0	926.0	19.0	11.0	23.0	4.0	50.0	54.0	23.0	0.0	1527.0	36.2	170.26970476025517	-11.179100448154495	5.059310843298152	35.0	21.94	51.0	0.0	95.0	0.0	12.700000000000001	5.0	14.0	0.0	0.0	0.17662884793178765	-0.5403966397386728	0.12499941140690439	0.12075739503873872	-0.3874957645757239	0.011431709379317284	0.0	0.0
2019-11-23 04:50:57.000073	1574502657.000073	16971.0	4.0	40.0	10.0	2.0	0.0	64.0	0.0	2.0	31.0	0.0	0.0	130.0	2.91	2.0	927.0	19.0	11.0	23.0	4.0	50.0	57.0	73.0	0.0	1527.0	36.7	167.3410835678688	-11.457980608351592	5.268480950559577	35.0	21.92	51.0	0.0	95.0	0.0	12.700000000000001	5.0	14.0	0.0	0.0	0.17180867674998423	-0.7383038025100293	0.1666638851629985	0.07078598928576887	-0.3346748317132094	-0.0010491608884965337	0.0	0.0
2019-11-23 04:51:02.000002	1574502662.000002	16971.0	4.0	40.0	10.0	2.0	0.0	64.0	0.0	2.0	31.0	0.0	0.0	130.0	2.91	2.0	928.0	19.0	11.0	23.0	4.0	51.0	2.0	2.0	0.0	1527.0	37.0	176.2070844428591	-7.766111679170619	4.809770822215051	35.0	21.94	51.0	0.0	95.0	0.0	11.3	5.4	14.0	0.0	0.0	0.047314598066503	-0.30214470452056225	0.06000085259695349	0.04327321122604754	-0.34474469040294514	-0.029875200905825565	0.0	0.0
2019-11-23 04:51:05.000062	1574502665.000062	16971.0	4.0	40.0	10.0	2.0	0.0	64.0	0.0	2.0	31.0	0.0	0.0	130.0	2.91	2.0	929.0	19.0	11.0	23.0	4.0	51.0	5.0	62.0	0.0	1527.0	37.300000000000004	174.03351650467658	-8.997814014804955	4.882221703088046	35.0	21.94	51.0	0.0	95.0	0.0	11.3	5.1000000000000005	14.0	0.0	0.0	0.05778739038455987	-0.5064075868310121	0.09999799732404488	0.059676721974877694	-0.33393031005506174	-0.009499309494037066	0.0	0.0
2019-11-23 04:51:09.000081	1574502669.000081	16971.0	4.0	40.0	10.0	2.0	0.0	64.0	0.0	2.0	31.0	0.0	0.0	130.0	2.91	2.0	930.0	19.0	11.0	23.0	4.0	51.0	9.0	81.0	0.0	1527.0	37.5	176.73328681598244	-7.282039138138533	4.82119666285266	35.0	21.94	51.0	0.0	95.0	0.0	9.5	5.0	14.0	0.0	0.0	0.018693162187602818	-0.30475758495877053	0.049999761582556694	0.00728328018482515	-0.3026183617371726	-0.01175078589963554	0.0	0.0
2019-11-23 04:51:13.000075	1574502673.000075	16971.0	4.0	40.0	10.0	2.0	0.0	64.0	0.0	2.0	31.0	0.0	0.0	130.0	2.91	2.0	931.0	19.0	11.0	23.0	4.0	51.0	13.0	75.0	0.0	1527.0	37.6	177.70872656286468	-5.691757991972265	4.763919551138067	35.0	21.94	51.0	0.0	95.0	0.0	7.7	4.9	14.0	0.0	0.0	0.011486387624040157	-0.18726439738078876	0.02500003725295885	0.024010311666244635	-0.27516811272860514	-0.029462088708498646	0.0	0.0
2019-11-23 04:51:17.000068	1574502677.000068	16971.0	4.0	40.0	10.0	2.0	0.0	64.0	0.0	2.0	31.0	0.0	0.0	130.0	2.91	2.0	932.0	19.0	11.0	23.0	4.0	51.0	17.0	68.0	0.0	1527.0	37.6	177.7469946478425	-4.0938044482801725	4.431637345367911	35.0	21.94	51.0	0.0	95.0	0.0	6.2	5.0	14.0	0.0	0.0				-0.003088497962774177	-0.2608885025748682	-0.03829687199468046	0.0	0.0
2019-11-23 04:51:21.000098	1574502681.000098	16971.0	4.0	40.0	10.0	2.0	0.0	64.0	0.0	2.0	31.0	0.0	0.0	130.0	2.91	2.0	933.0	19.0	11.0	23.0	4.0	51.0	21.0	98.0	0.0	1527.0	37.800000000000004	177.02423516008594	-2.2620537149058455	4.535138849061126	35.0	21.96	51.0	0.0	95.0	0.0	4.7	4.5	14.0	0.0	0.0	0.021735288095192627	-0.6224172150710733	0.04999962449355875	0.010915392842991884	-0.23657716802236822	-0.03713620564354053	0.0	0.0
2019-11-23 04:51:25.000045	1574502685.000045	16971.0	4.0	40.0	10.0	2.0	0.0	64.0	0.0	2.0	31.0	0.0	0.0	130.0	2.91	2.0	934.0	19.0	11.0	23.0	4.0	51.0	25.0	45.0	0.0	1527.0	37.800000000000004	177.01146677070813	-0.16056508912521014	4.638916651107616	35.0	21.95	51.0	0.0	95.0	0.0	3.0	4.6000000000000005	14.0	0.0	0.0				0.0046311315589708845	-0.20948481950168643	-0.05770323230833223	0.0	0.0
2019-11-23 04:51:29.000083	1574502689.000083	16971.0	4.0	40.0	10.0	2.0	0.0	64.0	0.0	2.0	31.0	0.0	0.0	130.0	2.91	2.0	935.0	19.0	11.0	23.0	4.0	51.0	29.0	83.0	0.0	1527.0	37.7	177.63458276554698	1.89631175361715	4.610369281747072	35.0	21.94	51.0	0.0	95.0	0.0	0.9	4.7	14.0	0.0	0.0	-0.09160759093361545	1.5887646083645097	-0.024999763073782755	0.019438855877627437	-0.22726799075566412	-0.07000993686650625	0.0	0.0
2019-11-23 04:51:33.000032	1574502693.000032	16971.0	4.0	40.0	10.0	2.0	0.0	64.0	0.0	2.0	31.0	0.0	0.0	130.0	2.91	2.0	936.0	19.0	11.0	23.0	4.0	51.0	33.0	32.0	0.0	1527.0	37.800000000000004	177.90108256555237	3.857129493986038	4.39916215036711	35.0	21.94	51.0	0.0	95.0	0.0	1.0	4.800000000000001	14.0	0.0	0.0	-0.062474622601359456	1.4309041087882552	0.025000318888917458	0.023607347815459666	-0.16900678642320885	-0.06019467810379736	0.0	0.0
2019-11-23 04:51:37.000054	1574502697.000054	16971.0	4.0	40.0	10.0	2.0	0.0	64.0	0.0	2.0	31.0	0.0	0.0	130.0	2.91	2.0	937.0	19.0	11.0	23.0	4.0	51.0	37.0	54.0	0.0	1527.0	37.6	177.78237932687213	5.461511647785993	4.408788252522849	35.0	21.97	51.0	0.0	95.0	0.0	3.0	4.6000000000000005	14.0	0.0	0.0	0.03662395078497257	-0.9533483869432036	-0.049999725820138244	-0.01931541413915973	-0.16578953787502396	-0.05602449382028142	0.0	0.0
2019-11-23 04:51:41.000005	1574502701.000005	16971.0	4.0	40.0	10.0	2.0	0.0	64.0	0.0	2.0	31.0	0.0	0.0	130.0	2.91	2.0	938.0	19.0	11.0	23.0	4.0	51.0	41.0	5.0	0.0	1527.0	37.5	177.7163082621263	6.739489201190235	4.441865362053506	35.0	21.94	51.0	0.0	95.0	0.0	4.800000000000001	4.4	14.0	0.0	0.0	0.010612399707697139	-0.3038993659691533	-0.025000305477537444	0.014460894033607714	-0.19756202500005957	-0.09304906674236238	0.0	0.0
2019-11-23 04:51:45.000025	1574502705.000025	16971.0	4.0	40.0	10.0	2.0	0.0	64.0	0.0	2.0	31.0	0.0	0.0	130.0	2.91	2.0	939.0	19.0	11.0	23.0	4.0	51.0	45.0	25.0	0.0	1527.0	37.300000000000004	177.4218841774812	8.460292662604893	4.463014531111047	35.0	21.97	51.0	0.0	95.0	0.0	6.2	4.6000000000000005	14.0	0.0	0.0	0.019624334488190735	-0.468222436345531	-0.04999974966174427	-0.004680232574661702	-0.1397701424432325	-0.09032387671289122	0.0	0.0
2019-11-23 04:51:49.000017	1574502709.000017	16971.0	4.0	40.0	10.0	2.0	0.0	64.0	0.0	2.0	31.0	0.0	0.0	130.0	2.91	2.0	940.0	19.0	11.0	23.0	4.0	51.0	49.0	17.0	0.0	1527.0	37.1	177.26875160762384	10.575287040351094	4.362472631316146	35.0	22.0	51.0	0.0	95.0	0.0	7.300000000000001	4.5	14.0	0.0	0.0	0.015193570709750982	-0.3954998250486933	-0.050000101328102176	0.02138636183270272	-0.19202654698848914	-0.09496014310877107	0.0	0.0
2019-11-23 04:51:53.000013	1574502713.000013	16971.0	4.0	40.0	10.0	2.0	0.0	64.0	0.0	2.0	31.0	0.0	0.0	130.0	2.91	2.0	941.0	19.0	11.0	23.0	4.0	51.0	53.0	13.0	0.0	1527.0	36.800000000000004	175.56805997560977	12.71544423271276	4.444327006136477	35.0	22.0	51.0	0.0	95.0	0.0	9.4	4.6000000000000005	14.0	0.0	0.0	0.022726445506588942	-0.4630196597751838	-0.07500007152564123	0.03173491564629592	-0.20322566908366094	-0.1416270544578995	0.0	0.0
2019-11-23 04:51:57.000044	1574502717.000044	16971.0	4.0	40.0	10.0	2.0	0.0	64.0	0.0	2.0	31.0	0.0	0.0	130.0	2.91	2.0	942.0	19.0	11.0	23.0	4.0	51.0	57.0	44.0	0.0	1527.0	36.5	176.18649272076374	14.964971787254315	4.499999063801583	35.0	21.96	51.0	0.0	95.0	0.0	11.4	4.4	14.0	0.0	0.0	0.017908768791608968	-0.37835113634811185	-0.07499941885921753	0.03497117903987774	-0.22826452594868507	-0.12568740123808314	0.0	0.0
2019-11-23 04:52:00.000088	1574502720.000088	16971.0	4.0	40.0	10.0	2.0	0.0	64.0	0.0	2.0	31.0	0.0	0.0	130.0	2.91	2.0	943.0	19.0	11.0	23.0	4.0	52.0	0.0	88.0	0.0	1527.0	36.2	174.95970338090063	13.377340163300039	4.499999063801583	35.0	22.0	51.0	0.0	95.0	0.0	13.600000000000001	4.4	14.0	0.0	0.0	0.037677922693074184	-0.4213422912254857	-0.09999853772076348	0.05560043229410526	-0.2381662660017555	-0.15099477364296324	0.0	0.0
2019-11-23 04:52:05.000023	1574502725.000023	16971.0	4.0	40.0	10.0	2.0	0.0	64.0	0.0	2.0	31.0	0.0	0.0	130.0	2.91	2.0	944.0	19.0	11.0	23.0	4.0	52.0	5.0	23.0	0.0	1527.0	35.7	175.4264834836581	19.249706345418986	4.313175031309015	35.0	22.0	51.0	0.0	95.0	0.0	15.8	4.6000000000000005	14.0	0.0	0.0	0.021462835771481354	-0.36019871321489816	-0.10000130178238804	0.06928520672706578	-0.243221588008366	-0.16023988035278997	0.0	0.0
2019-11-23 04:52:08.000074	1574502728.000074	16971.0	4.0	40.0	10.0	2.0	0.0	64.0	0.0	2.0	31.0	0.0	0.0	130.0	2.91	2.0	945.0	19.0	11.0	23.0	4.0	52.0	8.0	74.0	0.0	1527.0	35.2	175.56939776702168	17.891774955556862	4.384644457886212	35.0	22.0	51.0	0.0	95.0	0.0	15.8	4.6000000000000005	14.0	0.0	0.0	0.04624178027765721	-0.599597455399201	-0.16666383218287728	0.035769534310974474	-0.24307850209346032	-0.1608644840702125	0.0	0.0
2019-11-23 04:52:13.000002	1574502733.000002	16971.0	4.0	40.0	10.0	2.0	0.0	64.0	0.0	2.0	31.0	0.0	0.0	130.0	2.91	2.0	946.0	19.0	11.0	23.0	4.0	52.0	13.0	2.0	0.0	1527.0	35.0	176.8713746347084	23.404056557001926	4.709593641532681	35.0	22.0	51.0	0.0	95.0	0.0	18.0	4.5	14.0	0.0	0.0	0.010134844499017132	-0.1256898493454922	-0.04000057602758275	0.046323289260793675	-0.25480409160841777	-0.18209345889314607	0.0	0.0
2019-11-23 04:52:16.000062	1574502736.000062	16971.0	4.0	40.0	10.0	2.0	0.0	64.0	0.0	2.0	31.0	0.0	0.0	130.0	2.91	2.0	947.0	19.0	11.0	23.0	4.0	52.0	16.0	62.0	0.0	1527.0	34.300000000000004	176.43856176626264	21.96109896521905	4.853889400710969	35.0	22.0	51.0	0.0	95.0	0.0	19.900000000000002	4.4	14.0	0.0	0.0	0.052987073123852015	-0.6571326515016006	-0.23332866042276665	0.037233591604852165	-0.2752899292331877	-0.24689089598239472	0.0	0.0
2019-11-23 04:52:20.000082	1574502740.000082	16971.0	4.0	40.0	10.0	2.0	0.0	64.0	0.0	2.0	31.0	0.0	0.0	130.0	2.91	2.0	948.0	19.0	11.0	23.0	4.0	52.0	20.0	82.0	0.0	1527.0	34.300000000000004	176.4897520337268	23.705142102591683	4.670692843439307	35.0	22.0	51.0	0.0	95.0	0.0	22.0	5.0	14.0	0.0	0.0				0.023137717829578523	-0.2778578374344788	-0.2349056580627074	0.0	0.0
2019-11-23 04:52:24.000073	1574502744.000073	16971.0	4.0	40.0	10.0	2.0	0.0	64.0	0.0	2.0	31.0	0.0	0.0	130.0	2.91	2.0	949.0	19.0	11.0	23.0	4.0	52.0	24.0	73.0	0.0	1527.0	33.7	174.84083365329568	24.59549619401096	4.435216229515104	35.0	22.0	51.0	0.0	95.0	0.0	24.0	4.800000000000001	14.0	0.0	0.0	0.01866486333300139	-0.34463682643840665	-0.15000033974724508	0.024921240405952148	-0.3351523329729719	-0.29983302933366573	0.0	0.0
2019-11-23 04:52:28.000062	1574502748.000062	16971.0	4.0	40.0	10.0	2.0	0.0	64.0	0.0	2.0	31.0	0.0	0.0	130.0	2.91	2.0	950.0	19.0	11.0	23.0	4.0	52.0	28.0	62.0	0.0	1527.0	32.800000000000004	172.83478542442003	25.85532655406677	3.9949280281144848	35.0	22.0	51.0	0.0	95.0	0.0	24.700000000000003	4.7	14.0	0.0	0.0	0.039280473915962615	-0.49910574371019034	-0.22500061690976453	-0.01246403314750313	-0.31827908087875495	-0.2975165113950365	0.0	0.0
2019-11-23 04:52:32.000089	1574502752.000089	16971.0	4.0	40.0	10.0	2.0	0.0	64.0	0.0	2.0	31.0	0.0	0.0	130.0	2.91	2.0	951.0	19.0	11.0	23.0	4.0	52.0	32.0	89.0	0.0	1527.0	32.0	171.08109819015468	26.62584445992682	3.7629232451807075	35.0	22.0	51.0	0.0	95.0	0.0	0.4	4.1000000000000005	14.0	0.0	0.0	0.04775380107570301	-0.41848034673004264	-0.199998652944102	-0.003898113479760358	-0.34454983989196936	-0.3185486031074649	0.0	0.0
2019-11-23 04:52:36.000038	1574502756.000038	16971.0	4.0	40.0	10.0	2.0	0.0	64.0	0.0	2.0	31.0	0.0	0.0	130.0	2.91	2.0	952.0	19.0	11.0	23.0	4.0	52.0	36.0	38.0	0.0	1527.0	31.1	169.54296270571933	26.37677170580669	3.70000101277222	35.0	22.0	51.0	0.0	95.0	0.0	1.7000000000000002	3.8000000000000003	14.0	0.0	0.0	0.06535293233178771	-0.4425691914390886	-0.22500287000025357	0.026174227018414216	-0.3874599956181414	-0.3531609571223557	0.0	0.0
2019-11-23 04:52:40.000061	1574502760.000061	16971.0	4.0	40.0	10.0	2.0	0.0	64.0	0.0	2.0	31.0	0.0	0.0	130.0	2.91	2.0	953.0	19.0	11.0	23.0	4.0	52.0	40.0	61.0	0.0	1527.0	30.1	168.0667004743839	26.111097455547892	3.6555496634818643	35.0	22.0	51.0	0.0	95.0	0.0	1.5	3.7	14.0	0.0	0.0	0.08538368280370945	-0.49431880035268416	-0.249998554595721	0.061259800113379566	-0.38903149204518966	-0.361806212062704	0.0	0.0
2019-11-23 04:52:44.000010	1574502764.00001	16971.0	4.0	40.0	10.0	2.0	0.0	64.0	0.0	2.0	31.0	0.0	0.0	130.0	2.91	2.0	954.0	19.0	11.0	23.0	4.0	52.0	44.0	10.0	0.0	1527.0	29.1	166.40529423603675	26.094737188551736	3.5526345400339645	35.0	22.0	51.0	0.0	95.0	0.0	1.2000000000000002	3.7	14.0	0.0	0.0	0.1004687306288064	-0.49826938072396587	-0.250003188889171	0.033814154819124254	-0.3945649423072121	-0.3279346112199422	0.0	0.0
2019-11-23 04:52:48.000030	1574502768.00003	16971.0	4.0	40.0	10.0	2.0	0.0	64.0	0.0	2.0	31.0	0.0	0.0	130.0	2.91	2.0	955.0	19.0	11.0	23.0	4.0	52.0	48.0	30.0	0.0	1527.0	28.0	164.0887771707509	26.199984872624235	3.921337403623448	35.0	22.0	51.0	0.0	95.0	0.0	1.0	3.6	14.0	0.0	0.0	0.12299586379423937	-0.5502518636721601	-0.2749986231395997	0.07198881175428673	-0.402317547057007	-0.34147357483740787	0.0	0.0
2019-11-23 04:52:51.000072	1574502771.000072	16971.0	4.0	40.0	10.0	2.0	0.0	64.0	0.0	2.0	31.0	0.0	0.0	130.0	2.91	2.0	956.0	19.0	11.0	23.0	4.0	52.0	51.0	72.0	0.0	1527.0	26.8	161.92685777380524	26.11743903538239	3.7220727554694633	35.0	22.0	51.0	0.0	95.0	0.0	1.2000000000000002	3.5	14.0	0.0	0.0	0.20636972444542528	-0.7866346014581334	-0.3999944051889327	0.10536400952607801	-0.3755873760238719	-0.3456103998262946	0.0	0.0
2019-11-23 04:52:56.000012	1574502776.000012	16971.0	4.0	40.0	10.0	2.0	0.0	64.0	0.0	2.0	31.0	0.0	0.0	130.0	2.91	2.0	957.0	19.0	11.0	23.0	4.0	52.0	56.0	12.0	0.0	1527.0	25.700000000000003	163.21378978796378	27.045984099083604	4.167587292443492	35.0	22.0	51.0	0.0	95.0	0.0	1.2000000000000002	4.4	14.0	0.0	0.0	0.13077829138481759	-0.42775651681691274	-0.22000264361697114	0.1542861890522929	-0.379789882459875	-0.34044297180120264	0.0	0.0
2019-11-23 04:52:59.000070	1574502779.00007	16971.0	4.0	40.0	10.0	2.0	0.0	64.0	0.0	2.0	31.0	0.0	0.0	130.0	2.91	2.0	958.0	19.0	11.0	23.0	4.0	52.0	59.0	70.0	0.0	1527.0	24.6	164.90616375068396	27.958348024511995	4.679179719717693	35.0	22.0	51.0	0.0	95.0	0.0	1.1	3.6	14.0	0.0	0.0	0.23513018821324036	-0.7105519851505266	-0.3666595566326926	0.13451632498032756	-0.42505542835606025	-0.3794828601384165	0.0	0.0
2019-11-23 04:53:03.000088	1574502783.000088	16971.0	4.0	40.0	10.0	2.0	0.0	64.0	0.0	2.0	31.0	0.0	0.0	130.0	2.91	2.0	959.0	19.0	11.0	23.0	4.0	53.0	3.0	88.0	0.0	1527.0	23.5	168.48050668311012	27.358897024759425	5.524279899471922	35.0	22.0	51.0	0.0	95.0	0.0	2.6	4.6000000000000005	14.0	0.0	0.0	0.1441974541420554	-0.505873978293734	-0.27499877065969747	0.09855833487429908	-0.40779468708161837	-0.37358499409747514	0.0	0.0
2019-11-23 04:53:07.000081	1574502787.000081	16971.0	4.0	40.0	10.0	2.0	0.0	64.0	0.0	2.0	31.0	0.0	0.0	130.0	2.91	2.0	960.0	19.0	11.0	23.0	4.0	53.0	7.0	81.0	0.0	1527.0	22.3	171.70836949031607	27.862925429198707	5.037084306125462	35.0	22.0	51.0	0.0	95.0	0.0	3.0	4.800000000000001	14.0	0.0	0.0	0.14618726424599035	-0.5451976600111339	-0.3000005185613057	0.08427159288202586	-0.4274239504587246	-0.3995498281909077	0.0	0.0
2019-11-23 04:53:11.000067	1574502791.000067	16971.0	4.0	40.0	10.0	2.0	0.0	64.0	0.0	2.0	31.0	0.0	0.0	130.0	2.91	2.0	961.0	19.0	11.0	23.0	4.0	53.0	11.0	67.0	0.0	1527.0	21.3	173.28691251487416	26.90955097913234	5.495236301586192	35.0	22.0	51.0	0.0	95.0	0.0	2.3000000000000003	4.800000000000001	14.0	0.0	0.0	0.09408087120117782	-0.47514311986977276	-0.2500008791716022	0.09452149702272222	-0.44887821671041844	-0.3946327826770835	0.0	0.0
2019-11-23 04:53:15.000093	1574502795.000093	16971.0	4.0	40.0	10.0	2.0	0.0	64.0	0.0	2.0	31.0	0.0	0.0	130.0	2.91	2.0	962.0	19.0	11.0	23.0	4.0	53.0	15.0	93.0	0.0	1527.0	20.0	171.91366809490893	27.890207070034677	5.004902637295335	35.0	22.0	51.0	0.0	95.0	0.0	3.0	5.1000000000000005	14.0	0.0	0.0	0.08659323739456212	-0.6076754734822075	-0.3249978885191771	0.07901808406306553	-0.4419334626177456	-0.4087981861624291	0.0	0.0
2019-11-23 04:53:19.000030	1574502799.00003	16971.0	4.0	40.0	10.0	2.0	0.0	64.0	0.0	2.0	31.0	0.0	0.0	130.0	2.91	2.0	963.0	19.0	11.0	23.0	4.0	53.0	19.0	30.0	0.0	1527.0	18.7	173.32926533840012	26.921788520558035	5.478235678534302	35.0	22.0	51.0	0.0	95.0	0.0	2.9000000000000004	5.1000000000000005	14.0	0.0	0.0	0.07172214755582157	-0.6096232909280617	-0.3250051141589964	0.10774254915335653	-0.44131359917320984	-0.4154357354474025	0.0	0.0
2019-11-23 04:53:23.000048	1574502803.000048	16971.0	4.0	40.0	10.0	2.0	0.0	64.0	0.0	2.0	31.0	0.0	0.0	130.0	2.91	2.0	964.0	19.0	11.0	23.0	4.0	53.0	23.0	48.0	0.0	1527.0	17.6	173.70017700304092	27.219305673452872	5.219282923155968	35.0	22.0	51.0	0.0	95.0	0.0	1.9000000000000001	5.6000000000000005	14.0	0.0	0.0	0.05948172347631163	-0.5387787111506289	-0.2749987706596966	0.04967484920232842	-0.4465917274288391	-0.3997314577924178	0.0	0.0
2019-11-23 04:53:26.000096	1574502806.000096	16971.0	4.0	40.0	10.0	2.0	0.0	64.0	0.0	2.0	31.0	0.0	0.0	130.0	2.91	2.0	965.0	19.0	11.0	23.0	4.0	53.0	26.0	96.0	0.0	1527.0	17.6	173.58520097684837	27.39998767874623	5.591471359187225	35.0	22.0	51.0	0.0	95.0	0.0	2.2	5.300000000000001	14.0	0.0	0.0				0.041031753068741884	-0.4138245222086928	-0.3810336731298862	0.0	0.0
2019-11-23 04:53:31.000022	1574502811.000022	16971.0	4.0	40.0	10.0	2.0	0.0	64.0	0.0	2.0	31.0	0.0	0.0	130.0	2.91	2.0	966.0	19.0	11.0	23.0	4.0	53.0	31.0	22.0	0.0	1527.0	16.5	173.4853851669906	27.33166660002181	5.609601717619205	35.0	22.02	51.0	0.0	95.0	0.0	2.4000000000000004	5.5	14.0	0.0	0.0	0.046594361192820004	-0.42204644390225227	-0.22000326256821942	0.05667867963735031	-0.4076264230752265	-0.39541272929113325	0.0	0.0
2019-11-23 04:53:34.000065	1574502814.000065	16971.0	4.0	40.0	10.0	2.0	0.0	64.0	0.0	2.0	31.0	0.0	0.0	130.0	2.91	2.0	967.0	19.0	11.0	23.0	4.0	53.0	34.0	65.0	0.0	1527.0	15.3	174.0742055822267	26.91294774975624	4.6787729812616385	35.0	22.0	51.0	0.0	95.0	0.0	2.4000000000000004	6.0	14.0	0.0	0.0	0.0887311212131336	-0.7668806725792715	-0.3999942462477228	0.03242648447203156	-0.39354401789956955	-0.3476616589160334	0.0	0.0
[truncated: 1,668 more rows]
[truncated: 198 more columns]
