# Supplementary material for: Improving Resource Management for Unattended Observation of the Marginal Ice Zone Using Autonomous Underwater Gliders
Source: Front Robot AI. 2021 Jan 18;7:579256. doi: 10.3389/frobt.2020.579256 (PMC7874182; doi:10.3389/frobt.2020.579256)
Supplement: Supplementary file 1 [file Data_Sheet_1.ZIP › 2019-Nov-Kolumbo-Data/2019-Nov-DVL-diveC.csv]

	time	system_configuration	num_beams	num_bins	pings_per_ensemble	depth_bin_length	blanking_distance	low_correlation_threshold	percent_good_minimum	error_velocity_threshold	coordinate_transformation	heading_alignment	heading_bias	sensor_source	bin0_distance	transmit_pulse_length	ensemble_number	rtc_year	rtc_month	rtc_day	rtc_hour	rtc_minute	rtc_second	rtc_hundredths	bit_result	speed_of_sound	depth	heading	pitch	roll	salinity	temperature	min_ping_wait_minutes	min_ping_wait_seconds	min_ping_wait_hundredths	heading_standard_deviation	pitch_standard_deviation	roll_standard_deviation	adc_rounded_voltage	pressure	pressure_variance	rel_vel_pressure_u	rel_vel_pressure_v	rel_vel_pressure_w	rel_vel_dvl_u	rel_vel_dvl_v	rel_vel_dvl_w	ocn_vel_u	ocn_vel_v
2019-11-21 16:52:53.000046	1574373173.000046	16971.0	4.0	40.0	10.0	2.0	0.0	64.0	0.0	2.0	31.0	0.0	0.0	130.0	2.91	2.0	1.0	19.0	11.0	21.0	16.0	52.0	53.0	46.0	337.0	1526.0	0.0	170.7001699877359	-6.199976301110638	8.29998121182413	35.0	21.77	51.0	0.0	95.0	0.0	6.300000000000001	8.4	14.0	0.0	0.0	0.0	0.0	0.0	0.0	0.0	0.0	0.0	0.0
2019-11-21 16:52:56.000098	1574373176.000098	16971.0	4.0	40.0	10.0	2.0	0.0	64.0	0.0	2.0	31.0	0.0	0.0	130.0	2.91	2.0	2.0	19.0	11.0	21.0	16.0	52.0	56.0	98.0	0.0	1526.0	0.0	170.7001699877359	-6.199976301110638	8.29998121182413	35.0	21.81	51.0	0.0	95.0	0.0	6.300000000000001	8.4	14.0	0.0	0.0				0.06458253168936579	0.04154932702676978	-0.008587783428487414	0.0	0.0
2019-11-21 16:53:01.000024	1574373181.000024	16971.0	4.0	40.0	10.0	2.0	0.0	64.0	0.0	2.0	31.0	0.0	0.0	130.0	2.91	2.0	3.0	19.0	11.0	21.0	16.0	53.0	1.0	24.0	0.0	1526.0	0.0	170.7001699877359	-6.199976301110638	8.29998121182413	35.0	21.88	51.0	0.0	95.0	0.0	6.300000000000001	8.4	14.0	0.0	0.0				-0.06513568111923668	0.08382855521121348	0.0063337489951566656	0.0	0.0
2019-11-21 16:53:04.000071	1574373184.000071	16971.0	4.0	40.0	10.0	2.0	0.0	64.0	0.0	2.0	31.0	0.0	0.0	130.0	2.91	2.0	4.0	19.0	11.0	21.0	16.0	53.0	4.0	71.0	0.0	1526.0	0.0	170.7001699877359	-6.199976301110638	8.29998121182413	35.0	21.88	51.0	0.0	95.0	0.0	6.300000000000001	8.4	14.0	0.0	0.0				0.011968779282811768	-0.00691598247276466	0.026737941373930565	0.0	0.0
2019-11-21 16:53:09.000011	1574373189.000011	16971.0	4.0	40.0	10.0	2.0	0.0	64.0	0.0	2.0	31.0	0.0	0.0	130.0	2.91	2.0	5.0	19.0	11.0	21.0	16.0	53.0	9.0	11.0	0.0	1526.0	0.0	170.7001699877359	-6.199976301110638	8.29998121182413	35.0	21.88	51.0	0.0	95.0	0.0	6.300000000000001	8.4	14.0	0.0	0.0				0.0029375807716421967	0.05838117150880486	0.004473190412847493	0.0	0.0
2019-11-21 16:53:12.000075	1574373192.000075	16971.0	4.0	40.0	10.0	2.0	0.0	64.0	0.0	2.0	31.0	0.0	0.0	130.0	2.91	2.0	6.0	19.0	11.0	21.0	16.0	53.0	12.0	75.0	0.0	1526.0	0.0	170.7001699877359	-6.199976301110639	8.299981211824132	35.0	21.88	51.0	0.0	95.0	0.0	6.300000000000001	8.4	14.0	0.0	0.0				-0.027646142320499528	0.012839119945151908	0.0119936572332499	0.0	0.0
2019-11-21 16:53:16.000094	1574373196.000094	16971.0	4.0	40.0	10.0	2.0	0.0	64.0	0.0	2.0	31.0	0.0	0.0	130.0	2.91	2.0	7.0	19.0	11.0	21.0	16.0	53.0	16.0	94.0	0.0	1526.0	0.0	170.7001699877359	-6.199976301110638	8.29998121182413	35.0	21.88	51.0	0.0	95.0	0.0	6.300000000000001	8.4	14.0	0.0	0.0				0.10333829337371617	0.04114743755403173	-0.044889703778760094	0.0	0.0
2019-11-21 16:53:20.000085	1574373200.000085	16971.0	4.0	40.0	10.0	2.0	0.0	64.0	0.0	2.0	31.0	0.0	0.0	130.0	2.91	2.0	8.0	19.0	11.0	21.0	16.0	53.0	20.0	85.0	0.0	1526.0	0.0	170.7001699877359	-6.199976301110638	8.29998121182413	35.0	21.88	51.0	0.0	95.0	0.0	6.300000000000001	8.4	14.0	0.0	0.0				-0.08023777809893073	0.08355866033508982	-0.02493690535635569	0.0	0.0
2019-11-21 16:53:24.000083	1574373204.000083	16971.0	4.0	40.0	10.0	2.0	0.0	64.0	0.0	2.0	31.0	0.0	0.0	130.0	2.91	2.0	9.0	19.0	11.0	21.0	16.0	53.0	24.0	83.0	0.0	1526.0	0.0	170.7001699877359	-6.199976301110638	8.29998121182413	35.0	21.88	51.0	0.0	95.0	0.0	6.300000000000001	8.4	14.0	0.0	0.0				0.04956268528803347	0.03477715780539969	-0.03821111778027017	0.0	0.0
2019-11-21 16:53:29.000004	1574373209.000004	16971.0	4.0	40.0	10.0	2.0	0.0	64.0	0.0	2.0	31.0	0.0	0.0	130.0	2.91	2.0	10.0	19.0	11.0	21.0	16.0	53.0	29.0	4.0	0.0	1526.0	0.8	170.7001699877359	-6.199976301110638	8.29998121182413	35.0	21.91	51.0	0.0	95.0	0.0	6.300000000000001	8.4	14.0	0.0	0.0	0.23840544504678685	-1.455855280281102	0.16000252536944853	0.16180932038610385	0.08584450291264133	0.08673214603518539	0.0	0.0
2019-11-21 16:53:32.000040	1574373212.00004	16971.0	4.0	40.0	10.0	2.0	0.0	64.0	0.0	2.0	31.0	0.0	0.0	130.0	2.91	2.0	11.0	19.0	11.0	21.0	16.0	53.0	32.0	40.0	0.0	1526.0	0.0	170.7001699877359	-6.199976301110638	8.29998121182413	35.0	21.88	51.0	0.0	95.0	0.0	6.300000000000001	8.4	14.0	0.0	0.0	-0.39733136889684817	2.426358052838404	-0.2666634665979182	0.02792859346366282	0.02232941769831336	0.028467363284921575	0.0	0.0
2019-11-21 16:53:36.000066	1574373216.000066	16971.0	4.0	40.0	10.0	2.0	0.0	64.0	0.0	2.0	31.0	0.0	0.0	130.0	2.91	2.0	12.0	19.0	11.0	21.0	16.0	53.0	36.0	66.0	0.0	1526.0	1.0	170.7001699877359	-6.199976301110638	8.29998121182413	35.0	21.91	51.0	0.0	95.0	0.0	6.300000000000001	8.4	14.0	0.0	0.0	0.3725002083694273	-2.27472319331471	0.24999837578398226	-0.031192583759257247	0.019176038922919823	-0.002881362463902335	0.0	0.0
2019-11-21 16:53:40.000017	1574373220.000017	16971.0	4.0	40.0	10.0	2.0	0.0	64.0	0.0	2.0	31.0	0.0	0.0	130.0	2.91	2.0	13.0	19.0	11.0	21.0	16.0	53.0	40.0	17.0	0.0	1526.0	0.0	170.7001699877359	-6.199976301110638	8.29998121182413	35.0	21.94	51.0	0.0	95.0	0.0	6.300000000000001	8.4	14.0	0.0	0.0	-0.37250720231922135	2.2747659028205085	-0.2500030696768971	0.06432443904048572	0.05812540489529342	-0.014170527438491329	0.0	0.0
2019-11-21 16:53:44.000044	1574373224.000044	16971.0	4.0	40.0	10.0	2.0	0.0	64.0	0.0	2.0	31.0	0.0	0.0	130.0	2.91	2.0	14.0	19.0	11.0	21.0	16.0	53.0	44.0	44.0	0.0	1526.0	0.4	170.7001699877359	-6.199976301110638	8.29998121182413	35.0	21.94	51.0	0.0	95.0	0.0	6.300000000000001	8.4	14.0	0.0	0.0	0.14900003894258745	-0.9098890061595906	0.09999932051166664	-0.008180087191943481	0.08331299899312805	-0.05317922876747319	0.0	0.0
2019-11-21 16:53:48.000012	1574373228.000012	16971.0	4.0	40.0	10.0	2.0	0.0	64.0	0.0	2.0	31.0	0.0	0.0	130.0	2.91	2.0	15.0	19.0	11.0	21.0	16.0	53.0	48.0	12.0	0.0	1526.0	0.4	170.7001699877359	-6.199976301110638	8.29998121182413	35.0	21.94	51.0	0.0	95.0	0.0	6.300000000000001	8.4	14.0	0.0	0.0				0.0750556781822222	-0.010340006393598656	-0.0008540728230272856	0.0	0.0
2019-11-21 16:53:52.000031	1574373232.000031	16971.0	4.0	40.0	10.0	2.0	0.0	64.0	0.0	2.0	31.0	0.0	0.0	130.0	2.91	2.0	16.0	19.0	11.0	21.0	16.0	53.0	52.0	31.0	0.0	1526.0	0.0	170.70016998773593	-6.199976301110638	8.29998121182413	35.0	21.94	51.0	0.0	95.0	0.0	6.300000000000001	8.4	14.0	0.0	0.0	-0.14900034089835695	0.9098908500935718	-0.09999952316511553	0.018984030800436202	0.08988424603100603	0.0661016557281712	0.0	0.0
2019-11-21 16:53:56.000025	1574373236.000025	16971.0	4.0	40.0	10.0	2.0	0.0	64.0	0.0	2.0	31.0	0.0	0.0	130.0	2.91	2.0	17.0	19.0	11.0	21.0	16.0	53.0	56.0	25.0	0.0	1526.0	0.2	170.7001699877359	-6.199976301110638	8.29998121182413	35.0	21.94	51.0	0.0	95.0	0.0	6.300000000000001	8.4	14.0	0.0	0.0	0.07450063670827377	-0.4549482723213762	0.050000074505916994	0.08809268304754157	-0.018779253695821507	0.05624072211585978	0.0	0.0
2019-11-21 16:54:00.000001	1574373240.000001	16971.0	4.0	40.0	10.0	2.0	0.0	64.0	0.0	2.0	31.0	0.0	0.0	130.0	2.91	2.0	18.0	19.0	11.0	21.0	16.0	54.0	0.0	1.0	0.0	1526.0	0.6000000000000001	170.7001699877359	-6.199976301110638	8.29998121182413	35.0	21.94	51.0	0.0	95.0	0.0	6.300000000000001	8.4	14.0	0.0	0.0	0.14900194838937691	-0.909900666456151	0.1000006020105364	0.06102977817584173	0.024498247430909253	0.0881884462309066	0.0	0.0
2019-11-21 16:54:04.000040	1574373244.00004	16971.0	4.0	40.0	10.0	2.0	0.0	64.0	0.0	2.0	31.0	0.0	0.0	130.0	2.91	2.0	19.0	19.0	11.0	21.0	16.0	54.0	4.0	40.0	0.0	1526.0	0.8	170.7001699877359	-6.199976301110638	8.29998121182413	35.0	21.97	51.0	0.0	95.0	0.0	6.300000000000001	8.4	14.0	0.0	0.0	0.07449979744610422	-0.4549431472527736	0.04999951124669047	-0.002969010723532452	0.006704123738600397	0.03025292878749236	0.0	0.0
2019-11-21 16:54:07.000088	1574373247.000088	16971.0	4.0	40.0	10.0	2.0	0.0	64.0	0.0	2.0	31.0	0.0	0.0	130.0	2.91	2.0	20.0	19.0	11.0	21.0	16.0	54.0	7.0	88.0	0.0	1526.0	0.0	170.7001699877359	-6.199976301110638	8.29998121182413	35.0	21.94	51.0	0.0	95.0	0.0	6.300000000000001	8.4	14.0	0.0	0.0	-0.39732979006906166	2.4263484115117593	-0.266662406989431	0.03317786250585564	0.05980722238429357	0.03955155610362498	0.0	0.0
2019-11-21 16:54:12.000015	1574373252.000015	16971.0	4.0	40.0	10.0	2.0	0.0	64.0	0.0	2.0	31.0	0.0	0.0	130.0	2.91	2.0	21.0	19.0	11.0	21.0	16.0	54.0	12.0	15.0	0.0	1526.0	0.0	170.7001699877359	-6.199976301110638	8.29998121182413	35.0	22.0	51.0	0.0	95.0	0.0	6.300000000000001	8.4	14.0	0.0	0.0				0.07285110432550847	0.04912252374885053	-0.05741684647468459	0.0	0.0
2019-11-21 16:54:15.000063	1574373255.000063	16971.0	4.0	40.0	10.0	2.0	0.0	64.0	0.0	2.0	31.0	0.0	0.0	130.0	2.91	2.0	22.0	19.0	11.0	21.0	16.0	54.0	15.0	63.0	0.0	1526.0	0.0	170.7001699877359	-6.199976301110638	8.29998121182413	35.0	21.98	51.0	0.0	95.0	0.0	6.300000000000001	8.4	14.0	0.0	0.0				0.10537649522363957	-0.024299119297500543	0.006272723152515579	0.0	0.0
2019-11-21 16:54:19.000090	1574373259.00009	16971.0	4.0	40.0	10.0	2.0	0.0	64.0	0.0	2.0	31.0	0.0	0.0	130.0	2.91	2.0	23.0	19.0	11.0	21.0	16.0	54.0	19.0	90.0	0.0	1526.0	0.0	170.70016998773588	-6.199976301110637	8.29998121182413	35.0	22.0	51.0	0.0	95.0	0.0	6.300000000000001	8.4	14.0	0.0	0.0				0.1286261564878657	-0.010717073739516556	-0.014122896219290469	0.0	0.0
2019-11-21 16:54:23.000055	1574373263.000055	16971.0	4.0	40.0	10.0	2.0	0.0	64.0	0.0	2.0	31.0	0.0	0.0	130.0	2.91	2.0	24.0	19.0	11.0	21.0	16.0	54.0	23.0	55.0	0.0	1526.0	0.0	170.7001699877359	-6.199976301110637	8.29998121182413	35.0	22.0	51.0	0.0	95.0	0.0	6.300000000000001	8.4	14.0	0.0	0.0				-0.07368845877416487	0.06920416715493671	-0.010899279420208723	0.0	0.0
2019-11-21 16:54:27.000067	1574373267.000067	16971.0	4.0	40.0	10.0	2.0	0.0	64.0	0.0	2.0	31.0	0.0	0.0	130.0	2.91	2.0	25.0	19.0	11.0	21.0	16.0	54.0	27.0	67.0	0.0	1526.0	0.0	170.7001699877359	-6.199976301110638	8.29998121182413	35.0	22.0	51.0	0.0	95.0	0.0	6.300000000000001	8.4	14.0	0.0	0.0				0.07143179956694708	0.0785764292654942	-0.03760641932585831	0.0	0.0
2019-11-21 16:54:31.000046	1574373271.000046	16971.0	4.0	40.0	10.0	2.0	0.0	64.0	0.0	2.0	31.0	0.0	0.0	130.0	2.91	2.0	26.0	19.0	11.0	21.0	16.0	54.0	31.0	46.0	0.0	1526.0	1.2000000000000002	170.7001699877359	-6.199976301110638	8.29998121182413	35.0	22.0	51.0	0.0	95.0	0.0	6.300000000000001	8.4	14.0	0.0	0.0	0.4470054987991939	-2.729699884219424	0.3000015735708758	0.06568554055715031	0.06670701730502145	0.054236367909203956	0.0	0.0
2019-11-21 16:54:35.000032	1574373275.000032	16971.0	4.0	40.0	10.0	2.0	0.0	64.0	0.0	2.0	31.0	0.0	0.0	130.0	2.91	2.0	27.0	19.0	11.0	21.0	16.0	54.0	35.0	32.0	0.0	1527.0	0.0	170.7001699877359	-6.199976301110638	8.29998121182413	35.0	22.01	51.0	0.0	95.0	0.0	6.300000000000001	8.4	14.0	0.0	0.0	-0.44700472613196157	2.7296951658218642	-0.30000105500592267	0.0005614717440110429	0.05257129641864221	0.021724261606414497	0.0	0.0
2019-11-21 16:54:39.000059	1574373279.000059	16971.0	4.0	40.0	10.0	2.0	0.0	64.0	0.0	2.0	31.0	0.0	0.0	130.0	2.91	2.0	28.0	19.0	11.0	21.0	16.0	54.0	39.0	59.0	0.0	1526.0	0.0	170.7001699877359	-6.199976301110638	8.29998121182413	35.0	22.0	51.0	0.0	95.0	0.0	6.300000000000001	8.4	14.0	0.0	0.0				0.02637068332004776	0.026843007911575335	-0.015557634379713994	0.0	0.0
2019-11-21 16:54:43.000006	1574373283.000006	16971.0	4.0	40.0	10.0	2.0	0.0	64.0	0.0	2.0	31.0	0.0	0.0	130.0	2.91	2.0	29.0	19.0	11.0	21.0	16.0	54.0	43.0	6.0	0.0	1527.0	0.0	170.7001699877359	-6.199976301110638	8.29998121182413	35.0	22.03	51.0	0.0	95.0	0.0	6.300000000000001	8.4	14.0	0.0	0.0				0.02646411923329525	0.013165792768112743	0.014223652624872515	0.0	0.0
2019-11-21 16:54:47.000026	1574373287.000026	16971.0	4.0	40.0	10.0	2.0	0.0	64.0	0.0	2.0	31.0	0.0	0.0	130.0	2.91	2.0	30.0	19.0	11.0	21.0	16.0	54.0	47.0	26.0	0.0	1527.0	0.0	170.7001699877359	-6.199976301110638	8.29998121182413	35.0	22.06	51.0	0.0	95.0	0.0	6.300000000000001	8.4	14.0	0.0	0.0				0.08011452788115975	-0.010379471997826805	-0.08503486922095667	0.0	0.0
2019-11-21 16:54:50.000064	1574373290.000064	16971.0	4.0	40.0	10.0	2.0	0.0	64.0	0.0	2.0	31.0	0.0	0.0	130.0	2.91	2.0	31.0	19.0	11.0	21.0	16.0	54.0	50.0	64.0	0.0	1527.0	0.0	170.7001699877359	-6.199976301110638	8.29998121182413	35.0	22.06	51.0	0.0	95.0	0.0	6.300000000000001	8.4	14.0	0.0	0.0				-0.004029325934560647	-0.006607645133014054	-0.05866092019657749	0.0	0.0
2019-11-21 16:54:54.000086	1574373294.000086	16971.0	4.0	40.0	10.0	2.0	0.0	64.0	0.0	2.0	31.0	0.0	0.0	130.0	2.91	2.0	32.0	19.0	11.0	21.0	16.0	54.0	54.0	86.0	0.0	1527.0	0.0	170.7001699877359	-6.199976301110638	8.29998121182413	35.0	22.06	51.0	0.0	95.0	0.0	6.300000000000001	8.4	14.0	0.0	0.0				0.0905496771446594	-0.04514340619759921	-0.047946103552598596	0.0	0.0
2019-11-21 16:54:58.000038	1574373298.000038	16971.0	4.0	40.0	10.0	2.0	0.0	64.0	0.0	2.0	31.0	0.0	0.0	130.0	2.91	2.0	33.0	19.0	11.0	21.0	16.0	54.0	58.0	38.0	0.0	1527.0	0.0	170.7001699877359	-6.199976301110638	8.29998121182413	35.0	22.06	51.0	0.0	95.0	0.0	6.300000000000001	8.4	14.0	0.0	0.0				0.01331836305296154	0.05826914476882555	-0.0420158062340729	0.0	0.0
2019-11-21 16:55:02.000057	1574373302.000057	16971.0	4.0	40.0	10.0	2.0	0.0	64.0	0.0	2.0	31.0	0.0	0.0	130.0	2.91	2.0	34.0	19.0	11.0	21.0	16.0	55.0	2.0	57.0	0.0	1527.0	0.5	170.7001699877359	-6.199976301110638	8.29998121182413	35.0	22.06	51.0	0.0	95.0	0.0	6.300000000000001	8.4	14.0	0.0	0.0	0.1862504261229462	-1.137363562616965	0.1249994039563944	0.0009645976661044426	-0.026677174803111575	-0.032502275241385416	0.0	0.0
2019-11-21 16:55:06.000042	1574373306.000042	16971.0	4.0	40.0	10.0	2.0	0.0	64.0	0.0	2.0	31.0	0.0	0.0	130.0	2.91	2.0	35.0	19.0	11.0	21.0	16.0	55.0	6.0	42.0	0.0	1527.0	0.0	170.7001699877359	-6.199976301110638	8.29998121182413	35.0	22.06	51.0	0.0	95.0	0.0	6.300000000000001	8.4	14.0	0.0	0.0	-0.1862520136277472	1.1373732569309793	-0.1250004693883402	0.037073900637347404	-0.04723801223619898	-0.060828415165157884	0.0	0.0
2019-11-21 16:55:10.000017	1574373310.000017	16971.0	4.0	40.0	10.0	2.0	0.0	64.0	0.0	2.0	31.0	0.0	0.0	130.0	2.91	2.0	36.0	19.0	11.0	21.0	16.0	55.0	10.0	17.0	0.0	1527.0	0.0	170.7001699877359	-6.199976301110638	8.29998121182413	35.0	22.06	51.0	0.0	95.0	0.0	6.300000000000001	8.4	14.0	0.0	0.0				0.027332377038839284	-0.09392306957145216	-0.029722014865800946	0.0	0.0
2019-11-21 16:55:14.000050	1574373314.00005	16971.0	4.0	40.0	10.0	2.0	0.0	64.0	0.0	2.0	31.0	0.0	0.0	130.0	2.91	2.0	37.0	19.0	11.0	21.0	16.0	55.0	14.0	50.0	0.0	1527.0	0.0	170.7001699877359	-6.199976301110638	8.29998121182413	35.0	22.1	51.0	0.0	95.0	0.0	6.300000000000001	8.4	14.0	0.0	0.0				0.02627744042912245	-0.1444809556620291	-0.0653280152421662	0.0	0.0
2019-11-21 16:55:17.000084	1574373317.000084	16971.0	4.0	40.0	10.0	2.0	0.0	64.0	0.0	2.0	31.0	0.0	0.0	130.0	2.91	2.0	38.0	19.0	11.0	21.0	16.0	55.0	17.0	84.0	0.0	1527.0	0.0	170.7001699877359	-6.199976301110638	8.29998121182413	35.0	22.1	51.0	0.0	95.0	0.0	6.300000000000001	8.4	14.0	0.0	0.0				0.09305828985555381	-0.19014268287365413	-0.07771045514452184	0.0	0.0
2019-11-21 16:55:22.000017	1574373322.000017	16971.0	4.0	40.0	10.0	2.0	0.0	64.0	0.0	2.0	31.0	0.0	0.0	130.0	2.91	2.0	39.0	19.0	11.0	21.0	16.0	55.0	22.0	17.0	0.0	1527.0	0.0	170.7001699877359	-6.199976301110638	8.29998121182413	35.0	22.13	51.0	0.0	95.0	0.0	6.300000000000001	8.4	14.0	0.0	0.0				-0.015388368192971496	-0.15752174077099954	-0.05644554286063315	0.0	0.0
2019-11-21 16:55:25.000066	1574373325.000066	16971.0	4.0	40.0	10.0	2.0	0.0	64.0	0.0	2.0	31.0	0.0	0.0	130.0	2.91	2.0	40.0	19.0	11.0	21.0	16.0	55.0	25.0	66.0	0.0	1527.0	0.0	170.7001699877359	-6.199976301110638	8.29998121182413	35.0	22.13	51.0	0.0	95.0	0.0	6.300000000000001	8.4	14.0	0.0	0.0				0.09015609733417146	-0.21405986563411805	0.008321780949696947	0.0	0.0
2019-11-21 16:55:29.000087	1574373329.000087	16971.0	4.0	40.0	10.0	2.0	0.0	64.0	0.0	2.0	31.0	0.0	0.0	130.0	2.91	2.0	41.0	19.0	11.0	21.0	16.0	55.0	29.0	87.0	0.0	1527.0	0.0	170.7001699877359	-6.199976301110638	8.29998121182413	35.0	22.13	51.0	0.0	95.0	0.0	6.300000000000001	8.4	14.0	0.0	0.0				0.11658683739552922	-0.23890351047043465	0.07466339150488241	0.0	0.0
2019-11-21 16:55:33.000043	1574373333.000043	16971.0	4.0	40.0	10.0	2.0	0.0	64.0	0.0	2.0	31.0	0.0	0.0	130.0	2.91	2.0	42.0	19.0	11.0	21.0	16.0	55.0	33.0	43.0	0.0	1527.0	0.0	170.7001699877359	-6.199976301110638	8.29998121182413	35.0	22.13	51.0	0.0	95.0	0.0	6.300000000000001	8.4	14.0	0.0	0.0				0.1766579964073524	-0.2730181445682249	-0.013821904422464441	0.0	0.0
2019-11-21 16:55:37.000063	1574373337.000063	16971.0	4.0	40.0	10.0	2.0	0.0	64.0	0.0	2.0	31.0	0.0	0.0	130.0	2.91	2.0	43.0	19.0	11.0	21.0	16.0	55.0	37.0	63.0	0.0	1527.0	0.0	170.7001699877359	-6.199976301110638	8.29998121182413	35.0	22.13	51.0	0.0	95.0	0.0	6.300000000000001	8.4	14.0	0.0	0.0				0.07702725485231765	-0.23016643546313367	-0.025460047056343745	0.0	0.0
2019-11-21 16:55:41.000049	1574373341.000049	16971.0	4.0	40.0	10.0	2.0	0.0	64.0	0.0	2.0	31.0	0.0	0.0	130.0	2.91	2.0	44.0	19.0	11.0	21.0	16.0	55.0	41.0	49.0	0.0	1527.0	0.0	170.7001699877359	-6.199976301110638	8.29998121182413	35.0	22.13	51.0	0.0	95.0	0.0	6.300000000000001	8.4	14.0	0.0	0.0				0.15726101985881202	-0.2508072253325671	0.03475208416692834	0.0	0.0
2019-11-21 16:55:45.000038	1574373345.000038	16971.0	4.0	40.0	10.0	2.0	0.0	64.0	0.0	2.0	31.0	0.0	0.0	130.0	2.91	2.0	45.0	19.0	11.0	21.0	16.0	55.0	45.0	38.0	0.0	1527.0	0.0	170.7001699877359	-6.199976301110638	8.29998121182413	35.0	22.13	51.0	0.0	95.0	0.0	6.300000000000001	8.4	14.0	0.0	0.0				0.03903121625673269	-0.23861717043487635	0.08877167414875843	0.0	0.0
2019-11-21 16:55:49.000065	1574373349.000065	16971.0	4.0	40.0	10.0	2.0	0.0	64.0	0.0	2.0	31.0	0.0	0.0	130.0	2.91	2.0	46.0	19.0	11.0	21.0	16.0	55.0	49.0	65.0	0.0	1527.0	0.0	170.70016998773588	-6.199976301110638	8.299981211824129	35.0	22.16	51.0	0.0	95.0	0.0	6.300000000000001	8.4	14.0	0.0	0.0				0.07360078866792451	-0.3046687977254852	-0.01705425460015384	0.0	0.0
2019-11-21 16:55:53.000022	1574373353.000022	16971.0	4.0	40.0	10.0	2.0	0.0	64.0	0.0	2.0	31.0	0.0	0.0	130.0	2.91	2.0	47.0	19.0	11.0	21.0	16.0	55.0	53.0	22.0	0.0	1527.0	0.0	170.7001699877359	-6.199976301110638	8.29998121182413	35.0	22.16	51.0	0.0	95.0	0.0	6.300000000000001	8.4	14.0	0.0	0.0				0.0058721556500776345	-0.30800602902822616	-0.09422740509153803	0.0	0.0
2019-11-21 16:55:57.000049	1574373357.000049	16971.0	4.0	40.0	10.0	2.0	0.0	64.0	0.0	2.0	31.0	0.0	0.0	130.0	2.91	2.0	48.0	19.0	11.0	21.0	16.0	55.0	57.0	49.0	0.0	1527.0	0.0	170.7001699877359	-6.199976301110638	8.29998121182413	35.0	22.19	51.0	0.0	95.0	0.0	6.300000000000001	8.4	14.0	0.0	0.0				0.05750392879426839	-0.36007730973123264	-0.025527028615600682	0.0	0.0
2019-11-21 16:56:00.000097	1574373360.000097	16971.0	4.0	40.0	10.0	2.0	0.0	64.0	0.0	2.0	31.0	0.0	0.0	130.0	2.91	2.0	49.0	19.0	11.0	21.0	16.0	56.0	0.0	97.0	0.0	1527.0	0.0	170.7001699877359	-6.199976301110638	8.29998121182413	35.0	22.19	51.0	0.0	95.0	0.0	6.300000000000001	8.4	14.0	0.0	0.0				0.014378147024781407	-0.48452247830427436	0.01537000019576698	0.0	0.0
2019-11-21 16:56:05.000034	1574373365.000034	16971.0	4.0	40.0	10.0	2.0	0.0	64.0	0.0	2.0	31.0	0.0	0.0	130.0	2.91	2.0	50.0	19.0	11.0	21.0	16.0	56.0	5.0	34.0	0.0	1527.0	0.2	170.7001699877359	-6.199976301110638	8.29998121182413	35.0	22.19	51.0	0.0	95.0	0.0	6.300000000000001	8.4	14.0	0.0	0.0	0.05960117084433666	-0.36396265726076404	0.040000503546377957	-0.007874220736365997	-0.5786614521538302	-0.0873951968875612	0.0	0.0
2019-11-21 16:56:08.000094	1574373368.000094	16971.0	4.0	40.0	10.0	2.0	0.0	64.0	0.0	2.0	31.0	0.0	0.0	130.0	2.91	2.0	51.0	19.0	11.0	21.0	16.0	56.0	8.0	94.0	0.0	1527.0	0.0	170.70016998773588	-6.199976301110638	8.29998121182413	35.0	22.19	51.0	0.0	95.0	0.0	6.300000000000001	8.4	14.0	0.0	0.0	-0.0993320528134556	0.6065846925654339	-0.06666533684734118	0.0708458874755182	-0.5841655269346518	-0.04020568826629711	0.0	0.0
2019-11-21 16:56:13.000016	1574373373.000016	16971.0	4.0	40.0	10.0	2.0	0.0	64.0	0.0	2.0	31.0	0.0	0.0	130.0	2.91	2.0	52.0	19.0	11.0	21.0	16.0	56.0	13.0	16.0	0.0	1527.0	0.0	170.7001699877359	-6.199976301110638	8.29998121182413	35.0	22.19	51.0	0.0	95.0	0.0	6.300000000000001	8.4	14.0	0.0	0.0				0.02907947069772733	-0.6392720265676	-0.12451369576112385	0.0	0.0
2019-11-21 16:56:17.000007	1574373377.000007	16971.0	4.0	40.0	10.0	2.0	0.0	64.0	0.0	2.0	31.0	0.0	0.0	130.0	2.91	2.0	53.0	19.0	11.0	21.0	16.0	56.0	17.0	7.0	0.0	1527.0	0.0	170.7001699877359	-6.199976301110638	8.29998121182413	35.0	22.19	51.0	0.0	95.0	0.0	6.300000000000001	8.4	14.0	0.0	0.0				0.07249064500110358	-0.5806762823536761	-0.13578350967344244	0.0	0.0
2019-11-21 16:56:20.000087	1574373380.000087	16971.0	4.0	40.0	10.0	2.0	0.0	64.0	0.0	2.0	31.0	0.0	0.0	130.0	2.91	2.0	54.0	19.0	11.0	21.0	16.0	56.0	20.0	87.0	0.0	1527.0	0.0	170.7001699877359	-6.199976301110638	8.29998121182413	35.0	22.2	51.0	0.0	95.0	0.0	6.300000000000001	8.4	14.0	0.0	0.0				0.14422436243367262	-0.5753700997210649	-0.058323079716117	0.0	0.0
2019-11-21 16:56:25.000013	1574373385.000013	16971.0	4.0	40.0	10.0	2.0	0.0	64.0	0.0	2.0	31.0	0.0	0.0	130.0	2.91	2.0	55.0	19.0	11.0	21.0	16.0	56.0	25.0	13.0	0.0	1527.0	0.0	170.7001699877359	-6.199976301110638	8.29998121182413	35.0	22.22	51.0	0.0	95.0	0.0	6.300000000000001	8.4	14.0	0.0	0.0				0.10047590326822525	-0.6647995320149563	-0.08861249965512297	0.0	0.0
2019-11-21 16:56:28.000070	1574373388.00007	16971.0	4.0	40.0	10.0	2.0	0.0	64.0	0.0	2.0	31.0	0.0	0.0	130.0	2.91	2.0	56.0	19.0	11.0	21.0	16.0	56.0	28.0	70.0	0.0	1527.0	0.0	170.7001699877359	-6.199976301110638	8.29998121182413	35.0	22.22	51.0	0.0	95.0	0.0	6.300000000000001	8.4	14.0	0.0	0.0				0.12515398959245805	-0.6799403583934268	-0.07129928412620588	0.0	0.0
2019-11-21 16:56:32.000095	1574373392.000095	16971.0	4.0	40.0	10.0	2.0	0.0	64.0	0.0	2.0	31.0	0.0	0.0	130.0	2.91	2.0	57.0	19.0	11.0	21.0	16.0	56.0	32.0	95.0	0.0	1527.0	0.0	170.7001699877359	-6.199976301110638	8.29998121182413	35.0	22.25	51.0	0.0	95.0	0.0	6.300000000000001	8.4	14.0	0.0	0.0				0.10593049627383087	-0.6474689300124078	-0.10242907120426124	0.0	0.0
2019-11-21 16:56:36.000045	1574373396.000045	16971.0	4.0	40.0	10.0	2.0	0.0	64.0	0.0	2.0	31.0	0.0	0.0	130.0	2.91	2.0	58.0	19.0	11.0	21.0	16.0	56.0	36.0	45.0	0.0	1527.0	0.0	170.7001699877359	-6.199976301110638	8.29998121182413	35.0	22.25	51.0	0.0	95.0	0.0	6.300000000000001	8.4	14.0	0.0	0.0				0.12047215460675986	-0.6246700042745865	-0.11332627993538427	0.0	0.0
2019-11-21 16:56:40.000067	1574373400.000067	16971.0	4.0	40.0	10.0	2.0	0.0	64.0	0.0	2.0	31.0	0.0	0.0	130.0	2.91	2.0	59.0	19.0	11.0	21.0	16.0	56.0	40.0	67.0	0.0	1527.0	0.0	170.7001699877359	-6.199976301110638	8.29998121182413	35.0	22.25	51.0	0.0	95.0	0.0	6.300000000000001	8.4	14.0	0.0	0.0				0.12186914971487625	-0.5883075809636356	-0.040891325834321285	0.0	0.0
2019-11-21 16:56:44.000024	1574373404.000024	16971.0	4.0	40.0	10.0	2.0	0.0	64.0	0.0	2.0	31.0	0.0	0.0	130.0	2.91	2.0	60.0	19.0	11.0	21.0	16.0	56.0	44.0	24.0	0.0	1527.0	0.0	170.7001699877359	-6.199976301110638	8.29998121182413	35.0	22.25	51.0	0.0	95.0	0.0	6.300000000000001	8.4	14.0	0.0	0.0				0.09405743453594287	-0.6005640038649172	-0.007750888352736546	0.0	0.0
2019-11-21 16:56:48.000043	1574373408.000043	16971.0	4.0	40.0	10.0	2.0	0.0	64.0	0.0	2.0	31.0	0.0	0.0	130.0	2.91	2.0	61.0	19.0	11.0	21.0	16.0	56.0	48.0	43.0	0.0	1527.0	0.0	170.7001699877359	-6.199976301110638	8.29998121182413	35.0	22.25	51.0	0.0	95.0	0.0	6.300000000000001	8.4	14.0	0.0	0.0				0.03450434786154907	-0.7060798688225877	-0.06250335048720887	0.0	0.0
2019-11-21 16:56:52.000034	1574373412.000034	16971.0	4.0	40.0	10.0	2.0	0.0	64.0	0.0	2.0	31.0	0.0	0.0	130.0	2.91	2.0	62.0	19.0	11.0	21.0	16.0	56.0	52.0	34.0	0.0	1527.0	0.0	170.7001699877359	-6.199976301110638	8.29998121182413	35.0	22.25	51.0	0.0	95.0	0.0	6.300000000000001	8.4	14.0	0.0	0.0				0.14653277457976538	-0.7620401883858314	-0.1269011318264821	0.0	0.0
2019-11-21 16:56:56.000022	1574373416.000022	16971.0	4.0	40.0	10.0	2.0	0.0	64.0	0.0	2.0	31.0	0.0	0.0	130.0	2.91	2.0	63.0	19.0	11.0	21.0	16.0	56.0	56.0	22.0	0.0	1527.0	0.0	170.7001699877359	-6.199976301110638	8.29998121182413	35.0	22.25	51.0	0.0	95.0	0.0	6.300000000000001	8.4	14.0	0.0	0.0				0.07467376314979557	-0.7559011542672837	-0.12093499937750188	0.0	0.0
2019-11-21 16:57:00.000049	1574373420.000049	16971.0	4.0	40.0	10.0	2.0	0.0	64.0	0.0	2.0	31.0	0.0	0.0	130.0	2.91	2.0	64.0	19.0	11.0	21.0	16.0	57.0	0.0	49.0	0.0	1527.0	0.0	170.7001699877359	-6.199976301110638	8.29998121182413	35.0	22.25	51.0	0.0	95.0	0.0	6.300000000000001	8.4	14.0	0.0	0.0				-0.014428842614565784	-0.7591679421806268	-0.1512344010668098	0.0	0.0
2019-11-21 16:57:03.000093	1574373423.000093	16971.0	4.0	40.0	10.0	2.0	0.0	64.0	0.0	2.0	31.0	0.0	0.0	130.0	2.91	2.0	65.0	19.0	11.0	21.0	16.0	57.0	3.0	93.0	0.0	1527.0	0.0	170.7001699877359	-6.199976301110638	8.29998121182413	35.0	22.25	51.0	0.0	95.0	0.0	6.300000000000001	8.4	14.0	0.0	0.0				0.11755793783661932	-0.7434071232951556	-0.06647541113541644	0.0	0.0
2019-11-21 16:57:08.000019	1574373428.000019	16971.0	4.0	40.0	10.0	2.0	0.0	64.0	0.0	2.0	31.0	0.0	0.0	130.0	2.91	2.0	66.0	19.0	11.0	21.0	16.0	57.0	8.0	19.0	0.0	1527.0	0.0	170.7001699877359	-6.199976301110638	8.29998121182413	35.0	22.28	51.0	0.0	95.0	0.0	6.300000000000001	8.4	14.0	0.0	0.0				0.11103921071092278	-0.7380261734816439	-0.13778846446904658	0.0	0.0
2019-11-21 16:57:11.000068	1574373431.000068	16971.0	4.0	40.0	10.0	2.0	0.0	64.0	0.0	2.0	31.0	0.0	0.0	130.0	2.91	2.0	67.0	19.0	11.0	21.0	16.0	57.0	11.0	68.0	0.0	1527.0	0.0	170.7001699877359	-6.199976301110638	8.29998121182413	35.0	22.31	51.0	0.0	95.0	0.0	6.300000000000001	8.4	14.0	0.0	0.0				0.1061756099466871	-0.7498591139691182	-0.13508163846318294	0.0	0.0
2019-11-21 16:57:15.000088	1574373435.000088	16971.0	4.0	40.0	10.0	2.0	0.0	64.0	0.0	2.0	31.0	0.0	0.0	130.0	2.91	2.0	68.0	19.0	11.0	21.0	16.0	57.0	15.0	88.0	0.0	1527.0	0.0	170.7001699877359	-6.199976301110638	8.29998121182413	35.0	22.31	51.0	0.0	95.0	0.0	6.300000000000001	8.4	14.0	0.0	0.0				0.1475500251179438	-0.6741455311437949	-0.1169264423753025	0.0	0.0
2019-11-21 16:57:19.000047	1574373439.000047	16971.0	4.0	40.0	10.0	2.0	0.0	64.0	0.0	2.0	31.0	0.0	0.0	130.0	2.91	2.0	69.0	19.0	11.0	21.0	16.0	57.0	19.0	47.0	0.0	1527.0	0.0	170.7001699877359	-6.199976301110638	8.29998121182413	35.0	22.31	51.0	0.0	95.0	0.0	6.300000000000001	8.4	14.0	0.0	0.0				0.18141473057414015	-0.647212700578845	-0.14707282461471494	0.0	0.0
2019-11-21 16:57:23.000057	1574373443.000057	16971.0	4.0	40.0	10.0	2.0	0.0	64.0	0.0	2.0	31.0	0.0	0.0	130.0	2.91	2.0	70.0	19.0	11.0	21.0	16.0	57.0	23.0	57.0	0.0	1527.0	0.0	170.7001699877359	-6.199976301110638	8.29998121182413	35.0	22.31	51.0	0.0	95.0	0.0	6.300000000000001	8.4	14.0	0.0	0.0				0.16674629576049066	-0.7313440845210464	-0.11783676372943858	0.0	0.0
2019-11-21 16:57:27.000049	1574373447.000049	16971.0	4.0	40.0	10.0	2.0	0.0	64.0	0.0	2.0	31.0	0.0	0.0	130.0	2.91	2.0	71.0	19.0	11.0	21.0	16.0	57.0	27.0	49.0	0.0	1527.0	0.0	170.7001699877359	-6.199976301110638	8.29998121182413	35.0	22.31	51.0	0.0	95.0	0.0	6.300000000000001	8.4	14.0	0.0	0.0				0.19294055329884782	-0.7718502526913346	-0.03135490891483278	0.0	0.0
2019-11-21 16:57:31.000029	1574373451.000029	16971.0	4.0	40.0	10.0	2.0	0.0	64.0	0.0	2.0	31.0	0.0	0.0	130.0	2.91	2.0	72.0	19.0	11.0	21.0	16.0	57.0	31.0	29.0	0.0	1527.0	0.0	170.7001699877359	-6.199976301110637	8.29998121182413	35.0	22.31	51.0	0.0	95.0	0.0	6.300000000000001	8.4	14.0	0.0	0.0				0.139759911942507	-0.7986405056471354	-0.06706347555496078	0.0	0.0
2019-11-21 16:57:35.000055	1574373455.000055	16971.0	4.0	40.0	10.0	2.0	0.0	64.0	0.0	2.0	31.0	0.0	0.0	130.0	2.91	2.0	73.0	19.0	11.0	21.0	16.0	57.0	35.0	55.0	0.0	1527.0	0.0	170.7001699877359	-6.199976301110639	8.299981211824132	35.0	22.31	51.0	0.0	95.0	0.0	6.300000000000001	8.4	14.0	0.0	0.0				0.10734586398783334	-0.8461120654893074	-0.08345800212156819	0.0	0.0
2019-11-21 16:57:39.000012	1574373459.000012	16971.0	4.0	40.0	10.0	2.0	0.0	64.0	0.0	2.0	31.0	0.0	0.0	130.0	2.91	2.0	74.0	19.0	11.0	21.0	16.0	57.0	39.0	12.0	0.0	1527.0	0.5	170.7001699877359	-6.199976301110638	8.29998121182413	35.0	22.31	51.0	0.0	95.0	0.0	6.300000000000001	8.4	14.0	0.0	0.0	0.1862533236171231	-1.1373812565592998	0.12500134856963702	0.153364583652159	-0.7782263796659328	-0.0764003041437368	0.0	0.0
2019-11-21 16:57:43.000035	1574373463.000035	16971.0	4.0	40.0	10.0	2.0	0.0	64.0	0.0	2.0	31.0	0.0	0.0	130.0	2.91	2.0	75.0	19.0	11.0	21.0	16.0	57.0	43.0	35.0	0.0	1527.0	1.8	170.7001699877359	-6.199976301110638	8.29998121182413	35.0	22.31	51.0	0.0	95.0	0.0	6.300000000000001	8.4	14.0	0.0	0.0	0.4842506172410374	-2.9571422664083524	0.3249981209744373	0.14663564195227644	-0.754774998018241	-0.09458694876042975	0.0	0.0
2019-11-21 16:57:46.000084	1574373466.000084	16971.0	4.0	40.0	10.0	2.0	0.0	64.0	0.0	2.0	31.0	0.0	0.0	130.0	2.91	2.0	76.0	19.0	11.0	21.0	16.0	57.0	46.0	84.0	0.0	1527.0	3.5	181.87184482398166	-17.747579241919592	5.345954414532526	35.0	22.31	51.0	0.0	95.0	0.0	6.300000000000001	8.4	14.0	0.0	0.0	0.8443255354971841	-5.155988735443992	0.5666574347198711	0.09353212777568608	-0.7262495106471447	-0.06493373051454455	0.0	0.0
2019-11-21 16:57:51.000012	1574373471.000012	16971.0	4.0	40.0	10.0	2.0	0.0	64.0	0.0	2.0	31.0	0.0	0.0	130.0	2.91	2.0	77.0	19.0	11.0	21.0	16.0	57.0	51.0	12.0	0.0	1527.0	5.0	191.57932560311693	-28.293117499929785	2.7604577220642033	35.0	22.31	51.0	0.0	95.0	0.0	6.300000000000001	8.4	14.0	0.0	0.0	0.4470095913156977	-2.729724875728156	0.3000043202068664	0.17053555305082602	-0.7682704275557242	-0.07074019570932742	0.0	0.0
2019-11-21 16:57:54.000072	1574373474.000072	16971.0	4.0	40.0	10.0	2.0	0.0	64.0	0.0	2.0	31.0	0.0	0.0	130.0	2.91	2.0	78.0	19.0	11.0	21.0	16.0	57.0	54.0	72.0	0.0	1527.0	6.5	196.94695884305284	-29.76724103313917	-0.41978846413300924	35.0	22.32	51.0	0.0	95.0	0.0	2.7	8.4	14.0	0.0	0.0	-0.1897837688610161	-0.9336510882989395	0.4999899866202173	-0.14248055081218614	-0.7013987166463178	0.21109271168648713	0.0	0.0
2019-11-21 16:57:58.000084	1574373478.000084	16971.0	4.0	40.0	10.0	2.0	0.0	64.0	0.0	2.0	31.0	0.0	0.0	130.0	2.91	2.0	79.0	19.0	11.0	21.0	16.0	57.0	58.0	84.0	0.0	1527.0	8.5	197.32620975882796	-29.435643309337994	3.8627536999642196	35.0	22.38	51.0	0.0	95.0	0.0	2.7	2.8000000000000003	14.0	0.0	0.0	-0.19320778995857213	-0.9329651287307669	0.4999985098883215	-0.15927074446740416	-0.7649108185129102	0.23957101176625853	0.0	0.0
2019-11-21 16:58:02.000079	1574373482.000079	16971.0	4.0	40.0	10.0	2.0	0.0	64.0	0.0	2.0	31.0	0.0	0.0	130.0	2.91	2.0	80.0	19.0	11.0	21.0	16.0	58.0	2.0	79.0	0.0	1528.0	10.200000000000001	184.20889711584138	-25.95090889653687	4.142394011708746	35.0	22.34	51.0	0.0	95.0	0.0	4.3	2.7	14.0	0.0	0.0	-0.2489345070455687	-0.7188799645895994	0.42500053197212073	-0.3111859323612646	-0.6689569776912914	0.24699772771947415	0.0	0.0
2019-11-21 16:58:06.000071	1574373486.000071	16971.0	4.0	40.0	10.0	2.0	0.0	64.0	0.0	2.0	31.0	0.0	0.0	130.0	2.91	2.0	81.0	19.0	11.0	21.0	16.0	58.0	6.0	71.0	0.0	1528.0	10.200000000000001	169.59749029202905	-27.371363177014867	4.000001714302719	35.0	22.38	51.0	0.0	95.0	0.0	5.1000000000000005	1.7000000000000002	14.0	0.0	0.0				-0.22904010189992347	-0.6105358444457272	0.25392836463974533	0.0	0.0
2019-11-21 16:58:10.000098	1574373490.000098	16971.0	4.0	40.0	10.0	2.0	0.0	64.0	0.0	2.0	31.0	0.0	0.0	130.0	2.91	2.0	82.0	19.0	11.0	21.0	16.0	58.0	10.0	98.0	0.0	1528.0	12.0	182.0198300710208	-25.569678391276828	4.000001714302719	35.0	22.38	51.0	0.0	95.0	0.0	4.4	5.300000000000001	14.0	0.0	0.0	-0.2332051389169406	-0.7675684934670247	0.4499969691242268	-0.2102369057150161	-0.6136074997500013	0.2506397409149788	0.0	0.0
2019-11-21 16:58:14.000040	1574373494.00004	16971.0	4.0	40.0	10.0	2.0	0.0	64.0	0.0	2.0	31.0	0.0	0.0	130.0	2.91	2.0	83.0	19.0	11.0	21.0	16.0	58.0	14.0	40.0	0.0	1528.0	13.3	167.43045174461068	-27.375824535047514	3.6979049527127215	35.0	22.38	51.0	0.0	95.0	0.0	0.5	4.0	14.0	0.0	0.0	-0.029602851735721167	-0.6807431868961853	0.32500470734500214	-0.030520775249616185	-0.7049674077413997	0.19079684562521917	0.0	0.0
2019-11-21 16:58:18.000063	1574373498.000063	16971.0	4.0	40.0	10.0	2.0	0.0	64.0	0.0	2.0	31.0	0.0	0.0	130.0	2.91	2.0	84.0	19.0	11.0	21.0	16.0	58.0	18.0	63.0	0.0	1528.0	14.8	150.67685916083076	-27.359213731530293	1.6061233269310249	35.0	22.38	51.0	0.0	95.0	0.0	2.4000000000000004	4.0	14.0	0.0	0.0	0.13325956585073762	-0.7113794960676553	0.3749978542450662	0.1384554080763181	-0.6741524011244961	0.21209111257310279	0.0	0.0
2019-11-21 16:58:22.000015	1574373502.000015	16971.0	4.0	40.0	10.0	2.0	0.0	64.0	0.0	2.0	31.0	0.0	0.0	130.0	2.91	2.0	85.0	19.0	11.0	21.0	16.0	58.0	22.0	15.0	0.0	1528.0	16.5	136.48528980501843	-28.19111077577598	2.327717776329879	35.0	22.38	51.0	0.0	95.0	0.0	2.2	1.5	14.0	0.0	0.0	0.3741501439984658	-0.7374902217975723	0.4250050917877821	0.35737353676032485	-0.6489561884996594	0.19844651831516488	0.0	0.0
2019-11-21 16:58:26.000028	1574373506.000028	16971.0	4.0	40.0	10.0	2.0	0.0	64.0	0.0	2.0	31.0	0.0	0.0	130.0	2.91	2.0	86.0	19.0	11.0	21.0	16.0	58.0	26.0	28.0	0.0	1528.0	18.1	122.94448641823338	-28.248856193447864	3.0162818909878775	35.0	22.38	51.0	0.0	95.0	0.0	3.1	2.1	14.0	0.0	0.0	0.48761441855242366	-0.568708592324183	0.3999987125438171	0.4869894034772976	-0.5809725767646445	0.2150283375471128	0.0	0.0
2019-11-21 16:58:29.000076	1574373509.000076	16971.0	4.0	40.0	10.0	2.0	0.0	64.0	0.0	2.0	31.0	0.0	0.0	130.0	2.91	2.0	87.0	19.0	11.0	21.0	16.0	58.0	29.0	76.0	0.0	1528.0	19.6	104.80851663844888	-27.5416869791645	2.9166628348535752	35.0	22.38	51.0	0.0	95.0	0.0	3.6	3.1	14.0	0.0	0.0	0.7393868734237535	-0.5489169550080102	0.4999919733700259	0.6076028720392673	-0.4428249132600463	0.20309073362875615	0.0	0.0
2019-11-21 16:58:33.000095	1574373513.000095	16971.0	4.0	40.0	10.0	2.0	0.0	64.0	0.0	2.0	31.0	0.0	0.0	130.0	2.91	2.0	88.0	19.0	11.0	21.0	16.0	58.0	33.0	95.0	0.0	1528.0	21.200000000000003	87.8272739596776	-27.50002610977607	3.3284327913084875	35.0	22.38	51.0	0.0	95.0	0.0	2.6	2.8000000000000003	14.0	0.0	0.0	0.7017195869614489	-0.3049707430418429	0.3999981165020944	0.6895644041883551	-0.31201776983894863	0.20711070416829663	0.0	0.0
2019-11-21 16:58:37.000044	1574373517.000044	16971.0	4.0	40.0	10.0	2.0	0.0	64.0	0.0	2.0	31.0	0.0	0.0	130.0	2.91	2.0	89.0	19.0	11.0	21.0	16.0	58.0	37.0	44.0	0.0	1528.0	22.6	70.36600375453665	-27.570874769832233	3.003964632644717	35.0	22.400000000000002	51.0	0.0	95.0	0.0	2.6	2.8000000000000003	14.0	0.0	0.0	0.6619691854650115	-0.10011342671977896	0.35000444358268246	0.777895534346261	-0.14636081947334617	0.20259083929742527	0.0	0.0
2019-11-21 16:58:41.000071	1574373521.000071	16971.0	4.0	40.0	10.0	2.0	0.0	64.0	0.0	2.0	31.0	0.0	0.0	130.0	2.91	2.0	90.0	19.0	11.0	21.0	16.0	58.0	41.0	71.0	0.0	1528.0	24.5	51.52005042089567	-28.5117444061255	2.875975553867615	35.0	22.41	51.0	0.0	95.0	0.0	2.5	3.0	14.0	0.0	0.0	0.9044034948417075	0.12388786833552083	0.4749968007422394	0.7704489266881919	0.03569142182710454	0.21175829091908685	0.0	0.0
2019-11-21 16:58:45.000037	1574373525.000037	16971.0	4.0	40.0	10.0	2.0	0.0	64.0	0.0	2.0	31.0	0.0	0.0	130.0	2.91	2.0	91.0	19.0	11.0	21.0	16.0	58.0	45.0	37.0	0.0	1528.0	25.8	62.228501938923415	-28.227601606882544	2.164028123407961	35.0	22.41	51.0	0.0	95.0	0.0	2.5	3.5	14.0	0.0	0.0	0.6188118334631244	0.08476667702612066	0.32500277014947737	0.7690082603194192	0.04663105804325609	0.20969701949781486	0.0	0.0
2019-11-21 16:58:49.000055	1574373529.000055	16971.0	4.0	40.0	10.0	2.0	0.0	64.0	0.0	2.0	31.0	0.0	0.0	130.0	2.91	2.0	92.0	19.0	11.0	21.0	16.0	58.0	49.0	55.0	0.0	1528.0	25.8	21.104329602506294	-28.36969901093718	2.0898896397400004	35.0	22.44	51.0	0.0	95.0	0.0	2.6	2.8000000000000003	14.0	0.0	0.0				0.7302960703827988	0.2513899548899473	0.23210501968693514	0.0	0.0
2019-11-21 16:58:53.000048	1574373533.000048	16971.0	4.0	40.0	10.0	2.0	0.0	64.0	0.0	2.0	31.0	0.0	0.0	130.0	2.91	2.0	93.0	19.0	11.0	21.0	16.0	58.0	53.0	48.0	0.0	1528.0	27.5	5.558367600723748	-28.68493791862979	0.48551557282982266	35.0	22.41	51.0	0.0	95.0	0.0	3.9000000000000004	2.9000000000000004	14.0	0.0	0.0	0.5662176556905574	0.5263461048092261	0.4250007599605796	0.5617498661900849	0.4591057773804847	0.24715172063184723	0.0	0.0
2019-11-21 16:58:57.000033	1574373537.000033	16971.0	4.0	40.0	10.0	2.0	0.0	64.0	0.0	2.0	31.0	0.0	0.0	130.0	2.91	2.0	94.0	19.0	11.0	21.0	16.0	58.0	57.0	33.0	0.0	1528.0	29.1	16.08916056060674	-28.4003211581239	2.098339171365141	35.0	22.44	51.0	0.0	95.0	0.0	3.1	2.0	14.0	0.0	0.0	0.6821721134297403	0.3095905669926257	0.40000150204268903	0.6811406859725394	0.28983985191144446	0.21901878037467523	0.0	0.0
2019-11-21 16:59:01.000065	1574373541.000065	16971.0	4.0	40.0	10.0	2.0	0.0	64.0	0.0	2.0	31.0	0.0	0.0	130.0	2.91	2.0	95.0	19.0	11.0	21.0	16.0	59.0	1.0	65.0	0.0	1528.0	30.8	22.501928616291245	-28.72571979121309	0.5490183772407571	35.0	22.44	51.0	0.0	95.0	0.0	3.5	2.1	14.0	0.0	0.0	0.21784159467277234	0.7552246014617378	0.4249965802110236	0.20148777342446317	0.665094377097168	0.232101587056578	0.0	0.0
2019-11-21 16:59:04.000087	1574373544.000087	16971.0	4.0	40.0	10.0	2.0	0.0	64.0	0.0	2.0	31.0	0.0	0.0	130.0	2.91	2.0	96.0	19.0	11.0	21.0	16.0	59.0	4.0	87.0	0.0	1528.0	32.5	341.82567545538535	-29.01854737243694	2.066087166484459	35.0	22.41	51.0	0.0	95.0	0.0	3.8000000000000003	0.4	14.0	0.0	0.0	0.09020883238286384	1.031091672307165	0.5666625235118734	-0.012895756692614752	0.7167718202721941	0.24551549263337777	0.0	0.0
2019-11-21 16:59:08.000036	1574373548.000036	16971.0	4.0	40.0	10.0	2.0	0.0	64.0	0.0	2.0	31.0	0.0	0.0	130.0	2.91	2.0	97.0	19.0	11.0	21.0	16.0	59.0	8.0	36.0	0.0	1528.0	34.1	335.37931784992645	-29.596534512046762	0.5723901981262477	35.0	22.42	51.0	0.0	95.0	0.0	4.3	3.3000000000000003	14.0	0.0	0.0	-0.17818754426722144	0.6934921564468153	0.400005102222674	-0.1817584282716524	0.6980063536548451	0.26926938929199884	0.0	0.0
2019-11-21 16:59:12.000049	1574373552.000049	16971.0	4.0	40.0	10.0	2.0	0.0	64.0	0.0	2.0	31.0	0.0	0.0	130.0	2.91	2.0	98.0	19.0	11.0	21.0	16.0	59.0	12.0	49.0	0.0	1528.0	35.300000000000004	337.8730114069002	-30.751641468888568	1.3483445018024227	35.0	22.44	51.0	0.0	95.0	0.0	3.8000000000000003	0.1	14.0	0.0	0.0	-0.2299295310617802	0.49738509288550153	0.299999016526586	-0.3256289313693598	0.6390935016619831	0.24774037859960088	0.0	0.0
2019-11-21 16:59:16.000012	1574373556.000012	16971.0	4.0	40.0	10.0	2.0	0.0	64.0	0.0	2.0	31.0	0.0	0.0	130.0	2.91	2.0	99.0	19.0	11.0	21.0	16.0	59.0	16.0	12.0	0.0	1528.0	37.300000000000004	344.7755525340224	-30.856848915946284	0.5609435083578895	35.0	22.44	51.0	0.0	95.0	0.0	3.8000000000000003	0.1	14.0	0.0	0.0	-0.37727884731428385	0.8317066025238147	0.5000046492055223	-0.32304123528491646	0.6838165600732999	0.23080137017598948	0.0	0.0
2019-11-21 16:59:20.000029	1574373560.000029	16971.0	4.0	40.0	10.0	2.0	0.0	64.0	0.0	2.0	31.0	0.0	0.0	130.0	2.91	2.0	100.0	19.0	11.0	21.0	16.0	59.0	20.0	29.0	0.0	1528.0	39.2	129.41762497109525	-30.709760446354487	0.6341805071629772	35.0	22.44	51.0	0.0	95.0	0.0	5.800000000000001	1.4000000000000001	14.0	0.0	0.0	-0.2737207360633413	0.7520415415705292	0.4749979615298965	-0.33763133249609856	0.7336740298441097	0.24458434383503266	0.0	0.0
2019-11-21 16:59:24.000023	1574373564.000023	16971.0	4.0	40.0	10.0	2.0	0.0	64.0	0.0	2.0	31.0	0.0	0.0	130.0	2.91	2.0	101.0	19.0	11.0	21.0	16.0	59.0	24.0	23.0	0.0	1528.0	41.0	10.54469683957892	-31.734432011218686	0.8581951629347744	35.0	22.44	51.0	0.0	95.0	0.0	5.9	1.3	14.0	0.0	0.0	-0.15191940175566016	0.7394383882391233	0.4500006973754239	-0.17976562242755229	0.7558688194068663	0.25393630863211547	0.0	0.0
2019-11-21 16:59:28.000013	1574373568.000013	16971.0	4.0	40.0	10.0	2.0	0.0	64.0	0.0	2.0	31.0	0.0	0.0	130.0	2.91	2.0	102.0	19.0	11.0	21.0	16.0	59.0	28.0	13.0	0.0	1528.0	41.0	22.648020993443765	-32.73222187197974	0.343797101915417	35.0	22.44	51.0	0.0	95.0	0.0	6.0	0.0	14.0	0.0	0.0				-0.1956571332447528	0.7193407692332642	0.25501400731987467	0.0	0.0
2019-11-21 16:59:32.000039	1574373572.000039	16971.0	4.0	40.0	10.0	2.0	0.0	64.0	0.0	2.0	31.0	0.0	0.0	130.0	2.91	2.0	103.0	19.0	11.0	21.0	16.0	59.0	32.0	39.0	0.0	1528.0	44.300000000000004	35.32563753146192	-32.33157087638433	1.4180531667732106	35.0	22.44	51.0	0.0	95.0	0.0	5.7	1.0	14.0	0.0	0.0	0.07519627345233232	1.3929615684464138	0.8249946400871425	0.03305571605084898	0.7171294755975526	0.26900118004489276	0.0	0.0
2019-11-21 16:59:35.000082	1574373575.000082	16971.0	4.0	40.0	10.0	2.0	0.0	64.0	0.0	2.0	31.0	0.0	0.0	130.0	2.91	2.0	104.0	19.0	11.0	21.0	16.0	59.0	35.0	82.0	0.0	1528.0	44.300000000000004	26.71577776387662	-32.829649133744425	0.3507159405317768	35.0	22.44	51.0	0.0	95.0	0.0	7.300000000000001	0.8	14.0	0.0	0.0				0.1875217799248179	0.6845598620795219	0.2862295884137317	0.0	0.0
2019-11-21 16:59:39.000099	1574373579.000099	16971.0	4.0	40.0	10.0	2.0	0.0	64.0	0.0	2.0	31.0	0.0	0.0	130.0	2.91	2.0	105.0	19.0	11.0	21.0	16.0	59.0	39.0	99.0	0.0	1528.0	46.5	38.365384617831864	-32.03599038458093	1.7728924825418038	35.0	22.44	51.0	0.0	95.0	0.0	8.1	0.2	14.0	0.0	0.0	0.36614641811921933	0.7676419292369117	0.5499976724484705	0.3376148135539433	0.6664749221910622	0.27895414633834265	0.0	0.0
2019-11-21 16:59:43.000049	1574373583.000049	16971.0	4.0	40.0	10.0	2.0	0.0	64.0	0.0	2.0	31.0	0.0	0.0	130.0	2.91	2.0	106.0	19.0	11.0	21.0	16.0	59.0	43.0	49.0	0.0	1528.0	48.5	41.676625044168944	-30.95449561988854	2.0012863765831974	35.0	22.44	51.0	0.0	95.0	0.0	7.300000000000001	1.7000000000000002	14.0	0.0	0.0	0.4846406396328749	0.6293186970048591	0.5000062287629731	0.4635932137088932	0.6128010475973357	0.2762412139175987	0.0	0.0
2019-11-21 16:59:47.000070	1574373587.00007	16971.0	4.0	40.0	10.0	2.0	0.0	64.0	0.0	2.0	31.0	0.0	0.0	130.0	2.91	2.0	107.0	19.0	11.0	21.0	16.0	59.0	47.0	70.0	0.0	1528.0	50.300000000000004	39.88920627475507	-29.329661170488222	1.7000001556208604	35.0	22.44	51.0	0.0	95.0	0.0	6.4	2.1	14.0	0.0	0.0	0.49350542244659423	0.5519557779527248	0.4499976396684484	0.5106996549773724	0.5587044782734857	0.26854267512472796	0.0	0.0
2019-11-21 16:59:51.000026	1574373591.000026	16971.0	4.0	40.0	10.0	2.0	0.0	64.0	0.0	2.0	31.0	0.0	0.0	130.0	2.91	2.0	108.0	19.0	11.0	21.0	16.0	59.0	51.0	26.0	0.0	1528.0	52.2	33.26502339962061	-27.648947259527088	1.7000001556208604	35.0	22.44	51.0	0.0	95.0	0.0	5.0	1.7000000000000002	14.0	0.0	0.0	0.5454208633670448	0.6208395405698153	0.4750052378159159	0.4878384098614225	0.615315043139113	0.24199604036138825	0.0	0.0
2019-11-21 16:59:55.000045	1574373595.000045	16971.0	4.0	40.0	10.0	2.0	0.0	64.0	0.0	2.0	31.0	0.0	0.0	130.0	2.91	2.0	109.0	19.0	11.0	21.0	16.0	59.0	55.0	45.0	0.0	1528.0	53.800000000000004	23.460604539381794	-26.78840481773472	1.5307266102488364	35.0	22.44	51.0	0.0	95.0	0.0	3.0	1.7000000000000002	14.0	0.0	0.0	0.4487211381684479	0.6042035251046036	0.39999809266046243	0.4311899285848721	0.6310762813204778	0.2045482159337752	0.0	0.0
2019-11-21 16:59:59.000030	1574373599.00003	16971.0	4.0	40.0	10.0	2.0	0.0	64.0	0.0	2.0	31.0	0.0	0.0	130.0	2.91	2.0	110.0	19.0	11.0	21.0	16.0	59.0	59.0	30.0	0.0	1528.0	55.2	15.90317254771455	-26.402010962722112	1.544982575415028	35.0	22.44	51.0	0.0	95.0	0.0	2.0	1.7000000000000002	14.0	0.0	0.0	0.312814470344396	0.6115562528468835	0.3500013142873522	0.3262023867710476	0.734046048798187	0.21858270999473342	0.0	0.0
2019-11-21 17:00:03.000003	1574373603.000003	16971.0	4.0	40.0	10.0	2.0	0.0	64.0	0.0	2.0	31.0	0.0	0.0	130.0	2.91	2.0	111.0	19.0	11.0	21.0	17.0	0.0	3.0	3.0	0.0	1528.0	56.800000000000004	10.008262519109989	-26.408196935571443	1.7459023650533574	35.0	22.44	51.0	0.0	95.0	0.0	1.5	1.7000000000000002	14.0	0.0	0.0	0.2546788928944428	0.761154977521629	0.40000269414809014	0.2354209951718767	0.7560319211944332	0.21064588571186835	0.0	0.0
2019-11-21 17:00:06.000026	1574373606.000026	16971.0	4.0	40.0	10.0	2.0	0.0	64.0	0.0	2.0	31.0	0.0	0.0	130.0	2.91	2.0	112.0	19.0	11.0	21.0	17.0	0.0	6.0	26.0	0.0	1528.0	56.800000000000004	6.8853969013650795	-26.748736714953605	1.7000001556208602	35.0	22.41	51.0	0.0	95.0	0.0	1.5	1.3	14.0	0.0	0.0				0.1852001357554337	0.7913605269403727	0.22006686737631498	0.0	0.0
2019-11-21 17:00:09.000074	1574373609.000074	16971.0	4.0	40.0	10.0	2.0	0.0	64.0	0.0	2.0	31.0	0.0	0.0	130.0	2.91	2.0	113.0	19.0	11.0	21.0	17.0	0.0	9.0	74.0	0.0	1528.0	58.5	7.240957378388269	-26.535408577255264	1.7000001556208604	35.0	22.41	51.0	0.0	95.0	0.0	1.3	1.8	14.0	0.0	0.0	0.26173461695911615	1.1167879449427127	0.5666576148525394	0.18741311272051175	0.7914988980914294	0.2027580319012335	0.0	0.0
2019-11-21 17:00:14.000010	1574373614.00001	16971.0	4.0	40.0	10.0	2.0	0.0	64.0	0.0	2.0	31.0	0.0	0.0	130.0	2.91	2.0	114.0	19.0	11.0	21.0	17.0	0.0	14.0	10.0	0.0	1528.0	60.0	8.438434949799277	-27.49386899783254	1.509232564134793	35.0	22.38	51.0	0.0	95.0	0.0	1.5	1.7000000000000002	14.0	0.0	0.0	0.07638584510037714	0.5971116663356181	0.3000038338197452	0.08412619587420879	0.8005228471065836	0.20774973989900344	0.0	0.0
2019-11-21 17:00:17.000058	1574373617.000058	16971.0	4.0	40.0	10.0	2.0	0.0	64.0	0.0	2.0	31.0	0.0	0.0	130.0	2.91	2.0	115.0	19.0	11.0	21.0	17.0	0.0	17.0	58.0	0.0	1528.0	61.7	7.014485419154184	-27.351461806968754	1.7228229540983446	35.0	22.38	51.0	0.0	95.0	0.0	1.8	1.7000000000000002	14.0	0.0	0.0	0.1326876788097067	1.1144065927015936	0.5666576148525418	0.036827720343568966	0.7437428273291905	0.2245335739052797	0.0	0.0
2019-11-21 17:00:21.000083	1574373621.000083	16971.0	4.0	40.0	10.0	2.0	0.0	64.0	0.0	2.0	31.0	0.0	0.0	130.0	2.91	2.0	116.0	19.0	11.0	21.0	17.0	0.0	21.0	83.0	0.0	1528.0	63.5	10.199914074491916	-27.407303244359994	1.5927206434906216	35.0	22.38	51.0	0.0	95.0	0.0	2.3000000000000003	1.8	14.0	0.0	0.0	0.09854543570892124	0.8662663833926838	0.44999718369815944	0.06841493892519375	0.7741812260973515	0.21800418640536065	0.0	0.0
2019-11-21 17:00:25.000030	1574373625.00003	16971.0	4.0	40.0	10.0	2.0	0.0	64.0	0.0	2.0	31.0	0.0	0.0	130.0	2.91	2.0	117.0	19.0	11.0	21.0	17.0	0.0	25.0	30.0	0.0	1528.0	65.0	15.983524899364934	-27.236082834052816	2.0163843610110512	35.0	22.38	51.0	0.0	95.0	0.0	2.5	1.5	14.0	0.0	0.0	0.10652401184699532	0.7127688064006203	0.3750049621523379	0.12841659970359345	0.7160079398504373	0.21471098479514203	0.0	0.0
2019-11-21 17:00:29.000051	1574373629.000051	16971.0	4.0	40.0	10.0	2.0	0.0	64.0	0.0	2.0	31.0	0.0	0.0	130.0	2.91	2.0	118.0	19.0	11.0	21.0	17.0	0.0	29.0	51.0	0.0	1528.0	66.60000000000001	20.366692843041353	-27.51668888557074	2.1833274721755744	35.0	22.31	51.0	0.0	95.0	0.0	2.2	1.8	14.0	0.0	0.0	0.18815884283250087	0.7552254070788063	0.3999979019275109	0.24769418683947525	0.7679927802817365	0.21176562336946844	0.0	0.0
2019-11-21 17:00:32.000095	1574373632.000095	16971.0	4.0	40.0	10.0	2.0	0.0	64.0	0.0	2.0	31.0	0.0	0.0	130.0	2.91	2.0	119.0	19.0	11.0	21.0	17.0	0.0	32.0	95.0	0.0	1528.0	68.10000000000001	22.533568347428176	-27.72617114934432	1.4570377610774412	35.0	22.31	51.0	0.0	95.0	0.0	2.3000000000000003	1.8	14.0	0.0	0.0	0.32320536196283123	0.9132102864213795	0.4999926886038221	0.3081665055505733	0.7076310181237897	0.2226403985035899	0.0	0.0
2019-11-21 17:00:37.000021	1574373637.000021	16971.0	4.0	40.0	10.0	2.0	0.0	64.0	0.0	2.0	31.0	0.0	0.0	130.0	2.91	2.0	120.0	19.0	11.0	21.0	17.0	0.0	37.0	21.0	0.0	1528.0	69.8	23.065772305365858	-27.589479390203362	1.2447371357293762	35.0	22.31	51.0	0.0	95.0	0.0	2.8000000000000003	2.4000000000000004	14.0	0.0	0.0	0.23634818012139722	0.6000048101092738	0.34000502593793835	0.3236354164147682	0.7145406480401653	0.22476160601931153	0.0	0.0
2019-11-21 17:00:40.000074	1574373640.000074	16971.0	4.0	40.0	10.0	2.0	0.0	64.0	0.0	2.0	31.0	0.0	0.0	130.0	2.91	2.0	121.0	19.0	11.0	21.0	17.0	0.0	40.0	74.0	0.0	1528.0	71.5	24.041147269352845	-27.41588025247054	1.115885864918636	35.0	22.27	51.0	0.0	95.0	0.0	2.8000000000000003	1.9000000000000001	14.0	0.0	0.0	0.4180420562700027	0.9901262104704999	0.5666566691573031	0.2990871243145746	0.6951554392623379	0.2388719475644304	0.0	0.0
2019-11-21 17:00:44.000081	1574373644.000081	16971.0	4.0	40.0	10.0	2.0	0.0	64.0	0.0	2.0	31.0	0.0	0.0	130.0	2.91	2.0	122.0	19.0	11.0	21.0	17.0	0.0	44.0	81.0	0.0	1528.0	73.10000000000001	23.931173518350008	-27.310389835705635	1.1896171337879737	35.0	22.25	51.0	0.0	95.0	0.0	2.7	1.3	14.0	0.0	0.0	0.2964714464253528	0.702188082177669	0.3999992847455438	0.2951973074093854	0.6900479215446026	0.22898343972921473	0.0	0.0
2019-11-21 17:00:48.000019	1574373648.000019	16971.0	4.0	40.0	10.0	2.0	0.0	64.0	0.0	2.0	31.0	0.0	0.0	130.0	2.91	2.0	123.0	19.0	11.0	21.0	17.0	0.0	48.0	19.0	0.0	1528.0	73.10000000000001	26.05859480547058	-27.3000065434959	1.2000028061219963	35.0	22.25	51.0	0.0	95.0	0.0	2.5	1.2000000000000002	14.0	0.0	0.0				0.321783685858232	0.698521155347757	0.2300553304036338	0.0	0.0
2019-11-21 17:00:51.000075	1574373651.000075	16971.0	4.0	40.0	10.0	2.0	0.0	64.0	0.0	2.0	31.0	0.0	0.0	130.0	2.91	2.0	124.0	19.0	11.0	21.0	17.0	0.0	51.0	75.0	0.0	1528.0	74.7	24.490819947856817	-27.3000065434959	1.2000028061219963	35.0	22.25	51.0	0.0	95.0	0.0	2.4000000000000004	1.1	14.0	0.0	0.0	0.4219439250652804	0.9388678121890331	0.5333233729209376	0.3431453625049839	0.6896262717592943	0.2329310316181577	0.0	0.0
2019-11-21 17:00:55.000094	1574373655.000094	16971.0	4.0	40.0	10.0	2.0	0.0	64.0	0.0	2.0	31.0	0.0	0.0	130.0	2.91	2.0	125.0	19.0	11.0	21.0	17.0	0.0	55.0	94.0	0.0	1528.0	76.5	26.642025791031916	-27.268129340717653	1.2956508554209074	35.0	22.19	51.0	0.0	95.0	0.0	2.3000000000000003	1.2000000000000002	14.0	0.0	0.0	0.3532246867371775	0.7970968112718557	0.4499978810648551	0.3554486595269844	0.7066847926064148	0.21509033994881915	0.0	0.0
2019-11-21 17:00:59.000031	1574373659.000031	16971.0	4.0	40.0	10.0	2.0	0.0	64.0	0.0	2.0	31.0	0.0	0.0	130.0	2.91	2.0	126.0	19.0	11.0	21.0	17.0	0.0	59.0	31.0	0.0	1528.0	78.0	28.760365609427332	-27.126145053354662	1.5738717840377892	35.0	22.19	51.0	0.0	95.0	0.0	2.3000000000000003	1.2000000000000002	14.0	0.0	0.0	0.3196424772261995	0.6524714746985883	0.37500590095268793	0.39259092767940323	0.6984025985163933	0.2231595256523354	0.0	0.0
2019-11-21 17:01:03.000011	1574373663.000011	16971.0	4.0	40.0	10.0	2.0	0.0	64.0	0.0	2.0	31.0	0.0	0.0	130.0	2.91	2.0	127.0	19.0	11.0	21.0	17.0	1.0	3.0	11.0	0.0	1528.0	79.5	30.753978836271695	-27.08850821541607	1.5672592712359572	35.0	22.16	51.0	0.0	95.0	0.0	2.2	1.5	14.0	0.0	0.0	0.3403105493376834	0.6454563908385625	0.37500187755571096	0.3782556770892607	0.6784883290639195	0.20476872337785282	0.0	0.0
2019-11-21 17:01:07.000002	1574373667.000002	16971.0	4.0	40.0	10.0	2.0	0.0	64.0	0.0	2.0	31.0	0.0	0.0	130.0	2.91	2.0	128.0	19.0	11.0	21.0	17.0	1.0	7.0	2.0	0.0	1528.0	81.2	30.076088426717142	-27.20002540824557	1.6043453371415848	35.0	22.13	51.0	0.0	95.0	0.0	2.0	1.5	14.0	0.0	0.0	0.42196293712530414	0.7195061019210375	0.4250009626171941	0.43232308784520507	0.6775256878474692	0.2255142789776317	0.0	0.0
2019-11-21 17:01:11.000024	1574373671.000024	16971.0	4.0	40.0	10.0	2.0	0.0	64.0	0.0	2.0	31.0	0.0	0.0	130.0	2.91	2.0	129.0	19.0	11.0	21.0	17.0	1.0	11.0	24.0	0.0	1528.0	83.0	26.248254923699438	-27.031552257841998	1.7438418353347296	35.0	22.13	51.0	0.0	95.0	0.0	2.3000000000000003	1.7000000000000002	14.0	0.0	0.0	0.4535846811118843	0.7489573287865917	0.4499975055594427	0.4252711074983574	0.6529371282483736	0.21144879210316525	0.0	0.0
2019-11-21 17:01:14.000042	1574373674.000042	16971.0	4.0	40.0	10.0	2.0	0.0	64.0	0.0	2.0	31.0	0.0	0.0	130.0	2.91	2.0	130.0	19.0	11.0	21.0	17.0	1.0	14.0	42.0	0.0	1528.0	83.0	19.13956082186819	-26.472384624968225	1.528949023117857	35.0	22.13	51.0	0.0	95.0	0.0	2.2	1.4000000000000001	14.0	0.0	0.0				0.4631550884189976	0.6790479504973719	0.22365653354397902	0.0	0.0
2019-11-21 17:01:17.000091	1574373677.000091	16971.0	4.0	40.0	10.0	2.0	0.0	64.0	0.0	2.0	31.0	0.0	0.0	130.0	2.91	2.0	131.0	19.0	11.0	21.0	17.0	1.0	17.0	91.0	0.0	1528.0	84.5	23.11902080715304	-26.815455753711777	1.6661735434690785	35.0	22.09	51.0	0.0	95.0	0.0	2.2	1.8	14.0	0.0	0.0	0.4716610265045962	0.8508990161146323	0.49999181442946017	0.3525547556977404	0.6681222384293752	0.20847018671989453	0.0	0.0
2019-11-21 17:01:22.000002	1574373682.000002	16971.0	4.0	40.0	10.0	2.0	0.0	64.0	0.0	2.0	31.0	0.0	0.0	130.0	2.91	2.0	132.0	19.0	11.0	21.0	17.0	1.0	22.0	2.0	0.0	1528.0	86.30000000000001	18.12295042659278	-26.394719290210492	1.499997778074544	35.0	22.06	51.0	0.0	95.0	0.0	1.9000000000000001	1.7000000000000002	14.0	0.0	0.0	0.2896428981060051	0.6478081181919755	0.3600064202499972	0.3506627626798471	0.7173966981684967	0.2030852144462423	0.0	0.0
2019-11-21 17:01:25.000054	1574373685.000054	16971.0	4.0	40.0	10.0	2.0	0.0	64.0	0.0	2.0	31.0	0.0	0.0	130.0	2.91	2.0	133.0	19.0	11.0	21.0	17.0	1.0	25.0	54.0	0.0	1528.0	88.0	9.925733593544718	-26.199984872624235	1.594767630992985	35.0	22.02	51.0	0.0	95.0	0.0	1.4000000000000001	1.5	14.0	0.0	0.0	0.35824039137120844	1.08385339054015	0.5666568492894815	0.23631447305284473	0.7334357811376169	0.1999635586120882	0.0	0.0
2019-11-21 17:01:29.000066	1574373689.000066	16971.0	4.0	40.0	10.0	2.0	0.0	64.0	0.0	2.0	31.0	0.0	0.0	130.0	2.91	2.0	134.0	19.0	11.0	21.0	17.0	1.0	29.0	66.0	0.0	1528.0	89.5	4.9778120751553026	-26.236726694703968	1.6163609168553204	35.0	22.0	51.0	0.0	95.0	0.0	1.2000000000000002	1.5	14.0	0.0	0.0	0.1531783290238077	0.7468884147039567	0.3749988600646339	0.15000657057476338	0.7655433234568214	0.19068153737339935	0.0	0.0
2019-11-21 17:01:32.000097	1574373692.000097	16971.0	4.0	40.0	10.0	2.0	0.0	64.0	0.0	2.0	31.0	0.0	0.0	130.0	2.91	2.0	135.0	19.0	11.0	21.0	17.0	1.0	32.0	97.0	0.0	1528.0	91.10000000000001	2.70000058419654	-26.56242877598193	1.3656043776142452	35.0	22.0	51.0	0.0	95.0	0.0	1.2000000000000002	1.8	14.0	0.0	0.0	0.11898962672651546	1.0777945557266442	0.5333278232719907	0.08466815262586216	0.7613993708916063	0.19685350374527283	0.0	0.0
2019-11-21 17:01:36.000020	1574373696.00002	16971.0	4.0	40.0	10.0	2.0	0.0	64.0	0.0	2.0	31.0	0.0	0.0	130.0	2.91	2.0	136.0	19.0	11.0	21.0	17.0	1.0	36.0	20.0	0.0	1528.0	92.7	2.7718523782686644	-27.059284695163274	1.3281476600182374	35.0	21.94	51.0	0.0	95.0	0.0	1.2000000000000002	1.8	14.0	0.0	0.0	0.038310794200209955	0.8123784291077569	0.40000770106836686	0.033941414916008925	0.8333725526631957	0.19715265359900294	0.0	0.0
2019-11-21 17:01:39.000059	1574373699.000059	16971.0	4.0	40.0	10.0	2.0	0.0	64.0	0.0	2.0	31.0	0.0	0.0	130.0	2.91	2.0	137.0	19.0	11.0	21.0	17.0	1.0	39.0	59.0	0.0	1528.0	92.7	2.703301738445762	-26.71651185740789	1.3966982998411397	35.0	21.94	51.0	0.0	95.0	0.0	1.3	1.3	14.0	0.0	0.0				0.00991354800062005	0.7217816361494482	0.2067510369586209	0.0	0.0
2019-11-21 17:01:43.000080	1574373703.00008	16971.0	4.0	40.0	10.0	2.0	0.0	64.0	0.0	2.0	31.0	0.0	0.0	130.0	2.91	2.0	138.0	19.0	11.0	21.0	17.0	1.0	43.0	80.0	0.0	1528.0	94.2	2.946601735666005	-27.208647476352105	1.2655064343628166	35.0	21.91	51.0	0.0	95.0	0.0	1.7000000000000002	1.4000000000000001	14.0	0.0	0.0	0.03512259565733042	0.7447728422746359	0.37499801070553346	0.02189808840342001	0.7804538161825122	0.19875440757485005	0.0	0.0
2019-11-21 17:01:47.000038	1574373707.000038	16971.0	4.0	40.0	10.0	2.0	0.0	64.0	0.0	2.0	31.0	0.0	0.0	130.0	2.91	2.0	139.0	19.0	11.0	21.0	17.0	1.0	47.0	38.0	0.0	1528.0	96.0	5.331433808314132	-27.3000065434959	0.9817818927388067	35.0	21.88	51.0	0.0	95.0	0.0	2.2	1.3	14.0	0.0	0.0	0.04262092687767329	0.8745766272668566	0.4500047475600425	0.029072281131447525	0.760042863372465	0.2083234223662782	0.0	0.0
2019-11-21 17:01:51.000056	1574373711.000056	16971.0	4.0	40.0	10.0	2.0	0.0	64.0	0.0	2.0	31.0	0.0	0.0	130.0	2.91	2.0	140.0	19.0	11.0	21.0	17.0	1.0	51.0	56.0	0.0	1528.0	97.5	11.1009220980233	-27.246336562145757	1.714677703475107	35.0	21.88	51.0	0.0	95.0	0.0	2.3000000000000003	0.9	14.0	0.0	0.0	0.05687771806565697	0.7243161381862641	0.374998301275319	0.04830687927912646	0.6908464719257947	0.1783412393194404	0.0	0.0
2019-11-21 17:01:55.000042	1574373715.000042	16971.0	4.0	40.0	10.0	2.0	0.0	64.0	0.0	2.0	31.0	0.0	0.0	130.0	2.91	2.0	141.0	19.0	11.0	21.0	17.0	1.0	55.0	42.0	0.0	1527.0	99.2	15.93206717975915	-26.878266416004838	2.7243470744141374	35.0	21.830000000000002	51.0	0.0	95.0	0.0	2.3000000000000003	1.5	14.0	0.0	0.0	0.1514701980699259	0.8093738454743337	0.4250014945917244	0.14989193822072527	0.5475136516828623	0.16137598358284808	0.0	0.0
2019-11-21 17:01:59.000012	1574373719.000012	16971.0	4.0	40.0	10.0	2.0	0.0	64.0	0.0	2.0	31.0	0.0	0.0	130.0	2.91	2.0	142.0	19.0	11.0	21.0	17.0	1.0	59.0	12.0	0.0	1527.0	100.7	26.573637379932254	-26.239955125446727	2.9733525406527237	35.0	21.81	51.0	0.0	95.0	0.0	2.0	2.7	14.0	0.0	0.0	0.1704378981337847	0.7159776941097733	0.3750028163406169	0.0873415539237146	0.5052421187478696	0.13032979092039765	0.0	0.0
2019-11-21 17:02:02.000071	1574373722.000071	16971.0	4.0	40.0	10.0	2.0	0.0	64.0	0.0	2.0	31.0	0.0	0.0	130.0	2.91	2.0	143.0	19.0	11.0	21.0	17.0	2.0	2.0	71.0	0.0	1527.0	102.0	37.09888880674642	-25.20165030956803	3.684529586351336	35.0	21.8	51.0	0.0	95.0	0.0	1.5	2.8000000000000003	14.0	0.0	0.0	0.3507417947047344	0.7956141588203034	0.4333247928183372	0.161774971971901	0.40551518716756707	0.12144254369842448	0.0	0.0
2019-11-21 17:02:06.000072	1574373726.000072	16971.0	4.0	40.0	10.0	2.0	0.0	64.0	0.0	2.0	31.0	0.0	0.0	130.0	2.91	2.0	144.0	19.0	11.0	21.0	17.0	2.0	6.0	72.0	0.0	1527.0	103.0	41.73569893869339	-23.85974778292688	3.961190672269907	35.0	21.75	51.0	0.0	95.0	0.0	0.6000000000000001	3.4000000000000004	14.0	0.0	0.0	0.2872880475118653	0.43586070410219896	0.24999994039536944	0.18544917481191628	0.34995595962837917	0.09491801663625074	0.0	0.0
2019-11-21 17:02:10.000013	1574373730.000013	16971.0	4.0	40.0	10.0	2.0	0.0	64.0	0.0	2.0	31.0	0.0	0.0	130.0	2.91	2.0	145.0	19.0	11.0	21.0	17.0	2.0	10.0	13.0	0.0	1527.0	103.7	43.16673614400109	-22.266466015208476	3.8666379675868296	35.0	21.75	51.0	0.0	95.0	0.0	0.6000000000000001	3.4000000000000004	14.0	0.0	0.0	0.23439994371575487	0.2803391872972136	0.1750025764487025	0.20883792351197422	0.23713793057409438	0.08668519819578667	0.0	0.0
2019-11-21 17:02:13.000057	1574373733.000057	16971.0	4.0	40.0	10.0	2.0	0.0	64.0	0.0	2.0	31.0	0.0	0.0	130.0	2.91	2.0	146.0	19.0	11.0	21.0	17.0	2.0	13.0	57.0	0.0	1527.0	103.7	42.035860591001466	-20.730348179644743	3.6055219547869464	35.0	21.72	51.0	0.0	95.0	0.0	25.5	3.9000000000000004	14.0	0.0	0.0				0.19961712813311036	0.21648188910157987	0.0730725245690929	0.0	0.0
2019-11-21 17:02:17.000046	1574373737.000046	16971.0	4.0	40.0	10.0	2.0	0.0	64.0	0.0	2.0	31.0	0.0	0.0	130.0	2.91	2.0	147.0	19.0	11.0	21.0	17.0	2.0	17.0	46.0	0.0	1527.0	104.5	43.278919523091126	-21.78215463346534	3.7967525192802114	35.0	21.71	51.0	0.0	95.0	0.0	23.700000000000003	4.0	14.0	0.0	0.0	0.31774250888382183	0.34205136320113594	0.20000054836423473	0.17467364141769137	0.1945667320198021	0.05061527225075742	0.0	0.0
2019-11-21 17:02:21.000031	1574373741.000031	16971.0	4.0	40.0	10.0	2.0	0.0	64.0	0.0	2.0	31.0	0.0	0.0	130.0	2.91	2.0	148.0	19.0	11.0	21.0	17.0	2.0	21.0	31.0	0.0	1527.0	105.0	41.896576145006776	-20.596583632120858	3.617236939249926	35.0	21.69	51.0	0.0	95.0	0.0	22.3	3.8000000000000003	14.0	0.0	0.0	0.21433433064873364	0.22744606674788012	0.1250004693883402	0.14463433018283056	0.1602237028440695	0.041270759376333906	0.0	0.0
2019-11-21 17:02:25.000056	1574373745.000056	16971.0	4.0	40.0	10.0	2.0	0.0	64.0	0.0	2.0	31.0	0.0	0.0	130.0	2.91	2.0	149.0	19.0	11.0	21.0	17.0	2.0	25.0	56.0	0.0	1527.0	105.5	40.45895288093241	-19.310528339449352	3.7621073439056874	35.0	21.63	51.0	0.0	95.0	0.0	21.200000000000003	3.6	14.0	0.0	0.0	0.22142291913310713	0.24600139517927974	0.12499921769393338	0.14334470958986892	0.1899379851963086	0.010947877061923184	0.0	0.0
2019-11-21 17:02:29.000005	1574373749.000005	16971.0	4.0	40.0	10.0	2.0	0.0	64.0	0.0	2.0	31.0	0.0	0.0	130.0	2.91	2.0	150.0	19.0	11.0	21.0	17.0	2.0	29.0	5.0	0.0	1527.0	106.0	37.67353015613295	-17.651072756168595	3.4999986352259036	35.0	21.63	51.0	0.0	95.0	0.0	19.900000000000002	3.8000000000000003	14.0	0.0	0.0	0.2307346326926503	0.2674029839986245	0.1250015944445855	0.11179213912496667	0.12071262596202625	0.022956035442036594	0.0	0.0
2019-11-21 17:02:33.000022	1574373753.000022	16971.0	4.0	40.0	10.0	2.0	0.0	64.0	0.0	2.0	31.0	0.0	0.0	130.0	2.91	2.0	151.0	19.0	11.0	21.0	17.0	2.0	33.0	22.0	0.0	1527.0	106.2	35.56485707028551	-15.793033372355525	3.5478763110498583	35.0	21.63	51.0	0.0	95.0	0.0	18.400000000000002	3.5	14.0	0.0	0.0	0.09500807480416273	0.12116828930807938	0.04999978840440721	0.25240529455054106	0.4454880712752041	-0.13478110266039994	0.0	0.0
2019-11-21 17:02:36.000070	1574373756.00007	16971.0	4.0	40.0	10.0	2.0	0.0	64.0	0.0	2.0	31.0	0.0	0.0	130.0	2.91	2.0	152.0	19.0	11.0	21.0	17.0	2.0	36.0	70.0	0.0	1527.0	106.5	33.929666471024234	-13.670399357575118	3.70000101277222	35.0	21.56	51.0	0.0	95.0	0.0	16.5	3.5	14.0	0.0	0.0	0.2019103121038549	0.2790306728837202	0.09999839467400423	0.1260446830122538	0.11906174984747303	-0.018304032550184625	0.0	0.0
2019-11-21 17:02:40.000090	1574373760.00009	16971.0	4.0	40.0	10.0	2.0	0.0	64.0	0.0	2.0	31.0	0.0	0.0	130.0	2.91	2.0	153.0	19.0	11.0	21.0	17.0	2.0	40.0	90.0	0.0	1527.0	106.7	32.67650169059463	-11.953864819582108	3.70000101277222	35.0	21.56	51.0	0.0	95.0	0.0	14.8	3.7	14.0	0.0	0.0	0.10950597892108709	0.15933218802379615	0.04999975264194862	0.1087558544873578	0.057189757046123293	-0.02205664987549215	0.0	0.0
2019-11-21 17:02:44.000034	1574373764.000034	16971.0	4.0	40.0	10.0	2.0	0.0	64.0	0.0	2.0	31.0	0.0	0.0	130.0	2.91	2.0	154.0	19.0	11.0	21.0	17.0	2.0	44.0	34.0	0.0	1527.0	106.9	31.43011232527416	-10.530101649169067	3.5782009748084276	35.0	21.54	51.0	0.0	95.0	0.0	13.200000000000001	3.7	14.0	0.0	0.0	0.12024255404403553	0.18242667845941443	0.05000069738407134	0.050634026787373665	0.11737613877421035	-0.05043845138138997	0.0	0.0
2019-11-21 17:02:48.000075	1574373768.000075	16971.0	4.0	40.0	10.0	2.0	0.0	64.0	0.0	2.0	31.0	0.0	0.0	130.0	2.91	2.0	155.0	19.0	11.0	21.0	17.0	2.0	48.0	75.0	0.0	1527.0	107.0	30.798954320284405	-9.362857836679341	3.4999986352259036	35.0	21.5	51.0	0.0	95.0	0.0	11.4	3.7	14.0	0.0	0.0	0.06709328560587924	0.10695586176733247	0.024999743702653603	0.027449674735560734	0.07574615998330063	-0.04818749427700246	0.0	0.0
2019-11-21 17:02:52.000032	1574373772.000032	16971.0	4.0	40.0	10.0	2.0	0.0	64.0	0.0	2.0	31.0	0.0	0.0	130.0	2.91	2.0	156.0	19.0	11.0	21.0	17.0	2.0	52.0	32.0	0.0	1527.0	106.7	29.7806002392432	-8.009875131809823	3.4999986352259036	35.0	21.46	51.0	0.0	95.0	0.0	11.4	3.7	14.0	0.0	0.0	-0.1950303608613725	-0.324713387243912	-0.07500080914178149	0.016296984496153924	-0.034500352233109696	-0.021934766744223226	0.0	0.0
2019-11-21 17:02:56.000053	1574373776.000053	16971.0	4.0	40.0	10.0	2.0	0.0	64.0	0.0	2.0	31.0	0.0	0.0	130.0	2.91	2.0	157.0	19.0	11.0	21.0	17.0	2.0	56.0	53.0	0.0	1527.0	106.5	28.433890006843257	-6.1136389875579065	3.57431960019716	35.0	21.44	51.0	0.0	95.0	0.0	10.3	3.5	14.0	0.0	0.0	-0.14341067114333053	-0.2416271530856392	-0.049999737740939305	0.04095551851561965	0.042131022660551284	-0.0700258697389247	0.0	0.0
2019-11-21 17:03:00.000046	1574373780.000046	16971.0	4.0	40.0	10.0	2.0	0.0	64.0	0.0	2.0	31.0	0.0	0.0	130.0	2.91	2.0	158.0	19.0	11.0	21.0	17.0	3.0	0.0	46.0	0.0	1527.0	106.4	26.99932798279313	-4.184836516344778	3.5213793632411297	35.0	21.44	51.0	0.0	95.0	0.0	9.200000000000001	3.5	14.0	0.0	0.0	-0.07748624188633486	-0.1375159256901892	-0.025000043213440737	0.03328941172019514	0.030090624390110697	-0.06781865076169395	0.0	0.0
2019-11-21 17:03:04.000031	1574373784.000031	16971.0	4.0	40.0	10.0	2.0	0.0	64.0	0.0	2.0	31.0	0.0	0.0	130.0	2.91	2.0	159.0	19.0	11.0	21.0	17.0	3.0	4.0	31.0	0.0	1526.0	106.4	25.76001970702147	-2.4327731674923756	3.414548529650797	35.0	21.41	51.0	0.0	95.0	0.0	7.7	3.5	14.0	0.0	0.0				-0.022412712836387464	-0.007155445957318275	-0.06787834630031533	0.0	0.0
2019-11-21 17:03:08.000052	1574373788.000052	16971.0	4.0	40.0	10.0	2.0	0.0	64.0	0.0	2.0	31.0	0.0	0.0	130.0	2.91	2.0	160.0	19.0	11.0	21.0	17.0	3.0	8.0	52.0	0.0	1526.0	106.0	26.58355526069742	-0.8587916540486363	3.5788301488015986	35.0	21.38	51.0	0.0	95.0	0.0	5.7	3.6	14.0	0.0	0.0	-0.4812373924044309	-0.9012775467005383	-0.09999947548187861	-0.01200899127260301	0.024000492231801892	-0.08026057874975585	0.0	0.0
2019-11-21 17:03:12.000003	1574373792.000003	16971.0	4.0	40.0	10.0	2.0	0.0	64.0	0.0	2.0	31.0	0.0	0.0	130.0	2.91	2.0	161.0	19.0	11.0	21.0	17.0	3.0	12.0	3.0	0.0	1526.0	105.9	29.761738973112468	0.13501646460607805	3.785558771091397	35.0	21.38	51.0	0.0	95.0	0.0	3.8000000000000003	3.5	14.0	0.0	0.0	-0.16957016630720814	-0.3371527475123623	-0.025000305477535668	-0.008608359456327961	0.04989590368202845	-0.10325838921474802	0.0	0.0
2019-11-21 17:03:15.000028	1574373795.000028	16971.0	4.0	40.0	10.0	2.0	0.0	64.0	0.0	2.0	31.0	0.0	0.0	130.0	2.91	2.0	162.0	19.0	11.0	21.0	17.0	3.0	15.0	28.0	0.0	1526.0	105.5	27.379879201922826	-0.5145800006251189	3.6412063904171394	35.0	21.35	51.0	0.0	95.0	0.0	2.2	3.4000000000000004	14.0	0.0	0.0	-1.505961251789301	-3.1445919486742593	-0.13333223131878905	0.03501582500587364	0.007328274632892878	-0.08778489841688565	0.0	0.0
2019-11-21 17:03:19.000051	1574373799.000051	16971.0	4.0	40.0	10.0	2.0	0.0	64.0	0.0	2.0	31.0	0.0	0.0	130.0	2.91	2.0	163.0	19.0	11.0	21.0	17.0	3.0	19.0	51.0	0.0	1526.0	105.0	30.408701053303623	0.3907213479353292	3.7182616975497558	35.0	21.31	51.0	0.0	95.0	0.0	0.7000000000000001	3.6	14.0	0.0	0.0	-4.66353059562481	-9.27239848650211	-0.1249992772978605	0.024995904538162438	0.022097348903212796	-0.09597870559540148	0.0	0.0
2019-11-21 17:03:23.000001	1574373803.000001	16971.0	4.0	40.0	10.0	2.0	0.0	64.0	0.0	2.0	31.0	0.0	0.0	130.0	2.91	2.0	164.0	19.0	11.0	21.0	17.0	3.0	23.0	1.0	0.0	1526.0	104.7	32.08270997953882	1.6883667296241844	3.397168039805311	35.0	21.29	51.0	0.0	95.0	0.0	0.2	3.8000000000000003	14.0	0.0	0.0	10.743049495922381	18.607507555164787	-0.07500093878490526	0.03487083825578914	0.015723726413374918	-0.10623930095315919	0.0	0.0
2019-11-21 17:03:27.000021	1574373807.000021	16971.0	4.0	40.0	10.0	2.0	0.0	64.0	0.0	2.0	31.0	0.0	0.0	130.0	2.91	2.0	165.0	19.0	11.0	21.0	17.0	3.0	27.0	21.0	0.0	1526.0	104.2	33.122080104754154	3.9791656388204784	3.1999979336954043	35.0	21.25	51.0	0.0	95.0	0.0	0.9	3.5	14.0	0.0	0.0	4.157548670538104	6.784502812337663	-0.12499937415436334	0.03847081210579793	0.05992237190936394	-0.1274296117889255	0.0	0.0
2019-11-21 17:03:30.000073	1574373810.000073	16971.0	4.0	40.0	10.0	2.0	0.0	64.0	0.0	2.0	31.0	0.0	0.0	130.0	2.91	2.0	166.0	19.0	11.0	21.0	17.0	3.0	30.0	73.0	0.0	1526.0	103.9	33.72502091733687	5.793198286159239	3.331822141787336	35.0	21.25	51.0	0.0	95.0	0.0	3.2	3.5	14.0	0.0	0.0	0.982186075360371	1.5015095462654389	-0.09999826752167291	0.04152504394958981	0.07140026268670668	-0.12276267027583718	0.0	0.0
2019-11-21 17:03:34.000094	1574373814.000094	16971.0	4.0	40.0	10.0	2.0	0.0	64.0	0.0	2.0	31.0	0.0	0.0	130.0	2.91	2.0	167.0	19.0	11.0	21.0	17.0	3.0	34.0	94.0	0.0	1526.0	103.4	34.51185970638107	6.649175554517405	3.4686449099900725	35.0	21.25	51.0	0.0	95.0	0.0	5.300000000000001	3.2	14.0	0.0	0.0	0.7495173141339652	1.1541554518073016	-0.12499934435234648	0.030147883455033914	0.11112974609391583	-0.13799740815060074	0.0	0.0
2019-11-21 17:03:38.000052	1574373818.000052	16971.0	4.0	40.0	10.0	2.0	0.0	64.0	0.0	2.0	31.0	0.0	0.0	130.0	2.91	2.0	168.0	19.0	11.0	21.0	17.0	3.0	38.0	52.0	0.0	1526.0	103.0	36.589725469863374	7.990242637877832	3.718043935761174	35.0	21.19	51.0	0.0	95.0	0.0	5.300000000000001	3.2	14.0	0.0	0.0	0.6170794049216017	0.9117652115721462	-0.10000104905275448	0.04536256643092338	0.09832756951546298	-0.11587461602949053	0.0	0.0
2019-11-21 17:03:42.000063	1574373822.000063	16971.0	4.0	40.0	10.0	2.0	0.0	64.0	0.0	2.0	31.0	0.0	0.0	130.0	2.91	2.0	169.0	19.0	11.0	21.0	17.0	3.0	42.0	63.0	0.0	1526.0	102.5	39.385150991478184	11.229843577027356	3.799999336756403	35.0	21.19	51.0	0.0	95.0	0.0	6.2	3.4000000000000004	14.0	0.0	0.0	0.6667920377459449	0.9633291876351724	-0.12499965727423223	0.09990488159841782	0.13863647105727558	-0.1331350574626808	0.0	0.0
2019-11-21 17:03:46.000056	1574373826.000056	16971.0	4.0	40.0	10.0	2.0	0.0	64.0	0.0	2.0	31.0	0.0	0.0	130.0	2.91	2.0	170.0	19.0	11.0	21.0	17.0	3.0	46.0	56.0	0.0	1526.0	102.10000000000001	41.62655432296507	15.78737735729616	4.028980556855067	35.0	21.16	51.0	0.0	95.0	0.0	7.0	3.5	14.0	0.0	0.0	0.500762696281005	0.6573450001984693	-0.1000001728537665	0.08924231239371282	0.1930023906639018	-0.15050211585436798	0.0	0.0
2019-11-21 17:03:50.000044	1574373830.000044	16971.0	4.0	40.0	10.0	2.0	0.0	64.0	0.0	2.0	31.0	0.0	0.0	130.0	2.91	2.0	171.0	19.0	11.0	21.0	17.0	3.0	50.0	44.0	0.0	1526.0	101.5	40.57653427697254	17.781991301435774	3.6189083068377723	35.0	21.13	51.0	0.0	95.0	0.0	8.6	3.8000000000000003	14.0	0.0	0.0	0.6541658288804139	0.7771221390704942	-0.15000044703617021	0.17085541714888966	0.19144498074451644	-0.15826637602033672	0.0	0.0
2019-11-21 17:03:54.000071	1574373834.000071	16971.0	4.0	40.0	10.0	2.0	0.0	64.0	0.0	2.0	31.0	0.0	0.0	130.0	2.91	2.0	172.0	19.0	11.0	21.0	17.0	3.0	54.0	71.0	0.0	1526.0	101.5	36.77289737436412	21.156556680589414	3.0490657001068446	35.0	21.13	51.0	0.0	95.0	0.0	12.4	3.8000000000000003	14.0	0.0	0.0				0.21708698319503456	0.25278027703998585	-0.20087651248183985	0.0	0.0
2019-11-21 17:03:58.000019	1574373838.000019	16971.0	4.0	40.0	10.0	2.0	0.0	64.0	0.0	2.0	31.0	0.0	0.0	130.0	2.91	2.0	173.0	19.0	11.0	21.0	17.0	3.0	58.0	19.0	0.0	1526.0	101.2	32.93408675333857	25.543587712375835	2.6149006831933823	35.0	21.1	51.0	0.0	95.0	0.0	17.3	4.1000000000000005	14.0	0.0	0.0	0.16549968805331436	0.18316213400844475	-0.07500097454860447	0.24079316823638	0.2775694368821022	-0.2484046252380156	0.0	0.0
2019-11-21 17:04:02.000038	1574373842.000038	16971.0	4.0	40.0	10.0	2.0	0.0	64.0	0.0	2.0	31.0	0.0	0.0	130.0	2.91	2.0	174.0	19.0	11.0	21.0	17.0	4.0	2.0	38.0	0.0	1526.0	100.5	36.349030537434324	21.559486630930785	2.9943370697465355	35.0	21.06	51.0	0.0	95.0	0.0	18.400000000000002	3.5	14.0	0.0	0.0	0.34777311579006165	0.4116796308511591	-0.17499917596966685	0.30579510875002947	0.3163258855388579	-0.30012711574033923	0.0	0.0
2019-11-21 17:04:05.000086	1574373845.000086	16971.0	4.0	40.0	10.0	2.0	0.0	64.0	0.0	2.0	31.0	0.0	0.0	130.0	2.91	2.0	175.0	19.0	11.0	21.0	17.0	4.0	5.0	86.0	0.0	1525.0	99.80000000000001	33.255546298185536	25.760749765822155	2.5696313673840394	35.0	21.06	51.0	0.0	95.0	0.0	22.0	3.0	14.0	0.0	0.0	0.3515067322160479	0.4767721332713284	-0.23332958757267497	0.26169155323006005	0.32417788884987914	-0.297129983927698	0.0	0.0
2019-11-21 17:04:09.000098	1574373849.000098	16971.0	4.0	40.0	10.0	2.0	0.0	64.0	0.0	2.0	31.0	0.0	0.0	130.0	2.91	2.0	176.0	19.0	11.0	21.0	17.0	4.0	9.0	98.0	0.0	1525.0	99.0	30.587236684088534	25.407479561644738	2.386341627026841	35.0	21.06	51.0	0.0	95.0	0.0	0.7000000000000001	2.6	14.0	0.0	0.0	0.2250556634196245	0.3493519228906927	-0.19999940395533145	0.2364170574104487	0.36210803825314614	-0.37652323115292996	0.0	0.0
2019-11-21 17:04:13.000045	1574373853.000045	16971.0	4.0	40.0	10.0	2.0	0.0	64.0	0.0	2.0	31.0	0.0	0.0	130.0	2.91	2.0	177.0	19.0	11.0	21.0	17.0	4.0	13.0	45.0	0.0	1525.0	97.7	22.588606191159386	24.422204447202834	2.333350709140244	35.0	21.0	51.0	0.0	95.0	0.0	0.9	2.5	14.0	0.0	0.0	0.37725026672206546	0.5532356007304015	-0.32500430053202545	0.2560510200875941	0.3098145085599756	-0.34684556418937124	0.0	0.0
2019-11-21 17:04:17.000063	1574373857.000063	16971.0	4.0	40.0	10.0	2.0	0.0	64.0	0.0	2.0	31.0	0.0	0.0	130.0	2.91	2.0	178.0	19.0	11.0	21.0	17.0	4.0	17.0	63.0	0.0	1525.0	96.5	17.42343876566713	24.10084638738974	2.3016740810838914	35.0	21.0	51.0	0.0	95.0	0.0	25.1	2.2	14.0	0.0	0.0	0.2718547130012154	0.5965307236545155	-0.29999865890148847	0.18929283738762656	0.40920218052832297	-0.35807093873226775	0.0	0.0
2019-11-21 17:04:21.000007	1574373861.000007	16971.0	4.0	40.0	10.0	2.0	0.0	64.0	0.0	2.0	31.0	0.0	0.0	130.0	2.91	2.0	179.0	19.0	11.0	21.0	17.0	4.0	21.0	7.0	0.0	1525.0	95.5	12.192479842791364	24.16414907675473	2.1547148861564764	35.0	20.96	51.0	0.0	95.0	0.0	24.8	2.2	14.0	0.0	0.0	0.19199240391510283	0.5221012496508971	-0.2500035018219309	0.1528269549090206	0.4392641854963772	-0.3745262303143007	0.0	0.0
2019-11-21 17:04:25.000027	1574373865.000027	16971.0	4.0	40.0	10.0	2.0	0.0	64.0	0.0	2.0	31.0	0.0	0.0	130.0	2.91	2.0	180.0	19.0	11.0	21.0	17.0	4.0	25.0	27.0	0.0	1525.0	94.30000000000001	7.319243686372197	24.42259727560482	2.383876567124661	35.0	20.97	51.0	0.0	95.0	0.0	24.5	2.5	14.0	0.0	0.0	0.16981221436897964	0.6523858954249524	-0.2999984979704692	0.11793367228647504	0.41843444849725997	-0.36062343414123854	0.0	0.0
2019-11-21 17:04:28.000074	1574373868.000074	16971.0	4.0	40.0	10.0	2.0	0.0	64.0	0.0	2.0	31.0	0.0	0.0	130.0	2.91	2.0	181.0	19.0	11.0	21.0	17.0	4.0	28.0	74.0	0.0	1525.0	94.30000000000001	3.8365247287435396	24.130321559156457	2.684831089280237	35.0	20.94	51.0	0.0	95.0	0.0	24.5	2.1	14.0	0.0	0.0				0.116585905868135	0.4029402045806999	-0.34698114946689845	0.0	0.0
2019-11-21 17:04:32.000087	1574373872.000087	16971.0	4.0	40.0	10.0	2.0	0.0	64.0	0.0	2.0	31.0	0.0	0.0	130.0	2.91	2.0	182.0	19.0	11.0	21.0	17.0	4.0	32.0	87.0	0.0	1525.0	93.2	3.212093498101738	24.29516085889524	3.0903232413486177	35.0	20.94	51.0	0.0	95.0	0.0	24.8	2.2	14.0	0.0	0.0	0.10790464304154673	0.5997087923517418	-0.2749990984827053	0.07674888239532075	0.45991115102588787	-0.3706984518623084	0.0	0.0
2019-11-21 17:04:36.000043	1574373876.000043	16971.0	4.0	40.0	10.0	2.0	0.0	64.0	0.0	2.0	31.0	0.0	0.0	130.0	2.91	1.99	183.0	19.0	11.0	21.0	17.0	4.0	36.0	43.0	0.0	1525.0	92.0	3.6869035859321095	24.105219412917286	2.7104784356179095	35.0	20.900000000000002	51.0	0.0	95.0	0.0	25.1	2.5	14.0	0.0	0.0	0.06298062189513524	0.6552775108480879	-0.3000033080942636	0.04846007644056458	0.44795581907242765	-0.36517010440413283	0.0	0.0
2019-11-21 17:04:40.000043	1574373880.000043	16971.0	4.0	40.0	10.0	2.0	0.0	64.0	0.0	2.0	31.0	0.0	0.0	130.0	2.91	1.99	184.0	19.0	11.0	21.0	17.0	4.0	40.0	43.0	0.0	1525.0	90.7	3.293492379422217	24.29220981238718	3.1077906647211053	35.0	20.88	51.0	0.0	95.0	0.0	24.6	2.7	14.0	0.0	0.0	0.046907691746357984	0.725371825029085	-0.3249999999999993	0.10682608683248043	0.45745538270764113	-0.34958369527749006	0.0	0.0
2019-11-21 17:04:43.000083	1574373883.000083	16971.0	4.0	40.0	10.0	2.0	0.0	64.0	0.0	2.0	31.0	0.0	0.0	130.0	2.91	1.99	185.0	19.0	11.0	21.0	17.0	4.0	43.0	83.0	0.0	1525.0	89.5	4.283422495491809	24.20001839294058	2.7336871828682927	35.0	20.88	51.0	0.0	95.0	0.0	24.8	3.1	14.0	0.0	0.0	0.049320284311002195	0.8849290485748921	-0.3999946594951325	0.09371183957170476	0.5580596947896892	-0.41762718802219506	0.0	0.0
2019-11-21 17:04:48.000001	1574373888.000001	16971.0	4.0	40.0	10.0	2.0	0.0	64.0	0.0	2.0	31.0	0.0	0.0	130.0	2.91	1.99	186.0	19.0	11.0	21.0	17.0	4.0	48.0	1.0	0.0	1525.0	88.5	4.3809860133074885	24.20001839294058	2.021614781873737	35.0	20.81	51.0	0.0	95.0	0.0	24.700000000000003	3.2	14.0	0.0	0.0	0.03414207591936584	0.4437158758824828	-0.2000032806934623	0.09097413914701508	0.6256907893482136	-0.4922029481131426	0.0	0.0
2019-11-21 17:04:51.000043	1574373891.000043	16971.0	4.0	40.0	10.0	2.0	0.0	64.0	0.0	2.0	31.0	0.0	0.0	130.0	2.91	1.99	187.0	19.0	11.0	21.0	17.0	4.0	51.0	43.0	0.0	1525.0	87.10000000000001	6.509113827520578	24.099179990843187	2.251242341657444	35.0	20.81	51.0	0.0	95.0	0.0	24.8	2.0	14.0	0.0	0.0	0.07405974187067216	1.035721439326702	-0.4666601393870856	0.039583009142693255	0.6272587338410918	-0.4845138452173269	0.0	0.0
2019-11-21 17:04:54.000075	1574373894.000075	16971.0	4.0	40.0	10.0	2.0	0.0	64.0	0.0	2.0	31.0	0.0	0.0	130.0	2.91	1.99	188.0	19.0	11.0	21.0	17.0	4.0	54.0	75.0	0.0	1525.0	85.7	10.451722312364888	23.920799409965145	2.7168565518778767	35.0	20.81	51.0	0.0	95.0	0.0	24.700000000000003	2.0	14.0	0.0	0.0	0.09771918199326564	1.033760965148252	-0.4666616599302239	0.09131838558103142	0.6711581126884951	-0.5003406242024441	0.0	0.0
2019-11-21 17:04:57.000094	1574373897.000094	16971.0	4.0	40.0	10.0	2.0	0.0	64.0	0.0	2.0	31.0	0.0	0.0	130.0	2.91	1.99	189.0	19.0	11.0	21.0	17.0	4.0	57.0	94.0	0.0	1525.0	85.7	7.8879020590721955	23.992003037766196	2.4319889949910625	35.0	20.81	51.0	0.0	95.0	0.0	24.700000000000003	2.1	14.0	0.0	0.0				0.06495942683512433	0.6663607258085795	-0.517168885341254	0.0	0.0
2019-11-21 17:05:01.000027	1574373901.000027	16971.0	4.0	40.0	10.0	2.0	0.0	64.0	0.0	2.0	31.0	0.0	0.0	130.0	2.91	1.99	190.0	19.0	11.0	21.0	17.0	5.0	1.0	27.0	0.0	1524.0	84.5	11.474945862836629	23.948537388232975	2.75147921135783	35.0	20.78	51.0	0.0	95.0	0.0	24.5	2.4000000000000004	14.0	0.0	0.0	0.08904255632443384	0.6682325507474488	-0.30000502475571444	0.0955857973344855	0.640835847317243	-0.5051947863360446	0.0	0.0
2019-11-21 17:05:04.000058	1574373904.000058	16971.0	4.0	40.0	10.0	2.0	0.0	64.0	0.0	2.0	31.0	0.0	0.0	130.0	2.91	1.99	191.0	19.0	11.0	21.0	17.0	5.0	4.0	58.0	0.0	1525.0	82.7	14.174777565814846	24.063434038794494	2.5455280637408615	35.0	20.77	51.0	0.0	95.0	0.0	24.5	2.8000000000000003	14.0	0.0	0.0	0.2629861189285818	1.328176954940922	-0.5999938011809853	0.13555642291939723	0.6349034982356468	-0.4860205799484578	0.0	0.0
2019-11-21 17:05:07.000076	1574373907.000076	16971.0	4.0	40.0	10.0	2.0	0.0	64.0	0.0	2.0	31.0	0.0	0.0	130.0	2.91	1.99	192.0	19.0	11.0	21.0	17.0	5.0	7.0	76.0	0.0	1524.0	81.10000000000001	17.18561039627004	23.90001769141008	2.451438726087828	35.0	20.75	51.0	0.0	95.0	0.0	24.400000000000002	2.8000000000000003	14.0	0.0	0.0	0.2684829641681055	1.173199076800658	-0.5333301120528746	0.14328659343018446	0.6098576614722467	-0.4768936830015424	0.0	0.0
2019-11-21 17:05:10.000099	1574373910.000099	16971.0	4.0	40.0	10.0	2.0	0.0	64.0	0.0	2.0	31.0	0.0	0.0	130.0	2.91	1.99	193.0	19.0	11.0	21.0	17.0	5.0	10.0	99.0	0.0	1524.0	81.10000000000001	15.761091543473325	23.90001769141008	2.5938946923818027	35.0	20.73	51.0	0.0	95.0	0.0	24.700000000000003	2.5	14.0	0.0	0.0				0.09867146788119287	0.6241697265843495	-0.49007151910898594	0.0	0.0
2019-11-21 17:05:14.000018	1574373914.000018	16971.0	4.0	40.0	10.0	2.0	0.0	64.0	0.0	2.0	31.0	0.0	0.0	130.0	2.91	1.99	194.0	19.0	11.0	21.0	17.0	5.0	14.0	18.0	0.0	1524.0	79.5	17.830316186736315	23.883725013120053	2.3755631987569603	35.0	20.75	51.0	0.0	95.0	0.0	24.400000000000002	2.6	14.0	0.0	0.0	0.24426279587222854	0.8689925720455927	-0.4000081063959724	0.1974244594956122	0.6210121168678104	-0.5080015093444374	0.0	0.0
2019-11-21 17:05:17.000057	1574373917.000057	16971.0	4.0	40.0	10.0	2.0	0.0	64.0	0.0	2.0	31.0	0.0	0.0	130.0	2.91	1.99	195.0	19.0	11.0	21.0	17.0	5.0	17.0	57.0	0.0	1524.0	78.0	20.671272226189632	23.817534795831573	2.3742506645128216	35.0	20.69	51.0	0.0	95.0	0.0	24.400000000000002	2.4000000000000004	14.0	0.0	0.0	0.3428527195823961	1.0749472576850967	-0.49999348331044013	0.19397095464421468	0.6369851387603812	-0.514297775372235	0.0	0.0
2019-11-21 17:05:21.000017	1574373921.000017	16971.0	4.0	40.0	10.0	2.0	0.0	64.0	0.0	2.0	31.0	0.0	0.0	130.0	2.91	1.99	196.0	19.0	11.0	21.0	17.0	5.0	21.0	17.0	0.0	1524.0	76.5	23.303488771477756	24.04576135858338	2.8915423294893303	35.0	20.69	51.0	0.0	95.0	0.0	24.200000000000003	2.1	14.0	0.0	0.0	0.28248657650612385	0.8066550370993935	-0.37500375513022316	0.23173433312566086	0.5965748220771521	-0.49313251820825965	0.0	0.0
2019-11-21 17:05:25.000004	1574373925.000004	16971.0	4.0	40.0	10.0	2.0	0.0	64.0	0.0	2.0	31.0	0.0	0.0	130.0	2.91	1.99	197.0	19.0	11.0	21.0	17.0	5.0	25.0	4.0	0.0	1524.0	75.0	26.29559541115959	24.201930002379417	2.694180367999173	35.0	20.69	51.0	0.0	95.0	0.0	24.5	2.1	14.0	0.0	0.0	0.32640918250753953	0.7768762871249273	-0.3750012069979416	0.30859775091843256	0.5923601454094152	-0.5070935675579227	0.0	0.0
2019-11-21 17:05:29.000031	1574373929.000031	16971.0	4.0	40.0	10.0	2.0	0.0	64.0	0.0	2.0	31.0	0.0	0.0	130.0	2.91	1.99	198.0	19.0	11.0	21.0	17.0	5.0	29.0	31.0	0.0	1524.0	73.2	24.561757473041755	24.53074531208392	1.8807970788569324	35.0	20.69	51.0	0.0	95.0	0.0	24.6	2.8000000000000003	14.0	0.0	0.0	0.4077555822245869	0.9201527712341184	-0.4499969691242264	0.2833402020357264	0.6077592072728895	-0.5143005695946511	0.0	0.0
2019-11-21 17:05:32.000083	1574373932.000083	16971.0	4.0	40.0	10.0	2.0	0.0	64.0	0.0	2.0	31.0	0.0	0.0	130.0	2.91	1.99	199.0	19.0	11.0	21.0	17.0	5.0	32.0	83.0	0.0	1524.0	71.8	21.065571390278496	24.521874779196203	1.321860572255614	35.0	20.66	51.0	0.0	95.0	0.0	24.6	3.0	14.0	0.0	0.0	0.4228531629427601	0.9542223985853051	-0.4666585817678132	0.3127160683788151	0.6468375130968776	-0.5494423465918354	0.0	0.0
2019-11-21 17:05:37.000001	1574373937.000001	16971.0	4.0	40.0	10.0	2.0	0.0	64.0	0.0	2.0	31.0	0.0	0.0	130.0	2.91	1.99	200.0	19.0	11.0	21.0	17.0	5.0	37.0	1.0	0.0	1524.0	71.8	16.944168925084337	24.86870337880016	0.7838051059331697	35.0	20.63	51.0	0.0	95.0	0.0	24.8	2.4000000000000004	14.0	0.0	0.0				0.3369407980279277	0.6319816796341398	-0.5520924335934289	0.0	0.0
2019-11-21 17:05:40.000045	1574373940.000045	16971.0	4.0	40.0	10.0	2.0	0.0	64.0	0.0	2.0	31.0	0.0	0.0	130.0	2.91	1.99	201.0	19.0	11.0	21.0	17.0	5.0	40.0	45.0	0.0	1524.0	70.10000000000001	20.862531312534674	24.512514592191845	1.282506144510951	35.0	20.63	51.0	0.0	95.0	0.0	25.200000000000003	1.5	14.0	0.0	0.0	0.4535393276308383	1.1460939599395414	-0.5666583353843614	0.26868391879737097	0.6247022562996837	-0.5429935936581316	0.0	0.0
2019-11-21 17:05:44.000058	1574373944.000058	16971.0	4.0	40.0	10.0	2.0	0.0	64.0	0.0	2.0	31.0	0.0	0.0	130.0	2.91	1.99	202.0	19.0	11.0	21.0	17.0	5.0	44.0	58.0	0.0	1524.0	68.2	14.871313646410478	25.015317332388822	0.4849978909123883	35.0	20.63	51.0	0.0	95.0	0.0	25.1	1.3	14.0	0.0	0.0	0.3733531412434483	0.9731258027645031	-0.4749984711457838	0.2289597673878784	0.644062983223646	-0.5396946345469317	0.0	0.0
2019-11-21 17:05:48.000000	1574373948.0	16971.0	4.0	40.0	10.0	2.0	0.0	64.0	0.0	2.0	31.0	0.0	0.0	130.0	2.91	1.99	203.0	19.0	11.0	21.0	17.0	5.0	48.0	0.0	0.0	1524.0	66.60000000000001	1.0999987525598622	25.200001632782406	-1.0999987525598622	35.0	20.6	51.0	0.0	95.0	0.0	0.0	0.6000000000000001	14.0	0.0	0.0	0.2292012961042225	0.827033666818332	-0.40000579365538563	0.18167307816653375	0.6927871485379604	-0.5684767888754462	0.0	0.0
2019-11-21 17:05:52.000025	1574373952.000025	16971.0	4.0	40.0	10.0	2.0	0.0	64.0	0.0	2.0	31.0	0.0	0.0	130.0	2.91	1.99	204.0	19.0	11.0	21.0	17.0	5.0	52.0	25.0	0.0	1524.0	64.8	0.892637869101774	25.137793142007524	-0.8096933731475131	35.0	20.56	51.0	0.0	95.0	0.0	0.2	0.9	14.0	0.0	0.0	0.121345403184733	0.9485626008665523	-0.449997183698163	0.05960019579846684	0.7042531139135233	-0.5652312519702803	0.0	0.0
2019-11-21 17:05:55.000066	1574373955.000066	16971.0	4.0	40.0	10.0	2.0	0.0	64.0	0.0	2.0	31.0	0.0	0.0	130.0	2.91	1.99	205.0	19.0	11.0	21.0	17.0	5.0	55.0	66.0	0.0	1524.0	63.0	180.94468822471794	24.648328074392534	0.6019963098216924	35.0	20.56	51.0	0.0	95.0	0.0	0.2	1.1	14.0	0.0	0.0	0.02425515332902271	1.274816751792705	-0.5999917985129868	-0.012017821411446115	0.7259461440402633	-0.5695461069321746	0.0	0.0
2019-11-21 17:05:59.000077	1574373959.000077	16971.0	4.0	40.0	10.0	2.0	0.0	64.0	0.0	2.0	31.0	0.0	0.0	130.0	2.91	1.99	206.0	19.0	11.0	21.0	17.0	5.0	59.0	77.0	0.0	1524.0	61.2	160.73299010122443	24.344559500762266	1.0108634859366161	35.0	20.56	51.0	0.0	95.0	0.0	25.5	0.30000000000000004	14.0	0.0	0.0	0.0016927635599662198	0.969881092185929	-0.44999876618723533	-0.009182330489925674	0.7325324305826647	-0.5628880199039836	0.0	0.0
2019-11-21 17:06:03.000027	1574373963.000027	16971.0	4.0	40.0	10.0	2.0	0.0	64.0	0.0	2.0	31.0	0.0	0.0	130.0	2.91	1.99	207.0	19.0	11.0	21.0	17.0	6.0	3.0	27.0	0.0	1523.0	59.5	3.0565401006188573	24.058064692856714	1.3419439847498928	35.0	20.54	51.0	0.0	95.0	0.0	24.900000000000002	0.30000000000000004	14.0	0.0	0.0	-0.009815767228519207	0.9373024610531496	-0.4250053197811345	-0.030981532543189274	0.7457470770702813	-0.5310587930562936	0.0	0.0
2019-11-21 17:06:07.000057	1574373967.000057	16971.0	4.0	40.0	10.0	2.0	0.0	64.0	0.0	2.0	31.0	0.0	0.0	130.0	2.91	1.99	208.0	19.0	11.0	21.0	17.0	6.0	7.0	57.0	0.0	1523.0	58.0	8.408904478145198	23.766374167992737	2.2349682487226454	35.0	20.53	51.0	0.0	95.0	0.0	24.8	0.9	14.0	0.0	0.0	0.014501437257001372	0.8307867840444739	-0.3749971837016853	-0.05779739817137154	0.7640271277269269	-0.5593818095558363	0.0	0.0
2019-11-21 17:06:11.000030	1574373971.00003	16971.0	4.0	40.0	10.0	2.0	0.0	64.0	0.0	2.0	31.0	0.0	0.0	130.0	2.91	1.99	209.0	19.0	11.0	21.0	17.0	6.0	11.0	30.0	0.0	1523.0	56.2	15.763183331928602	23.69999812512991	3.2703976434994764	35.0	20.5	51.0	0.0	95.0	0.0	24.8	1.1	14.0	0.0	0.0	0.07649732606555454	0.9941714768021017	-0.4500030309166003	0.03213308453646959	0.7167603091962583	-0.5523034709641579	0.0	0.0
2019-11-21 17:06:15.000049	1574373975.000049	16971.0	4.0	40.0	10.0	2.0	0.0	64.0	0.0	2.0	31.0	0.0	0.0	130.0	2.91	1.99	210.0	19.0	11.0	21.0	17.0	6.0	15.0	49.0	0.0	1523.0	54.5	23.091347973437287	23.620428614304167	3.579586385481062	35.0	20.5	51.0	0.0	95.0	0.0	24.400000000000002	1.5	14.0	0.0	0.0	0.17296449098700545	0.943336655700551	-0.4249979734517417	0.18574305443254763	0.7144278515397625	-0.548343289075691	0.0	0.0
2019-11-21 17:06:19.000040	1574373979.00004	16971.0	4.0	40.0	10.0	2.0	0.0	64.0	0.0	2.0	31.0	0.0	0.0	130.0	2.91	1.99	211.0	19.0	11.0	21.0	17.0	6.0	19.0	40.0	0.0	1523.0	54.5	30.598789728324974	23.769396278231365	3.7694110967882475	35.0	20.5	51.0	0.0	95.0	0.0	24.200000000000003	2.6	14.0	0.0	0.0				0.12474922607704789	0.7334615112721724	-0.5490308206972707	0.0	0.0
2019-11-21 17:06:23.000018	1574373983.000018	16971.0	4.0	40.0	10.0	2.0	0.0	64.0	0.0	2.0	31.0	0.0	0.0	130.0	2.91	1.99	212.0	19.0	11.0	21.0	17.0	6.0	23.0	18.0	0.0	1523.0	52.7	35.30857847744116	23.168497547974003	2.988072125618054	35.0	20.5	51.0	0.0	95.0	0.0	24.200000000000003	3.5	14.0	0.0	0.0	0.3101167948660007	0.9776120038224969	-0.45000249446821056	0.26329942013835866	0.7010671104760218	-0.5662908457353039	0.0	0.0
2019-11-21 17:06:27.000050	1574373987.00005	16971.0	4.0	40.0	10.0	2.0	0.0	64.0	0.0	2.0	31.0	0.0	0.0	130.0	2.91	1.99	213.0	19.0	11.0	21.0	17.0	6.0	27.0	50.0	0.0	1523.0	51.2	36.094757901583854	23.396059644424614	2.11049987546443	35.0	20.5	51.0	0.0	95.0	0.0	24.1	3.6	14.0	0.0	0.0	0.35594538430780126	0.7810508610960445	-0.3749969825391386	0.30849301572755766	0.6381155353006733	-0.5289041717128463	0.0	0.0
2019-11-21 17:06:30.000080	1574373990.00008	16971.0	4.0	40.0	10.0	2.0	0.0	64.0	0.0	2.0	31.0	0.0	0.0	130.0	2.91	1.99	214.0	19.0	11.0	21.0	17.0	6.0	30.0	80.0	0.0	1523.0	49.300000000000004	35.810041426795955	23.182512092212974	2.6799572957299396	35.0	20.47	51.0	0.0	95.0	0.0	24.3	3.8000000000000003	14.0	0.0	0.0	0.7546916055154647	1.2224270119231866	-0.6333269914626336	0.3971556468620387	0.578404288809692	-0.5415171934963379	0.0	0.0
2019-11-21 17:06:34.000028	1574373994.000028	16971.0	4.0	40.0	10.0	2.0	0.0	64.0	0.0	2.0	31.0	0.0	0.0	130.0	2.91	1.99	215.0	19.0	11.0	21.0	17.0	6.0	34.0	28.0	0.0	1523.0	47.5	35.11677016653664	23.575583516511	1.7839582978026762	35.0	20.47	51.0	0.0	95.0	0.0	23.6	2.9000000000000004	14.0	0.0	0.0	0.6157982407839264	0.8572896361214829	-0.45000587411442095	0.3942173006115633	0.6083415610936004	-0.5210693475390139	0.0	0.0
2019-11-21 17:06:38.000039	1574373998.000039	16971.0	4.0	40.0	10.0	2.0	0.0	64.0	0.0	2.0	31.0	0.0	0.0	130.0	2.91	1.99	216.0	19.0	11.0	21.0	17.0	6.0	38.0	39.0	0.0	1523.0	45.800000000000004	30.84373840397525	24.10816062140824	0.7836849828520016	35.0	20.44	51.0	0.0	95.0	0.0	23.900000000000002	2.1	14.0	0.0	0.0	0.5789353706515532	0.7939185588628596	-0.4249988094005549	0.4299503816451628	0.5877654455332821	-0.5271133183294093	0.0	0.0
2019-11-21 17:06:41.000087	1574374001.000087	16971.0	4.0	40.0	10.0	2.0	0.0	64.0	0.0	2.0	31.0	0.0	0.0	130.0	2.91	1.99	217.0	19.0	11.0	21.0	17.0	6.0	41.0	87.0	0.0	1523.0	44.1	23.323195942123782	24.686098631205887	0.056955034818926234	35.0	20.400000000000002	51.0	0.0	95.0	0.0	24.400000000000002	2.1	14.0	0.0	0.0	0.7020550166058338	1.0687766186189296	-0.5666576148525418	0.394966302667556	0.6247415573416923	-0.5356478379377605	0.0	0.0
2019-11-21 17:06:46.000013	1574374006.000013	16971.0	4.0	40.0	10.0	2.0	0.0	64.0	0.0	2.0	31.0	0.0	0.0	130.0	2.91	1.99	218.0	19.0	11.0	21.0	17.0	6.0	46.0	13.0	0.0	1523.0	42.5	19.203011178889103	25.410375147515975	0.33293266179074754	35.0	20.44	51.0	0.0	95.0	0.0	24.900000000000002	1.2000000000000002	14.0	0.0	0.0	0.32468763670504963	0.626653617734592	-0.32000473029453264	0.372824313418694	0.6249499835432789	-0.5533394522290407	0.0	0.0
2019-11-21 17:06:49.000066	1574374009.000066	16971.0	4.0	40.0	10.0	2.0	0.0	64.0	0.0	2.0	31.0	0.0	0.0	130.0	2.91	1.99	219.0	19.0	11.0	21.0	17.0	6.0	49.0	66.0	0.0	1523.0	40.800000000000004	12.98464759494282	25.731402076932874	0.5156934494668293	35.0	20.400000000000002	51.0	0.0	95.0	0.0	24.900000000000002	0.2	14.0	0.0	0.0	0.46209746159585885	1.1611996436629994	-0.5666566691573007	0.30166797620047336	0.652675877761431	-0.5576133344204173	0.0	0.0
2019-11-21 17:06:53.000078	1574374013.000078	16971.0	4.0	40.0	10.0	2.0	0.0	64.0	0.0	2.0	31.0	0.0	0.0	130.0	2.91	1.99	220.0	19.0	11.0	21.0	17.0	6.0	53.0	78.0	0.0	1523.0	39.0	9.252580104214056	24.896182747636743	0.5000002142878399	35.0	20.41	51.0	0.0	95.0	0.0	25.400000000000002	0.0	14.0	0.0	0.0	0.3600913113553655	0.9048695073717751	-0.4499986588994904	0.3201180193361337	0.6247810081545981	-0.5748896811959966	0.0	0.0
2019-11-21 17:06:57.000071	1574374017.000071	16971.0	4.0	40.0	10.0	2.0	0.0	64.0	0.0	2.0	31.0	0.0	0.0	130.0	2.91	1.99	221.0	19.0	11.0	21.0	17.0	6.0	57.0	71.0	0.0	1523.0	39.0	5.774760431982317	24.800019796001582	0.31059185557690483	35.0	20.38	51.0	0.0	95.0	0.0	0.9	0.6000000000000001	14.0	0.0	0.0				0.23486861557737088	0.6334307462464398	-0.5602813785290812	0.0	0.0
2019-11-21 17:07:01.000056	1574374021.000056	16971.0	4.0	40.0	10.0	2.0	0.0	64.0	0.0	2.0	31.0	0.0	0.0	130.0	2.91	1.99	222.0	19.0	11.0	21.0	17.0	7.0	1.0	56.0	0.0	1523.0	37.0	8.798180587660168	24.80001979600158	0.49383036339032194	35.0	20.41	51.0	0.0	95.0	0.0	0.7000000000000001	0.5	14.0	0.0	0.0	0.21937383603161162	1.015502225594371	-0.5000018775533608	0.1639384526054564	0.699245916976925	-0.5832498018417391	0.0	0.0
2019-11-21 17:07:05.000083	1574374025.000083	16971.0	4.0	40.0	10.0	2.0	0.0	64.0	0.0	2.0	31.0	0.0	0.0	130.0	2.91	1.99	223.0	19.0	11.0	21.0	17.0	7.0	5.0	83.0	0.0	1523.0	35.2	5.517403694987758	24.77524151226655	0.3412969999678461	35.0	20.38	51.0	0.0	95.0	0.0	25.400000000000002	0.5	14.0	0.0	0.0	0.1505018337138331	0.9621832740831698	-0.4499969691242264	0.1012666212771121	0.7164138909911012	-0.5496127802463373	0.0	0.0
2019-11-21 17:07:09.000031	1574374029.000031	16971.0	4.0	40.0	10.0	2.0	0.0	64.0	0.0	2.0	31.0	0.0	0.0	130.0	2.91	1.99	224.0	19.0	11.0	21.0	17.0	7.0	9.0	31.0	0.0	1523.0	33.5	4.959231024382198	24.406879168193008	0.9995727170925414	35.0	20.38	51.0	0.0	95.0	0.0	25.400000000000002	0.30000000000000004	14.0	0.0	0.0	0.08959661278820949	0.9154220558888033	-0.4250055224420967	0.06511971975494818	0.7140516920984193	-0.547156835935019	0.0	0.0
2019-11-21 17:07:13.000058	1574374033.000058	16971.0	4.0	40.0	10.0	2.0	0.0	64.0	0.0	2.0	31.0	0.0	0.0	130.0	2.91	1.99	225.0	19.0	11.0	21.0	17.0	7.0	13.0	58.0	0.0	1523.0	32.0	7.666911012657974	23.78163728725224	2.116547140575901	35.0	20.38	51.0	0.0	95.0	0.0	25.1	0.8	14.0	0.0	0.0	0.06584908079100081	0.8202178403544719	-0.37499747427018926	0.0787669142169491	0.7454484721835327	-0.5574041160091812	0.0	0.0
2019-11-21 17:07:17.000007	1574374037.000007	16971.0	4.0	40.0	10.0	2.0	0.0	64.0	0.0	2.0	31.0	0.0	0.0	130.0	2.91	1.99	226.0	19.0	11.0	21.0	17.0	7.0	17.0	7.0	0.0	1523.0	30.1	10.215064095079265	23.752291823122736	1.561444154791981	35.0	20.38	51.0	0.0	95.0	0.0	24.3	2.3000000000000003	14.0	0.0	0.0	0.136724588293366	1.06878239859259	-0.4750060588894246	0.1364925097038936	0.7522283727754714	-0.5390215858259286	0.0	0.0
2019-11-21 17:07:21.000045	1574374041.000045	16971.0	4.0	40.0	10.0	2.0	0.0	64.0	0.0	2.0	31.0	0.0	0.0	130.0	2.91	1.99	227.0	19.0	11.0	21.0	17.0	7.0	21.0	45.0	0.0	1523.0	28.6	14.379872199526913	23.771035039139274	2.364485495378575	35.0	20.38	51.0	0.0	95.0	0.0	24.200000000000003	1.3	14.0	0.0	0.0	0.13811809318650667	0.8434369241376639	-0.3749964237554192	0.13603080204990722	0.7524819204404744	-0.5402911995432413	0.0	0.0
2019-11-21 17:07:25.000003	1574374045.000003	16971.0	4.0	40.0	10.0	2.0	0.0	64.0	0.0	2.0	31.0	0.0	0.0	130.0	2.91	1.99	228.0	19.0	11.0	21.0	17.0	7.0	25.0	3.0	0.0	1522.0	27.0	18.52309704615738	23.612219285313977	2.312931758299805	35.0	20.38	51.0	0.0	95.0	0.0	24.400000000000002	2.3000000000000003	14.0	0.0	0.0	0.19982950644595746	0.880263961625128	-0.4000041962110126	0.16071515986202078	0.703833607994496	-0.5441570450228271	0.0	0.0
2019-11-21 17:07:29.000022	1574374049.000022	16971.0	4.0	40.0	10.0	2.0	0.0	64.0	0.0	2.0	31.0	0.0	0.0	130.0	2.91	1.99	229.0	19.0	11.0	21.0	17.0	7.0	29.0	22.0	0.0	1522.0	25.3	21.1338087256417	23.629808414741664	1.957456926927465	35.0	20.35	51.0	0.0	95.0	0.0	24.0	2.5	14.0	0.0	0.0	0.2971498654054495	0.9316549488892674	-0.4249979987834748	0.2285394835159532	0.6843617393466366	-0.5573613856311787	0.0	0.0
2019-11-21 17:07:33.000015	1574374053.000015	16971.0	4.0	40.0	10.0	2.0	0.0	64.0	0.0	2.0	31.0	0.0	0.0	130.0	2.91	1.99	230.0	19.0	11.0	21.0	17.0	7.0	33.0	15.0	0.0	1522.0	23.6	23.93968903685245	23.54865180003915	1.8008986691797466	35.0	20.38	51.0	0.0	95.0	0.0	24.3	2.0	14.0	0.0	0.0	0.3281467627467505	0.9064954246944192	-0.4250007346285165	0.23006000949144223	0.6622418112778279	-0.537465510919779	0.0	0.0
2019-11-21 17:07:37.000001	1574374057.000001	16971.0	4.0	40.0	10.0	2.0	0.0	64.0	0.0	2.0	31.0	0.0	0.0	130.0	2.91	1.99	231.0	19.0	11.0	21.0	17.0	7.0	37.0	1.0	0.0	1522.0	22.0	26.3202041472581	23.583779061471898	1.5837910792785426	35.0	20.38	51.0	0.0	95.0	0.0	24.3	2.0	14.0	0.0	0.0	0.35146761563744483	0.8365170801368684	-0.40000140667456385	0.29187518015075037	0.6558802398712708	-0.5452714829865681	0.0	0.0
2019-11-21 17:07:41.000029	1574374061.000029	16971.0	4.0	40.0	10.0	2.0	0.0	64.0	0.0	2.0	31.0	0.0	0.0	130.0	2.91	1.99	232.0	19.0	11.0	21.0	17.0	7.0	41.0	29.0	0.0	1522.0	20.200000000000003	27.723565871557735	23.630882423440973	1.3691089124938651	35.0	20.38	51.0	0.0	95.0	0.0	23.900000000000002	1.9000000000000001	14.0	0.0	0.0	0.44132837374295397	0.9421351938515556	-0.44999683501562215	0.3221058128751971	0.663295944343998	-0.5588267491171236	0.0	0.0
2019-11-21 17:07:44.000083	1574374064.000083	16971.0	4.0	40.0	10.0	2.0	0.0	64.0	0.0	2.0	31.0	0.0	0.0	130.0	2.91	1.99	233.0	19.0	11.0	21.0	17.0	7.0	44.0	83.0	0.0	1522.0	20.200000000000003	26.67895869015635	23.511256326928503	1.1112755514806685	35.0	20.38	51.0	0.0	95.0	0.0	24.200000000000003	1.7000000000000002	14.0	0.0	0.0				0.3367997414508385	0.6031816374508563	-0.5133145686620948	0.0	0.0
2019-11-21 17:07:49.000002	1574374069.000002	16971.0	4.0	40.0	10.0	2.0	0.0	64.0	0.0	2.0	31.0	0.0	0.0	130.0	2.91	1.99	234.0	19.0	11.0	21.0	17.0	7.0	49.0	2.0	0.0	1522.0	18.5	25.604969424980705	23.57654820614088	1.2530810365227376	35.0	20.38	51.0	0.0	95.0	0.0	24.0	1.5	14.0	0.0	0.0	0.3576025697819484	0.6958193460681963	-0.3400055123269178	0.3100823730067393	0.642653960884744	-0.5422451553584036	0.0	0.0
2019-11-21 17:07:52.000050	1574374072.00005	16971.0	4.0	40.0	10.0	2.0	0.0	64.0	0.0	2.0	31.0	0.0	0.0	130.0	2.91	1.99	235.0	19.0	11.0	21.0	17.0	7.0	52.0	50.0	0.0	1522.0	16.8	26.4976607688915	23.50785543018371	1.1157466304324157	35.0	20.44	51.0	0.0	95.0	0.0	24.200000000000003	1.3	14.0	0.0	0.0	0.6061208473542675	1.1404276507508093	-0.5666575698193624	0.3638575671900737	0.6181821542204856	-0.5327367971164005	0.0	0.0
2019-11-21 17:07:56.000090	1574374076.00009	16971.0	4.0	40.0	10.0	2.0	0.0	64.0	0.0	2.0	31.0	0.0	0.0	130.0	2.91	1.99	236.0	19.0	11.0	21.0	17.0	7.0	56.0	90.0	0.0	1522.0	15.3	24.91705310289408	23.732060919339116	1.286796737160225	35.0	20.38	51.0	0.0	95.0	0.0	24.0	1.1	14.0	0.0	0.0	0.3863463157826917	0.7715157648989268	-0.37499626729627616	0.32538789059115836	0.6269086299651843	-0.527360683339033	0.0	0.0
2019-11-21 17:08:00.000048	1574374080.000048	16971.0	4.0	40.0	10.0	2.0	0.0	64.0	0.0	2.0	31.0	0.0	0.0	130.0	2.91	1.99	237.0	19.0	11.0	21.0	17.0	8.0	0.0	48.0	0.0	1522.0	13.600000000000001	21.75890129572637	24.471781850146748	1.090098339321156	35.0	20.400000000000002	51.0	0.0	95.0	0.0	24.1	1.3	14.0	0.0	0.0	0.4155788429835405	0.8795611294838	-0.42500445847420026	0.32681425243033246	0.6343656147564741	-0.5667960049462624	0.0	0.0
2019-11-21 17:08:04.000066	1574374084.000066	16971.0	4.0	40.0	10.0	2.0	0.0	64.0	0.0	2.0	31.0	0.0	0.0	130.0	2.91	1.99	238.0	19.0	11.0	21.0	17.0	8.0	4.0	66.0	0.0	1522.0	11.8	18.83003846654846	23.969966125503554	0.6932655365477713	35.0	20.44	51.0	0.0	95.0	0.0	25.1	1.2000000000000002	14.0	0.0	0.0	0.3747195310839069	0.9091377280459201	-0.449997961530383	0.26441161380228057	0.6508037393464415	-0.5326659284571924	0.0	0.0
2019-11-21 17:08:08.000058	1574374088.000058	16971.0	4.0	40.0	10.0	2.0	0.0	64.0	0.0	2.0	31.0	0.0	0.0	130.0	2.91	1.99	239.0	19.0	11.0	21.0	17.0	8.0	8.0	58.0	0.0	1522.0	10.0	18.043511485467775	24.230927750443385	1.061831542750492	35.0	20.44	51.0	0.0	95.0	0.0	24.400000000000002	0.6000000000000001	14.0	0.0	0.0	0.32876552200376125	0.9607926739903583	-0.45000091195291336	0.2327816029308546	0.6899992912293526	-0.5680771984862033	0.0	0.0
2019-11-21 17:08:12.000043	1574374092.000043	16971.0	4.0	40.0	10.0	2.0	0.0	64.0	0.0	2.0	31.0	0.0	0.0	130.0	2.91	1.99	240.0	19.0	11.0	21.0	17.0	8.0	12.0	43.0	0.0	1522.0	8.200000000000001	16.21914643684643	23.448114779081294	1.5872235500124026	35.0	20.44	51.0	0.0	95.0	0.0	24.700000000000003	1.0	14.0	0.0	0.0	0.3192080551237634	0.9490554491271503	-0.45000168979802446	0.2210240679404784	0.6398768679013315	-0.5085744343907043	0.0	0.0
2019-11-21 17:08:16.000070	1574374096.00007	16971.0	4.0	40.0	10.0	2.0	0.0	64.0	0.0	2.0	31.0	0.0	0.0	130.0	2.91	1.99	241.0	19.0	11.0	21.0	17.0	8.0	16.0	70.0	0.0	1522.0	6.5	14.462753736126091	18.79514573785825	2.640645696126544	35.0	20.44	51.0	0.0	95.0	0.0	24.8	1.0	14.0	0.0	0.0	0.27202460528120737	0.901557611591957	-0.42499711217458347	0.22507757487532554	0.5287150969428173	-0.445181346816092	0.0	0.0
2019-11-21 17:08:20.000028	1574374100.000028	16971.0	4.0	40.0	10.0	2.0	0.0	64.0	0.0	2.0	31.0	0.0	0.0	130.0	2.91	1.99	242.0	19.0	11.0	21.0	17.0	8.0	20.0	28.0	0.0	1522.0	4.6000000000000005	13.447934924403791	11.818850321155917	3.3438507671821163	35.0	20.490000000000002	51.0	0.0	95.0	0.0	22.6	2.2	14.0	0.0	0.0	0.3084807753401541	1.1283895354615305	-0.4750050113133788	0.11922044451309059	0.5006485109877639	-0.40287908118421356	0.0	0.0
2019-11-21 17:08:24.000053	1574374104.000053	16971.0	4.0	40.0	10.0	2.0	0.0	64.0	0.0	2.0	31.0	0.0	0.0	130.0	2.91	1.99	243.0	19.0	11.0	21.0	17.0	8.0	24.0	53.0	0.0	1522.0	3.7	14.707871786437336	7.262714548554349	3.4999986352259036	35.0	20.5	51.0	0.0	95.0	0.0	14.9	2.2	14.0	0.0	0.0	0.20017643893657003	0.8409037352268401	-0.22499859184908017	0.11691874956067368	0.46324892922158767	-0.2933537720504389	0.0	0.0
2019-11-21 17:08:28.000005	1574374108.000005	16971.0	4.0	40.0	10.0	2.0	0.0	64.0	0.0	2.0	31.0	0.0	0.0	130.0	2.91	1.99	244.0	19.0	11.0	21.0	17.0	8.0	28.0	5.0	0.0	1522.0	3.0	19.449904647814122	5.300869526585292	3.4999986352259036	35.0	20.5	51.0	0.0	95.0	0.0	14.9	3.2	14.0	0.0	0.0	0.1568369172393094	0.6537754314697624	-0.17500209661849864	0.11453014005139858	0.4055248440046273	-0.23367166690643032	0.0	0.0
2019-11-21 17:08:32.000049	1574374112.000049	16971.0	4.0	40.0	10.0	2.0	0.0	64.0	0.0	2.0	31.0	0.0	0.0	130.0	2.91	1.99	245.0	19.0	11.0	21.0	17.0	8.0	32.0	49.0	0.0	1523.0	2.6	24.19920833143107	4.127257154532712	3.7107468947097555	35.0	20.52	51.0	0.0	95.0	0.0	9.0	3.5	14.0	0.0	0.0	0.17479532649901539	0.6218541788712831	-0.09999889732623066	0.08320051356420202	0.37202199008634634	-0.24315286022345592	0.0	0.0
2019-11-21 17:08:36.000003	1574374116.000003	16971.0	4.0	40.0	10.0	2.0	0.0	64.0	0.0	2.0	31.0	0.0	0.0	130.0	2.91	1.99	246.0	19.0	11.0	21.0	17.0	8.0	36.0	3.0	0.0	1523.0	2.6	29.768426357501028	2.8754951364435968	4.185212730864937	35.0	20.56	51.0	0.0	95.0	0.0	6.1000000000000005	3.5	14.0	0.0	0.0				0.14308974775447938	0.36941599468361147	-0.16117427511695975	0.0	0.0
2019-11-21 17:08:40.000023	1574374120.000023	16971.0	4.0	40.0	10.0	2.0	0.0	64.0	0.0	2.0	31.0	0.0	0.0	130.0	2.91	1.99	247.0	19.0	11.0	21.0	17.0	8.0	40.0	23.0	0.0	1523.0	2.1	34.89346026801408	2.0099065091114467	4.047103546789782	35.0	20.56	51.0	0.0	95.0	0.0	5.0	3.5	14.0	0.0	0.0	0.5365091163667929	1.35575863053044	-0.12499938160486977	0.12254351590097504	0.3432114637311257	-0.10840192744672787	0.0	0.0
2019-11-21 17:08:44.000015	1574374124.000015	16971.0	4.0	40.0	10.0	2.0	0.0	64.0	0.0	2.0	31.0	0.0	0.0	130.0	2.91	1.99	248.0	19.0	11.0	21.0	17.0	8.0	44.0	15.0	0.0	1523.0	2.0	33.72067539672667	1.52412929360138	3.154295001165019	35.0	20.56	51.0	0.0	95.0	0.0	3.8000000000000003	3.8000000000000003	14.0	0.0	0.0	0.16122096680028908	0.34121971811002133	-0.025000049173928684	0.09268214798729663	0.2966284409179489	-0.10203718676564841	0.0	0.0
2019-11-21 17:08:48.000001	1574374128.000001	16971.0	4.0	40.0	10.0	2.0	0.0	64.0	0.0	2.0	31.0	0.0	0.0	130.0	2.91	1.99	249.0	19.0	11.0	21.0	17.0	8.0	48.0	1.0	0.0	1523.0	1.7000000000000002	35.5837283645014	1.8967505618424412	3.9926848486928206	35.0	20.6	51.0	0.0	95.0	0.0	2.6	4.4	14.0	0.0	0.0	0.8528771941715071	1.4143887572571043	-0.07500026375148061	0.18731544078591184	0.24025613226480863	-0.10188187548496716	0.0	0.0
2019-11-21 17:08:52.000029	1574374132.000029	16971.0	4.0	40.0	10.0	2.0	0.0	64.0	0.0	2.0	31.0	0.0	0.0	130.0	2.91	1.99	250.0	19.0	11.0	21.0	17.0	8.0	52.0	29.0	0.0	1523.0	1.6	33.49927979734558	1.383761470119264	3.1542432792891058	35.0	20.63	51.0	0.0	95.0	0.0	1.9000000000000001	4.0	14.0	0.0	0.0	0.44090910047592474	0.6160824598168974	-0.024999824167534625	0.1071224032132361	0.2523899313000239	-0.08390538307039713	0.0	0.0
2019-11-21 17:08:55.000070	1574374135.00007	16971.0	4.0	40.0	10.0	2.0	0.0	64.0	0.0	2.0	31.0	0.0	0.0	130.0	2.91	1.99	251.0	19.0	11.0	21.0	17.0	8.0	55.0	70.0	0.0	1523.0	1.2000000000000002	30.822444171081436	-0.6819474790537162	3.64845569371203	35.0	20.64	51.0	0.0	95.0	0.0	1.5	3.1	14.0	0.0	0.0	2.8366370418213567	4.269481974469251	-0.1333315107806639	0.13970246085701682	0.19150095761136612	-0.11190891682267073	0.0	0.0
2019-11-21 17:09:00.000002	1574374140.000002	16971.0	4.0	40.0	10.0	2.0	0.0	64.0	0.0	2.0	31.0	0.0	0.0	130.0	2.91	1.99	252.0	19.0	11.0	21.0	17.0	9.0	0.0	2.0	0.0	1523.0	1.0	28.18221913755105	-2.1146111283580975	3.738813506325808	35.0	20.66	51.0	0.0	95.0	0.0	0.0	3.8000000000000003	14.0	0.0	0.0				0.1966203728366062	0.1263992570960583	-0.02648880501567673	0.0	0.0
2019-11-21 17:09:03.000052	1574374143.000052	16971.0	4.0	40.0	10.0	2.0	0.0	64.0	0.0	2.0	31.0	0.0	0.0	130.0	2.91	1.99	253.0	19.0	11.0	21.0	17.0	9.0	3.0	52.0	0.0	1523.0	1.0	25.014667098029044	-3.431380811277492	4.192469672093905	35.0	20.69	51.0	0.0	95.0	0.0	1.8	3.4000000000000004	14.0	0.0	0.0				0.04451488213968521	0.14255440935588523	-0.049906569119552185	0.0	0.0
2019-11-21 17:09:07.000085	1574374147.000085	16971.0	4.0	40.0	10.0	2.0	0.0	64.0	0.0	2.0	31.0	0.0	0.0	130.0	2.91	1.99	254.0	19.0	11.0	21.0	17.0	9.0	7.0	85.0	0.0	1523.0	0.8	20.385458787333537	-3.949005233336513	3.7622511762304387	35.0	20.69	51.0	0.0	95.0	0.0	3.1	4.9	14.0	0.0	0.0	-0.42753254790068795	-0.8216324742491213	-0.04999958575115087	0.1454305622214046	0.1504530469756264	-0.09773347547138658	0.0	0.0
2019-11-21 17:09:11.000044	1574374151.000044	16971.0	4.0	40.0	10.0	2.0	0.0	64.0	0.0	2.0	31.0	0.0	0.0	130.0	2.91	1.99	255.0	19.0	11.0	21.0	17.0	9.0	11.0	44.0	0.0	1523.0	0.5	20.255443121718315	-4.377224877742422	4.354449015667443	35.0	20.69	51.0	0.0	95.0	0.0	3.1	4.9	14.0	0.0	0.0	-0.5428583763604841	-1.2788941902560875	-0.07500076890780046	0.11010629605784561	0.14211530362441077	-0.08872904847998539	0.0	0.0
2019-11-21 17:09:15.000063	1574374155.000063	16971.0	4.0	40.0	10.0	2.0	0.0	64.0	0.0	2.0	31.0	0.0	0.0	130.0	2.91	1.99	256.0	19.0	11.0	21.0	17.0	9.0	15.0	63.0	0.0	1523.0	0.5	22.58966160010666	-5.728840899958799	4.369592843863589	35.0	20.72	51.0	0.0	95.0	0.0	3.7	3.7	14.0	0.0	0.0				-0.008602788536397989	0.10347939750666448	-0.07641339097995681	0.0	0.0
2019-11-21 17:09:19.000057	1574374159.000057	16971.0	4.0	40.0	10.0	2.0	0.0	64.0	0.0	2.0	31.0	0.0	0.0	130.0	2.91	1.99	257.0	19.0	11.0	21.0	17.0	9.0	19.0	57.0	0.0	1523.0	0.4	22.238442558538267	-7.047739300715341	5.5923484704026105	35.0	20.75	51.0	0.0	95.0	0.0	4.1000000000000005	3.8000000000000003	14.0	0.0	0.0	-0.11267187092705117	-0.33097144631746067	-0.02500003725295849	-0.05322301128774476	0.08665750514468229	-0.08198651030239035	0.0	0.0
2019-11-21 17:09:23.000040	1574374163.00004	16971.0	4.0	40.0	10.0	2.0	0.0	64.0	0.0	2.0	31.0	0.0	0.0	130.0	2.91	1.99	258.0	19.0	11.0	21.0	17.0	9.0	23.0	40.0	0.0	1523.0	0.4	24.327258999791745	-7.107179492536315	4.500776774324709	35.0	20.76	51.0	0.0	95.0	0.0	4.6000000000000005	4.7	14.0	0.0	0.0				0.008919039130036287	0.06045679647296179	-0.0982416739536932	0.0	0.0
2019-11-21 17:09:27.000066	1574374167.000066	16971.0	4.0	40.0	10.0	2.0	0.0	64.0	0.0	2.0	31.0	0.0	0.0	130.0	2.91	1.99	259.0	19.0	11.0	21.0	17.0	9.0	27.0	66.0	0.0	1523.0	0.1	24.4005385773283	-4.912267369803229	4.002232507097545	35.0	20.81	51.0	0.0	95.0	0.0	6.2	4.4	14.0	0.0	0.0	-0.27568021262426295	-0.646635923555289	-0.07499951273519469	-0.07536792773664301	0.07413698814462964	-0.008566356140576983	0.0	0.0
2019-11-21 17:09:31.000023	1574374171.000023	16971.0	4.0	40.0	10.0	2.0	0.0	64.0	0.0	2.0	31.0	0.0	0.0	130.0	2.91	1.99	260.0	19.0	11.0	21.0	17.0	9.0	31.0	23.0	0.0	1523.0	0.0	24.494162455161703	-6.971182991098409	4.376583239238631	35.0	20.81	51.0	0.0	95.0	0.0	7.300000000000001	5.9	14.0	0.0	0.0	-0.07445384570953296	-0.18335771104385906	-0.025000269713927402	-0.05480323579239808	0.1070964627345701	-0.04303432370126964	0.0	0.0
2019-11-21 17:09:35.000050	1574374175.00005	16971.0	4.0	40.0	10.0	2.0	0.0	64.0	0.0	2.0	31.0	0.0	0.0	130.0	2.91	1.99	261.0	19.0	11.0	21.0	17.0	9.0	35.0	50.0	0.0	1523.0	0.0	24.20694926980924	-3.999187376779888	4.04825956271072	35.0	20.81	51.0	0.0	95.0	0.0	7.2	4.5	14.0	0.0	0.0				-0.11231236104862878	0.08650888596613246	0.004140797577899959	0.0	0.0
2019-11-21 17:09:38.000099	1574374178.000099	16971.0	4.0	40.0	10.0	2.0	0.0	64.0	0.0	2.0	31.0	0.0	0.0	130.0	2.91	1.99	262.0	19.0	11.0	21.0	17.0	9.0	38.0	99.0	0.0	1523.0	0.1	23.105907900647306	1.1704384590745054	3.735474859232335	35.0	20.81	51.0	0.0	95.0	0.0	5.0	4.0	14.0	0.0	0.0	0.16055740390305	0.35411110114427863	0.033332790277639475	-0.045605139908468664	0.050692911747171374	0.04617791585295395	0.0	0.0
2019-11-21 17:09:43.000021	1574374183.000021	16971.0	4.0	40.0	10.0	2.0	0.0	64.0	0.0	2.0	31.0	0.0	0.0	130.0	2.91	1.99	263.0	19.0	11.0	21.0	17.0	9.0	43.0	21.0	0.0	1523.0	0.0	24.94940926088426	1.5017554476866655	3.7277738871384765	35.0	20.88	51.0	0.0	95.0	0.0	0.7000000000000001	4.4	14.0	0.0	0.0	0.6539500916784825	1.5265156367171178	-0.02000031185636411	0.0320445077941989	0.031772494349261576	0.019407682062875672	0.0	0.0
2019-11-21 17:09:46.000079	1574374186.000079	16971.0	4.0	40.0	10.0	2.0	0.0	64.0	0.0	2.0	31.0	0.0	0.0	130.0	2.91	1.99	264.0	19.0	11.0	21.0	17.0	9.0	46.0	79.0	0.0	1523.0	0.0	32.432072504893796	1.4853180525846599	5.834866758798246	35.0	20.88	51.0	0.0	95.0	0.0	1.7000000000000002	3.1	14.0	0.0	0.0				0.06568667582444915	0.024194297402287474	-0.044428556046121906	0.0	0.0
2019-11-21 17:09:50.000099	1574374190.000099	16971.0	4.0	40.0	10.0	2.0	0.0	64.0	0.0	2.0	31.0	0.0	0.0	130.0	2.91	1.99	265.0	19.0	11.0	21.0	17.0	9.0	50.0	99.0	0.0	1524.0	0.0	33.68089450702273	2.5629210466926233	4.286516172357845	35.0	20.91	51.0	0.0	95.0	0.0	1.1	5.1000000000000005	14.0	0.0	0.0				-0.003587090021493461	0.09705849318630455	0.08089982500340638	0.0	0.0
2019-11-21 17:09:54.000095	1574374194.000095	16971.0	4.0	40.0	10.0	2.0	0.0	64.0	0.0	2.0	31.0	0.0	0.0	130.0	2.91	1.99	266.0	19.0	11.0	21.0	17.0	9.0	54.0	95.0	0.0	1524.0	0.0	27.143052482585666	2.737481368105338	3.743777087129845	35.0	20.91	51.0	0.0	95.0	0.0	1.7000000000000002	5.1000000000000005	14.0	0.0	0.0				0.09846142926094528	-0.030403826968630487	0.016791493487877916	0.0	0.0
2019-11-21 17:09:58.000086	1574374198.000086	16971.0	4.0	40.0	10.0	2.0	0.0	64.0	0.0	2.0	31.0	0.0	0.0	130.0	2.91	1.99	267.0	19.0	11.0	21.0	17.0	9.0	58.0	86.0	0.0	1524.0	1.2000000000000002	24.909183222801147	1.2940668352187643	3.536386444159093	35.0	20.94	51.0	0.0	95.0	0.0	1.7000000000000002	6.4	14.0	0.0	0.0	-5.5957630845210105	-8.48964396232909	0.30000066161301614	-0.011155780672302227	0.010177877870351206	-0.04354261544335278	0.0	0.0
2019-11-21 17:10:03.000013	1574374203.000013	16971.0	4.0	40.0	10.0	2.0	0.0	64.0	0.0	2.0	31.0	0.0	0.0	130.0	2.91	1.99	268.0	19.0	11.0	21.0	17.0	10.0	3.0	13.0	0.0	1524.0	0.0	24.162121563074756	1.029122524782476	4.917547556634324	35.0	20.94	51.0	0.0	95.0	0.0	2.9000000000000004	3.5	14.0	0.0	0.0	2.054563539382021	4.269067707745882	-0.24000350194318748	-0.023244528588973145	0.00671344188585212	-0.10870428505225402	0.0	0.0
2019-11-21 17:10:06.000056	1574374206.000056	16971.0	4.0	40.0	10.0	2.0	0.0	64.0	0.0	2.0	31.0	0.0	0.0	130.0	2.91	1.99	269.0	19.0	11.0	21.0	17.0	10.0	6.0	56.0	0.0	1524.0	0.0	24.792110619842504	1.099119971992608	3.517574548678559	35.0	20.94	51.0	0.0	95.0	0.0	2.7	3.8000000000000003	14.0	0.0	0.0				0.1218245396340312	-0.03798735189996191	-0.08913889520621635	0.0	0.0
2019-11-21 17:10:10.000075	1574374210.000075	16971.0	4.0	40.0	10.0	2.0	0.0	64.0	0.0	2.0	31.0	0.0	0.0	130.0	2.91	1.99	270.0	19.0	11.0	21.0	17.0	10.0	10.0	75.0	0.0	1524.0	2.0	24.712895063076026	1.0112902662905885	5.522579814677974	35.0	21.0	51.0	0.0	95.0	0.0	1.1	3.5	14.0	0.0	0.0	-11.022853252462157	-23.855640132725647	0.4999976158255776	-0.0752440289432533	0.058994088391089376	-0.10423067515511542	0.0	0.0
2019-11-21 17:10:14.000023	1574374214.000023	16971.0	4.0	40.0	10.0	2.0	0.0	64.0	0.0	2.0	31.0	0.0	0.0	130.0	2.91	1.99	271.0	19.0	11.0	21.0	17.0	10.0	14.0	23.0	0.0	1524.0	0.0	31.908769050543217	1.4676290993338112	5.075030491044449	35.0	21.0	51.0	0.0	95.0	0.0	1.0	5.6000000000000005	14.0	0.0	0.0	11.605424471269131	26.189128865695846	-0.5000065267937999	-0.011341654434619635	0.04899889773559347	0.025912832639110022	0.0	0.0
2019-11-21 17:10:18.000051	1574374218.000051	16971.0	4.0	40.0	10.0	2.0	0.0	64.0	0.0	2.0	31.0	0.0	0.0	130.0	2.91	1.99	272.0	19.0	11.0	21.0	17.0	10.0	18.0	51.0	0.0	1524.0	0.0	34.58591653795354	2.9517680204469245	2.39882214635669	35.0	21.0	51.0	0.0	95.0	0.0	1.1	5.800000000000001	14.0	0.0	0.0				0.00795772064471062	0.10858825833511421	-0.0020651474250640844	0.0	0.0
2019-11-21 17:10:22.000021	1574374222.000021	16971.0	4.0	40.0	10.0	2.0	0.0	64.0	0.0	2.0	31.0	0.0	0.0	130.0	2.91	1.99	273.0	19.0	11.0	21.0	17.0	10.0	22.0	21.0	0.0	1524.0	0.0	31.80001706645339	2.4999982066502233	2.70000058419654	35.0	21.04	51.0	0.0	95.0	0.0	3.1	2.3000000000000003	14.0	0.0	0.0				-0.009375695142645482	0.0782771914244778	0.006540462008744856	0.0	0.0
2019-11-21 17:10:26.000043	1574374226.000043	16971.0	4.0	40.0	10.0	2.0	0.0	64.0	0.0	2.0	31.0	0.0	0.0	130.0	2.91	1.99	274.0	19.0	11.0	21.0	17.0	10.0	26.0	43.0	0.0	1524.0	0.0	31.80001706645339	2.4999982066502233	2.70000058419654	35.0	21.06	51.0	0.0	95.0	0.0	2.5	2.7	14.0	0.0	0.0				-0.0024732860873946244	0.09491367703077434	0.03976527088336958	0.0	0.0
2019-11-21 17:10:30.000042	1574374230.000042	16971.0	4.0	40.0	10.0	2.0	0.0	64.0	0.0	2.0	31.0	0.0	0.0	130.0	2.91	1.99	275.0	19.0	11.0	21.0	17.0	10.0	30.0	42.0	0.0	1524.0	0.0	31.80001706645339	2.4999982066502233	2.70000058419654	35.0	21.06	51.0	0.0	95.0	0.0	2.5	2.7	14.0	0.0	0.0				0.027199981211660312	0.07948403200273592	-0.033517900869138285	0.0	0.0
2019-11-21 17:10:34.000028	1574374234.000028	16971.0	4.0	40.0	10.0	2.0	0.0	64.0	0.0	2.0	31.0	0.0	0.0	130.0	2.91	1.99	276.0	19.0	11.0	21.0	17.0	10.0	34.0	28.0	0.0	1524.0	0.0	31.80001706645339	2.4999982066502233	2.7000005841965407	35.0	21.07	51.0	0.0	95.0	0.0	2.5	2.7	14.0	0.0	0.0				-0.024566914461336083	0.09831133035853157	0.004832084124378506	0.0	0.0
2019-11-21 17:10:38.000069	1574374238.000069	16971.0	4.0	40.0	10.0	2.0	0.0	64.0	0.0	2.0	31.0	0.0	0.0	130.0	2.91	1.99	277.0	19.0	11.0	21.0	17.0	10.0	38.0	69.0	0.0	1524.0	1.6	31.80001706645339	2.4999982066502233	2.70000058419654	35.0	21.09	51.0	0.0	95.0	0.0	2.5	2.7	14.0	0.0	0.0	-4.847072075445396	-7.8175269624256165	0.3999958992424804	-0.0032044014086746765	0.038831829603349355	-0.031524923810669625	0.0	0.0
2019-11-21 17:10:42.000020	1574374242.00002	16971.0	4.0	40.0	10.0	2.0	0.0	64.0	0.0	2.0	31.0	0.0	0.0	130.0	2.91	1.99	278.0	19.0	11.0	21.0	17.0	10.0	42.0	20.0	0.0	1524.0	0.0	31.80001706645339	2.4999982066502233	2.7000005841965398	35.0	21.13	51.0	0.0	95.0	0.0	2.5	2.7	14.0	0.0	0.0	4.847180995095771	7.817702631838054	-0.40000488764059344	0.0599457572131627	0.08384834088585014	-0.05557843037393942	0.0	0.0
2019-11-21 17:10:46.000047	1574374246.000047	16971.0	4.0	40.0	10.0	2.0	0.0	64.0	0.0	2.0	31.0	0.0	0.0	130.0	2.91	1.99	279.0	19.0	11.0	21.0	17.0	10.0	46.0	47.0	0.0	1524.0	0.0	31.80001706645339	2.4999982066502233	2.70000058419654	35.0	21.13	51.0	0.0	95.0	0.0	2.5	2.7	14.0	0.0	0.0				0.07742052147254755	-0.009742079822793025	0.12287454877087091	0.0	0.0
2019-11-21 17:10:49.000097	1574374249.000097	16971.0	4.0	40.0	10.0	2.0	0.0	64.0	0.0	2.0	31.0	0.0	0.0	130.0	2.91	1.99	280.0	19.0	11.0	21.0	17.0	10.0	49.0	97.0	0.0	1524.0	0.0	31.80001706645339	2.4999982066502233	2.70000058419654	35.0	21.150000000000002	51.0	0.0	95.0	0.0	2.5	2.7	14.0	0.0	0.0				0.06537476758976421	-0.0032340664281882148	-0.026489253989540405	0.0	0.0
2019-11-21 17:10:54.000022	1574374254.000022	16971.0	4.0	40.0	10.0	2.0	0.0	64.0	0.0	2.0	31.0	0.0	0.0	130.0	2.91	1.99	281.0	19.0	11.0	21.0	17.0	10.0	54.0	22.0	0.0	1524.0	0.0	31.80001706645339	2.4999982066502233	2.70000058419654	35.0	21.19	51.0	0.0	95.0	0.0	2.5	2.7	14.0	0.0	0.0				-0.11149256973556738	0.14494675014512984	0.08506965684734455	0.0	0.0
2019-11-21 17:10:57.000091	1574374257.000091	16971.0	4.0	40.0	10.0	2.0	0.0	64.0	0.0	2.0	31.0	0.0	0.0	130.0	2.91	1.99	282.0	19.0	11.0	21.0	17.0	10.0	57.0	91.0	0.0	1524.0	0.0	31.80001706645339	2.4999982066502233	2.70000058419654	35.0	21.19	51.0	0.0	95.0	0.0	2.5	2.7	14.0	0.0	0.0				-0.014896923065124017	0.10461758564098766	0.027096908639960896	0.0	0.0
2019-11-21 17:11:02.000016	1574374262.000016	16971.0	4.0	40.0	10.0	2.0	0.0	64.0	0.0	2.0	31.0	0.0	0.0	130.0	2.91	1.99	283.0	19.0	11.0	21.0	17.0	11.0	2.0	16.0	0.0	1524.0	0.0	31.80001706645339	2.4999982066502233	2.70000058419654	35.0	21.19	51.0	0.0	95.0	0.0	2.5	2.7	14.0	0.0	0.0				0.04674035011087621	0.00606571358046188	-0.08444848601527748	0.0	0.0
2019-11-21 17:11:06.000016	1574374266.000016	16971.0	4.0	40.0	10.0	2.0	0.0	64.0	0.0	2.0	31.0	0.0	0.0	130.0	2.91	1.99	284.0	19.0	11.0	21.0	17.0	11.0	6.0	16.0	0.0	1524.0	0.0	31.80001706645339	2.4999982066502233	2.70000058419654	35.0	21.19	51.0	0.0	95.0	0.0	2.5	2.7	14.0	0.0	0.0				-0.02340128600582621	0.0518372779096198	-0.08590271492912413	0.0	0.0
2019-11-21 17:11:10.000002	1574374270.000002	16971.0	4.0	40.0	10.0	2.0	0.0	64.0	0.0	2.0	31.0	0.0	0.0	130.0	2.91	1.99	285.0	19.0	11.0	21.0	17.0	11.0	10.0	2.0	0.0	1524.0	0.0	31.80001706645339	2.4999982066502233	2.70000058419654	35.0	21.22	51.0	0.0	95.0	0.0	2.5	2.7	14.0	0.0	0.0				0.02474562397933599	-0.03363593630353997	-0.018063163700125024	0.0	0.0
2019-11-21 17:11:14.000027	1574374274.000027	16971.0	4.0	40.0	10.0	2.0	0.0	64.0	0.0	2.0	31.0	0.0	0.0	130.0	2.91	1.99	286.0	19.0	11.0	21.0	17.0	11.0	14.0	27.0	0.0	1524.0	0.0	31.80001706645339	2.4999982066502233	2.70000058419654	35.0	21.25	51.0	0.0	95.0	0.0	2.5	2.7	14.0	0.0	0.0				0.023770454845754324	0.041178442002211435	-0.042288312696257636	0.0	0.0
2019-11-21 17:11:17.000071	1574374277.000071	16971.0	4.0	40.0	10.0	2.0	0.0	64.0	0.0	2.0	31.0	0.0	0.0	130.0	2.91	1.99	287.0	19.0	11.0	21.0	17.0	11.0	17.0	71.0	0.0	1524.0	0.0	31.80001706645339	2.4999982066502233	2.70000058419654	35.0	21.25	51.0	0.0	95.0	0.0	2.5	2.7	14.0	0.0	0.0				0.045295321734741885	0.04402496563389637	-0.0391935738339905	0.0	0.0
2019-11-21 17:11:21.000098	1574374281.000098	16971.0	4.0	40.0	10.0	2.0	0.0	64.0	0.0	2.0	31.0	0.0	0.0	130.0	2.91	1.99	288.0	19.0	11.0	21.0	17.0	11.0	21.0	98.0	0.0	1524.0	0.0	31.80001706645339	2.4999982066502233	2.70000058419654	35.0	21.25	51.0	0.0	95.0	0.0	2.5	2.7	14.0	0.0	0.0				0.030822069285155417	0.016164366698882986	0.030227690851355526	0.0	0.0
2019-11-21 17:11:25.000047	1574374285.000047	16971.0	4.0	40.0	10.0	2.0	0.0	64.0	0.0	2.0	31.0	0.0	0.0	130.0	2.91	1.99	289.0	19.0	11.0	21.0	17.0	11.0	25.0	47.0	0.0	1524.0	0.0	31.80001706645339	2.4999982066502233	2.7000005841965407	35.0	21.25	51.0	0.0	95.0	0.0	2.5	2.7	14.0	0.0	0.0				0.0773759116229602	0.01028329272738409	0.05047991869247398	0.0	0.0
2019-11-21 17:11:29.000074	1574374289.000074	16971.0	4.0	40.0	10.0	2.0	0.0	64.0	0.0	2.0	31.0	0.0	0.0	130.0	2.91	1.99	290.0	19.0	11.0	21.0	17.0	11.0	29.0	74.0	0.0	1525.0	0.0	31.80001706645339	2.4999982066502233	2.70000058419654	35.0	21.31	51.0	0.0	95.0	0.0	2.5	2.7	14.0	0.0	0.0				0.028201275983363562	0.04393745981967806	0.004815356425472331	0.0	0.0
2019-11-21 17:11:33.000041	1574374293.000041	16971.0	4.0	40.0	10.0	2.0	0.0	64.0	0.0	2.0	31.0	0.0	0.0	130.0	2.91	1.99	291.0	19.0	11.0	21.0	17.0	11.0	33.0	41.0	0.0	1525.0	0.0	31.80001706645339	2.4999982066502233	2.70000058419654	35.0	21.31	51.0	0.0	95.0	0.0	2.5	2.7	14.0	0.0	0.0				0.10226529166980414	-0.010023467902613957	-0.03771392595441579	0.0	0.0
2019-11-21 17:11:37.000061	1574374297.000061	16971.0	4.0	40.0	10.0	2.0	0.0	64.0	0.0	2.0	31.0	0.0	0.0	130.0	2.91	1.99	292.0	19.0	11.0	21.0	17.0	11.0	37.0	61.0	0.0	1525.0	0.0	31.80001706645339	2.4999982066502233	2.70000058419654	35.0	21.31	51.0	0.0	95.0	0.0	2.5	2.7	14.0	0.0	0.0				0.03535569165964283	0.043348002137124746	-0.020492090620239104	0.0	0.0
2019-11-21 17:11:41.000054	1574374301.000054	16971.0	4.0	40.0	10.0	2.0	0.0	64.0	0.0	2.0	31.0	0.0	0.0	130.0	2.91	1.99	293.0	19.0	11.0	21.0	17.0	11.0	41.0	54.0	0.0	1525.0	0.6000000000000001	31.80001706645339	2.4999982066502233	2.70000058419654	35.0	21.31	51.0	0.0	95.0	0.0	2.5	2.7	14.0	0.0	0.0	-1.8176739131128583	-2.931607907512231	0.15000026822138113	-0.023640306726198573	0.02712878629807839	-0.03307816276464648	0.0	0.0
2019-11-21 17:11:45.000052	1574374305.000052	16971.0	4.0	40.0	10.0	2.0	0.0	64.0	0.0	2.0	31.0	0.0	0.0	130.0	2.91	1.99	294.0	19.0	11.0	21.0	17.0	11.0	45.0	52.0	0.0	1525.0	0.0	31.80001706645339	2.4999982066502233	2.70000058419654	35.0	21.34	51.0	0.0	95.0	0.0	2.5	2.7	14.0	0.0	0.0	1.8176715295919479	2.931604063286543	-0.15000007152560785	-0.017547784839183865	0.09950367860761766	-0.021819559821170648	0.0	0.0
2019-11-21 17:11:49.000078	1574374309.000078	16971.0	4.0	40.0	10.0	2.0	0.0	64.0	0.0	2.0	31.0	0.0	0.0	130.0	2.91	1.99	295.0	19.0	11.0	21.0	17.0	11.0	49.0	78.0	0.0	1525.0	0.0	31.80001706645339	2.4999982066502233	2.7000005841965407	35.0	21.35	51.0	0.0	95.0	0.0	2.5	2.7	14.0	0.0	0.0				0.028373661447195303	0.0774080124753078	0.13471798298928964	0.0	0.0
2019-11-21 17:11:53.000028	1574374313.000028	16971.0	4.0	40.0	10.0	2.0	0.0	64.0	0.0	2.0	31.0	0.0	0.0	130.0	2.91	1.99	296.0	19.0	11.0	21.0	17.0	11.0	53.0	28.0	0.0	1525.0	0.0	31.80001706645339	2.4999982066502233	2.70000058419654	35.0	21.38	51.0	0.0	95.0	0.0	2.5	2.7	14.0	0.0	0.0				0.011858277555385686	0.0761585902054987	-0.017783430246450106	0.0	0.0
2019-11-21 17:11:57.000055	1574374317.000055	16971.0	4.0	40.0	10.0	2.0	0.0	64.0	0.0	2.0	31.0	0.0	0.0	130.0	2.91	1.99	297.0	19.0	11.0	21.0	17.0	11.0	57.0	55.0	0.0	1525.0	0.0	31.80001706645339	2.4999982066502233	2.7000005841965407	35.0	21.38	51.0	0.0	95.0	0.0	2.5	2.7	14.0	0.0	0.0				0.030723821371642826	0.08155456947203957	-0.011785541928721716	0.0	0.0
2019-11-21 17:12:01.000005	1574374321.000005	16971.0	4.0	40.0	10.0	2.0	0.0	64.0	0.0	2.0	31.0	0.0	0.0	130.0	2.91	1.99	298.0	19.0	11.0	21.0	17.0	12.0	1.0	5.0	0.0	1525.0	0.0	31.80001706645339	2.4999982066502233	2.70000058419654	35.0	21.38	51.0	0.0	95.0	0.0	2.5	2.7	14.0	0.0	0.0				0.0345488428836837	0.026949367407431167	0.044148715176523835	0.0	0.0
2019-11-21 17:12:05.000031	1574374325.000031	16971.0	4.0	40.0	10.0	2.0	0.0	64.0	0.0	2.0	31.0	0.0	0.0	130.0	2.91	1.99	299.0	19.0	11.0	21.0	17.0	12.0	5.0	31.0	0.0	1525.0	0.0	31.80001706645339	2.4999982066502238	2.7000005841965407	35.0	21.38	51.0	0.0	95.0	0.0	2.5	2.7	14.0	0.0	0.0				0.0022192880608087537	0.10480501499961335	0.02711058080222507	0.0	0.0
2019-11-21 17:12:08.000082	1574374328.000082	16971.0	4.0	40.0	10.0	2.0	0.0	64.0	0.0	2.0	31.0	0.0	0.0	130.0	2.91	1.99	300.0	19.0	11.0	21.0	17.0	12.0	8.0	82.0	0.0	1525.0	0.4	31.80001706645339	2.4999982066502233	2.70000058419654	35.0	21.44	51.0	0.0	95.0	0.0	2.5	2.7	14.0	0.0	0.0	-1.615679777698179	-2.605824718139912	0.13333106574630185	0.018116965126099786	0.05063998500036615	0.030337559126969588	0.0	0.0
2019-11-21 17:12:13.000016	1574374333.000016	16971.0	4.0	40.0	10.0	2.0	0.0	64.0	0.0	2.0	31.0	0.0	0.0	130.0	2.91	1.99	301.0	19.0	11.0	21.0	17.0	12.0	13.0	16.0	0.0	1525.0	0.0	31.80001706645339	2.4999982066502233	2.70000058419654	35.0	21.44	51.0	0.0	95.0	0.0	2.5	2.7	14.0	0.0	0.0	0.9694371582279683	1.563542073413054	-0.08000105668509969	0.0753113795453736	-0.016884961313889797	0.008723198518956742	0.0	0.0
2019-11-21 17:12:17.000000	1574374337.0	16971.0	4.0	40.0	10.0	2.0	0.0	64.0	0.0	2.0	31.0	0.0	0.0	130.0	2.91	1.99	302.0	19.0	11.0	21.0	17.0	12.0	17.0	0.0	0.0	1525.0	0.0	31.80001706645339	2.4999982066502233	2.70000058419654	35.0	21.44	51.0	0.0	95.0	0.0	2.5	2.7	14.0	0.0	0.0				0.07223136040304348	0.018598815912403845	0.013664355856832686	0.0	0.0
2019-11-21 17:12:20.000086	1574374340.000086	16971.0	4.0	40.0	10.0	2.0	0.0	64.0	0.0	2.0	31.0	0.0	0.0	130.0	2.91	1.99	303.0	19.0	11.0	21.0	17.0	12.0	20.0	86.0	0.0	1525.0	0.0	31.80001706645339	2.4999982066502233	2.7000005841965398	35.0	21.44	51.0	0.0	95.0	0.0	2.5	2.7	14.0	0.0	0.0				0.011285817477922355	-0.022539023599151827	0.003952561075037222	0.0	0.0
2019-11-21 17:12:25.000014	1574374345.000014	16971.0	4.0	40.0	10.0	2.0	0.0	64.0	0.0	2.0	31.0	0.0	0.0	130.0	2.91	2.0	304.0	19.0	11.0	21.0	17.0	12.0	25.0	14.0	0.0	1525.0	0.6000000000000001	31.80001706645339	2.4999982066502233	2.70000058419654	35.0	21.47	51.0	0.0	95.0	0.0	2.5	2.7	14.0	0.0	0.0	-1.4541574708556397	-2.34531590599094	0.12000172808274658	0.0021904321183863415	0.05375847512886207	0.03161057353092886	0.0	0.0
2019-11-21 17:12:28.000065	1574374348.000065	16971.0	4.0	40.0	10.0	2.0	0.0	64.0	0.0	2.0	31.0	0.0	0.0	130.0	2.91	2.0	305.0	19.0	11.0	21.0	17.0	12.0	28.0	65.0	0.0	1525.0	0.0	31.80001706645339	2.4999982066502233	2.7000005841965398	35.0	21.5	51.0	0.0	95.0	0.0	2.5	2.7	14.0	0.0	0.0	2.4235196665472687	3.9087370772098686	-0.1999965986194528	-0.016695392784270235	0.09794262070953981	0.02958896598947256	0.0	0.0
2019-11-21 17:12:32.000088	1574374352.000088	16971.0	4.0	40.0	10.0	2.0	0.0	64.0	0.0	2.0	31.0	0.0	0.0	130.0	2.91	2.0	306.0	19.0	11.0	21.0	17.0	12.0	32.0	88.0	0.0	1525.0	0.0	31.80001706645339	2.4999982066502238	2.70000058419654	35.0	21.5	51.0	0.0	95.0	0.0	2.5	2.7	14.0	0.0	0.0				-0.0546097609536884	0.07488820734881932	-0.09684281289110336	0.0	0.0
2019-11-21 17:12:36.000037	1574374356.000037	16971.0	4.0	40.0	10.0	2.0	0.0	64.0	0.0	2.0	31.0	0.0	0.0	130.0	2.91	2.0	307.0	19.0	11.0	21.0	17.0	12.0	36.0	37.0	0.0	1525.0	0.0	31.80001706645339	2.4999982066502233	2.70000058419654	35.0	21.5	51.0	0.0	95.0	0.0	2.5	2.7	14.0	0.0	0.0				-0.0018785038069611786	0.04242162308123721	0.014760661184400756	0.0	0.0
2019-11-21 17:12:40.000077	1574374360.000077	16971.0	4.0	40.0	10.0	2.0	0.0	64.0	0.0	2.0	31.0	0.0	0.0	130.0	2.91	2.0	308.0	19.0	11.0	21.0	17.0	12.0	40.0	77.0	0.0	1525.0	0.0	31.80001706645339	2.4999982066502233	2.70000058419654	35.0	21.5	51.0	0.0	95.0	0.0	2.5	2.7	14.0	0.0	0.0				0.06338886538288979	-0.0011471545605952413	0.017393555757348307	0.0	0.0
2019-11-21 17:12:44.000030	1574374364.00003	16971.0	4.0	40.0	10.0	2.0	0.0	64.0	0.0	2.0	31.0	0.0	0.0	130.0	2.91	2.0	309.0	19.0	11.0	21.0	17.0	12.0	44.0	30.0	0.0	1525.0	0.2	31.80001706645339	2.4999982066502233	2.70000058419654	35.0	21.5	51.0	0.0	95.0	0.0	2.5	2.7	14.0	0.0	0.0	-0.6058973354690774	-0.9772123630028968	0.05000058711264498	0.03914738233828901	0.05285053826849915	0.002881503217025027	0.0	0.0
2019-11-21 17:12:48.000051	1574374368.000051	16971.0	4.0	40.0	10.0	2.0	0.0	64.0	0.0	2.0	31.0	0.0	0.0	130.0	2.91	2.0	310.0	19.0	11.0	21.0	17.0	12.0	48.0	51.0	0.0	1525.0	0.5	31.80001706645339	2.4999982066502233	2.70000058419654	35.0	21.53	51.0	0.0	95.0	0.0	2.5	2.7	14.0	0.0	0.0	-0.9088305644232904	-1.4657936443007615	0.07499960661140788	0.08675564288431716	0.1203802225359832	-0.0358895590654998	0.0	0.0
2019-11-21 17:12:52.000043	1574374372.000043	16971.0	4.0	40.0	10.0	2.0	0.0	64.0	0.0	2.0	31.0	0.0	0.0	130.0	2.91	2.0	311.0	19.0	11.0	21.0	17.0	12.0	52.0	43.0	0.0	1525.0	0.6000000000000001	31.80001706645339	2.4999982066502233	2.70000058419654	35.0	21.53	51.0	0.0	95.0	0.0	2.5	2.7	14.0	0.0	0.0	-0.30294572441349493	-0.4886014344105736	0.025000050664050755	0.08422521182774506	0.0955247248206786	-0.03808071218484645	0.0	0.0
2019-11-21 17:12:56.000024	1574374376.000024	16971.0	4.0	40.0	10.0	2.0	0.0	64.0	0.0	2.0	31.0	0.0	0.0	130.0	2.91	2.0	312.0	19.0	11.0	21.0	17.0	12.0	56.0	24.0	0.0	1525.0	0.8	31.80001706645339	2.4999982066502233	2.70000058419654	35.0	21.56	51.0	0.0	95.0	0.0	2.5	2.7	14.0	0.0	0.0	-0.6058930739621476	-0.9772054898958323	0.05000023543945548	0.012432229263173097	0.1364714446545712	-0.02716586956904237	0.0	0.0
2019-11-21 17:13:00.000051	1574374380.000051	16971.0	4.0	40.0	10.0	2.0	0.0	64.0	0.0	2.0	31.0	0.0	0.0	130.0	2.91	2.0	313.0	19.0	11.0	21.0	17.0	13.0	0.0	51.0	0.0	1525.0	1.0	31.80001706645339	2.4999982066502233	2.70000058419654	35.0	21.56	51.0	0.0	95.0	0.0	2.5	2.7	14.0	0.0	0.0	-0.6058861401128918	-0.9771943067418236	0.04999966323602522	0.07850314129430468	0.09242431872554367	4.5989624457537515e-05	0.0	0.0
2019-11-21 17:13:03.000094	1574374383.000094	16971.0	4.0	40.0	10.0	2.0	0.0	64.0	0.0	2.0	31.0	0.0	0.0	130.0	2.91	2.0	314.0	19.0	11.0	21.0	17.0	13.0	3.0	94.0	0.0	1525.0	1.2000000000000002	31.80001706645339	2.4999982066502233	2.7000005841965407	35.0	21.56	51.0	0.0	95.0	0.0	2.5	2.7	14.0	0.0	0.0	-0.8078420716636335	-1.3029158795894134	0.06666571300599254	0.04687397027684275	0.1484095697561809	-0.008856100455106986	0.0	0.0
2019-11-21 17:13:08.000034	1574374388.000034	16971.0	4.0	40.0	10.0	2.0	0.0	64.0	0.0	2.0	31.0	0.0	0.0	130.0	2.91	2.0	315.0	19.0	11.0	21.0	17.0	13.0	8.0	34.0	0.0	1525.0	1.6	31.80001706645339	2.4999982066502233	2.70000058419654	35.0	21.56	51.0	0.0	95.0	0.0	2.5	2.7	14.0	0.0	0.0	-0.9694359563280681	-1.5635401349469595	0.0800009575004736	0.10667230768882954	0.2050843212980257	-0.019350450384109083	0.0	0.0
2019-11-21 17:13:11.000082	1574374391.000082	16971.0	4.0	40.0	10.0	2.0	0.0	64.0	0.0	2.0	31.0	0.0	0.0	130.0	2.91	2.0	316.0	19.0	11.0	21.0	17.0	13.0	11.0	82.0	0.0	1525.0	1.6	31.80001706645339	2.4999982066502233	2.7000005841965398	35.0	21.56	51.0	0.0	95.0	0.0	2.5	2.7	14.0	0.0	0.0				0.07150948298138542	0.10820887703775359	-0.018499534425581603	0.0	0.0
2019-11-21 17:13:16.000014	1574374396.000014	16971.0	4.0	40.0	10.0	2.0	0.0	64.0	0.0	2.0	31.0	0.0	0.0	130.0	2.91	2.0	317.0	19.0	11.0	21.0	17.0	13.0	16.0	14.0	0.0	1525.0	1.6	31.80001706645339	2.4999982066502233	2.7000005841965398	35.0	21.6	51.0	0.0	95.0	0.0	2.5	2.7	14.0	0.0	0.0				0.06198087514736992	0.10042049433435642	0.02197943205839576	0.0	0.0
2019-11-21 17:13:19.000073	1574374399.000073	16971.0	4.0	40.0	10.0	2.0	0.0	64.0	0.0	2.0	31.0	0.0	0.0	130.0	2.91	2.0	318.0	19.0	11.0	21.0	17.0	13.0	19.0	73.0	0.0	1525.0	1.6	31.80001706645339	2.4999982066502233	2.70000058419654	35.0	21.580000000000002	51.0	0.0	95.0	0.0	2.5	2.7	14.0	0.0	0.0				0.08367683627183266	0.13770446004569067	-0.002944274963671712	0.0	0.0
2019-11-21 17:13:23.000094	1574374403.000094	16971.0	4.0	40.0	10.0	2.0	0.0	64.0	0.0	2.0	31.0	0.0	0.0	130.0	2.91	2.0	319.0	19.0	11.0	21.0	17.0	13.0	23.0	94.0	0.0	1525.0	2.8000000000000003	31.80001706645339	2.4999982066502233	2.70000058419654	35.0	21.63	51.0	0.0	95.0	0.0	2.5	2.7	14.0	0.0	0.0	-3.6353222576931623	-5.863174577203047	0.29999842644563157	0.09553961486232172	0.16703180500467724	-0.04263282900346563	0.0	0.0
2019-11-21 17:13:27.000086	1574374407.000086	16971.0	4.0	40.0	10.0	2.0	0.0	64.0	0.0	2.0	31.0	0.0	0.0	130.0	2.91	2.0	320.0	19.0	11.0	21.0	17.0	13.0	27.0	86.0	0.0	1525.0	3.2	31.80001706645339	2.4999982066502233	2.70000058419654	35.0	21.63	51.0	0.0	95.0	0.0	2.5	2.7	14.0	0.0	0.0	-1.211782825425947	-1.9544056211504033	0.10000019669571462	0.12210437359032392	0.15578117225916321	-0.011863739700260709	0.0	0.0
2019-11-21 17:13:31.000072	1574374411.000072	16971.0	4.0	40.0	10.0	2.0	0.0	64.0	0.0	2.0	31.0	0.0	0.0	130.0	2.91	2.0	321.0	19.0	11.0	21.0	17.0	13.0	31.0	72.0	0.0	1525.0	3.5	31.80001706645339	2.4999982066502233	2.70000058419654	35.0	21.63	51.0	0.0	95.0	0.0	2.5	2.7	14.0	0.0	0.0	-0.9088385275181677	-1.46580648745802	0.07500026375148061	0.07799236207996371	0.15776201151408922	-0.0367877585647214	0.0	0.0
2019-11-21 17:13:35.000098	1574374415.000098	16971.0	4.0	40.0	10.0	2.0	0.0	64.0	0.0	2.0	31.0	0.0	0.0	130.0	2.91	2.0	322.0	19.0	11.0	21.0	17.0	13.0	35.0	98.0	0.0	1525.0	3.8000000000000003	122.28926386577163	-8.998446665877248	2.874218659439845	35.0	21.67	51.0	0.0	95.0	0.0	2.5	2.7	14.0	0.0	0.0	-0.9088294268497	-1.4657918095823839	0.07499951273519474	0.06303230138023473	0.22782642701108813	-0.04209570213302799	0.0	0.0
2019-11-21 17:13:39.000041	1574374419.000041	16971.0	4.0	40.0	10.0	2.0	0.0	64.0	0.0	2.0	31.0	0.0	0.0	130.0	2.91	2.0	323.0	19.0	11.0	21.0	17.0	13.0	39.0	41.0	0.0	1525.0	4.5	291.21148067246565	-30.54119430647015	3.323606150450727	35.0	21.63	51.0	0.0	95.0	0.0	2.5	2.7	14.0	0.0	0.0	-2.1206459830188296	-3.4202518328522906	0.1750024929997817	0.11666079569227195	0.22745291945732182	-0.030877632337779286	0.0	0.0
2019-11-21 17:13:43.000072	1574374423.000072	16971.0	4.0	40.0	10.0	2.0	0.0	64.0	0.0	2.0	31.0	0.0	0.0	130.0	2.91	2.0	324.0	19.0	11.0	21.0	17.0	13.0	43.0	72.0	0.0	1525.0	5.2	290.93965726047105	-30.972455293295	2.987869540865838	35.0	21.66	51.0	0.0	95.0	0.0	5.6000000000000005	3.2	14.0	0.0	0.0	-0.27654594582526953	0.10887859323484468	0.17499864400483847	-0.2437133853280296	0.04151729688669489	0.10614188556443398	0.0	0.0
2019-11-21 17:13:47.000017	1574374427.000017	16971.0	4.0	40.0	10.0	2.0	0.0	64.0	0.0	2.0	31.0	0.0	0.0	130.0	2.91	2.0	325.0	19.0	11.0	21.0	17.0	13.0	47.0	17.0	0.0	1526.0	5.7	293.2973334177661	-31.346390846072758	2.2392079102723383	35.0	21.69	51.0	0.0	95.0	0.0	5.7	3.2	14.0	0.0	0.0	-0.19760380421704352	0.07502318138716393	0.12500172110781527	-0.2827508659220287	0.12943434641549842	0.12787375723085537	0.0	0.0
2019-11-21 17:13:51.000044	1574374431.000044	16971.0	4.0	40.0	10.0	2.0	0.0	64.0	0.0	2.0	31.0	0.0	0.0	130.0	2.91	2.0	326.0	19.0	11.0	21.0	17.0	13.0	51.0	44.0	0.0	1526.0	6.5	299.2713656846173	-31.11769599231294	2.3430657623483118	35.0	21.69	51.0	0.0	95.0	0.0	6.5	3.5	14.0	0.0	0.0	-0.30582316691503025	0.1179460193928545	0.19999864102333323	-0.30942828365409664	0.12527786593962317	0.13393130172029896	0.0	0.0
2019-11-21 17:13:55.000008	1574374435.000008	16971.0	4.0	40.0	10.0	2.0	0.0	64.0	0.0	2.0	31.0	0.0	0.0	130.0	2.91	2.0	327.0	19.0	11.0	21.0	17.0	13.0	55.0	8.0	0.0	1526.0	7.5	306.8586201089775	-30.463903011725957	2.164950586587793	35.0	21.69	51.0	0.0	95.0	0.0	6.5	2.4000000000000004	14.0	0.0	0.0	-0.37073498896623425	0.174454643603128	0.2500022500955918	-0.3319114284453963	0.10936919979492538	0.15048648379025378	0.0	0.0
2019-11-21 17:13:59.000028	1574374439.000028	16971.0	4.0	40.0	10.0	2.0	0.0	64.0	0.0	2.0	31.0	0.0	0.0	130.0	2.91	2.0	328.0	19.0	11.0	21.0	17.0	13.0	59.0	28.0	0.0	1526.0	8.5	315.3419692455968	-28.40984873775751	2.2983609537589356	35.0	21.69	51.0	0.0	95.0	0.0	6.4	2.1	14.0	0.0	0.0	-0.3492517739997114	0.21730551985770766	0.24999876320973954	-0.32661166021426885	0.16315768368828426	0.15397205482019383	0.0	0.0
2019-11-21 17:14:03.000021	1574374443.000021	16971.0	4.0	40.0	10.0	2.0	0.0	64.0	0.0	2.0	31.0	0.0	0.0	130.0	2.91	2.0	329.0	19.0	11.0	21.0	17.0	14.0	3.0	21.0	0.0	1526.0	8.5	325.05641867538156	-27.002472784512825	2.719007784995316	35.0	21.69	51.0	0.0	95.0	0.0	6.1000000000000005	2.5	14.0	0.0	0.0				-0.3703151286351251	0.16659538388704626	0.1535372383869088	0.0	0.0
2019-11-21 17:14:07.000013	1574374447.000013	16971.0	4.0	40.0	10.0	2.0	0.0	64.0	0.0	2.0	31.0	0.0	0.0	130.0	2.91	2.0	330.0	19.0	11.0	21.0	17.0	14.0	7.0	13.0	0.0	1526.0	9.200000000000001	337.61960475949473	-26.715044600902573	2.4601689287192996	35.0	21.7	51.0	0.0	95.0	0.0	5.300000000000001	2.0	14.0	0.0	0.0	-0.23271204858811137	0.1904047888342939	0.1750003442175009	-0.3419810338065211	0.2158032512951381	0.15890226319052395	0.0	0.0
2019-11-21 17:14:11.000040	1574374451.00004	16971.0	4.0	40.0	10.0	2.0	0.0	64.0	0.0	2.0	31.0	0.0	0.0	130.0	2.91	2.0	331.0	19.0	11.0	21.0	17.0	14.0	11.0	40.0	0.0	1526.0	10.200000000000001	348.83293720608367	-27.33427371228878	2.6718366873011337	35.0	21.69	51.0	0.0	95.0	0.0	2.8000000000000003	2.4000000000000004	14.0	0.0	0.0	-0.32101112888288963	0.3489747165720138	0.24999831618012616	-0.2803827541556495	0.2906809812042863	0.1358310654386763	0.0	0.0
2019-11-21 17:14:14.000089	1574374454.000089	16971.0	4.0	40.0	10.0	2.0	0.0	64.0	0.0	2.0	31.0	0.0	0.0	130.0	2.91	2.0	332.0	19.0	11.0	21.0	17.0	14.0	14.0	89.0	0.0	1526.0	11.200000000000001	341.76661133257386	-26.854052856769673	2.466022133851181	35.0	21.73	51.0	0.0	95.0	0.0	1.8	2.8000000000000003	14.0	0.0	0.0	-0.3595507368203001	0.5536595823432982	0.33332790277639474	-0.21457764705318716	0.3381469327711307	0.12222145982843702	0.0	0.0
2019-11-21 17:14:19.000016	1574374459.000016	16971.0	4.0	40.0	10.0	2.0	0.0	64.0	0.0	2.0	31.0	0.0	0.0	130.0	2.91	2.0	333.0	19.0	11.0	21.0	17.0	14.0	19.0	16.0	0.0	1526.0	12.0	335.12902255894807	-27.429356287232533	2.708390997094093	35.0	21.75	51.0	0.0	95.0	0.0	1.7000000000000002	2.4000000000000004	14.0	0.0	0.0	-0.11141120513974191	0.2979828039310442	0.16000233462879143	-0.14534891717101622	0.37637792228017564	0.14511840647302865	0.0	0.0
2019-11-21 17:14:22.000066	1574374462.000066	16971.0	4.0	40.0	10.0	2.0	0.0	64.0	0.0	2.0	31.0	0.0	0.0	130.0	2.91	2.0	334.0	19.0	11.0	21.0	17.0	14.0	22.0	66.0	0.0	1526.0	13.0	3.370761220336811	-27.868748509732033	2.933036548912288	35.0	21.75	51.0	0.0	95.0	0.0	2.4000000000000004	2.7	14.0	0.0	0.0	-0.11403429867635397	0.6331419272932485	0.333327770325997	-0.13883579864452458	0.3795059689344576	0.1606419638757428	0.0	0.0
2019-11-21 17:14:26.000093	1574374466.000093	16971.0	4.0	40.0	10.0	2.0	0.0	64.0	0.0	2.0	31.0	0.0	0.0	130.0	2.91	2.0	335.0	19.0	11.0	21.0	17.0	14.0	26.0	93.0	0.0	1526.0	14.0	12.518974689328887	-27.20917116595393	3.000001285727039	35.0	21.75	51.0	0.0	95.0	0.0	3.1	2.9000000000000004	14.0	0.0	0.0	0.0008171718874439089	0.4682045274613257	0.24999831618012616	-0.025927100647410745	0.4437682099148725	0.14438338311927995	0.0	0.0
2019-11-21 17:14:30.000064	1574374470.000064	16971.0	4.0	40.0	10.0	2.0	0.0	64.0	0.0	2.0	31.0	0.0	0.0	130.0	2.91	2.0	336.0	19.0	11.0	21.0	17.0	14.0	30.0	64.0	0.0	1526.0	15.0	19.45722448335478	-27.081427521111642	2.863942678624845	35.0	21.75	51.0	0.0	95.0	0.0	2.4000000000000004	3.0	14.0	0.0	0.0	0.0837867212559755	0.4751781089843906	0.2500018179548854	0.047556644208046124	0.4151845770947937	0.12876774648290842	0.0	0.0
2019-11-21 17:14:34.000075	1574374474.000075	16971.0	4.0	40.0	10.0	2.0	0.0	64.0	0.0	2.0	31.0	0.0	0.0	130.0	2.91	2.0	337.0	19.0	11.0	21.0	17.0	14.0	34.0	75.0	0.0	1526.0	16.0	25.612415639065187	-27.352158476695365	2.8564862702896168	35.0	21.75	51.0	0.0	95.0	0.0	1.9000000000000001	3.0	14.0	0.0	0.0	0.14078023928778377	0.4722379233482845	0.24999929964738588	0.11791626030316081	0.40726343382165314	0.11393529316201019	0.0	0.0
2019-11-21 17:14:38.000079	1574374478.000079	16971.0	4.0	40.0	10.0	2.0	0.0	64.0	0.0	2.0	31.0	0.0	0.0	130.0	2.91	2.0	338.0	19.0	11.0	21.0	17.0	14.0	38.0	79.0	0.0	1526.0	16.8	30.39012400712495	-26.999229813152212	2.0839594076823005	35.0	21.8	51.0	0.0	95.0	0.0	2.3000000000000003	2.7	14.0	0.0	0.0	0.15072032233987182	0.35697877608487383	0.1999998092653188	0.223006329191929	0.5082792303412244	0.14122464779235155	0.0	0.0
2019-11-21 17:14:42.000060	1574374482.00006	16971.0	4.0	40.0	10.0	2.0	0.0	64.0	0.0	2.0	31.0	0.0	0.0	130.0	2.91	2.0	339.0	19.0	11.0	21.0	17.0	14.0	42.0	60.0	0.0	1526.0	17.7	34.345309711270374	-26.512897478494356	1.5247390865456412	35.0	21.79	51.0	0.0	95.0	0.0	2.4000000000000004	2.7	14.0	0.0	0.0	0.20453998725419933	0.38306935584028573	0.22500105947754936	0.2900620896984569	0.5799371230813073	0.17484826962810032	0.0	0.0
2019-11-21 17:14:47.000003	1574374487.000003	16971.0	4.0	40.0	10.0	2.0	0.0	64.0	0.0	2.0	31.0	0.0	0.0	130.0	2.91	2.0	340.0	19.0	11.0	21.0	17.0	14.0	47.0	3.0	0.0	1526.0	18.8	37.073239340574986	-26.308446404537822	1.691549375251685	35.0	21.81	51.0	0.0	95.0	0.0	1.7000000000000002	1.4000000000000001	14.0	0.0	0.0	0.23244771238574158	0.3705534044062892	0.22000250723835163	0.3914940527153733	0.6076116853199006	0.18597431691285365	0.0	0.0
2019-11-21 17:14:50.000053	1574374490.000053	16971.0	4.0	40.0	10.0	2.0	0.0	64.0	0.0	2.0	31.0	0.0	0.0	130.0	2.91	2.0	341.0	19.0	11.0	21.0	17.0	14.0	50.0	53.0	0.0	1526.0	20.200000000000003	40.55180824322442	-26.199984872624235	1.7999984796050428	35.0	21.81	51.0	0.0	95.0	0.0	1.7000000000000002	1.4000000000000001	14.0	0.0	0.0	0.541306014552604	0.7535845436249009	0.4666589155424961	0.41485543244179546	0.5056419374491753	0.08576247003308027	0.0	0.0
2019-11-21 17:14:54.000077	1574374494.000077	16971.0	4.0	40.0	10.0	2.0	0.0	64.0	0.0	2.0	31.0	0.0	0.0	130.0	2.91	2.0	342.0	19.0	11.0	21.0	17.0	14.0	54.0	77.0	0.0	1526.0	21.6	43.48468962062233	-26.199984872624235	2.3961657458360586	35.0	21.81	51.0	0.0	95.0	0.0	1.4000000000000001	1.6	14.0	0.0	0.0	0.44083745342331077	0.5502550887385759	0.3499978929884912	0.47746066454842134	0.6115103486574541	0.18446519263486766	0.0	0.0
2019-11-21 17:14:58.000026	1574374498.000026	16971.0	4.0	40.0	10.0	2.0	0.0	64.0	0.0	2.0	31.0	0.0	0.0	130.0	2.91	2.0	343.0	19.0	11.0	21.0	17.0	14.0	58.0	26.0	0.0	1526.0	21.6	45.88483875689227	-26.560897465610367	2.3195625869026713	35.0	21.81	51.0	0.0	95.0	0.0	1.2000000000000002	1.8	14.0	0.0	0.0				0.5285518643503717	0.6188723886547163	0.18840088442614092	0.0	0.0
2019-11-21 17:15:02.000055	1574374502.000055	16971.0	4.0	40.0	10.0	2.0	0.0	64.0	0.0	2.0	31.0	0.0	0.0	130.0	2.91	2.0	344.0	19.0	11.0	21.0	17.0	15.0	2.0	55.0	0.0	1526.0	23.1	48.00945559069859	-26.122635833513073	2.3000015586818585	35.0	21.81	51.0	0.0	95.0	0.0	1.2000000000000002	1.8	14.0	0.0	0.0	0.5011029627028802	0.5746275360845173	0.37499727310733083	0.5168527131130459	0.607553396144229	0.1857717518389091	0.0	0.0
2019-11-21 17:15:06.000003	1574374506.000003	16971.0	4.0	40.0	10.0	2.0	0.0	64.0	0.0	2.0	31.0	0.0	0.0	130.0	2.91	2.0	345.0	19.0	11.0	21.0	17.0	15.0	6.0	3.0	0.0	1526.0	24.6	46.179202379411855	-26.580225353220268	2.3000015586818585	35.0	21.81	51.0	0.0	95.0	0.0	1.2000000000000002	2.5	14.0	0.0	0.0	0.5286817426964813	0.5493816166771303	0.3750048727430259	0.5085165564868028	0.530024624197594	0.1761982108961487	0.0	0.0
2019-11-21 17:15:10.000043	1574374510.000043	16971.0	4.0	40.0	10.0	2.0	0.0	64.0	0.0	2.0	31.0	0.0	0.0	130.0	2.91	2.0	346.0	19.0	11.0	21.0	17.0	15.0	10.0	43.0	0.0	1526.0	26.1	48.13691782390351	-26.10923585090226	2.3000015586818585	35.0	21.85	51.0	0.0	95.0	0.0	1.6	2.3000000000000003	14.0	0.0	0.0	0.5395848742202524	0.519254126777737	0.37499626729627616	0.5505649236177789	0.5279611412411257	0.18938927694332994	0.0	0.0
2019-11-21 17:15:14.000000	1574374514.0	16971.0	4.0	40.0	10.0	2.0	0.0	64.0	0.0	2.0	31.0	0.0	0.0	130.0	2.91	2.0	347.0	19.0	11.0	21.0	17.0	15.0	14.0	0.0	0.0	1526.0	27.6	46.899975982449156	-25.899984171093735	2.0000008571513597	35.0	21.86	51.0	0.0	95.0	0.0	1.1	2.3000000000000003	14.0	0.0	0.0	0.5696652170930213	0.5113108627881613	0.37500402335668825	0.5541665657128617	0.45374474567865547	0.18963418261227238	0.0	0.0
2019-11-21 17:15:18.000014	1574374518.000014	16971.0	4.0	40.0	10.0	2.0	0.0	64.0	0.0	2.0	31.0	0.0	0.0	130.0	2.91	2.0	348.0	19.0	11.0	21.0	17.0	15.0	18.0	14.0	0.0	1527.0	28.8	46.252620710843466	-25.939222251711417	2.039234441856053	35.0	21.88	51.0	0.0	95.0	0.0	1.2000000000000002	2.3000000000000003	14.0	0.0	0.0	0.4568233449253564	0.40416315469441727	0.2999989450014974	0.5564708372352088	0.46257502270883255	0.18278554557915375	0.0	0.0
2019-11-21 17:15:22.000005	1574374522.000005	16971.0	4.0	40.0	10.0	2.0	0.0	64.0	0.0	2.0	31.0	0.0	0.0	130.0	2.91	2.0	349.0	19.0	11.0	21.0	17.0	15.0	22.0	5.0	0.0	1526.0	30.3	42.55834352554134	-26.045173407214552	2.1177614335982815	35.0	21.830000000000002	51.0	0.0	95.0	0.0	0.9	2.0	14.0	0.0	0.0	0.5641430371784185	0.5279157171644137	0.37500084936811184	0.4275184172955297	0.36455862980047204	0.1316434894369175	0.0	0.0
2019-11-21 17:15:25.000085	1574374525.000085	16971.0	4.0	40.0	10.0	2.0	0.0	64.0	0.0	2.0	31.0	0.0	0.0	130.0	2.91	2.0	350.0	19.0	11.0	21.0	17.0	15.0	25.0	85.0	0.0	1527.0	31.8	40.487672226012144	-25.842688894978014	2.01461278578009	35.0	21.88	51.0	0.0	95.0	0.0	1.1	2.2	14.0	0.0	0.0	0.7038255205585263	0.7390896066968575	0.49998664891608274	0.541190304161757	0.5132540804693729	0.1943818498801866	0.0	0.0
2019-11-21 17:15:30.000016	1574374530.000016	16971.0	4.0	40.0	10.0	2.0	0.0	64.0	0.0	2.0	31.0	0.0	0.0	130.0	2.91	2.0	351.0	19.0	11.0	21.0	17.0	15.0	30.0	16.0	0.0	1527.0	33.2	38.82864621186078	-25.41226598017819	2.061225475569021	35.0	21.88	51.0	0.0	95.0	0.0	0.9	1.9000000000000001	14.0	0.0	0.0	0.36920284733978015	0.4432883191730886	0.28000387197126775	0.5154848879854722	0.5534080569907126	0.20235575780384732	0.0	0.0
2019-11-21 17:15:33.000071	1574374533.000071	16971.0	4.0	40.0	10.0	2.0	0.0	64.0	0.0	2.0	31.0	0.0	0.0	130.0	2.91	2.0	352.0	19.0	11.0	21.0	17.0	15.0	33.0	71.0	0.0	1527.0	34.7	33.980999474767295	-24.19186579169354	1.5945648542793358	35.0	21.88	51.0	0.0	95.0	0.0	0.8	1.9000000000000001	14.0	0.0	0.0	0.6788515276902207	0.7809293506485483	0.4999908210532138	0.5439068459806392	0.5782083116624042	0.20825343027164198	0.0	0.0
2019-11-21 17:15:37.000090	1574374537.00009	16971.0	4.0	40.0	10.0	2.0	0.0	64.0	0.0	2.0	31.0	0.0	0.0	130.0	2.91	2.0	353.0	19.0	11.0	21.0	17.0	15.0	37.0	90.0	0.0	1527.0	36.5	30.430886216778028	-24.929935257475616	1.6942682395521482	35.0	21.88	51.0	0.0	95.0	0.0	25.400000000000002	2.1	14.0	0.0	0.0	0.5641530380681471	0.7938404428273453	0.4499978810648551	0.4994671249134801	0.624092819622937	0.17952644269230814	0.0	0.0
2019-11-21 17:15:41.000039	1574374541.000039	16971.0	4.0	40.0	10.0	2.0	0.0	64.0	0.0	2.0	31.0	0.0	0.0	130.0	2.91	2.0	354.0	19.0	11.0	21.0	17.0	15.0	41.0	39.0	0.0	1527.0	38.0	24.8430742237404	-24.73038309804798	0.8235199228240287	35.0	21.91	51.0	0.0	95.0	0.0	25.400000000000002	2.0	14.0	0.0	0.0	0.47013571418842154	0.6615452162028497	0.37500476098144586	0.46800579525102104	0.6242579391201243	0.19377977463335708	0.0	0.0
2019-11-21 17:15:45.000052	1574374545.000052	16971.0	4.0	40.0	10.0	2.0	0.0	64.0	0.0	2.0	31.0	0.0	0.0	130.0	2.91	2.0	355.0	19.0	11.0	21.0	17.0	15.0	45.0	52.0	0.0	1527.0	38.0	21.464763905912545	-24.686473169063277	1.118938148498264	35.0	21.91	51.0	0.0	95.0	0.0	24.400000000000002	1.4000000000000001	14.0	0.0	0.0				0.40387614096382324	0.6450044323518365	0.17650876750647576	0.0	0.0
2019-11-21 17:15:49.000002	1574374549.000002	16971.0	4.0	40.0	10.0	2.0	0.0	64.0	0.0	2.0	31.0	0.0	0.0	130.0	2.91	2.0	356.0	19.0	11.0	21.0	17.0	15.0	49.0	2.0	0.0	1527.0	39.5	19.91004298697495	-24.88306768385186	1.3830681469077186	35.0	21.900000000000002	51.0	0.0	95.0	0.0	0.30000000000000004	1.8	14.0	0.0	0.0	0.3896239593880823	0.6914711327066937	0.3750046939245298	0.38783882613575277	0.6809553853390624	0.19500976416418347	0.0	0.0
2019-11-21 17:15:53.000028	1574374553.000028	16971.0	4.0	40.0	10.0	2.0	0.0	64.0	0.0	2.0	31.0	0.0	0.0	130.0	2.91	2.0	357.0	19.0	11.0	21.0	17.0	15.0	53.0	28.0	0.0	1527.0	41.0	22.21967228892269	-24.70640630463079	1.5935774441064987	35.0	21.94	51.0	0.0	95.0	0.0	25.1	0.6000000000000001	14.0	0.0	0.0	0.33055172745121936	0.749815501183983	0.37499756367597337	0.3026894142353926	0.6940048669283744	0.1998633612985736	0.0	0.0
2019-11-21 17:15:56.000086	1574374556.000086	16971.0	4.0	40.0	10.0	2.0	0.0	64.0	0.0	2.0	31.0	0.0	0.0	130.0	2.91	2.0	358.0	19.0	11.0	21.0	17.0	15.0	56.0	86.0	0.0	1527.0	42.5	20.504582267622432	-24.843627656918258	1.456367883971903	35.0	21.94	51.0	0.0	95.0	0.0	25.200000000000003	1.2000000000000002	14.0	0.0	0.0	0.39133989620655896	1.0147083132959043	0.4999903044991257	0.29995796042576334	0.6993420614148775	0.1858168536844978	0.0	0.0
2019-11-21 17:16:01.000004	1574374561.000004	16971.0	4.0	40.0	10.0	2.0	0.0	64.0	0.0	2.0	31.0	0.0	0.0	130.0	2.91	2.0	359.0	19.0	11.0	21.0	17.0	16.0	1.0	4.0	0.0	1527.0	44.0	22.561877698725635	-24.731409118311905	1.5895255137069735	35.0	21.91	51.0	0.0	95.0	0.0	25.5	1.4000000000000001	14.0	0.0	0.0	0.21892201157914548	0.608412437460917	0.30000492104019344	0.298412871011968	0.7567299949346429	0.18951114262916055	0.0	0.0
2019-11-21 17:16:04.000095	1574374564.000095	16971.0	4.0	40.0	10.0	2.0	0.0	64.0	0.0	2.0	31.0	0.0	0.0	130.0	2.91	2.0	360.0	19.0	11.0	21.0	17.0	16.0	4.0	95.0	0.0	1527.0	45.5	26.29186309831318	-24.921478204660502	1.6962956723823546	35.0	21.92	51.0	0.0	95.0	0.0	25.200000000000003	1.6	14.0	0.0	0.0	0.4125000253333737	1.0062792106351164	0.4999848608786269	0.3055590438968252	0.7195925244659369	0.17700076108762394	0.0	0.0
2019-11-21 17:16:08.000075	1574374568.000075	16971.0	4.0	40.0	10.0	2.0	0.0	64.0	0.0	2.0	31.0	0.0	0.0	130.0	2.91	2.0	361.0	19.0	11.0	21.0	17.0	16.0	8.0	75.0	0.0	1527.0	47.0	28.20011667646935	-24.888863671180598	1.6889887436199373	35.0	21.94	51.0	0.0	95.0	0.0	0.0	1.5	14.0	0.0	0.0	0.3374746445059562	0.730362047726195	0.3750018552037467	0.35712194740240727	0.7362046772602936	0.17610391211889437	0.0	0.0
2019-11-21 17:16:13.000002	1574374573.000002	16971.0	4.0	40.0	10.0	2.0	0.0	64.0	0.0	2.0	31.0	0.0	0.0	130.0	2.91	2.0	362.0	19.0	11.0	21.0	17.0	16.0	13.0	2.0	0.0	1527.0	48.5	27.69998838027673	-25.113939205808375	1.2430274569214255	35.0	21.94	51.0	0.0	95.0	0.0	25.400000000000002	2.0	14.0	0.0	0.0	0.3107002828060198	0.5701013565470807	0.3000043917345172	0.38420179037422697	0.7119123381955148	0.1740339248486732	0.0	0.0
2019-11-21 17:16:16.000059	1574374576.000059	16971.0	4.0	40.0	10.0	2.0	0.0	64.0	0.0	2.0	31.0	0.0	0.0	130.0	2.91	2.0	363.0	19.0	11.0	21.0	17.0	16.0	16.0	59.0	0.0	1527.0	50.1	28.225242618927062	-25.45837163491977	1.0999987525598622	35.0	21.92	51.0	0.0	95.0	0.0	0.0	2.0	14.0	0.0	0.0	0.531712480576349	1.0131926583187245	0.5333232033852257	0.3682447917321656	0.7270101676630025	0.17170028968160514	0.0	0.0
2019-11-21 17:16:20.000077	1574374580.000077	16971.0	4.0	40.0	10.0	2.0	0.0	64.0	0.0	2.0	31.0	0.0	0.0	130.0	2.91	2.0	364.0	19.0	11.0	21.0	17.0	16.0	20.0	77.0	0.0	1527.0	51.7	27.965231731874056	-25.436537369895618	0.9730470019610287	35.0	21.94	51.0	0.0	95.0	0.0	0.4	1.1	14.0	0.0	0.0	0.3914500745616964	0.7459188116372941	0.3999981880270073	0.3553776972792321	0.7131689501343338	0.1849614577170143	0.0	0.0
2019-11-21 17:16:24.000027	1574374584.000027	16971.0	4.0	40.0	10.0	2.0	0.0	64.0	0.0	2.0	31.0	0.0	0.0	130.0	2.91	2.0	365.0	19.0	11.0	21.0	17.0	16.0	24.0	27.0	0.0	1527.0	53.0	29.726713463013493	-25.46861194576598	1.5174328152747891	35.0	21.93	51.0	0.0	95.0	0.0	0.4	1.1	14.0	0.0	0.0	0.3275390932232365	0.6009987492845307	0.3250040680679251	0.3480128179703606	0.7160702692774367	0.20267078720246795	0.0	0.0
2019-11-21 17:16:28.000046	1574374588.000046	16971.0	4.0	40.0	10.0	2.0	0.0	64.0	0.0	2.0	31.0	0.0	0.0	130.0	2.91	2.0	366.0	19.0	11.0	21.0	17.0	16.0	28.0	46.0	0.0	1527.0	54.7	33.240961871020744	-25.425281879658602	1.725265179027302	35.0	21.94	51.0	0.0	95.0	0.0	0.5	1.1	14.0	0.0	0.0	0.41280917476069034	0.7896311223940461	0.4249979734517417	0.3293752362304099	0.7393639972947597	0.18452867869920997	0.0	0.0
2019-11-21 17:16:31.000093	1574374591.000093	16971.0	4.0	40.0	10.0	2.0	0.0	64.0	0.0	2.0	31.0	0.0	0.0	130.0	2.91	2.0	367.0	19.0	11.0	21.0	17.0	16.0	31.0	93.0	0.0	1527.0	54.7	30.911048908063673	-25.493796028735296	1.7937911070407992	35.0	21.900000000000002	51.0	0.0	95.0	0.0	0.4	0.9	14.0	0.0	0.0				0.3642925940546475	0.7321187409697507	0.19260855390611017	0.0	0.0
2019-11-21 17:16:36.000018	1574374596.000018	16971.0	4.0	40.0	10.0	2.0	0.0	64.0	0.0	2.0	31.0	0.0	0.0	130.0	2.91	2.0	368.0	19.0	11.0	21.0	17.0	16.0	36.0	18.0	0.0	1527.0	56.2	39.730962657650394	-25.500002334312903	1.8366870906116814	35.0	21.91	51.0	0.0	95.0	0.0	0.5	1.8	14.0	0.0	0.0	0.32102307289531984	0.5408794935557844	0.3000045061788295	0.3855585882216977	0.7171718579002372	0.19658357328223958	0.0	0.0
2019-11-21 17:16:39.000088	1574374599.000088	16971.0	4.0	40.0	10.0	2.0	0.0	64.0	0.0	2.0	31.0	0.0	0.0	130.0	2.91	2.0	369.0	19.0	11.0	21.0	17.0	16.0	39.0	88.0	0.0	1527.0	57.7	38.16604277655501	-25.500002334312903	2.050081551193364	35.0	21.900000000000002	51.0	0.0	95.0	0.0	0.4	1.7000000000000002	14.0	0.0	0.0	0.5901855082391451	0.8720281547151039	0.49998831776257974	0.4869515411431016	0.6596426233819314	0.19839053907926651	0.0	0.0
2019-11-21 17:16:43.000098	1574374603.000098	16971.0	4.0	40.0	10.0	2.0	0.0	64.0	0.0	2.0	31.0	0.0	0.0	130.0	2.91	2.0	370.0	19.0	11.0	21.0	17.0	16.0	43.0	98.0	0.0	1527.0	59.300000000000004	40.36944468838404	-25.41308040326686	1.843461935371041	35.0	21.88	51.0	0.0	95.0	0.0	0.5	2.1	14.0	0.0	0.0	0.513877597693271	0.6627258132072436	0.3999989986444749	0.4537553051298742	0.6269810484511943	0.20749671792473282	0.0	0.0
2019-11-21 17:16:47.000097	1574374607.000097	16971.0	4.0	40.0	10.0	2.0	0.0	64.0	0.0	2.0	31.0	0.0	0.0	130.0	2.91	2.0	371.0	19.0	11.0	21.0	17.0	16.0	47.0	97.0	0.0	1527.0	61.0	41.87612158680125	-25.188089830342534	1.9706449735466829	35.0	21.88	51.0	0.0	95.0	0.0	0.5	1.8	14.0	0.0	0.0	0.5727438422339098	0.6825695316184737	0.4250001013279192	0.4449499410364428	0.6476104857541075	0.20149741614471123	0.0	0.0
2019-11-21 17:16:51.000076	1574374611.000076	16971.0	4.0	40.0	10.0	2.0	0.0	64.0	0.0	2.0	31.0	0.0	0.0	130.0	2.91	2.0	372.0	19.0	11.0	21.0	17.0	16.0	51.0	76.0	0.0	1527.0	62.5	42.37101520310194	-25.36449558620362	1.9000025331671766	35.0	21.88	51.0	0.0	95.0	0.0	0.1	2.0	14.0	0.0	0.0	0.5325458211586604	0.5977163265500377	0.3750019669635947	0.45147982656130664	0.555311185943991	0.19589908875145576	0.0	0.0
2019-11-21 17:16:56.000012	1574374616.000012	16971.0	4.0	40.0	10.0	2.0	0.0	64.0	0.0	2.0	31.0	0.0	0.0	130.0	2.91	2.0	373.0	19.0	11.0	21.0	17.0	16.0	56.0	12.0	0.0	1527.0	64.0	42.17798984551793	-25.232192892933373	1.9508463960854918	35.0	21.88	51.0	0.0	95.0	0.0	0.4	1.9000000000000001	14.0	0.0	0.0	0.42521377263082033	0.46730383453167706	0.3000038481252263	0.48031228797218717	0.548302626021721	0.19692723610665855	0.0	0.0
2019-11-21 17:16:59.000055	1574374619.000055	16971.0	4.0	40.0	10.0	2.0	0.0	64.0	0.0	2.0	31.0	0.0	0.0	130.0	2.91	2.0	374.0	19.0	11.0	21.0	17.0	16.0	59.0	55.0	0.0	1527.0	65.5	39.597622587761165	-24.70907748409811	2.152265275880716	35.0	21.85	51.0	0.0	95.0	0.0	0.30000000000000004	1.9000000000000001	14.0	0.0	0.0	0.7149237125311866	0.7802023251012878	0.49999280780965377	0.5253946950527569	0.5541743826102437	0.19946971717274659	0.0	0.0
2019-11-21 17:17:03.000073	1574374623.000073	16971.0	4.0	40.0	10.0	2.0	0.0	64.0	0.0	2.0	31.0	0.0	0.0	130.0	2.91	2.0	375.0	19.0	11.0	21.0	17.0	17.0	3.0	73.0	0.0	1527.0	66.8	37.09563909295633	-24.387657544094473	1.987650505184644	35.0	21.81	51.0	0.0	95.0	0.0	25.5	2.2	14.0	0.0	0.0	0.4558475125674737	0.5318464186651504	0.32499854714327764	0.46440765600943534	0.5726442611416713	0.18486232504578	0.0	0.0
2019-11-21 17:17:07.000038	1574374627.000038	16971.0	4.0	40.0	10.0	2.0	0.0	64.0	0.0	2.0	31.0	0.0	0.0	130.0	2.91	2.0	376.0	19.0	11.0	21.0	17.0	17.0	7.0	38.0	0.0	1527.0	68.3	34.7973050553617	-24.42661137058047	1.7734015711994744	35.0	21.81	51.0	0.0	95.0	0.0	25.1	2.2	14.0	0.0	0.0	0.5122483756928093	0.6439844680872295	0.3750032857348325	0.46294904519875163	0.5564226268996992	0.1652907796085504	0.0	0.0
2019-11-21 17:17:11.000066	1574374631.000066	16971.0	4.0	40.0	10.0	2.0	0.0	64.0	0.0	2.0	31.0	0.0	0.0	130.0	2.91	2.0	377.0	19.0	11.0	21.0	17.0	17.0	11.0	66.0	0.0	1527.0	69.8	31.910196886830096	-24.568437696882206	1.631569790699292	35.0	21.81	51.0	0.0	95.0	0.0	24.8	2.1	14.0	0.0	0.0	0.48839883781894156	0.6722233303531241	0.3749973625130191	0.4697449236972492	0.5623167571231595	0.16160622302114208	0.0	0.0
2019-11-21 17:17:15.000037	1574374635.000037	16971.0	4.0	40.0	10.0	2.0	0.0	64.0	0.0	2.0	31.0	0.0	0.0	130.0	2.91	2.0	378.0	19.0	11.0	21.0	17.0	17.0	15.0	37.0	0.0	1527.0	71.2	27.666047719517625	-24.526515330471575	1.4530025549539367	35.0	21.77	51.0	0.0	95.0	0.0	24.8	1.9000000000000001	14.0	0.0	0.0	0.43468059399667874	0.6422619853956075	0.350002545136841	0.47178632443746094	0.6089658598142722	0.17782644812978535	0.0	0.0
2019-11-21 17:17:19.000058	1574374639.000058	16971.0	4.0	40.0	10.0	2.0	0.0	64.0	0.0	2.0	31.0	0.0	0.0	130.0	2.91	2.0	379.0	19.0	11.0	21.0	17.0	17.0	19.0	58.0	0.0	1527.0	72.7	24.755262353920845	-24.579310237511113	1.3999994540903613	35.0	21.75	51.0	0.0	95.0	0.0	25.1	1.7000000000000002	14.0	0.0	0.0	0.42257157027393116	0.7060656435201454	0.37499803305703944	0.42150113483393153	0.6486219261379301	0.17175968754870607	0.0	0.0
2019-11-21 17:17:23.000050	1574374643.00005	16971.0	4.0	40.0	10.0	2.0	0.0	64.0	0.0	2.0	31.0	0.0	0.0	130.0	2.91	2.0	380.0	19.0	11.0	21.0	17.0	17.0	23.0	50.0	0.0	1527.0	72.7	21.24053632239695	-24.68739629261712	1.6622377264811676	35.0	21.75	51.0	0.0	95.0	0.0	25.1	1.6	14.0	0.0	0.0				0.4193852517374762	0.6310991778376686	0.18147958110408052	0.0	0.0
2019-11-21 17:17:27.000035	1574374647.000035	16971.0	4.0	40.0	10.0	2.0	0.0	64.0	0.0	2.0	31.0	0.0	0.0	130.0	2.91	2.0	381.0	19.0	11.0	21.0	17.0	17.0	27.0	35.0	0.0	1527.0	74.10000000000001	17.097645135406452	-24.607440422649073	1.0520915856273547	35.0	21.75	51.0	0.0	95.0	0.0	25.1	1.4000000000000001	14.0	0.0	0.0	0.3425634316928359	0.6873763601799739	0.350001314287354	0.36457821370145554	0.6673309574343982	0.19208362591315575	0.0	0.0
2019-11-21 17:17:31.000066	1574374651.000066	16971.0	4.0	40.0	10.0	2.0	0.0	64.0	0.0	2.0	31.0	0.0	0.0	130.0	2.91	2.0	382.0	19.0	11.0	21.0	17.0	17.0	31.0	66.0	0.0	1527.0	75.60000000000001	13.282637831324783	-24.697685574080385	0.6091862769577197	35.0	21.73	51.0	0.0	95.0	0.0	25.200000000000003	1.4000000000000001	14.0	0.0	0.0	0.3370820107206357	0.7469014442349825	0.37499709429608236	0.34774773505622925	0.6808356734182456	0.19433038507754424	0.0	0.0
2019-11-21 17:17:34.000097	1574374654.000097	16971.0	4.0	40.0	10.0	2.0	0.0	64.0	0.0	2.0	31.0	0.0	0.0	130.0	2.91	2.0	383.0	19.0	11.0	21.0	17.0	17.0	34.0	97.0	0.0	1527.0	77.2	15.84441308287615	-24.62653874103421	0.893826612513735	35.0	21.69	51.0	0.0	95.0	0.0	25.200000000000003	1.7000000000000002	14.0	0.0	0.0	0.41176005660918374	1.0845361674374578	0.5333278232719859	0.28842347906763427	0.7084273719809626	0.19511933617832097	0.0	0.0
2019-11-21 17:17:38.000085	1574374658.000085	16971.0	4.0	40.0	10.0	2.0	0.0	64.0	0.0	2.0	31.0	0.0	0.0	130.0	2.91	2.0	384.0	19.0	11.0	21.0	17.0	17.0	38.0	85.0	0.0	1527.0	78.5	12.416452105212894	-24.597781215557006	0.6681335347544798	35.0	21.69	51.0	0.0	95.0	0.0	25.1	1.0	14.0	0.0	0.0	0.20514915678404208	0.6799156407896544	0.32500096857836347	0.23368520990716696	0.6872989608321108	0.1874149436671044	0.0	0.0
2019-11-21 17:17:42.000063	1574374662.000063	16971.0	4.0	40.0	10.0	2.0	0.0	64.0	0.0	2.0	31.0	0.0	0.0	130.0	2.91	2.0	385.0	19.0	11.0	21.0	17.0	17.0	42.0	63.0	0.0	1527.0	80.0	11.912760862046133	-24.318975160582728	1.1240827314770843	35.0	21.66	51.0	0.0	95.0	0.0	25.200000000000003	0.6000000000000001	14.0	0.0	0.0	0.18612445114122295	0.7941690927572848	0.3750020787235094	0.1642502713100965	0.7405372033636939	0.18522553498057134	0.0	0.0
2019-11-21 17:17:46.000097	1574374666.000097	16971.0	4.0	40.0	10.0	2.0	0.0	64.0	0.0	2.0	31.0	0.0	0.0	130.0	2.91	2.0	386.0	19.0	11.0	21.0	17.0	17.0	46.0	97.0	0.0	1527.0	81.5	14.632318431537644	-24.473868458206145	1.6912834433456132	35.0	21.63	51.0	0.0	95.0	0.0	24.900000000000002	0.8	14.0	0.0	0.0	0.1563931883029261	0.8121383119139653	0.37499680372816724	0.15368943392945725	0.7795094433522898	0.17416539731831404	0.0	0.0
2019-11-21 17:17:50.000044	1574374670.000044	16971.0	4.0	40.0	10.0	2.0	0.0	64.0	0.0	2.0	31.0	0.0	0.0	130.0	2.91	2.0	387.0	19.0	11.0	21.0	17.0	17.0	50.0	44.0	0.0	1527.0	82.80000000000001	19.95110899089805	-24.90134568308432	1.5973089622724481	35.0	21.63	51.0	0.0	95.0	0.0	24.700000000000003	1.6	14.0	0.0	0.0	0.1674697378491368	0.703509008567299	0.325004300532029	0.1988313821746075	0.7699022337297624	0.16893084964108063	0.0	0.0
2019-11-21 17:17:54.000069	1574374674.000069	16971.0	4.0	40.0	10.0	2.0	0.0	64.0	0.0	2.0	31.0	0.0	0.0	130.0	2.91	2.0	388.0	19.0	11.0	21.0	17.0	17.0	54.0	69.0	0.0	1527.0	84.5	25.0746558891025	-25.171814286998806	1.4572757670072196	35.0	21.63	51.0	0.0	95.0	0.0	25.400000000000002	1.8	14.0	0.0	0.0	0.25491383607987284	0.8837485813932445	0.4249973654910291	0.2679975790298197	0.7174612412991958	0.18305918405688684	0.0	0.0
2019-11-21 17:17:58.000026	1574374678.000026	16971.0	4.0	40.0	10.0	2.0	0.0	64.0	0.0	2.0	31.0	0.0	0.0	130.0	2.91	2.0	389.0	19.0	11.0	21.0	17.0	17.0	58.0	26.0	0.0	1527.0	85.80000000000001	27.968754441402492	-25.42887613168239	1.2422368959068668	35.0	21.59	51.0	0.0	95.0	0.0	25.400000000000002	1.8	14.0	0.0	0.0	0.28260639498299844	0.6441007542040339	0.32500348690913267	0.3493331640017055	0.7369005034303143	0.16753802127489428	0.0	0.0
2019-11-21 17:18:02.000039	1574374682.000039	16971.0	4.0	40.0	10.0	2.0	0.0	64.0	0.0	2.0	31.0	0.0	0.0	130.0	2.91	2.0	390.0	19.0	11.0	21.0	17.0	18.0	2.0	39.0	0.0	1527.0	87.30000000000001	30.412027711447035	-25.288196048439527	1.4530105774130455	35.0	21.56	51.0	0.0	95.0	0.0	0.0	1.4000000000000001	14.0	0.0	0.0	0.3539548376352688	0.7225117165049108	0.3749987706582316	0.35501097853806185	0.6960537591624145	0.1771027088254704	0.0	0.0
2019-11-21 17:18:05.000081	1574374685.000081	16971.0	4.0	40.0	10.0	2.0	0.0	64.0	0.0	2.0	31.0	0.0	0.0	130.0	2.91	2.0	391.0	19.0	11.0	21.0	17.0	18.0	5.0	81.0	0.0	1526.0	87.30000000000001	29.03939336690654	-25.494089233990096	1.1098539574084187	35.0	21.55	51.0	0.0	95.0	0.0	0.30000000000000004	1.5	14.0	0.0	0.0				0.37131223173271916	0.7176686934411168	0.17735521706504084	0.0	0.0
2019-11-21 17:18:09.000094	1574374689.000094	16971.0	4.0	40.0	10.0	2.0	0.0	64.0	0.0	2.0	31.0	0.0	0.0	130.0	2.91	2.0	392.0	19.0	11.0	21.0	17.0	18.0	9.0	94.0	0.0	1527.0	88.80000000000001	30.985502529869226	-25.192756925008414	1.592755463184682	35.0	21.53	51.0	0.0	95.0	0.0	0.5	1.1	14.0	0.0	0.0	0.38115796297454574	0.6876271675080576	0.3749987930098282	0.44084903751025273	0.6668490891173839	0.1971786460791307	0.0	0.0
2019-11-21 17:18:13.000043	1574374693.000043	16971.0	4.0	40.0	10.0	2.0	0.0	64.0	0.0	2.0	31.0	0.0	0.0	130.0	2.91	2.0	393.0	19.0	11.0	21.0	17.0	18.0	13.0	43.0	0.0	1527.0	90.30000000000001	30.738229707486397	-25.115454992122846	1.4691234819034633	35.0	21.5	51.0	0.0	95.0	0.0	0.2	1.6	14.0	0.0	0.0	0.4103278643826949	0.6831703030020625	0.37500478333375653	0.426453482504848	0.6433680866899794	0.19779012181694614	0.0	0.0
2019-11-21 17:18:17.000070	1574374697.00007	16971.0	4.0	40.0	10.0	2.0	0.0	64.0	0.0	2.0	31.0	0.0	0.0	130.0	2.91	2.0	394.0	19.0	11.0	21.0	17.0	18.0	17.0	70.0	0.0	1526.0	92.0	30.736769120090514	-25.136855674152446	1.4262930473661042	35.0	21.47	51.0	0.0	95.0	0.0	0.1	1.5	14.0	0.0	0.0	0.4645619920850169	0.779309991830694	0.42499711217458036	0.4558235669818489	0.6687070146548312	0.1896570703542775	0.0	0.0
2019-11-21 17:18:21.000026	1574374701.000026	16971.0	4.0	40.0	10.0	2.0	0.0	64.0	0.0	2.0	31.0	0.0	0.0	130.0	2.91	2.0	395.0	19.0	11.0	21.0	17.0	18.0	21.0	26.0	0.0	1526.0	93.5	31.4778000209165	-24.821672537887657	1.8216741398029246	35.0	21.46	51.0	0.0	95.0	0.0	0.2	1.3	14.0	0.0	0.0	0.4031506570490867	0.6874285208943737	0.37500413511782865	0.42854935908433855	0.6230909500268059	0.19640039415208724	0.0	0.0
2019-11-21 17:18:25.000045	1574374705.000045	16971.0	4.0	40.0	10.0	2.0	0.0	64.0	0.0	2.0	31.0	0.0	0.0	130.0	2.91	2.0	396.0	19.0	11.0	21.0	17.0	18.0	25.0	45.0	0.0	1526.0	95.0	29.718741397187895	-24.63124664542321	1.4437393124934448	35.0	21.44	51.0	0.0	95.0	0.0	25.5	1.9000000000000001	14.0	0.0	0.0	0.428179044921123	0.6854959081363008	0.3749982118691832	0.44741959012181437	0.641099475994361	0.17106481886987512	0.0	0.0
2019-11-21 17:18:29.000034	1574374709.000034	16971.0	4.0	40.0	10.0	2.0	0.0	64.0	0.0	2.0	31.0	0.0	0.0	130.0	2.91	2.0	397.0	19.0	11.0	21.0	17.0	18.0	29.0	34.0	0.0	1526.0	96.5	29.020067587474735	-23.740754981679885	1.8194162500497986	35.0	21.400000000000002	51.0	0.0	95.0	0.0	25.1	1.6	14.0	0.0	0.0	0.40972555991854887	0.7096654869385332	0.37500102818294145	0.3559370251163505	0.5959242452987091	0.16365857147270518	0.0	0.0
2019-11-21 17:18:33.000021	1574374713.000021	16971.0	4.0	40.0	10.0	2.0	0.0	64.0	0.0	2.0	31.0	0.0	0.0	130.0	2.91	2.0	398.0	19.0	11.0	21.0	17.0	18.0	33.0	21.0	0.0	1526.0	98.10000000000001	28.099883880871467	-19.570145539339848	2.7117333584851804	35.0	21.38	51.0	0.0	95.0	0.0	25.200000000000003	1.6	14.0	0.0	0.0	0.42314348707463056	0.7602387986706306	0.400001311306486	0.2977608933076793	0.5570966088137191	0.13756023722306857	0.0	0.0
2019-11-21 17:18:37.000046	1574374717.000046	16971.0	4.0	40.0	10.0	2.0	0.0	64.0	0.0	2.0	31.0	0.0	0.0	130.0	2.91	2.0	399.0	19.0	11.0	21.0	17.0	18.0	37.0	46.0	0.0	1526.0	99.5	28.579749274817782	-15.171349630453532	2.908814929519902	35.0	21.38	51.0	0.0	95.0	0.0	22.8	2.9000000000000004	14.0	0.0	0.0	0.4124995453199823	0.7475499818081849	0.3499978095430113	0.2596757608724723	0.47522055388493645	0.1001644866237374	0.0	0.0
2019-11-21 17:18:41.000006	1574374721.000006	16971.0	4.0	40.0	10.0	2.0	0.0	64.0	0.0	2.0	31.0	0.0	0.0	130.0	2.91	2.0	400.0	19.0	11.0	21.0	17.0	18.0	41.0	6.0	0.0	1526.0	100.10000000000001	31.057176843299157	-13.624478496407665	3.355105811837162	35.0	21.35	51.0	0.0	95.0	0.0	16.8	2.9000000000000004	14.0	0.0	0.0	0.23162127016744827	0.45068624881994485	0.1500015020520914	0.20391204704872332	0.41934096808463345	0.03902601125200583	0.0	0.0
2019-11-21 17:18:45.000031	1574374725.000031	16971.0	4.0	40.0	10.0	2.0	0.0	64.0	0.0	2.0	31.0	0.0	0.0	130.0	2.91	2.0	401.0	19.0	11.0	21.0	17.0	18.0	45.0	31.0	0.0	1526.0	100.7	32.85073954034496	-12.792327173865468	3.5823035821627283	35.0	21.31	51.0	0.0	95.0	0.0	14.200000000000001	2.5	14.0	0.0	0.0	0.3020507224925356	0.5254945227611103	0.14999906123271864	0.13469288536539784	0.4003837426058319	0.025955448154304284	0.0	0.0
2019-11-21 17:18:48.000083	1574374728.000083	16971.0	4.0	40.0	10.0	2.0	0.0	64.0	0.0	2.0	31.0	0.0	0.0	130.0	2.91	2.0	402.0	19.0	11.0	21.0	17.0	18.0	48.0	83.0	0.0	1526.0	101.2	34.40097965086876	-11.126042712165104	3.5180064453240254	35.0	21.31	51.0	0.0	95.0	0.0	14.200000000000001	3.3000000000000003	14.0	0.0	0.0	0.33560819986357643	0.5838763415849261	0.16666377920278977	0.20698917143949938	0.32167994038530356	0.004415751407979535	0.0	0.0
2019-11-21 17:18:53.000025	1574374733.000025	16971.0	4.0	40.0	10.0	2.0	0.0	64.0	0.0	2.0	31.0	0.0	0.0	130.0	2.91	2.0	403.0	19.0	11.0	21.0	17.0	18.0	53.0	25.0	0.0	1526.0	101.5	34.99472538769229	-9.939882871803205	3.641347272162636	35.0	21.28	51.0	0.0	95.0	0.0	13.700000000000001	3.4000000000000004	14.0	0.0	0.0	0.13871286995356397	0.21044902386167005	0.0600006952366319	0.1830054435249754	0.3055940372668983	0.0030482826549706327	0.0	0.0
2019-11-21 17:18:56.000083	1574374736.000083	16971.0	4.0	40.0	10.0	2.0	0.0	64.0	0.0	2.0	31.0	0.0	0.0	130.0	2.91	2.0	404.0	19.0	11.0	21.0	17.0	18.0	56.0	83.0	0.0	1526.0	101.5	35.49608151654682	-7.822259993330801	3.601311031641073	35.0	21.27	51.0	0.0	95.0	0.0	12.700000000000001	3.7	14.0	0.0	0.0				0.14318124961567344	0.24382645104598377	-0.004218000570736485	0.0	0.0
2019-11-21 17:19:01.000003	1574374741.000003	16971.0	4.0	40.0	10.0	2.0	0.0	64.0	0.0	2.0	31.0	0.0	0.0	130.0	2.91	2.0	405.0	19.0	11.0	21.0	17.0	19.0	1.0	3.0	0.0	1526.0	102.0	36.05070065577279	-6.541224620979476	3.5213269607110806	35.0	21.25	51.0	0.0	95.0	0.0	11.200000000000001	3.5	14.0	0.0	0.0	0.2916671748860545	0.42437837282659424	0.1000015974299974	0.12584853312597588	0.21614464141676748	-0.00407930102556249	0.0	0.0
2019-11-21 17:19:04.000093	1574374744.000093	16971.0	4.0	40.0	10.0	2.0	0.0	64.0	0.0	2.0	31.0	0.0	0.0	130.0	2.91	2.0	406.0	19.0	11.0	21.0	17.0	19.0	4.0	93.0	0.0	1526.0	102.10000000000001	35.562071572888755	-7.658148233046246	3.5911356863610604	35.0	21.19	51.0	0.0	95.0	0.0	9.700000000000001	3.7	14.0	0.0	0.0	0.11494058246460785	0.16293866242044025	0.033332334654320964	0.10271243483905008	0.20242753113107723	-0.010874298580168529	0.0	0.0
2019-11-21 17:19:08.000077	1574374748.000077	16971.0	4.0	40.0	10.0	2.0	0.0	64.0	0.0	2.0	31.0	0.0	0.0	130.0	2.91	2.0	407.0	19.0	11.0	21.0	17.0	19.0	8.0	77.0	0.0	1526.0	102.2	36.1687134623996	-5.934086285377634	3.5156400678236066	35.0	21.19	51.0	0.0	95.0	0.0	7.9	3.6	14.0	0.0	0.0	0.10598129724598031	0.14858029892039168	0.025000099838177282	0.11063237664310564	0.21628850765074498	-0.01333261776665172	0.0	0.0
2019-11-21 17:19:13.000004	1574374753.000004	16971.0	4.0	40.0	10.0	2.0	0.0	64.0	0.0	2.0	31.0	0.0	0.0	130.0	2.91	2.0	408.0	19.0	11.0	21.0	17.0	19.0	13.0	4.0	0.0	1526.0	102.5	36.705317996305	-0.8688513412140432	3.582789181320066	35.0	21.19	51.0	0.0	95.0	0.0	6.300000000000001	3.5	14.0	0.0	0.0	0.3266550076483534	0.44648095323780473	0.060000875485796294	0.09154391652971186	0.1720097854905445	-0.032516842434313936	0.0	0.0
2019-11-21 17:19:16.000059	1574374756.000059	16971.0	4.0	40.0	10.0	2.0	0.0	64.0	0.0	2.0	31.0	0.0	0.0	130.0	2.91	2.0	409.0	19.0	11.0	21.0	17.0	19.0	16.0	59.0	0.0	1526.0	102.5	35.11007885254671	-2.0290339508239943	3.2927404129726927	35.0	21.18	51.0	0.0	95.0	0.0	4.6000000000000005	3.6	14.0	0.0	0.0				0.09628909659664575	0.14226876156747942	-0.04011245889567869	0.0	0.0
2019-11-21 17:19:20.000076	1574374760.000076	16971.0	4.0	40.0	10.0	2.0	0.0	64.0	0.0	2.0	31.0	0.0	0.0	130.0	2.91	2.0	410.0	19.0	11.0	21.0	17.0	19.0	20.0	76.0	0.0	1526.0	102.5	36.32760007039281	-0.20950401647758063	3.540952608676829	35.0	21.13	51.0	0.0	95.0	0.0	2.4000000000000004	3.2	14.0	0.0	0.0				0.059896179394365895	0.14349907544376375	-0.04192210682614763	0.0	0.0
2019-11-21 17:19:24.000026	1574374764.000026	16971.0	4.0	40.0	10.0	2.0	0.0	64.0	0.0	2.0	31.0	0.0	0.0	130.0	2.91	2.0	411.0	19.0	11.0	21.0	17.0	19.0	24.0	26.0	0.0	1526.0	102.5	35.54332727204291	1.7149927048552576	3.5029986844122583	35.0	21.13	51.0	0.0	95.0	0.0	0.8	3.6	14.0	0.0	0.0				0.10891497049294933	0.13253744095019876	-0.050282759956992766	0.0	0.0
2019-11-21 17:19:28.000052	1574374768.000052	16971.0	4.0	40.0	10.0	2.0	0.0	64.0	0.0	2.0	31.0	0.0	0.0	130.0	2.91	2.0	412.0	19.0	11.0	21.0	17.0	19.0	28.0	52.0	0.0	1526.0	102.10000000000001	36.50419272223161	3.118269046628815	3.6619772012712226	35.0	21.1	51.0	0.0	95.0	0.0	1.2000000000000002	3.4000000000000004	14.0	0.0	0.0	2.7518412583931555	3.9009836580045705	-0.09999935031359077	0.08345646231803452	0.1557239440192893	-0.07165243998940816	0.0	0.0
2019-11-21 17:19:32.000014	1574374772.000014	16971.0	4.0	40.0	10.0	2.0	0.0	64.0	0.0	2.0	31.0	0.0	0.0	130.0	2.91	2.0	413.0	19.0	11.0	21.0	17.0	19.0	32.0	14.0	0.0	1526.0	102.10000000000001	36.70674111901951	4.3446558415577305	3.600002688788037	35.0	21.080000000000002	51.0	0.0	95.0	0.0	2.7	3.7	14.0	0.0	0.0				0.052252080421485395	0.11914358711037387	-0.05888570065898322	0.0	0.0
2019-11-21 17:19:36.000027	1574374776.000027	16971.0	4.0	40.0	10.0	2.0	0.0	64.0	0.0	2.0	31.0	0.0	0.0	130.0	2.91	2.0	414.0	19.0	11.0	21.0	17.0	19.0	36.0	27.0	0.0	1526.0	102.0	38.10133890195778	5.953267202745644	3.5525974723452367	35.0	21.06	51.0	0.0	95.0	0.0	3.8000000000000003	3.6	14.0	0.0	0.0	0.22711770140162063	0.30139536954335117	-0.024999919533990677	0.08759028004404378	0.11718583503792962	-0.09593968369902586	0.0	0.0
2019-11-21 17:19:40.000021	1574374780.000021	16971.0	4.0	40.0	10.0	2.0	0.0	64.0	0.0	2.0	31.0	0.0	0.0	130.0	2.91	2.0	415.0	19.0	11.0	21.0	17.0	19.0	40.0	21.0	0.0	1525.0	101.60000000000001	37.47238830516685	7.8985055161553746	3.5525532435162726	35.0	21.02	51.0	0.0	95.0	0.0	5.2	3.6	14.0	0.0	0.0	0.6646488701525123	0.9048097937733564	-0.10000014901183185	0.059539588916945704	0.1611212109348725	-0.09191296284247097	0.0	0.0
2019-11-21 17:19:44.000014	1574374784.000014	16971.0	4.0	40.0	10.0	2.0	0.0	64.0	0.0	2.0	31.0	0.0	0.0	130.0	2.91	2.0	416.0	19.0	11.0	21.0	17.0	19.0	44.0	14.0	0.0	1525.0	101.5	34.37029024993348	9.81037345406816	3.6561333931099926	35.0	21.0	51.0	0.0	95.0	0.0	5.2	3.6	14.0	0.0	0.0	0.18075079253082413	0.21472451835438078	-0.02500004321344429	0.09498377730937932	0.160725220932337	-0.10637427040545896	0.0	0.0
2019-11-21 17:19:48.000040	1574374788.00004	16971.0	4.0	40.0	10.0	2.0	0.0	64.0	0.0	2.0	31.0	0.0	0.0	130.0	2.91	2.0	417.0	19.0	11.0	21.0	17.0	19.0	48.0	40.0	0.0	1525.0	101.10000000000001	32.845165265251396	11.674189076903867	3.70000101277222	35.0	21.0	51.0	0.0	95.0	0.0	9.0	3.5	14.0	0.0	0.0	0.3714283829122739	0.5284891319574209	-0.09999935031359077	0.1536032813426502	0.18151554136331302	-0.14161617211446592	0.0	0.0
2019-11-21 17:19:51.000073	1574374791.000073	16971.0	4.0	40.0	10.0	2.0	0.0	64.0	0.0	2.0	31.0	0.0	0.0	130.0	2.91	2.0	418.0	19.0	11.0	21.0	17.0	19.0	51.0	73.0	0.0	1525.0	100.80000000000001	30.7068222452875	14.06881887492004	3.5243334666869983	35.0	20.97	51.0	0.0	95.0	0.0	9.0	3.6	14.0	0.0	0.0	0.3714267225162266	0.528486769452814	-0.09999890328656312	0.10584554450142329	0.17328310304854302	-0.1278893541584491	0.0	0.0
2019-11-21 17:19:55.000099	1574374795.000099	16971.0	4.0	40.0	10.0	2.0	0.0	64.0	0.0	2.0	31.0	0.0	0.0	130.0	2.91	2.0	419.0	19.0	11.0	21.0	17.0	19.0	55.0	99.0	0.0	1525.0	100.30000000000001	28.878331894682038	16.780230500576966	3.595395242016765	35.0	20.94	51.0	0.0	95.0	0.0	10.8	3.7	14.0	0.0	0.0	0.37146812467982976	0.5551020161438118	-0.12499918789199113	0.09603405289890747	0.19263569238550818	-0.1477123918395667	0.0	0.0
2019-11-21 17:19:59.000048	1574374799.000048	16971.0	4.0	40.0	10.0	2.0	0.0	64.0	0.0	2.0	31.0	0.0	0.0	130.0	2.91	2.0	420.0	19.0	11.0	21.0	17.0	19.0	59.0	48.0	0.0	1525.0	100.30000000000001	27.807887275758475	19.67799829929037	3.500784726708993	35.0	20.92	51.0	0.0	95.0	0.0	12.700000000000001	3.7	14.0	0.0	0.0				0.14869073978955202	0.23109130710760545	-0.17153970875611899	0.0	0.0
2019-11-21 17:20:03.000074	1574374803.000074	16971.0	4.0	40.0	10.0	2.0	0.0	64.0	0.0	2.0	31.0	0.0	0.0	130.0	2.91	1.99	421.0	19.0	11.0	21.0	17.0	20.0	3.0	74.0	0.0	1525.0	99.80000000000001	28.763051157038532	17.003506595040353	3.5963065876146376	35.0	20.91	51.0	0.0	95.0	0.0	14.600000000000001	3.5	14.0	0.0	0.0	0.24900023806661836	0.4228872803127451	-0.12499918789199113	0.19807199065619302	0.238250469926876	-0.18763581773508953	0.0	0.0
2019-11-21 17:20:07.000041	1574374807.000041	16971.0	4.0	40.0	10.0	2.0	0.0	64.0	0.0	2.0	31.0	0.0	0.0	130.0	2.91	1.99	422.0	19.0	11.0	21.0	17.0	20.0	7.0	41.0	0.0	1525.0	99.5	28.12052228377899	19.878889858429638	3.5149056099458793	35.0	20.88	51.0	0.0	95.0	0.0	17.3	3.6	14.0	0.0	0.0	0.11892383199284534	0.2163216473357737	-0.07500061691315064	0.15109033416575984	0.29260344553917567	-0.2174050012770674	0.0	0.0
2019-11-21 17:20:11.000059	1574374811.000059	16971.0	4.0	40.0	10.0	2.0	0.0	64.0	0.0	2.0	31.0	0.0	0.0	130.0	2.91	1.99	423.0	19.0	11.0	21.0	17.0	20.0	11.0	59.0	0.0	1525.0	98.80000000000001	31.281240306565287	22.22794539898825	3.687207821096103	35.0	20.88	51.0	0.0	95.0	0.0	20.1	3.5	14.0	0.0	0.0	0.22794827083019087	0.4323423663306757	-0.17499921769253166	0.17996843650225647	0.27400675911084565	-0.23417868781019396	0.0	0.0
2019-11-21 17:20:15.000052	1574374815.000052	16971.0	4.0	40.0	10.0	2.0	0.0	64.0	0.0	2.0	31.0	0.0	0.0	130.0	2.91	1.99	424.0	19.0	11.0	21.0	17.0	20.0	15.0	52.0	0.0	1525.0	98.2	25.546331138328895	23.176842103201004	3.600002688788037	35.0	20.87	51.0	0.0	95.0	0.0	22.6	3.7	14.0	0.0	0.0	0.19630187269513588	0.31293199865009513	-0.15000025928065508	0.19704165287155032	0.2952129855274573	-0.2558551938296598	0.0	0.0
2019-11-21 17:20:19.000030	1574374819.00003	16971.0	4.0	40.0	10.0	2.0	0.0	64.0	0.0	2.0	31.0	0.0	0.0	130.0	2.91	1.99	425.0	19.0	11.0	21.0	17.0	20.0	19.0	30.0	0.0	1525.0	97.30000000000001	24.543677534439063	23.513178211609997	3.600002688788037	35.0	20.81	51.0	0.0	95.0	0.0	23.6	3.6	14.0	0.0	0.0	0.2288693210451516	0.4755553230840769	-0.22500123382291054	0.18465779624187417	0.3305763295924241	-0.2794276088726656	0.0	0.0
2019-11-21 17:20:23.000066	1574374823.000066	16971.0	4.0	40.0	10.0	2.0	0.0	64.0	0.0	2.0	31.0	0.0	0.0	130.0	2.91	1.99	426.0	19.0	11.0	21.0	17.0	20.0	23.0	66.0	0.0	1525.0	96.5	23.529317557325694	23.08066690820994	3.580668444026172	35.0	20.81	51.0	0.0	95.0	0.0	24.1	3.6	14.0	0.0	0.0	0.19121767641065615	0.41592824824077146	-0.19999819995593157	0.18718768600539287	0.31937966167040716	-0.2926677329656323	0.0	0.0
2019-11-21 17:20:27.000010	1574374827.00001	16971.0	4.0	40.0	10.0	2.0	0.0	64.0	0.0	2.0	31.0	0.0	0.0	130.0	2.91	1.99	427.0	19.0	11.0	21.0	17.0	20.0	27.0	10.0	0.0	1525.0	95.5	21.897616865216367	22.928244541312697	3.452152185370507	35.0	20.78	51.0	0.0	95.0	0.0	23.6	3.6	14.0	0.0	0.0	0.23654878145540661	0.5365815041690289	-0.2500035018219309	0.200436726951275	0.3238180200423321	-0.2997365649781886	0.0	0.0
2019-11-21 17:20:31.000022	1574374831.000022	16971.0	4.0	40.0	10.0	2.0	0.0	64.0	0.0	2.0	31.0	0.0	0.0	130.0	2.91	1.99	428.0	19.0	11.0	21.0	17.0	20.0	31.0	22.0	0.0	1525.0	94.80000000000001	19.93372310027873	22.60844334209675	3.147382165644117	35.0	20.75	51.0	0.0	95.0	0.0	23.5	3.5	14.0	0.0	0.0	0.15710500263287844	0.38116530714360075	-0.17499947846090969	0.1610999066595456	0.3984402089974906	-0.32471559852942344	0.0	0.0
2019-11-21 17:20:34.000085	1574374834.000085	16971.0	4.0	40.0	10.0	2.0	0.0	64.0	0.0	2.0	31.0	0.0	0.0	130.0	2.91	1.99	429.0	19.0	11.0	21.0	17.0	20.0	34.0	85.0	0.0	1525.0	93.80000000000001	17.347774122003855	22.64168827246398	3.0416833825376863	35.0	20.75	51.0	0.0	95.0	0.0	23.200000000000003	3.3000000000000003	14.0	0.0	0.0	0.2764529683532049	0.7473494833503332	-0.3333263133785689	0.16111246651307326	0.40353365980149913	-0.32573510486479934	0.0	0.0
2019-11-21 17:20:39.000006	1574374839.000006	16971.0	4.0	40.0	10.0	2.0	0.0	64.0	0.0	2.0	31.0	0.0	0.0	130.0	2.91	1.99	430.0	19.0	11.0	21.0	17.0	20.0	39.0	6.0	0.0	1525.0	92.7	15.520635483424744	23.267059463367286	3.2424591313157753	35.0	20.75	51.0	0.0	95.0	0.0	22.900000000000002	2.8000000000000003	14.0	0.0	0.0	0.1746585936238322	0.5043839244696824	-0.22000348287374258	0.18888592320219505	0.3838018395896653	-0.31637360184383795	0.0	0.0
2019-11-21 17:20:42.000063	1574374842.000063	16971.0	4.0	40.0	10.0	2.0	0.0	64.0	0.0	2.0	31.0	0.0	0.0	130.0	2.91	1.99	431.0	19.0	11.0	21.0	17.0	20.0	42.0	63.0	0.0	1524.0	92.0	13.58763089750911	23.97231468367793	3.0830695795128684	35.0	20.71	51.0	0.0	95.0	0.0	22.900000000000002	2.8000000000000003	14.0	0.0	0.0	0.1578415220281623	0.5436482255460153	-0.23332890148103697	0.1626144873846423	0.42111966583887406	-0.3373421935311162	0.0	0.0
2019-11-21 17:20:46.000082	1574374846.000082	16971.0	4.0	40.0	10.0	2.0	0.0	64.0	0.0	2.0	31.0	0.0	0.0	130.0	2.91	1.99	432.0	19.0	11.0	21.0	17.0	20.0	46.0	82.0	0.0	1524.0	90.7	12.95977810766544	23.91994896331047	3.080064911231135	35.0	20.69	51.0	0.0	95.0	0.0	23.3	3.2	14.0	0.0	0.0	0.19484970102580962	0.7485751077999495	-0.3249984502866247	0.12045801382408278	0.44329067575771397	-0.3353688174112589	0.0	0.0
2019-11-21 17:20:50.000076	1574374850.000076	16971.0	4.0	40.0	10.0	2.0	0.0	64.0	0.0	2.0	31.0	0.0	0.0	130.0	2.91	1.99	433.0	19.0	11.0	21.0	17.0	20.0	50.0	76.0	0.0	1524.0	89.7	12.644711420798368	24.15527914064366	3.0999996097112215	35.0	20.69	51.0	0.0	95.0	0.0	24.400000000000002	3.3000000000000003	14.0	0.0	0.0	0.12873008424633295	0.5492747115687067	-0.25000037252958496	0.14124691679557203	0.4677836202074381	-0.3723785616296514	0.0	0.0
2019-11-21 17:20:54.000060	1574374854.00006	16971.0	4.0	40.0	10.0	2.0	0.0	64.0	0.0	2.0	31.0	0.0	0.0	130.0	2.91	1.99	434.0	19.0	11.0	21.0	17.0	20.0	54.0	60.0	0.0	1524.0	89.7	12.23940148363517	23.929577466718005	2.919703937219786	35.0	20.68	51.0	0.0	95.0	0.0	24.5	3.0	14.0	0.0	0.0				0.1280642147858321	0.4412709256069028	-0.3526734000535277	0.0	0.0
2019-11-21 17:20:58.000081	1574374858.000081	16971.0	4.0	40.0	10.0	2.0	0.0	64.0	0.0	2.0	31.0	0.0	0.0	130.0	2.91	1.99	435.0	19.0	11.0	21.0	17.0	20.0	58.0	81.0	0.0	1524.0	88.5	12.58150866091245	23.90001769141008	2.8046149173191095	35.0	20.66	51.0	0.0	95.0	0.0	24.400000000000002	3.1	14.0	0.0	0.0	0.1510217873651685	0.6599250051584797	-0.29999842644563224	0.1019596970073855	0.46690814623621585	-0.38454909070809495	0.0	0.0
2019-11-21 17:21:02.000041	1574374862.000041	16971.0	4.0	40.0	10.0	2.0	0.0	64.0	0.0	2.0	31.0	0.0	0.0	130.0	2.91	1.99	436.0	19.0	11.0	21.0	17.0	21.0	2.0	41.0	0.0	1524.0	87.5	12.215428894875668	23.90001769141008	2.896137480800558	35.0	20.63	51.0	0.0	95.0	0.0	24.700000000000003	3.1	14.0	0.0	0.0	0.12125414350677764	0.5429049264100447	-0.2500025034201488	0.08483530397726706	0.45362397349190764	-0.3931428008656621	0.0	0.0
2019-11-21 17:21:06.000065	1574374866.000065	16971.0	4.0	40.0	10.0	2.0	0.0	64.0	0.0	2.0	31.0	0.0	0.0	130.0	2.91	1.99	437.0	19.0	11.0	21.0	17.0	21.0	6.0	65.0	0.0	1524.0	86.2	12.572871523041924	23.90001769141008	2.8180696289267693	35.0	20.63	51.0	0.0	95.0	0.0	24.400000000000002	2.9000000000000004	14.0	0.0	0.0	0.15486044324230616	0.7168636315701362	-0.3249980434893129	0.10175934815351162	0.4504495818207432	-0.3840510503837868	0.0	0.0
2019-11-21 17:21:10.000017	1574374870.000017	16971.0	4.0	40.0	10.0	2.0	0.0	64.0	0.0	2.0	31.0	0.0	0.0	130.0	2.91	1.99	438.0	19.0	11.0	21.0	17.0	21.0	10.0	17.0	0.0	1524.0	85.0	13.060243678327964	23.928168720677487	2.9859225446143354	35.0	20.580000000000002	51.0	0.0	95.0	0.0	24.400000000000002	2.8000000000000003	14.0	0.0	0.0	0.1475669244695288	0.6607181243683276	-0.3000036120849641	0.047451227746179284	0.4578591322211143	-0.3584513858630041	0.0	0.0
2019-11-21 17:21:14.000029	1574374874.000029	16971.0	4.0	40.0	10.0	2.0	0.0	64.0	0.0	2.0	31.0	0.0	0.0	130.0	2.91	1.99	439.0	19.0	11.0	21.0	17.0	21.0	14.0	29.0	0.0	1524.0	84.0	16.446219544353553	24.099979961910737	2.9219941627546584	35.0	20.56	51.0	0.0	95.0	0.0	24.400000000000002	3.0	14.0	0.0	0.0	0.12008602696446637	0.5512264561578273	-0.24999924004308927	0.05505507849253553	0.4243988785510059	-0.3710842629603541	0.0	0.0
2019-11-21 17:21:17.000062	1574374877.000062	16971.0	4.0	40.0	10.0	2.0	0.0	64.0	0.0	2.0	31.0	0.0	0.0	130.0	2.91	1.99	440.0	19.0	11.0	21.0	17.0	21.0	17.0	62.0	0.0	1524.0	82.60000000000001	13.813150632069926	23.833363161498934	3.266636418717371	35.0	20.56	51.0	0.0	95.0	0.0	24.6	2.9000000000000004	14.0	0.0	0.0	0.31715294719179354	0.9943706769070342	-0.4666615486706295	0.11990327336466232	0.4395847571272018	-0.40103671445125577	0.0	0.0
2019-11-21 17:21:21.000014	1574374881.000014	16971.0	4.0	40.0	10.0	2.0	0.0	64.0	0.0	2.0	31.0	0.0	0.0	130.0	2.91	1.99	441.0	19.0	11.0	21.0	17.0	21.0	21.0	14.0	0.0	1524.0	81.5	15.944159673470185	23.660465749523514	2.8349375710998275	35.0	20.55	51.0	0.0	95.0	0.0	24.6	2.9000000000000004	14.0	0.0	0.0	0.12787931731581775	0.6016248866235456	-0.2750032946862142	0.11243416925160665	0.45876852398206314	-0.3976103607654362	0.0	0.0
2019-11-21 17:21:25.000015	1574374885.000015	16971.0	4.0	40.0	10.0	2.0	0.0	64.0	0.0	2.0	31.0	0.0	0.0	130.0	2.91	1.99	442.0	19.0	11.0	21.0	17.0	21.0	25.0	15.0	0.0	1524.0	80.10000000000001	17.220291147269613	23.831481713721168	2.202793331573565	35.0	20.54	51.0	0.0	95.0	0.0	24.6	3.0	14.0	0.0	0.0	0.207877628275002	0.7546949697853278	-0.3499999165535151	0.20711565510468236	0.5275493869321312	-0.44247570527441477	0.0	0.0
2019-11-21 17:21:28.000047	1574374888.000047	16971.0	4.0	40.0	10.0	2.0	0.0	64.0	0.0	2.0	31.0	0.0	0.0	130.0	2.91	1.99	443.0	19.0	11.0	21.0	17.0	21.0	28.0	47.0	0.0	1524.0	80.10000000000001	20.44538014295488	23.994667816956245	2.5733420181577142	35.0	20.5	51.0	0.0	95.0	0.0	24.1	3.5	14.0	0.0	0.0				0.17596646483893078	0.5977468008812236	-0.4863738945382987	0.0	0.0
2019-11-21 17:21:31.000062	1574374891.000062	16971.0	4.0	40.0	10.0	2.0	0.0	64.0	0.0	2.0	31.0	0.0	0.0	130.0	2.91	1.99	444.0	19.0	11.0	21.0	17.0	21.0	31.0	62.0	0.0	1524.0	79.0	18.3815931362682	23.92351680783507	2.217517656382497	35.0	20.5	51.0	0.0	95.0	0.0	24.200000000000003	2.4000000000000004	14.0	0.0	0.0	0.23454813324978388	0.8020920627945914	-0.36666483085280194	0.2253138712855092	0.5975800234746188	-0.4761142456915264	0.0	0.0
2019-11-21 17:21:34.000079	1574374894.000079	16971.0	4.0	40.0	10.0	2.0	0.0	64.0	0.0	2.0	31.0	0.0	0.0	130.0	2.91	1.99	445.0	19.0	11.0	21.0	17.0	21.0	34.0	79.0	0.0	1524.0	77.5	21.301613092006612	23.946038870738207	2.4380914698349034	35.0	20.5	51.0	0.0	95.0	0.0	24.5	2.1	14.0	0.0	0.0	0.3428552535843034	1.0749552025495988	-0.49999717872939986	0.2199729547611445	0.6379914097335599	-0.5152376735835961	0.0	0.0
2019-11-21 17:21:38.000019	1574374898.000019	16971.0	4.0	40.0	10.0	2.0	0.0	64.0	0.0	2.0	31.0	0.0	0.0	130.0	2.91	1.99	446.0	19.0	11.0	21.0	17.0	21.0	38.0	19.0	0.0	1524.0	76.10000000000001	22.69236559687714	23.839041846070746	2.239046667241266	35.0	20.5	51.0	0.0	95.0	0.0	24.400000000000002	2.1	14.0	0.0	0.0	0.27789569029105265	0.7393295023973292	-0.35000523634638114	0.2541438462036853	0.5912480763200939	-0.48872550341125653	0.0	0.0
2019-11-21 17:21:41.000064	1574374901.000064	16971.0	4.0	40.0	10.0	2.0	0.0	64.0	0.0	2.0	31.0	0.0	0.0	130.0	2.91	1.99	447.0	19.0	11.0	21.0	17.0	21.0	41.0	64.0	0.0	1524.0	76.10000000000001	25.173563674931312	23.79997926038024	2.3794129958624315	35.0	20.48	51.0	0.0	95.0	0.0	24.5	2.6	14.0	0.0	0.0				0.2755774497427903	0.5857412029563706	-0.49642452835499973	0.0	0.0
2019-11-21 17:21:45.000089	1574374905.000089	16971.0	4.0	40.0	10.0	2.0	0.0	64.0	0.0	2.0	31.0	0.0	0.0	130.0	2.91	1.99	448.0	19.0	11.0	21.0	17.0	21.0	45.0	89.0	0.0	1523.0	74.5	27.200221885554154	23.79997926038024	2.4947464300600806	35.0	20.44	51.0	0.0	95.0	0.0	24.400000000000002	2.3000000000000003	14.0	0.0	0.0	0.336529623943473	0.8375661123114364	-0.3999974966205889	0.26456616519984405	0.6288110943396846	-0.5138154842614	0.0	0.0
2019-11-21 17:21:49.000040	1574374909.00004	16971.0	4.0	40.0	10.0	2.0	0.0	64.0	0.0	2.0	31.0	0.0	0.0	130.0	2.91	1.99	449.0	19.0	11.0	21.0	17.0	21.0	49.0	40.0	0.0	1523.0	73.0	29.29817591572402	23.99981909532118	2.3001812694274117	35.0	20.44	51.0	0.0	95.0	0.0	24.3	2.2	14.0	0.0	0.0	0.3349707219871116	0.781922124428954	-0.3750045821630563	0.30261773530966923	0.6084071829034793	-0.4894376426752435	0.0	0.0
2019-11-21 17:21:53.000057	1574374913.000057	16971.0	4.0	40.0	10.0	2.0	0.0	64.0	0.0	2.0	31.0	0.0	0.0	130.0	2.91	1.99	450.0	19.0	11.0	21.0	17.0	21.0	53.0	57.0	0.0	1523.0	71.5	27.46442165521261	23.816422655641883	2.483556695478552	35.0	20.44	51.0	0.0	95.0	0.0	24.3	2.4000000000000004	14.0	0.0	0.0	0.3648682160480137	0.76841067828888	-0.37499841303304876	0.26791642667123194	0.6263722004162645	-0.5278519251318549	0.0	0.0
2019-11-21 17:21:57.000045	1574374917.000045	16971.0	4.0	40.0	10.0	2.0	0.0	64.0	0.0	2.0	31.0	0.0	0.0	130.0	2.91	1.99	451.0	19.0	11.0	21.0	17.0	21.0	57.0	45.0	0.0	1523.0	70.0	29.08335974694214	24.05415020647826	2.2052323776693137	35.0	20.41	51.0	0.0	95.0	0.0	24.3	2.5	14.0	0.0	0.0	0.3901472242268715	0.7558963991806268	-0.3750011175904202	0.3037293698373261	0.5391021543998454	-0.49353656097564447	0.0	0.0
2019-11-21 17:22:01.000030	1574374921.00003	16971.0	4.0	40.0	10.0	2.0	0.0	64.0	0.0	2.0	31.0	0.0	0.0	130.0	2.91	1.99	452.0	19.0	11.0	21.0	17.0	22.0	1.0	30.0	0.0	1523.0	68.3	27.366003805273056	24.32576541267409	1.5814464242897395	35.0	20.38	51.0	0.0	95.0	0.0	24.5	2.3000000000000003	14.0	0.0	0.0	0.4672235694924449	0.8329232053517941	-0.4250015959203574	0.326927612147146	0.5390836765650455	-0.513553430595959	0.0	0.0
2019-11-21 17:22:05.000061	1574374925.000061	16971.0	4.0	40.0	10.0	2.0	0.0	64.0	0.0	2.0	31.0	0.0	0.0	130.0	2.91	1.99	453.0	19.0	11.0	21.0	17.0	22.0	5.0	61.0	0.0	1523.0	66.60000000000001	24.812849477378155	23.99999882666041	1.3581983659910892	35.0	20.38	51.0	0.0	95.0	0.0	24.900000000000002	1.6	14.0	0.0	0.0	0.43556780095448533	0.8299863445912615	-0.42499670686889046	0.2513988814313103	0.5425389866502404	-0.4591470901351943	0.0	0.0
2019-11-21 17:22:08.000081	1574374928.000081	16971.0	4.0	40.0	10.0	2.0	0.0	64.0	0.0	2.0	31.0	0.0	0.0	130.0	2.91	1.99	454.0	19.0	11.0	21.0	17.0	22.0	8.0	81.0	0.0	1523.0	65.10000000000001	19.078853717508764	24.10835841656876	0.4124305095527271	35.0	20.38	51.0	0.0	95.0	0.0	24.5	1.5	14.0	0.0	0.0	0.4905872602102865	1.0107735188179534	-0.49999666216217503	0.24825400221316316	0.6229893093402371	-0.5149750196202929	0.0	0.0
2019-11-21 17:22:11.000099	1574374931.000099	16971.0	4.0	40.0	10.0	2.0	0.0	64.0	0.0	2.0	31.0	0.0	0.0	130.0	2.91	1.99	455.0	19.0	11.0	21.0	17.0	22.0	11.0	99.0	0.0	1523.0	63.5	14.308232657468622	24.455173332154722	0.0	35.0	20.38	51.0	0.0	95.0	0.0	24.5	1.5	14.0	0.0	0.0	0.43514065264067897	1.11665388137464	-0.5333301544378959	0.174924181081559	0.683988760875408	-0.5230849891452343	0.0	0.0
2019-11-21 17:22:15.000041	1574374935.000041	16971.0	4.0	40.0	10.0	2.0	0.0	64.0	0.0	2.0	31.0	0.0	0.0	130.0	2.91	1.99	456.0	19.0	11.0	21.0	17.0	22.0	15.0	41.0	0.0	1523.0	63.5	11.896898422018381	24.228143597774125	0.18124998496947917	35.0	20.35	51.0	0.0	95.0	0.0	24.5	0.9	14.0	0.0	0.0				0.2346580957264755	0.6833059351207288	-0.5287764907206169	0.0	0.0
2019-11-21 17:22:18.000096	1574374938.000096	16971.0	4.0	40.0	10.0	2.0	0.0	64.0	0.0	2.0	31.0	0.0	0.0	130.0	2.91	1.99	457.0	19.0	11.0	21.0	17.0	22.0	18.0	96.0	0.0	1523.0	61.800000000000004	13.337933072981343	24.43401130758947	0.04400510721088132	35.0	20.38	51.0	0.0	95.0	0.0	24.700000000000003	0.0	14.0	0.0	0.0	0.3728486310870011	1.204479315227621	-0.5666562638603075	0.21122744865488102	0.7198204266642987	-0.5473230474697521	0.0	0.0
2019-11-21 17:22:23.000014	1574374943.000014	16971.0	4.0	40.0	10.0	2.0	0.0	64.0	0.0	2.0	31.0	0.0	0.0	130.0	2.91	1.99	458.0	19.0	11.0	21.0	17.0	22.0	23.0	14.0	0.0	1523.0	60.2	11.657245676323827	24.204295580832927	0.21711212177265013	35.0	20.34	51.0	0.0	95.0	0.0	25.1	0.0	14.0	0.0	0.0	0.16737617630150495	0.6819475092668769	-0.32000524910954	0.17051800582831986	0.70432636357309	-0.5345175238139912	0.0	0.0
2019-11-21 17:22:26.000044	1574374946.000044	16971.0	4.0	40.0	10.0	2.0	0.0	64.0	0.0	2.0	31.0	0.0	0.0	130.0	2.91	1.99	459.0	19.0	11.0	21.0	17.0	22.0	26.0	44.0	0.0	1523.0	58.5	11.054746244856945	24.33546734011233	0.8483228349163473	35.0	20.31	51.0	0.0	95.0	0.0	24.700000000000003	0.2	14.0	0.0	0.0	0.2554745209182201	1.2347249993202334	-0.5666609923613051	0.10638645938092324	0.7323734155742889	-0.5509519955680722	0.0	0.0
2019-11-21 17:22:29.000084	1574374949.000084	16971.0	4.0	40.0	10.0	2.0	0.0	64.0	0.0	2.0	31.0	0.0	0.0	130.0	2.91	1.99	460.0	19.0	11.0	21.0	17.0	22.0	29.0	84.0	0.0	1523.0	56.800000000000004	14.260097721141321	24.399980663441237	2.0220803585336053	35.0	20.31	51.0	0.0	95.0	0.0	24.8	0.2	14.0	0.0	0.0	0.2329067640203139	1.2338045207738522	-0.5666591459848564	0.14577204887626954	0.721141502581659	-0.5594894485338232	0.0	0.0
2019-11-21 17:22:33.000093	1574374953.000093	16971.0	4.0	40.0	10.0	2.0	0.0	64.0	0.0	2.0	31.0	0.0	0.0	130.0	2.91	1.99	461.0	19.0	11.0	21.0	17.0	22.0	33.0	93.0	0.0	1523.0	55.0	17.937568113049903	24.187472578964563	2.5416732918491465	35.0	20.31	51.0	0.0	95.0	0.0	24.900000000000002	0.6000000000000001	14.0	0.0	0.0	0.20109223386968064	0.9718918639543194	-0.44999898076288397	0.14882471980525433	0.7096584916175159	-0.5622668655096436	0.0	0.0
2019-11-21 17:22:37.000043	1574374957.000043	16971.0	4.0	40.0	10.0	2.0	0.0	64.0	0.0	2.0	31.0	0.0	0.0	130.0	2.91	1.99	462.0	19.0	11.0	21.0	17.0	22.0	37.0	43.0	0.0	1523.0	53.2	21.634035940913776	24.02404865978325	2.6000022602123574	35.0	20.31	51.0	0.0	95.0	0.0	24.900000000000002	1.3	14.0	0.0	0.0	0.2667340107901433	0.9559780178473577	-0.45000563270943506	0.2287997066512994	0.7259297972975218	-0.5681149739549721	0.0	0.0
2019-11-21 17:22:41.000063	1574374961.000063	16971.0	4.0	40.0	10.0	2.0	0.0	64.0	0.0	2.0	31.0	0.0	0.0	130.0	2.91	1.99	463.0	19.0	11.0	21.0	17.0	22.0	41.0	63.0	0.0	1523.0	51.5	27.399703935569963	23.673367181776726	2.9266479416944486	35.0	20.31	51.0	0.0	95.0	0.0	24.900000000000002	2.4000000000000004	14.0	0.0	0.0	0.3034651399542807	0.8868541977957043	-0.42499787212483603	0.2788521489292899	0.6660503072067332	-0.537680636909433	0.0	0.0
2019-11-21 17:22:45.000020	1574374965.00002	16971.0	4.0	40.0	10.0	2.0	0.0	64.0	0.0	2.0	31.0	0.0	0.0	130.0	2.91	1.99	464.0	19.0	11.0	21.0	17.0	22.0	45.0	20.0	0.0	1523.0	51.5	29.93594514569926	23.510235650579382	1.8332912388862541	35.0	20.27	51.0	0.0	95.0	0.0	24.6	2.6	14.0	0.0	0.0				0.2624351602421092	0.6698316889242009	-0.5434411607355952	0.0	0.0
2019-11-21 17:22:49.000039	1574374969.000039	16971.0	4.0	40.0	10.0	2.0	0.0	64.0	0.0	2.0	31.0	0.0	0.0	130.0	2.91	1.99	465.0	19.0	11.0	21.0	17.0	22.0	49.0	39.0	0.0	1523.0	49.7	30.28967399134939	23.974151388920706	1.6051710230068057	35.0	20.25	51.0	0.0	95.0	0.0	24.5	2.6	14.0	0.0	0.0	0.3868013250356337	0.9342821833282816	-0.44999785424301914	0.27230349330746534	0.6867014196550838	-0.572439488309676	0.0	0.0
2019-11-21 17:22:53.000030	1574374973.00003	16971.0	4.0	40.0	10.0	2.0	0.0	64.0	0.0	2.0	31.0	0.0	0.0	130.0	2.91	1.99	466.0	19.0	11.0	21.0	17.0	22.0	53.0	30.0	0.0	1522.0	48.0	30.799078518980558	24.099800380122883	1.5001774010272813	35.0	20.25	51.0	0.0	95.0	0.0	24.1	3.0	14.0	0.0	0.0	0.46417468255654254	0.8549034163664624	-0.4250009626171941	0.30618763290942286	0.6590988034141974	-0.5520759918628029	0.0	0.0
2019-11-21 17:22:57.000016	1574374977.000016	16971.0	4.0	40.0	10.0	2.0	0.0	64.0	0.0	2.0	31.0	0.0	0.0	130.0	2.91	1.99	467.0	19.0	11.0	21.0	17.0	22.0	57.0	16.0	0.0	1522.0	46.300000000000004	30.32457107605732	24.004909767253178	1.5950897653268705	35.0	20.25	51.0	0.0	95.0	0.0	24.0	1.7000000000000002	14.0	0.0	0.0	0.4902812990696803	0.8461199476644129	-0.42500149459172265	0.31990838949941697	0.6448268820677577	-0.5494978748736555	0.0	0.0
2019-11-21 17:23:01.000042	1574374981.000042	16971.0	4.0	40.0	10.0	2.0	0.0	64.0	0.0	2.0	31.0	0.0	0.0	130.0	2.91	1.99	468.0	19.0	11.0	21.0	17.0	23.0	1.0	42.0	0.0	1522.0	44.6	30.719819834204436	24.15342286258434	1.4866385837827023	35.0	20.25	51.0	0.0	95.0	0.0	24.5	1.6	14.0	0.0	0.0	0.4818279035460796	0.8245496350312815	-0.4249972388327705	0.3747916036191654	0.6239447425241922	-0.5669649126118776	0.0	0.0
2019-11-21 17:23:04.000095	1574374984.000095	16971.0	4.0	40.0	10.0	2.0	0.0	64.0	0.0	2.0	31.0	0.0	0.0	130.0	2.91	1.99	469.0	19.0	11.0	21.0	17.0	23.0	4.0	95.0	0.0	1522.0	43.0	31.908789079490823	24.62817891701677	1.5281592766360503	35.0	20.23	51.0	0.0	95.0	0.0	24.6	1.5	14.0	0.0	0.0	0.6107744853642577	1.0245837311471429	-0.5333239239127554	0.39084569988227286	0.5861553164025965	-0.5656991991655179	0.0	0.0
2019-11-21 17:23:09.000021	1574374989.000021	16971.0	4.0	40.0	10.0	2.0	0.0	64.0	0.0	2.0	31.0	0.0	0.0	130.0	2.91	1.99	470.0	19.0	11.0	21.0	17.0	23.0	9.0	21.0	0.0	1522.0	41.1	32.35357762776641	24.72808055686596	1.6520402048854337	35.0	20.22	51.0	0.0	95.0	0.0	25.1	1.4000000000000001	14.0	0.0	0.0	0.41944128295219396	0.7206722798632769	-0.3800056172247569	0.42067352887261567	0.5608122929999605	-0.5476900164563776	0.0	0.0
2019-11-21 17:23:12.000075	1574374992.000075	16971.0	4.0	40.0	10.0	2.0	0.0	64.0	0.0	2.0	31.0	0.0	0.0	130.0	2.91	1.99	471.0	19.0	11.0	21.0	17.0	23.0	12.0	75.0	0.0	1522.0	39.300000000000004	25.339889154361767	24.447266839113666	0.8672151386114072	35.0	20.21	51.0	0.0	95.0	0.0	25.400000000000002	1.7000000000000002	14.0	0.0	0.0	0.7298627633078176	1.07396044288834	-0.5999891759917766	0.4598811627489534	0.5425378173460319	-0.5716187828422665	0.0	0.0
2019-11-21 17:23:17.000008	1574374997.000008	16971.0	4.0	40.0	10.0	2.0	0.0	64.0	0.0	2.0	31.0	0.0	0.0	130.0	2.91	1.99	472.0	19.0	11.0	21.0	17.0	23.0	17.0	8.0	0.0	1522.0	37.6	22.443077330356044	24.509211380960934	0.19076961966782155	35.0	20.19	51.0	0.0	95.0	0.0	25.1	1.5	14.0	0.0	0.0	0.3327791144173614	0.6677434753667104	-0.3400045557632533	0.3331443648360304	0.6359941780703059	-0.5432414174551439	0.0	0.0
2019-11-21 17:23:20.000066	1574375000.000066	16971.0	4.0	40.0	10.0	2.0	0.0	64.0	0.0	2.0	31.0	0.0	0.0	130.0	2.91	1.99	473.0	19.0	11.0	21.0	17.0	23.0	20.0	66.0	0.0	1522.0	35.800000000000004	12.824082558544625	24.5643494439042	-0.8817745979019038	35.0	20.19	51.0	0.0	95.0	0.0	24.900000000000002	1.5	14.0	0.0	0.0	0.5443386183449609	1.206137637916483	-0.5999884130808202	0.280592803333238	0.6552505324861195	-0.5431237597401275	0.0	0.0
2019-11-21 17:23:24.000086	1574375004.000086	16971.0	4.0	40.0	10.0	2.0	0.0	64.0	0.0	2.0	31.0	0.0	0.0	130.0	2.91	1.99	474.0	19.0	11.0	21.0	17.0	23.0	24.0	86.0	0.0	1522.0	34.1	9.270776977264854	24.42438704749541	0.06085374170670209	35.0	20.19	51.0	0.0	95.0	0.0	24.900000000000002	0.30000000000000004	14.0	0.0	0.0	0.30810451663262856	0.8852531085208952	-0.42499787212483603	0.19425299047473565	0.7041640789618081	-0.5682294656135768	0.0	0.0
2019-11-21 17:23:28.000073	1574375008.000073	16971.0	4.0	40.0	10.0	2.0	0.0	64.0	0.0	2.0	31.0	0.0	0.0	130.0	2.91	1.99	475.0	19.0	11.0	21.0	17.0	23.0	28.0	73.0	0.0	1522.0	32.300000000000004	7.565225963934254	24.319217583345097	0.8231150161383861	35.0	20.21	51.0	0.0	95.0	0.0	25.200000000000003	0.0	14.0	0.0	0.0	0.16643668444121917	0.9645693169339394	-0.4500014752197936	0.08641214020303373	0.7130710895098302	-0.5564598488038424	0.0	0.0
2019-11-21 17:23:32.000052	1574375012.000052	16971.0	4.0	40.0	10.0	2.0	0.0	64.0	0.0	2.0	31.0	0.0	0.0	130.0	2.91	1.99	476.0	19.0	11.0	21.0	17.0	23.0	32.0	52.0	0.0	1522.0	32.300000000000004	9.10091049206381	24.127173011776517	1.5912388614197979	35.0	20.19	51.0	0.0	95.0	0.0	25.1	1.3	14.0	0.0	0.0				0.12105923348237246	0.7148212622829773	-0.5397112422183101	0.0	0.0
2019-11-21 17:23:36.000050	1574375016.00005	16971.0	4.0	40.0	10.0	2.0	0.0	64.0	0.0	2.0	31.0	0.0	0.0	130.0	2.91	1.99	477.0	19.0	11.0	21.0	17.0	23.0	36.0	50.0	0.0	1522.0	30.700000000000003	11.956007663021735	23.721330667040707	2.078665722484655	35.0	20.19	51.0	0.0	95.0	0.0	24.900000000000002	0.5	14.0	0.0	0.0	0.13952780175664367	0.871101172843957	-0.4000001907349546	0.11000963892967931	0.7459256315296033	-0.5789039916685008	0.0	0.0
2019-11-21 17:23:40.000048	1574375020.000048	16971.0	4.0	40.0	10.0	2.0	0.0	64.0	0.0	2.0	31.0	0.0	0.0	130.0	2.91	1.99	478.0	19.0	11.0	21.0	17.0	23.0	40.0	48.0	0.0	1522.0	28.8	17.381792071092732	23.40102712848635	2.498625273356269	35.0	20.19	51.0	0.0	95.0	0.0	24.8	0.9	14.0	0.0	0.0	0.13191306474355374	1.044199428241686	-0.47500025480999364	0.11172466718416542	0.756914920194135	-0.5731512909608542	0.0	0.0
2019-11-21 17:23:44.000074	1574375024.000074	16971.0	4.0	40.0	10.0	2.0	0.0	64.0	0.0	2.0	31.0	0.0	0.0	130.0	2.91	1.99	479.0	19.0	11.0	21.0	17.0	23.0	44.0	74.0	0.0	1522.0	27.1	12.345376954662756	23.686109284003276	2.11851754755215	35.0	20.19	51.0	0.0	95.0	0.0	24.6	1.7000000000000002	14.0	0.0	0.0	0.155247578859232	0.9377746033592241	-0.42499723883276963	0.13387234625665734	0.7555402306840412	-0.5685421310031855	0.0	0.0
2019-11-21 17:23:48.000019	1574375028.000019	16971.0	4.0	40.0	10.0	2.0	0.0	64.0	0.0	2.0	31.0	0.0	0.0	130.0	2.91	1.99	480.0	19.0	11.0	21.0	17.0	23.0	48.0	19.0	0.0	1522.0	25.5	17.858273495963914	23.38049393407126	2.5097493927351384	35.0	20.19	51.0	0.0	95.0	0.0	24.200000000000003	2.1	14.0	0.0	0.0	0.19110300095137736	0.891415856668455	-0.40000548370249617	0.16143109485502996	0.7323900464069841	-0.5575363858421094	0.0	0.0
2019-11-21 17:23:52.000043	1574375032.000043	16971.0	4.0	40.0	10.0	2.0	0.0	64.0	0.0	2.0	31.0	0.0	0.0	130.0	2.91	1.99	481.0	19.0	11.0	21.0	17.0	23.0	52.0	43.0	0.0	1522.0	23.8	23.064462516471206	23.18212110105114	2.6357219126074485	35.0	20.19	51.0	0.0	95.0	0.0	23.900000000000002	2.5	14.0	0.0	0.0	0.2936683516958421	0.9376703262927782	-0.4249974668176958	0.2159181414884444	0.7161428854956291	-0.531482571426543	0.0	0.0
2019-11-21 17:23:55.000085	1574375035.000085	16971.0	4.0	40.0	10.0	2.0	0.0	64.0	0.0	2.0	31.0	0.0	0.0	130.0	2.91	1.99	482.0	19.0	11.0	21.0	17.0	23.0	55.0	85.0	0.0	1522.0	22.1	28.872336485542025	23.194649101288082	2.705357374264244	35.0	20.19	51.0	0.0	95.0	0.0	23.700000000000003	2.6	14.0	0.0	0.0	0.49765114793891363	1.2255669873711412	-0.5666586956509643	0.2671070210585175	0.6831435491634601	-0.533389848551316	0.0	0.0
2019-11-21 17:24:00.000016	1574375040.000016	16971.0	4.0	40.0	10.0	2.0	0.0	64.0	0.0	2.0	31.0	0.0	0.0	130.0	2.91	1.99	483.0	19.0	11.0	21.0	17.0	24.0	0.0	16.0	0.0	1522.0	20.5	31.458815082501793	23.300016288349088	2.6000022602123574	35.0	20.22	51.0	0.0	95.0	0.0	23.6	2.8000000000000003	14.0	0.0	0.0	0.3464736231999879	0.6658533524282486	-0.3200044251100201	0.32338329566916757	0.6242555734009314	-0.5235773325498555	0.0	0.0
2019-11-21 17:24:03.000080	1574375043.00008	16971.0	4.0	40.0	10.0	2.0	0.0	64.0	0.0	2.0	31.0	0.0	0.0	130.0	2.91	1.99	484.0	19.0	11.0	21.0	17.0	24.0	3.0	80.0	0.0	1522.0	18.8	33.87040054605318	23.185207994073803	2.6000022602123574	35.0	20.19	51.0	0.0	95.0	0.0	23.8	2.6	14.0	0.0	0.0	0.6656194631843484	1.1349747174035028	-0.5666545526127295	0.3581496337117044	0.6014084015574058	-0.5136747749387138	0.0	0.0
2019-11-21 17:24:07.000099	1574375047.000099	16971.0	4.0	40.0	10.0	2.0	0.0	64.0	0.0	2.0	31.0	0.0	0.0	130.0	2.91	1.99	485.0	19.0	11.0	21.0	17.0	24.0	7.0	99.0	0.0	1522.0	17.2	33.955098968917405	23.291328275979343	2.1535631858063473	35.0	20.19	51.0	0.0	95.0	0.0	23.8	2.6	14.0	0.0	0.0	0.5205789809543941	0.7691810825710474	-0.3999981165020944	0.3789512365735067	0.5811402901673077	-0.5215006456790516	0.0	0.0
2019-11-21 17:24:11.000095	1574375051.000095	16971.0	4.0	40.0	10.0	2.0	0.0	64.0	0.0	2.0	31.0	0.0	0.0	130.0	2.91	1.99	486.0	19.0	11.0	21.0	17.0	24.0	11.0	95.0	0.0	1522.0	15.5	31.111777215333785	23.68457498134144	1.1885260271452578	35.0	20.22	51.0	0.0	95.0	0.0	23.6	2.6	14.0	0.0	0.0	0.5529694708167562	0.8294563242621491	-0.4250004306439947	0.42760482299778907	0.6089070223167325	-0.5428631075348551	0.0	0.0
2019-11-21 17:24:15.000077	1574375055.000077	16971.0	4.0	40.0	10.0	2.0	0.0	64.0	0.0	2.0	31.0	0.0	0.0	130.0	2.91	1.99	487.0	19.0	11.0	21.0	17.0	24.0	15.0	77.0	0.0	1522.0	13.8	26.699735639261423	24.02857086357005	0.823801993016345	35.0	20.25	51.0	0.0	95.0	0.0	23.6	2.6	14.0	0.0	0.0	0.5587485774808439	0.825578541269225	-0.4250018999065453	0.39310093548693426	0.5918839284350648	-0.5303527786102118	0.0	0.0
2019-11-21 17:24:20.000016	1574375060.000016	16971.0	4.0	40.0	10.0	2.0	0.0	64.0	0.0	2.0	31.0	0.0	0.0	130.0	2.91	1.99	488.0	19.0	11.0	21.0	17.0	24.0	20.0	16.0	0.0	1522.0	12.100000000000001	24.261022641259	24.042431863924353	0.915117332199035	35.0	20.25	51.0	0.0	95.0	0.0	23.900000000000002	1.9000000000000001	14.0	0.0	0.0	0.39173211083076415	0.6815182461161036	-0.3400041504412894	0.37419340460295286	0.625088438312212	-0.5322750606970524	0.0	0.0
2019-11-21 17:24:23.000061	1574375063.000061	16971.0	4.0	40.0	10.0	2.0	0.0	64.0	0.0	2.0	31.0	0.0	0.0	130.0	2.91	1.99	489.0	19.0	11.0	21.0	17.0	24.0	23.0	61.0	0.0	1522.0	10.5	19.81091253603509	23.82618145500303	0.7392992661585932	35.0	20.25	51.0	0.0	95.0	0.0	24.3	0.9	14.0	0.0	0.0	0.6028785397784435	1.0488614889892123	-0.5333253225894004	0.36564454568119875	0.6191335577717175	-0.5363317106553788	0.0	0.0
2019-11-21 17:24:27.000086	1574375067.000086	16971.0	4.0	40.0	10.0	2.0	0.0	64.0	0.0	2.0	31.0	0.0	0.0	130.0	2.91	1.99	490.0	19.0	11.0	21.0	17.0	24.0	27.0	86.0	0.0	1522.0	10.5	17.392576997290373	22.655520767581123	1.6537133162531068	35.0	20.25	51.0	0.0	95.0	0.0	24.6	0.8	14.0	0.0	0.0				0.3178067491031451	0.634173207258987	-0.5485136401397329	0.0	0.0
2019-11-21 17:24:31.000035	1574375071.000035	16971.0	4.0	40.0	10.0	2.0	0.0	64.0	0.0	2.0	31.0	0.0	0.0	130.0	2.91	1.99	491.0	19.0	11.0	21.0	17.0	24.0	31.0	35.0	0.0	1522.0	8.6	19.265436245966193	23.779225586221123	0.7172944224806916	35.0	20.29	51.0	0.0	95.0	0.0	24.5	1.0	14.0	0.0	0.0	0.42031542650577924	0.981142260057899	-0.47500605888942504	0.3094395986243176	0.5553227586463277	-0.5099438876314271	0.0	0.0
2019-11-21 17:24:35.000063	1574375075.000063	16971.0	4.0	40.0	10.0	2.0	0.0	64.0	0.0	2.0	31.0	0.0	0.0	130.0	2.91	1.99	492.0	19.0	11.0	21.0	17.0	24.0	35.0	63.0	0.0	1522.0	6.6000000000000005	17.233026071204335	22.295546854063296	1.7487090311930416	35.0	20.31	51.0	0.0	95.0	0.0	24.3	0.7000000000000001	14.0	0.0	0.0	0.3748627917891184	1.0704401000494206	-0.4999965131525968	0.13408529841485306	0.5109992286106619	-0.41993085277020076	0.0	0.0
2019-11-21 17:24:39.000019	1574375079.000019	16971.0	4.0	40.0	10.0	2.0	0.0	64.0	0.0	2.0	31.0	0.0	0.0	130.0	2.91	1.99	493.0	19.0	11.0	21.0	17.0	24.0	39.0	19.0	0.0	1522.0	5.0	16.382528452126653	17.184197551512906	2.621696783489701	35.0	20.31	51.0	0.0	95.0	0.0	23.1	1.7000000000000002	14.0	0.0	0.0	0.28574245801991494	0.9179776814251388	-0.4000043869499684	0.1371610511024666	0.438052686237614	-0.37422144532412505	0.0	0.0
2019-11-21 17:24:43.000037	1574375083.000037	16971.0	4.0	40.0	10.0	2.0	0.0	64.0	0.0	2.0	31.0	0.0	0.0	130.0	2.91	1.99	494.0	19.0	11.0	21.0	17.0	24.0	43.0	37.0	0.0	1522.0	4.0	19.057829147373198	13.01303646162426	3.6832101532796626	35.0	20.31	51.0	0.0	95.0	0.0	18.0	2.5	14.0	0.0	0.0	0.2197397766597696	0.7568422942706232	-0.24999888241790644	0.1749080371397684	0.3690192618295496	-0.2942328379747709	0.0	0.0
2019-11-21 17:24:47.000029	1574375087.000029	16971.0	4.0	40.0	10.0	2.0	0.0	64.0	0.0	2.0	31.0	0.0	0.0	130.0	2.91	1.99	495.0	19.0	11.0	21.0	17.0	24.0	47.0	29.0	0.0	1522.0	3.2	25.711521168838406	9.55353395039349	3.7460212552926606	35.0	20.38	51.0	0.0	95.0	0.0	13.8	3.7	14.0	0.0	0.0	0.2574898765512776	0.7929432296113732	-0.20000039339142925	0.15690986995840928	0.3097682964083782	-0.21843510535142074	0.0	0.0
2019-11-21 17:24:51.000014	1574375091.000014	16971.0	4.0	40.0	10.0	2.0	0.0	64.0	0.0	2.0	31.0	0.0	0.0	130.0	2.91	1.99	496.0	19.0	11.0	21.0	17.0	24.0	51.0	14.0	0.0	1522.0	2.3000000000000003	31.03015548230363	4.4706968987043	3.9829612734795496	35.0	20.38	51.0	0.0	95.0	0.0	10.8	3.6	14.0	0.0	0.0	0.4945647974966269	1.0958495255451455	-0.22500084489901234	0.13974033804339397	0.331619432807215	-0.18832734721261016	0.0	0.0
2019-11-21 17:24:55.000040	1574375095.00004	16971.0	4.0	40.0	10.0	2.0	0.0	64.0	0.0	2.0	31.0	0.0	0.0	130.0	2.91	1.99	497.0	19.0	11.0	21.0	17.0	24.0	55.0	40.0	0.0	1522.0	1.8	34.30008749748157	-0.5375593677396909	3.6875117463479916	35.0	20.38	51.0	0.0	95.0	0.0	6.4	4.2	14.0	0.0	0.0	0.5676537673226929	0.9796481668992264	-0.12499918789199119	0.18402715889891133	0.2915148084227148	-0.12041644928274042	0.0	0.0
2019-11-21 17:24:58.000097	1574375098.000097	16971.0	4.0	40.0	10.0	2.0	0.0	64.0	0.0	2.0	31.0	0.0	0.0	130.0	2.91	1.99	498.0	19.0	11.0	21.0	17.0	24.0	58.0	97.0	0.0	1522.0	1.6	35.1307968364469	-2.099999181135542	3.724893000215989	35.0	20.39	51.0	0.0	95.0	0.0	0.4	4.2	14.0	0.0	0.0	5.213309592648001	8.000252592222624	-0.06666540042315314	0.09891568038755245	0.21326685773476323	-0.05158425695314273	0.0	0.0
2019-11-21 17:25:03.000021	1574375103.000021	16971.0	4.0	40.0	10.0	2.0	0.0	64.0	0.0	2.0	31.0	0.0	0.0	130.0	2.91	1.99	499.0	19.0	11.0	21.0	17.0	25.0	3.0	21.0	0.0	1522.0	1.5	33.33866554845057	-2.3193596108620205	3.545160224770648	35.0	20.44	51.0	0.0	95.0	0.0	2.1	3.5	14.0	0.0	0.0	-0.3244528840610001	-0.4416890786996166	-0.020000304226734576	0.20416959282467773	0.13806286243636046	-0.07092547766271229	0.0	0.0
2019-11-21 17:25:06.000071	1574375106.000071	16971.0	4.0	40.0	10.0	2.0	0.0	64.0	0.0	2.0	31.0	0.0	0.0	130.0	2.91	1.99	500.0	19.0	11.0	21.0	17.0	25.0	6.0	71.0	0.0	1522.0	1.5	32.977063464740226	-3.2616988769663644	3.5846352757892967	35.0	20.44	51.0	0.0	95.0	0.0	2.1	4.0	14.0	0.0	0.0				0.14467580382629466	0.12482913174652693	-0.07171889328917262	0.0	0.0
2019-11-21 17:25:11.000011	1574375111.000011	16971.0	4.0	40.0	10.0	2.0	0.0	64.0	0.0	2.0	31.0	0.0	0.0	130.0	2.91	1.99	501.0	19.0	11.0	21.0	17.0	25.0	11.0	11.0	0.0	1522.0	1.5	28.28646770829005	-4.281354925528221	3.803388629515282	35.0	20.44	51.0	0.0	95.0	0.0	2.1	3.6	14.0	0.0	0.0				0.11645868793826435	0.11497848801402674	-0.03943756201524483	0.0	0.0
2019-11-21 17:25:14.000063	1574375114.000063	16971.0	4.0	40.0	10.0	2.0	0.0	64.0	0.0	2.0	31.0	0.0	0.0	130.0	2.91	1.99	502.0	19.0	11.0	21.0	17.0	25.0	14.0	63.0	0.0	1522.0	1.5	27.46690810429244	-6.7536131290003905	3.606626163383596	35.0	20.490000000000002	51.0	0.0	95.0	0.0	2.5	3.5	14.0	0.0	0.0				0.11573898625974	0.11025713748938445	-0.05383168855065467	0.0	0.0
2019-11-21 17:25:18.000083	1574375118.000083	16971.0	4.0	40.0	10.0	2.0	0.0	64.0	0.0	2.0	31.0	0.0	0.0	130.0	2.91	1.99	503.0	19.0	11.0	21.0	17.0	25.0	18.0	83.0	0.0	1522.0	1.2000000000000002	26.11931037878245	-4.867002050446938	3.876140561053487	35.0	20.5	51.0	0.0	95.0	0.0	3.4000000000000004	3.6	14.0	0.0	0.0	-0.6912454257319106	-1.0607729908986323	-0.07499962449261796	-0.005745327885347866	0.0708562330241774	-0.012465369995043017	0.0	0.0
2019-11-21 17:25:22.000076	1574375122.000076	16971.0	4.0	40.0	10.0	2.0	0.0	64.0	0.0	2.0	31.0	0.0	0.0	130.0	2.91	1.99	504.0	19.0	11.0	21.0	17.0	25.0	22.0	76.0	0.0	1522.0	1.0	27.318852994835158	-7.011349221722305	3.690588381222612	35.0	20.5	51.0	0.0	95.0	0.0	4.800000000000001	3.9000000000000004	14.0	0.0	0.0	-0.2666010381992548	-0.5466131327889608	-0.05000008642688436	0.005618768029202796	0.11116805478416236	-0.025770002742325927	0.0	0.0
2019-11-21 17:25:26.000054	1574375126.000054	16971.0	4.0	40.0	10.0	2.0	0.0	64.0	0.0	2.0	31.0	0.0	0.0	130.0	2.91	1.99	505.0	19.0	11.0	21.0	17.0	25.0	26.0	54.0	0.0	1523.0	1.0	25.414195926841156	-8.298420641214925	4.003148773980276	35.0	20.51	51.0	0.0	95.0	0.0	6.9	3.6	14.0	0.0	0.0				-0.044713537793826634	0.053332513441507544	-0.10014660527432498	0.0	0.0
2019-11-21 17:25:30.000081	1574375130.000081	16971.0	4.0	40.0	10.0	2.0	0.0	64.0	0.0	2.0	31.0	0.0	0.0	130.0	2.91	1.99	506.0	19.0	11.0	21.0	17.0	25.0	30.0	81.0	0.0	1523.0	0.8	23.34884942296015	-8.76219984179857	4.016404274861288	35.0	20.56	51.0	0.0	95.0	0.0	8.3	4.2	14.0	0.0	0.0	-0.15386994470920878	-0.3114690226133105	-0.04999966025583331	0.04014177776734112	-0.10288265771920624	-0.06338609010114167	0.0	0.0
2019-11-21 17:25:34.000042	1574375134.000042	16971.0	4.0	40.0	10.0	2.0	0.0	64.0	0.0	2.0	31.0	0.0	0.0	130.0	2.91	1.99	507.0	19.0	11.0	21.0	17.0	25.0	34.0	42.0	0.0	1523.0	0.6000000000000001	22.378263439096447	-9.597516558782317	4.885408321544923	35.0	20.56	51.0	0.0	95.0	0.0	8.8	3.4000000000000004	14.0	0.0	0.0	-0.12773626792779577	-0.30536337772432415	-0.050000488762864885	0.03476784381210061	-0.016726718080000834	-0.03847614766227968	0.0	0.0
2019-11-21 17:25:38.000066	1574375138.000066	16971.0	4.0	40.0	10.0	2.0	0.0	64.0	0.0	2.0	31.0	0.0	0.0	130.0	2.91	1.99	508.0	19.0	11.0	21.0	17.0	25.0	38.0	66.0	0.0	1523.0	0.6000000000000001	17.658142229854064	-10.697767515039562	4.150845028788108	35.0	20.6	51.0	0.0	95.0	0.0	9.3	5.4	14.0	0.0	0.0				-0.10318390094959413	0.043249675064844464	-0.023739169985694936	0.0	0.0
2019-11-21 17:25:42.000016	1574375142.000016	16971.0	4.0	40.0	10.0	2.0	0.0	64.0	0.0	2.0	31.0	0.0	0.0	130.0	2.91	1.99	509.0	19.0	11.0	21.0	17.0	25.0	42.0	16.0	0.0	1523.0	0.2	15.805596773028833	-11.494409770467067	4.1126837263011655	35.0	20.63	51.0	0.0	95.0	0.0	10.5	5.4	14.0	0.0	0.0	-0.1800586332588848	-0.5199783085014568	-0.10000125171320796	0.016460481973105796	-0.02910934589646978	-0.06167413164928014	0.0	0.0
2019-11-21 17:25:46.000056	1574375146.000056	16971.0	4.0	40.0	10.0	2.0	0.0	64.0	0.0	2.0	31.0	0.0	0.0	130.0	2.91	1.99	510.0	19.0	11.0	21.0	17.0	25.0	46.0	56.0	0.0	1523.0	0.0	17.008776067690146	-3.250281994893276	4.577192867054594	35.0	20.63	51.0	0.0	95.0	0.0	11.3	4.4	14.0	0.0	0.0	-0.07105805098971534	-0.24474284608345645	-0.049999499325997426	0.0701756233583356	-0.08817217135481951	-0.05624100003418651	0.0	0.0
2019-11-21 17:25:50.000019	1574375150.000019	16971.0	4.0	40.0	10.0	2.0	0.0	64.0	0.0	2.0	31.0	0.0	0.0	130.0	2.91	1.99	511.0	19.0	11.0	21.0	17.0	25.0	50.0	19.0	0.0	1523.0	0.0	10.216929228240407	-0.17363339291269173	4.165616361193923	35.0	20.63	51.0	0.0	95.0	0.0	11.3	4.0	14.0	0.0	0.0				-0.024395481297627246	-0.0836436844601024	-0.03189975771374989	0.0	0.0
2019-11-21 17:25:54.000038	1574375154.000038	16971.0	4.0	40.0	10.0	2.0	0.0	64.0	0.0	2.0	31.0	0.0	0.0	130.0	2.91	1.99	512.0	19.0	11.0	21.0	17.0	25.0	54.0	38.0	0.0	1523.0	0.2	6.761115519973483	0.592541533083346	5.572179038678251	35.0	20.69	51.0	0.0	95.0	0.0	12.0	4.2	14.0	0.0	0.0	0.06391934293902282	0.23064201411601276	0.049999764562761756	-0.003462173404245623	-0.013492660444520998	-0.058369182531947394	0.0	0.0
2019-11-21 17:25:58.000029	1574375158.000029	16971.0	4.0	40.0	10.0	2.0	0.0	64.0	0.0	2.0	31.0	0.0	0.0	130.0	2.91	1.99	513.0	19.0	11.0	21.0	17.0	25.0	58.0	29.0	0.0	1523.0	0.2	307.63583134646035	0.8279367640252073	3.2470151146116075	35.0	20.69	51.0	0.0	95.0	0.0	1.8	4.9	14.0	0.0	0.0				0.014234380341556392	-0.07246972747907082	-0.01948129911995396	0.0	0.0
2019-11-21 17:26:02.000012	1574375162.000012	16971.0	4.0	40.0	10.0	2.0	0.0	64.0	0.0	2.0	31.0	0.0	0.0	130.0	2.91	1.99	514.0	19.0	11.0	21.0	17.0	26.0	2.0	12.0	0.0	1523.0	0.0	344.72923982860976	2.1902368232552365	5.302423387878768	35.0	20.7	51.0	0.0	95.0	0.0	1.0	3.9000000000000004	14.0	0.0	0.0	-0.34859976841209345	-2.843219634169813	-0.05000021457764206	0.0006109824554656335	-0.052016757121136105	0.028842393781374157	0.0	0.0
2019-11-21 17:26:06.000038	1574375166.000038	16971.0	4.0	40.0	10.0	2.0	0.0	64.0	0.0	2.0	31.0	0.0	0.0	130.0	2.91	1.99	515.0	19.0	11.0	21.0	17.0	26.0	6.0	38.0	0.0	1523.0	1.5	329.62154183268825	0.7023961497902128	7.696684760742209	35.0	20.69	51.0	0.0	95.0	0.0	1.0	6.1000000000000005	14.0	0.0	0.0	-2.502782959184266	-21.3373141711454	0.37499756367597337	-0.008660908914765857	-0.09210910089437649	0.023577578102928667	0.0	0.0
2019-11-21 17:26:09.000089	1574375169.000089	16971.0	4.0	40.0	10.0	2.0	0.0	64.0	0.0	2.0	31.0	0.0	0.0	130.0	2.91	1.99	516.0	19.0	11.0	21.0	17.0	26.0	9.0	89.0	0.0	1523.0	1.5	339.20483614601693	1.7822346224851902	6.211921844955386	35.0	20.75	51.0	0.0	95.0	0.0	0.8	2.8000000000000003	14.0	0.0	0.0				-0.08136045294160639	-0.0741234785814838	0.03475897898553647	0.0	0.0
2019-11-21 17:26:14.000017	1574375174.000017	16971.0	4.0	40.0	10.0	2.0	0.0	64.0	0.0	2.0	31.0	0.0	0.0	130.0	2.91	1.99	517.0	19.0	11.0	21.0	17.0	26.0	14.0	17.0	0.0	1523.0	0.0	328.3472718961167	0.8029856776502662	7.219382967517443	35.0	20.75	51.0	0.0	95.0	0.0	2.3000000000000003	5.6000000000000005	14.0	0.0	0.0	-2.085163499624919	7.172507055170913	-0.3000043202068664	-0.15503172469254758	0.007109126013936852	-0.004962324674192331	0.0	0.0
2019-11-21 17:26:17.000064	1574375177.000064	16971.0	4.0	40.0	10.0	2.0	0.0	64.0	0.0	2.0	31.0	0.0	0.0	130.0	2.91	1.99	518.0	19.0	11.0	21.0	17.0	26.0	17.0	64.0	0.0	1523.0	0.4	315.74841110449887	1.5373797154108824	5.184854567820018	35.0	20.75	51.0	0.0	95.0	0.0	0.7000000000000001	7.800000000000001	14.0	0.0	0.0	5.602269262071552	-9.548836776747955	0.13333124587890005	-0.059755376095267175	-0.06637236400610812	0.09202719339387602	0.0	0.0
2019-11-21 17:26:22.000002	1574375182.000002	16971.0	4.0	40.0	10.0	2.0	0.0	64.0	0.0	2.0	31.0	0.0	0.0	130.0	2.91	1.99	519.0	19.0	11.0	21.0	17.0	26.0	22.0	2.0	0.0	1523.0	0.4	307.5995296602726	2.7315596282439913	5.034219807632777	35.0	20.78	51.0	0.0	95.0	0.0	1.3	5.0	14.0	0.0	0.0				-0.10691587274904264	-0.049522044277260216	0.011600141590153289	0.0	0.0
2019-11-21 17:26:25.000061	1574375185.000061	16971.0	4.0	40.0	10.0	2.0	0.0	64.0	0.0	2.0	31.0	0.0	0.0	130.0	2.91	1.99	520.0	19.0	11.0	21.0	17.0	26.0	25.0	61.0	0.0	1523.0	1.5	299.8461454420644	2.0480472539402146	5.6261642018141815	35.0	20.81	51.0	0.0	95.0	0.0	1.8	5.0	14.0	0.0	0.0	9.1819625306409	-7.303662782369994	0.3666594400770554	-0.06444480869050016	-0.029009670524872813	-0.04814878657747422	0.0	0.0
2019-11-21 17:26:29.000084	1574375189.000084	16971.0	4.0	40.0	10.0	2.0	0.0	64.0	0.0	2.0	31.0	0.0	0.0	130.0	2.91	1.99	521.0	19.0	11.0	21.0	17.0	26.0	29.0	84.0	0.0	1523.0	0.2	293.4601902625395	2.0492591272258927	5.380985726275085	35.0	20.81	51.0	0.0	95.0	0.0	4.9	5.6000000000000005	14.0	0.0	0.0	-3.153938200755359	2.257165470130403	-0.32499814034572405	-0.20883717676655159	0.005011150013759069	-0.08234028161061682	0.0	0.0
2019-11-21 17:26:33.000078	1574375193.000078	16971.0	4.0	40.0	10.0	2.0	0.0	64.0	0.0	2.0	31.0	0.0	0.0	130.0	2.91	1.99	522.0	19.0	11.0	21.0	17.0	26.0	33.0	78.0	0.0	1523.0	0.0	290.4205997954659	1.4470292590747453	4.978311881858066	35.0	20.82	51.0	0.0	95.0	0.0	4.9	4.0	14.0	0.0	0.0	-0.5345030967387383	0.2652133752728597	-0.050000074505916994	-0.13257115110909423	-0.0951899098880426	-0.041530361774441936	0.0	0.0
2019-11-21 17:26:37.000059	1574375197.000059	16971.0	4.0	40.0	10.0	2.0	0.0	64.0	0.0	2.0	31.0	0.0	0.0	130.0	2.91	1.99	523.0	19.0	11.0	21.0	17.0	26.0	37.0	59.0	0.0	1523.0	0.6000000000000001	288.7996080328854	1.2692908607343827	5.76178510593775	35.0	20.88	51.0	0.0	95.0	0.0	0.4	6.7	14.0	0.0	0.0	19.246634994144674	-9.549926016493925	0.15000071525914796	-0.019115550410292864	-0.007935038990919213	-0.011208518578480573	0.0	0.0
2019-11-21 17:26:41.000088	1574375201.000088	16971.0	4.0	40.0	10.0	2.0	0.0	64.0	0.0	2.0	31.0	0.0	0.0	130.0	2.91	1.99	524.0	19.0	11.0	21.0	17.0	26.0	41.0	88.0	0.0	1523.0	3.5	288.59998732298595	1.3000011301061787	5.899975599580139	35.0	20.88	51.0	0.0	95.0	0.0	2.7	5.0	14.0	0.0	0.0	14.224707406446669	-5.831077601032495	0.7249947280075063	-0.09265184155978595	-0.10391294116083209	0.008169266483948716	0.0	0.0
2019-11-21 17:26:45.000041	1574375205.000041	16971.0	4.0	40.0	10.0	2.0	0.0	64.0	0.0	2.0	31.0	0.0	0.0	130.0	2.91	1.99	525.0	19.0	11.0	21.0	17.0	26.0	45.0	41.0	0.0	1523.0	3.5	288.59998732298595	1.3000011301061787	5.899975599580139	35.0	20.88	51.0	0.0	95.0	0.0	1.1	5.1000000000000005	14.0	0.0	0.0				-0.10610479015474347	-0.08660028962303787	-0.0022722991492780172	0.0	0.0
2019-11-21 17:26:49.000064	1574375209.000064	16971.0	4.0	40.0	10.0	2.0	0.0	64.0	0.0	2.0	31.0	0.0	0.0	130.0	2.91	1.99	526.0	19.0	11.0	21.0	17.0	26.0	49.0	64.0	0.0	1524.0	2.0	288.59998732298595	1.3000011301061787	5.899975599580139	35.0	20.94	51.0	0.0	95.0	0.0	1.3	6.0	14.0	0.0	0.0	-15.661586648164915	5.270706226387134	-0.3749978542450662	-0.04308488216749054	-0.01129835963185994	0.006086049477502948	0.0	0.0
2019-11-21 17:26:53.000014	1574375213.000014	16971.0	4.0	40.0	10.0	2.0	0.0	64.0	0.0	2.0	31.0	0.0	0.0	130.0	2.91	1.99	527.0	19.0	11.0	21.0	17.0	26.0	53.0	14.0	0.0	1524.0	0.8	288.59998732298595	1.300001130106179	5.899975599580139	35.0	20.94	51.0	0.0	95.0	0.0	1.3	6.0	14.0	0.0	0.0	-12.529497096176785	4.216641636756285	-0.3000037372577838	-0.03694542827795273	-0.023354902594892427	-0.008159893022689553	0.0	0.0
2019-11-21 17:26:57.000040	1574375217.00004	16971.0	4.0	40.0	10.0	2.0	0.0	64.0	0.0	2.0	31.0	0.0	0.0	130.0	2.91	1.99	528.0	19.0	11.0	21.0	17.0	26.0	57.0	40.0	0.0	1524.0	0.0	288.59998732298595	1.3000011301061787	5.899975599580139	35.0	20.94	51.0	0.0	95.0	0.0	1.3	6.0	14.0	0.0	0.0	-8.352839740107063	2.8110411425878543	-0.1999987006271858	-0.028300452310749395	-0.09483160581739121	0.10421156815393355	0.0	0.0
2019-11-21 17:27:00.000098	1574375220.000098	16971.0	4.0	40.0	10.0	2.0	0.0	64.0	0.0	2.0	31.0	0.0	0.0	130.0	2.91	1.99	529.0	19.0	11.0	21.0	17.0	27.0	0.0	98.0	0.0	1524.0	1.0	288.59998732298595	1.3000011301061785	5.899975599580138	35.0	20.94	51.0	0.0	95.0	0.0	1.3	6.0	14.0	0.0	0.0	13.921221167574005	-4.685008532991902	0.33332689615601174	-0.0806934569765545	-0.020420477218219494	0.015217427882304114	0.0	0.0
2019-11-21 17:27:05.000017	1574375225.000017	16971.0	4.0	40.0	10.0	2.0	0.0	64.0	0.0	2.0	31.0	0.0	0.0	130.0	2.91	1.99	530.0	19.0	11.0	21.0	17.0	27.0	5.0	17.0	0.0	1524.0	1.6	288.59998732298595	1.3000011301061787	5.899975599580139	35.0	20.94	51.0	0.0	95.0	0.0	1.3	6.0	14.0	0.0	0.0	5.01181765854467	-1.6866629883571567	0.12000194552714727	-0.12467815909269078	-0.09917559224060857	-0.11341762891624138	0.0	0.0
2019-11-21 17:27:09.000005	1574375229.000005	16971.0	4.0	40.0	10.0	2.0	0.0	64.0	0.0	2.0	31.0	0.0	0.0	130.0	2.91	1.99	531.0	19.0	11.0	21.0	17.0	27.0	9.0	5.0	0.0	1524.0	0.0	289.37513924181064	2.6290836540742246	4.183256830131531	35.0	21.0	51.0	0.0	95.0	0.0	1.3	6.0	14.0	0.0	0.0	-16.705837802724457	5.622135566587083	-0.40000119209644824	-0.14241680923349065	0.0374479743536326	-0.053057531647836845	0.0	0.0
2019-11-21 17:27:13.000003	1574375233.000003	16971.0	4.0	40.0	10.0	2.0	0.0	64.0	0.0	2.0	31.0	0.0	0.0	130.0	2.91	1.99	532.0	19.0	11.0	21.0	17.0	27.0	13.0	3.0	0.0	1524.0	4.2	288.73186762225794	2.1782873065930106	4.321712614359932	35.0	21.0	51.0	0.0	95.0	0.0	1.3	6.0	14.0	0.0	0.0	43.8527144511549	-14.758068916903865	1.050000500679255	-0.07641965067537235	-0.0462145322141535	-0.03839601545578701	0.0	0.0
2019-11-21 17:27:17.000031	1574375237.000031	16971.0	4.0	40.0	10.0	2.0	0.0	64.0	0.0	2.0	31.0	0.0	0.0	130.0	2.91	1.99	533.0	19.0	11.0	21.0	17.0	27.0	17.0	31.0	0.0	1524.0	0.0	290.099432084232	-0.16952696139885712	6.039727410527389	35.0	21.0	51.0	0.0	95.0	0.0	1.3	6.0	14.0	0.0	0.0	-43.48148957171266	15.817374198636333	-1.0499926776204538	-0.0805510884038854	-0.08370671284381605	0.0663830428786777	0.0	0.0
2019-11-21 17:27:20.000073	1574375240.000073	16971.0	4.0	40.0	10.0	2.0	0.0	64.0	0.0	2.0	31.0	0.0	0.0	130.0	2.91	1.99	534.0	19.0	11.0	21.0	17.0	27.0	20.0	73.0	0.0	1524.0	0.0	288.069271813682	1.2515813506746924	5.227667179618836	35.0	21.0	51.0	0.0	95.0	0.0	3.7	2.8000000000000003	14.0	0.0	0.0				-0.07946108290448192	-0.07455981586188168	-0.012952612180149098	0.0	0.0
2019-11-21 17:27:25.000000	1574375245.0	16971.0	4.0	40.0	10.0	2.0	0.0	64.0	0.0	2.0	31.0	0.0	0.0	130.0	2.91	1.99	535.0	19.0	11.0	21.0	17.0	27.0	25.0	0.0	0.0	1524.0	1.3	293.45053048090926	1.063254918381544	3.4176691315588013	35.0	21.0	51.0	0.0	95.0	0.0	1.3	5.300000000000001	14.0	0.0	0.0	10.89659366118683	-3.540517902366235	0.2600037937717864	-0.0944565697557865	-0.10480116967103817	-0.03322154821125155	0.0	0.0
2019-11-21 17:27:28.000049	1574375248.000049	16971.0	4.0	40.0	10.0	2.0	0.0	64.0	0.0	2.0	31.0	0.0	0.0	130.0	2.91	1.99	536.0	19.0	11.0	21.0	17.0	27.0	28.0	49.0	0.0	1524.0	2.2	292.73606272185793	1.8426164443604038	4.456821554050192	35.0	21.06	51.0	0.0	95.0	0.0	0.8	6.5	14.0	0.0	0.0	-20.3111213487064	7.796708997008418	0.29999508865767616	-0.09408357745330437	-0.03412927727118245	0.04162298507477363	0.0	0.0
2019-11-21 17:27:32.000076	1574375252.000076	16971.0	4.0	40.0	10.0	2.0	0.0	64.0	0.0	2.0	31.0	0.0	0.0	130.0	2.91	1.99	537.0	19.0	11.0	21.0	17.0	27.0	32.0	76.0	0.0	1524.0	0.0	292.3631325142303	1.382744946013071	3.7430862233441857	35.0	21.06	51.0	0.0	95.0	0.0	2.1	4.9	14.0	0.0	0.0	-13.924838338239248	5.765009775687213	-0.5499962955962776	-0.16842460427206174	-0.08134015537317607	0.018491397991146793	0.0	0.0
2019-11-21 17:27:36.000048	1574375256.000048	16971.0	4.0	40.0	10.0	2.0	0.0	64.0	0.0	2.0	31.0	0.0	0.0	130.0	2.91	1.99	538.0	19.0	11.0	21.0	17.0	27.0	36.0	48.0	0.0	1524.0	0.6000000000000001	290.72284986673594	2.1844212903527778	5.118344051529611	35.0	21.06	51.0	0.0	95.0	0.0	0.9	3.2	14.0	0.0	0.0	8.750628369507897	-3.8212368833144525	0.1500010550096328	-0.16021257095759456	-0.0609639441997213	-0.047626984103247706	0.0	0.0
2019-11-21 17:27:40.000067	1574375260.000067	16971.0	4.0	40.0	10.0	2.0	0.0	64.0	0.0	2.0	31.0	0.0	0.0	130.0	2.91	1.99	539.0	19.0	11.0	21.0	17.0	27.0	40.0	67.0	0.0	1524.0	0.0	290.3912360244408	1.8440468767597047	6.020222694686662	35.0	21.13	51.0	0.0	95.0	0.0	2.5	5.1000000000000005	14.0	0.0	0.0	-3.251713900603082	1.1508536247028678	-0.1499992847476733	-0.06552749103579616	-0.02764468655298478	-0.04237828717563837	0.0	0.0
2019-11-21 17:27:44.000065	1574375264.000065	16971.0	4.0	40.0	10.0	2.0	0.0	64.0	0.0	2.0	31.0	0.0	0.0	130.0	2.91	1.99	540.0	19.0	11.0	21.0	17.0	27.0	44.0	65.0	0.0	1524.0	0.6000000000000001	285.9155732646471	0.1348267277786703	5.647971516182463	35.0	21.13	51.0	0.0	95.0	0.0	1.7000000000000002	5.4	14.0	0.0	0.0	4.693556201299821	-1.9537388791481531	0.15000007152560785	-0.16632798721862857	-0.010609810515690196	-0.05976983008693333	0.0	0.0
2019-11-21 17:27:48.000045	1574375268.000045	16971.0	4.0	40.0	10.0	2.0	0.0	64.0	0.0	2.0	31.0	0.0	0.0	130.0	2.91	1.99	541.0	19.0	11.0	21.0	17.0	27.0	48.0	45.0	0.0	1524.0	0.0	287.87750404398867	-1.829011907063114	5.067727404329136	35.0	21.13	51.0	0.0	95.0	0.0	2.0	5.4	14.0	0.0	0.0	-4.085224746912375	1.3273699838099196	-0.1500007510222844	-0.23134664852934791	-0.07928800949528143	0.01913477892515416	0.0	0.0
2019-11-21 17:27:52.000086	1574375272.000086	16971.0	4.0	40.0	10.0	2.0	0.0	64.0	0.0	2.0	31.0	0.0	0.0	130.0	2.91	1.99	542.0	19.0	11.0	21.0	17.0	27.0	52.0	86.0	0.0	1524.0	1.1	290.0596921872922	-6.6561973823638345	4.318661606697306	35.0	21.13	51.0	0.0	95.0	0.0	1.4000000000000001	6.9	14.0	0.0	0.0	-10.987360273528765	2.7781892170303943	0.2749971807292053	-0.07216068861832073	-0.059177984156143976	0.04711476636199029	0.0	0.0
2019-11-21 17:27:56.000034	1574375276.000034	16971.0	4.0	40.0	10.0	2.0	0.0	64.0	0.0	2.0	31.0	0.0	0.0	130.0	2.91	1.99	543.0	19.0	11.0	21.0	17.0	27.0	56.0	34.0	0.0	1524.0	1.1	296.2913799863995	-14.974215196165371	2.9066178626003825	35.0	21.13	51.0	0.0	95.0	0.0	1.4000000000000001	4.800000000000001	14.0	0.0	0.0				-0.22228568983323982	0.017083650393345994	-0.0036360671884114876	0.0	0.0
2019-11-21 17:28:00.000060	1574375280.00006	16971.0	4.0	40.0	10.0	2.0	0.0	64.0	0.0	2.0	31.0	0.0	0.0	130.0	2.91	1.99	544.0	19.0	11.0	21.0	17.0	28.0	0.0	60.0	0.0	1524.0	1.0	302.8064685046722	-27.549520591182187	1.8632594770480237	35.0	21.13	51.0	0.0	95.0	0.0	2.1	5.4	14.0	0.0	0.0	0.6429538167778975	-0.23643354420645196	-0.024999837578398246	-0.3575397708970774	0.012992108787139897	-0.06412111458894461	0.0	0.0
2019-11-21 17:28:04.000014	1574375284.000014	16971.0	4.0	40.0	10.0	2.0	0.0	64.0	0.0	2.0	31.0	0.0	0.0	130.0	2.91	1.99	545.0	19.0	11.0	21.0	17.0	28.0	4.0	14.0	0.0	1524.0	0.0	297.9510991075016	-17.058614246374855	2.6435760566546893	35.0	21.19	51.0	0.0	95.0	0.0	8.8	3.9000000000000004	14.0	0.0	0.0	1.5553094010122326	-0.5657789333526375	-0.25000287595719456	-0.3113972692294154	0.011872060843131943	-0.020707363130054862	0.0	0.0
2019-11-21 17:28:08.000041	1574375288.000041	16971.0	4.0	40.0	10.0	2.0	0.0	64.0	0.0	2.0	31.0	0.0	0.0	130.0	2.91	1.99	546.0	19.0	11.0	21.0	17.0	28.0	8.0	41.0	0.0	1524.0	0.0	304.2856825980193	-28.438791164448283	2.0326206075392745	35.0	21.19	51.0	0.0	95.0	0.0	16.7	2.7	14.0	0.0	0.0				-0.34102273431933466	0.05871496653610181	0.01095661362050128	0.0	0.0
2019-11-21 17:28:12.000003	1574375292.000003	16971.0	4.0	40.0	10.0	2.0	0.0	64.0	0.0	2.0	31.0	0.0	0.0	130.0	2.91	1.99	547.0	19.0	11.0	21.0	17.0	28.0	12.0	3.0	0.0	1524.0	0.8	310.55823339149856	-27.655786936060345	2.80464625425124	35.0	21.19	51.0	0.0	95.0	0.0	3.5	1.8	14.0	0.0	0.0	-0.309515578020517	0.20254131885894042	0.20000189544566727	-0.3125510000106015	0.06402886922111561	0.11964186683029587	0.0	0.0
2019-11-21 17:28:16.000026	1574375296.000026	16971.0	4.0	40.0	10.0	2.0	0.0	64.0	0.0	2.0	31.0	0.0	0.0	130.0	2.91	1.99	548.0	19.0	11.0	21.0	17.0	28.0	16.0	26.0	0.0	1524.0	1.5	318.1478237948575	-25.56841916107886	2.7070721037254413	35.0	21.19	51.0	0.0	95.0	0.0	3.6	3.0	14.0	0.0	0.0	-0.2502486956984688	0.20120511712455005	0.17499899864769755	-0.24576454513200396	0.13810718484805984	0.11043185160723791	0.0	0.0
2019-11-21 17:28:20.000023	1574375300.000023	16971.0	4.0	40.0	10.0	2.0	0.0	64.0	0.0	2.0	31.0	0.0	0.0	130.0	2.91	1.99	549.0	19.0	11.0	21.0	17.0	28.0	20.0	23.0	0.0	1524.0	2.1	328.22345855031006	-26.51637674343241	3.04418183249273	35.0	21.19	51.0	0.0	95.0	0.0	3.6	3.0	14.0	0.0	0.0	-0.1973516337286338	0.19184907179638824	0.15000011622914738	-0.24056592391326886	0.19299250443916302	0.0988935259865629	0.0	0.0
2019-11-21 17:28:24.000002	1574375304.000002	16971.0	4.0	40.0	10.0	2.0	0.0	64.0	0.0	2.0	31.0	0.0	0.0	130.0	2.91	1.99	550.0	19.0	11.0	21.0	17.0	28.0	24.0	2.0	0.0	1524.0	3.0	339.35029960331184	-28.024787722076113	3.416534647946962	35.0	21.25	51.0	0.0	95.0	0.0	0.7000000000000001	2.4000000000000004	14.0	0.0	0.0	-0.33522543780091896	0.32587867589217245	0.22500118017815682	-0.26736232968173407	0.19196187893768932	0.05689483018577071	0.0	0.0
2019-11-21 17:28:28.000044	1574375308.000044	16971.0	4.0	40.0	10.0	2.0	0.0	64.0	0.0	2.0	31.0	0.0	0.0	130.0	2.91	1.99	551.0	19.0	11.0	21.0	17.0	28.0	28.0	44.0	0.0	1524.0	3.0	350.63600303885136	-28.881103087839996	3.4339642004499766	35.0	21.25	51.0	0.0	95.0	0.0	0.4	3.1	14.0	0.0	0.0				-0.22640833930727616	0.25792550077119364	0.08905447739474014	0.0	0.0
2019-11-21 17:28:31.000092	1574375311.000092	16971.0	4.0	40.0	10.0	2.0	0.0	64.0	0.0	2.0	31.0	0.0	0.0	130.0	2.91	1.99	552.0	19.0	11.0	21.0	17.0	28.0	31.0	92.0	0.0	1524.0	3.7	344.30576596220794	-28.428975017887627	3.563148407193264	35.0	21.25	51.0	0.0	95.0	0.0	2.4000000000000004	3.0	14.0	0.0	0.0	-0.21009778955540145	0.3983173915302996	0.23332960611575218	-0.14980251990246118	0.31206360375376024	0.10870838165978218	0.0	0.0
2019-11-21 17:28:36.000016	1574375316.000016	16971.0	4.0	40.0	10.0	2.0	0.0	64.0	0.0	2.0	31.0	0.0	0.0	130.0	2.91	1.99	553.0	19.0	11.0	21.0	17.0	28.0	36.0	16.0	0.0	1524.0	4.5	352.497727132894	-28.914290605767288	3.377648188061166	35.0	21.25	51.0	0.0	95.0	0.0	3.3000000000000003	3.6	14.0	0.0	0.0	-0.0893941370884515	0.28352198055147737	0.16000243381387644	-0.07668259766699871	0.34688087123639044	0.1253771924447341	0.0	0.0
2019-11-21 17:28:39.000065	1574375319.000065	16971.0	4.0	40.0	10.0	2.0	0.0	64.0	0.0	2.0	31.0	0.0	0.0	130.0	2.91	1.99	554.0	19.0	11.0	21.0	17.0	28.0	39.0	65.0	0.0	1524.0	5.5	236.72410163514425	-25.74876491635556	2.9019181988001224	35.0	21.27	51.0	0.0	95.0	0.0	4.1000000000000005	3.4000000000000004	14.0	0.0	0.0	-0.08067517923650465	0.5959031782485045	0.3333278762863068	-0.05227666952346448	0.4129758556393353	0.13613262828026693	0.0	0.0
2019-11-21 17:28:43.000091	1574375323.000091	16971.0	4.0	40.0	10.0	2.0	0.0	64.0	0.0	2.0	31.0	0.0	0.0	130.0	2.91	1.99	555.0	19.0	11.0	21.0	17.0	28.0	43.0	91.0	0.0	1524.0	6.4	3.5229436889645527	-24.18716699987639	3.0179539281966647	35.0	21.28	51.0	0.0	95.0	0.0	1.7000000000000002	2.8000000000000003	14.0	0.0	0.0	-0.018811494232361798	0.4469641110107241	0.2249985382055841	-0.027402921067682752	0.387333628902073	0.11163664200659867	0.0	0.0
2019-11-21 17:28:47.000055	1574375327.000055	16971.0	4.0	40.0	10.0	2.0	0.0	64.0	0.0	2.0	31.0	0.0	0.0	130.0	2.91	1.99	556.0	19.0	11.0	21.0	17.0	28.0	47.0	55.0	0.0	1525.0	7.0	6.949080911491766	-25.099504595453137	2.350533843868501	35.0	21.29	51.0	0.0	95.0	0.0	24.400000000000002	3.1	14.0	0.0	0.0	0.010573406768636079	0.3383321086076197	0.150001350057355	0.04320553698147096	0.51857525562673	0.12140010636656907	0.0	0.0
2019-11-21 17:28:51.000069	1574375331.000069	16971.0	4.0	40.0	10.0	2.0	0.0	64.0	0.0	2.0	31.0	0.0	0.0	130.0	2.91	1.99	557.0	19.0	11.0	21.0	17.0	28.0	51.0	69.0	0.0	1525.0	8.0	9.139630265589792	-25.895144955479395	1.7999984796050428	35.0	21.31	51.0	0.0	95.0	0.0	25.1	2.9000000000000004	14.0	0.0	0.0	0.057103623540031415	0.543304686016583	0.2499991357356386	0.042728587517892797	0.6009895049989199	0.14305901820535097	0.0	0.0
2019-11-21 17:28:55.000054	1574375335.000054	16971.0	4.0	40.0	10.0	2.0	0.0	64.0	0.0	2.0	31.0	0.0	0.0	130.0	2.91	1.99	558.0	19.0	11.0	21.0	17.0	28.0	55.0	54.0	0.0	1525.0	8.8	11.509370586121758	-26.49374819836142	1.7999984796050428	35.0	21.31	51.0	0.0	95.0	0.0	0.6000000000000001	2.9000000000000004	14.0	0.0	0.0	0.05732750435808799	0.41366737197149794	0.20000075102134451	0.09354720513882882	0.6402437301058876	0.14950212864977314	0.0	0.0
2019-11-21 17:28:59.000040	1574375339.00004	16971.0	4.0	40.0	10.0	2.0	0.0	64.0	0.0	2.0	31.0	0.0	0.0	130.0	2.91	1.99	559.0	19.0	11.0	21.0	17.0	28.0	59.0	40.0	0.0	1525.0	10.200000000000001	13.148770829966503	-26.770723514464027	2.012194127981264	35.0	21.32	51.0	0.0	95.0	0.0	0.6000000000000001	1.8	14.0	0.0	0.0	0.12690837295619184	0.7197331483037146	0.350001209978472	0.1327784525454895	0.6904563601452293	0.18317995871444764	0.0	0.0
2019-11-21 17:29:03.000066	1574375343.000066	16971.0	4.0	40.0	10.0	2.0	0.0	64.0	0.0	2.0	31.0	0.0	0.0	130.0	2.91	1.99	560.0	19.0	11.0	21.0	17.0	29.0	3.0	66.0	0.0	1525.0	11.5	15.110373807631547	-26.79998627568523	2.176683408671017	35.0	21.31	51.0	0.0	95.0	0.0	1.1	1.8	14.0	0.0	0.0	0.1412119161185887	0.6481998452021308	0.32499788851917666	0.11828486544286944	0.6813907643014324	0.19097726810244262	0.0	0.0
2019-11-21 17:29:07.000015	1574375347.000015	16971.0	4.0	40.0	10.0	2.0	0.0	64.0	0.0	2.0	31.0	0.0	0.0	130.0	2.91	1.99	561.0	19.0	11.0	21.0	17.0	29.0	7.0	15.0	0.0	1525.0	11.5	17.547312362272827	-26.715336488762883	2.2846666960046917	35.0	21.37	51.0	0.0	95.0	0.0	1.7000000000000002	1.8	14.0	0.0	0.0				0.13224705464400927	0.7232172027873492	0.18535531859222915	0.0	0.0
2019-11-21 17:29:11.000042	1574375351.000042	16971.0	4.0	40.0	10.0	2.0	0.0	64.0	0.0	2.0	31.0	0.0	0.0	130.0	2.91	1.99	562.0	19.0	11.0	21.0	17.0	29.0	11.0	42.0	0.0	1525.0	12.8	20.77592484014334	-26.610148695350674	2.2101245161317116	35.0	21.38	51.0	0.0	95.0	0.0	1.8	2.1	14.0	0.0	0.0	0.15015147134955134	0.6259071186510707	0.3249978110341642	0.16809375902808915	0.724749901182771	0.19766150083253547	0.0	0.0
2019-11-21 17:29:14.000092	1574375354.000092	16971.0	4.0	40.0	10.0	2.0	0.0	64.0	0.0	2.0	31.0	0.0	0.0	130.0	2.91	1.99	563.0	19.0	11.0	21.0	17.0	29.0	14.0	92.0	0.0	1525.0	14.5	18.49990526935099	-26.681261571823956	2.281253693550888	35.0	21.38	51.0	0.0	95.0	0.0	1.8	2.2	14.0	0.0	0.0	0.30161393888526034	1.0809881147009703	0.5666572095541946	0.1701772865689917	0.705979596612225	0.19862905201217554	0.0	0.0
2019-11-21 17:29:19.000019	1574375359.000019	16971.0	4.0	40.0	10.0	2.0	0.0	64.0	0.0	2.0	31.0	0.0	0.0	130.0	2.91	1.99	564.0	19.0	11.0	21.0	17.0	29.0	19.0	19.0	0.0	1525.0	16.0	21.104287621815278	-26.600211562373637	2.1998099156858704	35.0	21.38	51.0	0.0	95.0	0.0	1.7000000000000002	2.3000000000000003	14.0	0.0	0.0	0.18323678782729896	0.5676507331364559	0.30000437742898434	0.19658787466326463	0.6824856197562466	0.18678218962554352	0.0	0.0
2019-11-21 17:29:22.000078	1574375362.000078	16971.0	4.0	40.0	10.0	2.0	0.0	64.0	0.0	2.0	31.0	0.0	0.0	130.0	2.91	2.0	565.0	19.0	11.0	21.0	17.0	29.0	22.0	78.0	0.0	1525.0	17.5	23.683921319272017	-26.700005140434904	2.163093982677708	35.0	21.39	51.0	0.0	95.0	0.0	1.6	2.2	14.0	0.0	0.0	0.35927886583860535	0.9315770139764414	0.49999018529448763	0.26540836765877074	0.7011028338054858	0.2056215329352064	0.0	0.0
2019-11-21 17:29:26.000096	1574375366.000096	16971.0	4.0	40.0	10.0	2.0	0.0	64.0	0.0	2.0	31.0	0.0	0.0	130.0	2.91	1.99	566.0	19.0	11.0	21.0	17.0	29.0	26.0	96.0	0.0	1525.0	18.7	24.94279072293737	-26.7000051404349	2.3000015586818585	35.0	21.38	51.0	0.0	95.0	0.0	1.7000000000000002	2.1	14.0	0.0	0.0	0.23679558581569782	0.5474644456321702	0.29999864102025503	0.29956694114667515	0.6784860763585028	0.1930525626860948	0.0	0.0
2019-11-21 17:29:30.000090	1574375370.00009	16971.0	4.0	40.0	10.0	2.0	0.0	64.0	0.0	2.0	31.0	0.0	0.0	130.0	2.91	2.0	567.0	19.0	11.0	21.0	17.0	29.0	30.0	90.0	0.0	1525.0	20.5	25.314262067495772	-26.48570190382039	2.257140911358956	35.0	21.42	51.0	0.0	95.0	0.0	1.7000000000000002	2.3000000000000003	14.0	0.0	0.0	0.3680505936620131	0.8155211824268123	0.4500006973754248	0.3096865366442464	0.6847000708620689	0.19497195178478804	0.0	0.0
2019-11-21 17:29:34.000076	1574375374.000076	16971.0	4.0	40.0	10.0	2.0	0.0	64.0	0.0	2.0	31.0	0.0	0.0	130.0	2.91	2.0	568.0	19.0	11.0	21.0	17.0	29.0	34.0	76.0	0.0	1525.0	21.8	24.2505318207755	-26.100371339220217	2.0007333329840598	35.0	21.44	51.0	0.0	95.0	0.0	1.7000000000000002	2.3000000000000003	14.0	0.0	0.0	0.28327228185263353	0.5807942476953877	0.3250011235514384	0.38647311026714803	0.6912779196792861	0.19241458573693285	0.0	0.0
2019-11-21 17:29:39.000003	1574375379.000003	16971.0	4.0	40.0	10.0	2.0	0.0	64.0	0.0	2.0	31.0	0.0	0.0	130.0	2.91	2.0	569.0	19.0	11.0	21.0	17.0	29.0	39.0	3.0	0.0	1525.0	23.200000000000003	24.029193627448162	-25.964609152274964	1.6937986952938535	35.0	21.44	51.0	0.0	95.0	0.0	1.2000000000000002	2.2	14.0	0.0	0.0	0.2350874817509383	0.5184879987118356	0.2800040856003858	0.3357008750061765	0.732683559447088	0.1992905522999847	0.0	0.0
2019-11-21 17:29:42.000047	1574375382.000047	16971.0	4.0	40.0	10.0	2.0	0.0	64.0	0.0	2.0	31.0	0.0	0.0	130.0	2.91	2.0	570.0	19.0	11.0	21.0	17.0	29.0	42.0	47.0	0.0	1525.0	25.0	22.717595606981032	-25.63723625374591	1.4343089168587932	35.0	21.44	51.0	0.0	95.0	0.0	1.0	2.2	14.0	0.0	0.0	0.5021175646378944	1.1230236846344694	0.5999912263245857	0.34558540429594253	0.7582236803267636	0.19835467962553294	0.0	0.0
2019-11-21 17:29:46.000066	1574375386.000066	16971.0	4.0	40.0	10.0	2.0	0.0	64.0	0.0	2.0	31.0	0.0	0.0	130.0	2.91	2.0	571.0	19.0	11.0	21.0	17.0	29.0	46.0	66.0	0.0	1525.0	26.5	21.60217637531494	-25.784451576689214	1.6844609203275345	35.0	21.44	51.0	0.0	95.0	0.0	1.0	1.8	14.0	0.0	0.0	0.3114972715746189	0.7029335468751048	0.3749982118691832	0.348801359600513	0.7629674490347415	0.19096408891268732	0.0	0.0
2019-11-21 17:29:50.000021	1574375390.000021	16971.0	4.0	40.0	10.0	2.0	0.0	64.0	0.0	2.0	31.0	0.0	0.0	130.0	2.91	2.0	572.0	19.0	11.0	21.0	17.0	29.0	50.0	21.0	0.0	1525.0	28.0	18.73627137547113	-25.519480192583504	1.343363181351403	35.0	21.44	51.0	0.0	95.0	0.0	0.9	1.5	14.0	0.0	0.0	0.313026117185029	0.7063835830892826	0.37500422452678894	0.3377250471294687	0.7550518684187413	0.20278182497148442	0.0	0.0
2019-11-21 17:29:54.000041	1574375394.000041	16971.0	4.0	40.0	10.0	2.0	0.0	64.0	0.0	2.0	31.0	0.0	0.0	130.0	2.91	2.0	573.0	19.0	11.0	21.0	17.0	29.0	54.0	41.0	0.0	1526.0	29.6	15.854568385288141	-25.97273182544466	0.9545486979336845	35.0	21.47	51.0	0.0	95.0	0.0	0.5	1.4000000000000001	14.0	0.0	0.0	0.31550664860701705	0.7769991778986738	0.399997997293963	0.25902216753607116	0.7716967616306991	0.1937462898060431	0.0	0.0
2019-11-21 17:29:57.000098	1574375397.000098	16971.0	4.0	40.0	10.0	2.0	0.0	64.0	0.0	2.0	31.0	0.0	0.0	130.0	2.91	2.0	574.0	19.0	11.0	21.0	17.0	29.0	57.0	98.0	0.0	1526.0	29.6	17.572415292568444	-25.49174414029252	1.1606919016217103	35.0	21.5	51.0	0.0	95.0	0.0	0.9	1.8	14.0	0.0	0.0				0.2900388772579292	0.7953715127178242	0.21183391238401822	0.0	0.0
2019-11-21 17:30:02.000015	1574375402.000015	16971.0	4.0	40.0	10.0	2.0	0.0	64.0	0.0	2.0	31.0	0.0	0.0	130.0	2.91	2.0	575.0	19.0	11.0	21.0	17.0	30.0	2.0	15.0	0.0	1526.0	31.1	23.66765555113943	-25.879779648440316	2.015154972695448	35.0	21.5	51.0	0.0	95.0	0.0	0.4	1.2000000000000002	14.0	0.0	0.0	0.19408574581742327	0.6012598082020206	0.3000049782625406	0.255795527518279	0.7553247254648711	0.21040248858571653	0.0	0.0
2019-11-21 17:30:06.000005	1574375406.000005	16971.0	4.0	40.0	10.0	2.0	0.0	64.0	0.0	2.0	31.0	0.0	0.0	130.0	2.91	2.0	576.0	19.0	11.0	21.0	17.0	30.0	6.0	5.0	0.0	1526.0	32.800000000000004	21.20023251512014	-25.400062147320156	1.5000387296169937	35.0	21.5	51.0	0.0	95.0	0.0	1.1	0.9	14.0	0.0	0.0	0.23037925501348291	0.8363866104512162	0.4250010639455734	0.2462741967836335	0.7427135759045882	0.21495944772350842	0.0	0.0
2019-11-21 17:30:09.000092	1574375409.000092	16971.0	4.0	40.0	10.0	2.0	0.0	64.0	0.0	2.0	31.0	0.0	0.0	130.0	2.91	2.0	577.0	19.0	11.0	21.0	17.0	30.0	9.0	92.0	0.0	1526.0	34.5	23.123269296848704	-25.756152864520807	1.8561580124264052	35.0	21.5	51.0	0.0	95.0	0.0	0.5	2.3000000000000003	14.0	0.0	0.0	0.3926533829248396	1.1212420536505476	0.5666502295069863	0.2546343035499431	0.6789223215540603	0.20905227277233945	0.0	0.0
2019-11-21 17:30:14.000017	1574375414.000017	16971.0	4.0	40.0	10.0	2.0	0.0	64.0	0.0	2.0	31.0	0.0	0.0	130.0	2.91	2.0	578.0	19.0	11.0	21.0	17.0	30.0	14.0	17.0	0.0	1526.0	36.2	21.414275646234305	-25.440196228977808	1.5267813871129514	35.0	21.53	51.0	0.0	95.0	0.0	0.9	2.0	14.0	0.0	0.0	0.28381141199790494	0.6404568536695155	0.340005107002674	0.3083215302486225	0.6631412808208358	0.20868750718825774	0.0	0.0
2019-11-21 17:30:17.000066	1574375417.000066	16971.0	4.0	40.0	10.0	2.0	0.0	64.0	0.0	2.0	31.0	0.0	0.0	130.0	2.91	2.0	579.0	19.0	11.0	21.0	17.0	30.0	17.0	66.0	0.0	1526.0	37.7	21.73130794640591	-25.57177835199092	1.7000001556208604	35.0	21.51	51.0	0.0	95.0	0.0	0.4	1.5	14.0	0.0	0.0	0.3807835539119344	0.9817186103890425	0.49999181442946017	0.33146557092135076	0.6919196996296895	0.2032503494662264	0.0	0.0
2019-11-21 17:30:21.000093	1574375421.000093	16971.0	4.0	40.0	10.0	2.0	0.0	64.0	0.0	2.0	31.0	0.0	0.0	130.0	2.91	2.0	580.0	19.0	11.0	21.0	17.0	30.0	21.0	93.0	0.0	1526.0	39.5	18.24186423210913	-25.06495456113078	1.556408003369192	35.0	21.56	51.0	0.0	95.0	0.0	0.7000000000000001	1.7000000000000002	14.0	0.0	0.0	0.3621861741576447	0.8620279860572673	0.4499969691242264	0.2886388897024859	0.6782621820953175	0.2012287347537979	0.0	0.0
2019-11-21 17:30:25.000036	1574375425.000036	16971.0	4.0	40.0	10.0	2.0	0.0	64.0	0.0	2.0	31.0	0.0	0.0	130.0	2.91	2.0	581.0	19.0	11.0	21.0	17.0	30.0	25.0	36.0	0.0	1526.0	40.800000000000004	13.669167389014483	-24.59405428981763	1.294054167977777	35.0	21.54	51.0	0.0	95.0	0.0	0.4	1.7000000000000002	14.0	0.0	0.0	0.2374629379771775	0.6419457351796544	0.32500462985673867	0.2588607917445457	0.7003940478752483	0.19603129392602484	0.0	0.0
2019-11-21 17:30:29.000057	1574375429.000057	16971.0	4.0	40.0	10.0	2.0	0.0	64.0	0.0	2.0	31.0	0.0	0.0	130.0	2.91	2.0	582.0	19.0	11.0	21.0	17.0	30.0	29.0	57.0	0.0	1526.0	42.5	10.348004592801715	-24.857728904716193	1.2596199692064882	35.0	21.56	51.0	0.0	95.0	0.0	25.200000000000003	1.7000000000000002	14.0	0.0	0.0	0.25480920191409	0.8886252911787721	0.42499777079797696	0.2116636411118662	0.7591130227005034	0.19301015983044026	0.0	0.0
2019-11-21 17:30:33.000013	1574375433.000013	16971.0	4.0	40.0	10.0	2.0	0.0	64.0	0.0	2.0	31.0	0.0	0.0	130.0	2.91	2.0	583.0	19.0	11.0	21.0	17.0	30.0	33.0	13.0	0.0	1526.0	44.0	9.633977036563664	-25.501961170967437	1.5009714668238592	35.0	21.56	51.0	0.0	95.0	0.0	25.200000000000003	1.4000000000000001	14.0	0.0	0.0	0.1638782704080892	0.799060692002328	0.37500411276559525	0.19656108638722064	0.7373711690748674	0.18243491534089334	0.0	0.0
2019-11-21 17:30:37.000025	1574375437.000025	16971.0	4.0	40.0	10.0	2.0	0.0	64.0	0.0	2.0	31.0	0.0	0.0	130.0	2.91	2.0	584.0	19.0	11.0	21.0	17.0	30.0	37.0	25.0	0.0	1526.0	45.300000000000004	9.553748502638937	-25.553766819005713	1.2343976435849968	35.0	21.56	51.0	0.0	95.0	0.0	25.1	1.2000000000000002	14.0	0.0	0.0	0.11758016016747395	0.7033854609806905	0.32499903142741005	0.16499382820131933	0.758802682241252	0.167085385593578	0.0	0.0
2019-11-21 17:30:41.000018	1574375441.000018	16971.0	4.0	40.0	10.0	2.0	0.0	64.0	0.0	2.0	31.0	0.0	0.0	130.0	2.91	2.0	585.0	19.0	11.0	21.0	17.0	30.0	41.0	18.0	0.0	1526.0	45.300000000000004	12.738865636020439	-25.580959296820456	1.5858333149547483	35.0	21.56	51.0	0.0	95.0	0.0	0.1	1.3	14.0	0.0	0.0				0.17863935605897538	0.7596643448643217	0.18483523367771493	0.0	0.0
2019-11-21 17:30:45.000015	1574375445.000015	16971.0	4.0	40.0	10.0	2.0	0.0	64.0	0.0	2.0	31.0	0.0	0.0	130.0	2.91	2.0	586.0	19.0	11.0	21.0	17.0	30.0	45.0	15.0	0.0	1526.0	47.0	15.145519129426654	-25.599983469563234	1.7000001556208604	35.0	21.56	51.0	0.0	95.0	0.0	0.7000000000000001	1.6	14.0	0.0	0.0	0.14879051184755626	0.8704603463689543	0.4250003039839047	0.1357568242547857	0.78293001381865	0.2079439302556911	0.0	0.0
2019-11-21 17:30:49.000042	1574375449.000042	16971.0	4.0	40.0	10.0	2.0	0.0	64.0	0.0	2.0	31.0	0.0	0.0	130.0	2.91	2.0	587.0	19.0	11.0	21.0	17.0	30.0	49.0	42.0	0.0	1526.0	48.5	16.44766747504575	-25.88571627200466	0.8428017482965812	35.0	21.56	51.0	0.0	95.0	0.0	0.5	1.1	14.0	0.0	0.0	0.12962485147426162	0.7754389497251171	0.37499747427018926	0.15999589759974736	0.7557972398668247	0.19558078883402824	0.0	0.0
2019-11-21 17:30:52.000091	1574375452.000091	16971.0	4.0	40.0	10.0	2.0	0.0	64.0	0.0	2.0	31.0	0.0	0.0	130.0	2.91	2.0	588.0	19.0	11.0	21.0	17.0	30.0	52.0	91.0	0.0	1526.0	50.0	15.66401259077721	-25.67198479091131	1.4839961915766253	35.0	21.56	51.0	0.0	95.0	0.0	0.6000000000000001	1.7000000000000002	14.0	0.0	0.0	0.24354701023845413	1.015226864341274	0.49999181442946017	0.14874187686204488	0.7932830787089454	0.18388803958282127	0.0	0.0
2019-11-21 17:30:57.000026	1574375457.000026	16971.0	4.0	40.0	10.0	2.0	0.0	64.0	0.0	2.0	31.0	0.0	0.0	130.0	2.91	2.0	589.0	19.0	11.0	21.0	17.0	30.0	57.0	26.0	0.0	1526.0	51.7	16.489236456355155	-25.92685240869755	0.8107450381960466	35.0	21.56	51.0	0.0	95.0	0.0	0.6000000000000001	1.7000000000000002	14.0	0.0	0.0	0.18853473790458122	0.6844710491797208	0.34000442606011994	0.18249844457430037	0.780897225270603	0.19928582812792803	0.0	0.0
2019-11-21 17:31:00.000076	1574375460.000076	16971.0	4.0	40.0	10.0	2.0	0.0	64.0	0.0	2.0	31.0	0.0	0.0	130.0	2.91	2.0	590.0	19.0	11.0	21.0	17.0	31.0	0.0	76.0	0.0	1526.0	53.2	16.778444166861643	-26.19495949497566	0.9316514612559648	35.0	21.580000000000002	51.0	0.0	95.0	0.0	0.9	0.8	14.0	0.0	0.0	0.29240593016502214	0.9877789235963764	0.4999916554889955	0.1949671875516149	0.793316998484721	0.18680721531409483	0.0	0.0
2019-11-21 17:31:05.000002	1574375465.000002	16971.0	4.0	40.0	10.0	2.0	0.0	64.0	0.0	2.0	31.0	0.0	0.0	130.0	2.91	2.0	591.0	19.0	11.0	21.0	17.0	31.0	5.0	2.0	0.0	1526.0	54.7	18.2003779268645	-25.72587415579083	0.9853287460904677	35.0	21.56	51.0	0.0	95.0	0.0	1.4000000000000001	1.0	14.0	0.0	0.0	0.16962234107673524	0.5800631689760494	0.30000444895666245	0.1735048359596396	0.8118618705218843	0.19748512625341177	0.0	0.0
2019-11-21 17:31:08.000060	1574375468.00006	16971.0	4.0	40.0	10.0	2.0	0.0	64.0	0.0	2.0	31.0	0.0	0.0	130.0	2.91	2.0	592.0	19.0	11.0	21.0	17.0	31.0	8.0	60.0	0.0	1526.0	56.2	21.263733532810953	-25.687935573901424	1.752013666923011	35.0	21.56	51.0	0.0	95.0	0.0	0.8	0.8	14.0	0.0	0.0	0.31442325967968593	0.9858122786856306	0.4999903044991257	0.17214667451276017	0.7848953281961866	0.1882919175907403	0.0	0.0
2019-11-21 17:31:12.000070	1574375472.00007	16971.0	4.0	40.0	10.0	2.0	0.0	64.0	0.0	2.0	31.0	0.0	0.0	130.0	2.91	2.0	593.0	19.0	11.0	21.0	17.0	31.0	12.0	70.0	0.0	1526.0	58.0	24.47918252676046	-26.000022602123575	1.859013971834348	35.0	21.56	51.0	0.0	95.0	0.0	0.4	1.8	14.0	0.0	0.0	0.33018509975383514	0.8883154964118851	0.44999887347503315	0.2352982942778107	0.7722999958757226	0.19417628351658042	0.0	0.0
2019-11-21 17:31:16.000065	1574375476.000065	16971.0	4.0	40.0	10.0	2.0	0.0	64.0	0.0	2.0	31.0	0.0	0.0	130.0	2.91	2.0	594.0	19.0	11.0	21.0	17.0	31.0	16.0	65.0	0.0	1526.0	59.5	28.709088632152483	-25.941866397801334	2.0581337456986732	35.0	21.56	51.0	0.0	95.0	0.0	1.0	1.7000000000000002	14.0	0.0	0.0	0.29038427082616913	0.7119200898197494	0.37500046938716514	0.23990466330567867	0.7151541777434329	0.19775301408652016	0.0	0.0
2019-11-21 17:31:20.000028	1574375480.000028	16971.0	4.0	40.0	10.0	2.0	0.0	64.0	0.0	2.0	31.0	0.0	0.0	130.0	2.91	2.0	595.0	19.0	11.0	21.0	17.0	31.0	20.0	28.0	0.0	1526.0	61.2	32.820858384711435	-25.83535946901326	2.2939103215901993	35.0	21.56	51.0	0.0	95.0	0.0	1.0	1.7000000000000002	14.0	0.0	0.0	0.3886749659824523	0.7799022274206175	0.4250039518246947	0.3167771422954187	0.7397432542336939	0.2100979769890532	0.0	0.0
2019-11-21 17:31:23.000046	1574375483.000046	16971.0	4.0	40.0	10.0	2.0	0.0	64.0	0.0	2.0	31.0	0.0	0.0	130.0	2.91	2.0	596.0	19.0	11.0	21.0	17.0	31.0	23.0	46.0	0.0	1526.0	61.2	36.21301923993102	-25.991735301347788	2.1124289453469487	35.0	21.56	51.0	0.0	95.0	0.0	1.0	2.0	14.0	0.0	0.0				0.3567469381842546	0.6526760810136131	0.20600862935535294	0.0	0.0
2019-11-21 17:31:26.000093	1574375486.000093	16971.0	4.0	40.0	10.0	2.0	0.0	64.0	0.0	2.0	31.0	0.0	0.0	130.0	2.91	2.0	597.0	19.0	11.0	21.0	17.0	31.0	26.0	93.0	0.0	1526.0	62.7	34.71831627258188	-25.849369044144474	2.3259579406825397	35.0	21.56	51.0	0.0	95.0	0.0	0.9	2.1	14.0	0.0	0.0	0.5197395235144402	0.8894275970137527	0.49999217204587515	0.3521074099145774	0.6602339520045672	0.2029815274937067	0.0	0.0
2019-11-21 17:31:30.000047	1574375490.000047	16971.0	4.0	40.0	10.0	2.0	0.0	64.0	0.0	2.0	31.0	0.0	0.0	130.0	2.91	2.0	598.0	19.0	11.0	21.0	17.0	31.0	30.0	47.0	0.0	1526.0	64.10000000000001	36.44897625157899	-25.79146716385059	2.1595837668598423	35.0	21.56	51.0	0.0	95.0	0.0	0.8	2.4000000000000004	14.0	0.0	0.0	0.4071398703845164	0.5990881265595498	0.35000402634007377	0.40579335381990145	0.5837824994860391	0.18347683038855084	0.0	0.0
2019-11-21 17:31:34.000058	1574375494.000058	16971.0	4.0	40.0	10.0	2.0	0.0	64.0	0.0	2.0	31.0	0.0	0.0	130.0	2.91	2.0	599.0	19.0	11.0	21.0	17.0	31.0	34.0	58.0	0.0	1526.0	65.7	36.17142768260346	-25.230155786649156	2.2650800648976452	35.0	21.53	51.0	0.0	95.0	0.0	1.0	2.1	14.0	0.0	0.0	0.4855214266937628	0.6609573290307786	0.39999890327754173	0.44942825334912684	0.592591057595244	0.2028523688540595	0.0	0.0
2019-11-21 17:31:38.000050	1574375498.00005	16971.0	4.0	40.0	10.0	2.0	0.0	64.0	0.0	2.0	31.0	0.0	0.0	130.0	2.91	2.0	600.0	19.0	11.0	21.0	17.0	31.0	38.0	50.0	0.0	1526.0	67.2	33.902008519397434	-25.05777382962745	2.0310761634000216	35.0	21.5	51.0	0.0	95.0	0.0	0.30000000000000004	2.3000000000000003	14.0	0.0	0.0	0.4753213388647052	0.6356063956692604	0.37500073760892993	0.4933121831751832	0.5838827350937202	0.18114370425275914	0.0	0.0
2019-11-21 17:31:43.000053	1574375503.000053	16971.0	4.0	40.0	10.0	2.0	0.0	64.0	0.0	2.0	31.0	0.0	0.0	130.0	2.91	2.0	601.0	19.0	11.0	21.0	17.0	31.0	43.0	53.0	0.0	1526.0	68.60000000000001	30.44015559708145	-24.943996526122685	1.7160041273336013	35.0	21.5	51.0	0.0	95.0	0.0	0.1	2.2	14.0	0.0	0.0	0.3427616224016098	0.4896962121253118	0.2799998397828077	0.4811580586043856	0.6013722104190872	0.18298466377191233	0.0	0.0
2019-11-21 17:31:48.000059	1574375508.000059	16971.0	4.0	40.0	10.0	2.0	0.0	64.0	0.0	2.0	31.0	0.0	0.0	130.0	2.91	2.0	602.0	19.0	11.0	21.0	17.0	31.0	48.0	59.0	0.0	1526.0	70.3	24.843086851812124	-24.810331425277024	1.5103117710472427	35.0	21.5	51.0	0.0	95.0	0.0	0.0	1.8	14.0	0.0	0.0	0.3908662788312181	0.6159067024022019	0.3399995946888964	0.43458573162613345	0.5841954011554553	0.18420633847887868	0.0	0.0
2019-11-21 17:31:53.000067	1574375513.000067	16971.0	4.0	40.0	10.0	2.0	0.0	64.0	0.0	2.0	31.0	0.0	0.0	130.0	2.91	2.0	603.0	19.0	11.0	21.0	17.0	31.0	53.0	67.0	0.0	1526.0	71.60000000000001	9.246772096607113	-24.991860487568182	1.3243705211083039	35.0	21.44	51.0	0.0	95.0	0.0	25.400000000000002	1.5	14.0	0.0	0.0	0.241357785804968	0.5082983163331836	0.2599995784766378	0.38492786582751565	0.7003919683925198	0.1703632258462062	0.0	0.0
2019-11-21 17:31:58.000075	1574375518.000075	16971.0	4.0	40.0	10.0	2.0	0.0	64.0	0.0	2.0	31.0	0.0	0.0	130.0	2.91	2.0	604.0	19.0	11.0	21.0	17.0	31.0	58.0	75.0	0.0	1526.0	74.8	6.734161767486605	-24.9234840973634	0.9939522636597776	35.0	21.44	51.0	0.0	95.0	0.0	25.5	1.6	14.0	0.0	0.0	0.3404746953598883	1.3367101402396302	0.6399989624040237	0.2309029840189367	0.72258338011892	0.17731066168470275	0.0	0.0
2019-11-21 17:32:03.000080	1574375523.00008	16971.0	4.0	40.0	10.0	2.0	0.0	64.0	0.0	2.0	31.0	0.0	0.0	130.0	2.91	2.0	605.0	19.0	11.0	21.0	17.0	32.0	3.0	80.0	0.0	1526.0	76.0	6.1577709862391385	-25.073361501741044	0.9577878577761216	35.0	21.44	51.0	0.0	95.0	0.0	0.0	1.3	14.0	0.0	0.0	0.07877481811561506	0.5088543678030876	0.23999975967431347	0.1469880745901752	0.7440594296852333	0.1884517737373632	0.0	0.0
2019-11-21 17:32:08.000085	1574375528.000085	16971.0	4.0	40.0	10.0	2.0	0.0	64.0	0.0	2.0	31.0	0.0	0.0	130.0	2.91	2.0	606.0	19.0	11.0	21.0	17.0	32.0	8.0	85.0	0.0	1526.0	77.80000000000001	6.2391977955646665	-25.278422158062487	1.0000004285756798	35.0	21.400000000000002	51.0	0.0	95.0	0.0	25.5	0.9	14.0	0.0	0.0	0.08231642405525545	0.7715285535469748	0.3599996395114716	0.008104175926234011	0.7472127139512558	0.1843705031781272	0.0	0.0
2019-11-21 17:32:13.000092	1574375533.000092	16971.0	4.0	40.0	10.0	2.0	0.0	64.0	0.0	2.0	31.0	0.0	0.0	130.0	2.91	2.0	607.0	19.0	11.0	21.0	17.0	32.0	13.0	92.0	0.0	1526.0	79.2	7.190379998060756	-25.47031390031342	0.9765699756549197	35.0	21.38	51.0	0.0	95.0	0.0	0.2	1.0	14.0	0.0	0.0	0.06415955314143795	0.5915603238429785	0.27999961280876123	0.038447239025322016	0.7424444727086064	0.19496670165894808	0.0	0.0
2019-11-21 17:32:18.000098	1574375538.000098	16971.0	4.0	40.0	10.0	2.0	0.0	64.0	0.0	2.0	31.0	0.0	0.0	130.0	2.91	2.0	608.0	19.0	11.0	21.0	17.0	32.0	18.0	98.0	0.0	1526.0	80.7	10.134048104888091	-25.677311276179697	0.9113561157025457	35.0	21.38	51.0	0.0	95.0	0.0	0.4	1.0	14.0	0.0	0.0	0.06932989407406123	0.6279823244917944	0.29999964237255766	0.048535616853610755	0.7051988768846796	0.19782527123000748	0.0	0.0
2019-11-21 17:32:24.000007	1574375544.000007	16971.0	4.0	40.0	10.0	2.0	0.0	64.0	0.0	2.0	31.0	0.0	0.0	130.0	2.91	2.0	609.0	19.0	11.0	21.0	17.0	32.0	24.0	7.0	0.0	1526.0	83.7	21.48777275041822	-25.22689839720784	1.7269015441318663	35.0	21.36	51.0	0.0	95.0	0.0	0.7000000000000001	0.9	14.0	0.0	0.0	0.19271811449416912	1.0209084390403536	0.500007589773309	0.12817782305136952	0.7302136027959542	0.1972245927098451	0.0	0.0
2019-11-21 17:32:29.000015	1574375549.000015	16971.0	4.0	40.0	10.0	2.0	0.0	64.0	0.0	2.0	31.0	0.0	0.0	130.0	2.91	2.0	610.0	19.0	11.0	21.0	17.0	32.0	29.0	15.0	0.0	1526.0	85.10000000000001	26.38559393373104	-25.299982768032738	1.846898273915944	35.0	21.31	51.0	0.0	95.0	0.0	0.1	1.6	14.0	0.0	0.0	0.17765177025390624	0.5707249853201247	0.27999954605176247	0.25561351159818413	0.7223726522929533	0.17440608907858893	0.0	0.0
2019-11-21 17:32:34.000023	1574375554.000023	16971.0	4.0	40.0	10.0	2.0	0.0	64.0	0.0	2.0	31.0	0.0	0.0	130.0	2.91	2.0	611.0	19.0	11.0	21.0	17.0	32.0	34.0	23.0	0.0	1526.0	86.7	30.67773377637332	-25.299982768032738	1.9000025331671766	35.0	21.31	51.0	0.0	95.0	0.0	0.30000000000000004	1.8	14.0	0.0	0.0	0.2743902771392683	0.6191968544782103	0.31999949646075215	0.29931369707355693	0.7206103477306426	0.18043568795468742	0.0	0.0
2019-11-21 17:32:39.000030	1574375559.00003	16971.0	4.0	40.0	10.0	2.0	0.0	64.0	0.0	2.0	31.0	0.0	0.0	130.0	2.91	2.0	612.0	19.0	11.0	21.0	17.0	32.0	39.0	30.0	0.0	1526.0	88.30000000000001	34.15758021312644	-25.323022474165082	1.8308900145140812	35.0	21.27	51.0	0.0	95.0	0.0	0.30000000000000004	1.9000000000000001	14.0	0.0	0.0	0.3303096107363977	0.591261753433198	0.3199995422369847	0.3849301842136451	0.7307856910283971	0.18363558225299773	0.0	0.0
2019-11-21 17:32:44.000037	1574375564.000037	16971.0	4.0	40.0	10.0	2.0	0.0	64.0	0.0	2.0	31.0	0.0	0.0	130.0	2.91	2.0	613.0	19.0	11.0	21.0	17.0	32.0	44.0	37.0	0.0	1526.0	89.80000000000001	31.913131099675265	-25.026600272769684	1.7667291529345335	35.0	21.25	51.0	0.0	95.0	0.0	0.30000000000000004	1.9000000000000001	14.0	0.0	0.0	0.3558808169924383	0.5258314340288233	0.299999585152246	0.4448014630048301	0.6699882277931256	0.17407306835748546	0.0	0.0
2019-11-21 17:32:49.000045	1574375569.000045	16971.0	4.0	40.0	10.0	2.0	0.0	64.0	0.0	2.0	31.0	0.0	0.0	130.0	2.91	2.0	614.0	19.0	11.0	21.0	17.0	32.0	49.0	45.0	0.0	1526.0	92.80000000000001	29.449486667383724	-25.156699057013164	1.6432994457816559	35.0	21.23	51.0	0.0	95.0	0.0	0.5	1.3	14.0	0.0	0.0	0.694111757051443	1.049086250277628	0.5999990272537743	0.4745856194797959	0.6672501747820114	0.18322034285622724	0.0	0.0
2019-11-21 17:32:54.000052	1574375574.000052	16971.0	4.0	40.0	10.0	2.0	0.0	64.0	0.0	2.0	31.0	0.0	0.0	130.0	2.91	2.0	615.0	19.0	11.0	21.0	17.0	32.0	54.0	52.0	0.0	1526.0	94.30000000000001	27.486527897930817	-25.020888875164697	1.6597049439113514	35.0	21.21	51.0	0.0	95.0	0.0	0.0	1.3	14.0	0.0	0.0	0.3391721753332784	0.5470287184307668	0.299999585152246	0.40710753206317996	0.6745584781931215	0.1776944479583065	0.0	0.0
2019-11-21 17:32:59.000063	1574375579.000063	16971.0	4.0	40.0	10.0	2.0	0.0	64.0	0.0	2.0	31.0	0.0	0.0	130.0	2.91	2.0	616.0	19.0	11.0	21.0	17.0	32.0	59.0	63.0	0.0	1526.0	96.0	26.600024005184576	-23.996629214799377	2.110626443579841	35.0	21.18	51.0	0.0	95.0	0.0	0.2	1.6	14.0	0.0	0.0	0.3480839843907619	0.6331624170934839	0.3399992542283181	0.35896096536959715	0.6184038274529137	0.16109851499164665	0.0	0.0
2019-11-21 17:33:04.000070	1574375584.00007	16971.0	4.0	40.0	10.0	2.0	0.0	64.0	0.0	2.0	31.0	0.0	0.0	130.0	2.91	2.0	617.0	19.0	11.0	21.0	17.0	33.0	4.0	70.0	0.0	1526.0	97.5	26.72067751951634	-21.25206209812069	2.8447958629132795	35.0	21.150000000000002	51.0	0.0	95.0	0.0	0.0	1.7000000000000002	14.0	0.0	0.0	0.2895162026993861	0.5781504972390794	0.29999957084717155	0.309897871198745	0.5047381767529576	0.13037516003666572	0.0	0.0
2019-11-21 17:33:09.000070	1574375589.00007	16971.0	4.0	40.0	10.0	2.0	0.0	64.0	0.0	2.0	31.0	0.0	0.0	130.0	2.91	2.0	618.0	19.0	11.0	21.0	17.0	33.0	9.0	70.0	0.0	1526.0	98.80000000000001	27.077031683239298	-16.598990721419664	3.290819080463642	35.0	21.13	51.0	0.0	95.0	0.0	23.3	2.7	14.0	0.0	0.0	0.27830466412318733	0.5557615720521363	0.2600000000000023	0.2902459030282097	0.4394392725454792	0.1206873710047543	0.0	0.0
2019-11-21 17:33:14.000072	1574375594.000072	16971.0	4.0	40.0	10.0	2.0	0.0	64.0	0.0	2.0	31.0	0.0	0.0	130.0	2.91	2.0	619.0	19.0	11.0	21.0	17.0	33.0	14.0	72.0	0.0	1526.0	100.2	25.458474591058383	-13.026764512343574	3.184149659447286	35.0	21.11	51.0	0.0	95.0	0.0	17.1	3.3000000000000003	14.0	0.0	0.0	0.41815343660704296	0.8350331174646359	0.2799998931885156	0.19758329804133787	0.3361434962618102	0.03564253436547818	0.0	0.0
2019-11-21 17:33:19.000071	1574375599.000071	16971.0	4.0	40.0	10.0	2.0	0.0	64.0	0.0	2.0	31.0	0.0	0.0	130.0	2.91	2.0	620.0	19.0	11.0	21.0	17.0	33.0	19.0	71.0	0.0	1526.0	100.7	25.62441799125852	-11.861832202152947	3.394651632424659	35.0	21.09	51.0	0.0	95.0	0.0	14.0	3.1	14.0	0.0	0.0	0.1818288667154339	0.368064468377967	0.10000001907348996	0.2074680257920629	0.30806857256819603	0.01672641233911229	0.0	0.0
2019-11-21 17:33:24.000083	1574375604.000083	16971.0	4.0	40.0	10.0	2.0	0.0	64.0	0.0	2.0	31.0	0.0	0.0	130.0	2.91	2.0	621.0	19.0	11.0	21.0	17.0	33.0	24.0	83.0	0.0	1526.0	101.0	26.12640152749952	-10.460654919944984	3.4533698976072227	35.0	21.06	51.0	0.0	95.0	0.0	13.200000000000001	3.2	14.0	0.0	0.0	0.11200476607088006	0.2370549902050088	0.05999985694919303	0.15216055959035588	0.30692218167189433	0.018301325168260885	0.0	0.0
2019-11-21 17:33:30.000003	1574375610.000003	16971.0	4.0	40.0	10.0	2.0	0.0	64.0	0.0	2.0	31.0	0.0	0.0	130.0	2.91	2.0	622.0	19.0	11.0	21.0	17.0	33.0	30.0	3.0	0.0	1525.0	101.5	26.501593860072436	-9.475868940440053	3.4016079523712603	35.0	21.04	51.0	0.0	95.0	0.0	11.5	3.5	14.0	0.0	0.0	0.18161174413960374	0.3758493301557483	0.08333444265676697	0.17389056178913412	0.21784303638233363	-0.020309702616843117	0.0	0.0
2019-11-21 17:33:35.000030	1574375615.00003	16971.0	4.0	40.0	10.0	2.0	0.0	64.0	0.0	2.0	31.0	0.0	0.0	130.0	2.91	2.0	623.0	19.0	11.0	21.0	17.0	33.0	35.0	30.0	0.0	1525.0	101.60000000000001	25.49288500122067	-5.297190786835062	3.481424810574686	35.0	21.0	51.0	0.0	95.0	0.0	9.700000000000001	3.4000000000000004	14.0	0.0	0.0	0.05336571970730154	0.10708187382849826	0.019999892235384616	0.13991217190280208	0.17283033372624768	-0.014326894203372527	0.0	0.0
2019-11-21 17:33:40.000070	1574375620.00007	16971.0	4.0	40.0	10.0	2.0	0.0	64.0	0.0	2.0	31.0	0.0	0.0	130.0	2.91	2.0	624.0	19.0	11.0	21.0	17.0	33.0	40.0	70.0	0.0	1525.0	102.0	25.52713410629063	-3.728632685157247	3.3728638747759754	35.0	21.0	51.0	0.0	95.0	0.0	6.7	3.5	14.0	0.0	0.0	0.3019024260899073	0.6220197757026352	0.07999935913599154	0.15572719406504426	0.2033172610893303	-0.051527976592926496	0.0	0.0
2019-11-21 17:33:45.000096	1574375625.000096	16971.0	4.0	40.0	10.0	2.0	0.0	64.0	0.0	2.0	31.0	0.0	0.0	130.0	2.91	2.0	625.0	19.0	11.0	21.0	17.0	33.0	45.0	96.0	0.0	1525.0	102.0	25.343188600397106	-2.144020023309714	3.342800314717014	35.0	20.94	51.0	0.0	95.0	0.0	5.1000000000000005	3.5	14.0	0.0	0.0				0.11914220567895521	0.17676950892118629	-0.0754100493416903	0.0	0.0
2019-11-21 17:33:51.000023	1574375631.000023	16971.0	4.0	40.0	10.0	2.0	0.0	64.0	0.0	2.0	31.0	0.0	0.0	130.0	2.91	2.0	626.0	19.0	11.0	21.0	17.0	33.0	51.0	23.0	0.0	1525.0	102.10000000000001	24.983162013203664	-0.9755340761234116	3.398471191592695	35.0	20.94	51.0	0.0	95.0	0.0	3.0	3.3000000000000003	14.0	0.0	0.0	0.1373630714931769	0.286827305914671	0.016666869987214478	0.09844689929656458	0.1316688801543608	-0.04497236949270796	0.0	0.0
2019-11-21 17:33:56.000050	1574375636.00005	16971.0	4.0	40.0	10.0	2.0	0.0	64.0	0.0	2.0	31.0	0.0	0.0	130.0	2.91	1.99	627.0	19.0	11.0	21.0	17.0	33.0	56.0	50.0	0.0	1525.0	102.0	22.762255816160753	3.2599515299571107	3.3466849143524082	35.0	20.900000000000002	51.0	0.0	95.0	0.0	1.0	3.4000000000000004	14.0	0.0	0.0	-0.4840517981871216	-1.0385256207859834	-0.01999989128172062	-0.04674863650542131	0.26024832751551996	-0.04279454416463198	0.0	0.0
2019-11-21 17:34:01.000092	1574375641.000092	16971.0	4.0	40.0	10.0	2.0	0.0	64.0	0.0	2.0	31.0	0.0	0.0	130.0	2.91	1.99	628.0	19.0	11.0	21.0	17.0	34.0	1.0	92.0	0.0	1525.0	101.7	23.662791782418445	4.298589630211222	3.4283697885227493	35.0	20.88	51.0	0.0	95.0	0.0	2.5	3.6	14.0	0.0	0.0	0.5411018323332805	1.2692092760577594	-0.05999949646418621	0.025581665127050214	0.16098194855354447	-0.0575881120478127	0.0	0.0
2019-11-21 17:34:07.000019	1574375647.000019	16971.0	4.0	40.0	10.0	2.0	0.0	64.0	0.0	2.0	31.0	0.0	0.0	130.0	2.91	1.99	629.0	19.0	11.0	21.0	17.0	34.0	7.0	19.0	0.0	1525.0	101.5	23.86369010847117	5.136318981599289	3.4999986352259036	35.0	20.88	51.0	0.0	95.0	0.0	3.4000000000000004	3.3000000000000003	14.0	0.0	0.0	0.2171607571281592	0.5191395003282102	-0.033333738649846664	0.10209810177972213	0.17489105815626338	-0.09264499657272383	0.0	0.0
2019-11-21 17:34:12.000046	1574375652.000046	16971.0	4.0	40.0	10.0	2.0	0.0	64.0	0.0	2.0	31.0	0.0	0.0	130.0	2.91	1.99	630.0	19.0	11.0	21.0	17.0	34.0	12.0	46.0	0.0	1525.0	101.5	22.53914428142717	6.557196707861612	3.496987189851038	35.0	20.81	51.0	0.0	95.0	0.0	4.9	3.5	14.0	0.0	0.0				0.1447444218318189	0.17363050549450015	-0.11689097446037827	0.0	0.0
2019-11-21 17:34:17.000073	1574375657.000073	16971.0	4.0	40.0	10.0	2.0	0.0	64.0	0.0	2.0	31.0	0.0	0.0	130.0	2.91	1.99	631.0	19.0	11.0	21.0	17.0	34.0	17.0	73.0	0.0	1525.0	100.80000000000001	23.187230137009188	11.60341401184729	3.600002688788037	35.0	20.81	51.0	0.0	95.0	0.0	6.6000000000000005	3.5	14.0	0.0	0.0	0.4707575176488772	1.1370704621207723	-0.1399992456476781	0.11127636855961756	0.1523442954346687	-0.11336571549061272	0.0	0.0
2019-11-21 17:34:22.000099	1574375662.000099	16971.0	4.0	40.0	10.0	2.0	0.0	64.0	0.0	2.0	31.0	0.0	0.0	130.0	2.91	1.99	632.0	19.0	11.0	21.0	17.0	34.0	22.0	99.0	0.0	1525.0	100.5	24.896148791405615	13.324526477357624	3.600002688788037	35.0	20.77	51.0	0.0	95.0	0.0	10.4	3.6	14.0	0.0	0.0	0.13350208861323148	0.3055742074423401	-0.059999688150121654	0.12638646508839424	0.20699548799686687	-0.1372600793799824	0.0	0.0
2019-11-21 17:34:28.000038	1574375668.000038	16971.0	4.0	40.0	10.0	2.0	0.0	64.0	0.0	2.0	31.0	0.0	0.0	130.0	2.91	1.99	633.0	19.0	11.0	21.0	17.0	34.0	28.0	38.0	0.0	1525.0	100.10000000000001	25.261505762658654	14.692358666827063	3.6205166536454048	35.0	20.75	51.0	0.0	95.0	0.0	12.100000000000001	3.6	14.0	0.0	0.0	0.12417608367521711	0.29126760962072706	-0.06666734484196678	0.16335080975250965	0.22302124325409103	-0.15494204726477234	0.0	0.0
2019-11-21 17:34:33.000064	1574375673.000064	16971.0	4.0	40.0	10.0	2.0	0.0	64.0	0.0	2.0	31.0	0.0	0.0	130.0	2.91	1.99	634.0	19.0	11.0	21.0	17.0	34.0	33.0	64.0	0.0	1525.0	99.80000000000001	22.394654131406217	16.621459928833268	3.700894337769245	35.0	20.73	51.0	0.0	95.0	0.0	14.5	3.6	14.0	0.0	0.0	0.10394501399392737	0.21311886150476303	-0.059999688150118816	0.10888242266674572	0.23110498080141526	-0.16622907652693503	0.0	0.0
2019-11-21 17:34:38.000092	1574375678.000092	16971.0	4.0	40.0	10.0	2.0	0.0	64.0	0.0	2.0	31.0	0.0	0.0	130.0	2.91	1.99	635.0	19.0	11.0	21.0	17.0	34.0	38.0	92.0	0.0	1525.0	98.7	25.142400631032405	22.56643343452936	3.4803783502001533	35.0	20.71	51.0	0.0	95.0	0.0	17.0	3.7	14.0	0.0	0.0	0.274058757871467	0.6851957764172724	-0.21999876213770406	0.1711842308064534	0.294957934442101	-0.22127985907635644	0.0	0.0
2019-11-21 17:34:44.000021	1574375684.000021	16971.0	4.0	40.0	10.0	2.0	0.0	64.0	0.0	2.0	31.0	0.0	0.0	130.0	2.91	1.99	636.0	19.0	11.0	21.0	17.0	34.0	44.0	21.0	0.0	1524.0	98.0	23.80443086331738	22.971286800384647	3.4643478982699505	35.0	20.69	51.0	0.0	95.0	0.0	21.700000000000003	3.4000000000000004	14.0	0.0	0.0	0.10479714702842684	0.28194164350393286	-0.11666804818623747	0.14422908559296974	0.3085706242625877	-0.2463171547237682	0.0	0.0
2019-11-21 17:34:49.000048	1574375689.000048	16971.0	4.0	40.0	10.0	2.0	0.0	64.0	0.0	2.0	31.0	0.0	0.0	130.0	2.91	1.99	637.0	19.0	11.0	21.0	17.0	34.0	49.0	48.0	0.0	1524.0	97.2	19.429585538088727	22.970428968662375	3.3856041691472187	35.0	20.67	51.0	0.0	95.0	0.0	23.400000000000002	3.5	14.0	0.0	0.0	0.16784497212585675	0.3397577708720018	-0.15999913788306272	0.15055423719077723	0.3065887230673338	-0.2611164042182048	0.0	0.0
2019-11-21 17:34:54.000088	1574375694.000088	16971.0	4.0	40.0	10.0	2.0	0.0	64.0	0.0	2.0	31.0	0.0	0.0	130.0	2.91	1.99	638.0	19.0	11.0	21.0	17.0	34.0	54.0	88.0	0.0	1524.0	96.5	33.60422532178344	22.764583762921813	3.4955722932350524	35.0	20.67	51.0	0.0	95.0	0.0	23.6	3.4000000000000004	14.0	0.0	0.0	0.10853483884138213	0.30992684868434395	-0.13999887848798875	0.1255497764746067	0.3541699837232311	-0.2850874887760992	0.0	0.0
2019-11-21 17:35:00.000020	1574375700.00002	16971.0	4.0	40.0	10.0	2.0	0.0	64.0	0.0	2.0	31.0	0.0	0.0	130.0	2.91	1.99	639.0	19.0	11.0	21.0	17.0	35.0	0.0	20.0	0.0	1524.0	94.80000000000001	35.3987897224432	22.85410257977933	3.770584142691638	35.0	20.63	51.0	0.0	95.0	0.0	22.5	3.3000000000000003	14.0	0.0	0.0	0.2729102095106578	0.6463836532441426	-0.2833365420863806	0.17588661929440702	0.39788782695049985	-0.33406312924025816	0.0	0.0
2019-11-21 17:35:05.000046	1574375705.000046	16971.0	4.0	40.0	10.0	2.0	0.0	64.0	0.0	2.0	31.0	0.0	0.0	130.0	2.91	1.99	640.0	19.0	11.0	21.0	17.0	35.0	5.0	46.0	0.0	1524.0	93.80000000000001	37.865643244308	23.051730910720245	3.962065449069627	35.0	20.580000000000002	51.0	0.0	95.0	0.0	23.3	3.5	14.0	0.0	0.0	0.26680168140883553	0.39421262410862157	-0.19999896050039795	0.2389616595231181	0.35413932332525677	-0.30264114880942194	0.0	0.0
2019-11-21 17:35:10.000073	1574375710.000073	16971.0	4.0	40.0	10.0	2.0	0.0	64.0	0.0	2.0	31.0	0.0	0.0	130.0	2.91	1.99	641.0	19.0	11.0	21.0	17.0	35.0	10.0	73.0	0.0	1524.0	92.80000000000001	39.90517215220278	23.33897481582292	3.724651914692954	35.0	20.56	51.0	0.0	95.0	0.0	23.400000000000002	4.0	14.0	0.0	0.0	0.2816977512655222	0.3808316532034879	-0.1999989223538291	0.2713805474556851	0.3984935819004353	-0.33726616143161114	0.0	0.0
2019-11-21 17:35:15.000098	1574375715.000098	16971.0	4.0	40.0	10.0	2.0	0.0	64.0	0.0	2.0	31.0	0.0	0.0	130.0	2.91	1.99	642.0	19.0	11.0	21.0	17.0	35.0	15.0	98.0	0.0	1524.0	92.0	39.09287524534436	23.50087135257154	2.9991087988072076	35.0	20.56	51.0	0.0	95.0	0.0	23.8	3.9000000000000004	14.0	0.0	0.0	0.23925133324322528	0.28422075818856585	-0.15999919891758735	0.2912723586988116	0.34280519369065254	-0.3342858241636117	0.0	0.0
2019-11-21 17:35:21.000032	1574375721.000032	16971.0	4.0	40.0	10.0	2.0	0.0	64.0	0.0	2.0	31.0	0.0	0.0	130.0	2.91	1.99	643.0	19.0	11.0	21.0	17.0	35.0	21.0	32.0	0.0	1524.0	89.7	37.35569861432891	23.99999882666041	2.662295360195158	35.0	20.52	51.0	0.0	95.0	0.0	24.0	3.0	14.0	0.0	0.0	0.5465471969870485	0.6922971705333908	-0.38333755272635195	0.2721876056734492	0.3627706495991172	-0.36887580986991997	0.0	0.0
2019-11-21 17:35:26.000058	1574375726.000058	16971.0	4.0	40.0	10.0	2.0	0.0	64.0	0.0	2.0	31.0	0.0	0.0	130.0	2.91	1.99	644.0	19.0	11.0	21.0	17.0	35.0	26.0	58.0	0.0	1524.0	88.5	34.361292815453325	23.912594392290607	2.656303374426957	35.0	20.54	51.0	0.0	95.0	0.0	24.5	2.6	14.0	0.0	0.0	0.31156140038475183	0.4401968326211308	-0.2399987526004781	0.25215850567264875	0.38170901020429776	-0.3687049220525703	0.0	0.0
2019-11-21 17:35:31.000085	1574375731.000085	16971.0	4.0	40.0	10.0	2.0	0.0	64.0	0.0	2.0	31.0	0.0	0.0	130.0	2.91	1.99	645.0	19.0	11.0	21.0	17.0	35.0	31.0	85.0	0.0	1524.0	87.30000000000001	28.19947274622178	23.825007503162965	2.549964409650127	35.0	20.5	51.0	0.0	95.0	0.0	24.5	2.7	14.0	0.0	0.0	0.33638419658761337	0.4215320761948514	-0.2399986953806247	0.2809558195246735	0.3713008001287017	-0.39203768096830305	0.0	0.0
2019-11-21 17:35:37.000012	1574375737.000012	16971.0	4.0	40.0	10.0	2.0	0.0	64.0	0.0	2.0	31.0	0.0	0.0	130.0	2.91	1.99	646.0	19.0	11.0	21.0	17.0	35.0	37.0	12.0	0.0	1524.0	86.2	17.86210796072212	23.486271154342834	1.9548423630147875	35.0	20.5	51.0	0.0	95.0	0.0	24.3	2.6	14.0	0.0	0.0	0.2009210056279923	0.3641179628103022	-0.18333556985934507	0.18619764795278654	0.3727418775495454	-0.3688494660667002	0.0	0.0
2019-11-21 17:35:42.000039	1574375742.000039	16971.0	4.0	40.0	10.0	2.0	0.0	64.0	0.0	2.0	31.0	0.0	0.0	130.0	2.91	1.99	647.0	19.0	11.0	21.0	17.0	35.0	42.0	39.0	0.0	1524.0	83.80000000000001	16.75923177963885	23.56759907412318	2.3055668366562574	35.0	20.46	51.0	0.0	95.0	0.0	24.400000000000002	2.4000000000000004	14.0	0.0	0.0	0.3950496363620179	1.0085659792686998	-0.4799973907612523	0.09872077714155489	0.4115678931512128	-0.3408153128714134	0.0	0.0
2019-11-21 17:35:47.000031	1574375747.000031	16971.0	4.0	40.0	10.0	2.0	0.0	64.0	0.0	2.0	31.0	0.0	0.0	130.0	2.91	1.99	648.0	19.0	11.0	21.0	17.0	35.0	47.0	31.0	0.0	1524.0	82.7	16.793903037079623	23.697972194510893	2.695945103524887	35.0	20.47	51.0	0.0	95.0	0.0	24.0	1.9000000000000001	14.0	0.0	0.0	0.15044911620085885	0.48333359984220525	-0.2200003566747743	0.13186248704990822	0.41609351783602705	-0.3763940341236196	0.0	0.0
2019-11-21 17:35:50.000092	1574375750.000092	16971.0	4.0	40.0	10.0	2.0	0.0	64.0	0.0	2.0	31.0	0.0	0.0	130.0	2.91	1.99	649.0	19.0	11.0	21.0	17.0	35.0	50.0	92.0	0.0	1524.0	81.60000000000001	17.96463098651958	23.721391246687816	2.271176028736922	35.0	20.44	51.0	0.0	95.0	0.0	24.0	1.9000000000000001	14.0	0.0	0.0	0.23947150658762945	0.8089607036205959	-0.36665920696600224	0.11309494851289373	0.483758578730028	-0.37831358702268325	0.0	0.0
2019-11-21 17:35:55.000015	1574375755.000015	16971.0	4.0	40.0	10.0	2.0	0.0	64.0	0.0	2.0	31.0	0.0	0.0	130.0	2.91	1.99	650.0	19.0	11.0	21.0	17.0	35.0	55.0	15.0	0.0	1524.0	80.5	19.355041238524894	23.76415458518081	2.099999181135542	35.0	20.44	51.0	0.0	95.0	0.0	24.1	2.5	14.0	0.0	0.0	0.14798525120636244	0.4813324786509809	-0.22000338845703638	0.193516657474463	0.5466187702985043	-0.43265023198567953	0.0	0.0
2019-11-21 17:35:58.000064	1574375758.000064	16971.0	4.0	40.0	10.0	2.0	0.0	64.0	0.0	2.0	31.0	0.0	0.0	130.0	2.91	1.99	651.0	19.0	11.0	21.0	17.0	35.0	58.0	64.0	0.0	1524.0	80.5	21.33618563608757	23.9908851346713	2.1954411812501755	35.0	20.42	51.0	0.0	95.0	0.0	24.3	2.9000000000000004	14.0	0.0	0.0				0.22707097377106586	0.5796640113657315	-0.47563999705454646	0.0	0.0
2019-11-21 17:36:02.000083	1574375762.000083	16971.0	4.0	40.0	10.0	2.0	0.0	64.0	0.0	2.0	31.0	0.0	0.0	130.0	2.91	1.99	652.0	19.0	11.0	21.0	17.0	36.0	2.0	83.0	0.0	1523.0	79.2	20.007220517834174	23.8010096649233	2.100514324375016	35.0	20.41	51.0	0.0	95.0	0.0	24.200000000000003	2.1	14.0	0.0	0.0	0.23135221029923045	0.7036617451856098	-0.3249984502866247	0.2686390861721397	0.5997397905411876	-0.4911152868952565	0.0	0.0
2019-11-21 17:36:06.000035	1574375766.000035	16971.0	4.0	40.0	10.0	2.0	0.0	64.0	0.0	2.0	31.0	0.0	0.0	130.0	2.91	1.99	653.0	19.0	11.0	21.0	17.0	36.0	6.0	35.0	0.0	1523.0	77.80000000000001	21.77773897973049	23.988887051826644	2.1944422542983646	35.0	20.38	51.0	0.0	95.0	0.0	24.400000000000002	2.1	14.0	0.0	0.0	0.27154381515445436	0.7460605005294233	-0.35000419323699505	0.2331176594618396	0.5981514667114963	-0.48746792686075235	0.0	0.0
2019-11-21 17:36:10.000038	1574375770.000038	16971.0	4.0	40.0	10.0	2.0	0.0	64.0	0.0	2.0	31.0	0.0	0.0	130.0	2.91	1.99	654.0	19.0	11.0	21.0	17.0	36.0	10.0	38.0	0.0	1523.0	76.2	27.640644395306914	23.78599775806546	2.099999181135542	35.0	20.38	51.0	0.0	95.0	0.0	24.5	2.2	14.0	0.0	0.0	0.32781840764906817	0.8369239277818418	-0.39999971389791183	0.25481897911031115	0.6037354852836225	-0.5047511780021197	0.0	0.0
2019-11-21 17:36:13.000073	1574375773.000073	16971.0	4.0	40.0	10.0	2.0	0.0	64.0	0.0	2.0	31.0	0.0	0.0	130.0	2.91	1.99	655.0	19.0	11.0	21.0	17.0	36.0	13.0	73.0	0.0	1523.0	74.8	25.629237204677562	23.65669673568479	2.099999181135542	35.0	20.38	51.0	0.0	95.0	0.0	24.3	2.1	14.0	0.0	0.0	0.5002247330986135	0.9329151847003337	-0.46666121489218354	0.31885206271136746	0.600934460672346	-0.525700614495687	0.0	0.0
2019-11-21 17:36:17.000073	1574375777.000073	16971.0	4.0	40.0	10.0	2.0	0.0	64.0	0.0	2.0	31.0	0.0	0.0	130.0	2.91	1.99	656.0	19.0	11.0	21.0	17.0	36.0	17.0	73.0	0.0	1523.0	73.2	25.757045654902164	23.60001698987958	2.003168782997923	35.0	20.38	51.0	0.0	95.0	0.0	24.200000000000003	2.1	14.0	0.0	0.0	0.3737094983697675	0.8315413453918108	-0.3999999999999986	0.29496844347238066	0.5831508480001247	-0.511418327626432	0.0	0.0
2019-11-21 17:36:21.000013	1574375781.000013	16971.0	4.0	40.0	10.0	2.0	0.0	64.0	0.0	2.0	31.0	0.0	0.0	130.0	2.91	1.99	657.0	19.0	11.0	21.0	17.0	36.0	21.0	13.0	0.0	1523.0	71.60000000000001	23.36424839617421	23.760741639235317	1.6857009542878547	35.0	20.36	51.0	0.0	95.0	0.0	24.1	2.1	14.0	0.0	0.0	0.4226249023429088	0.8122009561526033	-0.40000598439586516	0.3134606655027303	0.5280914667878299	-0.47292157266132795	0.0	0.0
2019-11-21 17:36:25.000046	1574375785.000046	16971.0	4.0	40.0	10.0	2.0	0.0	64.0	0.0	2.0	31.0	0.0	0.0	130.0	2.91	1.99	658.0	19.0	11.0	21.0	17.0	36.0	25.0	46.0	0.0	1523.0	70.2	21.998218260282105	23.839877468661623	1.499997778074544	35.0	20.31	51.0	0.0	95.0	0.0	24.1	1.9000000000000001	14.0	0.0	0.0	0.3245636887862672	0.7324195932507427	-0.34999712111933884	0.2609019802740391	0.5725401884489421	-0.48056413651034635	0.0	0.0
2019-11-21 17:36:28.000090	1574375788.00009	16971.0	4.0	40.0	10.0	2.0	0.0	64.0	0.0	2.0	31.0	0.0	0.0	130.0	2.91	1.99	659.0	19.0	11.0	21.0	17.0	36.0	28.0	90.0	0.0	1523.0	68.7	19.032072011626248	24.07320269395524	1.1357016060315435	35.0	20.31	51.0	0.0	95.0	0.0	24.1	1.9000000000000001	14.0	0.0	0.0	0.46365944628466627	1.0463070108816455	-0.4999926886038221	0.2728880976217476	0.6027389756744889	-0.5184899356585926	0.0	0.0
2019-11-21 17:36:33.000011	1574375793.000011	16971.0	4.0	40.0	10.0	2.0	0.0	64.0	0.0	2.0	31.0	0.0	0.0	130.0	2.91	1.99	660.0	19.0	11.0	21.0	17.0	36.0	33.0	11.0	0.0	1523.0	67.10000000000001	17.424521682939016	24.172402241334225	1.027605508414496	35.0	20.31	51.0	0.0	95.0	0.0	24.400000000000002	1.5	14.0	0.0	0.0	0.28088292157527434	0.6652668997149538	-0.3200050507388959	0.2442705353811344	0.6000068253415172	-0.5072264928887371	0.0	0.0
2019-11-21 17:36:36.000067	1574375796.000067	16971.0	4.0	40.0	10.0	2.0	0.0	64.0	0.0	2.0	31.0	0.0	0.0	130.0	2.91	1.99	661.0	19.0	11.0	21.0	17.0	36.0	36.0	67.0	0.0	1523.0	67.10000000000001	18.777899702066946	24.101143895041975	1.0988352860684865	35.0	20.31	51.0	0.0	95.0	0.0	24.3	1.5	14.0	0.0	0.0				0.2378227239086879	0.6197450457942376	-0.5056574237625215	0.0	0.0
2019-11-21 17:36:40.000079	1574375800.000079	16971.0	4.0	40.0	10.0	2.0	0.0	64.0	0.0	2.0	31.0	0.0	0.0	130.0	2.91	1.99	662.0	19.0	11.0	21.0	17.0	36.0	40.0	79.0	0.0	1523.0	65.60000000000001	16.825596976751527	24.19381407029042	0.9875964027595755	35.0	20.31	51.0	0.0	95.0	0.0	24.6	1.1	14.0	0.0	0.0	0.27028849073281613	0.7939672250469925	-0.37499888241624113	0.1991329729293748	0.6945162616027327	-0.5645734863254503	0.0	0.0
2019-11-21 17:36:44.000074	1574375804.000074	16971.0	4.0	40.0	10.0	2.0	0.0	64.0	0.0	2.0	31.0	0.0	0.0	130.0	2.91	1.99	663.0	19.0	11.0	21.0	17.0	36.0	44.0	74.0	0.0	1523.0	64.0	15.973480255984128	24.07119962906173	0.7856054106507454	35.0	20.27	51.0	0.0	95.0	0.0	24.700000000000003	1.0	14.0	0.0	0.0	0.2587370102198521	0.851603777090641	-0.40000050067964493	0.19188572313397875	0.674173631266363	-0.5394773249752728	0.0	0.0
2019-11-21 17:36:48.000046	1574375808.000046	16971.0	4.0	40.0	10.0	2.0	0.0	64.0	0.0	2.0	31.0	0.0	0.0	130.0	2.91	1.99	664.0	19.0	11.0	21.0	17.0	36.0	48.0	46.0	0.0	1523.0	62.5	17.21950922961157	23.879983854915917	0.7801040928623036	35.0	20.25	51.0	0.0	95.0	0.0	24.6	0.8	14.0	0.0	0.0	0.2269584236163818	0.8074303071065286	-0.37500261517202704	0.17350781859255984	0.7157510629969527	-0.5329319400317304	0.0	0.0
2019-11-21 17:36:52.000005	1574375812.000005	16971.0	4.0	40.0	10.0	2.0	0.0	64.0	0.0	2.0	31.0	0.0	0.0	130.0	2.91	1.99	665.0	19.0	11.0	21.0	17.0	36.0	52.0	5.0	0.0	1523.0	60.7	16.427180291262854	23.79997926038024	1.1501490420963985	35.0	20.25	51.0	0.0	95.0	0.0	24.400000000000002	0.7000000000000001	14.0	0.0	0.0	0.3070545465260219	0.9679585739360494	-0.450004613446802	0.20246149199609303	0.726730425124673	-0.5491987194602952	0.0	0.0
2019-11-21 17:36:56.000024	1574375816.000024	16971.0	4.0	40.0	10.0	2.0	0.0	64.0	0.0	2.0	31.0	0.0	0.0	130.0	2.91	1.99	666.0	19.0	11.0	21.0	17.0	36.0	56.0	24.0	0.0	1523.0	59.0	20.134095943661777	23.79997926038024	1.4804846294650436	35.0	20.25	51.0	0.0	95.0	0.0	24.3	1.1	14.0	0.0	0.0	0.2608737316574929	0.9280878581720634	-0.4249979734517417	0.14047207565143496	0.7180662901310229	-0.549881258945645	0.0	0.0
2019-11-21 17:37:00.000017	1574375820.000017	16971.0	4.0	40.0	10.0	2.0	0.0	64.0	0.0	2.0	31.0	0.0	0.0	130.0	2.91	1.99	667.0	19.0	11.0	21.0	17.0	37.0	0.0	17.0	0.0	1523.0	57.300000000000004	23.774971639343065	23.837476755601138	1.8250354618226219	35.0	20.25	51.0	0.0	95.0	0.0	24.3	1.3	14.0	0.0	0.0	0.30733687844920565	0.9137605850731341	-0.42500075996057873	0.2007102341631269	0.7019974783636254	-0.5478475538626547	0.0	0.0
2019-11-21 17:37:03.000099	1574375823.000099	16971.0	4.0	40.0	10.0	2.0	0.0	64.0	0.0	2.0	31.0	0.0	0.0	130.0	2.91	1.99	668.0	19.0	11.0	21.0	17.0	37.0	3.0	99.0	0.0	1523.0	55.7	26.87711525975466	23.6293442635097	2.2412927371736897	35.0	20.25	51.0	0.0	95.0	0.0	24.3	1.9000000000000001	14.0	0.0	0.0	0.4860699289812739	1.1078235079272516	-0.5333187531112779	0.28751450143762364	0.6567277067282157	-0.5440635355163709	0.0	0.0
2019-11-21 17:37:08.000029	1574375828.000029	16971.0	4.0	40.0	10.0	2.0	0.0	64.0	0.0	2.0	31.0	0.0	0.0	130.0	2.91	1.99	669.0	19.0	11.0	21.0	17.0	37.0	8.0	29.0	0.0	1522.0	54.0	30.746980062753916	23.451048286953366	2.695755746587293	35.0	20.19	51.0	0.0	95.0	0.0	24.400000000000002	1.7000000000000002	14.0	0.0	0.0	0.3108506877767967	0.7014744476025572	-0.34000475031813887	0.33779567237336444	0.659503893194872	-0.5737235384631114	0.0	0.0
2019-11-21 17:37:11.000071	1574375831.000071	16971.0	4.0	40.0	10.0	2.0	0.0	64.0	0.0	2.0	31.0	0.0	0.0	130.0	2.91	1.99	670.0	19.0	11.0	21.0	17.0	37.0	11.0	71.0	0.0	1522.0	52.300000000000004	35.788676581071925	23.399997423599412	2.899997232164905	35.0	20.19	51.0	0.0	95.0	0.0	24.400000000000002	1.7000000000000002	14.0	0.0	0.0	0.6060381538984806	1.1260057550224056	-0.5666587406843203	0.3450210523188021	0.6344300900560718	-0.5175750518410552	0.0	0.0
2019-11-21 17:37:15.000095	1574375835.000095	16971.0	4.0	40.0	10.0	2.0	0.0	64.0	0.0	2.0	31.0	0.0	0.0	130.0	2.91	1.99	671.0	19.0	11.0	21.0	17.0	37.0	15.0	95.0	0.0	1522.0	50.6	35.8318031978913	23.567068017863313	1.5635664791032111	35.0	20.19	51.0	0.0	95.0	0.0	24.0	2.5	14.0	0.0	0.0	0.5368860963221365	0.817330968425875	-0.4249974668176967	0.4275488815487126	0.5971060944201476	-0.5385900722189025	0.0	0.0
2019-11-21 17:37:19.000043	1574375839.000043	16971.0	4.0	40.0	10.0	2.0	0.0	64.0	0.0	2.0	31.0	0.0	0.0	130.0	2.91	1.99	672.0	19.0	11.0	21.0	17.0	37.0	19.0	43.0	0.0	1522.0	50.6	34.69096556229717	23.875210563895934	0.9330781166836504	35.0	20.19	51.0	0.0	95.0	0.0	23.900000000000002	2.9000000000000004	14.0	0.0	0.0				0.41663623840806824	0.6097167280217998	-0.5467684669177313	0.0	0.0
2019-11-21 17:37:23.000063	1574375843.000063	16971.0	4.0	40.0	10.0	2.0	0.0	64.0	0.0	2.0	31.0	0.0	0.0	130.0	2.91	1.99	673.0	19.0	11.0	21.0	17.0	37.0	23.0	63.0	0.0	1522.0	49.0	35.1821313516771	24.094022910884313	0.12383280436334083	35.0	20.19	51.0	0.0	95.0	0.0	23.900000000000002	2.9000000000000004	14.0	0.0	0.0	0.5499526219545936	0.7434896631643595	-0.399997997293963	0.4393160116437797	0.5803122704978476	-0.543406027407716	0.0	0.0
2019-11-21 17:37:27.000022	1574375847.000022	16971.0	4.0	40.0	10.0	2.0	0.0	64.0	0.0	2.0	31.0	0.0	0.0	130.0	2.91	1.99	674.0	19.0	11.0	21.0	17.0	37.0	27.0	22.0	0.0	1522.0	47.2	34.61307835258527	23.90437480480806	0.8825703176205641	35.0	20.19	51.0	0.0	95.0	0.0	24.1	1.3	14.0	0.0	0.0	0.6009130395650173	0.8365670554263697	-0.450004613446802	0.4116893293503894	0.5712143807287646	-0.5309840179776417	0.0	0.0
2019-11-21 17:37:31.000034	1574375851.000034	16971.0	4.0	40.0	10.0	2.0	0.0	64.0	0.0	2.0	31.0	0.0	0.0	130.0	2.91	1.99	675.0	19.0	11.0	21.0	17.0	37.0	31.0	34.0	0.0	1522.0	45.5	34.69866141556638	24.172641360878483	0.15812695562971063	35.0	20.19	51.0	0.0	95.0	0.0	24.400000000000002	0.9	14.0	0.0	0.0	0.5444607565663007	0.7895355758280245	-0.42499870807325246	0.39334866278519637	0.5398485398444489	-0.5341847840522177	0.0	0.0
2019-11-21 17:37:34.000092	1574375854.000092	16971.0	4.0	40.0	10.0	2.0	0.0	64.0	0.0	2.0	31.0	0.0	0.0	130.0	2.91	1.99	676.0	19.0	11.0	21.0	17.0	37.0	34.0	92.0	0.0	1522.0	43.800000000000004	27.11013876864388	24.94647572746291	0.7848545227980033	35.0	20.16	51.0	0.0	95.0	0.0	24.6	0.1	14.0	0.0	0.0	0.7305519460988928	1.0356234010094398	-0.5666557234652185	0.413788599501207	0.5538976697995781	-0.534253092001747	0.0	0.0
2019-11-21 17:37:39.000003	1574375859.000003	16971.0	4.0	40.0	10.0	2.0	0.0	64.0	0.0	2.0	31.0	0.0	0.0	130.0	2.91	1.99	677.0	19.0	11.0	21.0	17.0	37.0	39.0	3.0	0.0	1522.0	42.0	24.499928215792014	24.678771070634486	0.5575725490569001	35.0	20.19	51.0	0.0	95.0	0.0	0.1	0.9	14.0	0.0	0.0	0.36423355613786346	0.676738053116393	-0.3600064030832466	0.3685323064360689	0.5935161625127072	-0.5878550024870938	0.0	0.0
2019-11-21 17:37:42.000090	1574375862.00009	16971.0	4.0	40.0	10.0	2.0	0.0	64.0	0.0	2.0	31.0	0.0	0.0	130.0	2.91	1.99	678.0	19.0	11.0	21.0	17.0	37.0	42.0	90.0	0.0	1522.0	40.2	20.099425625017467	24.600000229721406	0.45001586176653197	35.0	20.16	51.0	0.0	95.0	0.0	25.200000000000003	0.6000000000000001	14.0	0.0	0.0	0.5556657167812856	1.1808497562751656	-0.5999826436295277	0.29970294387757107	0.6388639639874231	-0.5579605550120851	0.0	0.0
2019-11-21 17:37:46.000084	1574375866.000084	16971.0	4.0	40.0	10.0	2.0	0.0	64.0	0.0	2.0	31.0	0.0	0.0	130.0	2.91	1.99	679.0	19.0	11.0	21.0	17.0	37.0	46.0	84.0	0.0	1522.0	38.5	17.19807550386424	24.4897966031797	0.33471087411707723	35.0	20.150000000000002	51.0	0.0	95.0	0.0	25.1	0.4	14.0	0.0	0.0	0.34624712463715285	0.8617513509897295	-0.42500063330029514	0.2553263644621088	0.6757701041238318	-0.5831442480064672	0.0	0.0
2019-11-21 17:37:51.000011	1574375871.000011	16971.0	4.0	40.0	10.0	2.0	0.0	64.0	0.0	2.0	31.0	0.0	0.0	130.0	2.91	1.99	680.0	19.0	11.0	21.0	17.0	37.0	51.0	11.0	0.0	1522.0	36.7	15.255154474539488	24.32259807163412	0.3547949806970026	35.0	20.13	51.0	0.0	95.0	0.0	25.1	0.5	14.0	0.0	0.0	0.24688197607381868	0.7469394107310203	-0.36000525291478064	0.19101755255120667	0.697211873488479	-0.5646396178838606	0.0	0.0
2019-11-21 17:37:54.000056	1574375874.000056	16971.0	4.0	40.0	10.0	2.0	0.0	64.0	0.0	2.0	31.0	0.0	0.0	130.0	2.91	1.99	681.0	19.0	11.0	21.0	17.0	37.0	54.0	56.0	0.0	1522.0	35.0	14.288738382173591	24.131118201920312	0.806623052649838	35.0	20.13	51.0	0.0	95.0	0.0	25.1	0.5	14.0	0.0	0.0	0.34753827421040756	1.1884882109235675	-0.5666581552512383	0.1899884985954813	0.6692081357364856	-0.5372986520228135	0.0	0.0
2019-11-21 17:37:58.000096	1574375878.000096	16971.0	4.0	40.0	10.0	2.0	0.0	64.0	0.0	2.0	31.0	0.0	0.0	130.0	2.91	1.99	682.0	19.0	11.0	21.0	17.0	37.0	58.0	96.0	0.0	1522.0	33.1	14.895407323882676	23.58299946793294	1.1215712186512288	35.0	20.13	51.0	0.0	95.0	0.0	24.700000000000003	0.2	14.0	0.0	0.0	0.24852460320229824	1.0272775846473048	-0.4749952435969752	0.20251844717299788	0.687938893932141	-0.5398253020839799	0.0	0.0
2019-11-21 17:38:02.000046	1574375882.000046	16971.0	4.0	40.0	10.0	2.0	0.0	64.0	0.0	2.0	31.0	0.0	0.0	130.0	2.91	1.99	683.0	19.0	11.0	21.0	17.0	38.0	2.0	46.0	0.0	1522.0	31.6	16.992108528761015	23.399997423599412	1.5984198246312487	35.0	20.13	51.0	0.0	95.0	0.0	24.700000000000003	0.6000000000000001	14.0	0.0	0.0	0.21019160736952922	0.8075157637755283	-0.3750046939245298	0.17156511405725783	0.7324422481015436	-0.5672166824366832	0.0	0.0
2019-11-21 17:38:06.000069	1574375886.000069	16971.0	4.0	40.0	10.0	2.0	0.0	64.0	0.0	2.0	31.0	0.0	0.0	130.0	2.91	1.99	684.0	19.0	11.0	21.0	17.0	38.0	6.0	69.0	0.0	1522.0	29.700000000000003	21.381090018308356	23.48818743843175	2.2292413219957763	35.0	20.13	51.0	0.0	95.0	0.0	24.6	0.9	14.0	0.0	0.0	0.2676107667651041	1.028109140147358	-0.47499728204375014	0.186836950638599	0.7031702076766835	-0.5228667257647972	0.0	0.0
2019-11-21 17:38:10.000021	1574375890.000021	16971.0	4.0	40.0	10.0	2.0	0.0	64.0	0.0	2.0	31.0	0.0	0.0	130.0	2.91	1.99	685.0	19.0	11.0	21.0	17.0	38.0	10.0	21.0	0.0	1522.0	29.700000000000003	24.891192358806776	23.21050595840959	1.8175453817794438	35.0	20.13	51.0	0.0	95.0	0.0	23.900000000000002	1.2000000000000002	14.0	0.0	0.0				0.19136923865756883	0.7142778729063703	-0.5388227303779728	0.0	0.0
2019-11-21 17:38:14.000048	1574375894.000048	16971.0	4.0	40.0	10.0	2.0	0.0	64.0	0.0	2.0	31.0	0.0	0.0	130.0	2.91	1.99	686.0	19.0	11.0	21.0	17.0	38.0	14.0	48.0	0.0	1522.0	28.1	21.949735074834194	23.495164868655976	2.291978711047414	35.0	20.13	51.0	0.0	95.0	0.0	23.900000000000002	1.7000000000000002	14.0	0.0	0.0	0.2780873206847469	0.8819803008868551	-0.3999973058882022	0.21415642432759682	0.7143482705134729	-0.5402004945699593	0.0	0.0
2019-11-21 17:38:18.000017	1574375898.000017	16971.0	4.0	40.0	10.0	2.0	0.0	64.0	0.0	2.0	31.0	0.0	0.0	130.0	2.91	1.99	687.0	19.0	11.0	21.0	17.0	38.0	18.0	17.0	0.0	1522.0	26.5	25.347295486407848	23.186360324453215	1.8408588819468796	35.0	20.13	51.0	0.0	95.0	0.0	24.0	2.3000000000000003	14.0	0.0	0.0	0.34314271367196375	0.8540249898074308	-0.4000030994655452	0.230483039642938	0.7016042086910586	-0.5208513250285014	0.0	0.0
2019-11-21 17:38:22.000030	1574375902.00003	16971.0	4.0	40.0	10.0	2.0	0.0	64.0	0.0	2.0	31.0	0.0	0.0	130.0	2.91	1.99	688.0	19.0	11.0	21.0	17.0	38.0	22.0	30.0	0.0	1522.0	24.8	30.410813923389767	23.047831403328356	2.4119541792645944	35.0	20.13	51.0	0.0	95.0	0.0	23.700000000000003	1.8	14.0	0.0	0.0	0.41911174375634497	0.8991977418395932	-0.42499860674599566	0.29730149185069266	0.6358274668652316	-0.5110325384191258	0.0	0.0
2019-11-21 17:38:26.000036	1574375906.000036	16971.0	4.0	40.0	10.0	2.0	0.0	64.0	0.0	2.0	31.0	0.0	0.0	130.0	2.91	1.99	689.0	19.0	11.0	21.0	17.0	38.0	26.0	36.0	0.0	1522.0	23.1	33.14215439106344	23.339705733831536	2.4598045144608136	35.0	20.13	51.0	0.0	95.0	0.0	23.5	2.4000000000000004	14.0	0.0	0.0	0.5019792941797178	0.8663081682411817	-0.4249993667015928	0.3490791707768828	0.6328473984429398	-0.5391752060450545	0.0	0.0
2019-11-21 17:38:30.000023	1574375910.000023	16971.0	4.0	40.0	10.0	2.0	0.0	64.0	0.0	2.0	31.0	0.0	0.0	130.0	2.91	1.99	690.0	19.0	11.0	21.0	17.0	38.0	30.0	23.0	0.0	1522.0	21.6	34.82196095545587	23.178040983621745	2.091883031030267	35.0	20.13	51.0	0.0	95.0	0.0	23.900000000000002	2.5	14.0	0.0	0.0	0.46838394832307845	0.7295829793960855	-0.3750012293498286	0.4106540494838873	0.6202321620934497	-0.5633376578459581	0.0	0.0
2019-11-21 17:38:34.000062	1574375914.000062	16971.0	4.0	40.0	10.0	2.0	0.0	64.0	0.0	2.0	31.0	0.0	0.0	130.0	2.91	1.99	691.0	19.0	11.0	21.0	17.0	38.0	34.0	62.0	0.0	1522.0	20.0	34.350507814350756	23.462376065985424	1.4064405355454892	35.0	20.16	51.0	0.0	95.0	0.0	23.6	2.3000000000000003	14.0	0.0	0.0	0.5368052429733995	0.7694922701307126	-0.3999960899735242	0.41727142511195836	0.5825484276972593	-0.520418953510041	0.0	0.0
2019-11-21 17:38:38.000010	1574375918.00001	16971.0	4.0	40.0	10.0	2.0	0.0	64.0	0.0	2.0	31.0	0.0	0.0	130.0	2.91	1.99	692.0	19.0	11.0	21.0	17.0	38.0	38.0	10.0	0.0	1522.0	18.3	32.819308354643816	23.60001698987958	1.163680115365009	35.0	20.19	51.0	0.0	95.0	0.0	23.900000000000002	1.5	14.0	0.0	0.0	0.5578222588419871	0.8089114101116417	-0.42500552244209583	0.43669057885811224	0.5784441126523084	-0.5538535428021116	0.0	0.0
2019-11-21 17:38:42.000029	1574375922.000029	16971.0	4.0	40.0	10.0	2.0	0.0	64.0	0.0	2.0	31.0	0.0	0.0	130.0	2.91	1.99	693.0	19.0	11.0	21.0	17.0	38.0	42.0	29.0	0.0	1522.0	16.6	29.532872539285446	23.68706311963781	0.8823435216291656	35.0	20.19	51.0	0.0	95.0	0.0	24.1	1.2000000000000002	14.0	0.0	0.0	0.5410132254965191	0.8084611095297332	-0.4249979734517408	0.40519436061985664	0.581607049504417	-0.5412224774421626	0.0	0.0
2019-11-21 17:38:45.000078	1574375925.000078	16971.0	4.0	40.0	10.0	2.0	0.0	64.0	0.0	2.0	31.0	0.0	0.0	130.0	2.91	1.99	694.0	19.0	11.0	21.0	17.0	38.0	45.0	78.0	0.0	1522.0	15.100000000000001	26.908278712110917	23.726026728050105	0.9698318721911783	35.0	20.19	51.0	0.0	95.0	0.0	24.1	1.2000000000000002	14.0	0.0	0.0	0.5909683661611952	0.9800461528402756	-0.49999185416459213	0.40864781777322656	0.6154972859731691	-0.531350215948806	0.0	0.0
2019-11-21 17:38:50.000002	1574375930.000002	16971.0	4.0	40.0	10.0	2.0	0.0	64.0	0.0	2.0	31.0	0.0	0.0	130.0	2.91	1.99	695.0	19.0	11.0	21.0	17.0	38.0	50.0	2.0	0.0	1522.0	13.3	24.21402474702353	23.755231583068575	0.7685362827255836	35.0	20.19	51.0	0.0	95.0	0.0	24.1	1.1	14.0	0.0	0.0	0.380362507329807	0.7309810435335184	-0.3600054760812222	0.3286703155668608	0.6338071685247608	-0.5218996999345807	0.0	0.0
2019-11-21 17:38:53.000052	1574375933.000052	16971.0	4.0	40.0	10.0	2.0	0.0	64.0	0.0	2.0	31.0	0.0	0.0	130.0	2.91	1.99	696.0	19.0	11.0	21.0	17.0	38.0	53.0	52.0	0.0	1522.0	11.5	20.856163818778967	23.967976156289147	0.16403914601319478	35.0	20.19	51.0	0.0	95.0	0.0	24.3	0.6000000000000001	14.0	0.0	0.0	0.6282303979329694	1.2073338013368715	-0.5999899865867948	0.36015504455952385	0.6439733182101752	-0.5496550821303336	0.0	0.0
2019-11-21 17:38:57.000085	1574375937.000085	16971.0	4.0	40.0	10.0	2.0	0.0	64.0	0.0	2.0	31.0	0.0	0.0	130.0	2.91	1.99	697.0	19.0	11.0	21.0	17.0	38.0	57.0	85.0	0.0	1522.0	10.0	19.257366271878894	23.73147008612127	-0.07901877560124694	35.0	20.22	51.0	0.0	95.0	0.0	24.200000000000003	1.1	14.0	0.0	0.0	0.3840203813012804	0.7635395392719384	-0.3749968931336316	0.3131002818856498	0.6167268474493426	-0.5374394934486317	0.0	0.0
2019-11-21 17:39:01.000044	1574375941.000044	16971.0	4.0	40.0	10.0	2.0	0.0	64.0	0.0	2.0	31.0	0.0	0.0	130.0	2.91	1.99	698.0	19.0	11.0	21.0	17.0	39.0	1.0	44.0	0.0	1522.0	10.0	16.84620484900311	22.62208323928614	1.3698544421337326	35.0	20.23	51.0	0.0	95.0	0.0	24.3	0.5	14.0	0.0	0.0				0.25643438093055415	0.680902315693732	-0.5392026008465436	0.0	0.0
2019-11-21 17:39:05.000051	1574375945.000051	16971.0	4.0	40.0	10.0	2.0	0.0	64.0	0.0	2.0	31.0	0.0	0.0	130.0	2.91	1.99	699.0	19.0	11.0	21.0	17.0	39.0	5.0	51.0	0.0	1522.0	8.3	19.011870071775235	23.65784555430998	-0.0425204161381612	35.0	20.25	51.0	0.0	95.0	0.0	24.5	0.1	14.0	0.0	0.0	0.33601318182750745	0.8939485828631897	-0.42499926537402277	0.20297493693175075	0.567817329831338	-0.5259644996772703	0.0	0.0
2019-11-21 17:39:09.000008	1574375949.000008	16971.0	4.0	40.0	10.0	2.0	0.0	64.0	0.0	2.0	31.0	0.0	0.0	130.0	2.91	1.99	700.0	19.0	11.0	21.0	17.0	39.0	9.0	8.0	0.0	1522.0	6.2	18.007221026489113	21.898630257448065	1.606954058743241	35.0	20.27	51.0	0.0	95.0	0.0	24.200000000000003	0.1	14.0	0.0	0.0	0.3915370255880428	1.1306914675301531	-0.5250056326993637	0.14302632657722164	0.5362168510574278	-0.4555984619683018	0.0	0.0
2019-11-21 17:39:13.000034	1574375953.000034	16971.0	4.0	40.0	10.0	2.0	0.0	64.0	0.0	2.0	31.0	0.0	0.0	130.0	2.91	1.99	701.0	19.0	11.0	21.0	17.0	39.0	13.0	34.0	0.0	1522.0	4.5	28.277882133493573	15.858752447328026	3.4725208800212863	35.0	20.25	51.0	0.0	95.0	0.0	23.1	1.4000000000000001	14.0	0.0	0.0	0.2950732105488945	0.9779464569840154	-0.42499723883276985	0.12853299018585124	0.45553870747567876	-0.4111760649956072	0.0	0.0
2019-11-21 17:39:16.000091	1574375956.000091	16971.0	4.0	40.0	10.0	2.0	0.0	64.0	0.0	2.0	31.0	0.0	0.0	130.0	2.91	1.99	702.0	19.0	11.0	21.0	17.0	39.0	16.0	91.0	0.0	1522.0	3.5	36.60234062085583	10.30137314917895	4.756609371112343	35.0	20.31	51.0	0.0	95.0	0.0	16.8	3.2	14.0	0.0	0.0	0.5164461587281589	1.0005961019634861	-0.33332700211576577	0.18271054119710556	0.3908149647042077	-0.27174532470441826	0.0	0.0
2019-11-21 17:39:21.000010	1574375961.00001	16971.0	4.0	40.0	10.0	2.0	0.0	64.0	0.0	2.0	31.0	0.0	0.0	130.0	2.91	1.99	703.0	19.0	11.0	21.0	17.0	39.0	21.0	10.0	0.0	1522.0	2.6	41.98575401282131	5.981164629479115	4.599997387785765	35.0	20.31	51.0	0.0	95.0	0.0	12.700000000000001	5.0	14.0	0.0	0.0	0.4472087631767013	0.6784853323590502	-0.18000291829072088	0.1896297006039349	0.29464655094144754	-0.18420094100511808	0.0	0.0
2019-11-21 17:39:25.000001	1574375965.000001	16971.0	4.0	40.0	10.0	2.0	0.0	64.0	0.0	2.0	31.0	0.0	0.0	130.0	2.91	1.99	704.0	19.0	11.0	21.0	17.0	39.0	25.0	1.0	0.0	1522.0	2.0	44.437604944294065	1.2184393490605825	4.31950108801598	35.0	20.32	51.0	0.0	95.0	0.0	8.0	4.7	14.0	0.0	0.0	0.6970431694768404	0.8280586587890141	-0.15000033974724475	0.18582754492732315	0.24053962327869105	-0.12058944057930229	0.0	0.0
2019-11-21 17:39:28.000087	1574375968.000087	16971.0	4.0	40.0	10.0	2.0	0.0	64.0	0.0	2.0	31.0	0.0	0.0	130.0	2.91	1.99	705.0	19.0	11.0	21.0	17.0	39.0	28.0	87.0	0.0	1522.0	1.6	41.766927324898646	-0.7330942641097234	4.040686877623791	35.0	20.38	51.0	0.0	95.0	0.0	2.1	4.7	14.0	0.0	0.0	2.619237897596792	2.5470975583177524	-0.13332950814942976	0.2433952842489566	0.23068736454946692	-0.10506700453801361	0.0	0.0
2019-11-21 17:39:33.000015	1574375973.000015	16971.0	4.0	40.0	10.0	2.0	0.0	64.0	0.0	2.0	31.0	0.0	0.0	130.0	2.91	1.99	706.0	19.0	11.0	21.0	17.0	39.0	33.0	15.0	0.0	1522.0	1.6	40.05863491854758	-1.5543744253279488	4.155436485063829	35.0	20.38	51.0	0.0	95.0	0.0	0.1	4.7	14.0	0.0	0.0				0.1713923935895035	0.1273831886860761	-0.09564084200710624	0.0	0.0
2019-11-21 17:39:36.000071	1574375976.000071	16971.0	4.0	40.0	10.0	2.0	0.0	64.0	0.0	2.0	31.0	0.0	0.0	130.0	2.91	1.99	707.0	19.0	11.0	21.0	17.0	39.0	36.0	71.0	0.0	1522.0	1.5	37.58696548245715	-2.437674176788556	4.024931040573563	35.0	20.38	51.0	0.0	95.0	0.0	0.1	3.9000000000000004	14.0	0.0	0.0	-12.877973387667964	-14.103180412334885	-0.033332710807558744	0.16440994040021983	0.16940240489578112	-0.09840323527771834	0.0	0.0
2019-11-21 17:39:40.000099	1574375980.000099	16971.0	4.0	40.0	10.0	2.0	0.0	64.0	0.0	2.0	31.0	0.0	0.0	130.0	2.91	1.99	708.0	19.0	11.0	21.0	17.0	39.0	40.0	99.0	0.0	1522.0	1.2000000000000002	34.379775474588705	-4.010122674793539	4.094382803646451	35.0	20.38	51.0	0.0	95.0	0.0	1.0	4.1000000000000005	14.0	0.0	0.0	-2.8470909304721697	-3.218050896174153	-0.07499947697288951	0.1377412660272152	0.16592578812482975	-0.06724564274638198	0.0	0.0
2019-11-21 17:39:44.000046	1574375984.000046	16971.0	4.0	40.0	10.0	2.0	0.0	64.0	0.0	2.0	31.0	0.0	0.0	130.0	2.91	1.99	709.0	19.0	11.0	21.0	17.0	39.0	44.0	46.0	0.0	1522.0	1.2000000000000002	37.379880506365545	-2.510054043748284	4.000630192868294	35.0	20.44	51.0	0.0	95.0	0.0	2.0	4.2	14.0	0.0	0.0				0.15420722910933718	0.08753764475258566	-0.03861724021198949	0.0	0.0
2019-11-21 17:39:48.000086	1574375988.000086	16971.0	4.0	40.0	10.0	2.0	0.0	64.0	0.0	2.0	31.0	0.0	0.0	130.0	2.91	1.99	710.0	19.0	11.0	21.0	17.0	39.0	48.0	86.0	0.0	1522.0	1.1	33.924366105660916	-4.175804608761273	4.044869513368134	35.0	20.44	51.0	0.0	95.0	0.0	2.5	4.0	14.0	0.0	0.0	-0.34909511151426764	-0.4567626497225736	-0.024999749662998734	0.06990475032746729	0.09918379244876488	-0.0063954043761743525	0.0	0.0
2019-11-21 17:39:52.000037	1574375992.000037	16971.0	4.0	40.0	10.0	2.0	0.0	64.0	0.0	2.0	31.0	0.0	0.0	130.0	2.91	1.99	711.0	19.0	11.0	21.0	17.0	39.0	52.0	37.0	0.0	1522.0	1.0	29.626098934750235	-5.436304336571376	3.435031793507389	35.0	20.48	51.0	0.0	95.0	0.0	4.1000000000000005	4.1000000000000005	14.0	0.0	0.0	-0.19652004537830375	-0.2891704654370866	-0.025000306967689737	0.09939819918173012	0.0862286557236121	-0.05175535654913305	0.0	0.0
2019-11-21 17:39:56.000057	1574375996.000057	16971.0	4.0	40.0	10.0	2.0	0.0	64.0	0.0	2.0	31.0	0.0	0.0	130.0	2.91	1.99	712.0	19.0	11.0	21.0	17.0	39.0	56.0	57.0	0.0	1522.0	1.0	26.513489031874975	-6.767134266159038	4.123874352630963	35.0	20.5	51.0	0.0	95.0	0.0	5.300000000000001	3.3000000000000003	14.0	0.0	0.0				0.08340351743522502	0.09110245222884811	-0.055436418330575415	0.0	0.0
2019-11-21 17:40:00.000049	1574376000.000049	16971.0	4.0	40.0	10.0	2.0	0.0	64.0	0.0	2.0	31.0	0.0	0.0	130.0	2.91	1.99	713.0	19.0	11.0	21.0	17.0	40.0	0.0	49.0	0.0	1522.0	0.8	24.74797016399403	-7.330421414619115	4.199998362271084	35.0	20.5	51.0	0.0	95.0	0.0	6.7	4.1000000000000005	14.0	0.0	0.0	-0.19477409535982534	-0.38575444987090524	-0.05000009834785731	0.007961336121273154	0.031020813553096414	-0.055075641200699084	0.0	0.0
2019-11-21 17:40:04.000028	1574376004.000028	16971.0	4.0	40.0	10.0	2.0	0.0	64.0	0.0	2.0	31.0	0.0	0.0	130.0	2.91	1.99	714.0	19.0	11.0	21.0	17.0	40.0	4.0	28.0	0.0	1523.0	0.8	22.986679242418717	-7.773345550993237	4.312004017108401	35.0	20.51	51.0	0.0	95.0	0.0	7.4	4.2	14.0	0.0	0.0				0.047689579398954345	0.07291133098791144	-0.06626191840206601	0.0	0.0
2019-11-21 17:40:08.000054	1574376008.000054	16971.0	4.0	40.0	10.0	2.0	0.0	64.0	0.0	2.0	31.0	0.0	0.0	130.0	2.91	1.99	715.0	19.0	11.0	21.0	17.0	40.0	8.0	54.0	0.0	1523.0	0.8	21.967208927283586	-9.411099446130313	4.54595675790941	35.0	20.56	51.0	0.0	95.0	0.0	7.5	4.2	14.0	0.0	0.0				0.07646836612657294	0.005214399940736202	-0.057822132572142665	0.0	0.0
2019-11-21 17:40:12.000015	1574376012.000015	16971.0	4.0	40.0	10.0	2.0	0.0	64.0	0.0	2.0	31.0	0.0	0.0	130.0	2.91	1.99	716.0	19.0	11.0	21.0	17.0	40.0	12.0	15.0	0.0	1523.0	0.5	16.133503486443026	-10.275967924037818	3.8979196898631314	35.0	20.56	51.0	0.0	95.0	0.0	8.6	4.2	14.0	0.0	0.0	-0.20089911935029503	-0.4664825361095325	-0.07500072867386186	0.0343432743812687	-0.003812795912780203	-0.05549776655055932	0.0	0.0
2019-11-21 17:40:16.000041	1574376016.000041	16971.0	4.0	40.0	10.0	2.0	0.0	64.0	0.0	2.0	31.0	0.0	0.0	130.0	2.91	1.99	717.0	19.0	11.0	21.0	17.0	40.0	16.0	41.0	0.0	1523.0	0.2	14.923531369947508	-5.940562939498947	4.693538548726531	35.0	20.56	51.0	0.0	95.0	0.0	10.8	4.6000000000000005	14.0	0.0	0.0	-0.13962690164730648	-0.37564608621573586	-0.07499951273519467	-0.03699658997225896	-0.006681181908530488	-0.011118189543701494	0.0	0.0
2019-11-21 17:40:19.000091	1574376019.000091	16971.0	4.0	40.0	10.0	2.0	0.0	64.0	0.0	2.0	31.0	0.0	0.0	130.0	2.91	1.99	718.0	19.0	11.0	21.0	17.0	40.0	19.0	91.0	0.0	1523.0	0.0	11.689630215072945	-0.30486134830790723	4.964665583889354	35.0	20.61	51.0	0.0	95.0	0.0	10.8	4.7	14.0	0.0	0.0	-0.12411153647877934	-0.3339042289303307	-0.0666655540651994	0.021519626302515065	0.004397979791369981	0.005618136484173651	0.0	0.0
2019-11-21 17:40:24.000036	1574376024.000036	16971.0	4.0	40.0	10.0	2.0	0.0	64.0	0.0	2.0	31.0	0.0	0.0	130.0	2.91	1.99	719.0	19.0	11.0	21.0	17.0	40.0	24.0	36.0	0.0	1523.0	0.0	7.218810347949283	2.478845113603772	4.449302499089402	35.0	20.63	51.0	0.0	95.0	0.0	10.200000000000001	3.3000000000000003	14.0	0.0	0.0				0.029177747442768014	0.02160045012626901	-0.0002821497981746763	0.0	0.0
2019-11-21 17:40:27.000093	1574376027.000093	16971.0	4.0	40.0	10.0	2.0	0.0	64.0	0.0	2.0	31.0	0.0	0.0	130.0	2.91	1.99	720.0	19.0	11.0	21.0	17.0	40.0	27.0	93.0	0.0	1523.0	0.0	10.794745636024462	0.2523312572050694	4.854120037365939	35.0	20.63	51.0	0.0	95.0	0.0	3.3000000000000003	5.7	14.0	0.0	0.0				-0.02996601510319102	-0.0438851953352329	0.0060932396328865655	0.0	0.0
2019-11-21 17:40:32.000004	1574376032.000004	16971.0	4.0	40.0	10.0	2.0	0.0	64.0	0.0	2.0	31.0	0.0	0.0	130.0	2.91	1.99	721.0	19.0	11.0	21.0	17.0	40.0	32.0	4.0	0.0	1523.0	2.5	340.88681490080893	1.203695331655117	3.8363904785891725	35.0	20.69	51.0	0.0	95.0	0.0	0.0	5.0	14.0	0.0	0.0				-0.032882551986714456	0.030744262953272608	0.0715508774949759	0.0	0.0
2019-11-21 17:40:35.000089	1574376035.000089	16971.0	4.0	40.0	10.0	2.0	0.0	64.0	0.0	2.0	31.0	0.0	0.0	130.0	2.91	1.99	722.0	19.0	11.0	21.0	17.0	40.0	35.0	89.0	0.0	1523.0	0.2	345.57021069579145	0.4347324492008066	5.723851453380364	35.0	20.69	51.0	0.0	95.0	0.0	3.3000000000000003	4.4	14.0	0.0	0.0	1.3644255938966303	13.225849090166712	-0.7666449764878249	-0.0433222586957984	0.015569580819679435	0.029304778698939007	0.0	0.0
2019-11-21 17:40:39.000075	1574376039.000075	16971.0	4.0	40.0	10.0	2.0	0.0	64.0	0.0	2.0	31.0	0.0	0.0	130.0	2.91	1.99	723.0	19.0	11.0	21.0	17.0	40.0	39.0	75.0	0.0	1523.0	1.5	338.1901506948225	1.5221091306356165	4.238557225052969	35.0	20.69	51.0	0.0	95.0	0.0	0.2	6.4	14.0	0.0	0.0	20.960032791840437	-90.71563846950417	0.32500112355143823	0.03546333012103403	-0.03600530639284672	-0.004792716169750969	0.0	0.0
2019-11-21 17:40:44.000003	1574376044.000003	16971.0	4.0	40.0	10.0	2.0	0.0	64.0	0.0	2.0	31.0	0.0	0.0	130.0	2.91	1.99	724.0	19.0	11.0	21.0	17.0	40.0	44.0	3.0	0.0	1523.0	0.0	332.1965459429593	2.0021071823832894	5.927947489248406	35.0	20.69	51.0	0.0	95.0	0.0	1.3	3.6	14.0	0.0	0.0	-4.458579733912892	12.445485532172686	-0.3000043202068664	-0.0755587782193715	0.015602966703597766	-0.06524123285194917	0.0	0.0
2019-11-21 17:40:47.000063	1574376047.000063	16971.0	4.0	40.0	10.0	2.0	0.0	64.0	0.0	2.0	31.0	0.0	0.0	130.0	2.91	1.99	725.0	19.0	11.0	21.0	17.0	40.0	47.0	63.0	0.0	1523.0	0.8	325.67449551646786	0.7326758799938581	6.678335313166874	35.0	20.73	51.0	0.0	95.0	0.0	2.1	6.0	14.0	0.0	0.0	3.3525212050165587	-6.492610231159068	0.2666613473893647	-0.0494862863608557	-0.042121605668449094	0.01657943901714001	0.0	0.0
2019-11-21 17:40:51.000087	1574376051.000087	16971.0	4.0	40.0	10.0	2.0	0.0	64.0	0.0	2.0	31.0	0.0	0.0	130.0	2.91	1.99	726.0	19.0	11.0	21.0	17.0	40.0	51.0	87.0	0.0	1523.0	0.0	321.40010222084015	1.383304420939541	5.865536723352259	35.0	20.75	51.0	0.0	95.0	0.0	1.4000000000000001	6.2	14.0	0.0	0.0	-4.232776483966964	7.07245414094401	-0.19999879599342374	0.05240636917183742	0.044333641325073475	0.022115621562253805	0.0	0.0
2019-11-21 17:40:55.000037	1574376055.000037	16971.0	4.0	40.0	10.0	2.0	0.0	64.0	0.0	2.0	31.0	0.0	0.0	130.0	2.91	1.99	727.0	19.0	11.0	21.0	17.0	40.0	55.0	37.0	0.0	1523.0	0.0	323.30737424253437	0.9503351784868286	4.978021069323132	35.0	20.75	51.0	0.0	95.0	0.0	0.1	6.2	14.0	0.0	0.0				-0.00993893431807334	-0.027815318025562873	0.03826912159637089	0.0	0.0
2019-11-21 17:40:59.000065	1574376059.000065	16971.0	4.0	40.0	10.0	2.0	0.0	64.0	0.0	2.0	31.0	0.0	0.0	130.0	2.91	1.99	728.0	19.0	11.0	21.0	17.0	40.0	59.0	65.0	0.0	1523.0	0.8	327.00194406047854	0.5865906483731723	5.40000116839308	35.0	20.75	51.0	0.0	95.0	0.0	2.8000000000000003	7.5	14.0	0.0	0.0	2.560929571140558	-3.2068729682184904	0.19999859334027684	-0.021606019968540845	-0.036718823070815185	0.0801929419176849	0.0	0.0
2019-11-21 17:41:03.000023	1574376063.000023	16971.0	4.0	40.0	10.0	2.0	0.0	64.0	0.0	2.0	31.0	0.0	0.0	130.0	2.91	1.99	729.0	19.0	11.0	21.0	17.0	41.0	3.0	23.0	0.0	1523.0	0.6000000000000001	326.4559497845085	2.768296914928562	3.807537703062931	35.0	20.81	51.0	0.0	95.0	0.0	2.8000000000000003	4.5	14.0	0.0	0.0	-0.6402436503470889	0.8017323391119998	-0.05000052750667146	-0.027927637933996136	-0.05658615385104418	0.017206226540807234	0.0	0.0
2019-11-21 17:41:07.000042	1574376067.000042	16971.0	4.0	40.0	10.0	2.0	0.0	64.0	0.0	2.0	31.0	0.0	0.0	130.0	2.91	1.99	730.0	19.0	11.0	21.0	17.0	41.0	7.0	42.0	0.0	1523.0	0.6000000000000001	319.803404008518	2.1837168556614954	5.360834184098422	35.0	20.81	51.0	0.0	95.0	0.0	0.4	5.5	14.0	0.0	0.0				-0.07723871449684468	0.07892479792652904	-0.018029344279021184	0.0	0.0
2019-11-21 17:41:11.000034	1574376071.000034	16971.0	4.0	40.0	10.0	2.0	0.0	64.0	0.0	2.0	31.0	0.0	0.0	130.0	2.91	1.99	731.0	19.0	11.0	21.0	17.0	41.0	11.0	34.0	0.0	1523.0	0.0	318.8000197465365	2.0000008571513597	5.70000186992358	35.0	20.81	51.0	0.0	95.0	0.0	1.1	5.5	14.0	0.0	0.0	-4.154416513808332	6.700387905178513	-0.15000029504357199	0.014141653807098684	0.1103201962335063	-0.04576535731971109	0.0	0.0
2019-11-21 17:41:15.000018	1574376075.000018	16971.0	4.0	40.0	10.0	2.0	0.0	64.0	0.0	2.0	31.0	0.0	0.0	130.0	2.91	1.99	732.0	19.0	11.0	21.0	17.0	41.0	15.0	18.0	0.0	1523.0	1.6	318.8000197465365	2.0000008571513592	5.700001869923579	35.0	20.85	51.0	0.0	95.0	0.0	3.3000000000000003	3.3000000000000003	14.0	0.0	0.0	3.8903178019208102	-5.7438157291480865	0.40000162125290906	-0.019135053315706866	0.0642465205557303	-0.02236591896361923	0.0	0.0
2019-11-21 17:41:19.000045	1574376079.000045	16971.0	4.0	40.0	10.0	2.0	0.0	64.0	0.0	2.0	31.0	0.0	0.0	130.0	2.91	1.99	733.0	19.0	11.0	21.0	17.0	41.0	19.0	45.0	0.0	1523.0	0.0	318.8000197465365	2.0000008571513597	5.700001869923579	35.0	20.88	51.0	0.0	95.0	0.0	2.0	5.800000000000001	14.0	0.0	0.0	-7.546412112207571	8.61716203390756	-0.39999728204666657	-0.11617254497453382	0.006190247407912471	0.04140797786862755	0.0	0.0
2019-11-21 17:41:22.000093	1574376082.000093	16971.0	4.0	40.0	10.0	2.0	0.0	64.0	0.0	2.0	31.0	0.0	0.0	130.0	2.91	1.99	734.0	19.0	11.0	21.0	17.0	41.0	22.0	93.0	0.0	1523.0	1.7000000000000002	318.8000197465365	2.0000008571513597	5.700001869923579	35.0	20.88	51.0	0.0	95.0	0.0	2.0	5.800000000000001	14.0	0.0	0.0	10.690652362230232	-12.207534161100236	0.566657614852541	-0.0864054867791576	0.035314352391749605	0.035776925099960055	0.0	0.0
2019-11-21 17:41:27.000011	1574376087.000011	16971.0	4.0	40.0	10.0	2.0	0.0	64.0	0.0	2.0	31.0	0.0	0.0	130.0	2.91	1.99	735.0	19.0	11.0	21.0	17.0	41.0	27.0	11.0	0.0	1523.0	0.0	318.8000197465365	2.0000008571513597	5.700001869923579	35.0	20.88	51.0	0.0	95.0	0.0	2.0	5.800000000000001	14.0	0.0	0.0	-6.414599101054701	7.324757648330474	-0.34000557717888596	-0.15069402321494285	0.010062714956723243	0.10537102606975986	0.0	0.0
2019-11-21 17:41:30.000062	1574376090.000062	16971.0	4.0	40.0	10.0	2.0	0.0	64.0	0.0	2.0	31.0	0.0	0.0	130.0	2.91	1.99	736.0	19.0	11.0	21.0	17.0	41.0	30.0	62.0	0.0	1523.0	1.2000000000000002	318.8000197465365	2.0000008571513597	5.700001869923579	35.0	20.88	51.0	0.0	95.0	0.0	2.0	5.800000000000001	14.0	0.0	0.0	7.546335047577018	-8.61707403468373	0.3999931972389056	-0.053227854510058986	-0.012307369968532846	-0.02928009816775979	0.0	0.0
2019-11-21 17:41:34.000090	1574376094.00009	16971.0	4.0	40.0	10.0	2.0	0.0	64.0	0.0	2.0	31.0	0.0	0.0	130.0	2.91	1.99	737.0	19.0	11.0	21.0	17.0	41.0	34.0	90.0	0.0	1524.0	0.0	318.8000197465365	2.0000008571513592	5.700001869923578	35.0	20.94	51.0	0.0	95.0	0.0	2.0	5.800000000000001	14.0	0.0	0.0	-5.659808072110009	6.462870369787246	-0.2999979078915583	0.034967061013830736	0.059605167091320854	0.025894568930004608	0.0	0.0
2019-11-21 17:41:38.000059	1574376098.000059	16971.0	4.0	40.0	10.0	2.0	0.0	64.0	0.0	2.0	31.0	0.0	0.0	130.0	2.91	1.99	738.0	19.0	11.0	21.0	17.0	41.0	38.0	59.0	0.0	1524.0	0.5	318.8000197465366	2.0000008571513597	5.70000186992358	35.0	20.94	51.0	0.0	95.0	0.0	2.0	5.800000000000001	14.0	0.0	0.0	2.358288082673137	-2.6929022996443317	0.12500096858298276	-0.029269075808058206	0.041584252086286425	0.05946487349491567	0.0	0.0
2019-11-21 17:41:42.000082	1574376102.000082	16971.0	4.0	40.0	10.0	2.0	0.0	64.0	0.0	2.0	31.0	0.0	0.0	130.0	2.91	1.99	739.0	19.0	11.0	21.0	17.0	41.0	42.0	82.0	0.0	1524.0	0.0	318.8000197465365	2.0000008571513592	5.700001869923578	35.0	20.94	51.0	0.0	95.0	0.0	2.0	5.800000000000001	14.0	0.0	0.0	-2.358256174619996	2.692865864201897	-0.1249992772978605	-0.01933814980357123	0.03709557245677491	0.03298415477587384	0.0	0.0
2019-11-21 17:41:46.000073	1574376106.000073	16971.0	4.0	40.0	10.0	2.0	0.0	64.0	0.0	2.0	31.0	0.0	0.0	130.0	2.91	1.99	740.0	19.0	11.0	21.0	17.0	41.0	46.0	73.0	0.0	1524.0	0.0	318.8000197465365	2.0000008571513597	5.700001869923579	35.0	20.94	51.0	0.0	95.0	0.0	2.0	5.800000000000001	14.0	0.0	0.0				-0.05302501619372067	0.026170454316214953	0.0012062249120984546	0.0	0.0
2019-11-21 17:41:50.000072	1574376110.000072	16971.0	4.0	40.0	10.0	2.0	0.0	64.0	0.0	2.0	31.0	0.0	0.0	130.0	2.91	1.99	741.0	19.0	11.0	21.0	17.0	41.0	50.0	72.0	0.0	1524.0	0.8	318.8000197465365	2.0000008571513597	5.700001869923579	35.0	20.95	51.0	0.0	95.0	0.0	2.0	5.800000000000001	14.0	0.0	0.0	3.7732325943816964	-4.308611320711043	0.2000000476837272	-0.06981977398943506	0.03879420197139108	-0.00949784467482625	0.0	0.0
2019-11-21 17:41:54.000098	1574376114.000098	16971.0	4.0	40.0	10.0	2.0	0.0	64.0	0.0	2.0	31.0	0.0	0.0	130.0	2.91	1.99	742.0	19.0	11.0	21.0	17.0	41.0	54.0	98.0	0.0	1524.0	0.8	318.8000197465365	2.0000008571513597	5.70000186992358	35.0	21.0	51.0	0.0	95.0	0.0	2.0	5.800000000000001	14.0	0.0	0.0				-0.13039886806598222	-0.04182831431784325	-0.017190908307540588	0.0	0.0
2019-11-21 17:41:58.000046	1574376118.000046	16971.0	4.0	40.0	10.0	2.0	0.0	64.0	0.0	2.0	31.0	0.0	0.0	130.0	2.91	1.99	743.0	19.0	11.0	21.0	17.0	41.0	58.0	46.0	0.0	1524.0	0.0	318.8000197465365	2.0000008571513597	5.700001869923579	35.0	21.0	51.0	0.0	95.0	0.0	2.0	5.800000000000001	14.0	0.0	0.0	-3.7732807240754114	4.308666279460077	-0.2000025987962805	-0.08596384315434766	0.036958712909792274	-0.0095011162600123	0.0	0.0
2019-11-21 17:42:02.000074	1574376122.000074	16971.0	4.0	40.0	10.0	2.0	0.0	64.0	0.0	2.0	31.0	0.0	0.0	130.0	2.91	1.99	744.0	19.0	11.0	21.0	17.0	42.0	2.0	74.0	0.0	1524.0	0.8	318.8000197465365	2.0000008571513597	5.700001869923579	35.0	21.03	51.0	0.0	95.0	0.0	2.0	5.800000000000001	14.0	0.0	0.0	3.7732053814066715	-4.30858024652483	0.19999860526103883	-0.06308102193438142	-0.004042590852414114	-0.05975317674328345	0.0	0.0
2019-11-21 17:42:06.000023	1574376126.000023	16971.0	4.0	40.0	10.0	2.0	0.0	64.0	0.0	2.0	31.0	0.0	0.0	130.0	2.91	1.99	745.0	19.0	11.0	21.0	17.0	42.0	6.0	23.0	0.0	1524.0	1.0	318.8000197465365	2.0000008571513597	5.700001869923579	35.0	21.02	51.0	0.0	95.0	0.0	2.0	5.800000000000001	14.0	0.0	0.0	0.9433199561109266	-1.07716631304522	0.05000063777783419	-0.020230533749814945	-0.02473675613696924	0.0021950854237849974	0.0	0.0
2019-11-21 17:42:10.000049	1574376130.000049	16971.0	4.0	40.0	10.0	2.0	0.0	64.0	0.0	2.0	31.0	0.0	0.0	130.0	2.91	1.99	746.0	19.0	11.0	21.0	17.0	42.0	10.0	49.0	0.0	1524.0	1.0	318.8000197465365	2.0000008571513597	5.700001869923579	35.0	21.06	51.0	0.0	95.0	0.0	2.0	5.800000000000001	14.0	0.0	0.0				0.11822016748036734	0.01817425909062799	0.02652712399451964	0.0	0.0
2019-11-21 17:42:14.000002	1574376134.000002	16971.0	4.0	40.0	10.0	2.0	0.0	64.0	0.0	2.0	31.0	0.0	0.0	130.0	2.91	1.99	747.0	19.0	11.0	21.0	17.0	42.0	14.0	2.0	0.0	1524.0	0.0	318.8000197465365	2.0000008571513597	5.700001869923578	35.0	21.06	51.0	0.0	95.0	0.0	2.0	5.800000000000001	14.0	0.0	0.0	-4.716595282401476	5.385826428836246	-0.2500029504647369	-0.018136605815805895	0.01573032279641416	-0.022685247942279333	0.0	0.0
2019-11-21 17:42:18.000040	1574376138.00004	16971.0	4.0	40.0	10.0	2.0	0.0	64.0	0.0	2.0	31.0	0.0	0.0	130.0	2.91	1.99	748.0	19.0	11.0	21.0	17.0	42.0	18.0	40.0	0.0	1524.0	1.6	318.8000197465366	2.0000008571513597	5.700001869923579	35.0	21.06	51.0	0.0	95.0	0.0	2.0	5.800000000000001	14.0	0.0	0.0	7.546391421549083	-8.617138407480306	0.39999618533911385	0.04657517817997507	0.005485099197375196	0.005887823392267146	0.0	0.0
2019-11-21 17:42:22.000047	1574376142.000047	16971.0	4.0	40.0	10.0	2.0	0.0	64.0	0.0	2.0	31.0	0.0	0.0	130.0	2.91	1.99	749.0	19.0	11.0	21.0	17.0	42.0	22.0	47.0	0.0	1524.0	1.6	318.8000197465365	2.0000008571513597	5.70000186992358	35.0	21.06	51.0	0.0	95.0	0.0	2.0	5.800000000000001	14.0	0.0	0.0				0.017264559131769313	-0.025443985668671083	-0.005526173294251773	0.0	0.0
2019-11-21 17:42:26.000033	1574376146.000033	16971.0	4.0	40.0	10.0	2.0	0.0	64.0	0.0	2.0	31.0	0.0	0.0	130.0	2.91	1.99	750.0	19.0	11.0	21.0	17.0	42.0	26.0	33.0	0.0	1524.0	1.6	318.8000197465365	2.0000008571513592	5.700001869923579	35.0	21.06	51.0	0.0	95.0	0.0	2.0	5.800000000000001	14.0	0.0	0.0				-0.007147284186532932	-0.054987265940868016	0.09621495160891157	0.0	0.0
2019-11-21 17:42:30.000072	1574376150.000072	16971.0	4.0	40.0	10.0	2.0	0.0	64.0	0.0	2.0	31.0	0.0	0.0	130.0	2.91	1.99	751.0	19.0	11.0	21.0	17.0	42.0	30.0	72.0	0.0	1524.0	0.0	318.8000197465365	2.0000008571513597	5.700001869923579	35.0	21.13	51.0	0.0	95.0	0.0	2.0	5.800000000000001	14.0	0.0	0.0	-7.54638962236675	8.617136353014494	-0.39999608997352387	-0.051443538731381556	0.026357803482565337	0.039304306613491	0.0	0.0
2019-11-21 17:42:34.000024	1574376154.000024	16971.0	4.0	40.0	10.0	2.0	0.0	64.0	0.0	2.0	31.0	0.0	0.0	130.0	2.91	1.99	752.0	19.0	11.0	21.0	17.0	42.0	34.0	24.0	0.0	1524.0	2.0	318.8000197465365	2.0000008571513597	5.700001869923578	35.0	21.13	51.0	0.0	95.0	0.0	2.0	5.800000000000001	14.0	0.0	0.0	9.433192251609082	-10.771654783817198	0.5000059903385674	-0.04335137065264448	0.0009687805841892515	0.027307876642403618	0.0	0.0
2019-11-21 17:42:38.000049	1574376158.000049	16971.0	4.0	40.0	10.0	2.0	0.0	64.0	0.0	2.0	31.0	0.0	0.0	130.0	2.91	1.99	753.0	19.0	11.0	21.0	17.0	42.0	38.0	49.0	0.0	1524.0	0.0	318.8000197465365	2.0000008571513597	5.700001869923579	35.0	21.13	51.0	0.0	95.0	0.0	2.0	5.800000000000001	14.0	0.0	0.0	-9.433020200491445	10.771458320605708	-0.4999968707757335	-0.03328679941929488	-0.015679286743024306	0.04999148879208993	0.0	0.0
2019-11-21 17:42:41.000093	1574376161.000093	16971.0	4.0	40.0	10.0	2.0	0.0	64.0	0.0	2.0	31.0	0.0	0.0	130.0	2.91	1.99	754.0	19.0	11.0	21.0	17.0	42.0	41.0	93.0	0.0	1524.0	1.1	318.8000197465365	2.0000008571513597	5.700001869923579	35.0	21.13	51.0	0.0	95.0	0.0	2.0	5.800000000000001	14.0	0.0	0.0	6.917490285913827	-7.899003364164717	0.36666130497613625	-0.01610616097538634	-0.062169332943672495	0.03976890267500149	0.0	0.0
2019-11-21 17:42:46.000023	1574376166.000023	16971.0	4.0	40.0	10.0	2.0	0.0	64.0	0.0	2.0	31.0	0.0	0.0	130.0	2.91	1.99	755.0	19.0	11.0	21.0	17.0	42.0	46.0	23.0	0.0	1524.0	0.6000000000000001	318.8000197465365	2.0000008571513597	5.700001869923579	35.0	21.13	51.0	0.0	95.0	0.0	2.0	5.800000000000001	14.0	0.0	0.0	-1.8866422962483131	2.1543353483831	-0.10000140192089867	0.025419453088576252	-0.055918193999025166	0.08064122385334352	0.0	0.0
2019-11-21 17:42:49.000093	1574376169.000093	16971.0	4.0	40.0	10.0	2.0	0.0	64.0	0.0	2.0	31.0	0.0	0.0	130.0	2.91	1.99	756.0	19.0	11.0	21.0	17.0	42.0	49.0	93.0	0.0	1524.0	0.0	318.8000197465365	2.0000008571513597	5.700001869923579	35.0	21.13	51.0	0.0	95.0	0.0	2.0	5.800000000000001	14.0	0.0	0.0	-3.7731435351959433	4.308509625041255	-0.19999532710503193	-0.017538384720875835	-0.03210144740057358	0.019180775171268677	0.0	0.0
2019-11-21 17:42:54.000017	1574376174.000017	16971.0	4.0	40.0	10.0	2.0	0.0	64.0	0.0	2.0	31.0	0.0	0.0	130.0	2.91	1.99	757.0	19.0	11.0	21.0	17.0	42.0	54.0	17.0	0.0	1524.0	0.5	318.80001974653646	2.0000008571513592	5.700001869923579	35.0	21.19	51.0	0.0	95.0	0.0	2.0	5.800000000000001	14.0	0.0	0.0	1.8866445453354022	-2.1543379165900283	0.10000152113367279	-0.035303465468906725	-0.06551836736125533	0.06108198477621125	0.0	0.0
2019-11-21 17:42:58.000018	1574376178.000018	16971.0	4.0	40.0	10.0	2.0	0.0	64.0	0.0	2.0	31.0	0.0	0.0	130.0	2.91	1.99	758.0	19.0	11.0	21.0	17.0	42.0	58.0	18.0	0.0	1524.0	0.0	318.8000197465365	2.0000008571513597	5.70000186992358	35.0	21.19	51.0	0.0	95.0	0.0	2.0	5.800000000000001	14.0	0.0	0.0	-2.358269246977886	2.6928807913784714	-0.12499997019768472	-0.02213666723772988	-0.02985072097108042	0.050910729921232876	0.0	0.0
2019-11-21 17:43:02.000005	1574376182.000005	16971.0	4.0	40.0	10.0	2.0	0.0	64.0	0.0	2.0	31.0	0.0	0.0	130.0	2.91	1.99	759.0	19.0	11.0	21.0	17.0	43.0	2.0	5.0	0.0	1524.0	0.0	318.8000197465365	2.00000085715136	5.700001869923579	35.0	21.19	51.0	0.0	95.0	0.0	2.0	5.800000000000001	14.0	0.0	0.0				-0.1497483375252617	-0.018713036342008077	-0.03206645722999318	0.0	0.0
2019-11-21 17:43:06.000034	1574376186.000034	16971.0	4.0	40.0	10.0	2.0	0.0	64.0	0.0	2.0	31.0	0.0	0.0	130.0	2.91	1.99	760.0	19.0	11.0	21.0	17.0	43.0	6.0	34.0	0.0	1524.0	0.0	318.8000197465365	2.0000008571513597	5.70000186992358	35.0	21.19	51.0	0.0	95.0	0.0	2.0	5.800000000000001	14.0	0.0	0.0				-0.05930398907890247	-0.0025109897238223752	0.0050726531456699924	0.0	0.0
2019-11-21 17:43:09.000077	1574376189.000077	16971.0	4.0	40.0	10.0	2.0	0.0	64.0	0.0	2.0	31.0	0.0	0.0	130.0	2.91	1.99	761.0	19.0	11.0	21.0	17.0	43.0	9.0	77.0	0.0	1524.0	0.1	318.8000197465365	2.0000008571513597	5.70000186992358	35.0	21.19	51.0	0.0	95.0	0.0	2.0	5.800000000000001	14.0	0.0	0.0	0.628862953172119	-0.7180914431958492	0.03333285650299624	-0.045536791375668476	0.012612955957581051	-0.0005603331339181063	0.0	0.0
2019-11-21 17:43:14.000005	1574376194.000005	16971.0	4.0	40.0	10.0	2.0	0.0	64.0	0.0	2.0	31.0	0.0	0.0	130.0	2.91	1.99	762.0	19.0	11.0	21.0	17.0	43.0	14.0	5.0	0.0	1524.0	0.4	318.8000197465365	2.0000008571513597	5.700001869923579	35.0	21.25	51.0	0.0	95.0	0.0	2.0	5.800000000000001	14.0	0.0	0.0	1.1319858095733593	-1.2926017021251908	0.06000086404137329	-0.06826429920123195	-0.017258974457660843	-0.0787915811190161	0.0	0.0
2019-11-21 17:43:17.000049	1574376197.000049	16971.0	4.0	40.0	10.0	2.0	0.0	64.0	0.0	2.0	31.0	0.0	0.0	130.0	2.91	1.99	763.0	19.0	11.0	21.0	17.0	43.0	17.0	49.0	0.0	1524.0	0.5	318.8000197465365	2.0000008571513597	5.70000186992358	35.0	21.23	51.0	0.0	95.0	0.0	2.0	5.800000000000001	14.0	0.0	0.0	0.6288627032881066	-0.7180911578561416	0.03333284325790383	-0.02200073112780739	-0.0604316106952806	0.03144818370933328	0.0	0.0
2019-11-21 17:43:21.000075	1574376201.000075	16971.0	4.0	40.0	10.0	2.0	0.0	64.0	0.0	2.0	31.0	0.0	0.0	130.0	2.91	1.99	764.0	19.0	11.0	21.0	17.0	43.0	21.0	75.0	0.0	1524.0	0.6000000000000001	318.8000197465365	2.0000008571513597	5.700001869923579	35.0	21.25	51.0	0.0	95.0	0.0	2.0	5.800000000000001	14.0	0.0	0.0	0.47165089757493955	-0.5385727876253307	0.024999837578398246	-0.03845844076057806	0.017800485768617022	0.06208937945145185	0.0	0.0
2019-11-21 17:43:25.000034	1574376205.000034	16971.0	4.0	40.0	10.0	2.0	0.0	64.0	0.0	2.0	31.0	0.0	0.0	130.0	2.91	1.99	765.0	19.0	11.0	21.0	17.0	43.0	25.0	34.0	0.0	1524.0	1.0	318.8000197465365	2.0000008571513597	5.700001869923579	35.0	21.25	51.0	0.0	95.0	0.0	2.0	5.800000000000001	14.0	0.0	0.0	1.8866351891683575	-2.154327232889451	0.10000102521040057	-0.044749094153284555	0.014274268176626925	0.0709772064854782	0.0	0.0
2019-11-21 17:43:29.000055	1574376209.000055	16971.0	4.0	40.0	10.0	2.0	0.0	64.0	0.0	2.0	31.0	0.0	0.0	130.0	2.91	1.99	766.0	19.0	11.0	21.0	17.0	43.0	29.0	55.0	0.0	1524.0	1.0	318.8000197465366	2.0000008571513597	5.70000186992358	35.0	21.25	51.0	0.0	95.0	0.0	2.0	5.800000000000001	14.0	0.0	0.0				-0.12957385968190355	0.03579039271065427	0.04782951679404169	0.0	0.0
2019-11-21 17:43:33.000042	1574376213.000042	16971.0	4.0	40.0	10.0	2.0	0.0	64.0	0.0	2.0	31.0	0.0	0.0	130.0	2.91	1.99	767.0	19.0	11.0	21.0	17.0	43.0	33.0	42.0	0.0	1524.0	1.2000000000000002	318.8000197465365	2.0000008571513597	5.700001869923579	35.0	21.25	51.0	0.0	95.0	0.0	2.0	5.800000000000001	14.0	0.0	0.0	0.943311016107728	-1.0771561045573983	0.050000163913310525	-0.10794441744585614	0.048213528400492416	0.05096526681426933	0.0	0.0
2019-11-21 17:43:37.000028	1574376217.000028	16971.0	4.0	40.0	10.0	2.0	0.0	64.0	0.0	2.0	31.0	0.0	0.0	130.0	2.91	1.99	768.0	19.0	11.0	21.0	17.0	43.0	37.0	28.0	0.0	1525.0	1.2000000000000002	318.8000197465365	2.0000008571513597	5.700001869923578	35.0	21.31	51.0	0.0	95.0	0.0	2.0	5.800000000000001	14.0	0.0	0.0				-0.11657963160066839	0.01966187472253904	-0.005966588493236169	0.0	0.0
2019-11-21 17:43:41.000055	1574376221.000055	16971.0	4.0	40.0	10.0	2.0	0.0	64.0	0.0	2.0	31.0	0.0	0.0	130.0	2.91	1.99	769.0	19.0	11.0	21.0	17.0	43.0	41.0	55.0	0.0	1525.0	1.6	318.80001974653646	2.0000008571513597	5.700001869923578	35.0	21.31	51.0	0.0	95.0	0.0	2.0	5.800000000000001	14.0	0.0	0.0	1.8866030280518924	-2.154290508476889	0.09999932051166661	-0.1298248087798594	0.018516173922126095	-0.02614709025032266	0.0	0.0
2019-11-21 17:43:45.000016	1574376225.000016	16971.0	4.0	40.0	10.0	2.0	0.0	64.0	0.0	2.0	31.0	0.0	0.0	130.0	2.91	1.99	770.0	19.0	11.0	21.0	17.0	43.0	45.0	16.0	0.0	1524.0	1.7000000000000002	318.8000197465365	2.0000008571513597	5.700001869923579	35.0	21.3	51.0	0.0	95.0	0.0	2.0	5.800000000000001	14.0	0.0	0.0	0.4716585723854509	-0.5385815514040341	0.02500024438143247	-0.1211812095582665	0.01977447556873029	0.018949526800877883	0.0	0.0
2019-11-21 17:43:49.000042	1574376229.000042	16971.0	4.0	40.0	10.0	2.0	0.0	64.0	0.0	2.0	31.0	0.0	0.0	130.0	2.91	1.99	771.0	19.0	11.0	21.0	17.0	43.0	49.0	42.0	0.0	1525.0	2.0	318.8000197465365	2.0000008571513597	5.700001869923579	35.0	21.31	51.0	0.0	95.0	0.0	2.0	5.800000000000001	14.0	0.0	0.0	1.4149526927248166	-1.61571836287599	0.07499951273519463	-0.10830668873111722	0.038343424635597444	0.040267144961061575	0.0	0.0
2019-11-21 17:43:52.000084	1574376232.000084	16971.0	4.0	40.0	10.0	2.0	0.0	64.0	0.0	2.0	31.0	0.0	0.0	130.0	2.91	1.99	772.0	19.0	11.0	21.0	17.0	43.0	52.0	84.0	0.0	1525.0	2.5	318.8000197465365	2.0000008571513597	5.70000186992358	35.0	21.31	51.0	0.0	95.0	0.0	2.0	5.800000000000001	14.0	0.0	0.0	3.1443157653973595	-3.5904583573388917	0.16666433549538873	-0.1311838557073041	0.08920316300482853	0.03356473911263452	0.0	0.0
2019-11-21 17:43:57.000012	1574376237.000012	16971.0	4.0	40.0	10.0	2.0	0.0	64.0	0.0	2.0	31.0	0.0	0.0	130.0	2.91	1.99	773.0	19.0	11.0	21.0	17.0	43.0	57.0	12.0	0.0	1525.0	2.7	318.8000197465365	2.0000008571513597	5.700001869923579	35.0	21.31	51.0	0.0	95.0	0.0	2.0	5.800000000000001	14.0	0.0	0.0	0.7546572063822399	-0.861734468083461	0.04000057602758222	-0.17200319858975732	0.12357120687141451	0.005482381529462552	0.0	0.0
2019-11-21 17:44:00.000072	1574376240.000072	16971.0	4.0	40.0	10.0	2.0	0.0	64.0	0.0	2.0	31.0	0.0	0.0	130.0	2.91	1.99	774.0	19.0	11.0	21.0	17.0	44.0	0.0	72.0	0.0	1525.0	3.2	318.8000197465365	2.0000008571513597	5.700001869923579	35.0	21.31	51.0	0.0	95.0	0.0	2.0	5.800000000000001	14.0	0.0	0.0	3.1442967743075054	-3.5904366716297043	0.16666332887340576	-0.17181219996491273	0.036927441888611565	-0.009743304305011927	0.0	0.0
2019-11-21 17:44:04.000084	1574376244.000084	16971.0	4.0	40.0	10.0	2.0	0.0	64.0	0.0	2.0	31.0	0.0	0.0	130.0	2.91	1.99	775.0	19.0	11.0	21.0	17.0	44.0	4.0	84.0	0.0	1525.0	3.7	315.6841349188413	-18.772077579969878	4.719098184314958	35.0	21.35	51.0	0.0	95.0	0.0	2.0	5.800000000000001	14.0	0.0	0.0	2.358262781062322	-2.692873408023138	0.12499962747208038	-0.1347917496975363	0.08504597857078317	-0.004167222386028357	0.0	0.0
2019-11-21 17:44:08.000077	1574376248.000077	16971.0	4.0	40.0	10.0	2.0	0.0	64.0	0.0	2.0	31.0	0.0	0.0	130.0	2.91	1.99	776.0	19.0	11.0	21.0	17.0	44.0	8.0	77.0	0.0	1525.0	4.1000000000000005	314.38299161216855	-32.21842201058693	3.6928334084380094	35.0	21.38	51.0	0.0	95.0	0.0	2.0	5.800000000000001	14.0	0.0	0.0	1.8866191084730648	-2.1543088705266626	0.10000017285376872	-0.1205882463434126	0.1246717117991529	-0.014847192357122455	0.0	0.0
2019-11-21 17:44:12.000063	1574376252.000063	16971.0	4.0	40.0	10.0	2.0	0.0	64.0	0.0	2.0	31.0	0.0	0.0	130.0	2.91	1.99	777.0	19.0	11.0	21.0	17.0	44.0	12.0	63.0	0.0	1525.0	4.800000000000001	317.6401739361187	-27.733841211071148	2.9719738876005164	35.0	21.38	51.0	0.0	95.0	0.0	9.200000000000001	5.800000000000001	14.0	0.0	0.0	-0.18850913130619082	0.17826422385463103	0.17500061542012157	-0.17237968751830537	0.05054384750266696	0.08027803442236578	0.0	0.0
2019-11-21 17:44:16.000093	1574376256.000093	16971.0	4.0	40.0	10.0	2.0	0.0	64.0	0.0	2.0	31.0	0.0	0.0	130.0	2.91	1.99	778.0	19.0	11.0	21.0	17.0	44.0	16.0	93.0	0.0	1525.0	5.300000000000001	324.38263326312165	-26.737354147511795	2.9212042724823766	35.0	21.38	51.0	0.0	95.0	0.0	6.2	4.0	14.0	0.0	0.0	-0.14657977392085583	0.14657977392085578	0.12499906123389509	-0.1958741464755353	0.16187414647553527	0.12828904647434838	0.0	0.0
2019-11-21 17:44:20.000041	1574376260.000041	16971.0	4.0	40.0	10.0	2.0	0.0	64.0	0.0	2.0	31.0	0.0	0.0	130.0	2.91	1.99	779.0	19.0	11.0	21.0	17.0	44.0	20.0	41.0	0.0	1525.0	6.0	331.92553844247203	-28.66386856332624	3.554620679639561	35.0	21.38	51.0	0.0	95.0	0.0	6.2	3.5	14.0	0.0	0.0	-0.20521589120377962	0.20521589120377956	0.17500227394674525	-0.23907842154906028	0.2260784215490603	0.12783996112129908	0.0	0.0
2019-11-21 17:44:24.000061	1574376264.000061	16971.0	4.0	40.0	10.0	2.0	0.0	64.0	0.0	2.0	31.0	0.0	0.0	130.0	2.91	1.99	780.0	19.0	11.0	21.0	17.0	44.0	24.0	61.0	0.0	1525.0	6.6000000000000005	341.85590483803196	-29.100010752678894	3.023524513645027	35.0	21.38	51.0	0.0	95.0	0.0	1.0	2.7	14.0	0.0	0.0	-0.20180754905206544	0.23207121210588622	0.14999924898523614	-0.3060380785580545	0.2603429746680732	0.1116612287836429	0.0	0.0
2019-11-21 17:44:28.000015	1574376268.000015	16971.0	4.0	40.0	10.0	2.0	0.0	64.0	0.0	2.0	31.0	0.0	0.0	130.0	2.91	1.99	781.0	19.0	11.0	21.0	17.0	44.0	28.0	15.0	0.0	1525.0	6.6000000000000005	352.0491023236517	-27.92877631899367	3.0801915129910773	35.0	21.38	51.0	0.0	95.0	0.0	2.0	3.0	14.0	0.0	0.0				-0.22554986687430537	0.32081322549087565	0.12818397677995358	0.0	0.0
2019-11-21 17:44:32.000042	1574376272.000042	16971.0	4.0	40.0	10.0	2.0	0.0	64.0	0.0	2.0	31.0	0.0	0.0	130.0	2.91	1.99	782.0	19.0	11.0	21.0	17.0	44.0	32.0	42.0	0.0	1525.0	7.4	359.20459194561624	-28.68638333979402	2.903029611366993	35.0	21.44	51.0	0.0	95.0	0.0	4.2	3.7	14.0	0.0	0.0	-0.16089177724123774	0.32129345489615363	0.19999865294410088	-0.22482438539169464	0.37259752127603724	0.12609156542846045	0.0	0.0
2019-11-21 17:44:36.000005	1574376276.000005	16971.0	4.0	40.0	10.0	2.0	0.0	64.0	0.0	2.0	31.0	0.0	0.0	130.0	2.91	1.99	783.0	19.0	11.0	21.0	17.0	44.0	36.0	5.0	0.0	1525.0	8.3	353.24118930350954	-27.834499666620037	3.092338902043618	35.0	21.44	51.0	0.0	95.0	0.0	4.2	2.9000000000000004	14.0	0.0	0.0	-0.11548922233714763	0.38740089377256565	0.22500207873119143	-0.1212250899681459	0.42100824894537703	0.14972819334434748	0.0	0.0
2019-11-21 17:44:40.000026	1574376280.000026	16971.0	4.0	40.0	10.0	2.0	0.0	64.0	0.0	2.0	31.0	0.0	0.0	130.0	2.91	2.0	784.0	19.0	11.0	21.0	17.0	44.0	40.0	26.0	0.0	1525.0	9.3	327.51774273454197	-28.75342471646787	2.8643968021660537	35.0	21.44	51.0	0.0	95.0	0.0	2.8000000000000003	3.1	14.0	0.0	0.0	-0.05786828090842132	0.47062026070384066	0.24999868870469297	-0.04633554703860476	0.41525932074655786	0.11837530829417356	0.0	0.0
2019-11-21 17:44:44.000023	1574376284.000023	16971.0	4.0	40.0	10.0	2.0	0.0	64.0	0.0	2.0	31.0	0.0	0.0	130.0	2.91	2.0	785.0	19.0	11.0	21.0	17.0	44.0	44.0	23.0	0.0	1525.0	10.200000000000001	2.8608434328562384	-29.29997302317955	2.5421797930498244	35.0	21.44	51.0	0.0	95.0	0.0	3.8000000000000003	2.9000000000000004	14.0	0.0	0.0	-0.005020835817930212	0.410940555620167	0.22500017434372116	-0.023494369684033317	0.4514626958549241	0.13748981360287885	0.0	0.0
2019-11-21 17:44:48.000004	1574376288.000004	16971.0	4.0	40.0	10.0	2.0	0.0	64.0	0.0	2.0	31.0	0.0	0.0	130.0	2.91	2.0	786.0	19.0	11.0	21.0	17.0	44.0	48.0	4.0	0.0	1525.0	11.0	7.983656381255362	-29.167294534662926	2.8442297170686013	35.0	21.44	51.0	0.0	95.0	0.0	4.4	2.5	14.0	0.0	0.0	0.013624732606443108	0.35628286444581	0.2000009417578217	0.00862439864838786	0.4314775604899461	0.14914333555877918	0.0	0.0
2019-11-21 17:44:51.000097	1574376291.000097	16971.0	4.0	40.0	10.0	2.0	0.0	64.0	0.0	2.0	31.0	0.0	0.0	130.0	2.91	2.0	787.0	19.0	11.0	21.0	17.0	44.0	51.0	97.0	0.0	1525.0	12.0	13.611769943865209	-28.544733382607724	2.89646994156039	35.0	21.46	51.0	0.0	95.0	0.0	4.4	2.8000000000000003	14.0	0.0	0.0	0.07138742282704609	0.5899138750480665	0.3333230021817803	0.02116079805930056	0.4226465371761412	0.15224363776036814	0.0	0.0
2019-11-21 17:44:55.000083	1574376295.000083	16971.0	4.0	40.0	10.0	2.0	0.0	64.0	0.0	2.0	31.0	0.0	0.0	130.0	2.91	2.0	788.0	19.0	11.0	21.0	17.0	44.0	55.0	83.0	0.0	1525.0	13.100000000000001	16.66365739677209	-28.400028214367563	2.9136399029007314	35.0	21.45	51.0	0.0	95.0	0.0	3.8000000000000003	3.0	14.0	0.0	0.0	0.10271827338273565	0.49168464201967377	0.27500096708876276	0.10351677817035723	0.4087675176767222	0.1462818961103511	0.0	0.0
2019-11-21 17:45:00.000009	1574376300.000009	16971.0	4.0	40.0	10.0	2.0	0.0	64.0	0.0	2.0	31.0	0.0	0.0	130.0	2.91	2.0	789.0	19.0	11.0	21.0	17.0	45.0	0.0	9.0	0.0	1525.0	14.3	18.0053698908271	-28.400028214367563	3.0381728699349386	35.0	21.47	51.0	0.0	95.0	0.0	3.5	2.8000000000000003	14.0	0.0	0.0	0.11705252337699597	0.4281655553164574	0.24000354772089913	0.15674117414933184	0.4509479536594415	0.15354526178508743	0.0	0.0
2019-11-21 17:45:03.000057	1574376303.000057	16971.0	4.0	40.0	10.0	2.0	0.0	64.0	0.0	2.0	31.0	0.0	0.0	130.0	2.91	2.0	790.0	19.0	11.0	21.0	17.0	45.0	3.0	57.0	0.0	1525.0	15.3	19.454171628777274	-28.400028214367563	3.1681521329667244	35.0	21.5	51.0	0.0	95.0	0.0	3.5	2.8000000000000003	14.0	0.0	0.0	0.18732696204273908	0.5873268393017053	0.33332800873678875	0.10880890522777421	0.44315980262695615	0.1448965544061366	0.0	0.0
2019-11-21 17:45:07.000082	1574376307.000082	16971.0	4.0	40.0	10.0	2.0	0.0	64.0	0.0	2.0	31.0	0.0	0.0	130.0	2.91	2.0	791.0	19.0	11.0	21.0	17.0	45.0	7.0	82.0	0.0	1525.0	16.2	19.97571506554435	-28.097190949244037	2.2915772237239502	35.0	21.5	51.0	0.0	95.0	0.0	3.5	3.0	14.0	0.0	0.0	0.13203877788912446	0.3946223099761751	0.22499859184907972	0.16461384718327368	0.4576761853244727	0.1595361736483636	0.0	0.0
2019-11-21 17:45:11.000031	1574376311.000031	16971.0	4.0	40.0	10.0	2.0	0.0	64.0	0.0	2.0	31.0	0.0	0.0	130.0	2.91	2.0	792.0	19.0	11.0	21.0	17.0	45.0	11.0	31.0	0.0	1525.0	16.2	20.32326267917697	-27.51508476789076	1.8383645423511097	35.0	21.5	51.0	0.0	95.0	0.0	3.5	3.1	14.0	0.0	0.0				0.1886200281687736	0.521672028268377	0.18126715062572374	0.0	0.0
2019-11-21 17:45:15.000071	1574376315.000071	16971.0	4.0	40.0	10.0	2.0	0.0	64.0	0.0	2.0	31.0	0.0	0.0	130.0	2.91	2.0	793.0	19.0	11.0	21.0	17.0	45.0	15.0	71.0	0.0	1525.0	18.5	19.36246866452836	-27.39998767874623	1.454159549612969	35.0	21.5	51.0	0.0	95.0	0.0	3.5	3.2	14.0	0.0	0.0	0.36196969050488914	0.999930231138586	0.5749942422489706	0.21180339874439114	0.6377062850930639	0.19524091331769647	0.0	0.0
2019-11-21 17:45:19.000029	1574376319.000029	16971.0	4.0	40.0	10.0	2.0	0.0	64.0	0.0	2.0	31.0	0.0	0.0	130.0	2.91	2.0	794.0	19.0	11.0	21.0	17.0	45.0	19.0	29.0	0.0	1525.0	18.5	19.295053087559648	-27.30497664094514	1.590059643002833	35.0	21.5	51.0	0.0	95.0	0.0	3.0	2.0	14.0	0.0	0.0				0.2563159904232367	0.6458177249416991	0.19837736565567016	0.0	0.0
2019-11-21 17:45:23.000039	1574376323.000039	16971.0	4.0	40.0	10.0	2.0	0.0	64.0	0.0	2.0	31.0	0.0	0.0	130.0	2.91	2.0	795.0	19.0	11.0	21.0	17.0	45.0	23.0	39.0	0.0	1525.0	19.8	19.203490787290217	-27.396486500034573	1.4070032159979642	35.0	21.5	51.0	0.0	95.0	0.0	2.4000000000000004	1.8	14.0	0.0	0.0	0.21854091605740975	0.5879528860586968	0.3249991863986358	0.2176128732507008	0.709455969236113	0.19221307216425673	0.0	0.0
2019-11-21 17:45:27.000025	1574376327.000025	16971.0	4.0	40.0	10.0	2.0	0.0	64.0	0.0	2.0	31.0	0.0	0.0	130.0	2.91	2.0	796.0	19.0	11.0	21.0	17.0	45.0	27.0	25.0	0.0	1525.0	21.3	19.344282983112727	-27.3000065434959	1.6088537288036189	35.0	21.53	51.0	0.0	95.0	0.0	2.4000000000000004	1.4000000000000001	14.0	0.0	0.0	0.23790123626863563	0.683543400238069	0.3750013187574033	0.19865890790622076	0.7064844343221969	0.1961004394945438	0.0	0.0
2019-11-21 17:45:31.000010	1574376331.00001	16971.0	4.0	40.0	10.0	2.0	0.0	64.0	0.0	2.0	31.0	0.0	0.0	130.0	2.91	2.0	797.0	19.0	11.0	21.0	17.0	45.0	31.0	10.0	0.0	1526.0	22.8	19.827681525375237	-27.286164249698288	1.755379643121875	35.0	21.56	51.0	0.0	95.0	0.0	2.3000000000000003	1.6	14.0	0.0	0.0	0.24013586599915518	0.6857203917165396	0.3750014081650206	0.25523483209839487	0.72178161015264	0.19901630015947577	0.0	0.0
2019-11-21 17:45:35.000036	1574376335.000036	16971.0	4.0	40.0	10.0	2.0	0.0	64.0	0.0	2.0	31.0	0.0	0.0	130.0	2.91	2.0	798.0	19.0	11.0	21.0	17.0	45.0	35.0	36.0	0.0	1526.0	24.200000000000003	20.038763358864255	-27.238780195596235	2.080618456103131	35.0	21.52	51.0	0.0	95.0	0.0	2.3000000000000003	1.7000000000000002	14.0	0.0	0.0	0.22958959294240555	0.6380590185982702	0.3499977260975757	0.24973395764239376	0.7036223359927408	0.20117047172084093	0.0	0.0
2019-11-21 17:45:38.000080	1574376338.00008	16971.0	4.0	40.0	10.0	2.0	0.0	64.0	0.0	2.0	31.0	0.0	0.0	130.0	2.91	2.0	799.0	19.0	11.0	21.0	17.0	45.0	38.0	80.0	0.0	1526.0	25.8	20.70136899135363	-27.39998767874623	2.100274741652564	35.0	21.56	51.0	0.0	95.0	0.0	2.2	2.1	14.0	0.0	0.0	0.3549277008225529	0.97515584354891	0.5333254921264606	0.24464211359285795	0.6744612184056491	0.21378096529763013	0.0	0.0
2019-11-21 17:45:43.000018	1574376343.000018	16971.0	4.0	40.0	10.0	2.0	0.0	64.0	0.0	2.0	31.0	0.0	0.0	130.0	2.91	2.0	800.0	19.0	11.0	21.0	17.0	45.0	43.0	18.0	0.0	1526.0	27.1	21.43290807662909	-27.39998767874623	2.1999975051197245	35.0	21.56	51.0	0.0	95.0	0.0	2.4000000000000004	2.0	14.0	0.0	0.0	0.1731923858656798	0.4709767639061199	0.2600032358572274	0.24695386871446717	0.6499816347821851	0.2043591475144583	0.0	0.0
2019-11-21 17:45:46.000067	1574376346.000067	16971.0	4.0	40.0	10.0	2.0	0.0	64.0	0.0	2.0	31.0	0.0	0.0	130.0	2.91	2.0	801.0	19.0	11.0	21.0	17.0	45.0	46.0	67.0	0.0	1526.0	28.700000000000003	21.899993915946915	-27.275975603302182	2.0139474117622855	35.0	21.56	51.0	0.0	95.0	0.0	2.4000000000000004	2.2	14.0	0.0	0.0	0.37222997871105146	0.9596661769953172	0.5333246020580913	0.2545893253474202	0.6772387575877926	0.2093751194389832	0.0	0.0
2019-11-21 17:45:50.000088	1574376350.000088	16971.0	4.0	40.0	10.0	2.0	0.0	64.0	0.0	2.0	31.0	0.0	0.0	130.0	2.91	2.0	802.0	19.0	11.0	21.0	17.0	45.0	50.0	88.0	0.0	1526.0	30.3	22.101160957322506	-27.06590124066685	1.967056932959541	35.0	21.56	51.0	0.0	95.0	0.0	2.4000000000000004	2.2	14.0	0.0	0.0	0.28782301373657376	0.7163434821107932	0.3999979019275082	0.2514195452276401	0.6532873424887883	0.21357167513849612	0.0	0.0
2019-11-21 17:45:54.000042	1574376354.000042	16971.0	4.0	40.0	10.0	2.0	0.0	64.0	0.0	2.0	31.0	0.0	0.0	130.0	2.91	2.0	803.0	19.0	11.0	21.0	17.0	45.0	54.0	42.0	0.0	1526.0	31.8	21.10329680197891	-26.7806662788657	1.268870376508116	35.0	21.56	51.0	0.0	95.0	0.0	2.4000000000000004	2.2	14.0	0.0	0.0	0.26983859485537226	0.6715832627042589	0.3750043139357918	0.24760477770030115	0.6632595219887258	0.20261707862683104	0.0	0.0
2019-11-21 17:45:58.000062	1574376358.000062	16971.0	4.0	40.0	10.0	2.0	0.0	64.0	0.0	2.0	31.0	0.0	0.0	130.0	2.91	2.0	804.0	19.0	11.0	21.0	17.0	45.0	58.0	62.0	0.0	1526.0	33.5	21.34654355012134	-26.457553763410477	1.4040829699701296	35.0	21.56	51.0	0.0	95.0	0.0	2.2	1.9000000000000001	14.0	0.0	0.0	0.31232422830254647	0.7657091482036115	0.42499787212483514	0.26075396059666733	0.705236355961847	0.2082859915184087	0.0	0.0
2019-11-21 17:46:02.000056	1574376362.000056	16971.0	4.0	40.0	10.0	2.0	0.0	64.0	0.0	2.0	31.0	0.0	0.0	130.0	2.91	2.0	805.0	19.0	11.0	21.0	17.0	46.0	2.0	56.0	0.0	1526.0	34.800000000000004	22.53222807533848	-26.572056866455863	1.5860190633934559	35.0	21.63	51.0	0.0	95.0	0.0	2.0	2.0	14.0	0.0	0.0	0.2409024289766378	0.5906080187707883	0.3250004842884615	0.27904609652739704	0.6929525705056065	0.21234879571708223	0.0	0.0
2019-11-21 17:46:06.000047	1574376366.000047	16971.0	4.0	40.0	10.0	2.0	0.0	64.0	0.0	2.0	31.0	0.0	0.0	130.0	2.91	2.0	806.0	19.0	11.0	21.0	17.0	46.0	6.0	47.0	0.0	1526.0	34.800000000000004	24.339567645386147	-26.508902948425874	1.6910863564711296	35.0	21.63	51.0	0.0	95.0	0.0	1.7000000000000002	1.0	14.0	0.0	0.0				0.29958676735893974	0.7054535317980759	0.22457311347764208	0.0	0.0
2019-11-21 17:46:10.000050	1574376370.00005	16971.0	4.0	40.0	10.0	2.0	0.0	64.0	0.0	2.0	31.0	0.0	0.0	130.0	2.91	2.0	807.0	19.0	11.0	21.0	17.0	46.0	10.0	50.0	0.0	1526.0	36.5	23.63407627747093	-26.40378808143349	1.3151385189820042	35.0	21.63	51.0	0.0	95.0	0.0	1.4000000000000001	1.5	14.0	0.0	0.0	0.31378232866976297	0.7965828483741397	0.4249996706845917	0.2501317522838303	0.7228006700497023	0.23312721393076802	0.0	0.0
2019-11-21 17:46:14.000029	1574376374.000029	16971.0	4.0	40.0	10.0	2.0	0.0	64.0	0.0	2.0	31.0	0.0	0.0	130.0	2.91	2.0	808.0	19.0	11.0	21.0	17.0	46.0	14.0	29.0	0.0	1526.0	38.0	24.458852050958555	-26.495412331798647	1.6817037791964908	35.0	21.63	51.0	0.0	95.0	0.0	1.6	1.6	14.0	0.0	0.0	0.2889902254835731	0.6908533716740531	0.3750019669635947	0.32461732674016286	0.7012401908130398	0.2221323613716873	0.0	0.0
2019-11-21 17:46:18.000069	1574376378.000069	16971.0	4.0	40.0	10.0	2.0	0.0	64.0	0.0	2.0	31.0	0.0	0.0	130.0	2.91	2.0	809.0	19.0	11.0	21.0	17.0	46.0	18.0	69.0	0.0	1526.0	39.800000000000004	23.80833562321565	-26.34048482937981	1.3396806803328811	35.0	21.63	51.0	0.0	95.0	0.0	1.5	1.7000000000000002	14.0	0.0	0.0	0.3744456080257254	0.8216458970267785	0.4499955207555325	0.31710080884039904	0.6792729978216775	0.2087013930550441	0.0	0.0
2019-11-21 17:46:22.000017	1574376382.000017	16971.0	4.0	40.0	10.0	2.0	0.0	64.0	0.0	2.0	31.0	0.0	0.0	130.0	2.91	2.0	810.0	19.0	11.0	21.0	17.0	46.0	22.0	17.0	0.0	1526.0	41.300000000000004	25.19082429743562	-25.818184943302168	1.6090739472371105	35.0	21.63	51.0	0.0	95.0	0.0	1.4000000000000001	1.3	14.0	0.0	0.0	0.3024406409931695	0.6922592757150426	0.3750048727430259	0.29589360947368204	0.7202681303710902	0.21356683320302877	0.0	0.0
2019-11-21 17:46:26.000035	1574376386.000035	16971.0	4.0	40.0	10.0	2.0	0.0	64.0	0.0	2.0	31.0	0.0	0.0	130.0	2.91	2.0	811.0	19.0	11.0	21.0	17.0	46.0	26.0	35.0	0.0	1526.0	43.0	23.379355156911217	-25.899984171093735	1.2719074463396367	35.0	21.66	51.0	0.0	95.0	0.0	0.8	1.7000000000000002	14.0	0.0	0.0	0.3814215816832976	0.7925355075128482	0.42499807477869384	0.3445733987107626	0.7522154441304331	0.19251778752252785	0.0	0.0
2019-11-21 17:46:29.000083	1574376389.000083	16971.0	4.0	40.0	10.0	2.0	0.0	64.0	0.0	2.0	31.0	0.0	0.0	130.0	2.91	2.0	812.0	19.0	11.0	21.0	17.0	46.0	29.0	83.0	0.0	1526.0	44.6	24.028141608320293	-26.117972417923045	1.3365253258296863	35.0	21.650000000000002	51.0	0.0	95.0	0.0	0.9	1.2000000000000002	14.0	0.0	0.0	0.4274032866463668	1.0122981413058612	0.5333248139788624	0.36322238809310775	0.7337388400690369	0.2100971474391886	0.0	0.0
2019-11-21 17:46:34.000010	1574376394.00001	16971.0	4.0	40.0	10.0	2.0	0.0	64.0	0.0	2.0	31.0	0.0	0.0	130.0	2.91	2.0	813.0	19.0	11.0	21.0	17.0	46.0	34.0	10.0	0.0	1526.0	46.2	24.55039359456199	-26.375789273490227	1.389452465827488	35.0	21.66	51.0	0.0	95.0	0.0	0.9	1.5	14.0	0.0	0.0	0.2774914533174323	0.5980774703244374	0.3200046692575836	0.369949261953015	0.692928457471776	0.19896908404625244	0.0	0.0
2019-11-21 17:46:37.000068	1574376397.000068	16971.0	4.0	40.0	10.0	2.0	0.0	64.0	0.0	2.0	31.0	0.0	0.0	130.0	2.91	2.0	814.0	19.0	11.0	21.0	17.0	46.0	37.0	68.0	0.0	1526.0	48.0	25.6654767120629	-26.166248734384737	1.7000001556208604	35.0	21.68	51.0	0.0	95.0	0.0	1.3	1.5	14.0	0.0	0.0	0.48039709950306686	1.1154695851359637	0.5999884130808202	0.36290243141298995	0.7088227988176005	0.2038579533668578	0.0	0.0
2019-11-21 17:46:41.000087	1574376401.000087	16971.0	4.0	40.0	10.0	2.0	0.0	64.0	0.0	2.0	31.0	0.0	0.0	130.0	2.91	2.0	815.0	19.0	11.0	21.0	17.0	46.0	41.0	87.0	0.0	1526.0	49.6	23.83326123378709	-26.000022602123575	1.4122638163215033	35.0	21.66	51.0	0.0	95.0	0.0	1.5	1.2000000000000002	14.0	0.0	0.0	0.35938166886930933	0.7176686092803676	0.39999809266046243	0.38309888617839605	0.706112179092001	0.20200701459805392	0.0	0.0
2019-11-21 17:46:45.000075	1574376405.000075	16971.0	4.0	40.0	10.0	2.0	0.0	64.0	0.0	2.0	31.0	0.0	0.0	130.0	2.91	2.0	816.0	19.0	11.0	21.0	17.0	46.0	45.0	75.0	0.0	1526.0	51.2	20.499250440147932	-26.388988141839054	0.9110043875626185	35.0	21.69	51.0	0.0	95.0	0.0	1.5	1.7000000000000002	14.0	0.0	0.0	0.3417428304693668	0.7262404821483277	0.4000011920964486	0.38958265875191184	0.6984910253779367	0.2010712298322909	0.0	0.0
2019-11-21 17:46:49.000055	1574376409.000055	16971.0	4.0	40.0	10.0	2.0	0.0	64.0	0.0	2.0	31.0	0.0	0.0	130.0	2.91	2.0	817.0	19.0	11.0	21.0	17.0	46.0	49.0	55.0	0.0	1526.0	52.7	19.01401434033573	-26.499985574154728	0.7999980510293632	35.0	21.69	51.0	0.0	95.0	0.0	1.0	1.7000000000000002	14.0	0.0	0.0	0.3273679829980888	0.6956923762992266	0.37500187755571096	0.29387699001003403	0.7038662947938734	0.18649277143038714	0.0	0.0
2019-11-21 17:46:53.000084	1574376413.000084	16971.0	4.0	40.0	10.0	2.0	0.0	64.0	0.0	2.0	31.0	0.0	0.0	130.0	2.91	2.0	818.0	19.0	11.0	21.0	17.0	46.0	53.0	84.0	0.0	1526.0	54.5	20.807304316283183	-26.318370988850024	1.6174198005899005	35.0	21.650000000000002	51.0	0.0	95.0	0.0	1.0	1.3	14.0	0.0	0.0	0.36494217651881244	0.8473862532915991	0.449996754550498	0.2866801157161636	0.7509846135232797	0.1886415158554912	0.0	0.0
2019-11-21 17:46:57.000026	1574376417.000026	16971.0	4.0	40.0	10.0	2.0	0.0	64.0	0.0	2.0	31.0	0.0	0.0	130.0	2.91	2.0	819.0	19.0	11.0	21.0	17.0	46.0	57.0	26.0	0.0	1526.0	54.5	21.38327879055931	-26.10835236189777	1.8916546260845497	35.0	21.69	51.0	0.0	95.0	0.0	1.5	0.8	14.0	0.0	0.0				0.2239398516817742	0.7482756293653074	0.2152870765436192	0.0	0.0
2019-11-21 17:47:01.000058	1574376421.000058	16971.0	4.0	40.0	10.0	2.0	0.0	64.0	0.0	2.0	31.0	0.0	0.0	130.0	2.91	2.0	820.0	19.0	11.0	21.0	17.0	47.0	1.0	58.0	0.0	1526.0	56.0	21.003233758675652	-26.29840209779604	1.701621222160144	35.0	21.66	51.0	0.0	95.0	0.0	1.5	0.8	14.0	0.0	0.0	0.2436095108758731	0.711930593991044	0.37499700489052207	0.186155962599987	0.7969042947242796	0.19846788817960156	0.0	0.0
2019-11-21 17:47:05.000001	1574376425.000001	16971.0	4.0	40.0	10.0	2.0	0.0	64.0	0.0	2.0	31.0	0.0	0.0	130.0	2.91	2.0	821.0	19.0	11.0	21.0	17.0	47.0	5.0	1.0	0.0	1526.0	57.5	21.59417146853235	-26.164734578031418	1.9000025331671766	35.0	21.69	51.0	0.0	95.0	0.0	1.3	1.7000000000000002	14.0	0.0	0.0	0.27191312107109045	0.708727595924974	0.37500534214238956	0.28006875009593274	0.7581275132736607	0.20904106973797623	0.0	0.0
2019-11-21 17:47:09.000020	1574376429.00002	16971.0	4.0	40.0	10.0	2.0	0.0	64.0	0.0	2.0	31.0	0.0	0.0	130.0	2.91	2.0	822.0	19.0	11.0	21.0	17.0	47.0	9.0	20.0	0.0	1526.0	59.0	23.74798282513646	-26.8291657065641	1.914590576911918	35.0	21.69	51.0	0.0	95.0	0.0	1.1	1.9000000000000001	14.0	0.0	0.0	0.2791765945229924	0.7127408546351823	0.3749982118691832	0.25015926138739897	0.7545728331428528	0.1937761167555987	0.0	0.0
2019-11-21 17:47:12.000077	1574376432.000077	16971.0	4.0	40.0	10.0	2.0	0.0	64.0	0.0	2.0	31.0	0.0	0.0	130.0	2.91	2.0	823.0	19.0	11.0	21.0	17.0	47.0	12.0	77.0	0.0	1526.0	60.7	25.894708463490723	-26.696076268079512	2.0434197231006963	35.0	21.67	51.0	0.0	95.0	0.0	1.8	1.9000000000000001	14.0	0.0	0.0	0.4473263504654395	1.0292713942153886	0.5666559035968027	0.2914632357845394	0.7048903355750511	0.22322364793833518	0.0	0.0
2019-11-21 17:47:16.000097	1574376436.000097	16971.0	4.0	40.0	10.0	2.0	0.0	64.0	0.0	2.0	31.0	0.0	0.0	130.0	2.91	2.0	824.0	19.0	11.0	21.0	17.0	47.0	16.0	97.0	0.0	1526.0	62.300000000000004	28.012226641323686	-26.348504027831623	2.051510122163003	35.0	21.63	51.0	0.0	95.0	0.0	2.0	2.0	14.0	0.0	0.0	0.3342538907217698	0.7103256750824275	0.399997997293963	0.28294947464839043	0.6892705488375874	0.21093768108455863	0.0	0.0
2019-11-21 17:47:20.000050	1574376440.00005	16971.0	4.0	40.0	10.0	2.0	0.0	64.0	0.0	2.0	31.0	0.0	0.0	130.0	2.91	2.0	825.0	19.0	11.0	21.0	17.0	47.0	20.0	50.0	0.0	1526.0	64.0	30.51424744692653	-26.34482164632566	2.2207731378562072	35.0	21.63	51.0	0.0	95.0	0.0	1.3	2.1	14.0	0.0	0.0	0.3877605351465054	0.7679684079176623	0.4250049904574813	0.36200459785411565	0.6634442544234196	0.21458889161611544	0.0	0.0
2019-11-21 17:47:24.000060	1574376444.00006	16971.0	4.0	40.0	10.0	2.0	0.0	64.0	0.0	2.0	31.0	0.0	0.0	130.0	2.91	2.0	826.0	19.0	11.0	21.0	17.0	47.0	24.0	60.0	0.0	1526.0	65.60000000000001	31.372688499403203	-26.23634113430507	2.018052759285299	35.0	21.63	51.0	0.0	95.0	0.0	1.4000000000000001	2.1	14.0	0.0	0.0	0.39421818379312823	0.7027759186242092	0.3999989986444767	0.31139718620146084	0.6391893076843279	0.2093294565221105	0.0	0.0
2019-11-21 17:47:28.000042	1574376448.000042	16971.0	4.0	40.0	10.0	2.0	0.0	64.0	0.0	2.0	31.0	0.0	0.0	130.0	2.91	2.0	827.0	19.0	11.0	21.0	17.0	47.0	28.0	42.0	0.0	1526.0	67.2	31.157772054915778	-26.199984872624235	1.7288942558219942	35.0	21.63	51.0	0.0	95.0	0.0	1.4000000000000001	2.0	14.0	0.0	0.0	0.421028520547162	0.6870561015842247	0.400001811989408	0.42563493733312613	0.6376235258592754	0.19583702252692575	0.0	0.0
2019-11-21 17:47:32.000003	1574376452.000003	16971.0	4.0	40.0	10.0	2.0	0.0	64.0	0.0	2.0	31.0	0.0	0.0	130.0	2.91	2.0	828.0	19.0	11.0	21.0	17.0	47.0	32.0	3.0	0.0	1526.0	67.2	31.481411928289166	-26.123715416408814	1.4711480795498422	35.0	21.63	51.0	0.0	95.0	0.0	1.3	2.4000000000000004	14.0	0.0	0.0				0.4166945206230097	0.6697207569513967	0.19387827158092907	0.0	0.0
2019-11-21 17:47:35.000027	1574376455.000027	16971.0	4.0	40.0	10.0	2.0	0.0	64.0	0.0	2.0	31.0	0.0	0.0	130.0	2.91	2.0	829.0	19.0	11.0	21.0	17.0	47.0	35.0	27.0	0.0	1526.0	69.0	31.126377723343193	-26.194705984488422	1.684160466062628	35.0	21.61	51.0	0.0	95.0	0.0	1.2000000000000002	1.8	14.0	0.0	0.0	0.6335735756550306	1.0424552910961427	0.5999952316663123	0.39541391283102895	0.6376871298031686	0.1972814284798554	0.0	0.0
2019-11-21 17:47:38.000045	1574376458.000045	16971.0	4.0	40.0	10.0	2.0	0.0	64.0	0.0	2.0	31.0	0.0	0.0	130.0	2.91	2.0	830.0	19.0	11.0	21.0	17.0	47.0	38.0	45.0	0.0	1526.0	70.3	31.090055043033352	-26.172858622492598	1.3635761854001136	35.0	21.61	51.0	0.0	95.0	0.0	1.2000000000000002	1.7000000000000002	14.0	0.0	0.0	0.4549509388387473	0.7544784845867156	0.4333307160429612	0.4485167506773511	0.6595832840434726	0.21265844862656808	0.0	0.0
2019-11-21 17:47:41.000064	1574376461.000064	16971.0	4.0	40.0	10.0	2.0	0.0	64.0	0.0	2.0	31.0	0.0	0.0	130.0	2.91	2.0	831.0	19.0	11.0	21.0	17.0	47.0	41.0	64.0	0.0	1526.0	71.8	30.133411645354197	-26.433150268487775	1.3000011301061787	35.0	21.56	51.0	0.0	95.0	0.0	1.1	1.7000000000000002	14.0	0.0	0.0	0.5346390691546548	0.869383359261381	0.4999968608417506	0.4587609310507551	0.6666468520974981	0.19162041313477154	0.0	0.0
2019-11-21 17:47:44.000090	1574376464.00009	16971.0	4.0	40.0	10.0	2.0	0.0	64.0	0.0	2.0	31.0	0.0	0.0	130.0	2.91	2.0	832.0	19.0	11.0	21.0	17.0	47.0	44.0	90.0	0.0	1526.0	71.8	31.054073828870788	-26.309202406283205	1.5862305475776164	35.0	21.56	51.0	0.0	95.0	0.0	1.1	1.4000000000000001	14.0	0.0	0.0				0.4461375562104206	0.6676331743772634	0.18675445218128595	0.0	0.0
2019-11-21 17:47:48.000028	1574376468.000028	16971.0	4.0	40.0	10.0	2.0	0.0	64.0	0.0	2.0	31.0	0.0	0.0	130.0	2.91	2.0	833.0	19.0	11.0	21.0	17.0	47.0	48.0	28.0	0.0	1526.0	73.5	30.104493206398434	-26.49908588605336	1.3013509200485207	35.0	21.56	51.0	0.0	95.0	0.0	1.3	1.3	14.0	0.0	0.0	0.432754835808843	0.7435472539782475	0.4250065864153194	0.45137285779289166	0.6631857946778719	0.19133516400640435	0.0	0.0
2019-11-21 17:47:51.000051	1574376471.000051	16971.0	4.0	40.0	10.0	2.0	0.0	64.0	0.0	2.0	31.0	0.0	0.0	130.0	2.91	2.0	834.0	19.0	11.0	21.0	17.0	47.0	51.0	51.0	0.0	1526.0	75.0	30.77898043923623	-26.30002330365407	1.5708181769475087	35.0	21.56	51.0	0.0	95.0	0.0	1.5	1.3	14.0	0.0	0.0	0.5030019834091135	0.8680731096307375	0.4999961455960176	0.4062295779462305	0.6936213113917586	0.20897609046205384	0.0	0.0
2019-11-21 17:47:54.000093	1574376474.000093	16971.0	4.0	40.0	10.0	2.0	0.0	64.0	0.0	2.0	31.0	0.0	0.0	130.0	2.91	2.0	835.0	19.0	11.0	21.0	17.0	47.0	54.0	93.0	0.0	1526.0	76.5	28.63265139602272	-26.418900604796345	1.2621988948468736	35.0	21.5	51.0	0.0	95.0	0.0	1.3	1.6	14.0	0.0	0.0	0.5226340051494879	0.8667222738459557	0.4999930064861662	0.4048037428025764	0.6244008508293959	0.21205071868907224	0.0	0.0
2019-11-21 17:47:58.000025	1574376478.000025	16971.0	4.0	40.0	10.0	2.0	0.0	64.0	0.0	2.0	31.0	0.0	0.0	130.0	2.91	2.0	836.0	19.0	11.0	21.0	17.0	47.0	58.0	25.0	0.0	1526.0	78.2	27.63322743539228	-26.433224629270285	1.2335474232235555	35.0	21.5	51.0	0.0	95.0	0.0	1.3	1.6	14.0	0.0	0.0	0.4301573760382791	0.7450544305488107	0.42500721973524314	0.3594758840638673	0.6572498812193346	0.21807036115362333	0.0	0.0
2019-11-21 17:48:01.000060	1574376481.00006	16971.0	4.0	40.0	10.0	2.0	0.0	64.0	0.0	2.0	31.0	0.0	0.0	130.0	2.91	2.0	837.0	19.0	11.0	21.0	17.0	48.0	1.0	60.0	0.0	1526.0	78.2	27.982775594845418	-25.921502879117764	1.4913907880174027	35.0	21.5	51.0	0.0	95.0	0.0	1.3	1.5	14.0	0.0	0.0				0.3277492313393829	0.5975271801659315	0.20027658455095115	0.0	0.0
2019-11-21 17:48:05.000066	1574376485.000066	16971.0	4.0	40.0	10.0	2.0	0.0	64.0	0.0	2.0	31.0	0.0	0.0	130.0	2.91	2.0	838.0	19.0	11.0	21.0	17.0	48.0	5.0	66.0	0.0	1526.0	79.60000000000001	27.602933348989566	-26.396346494586027	1.3014642240030185	35.0	21.5	51.0	0.0	95.0	0.0	1.5	1.1	14.0	0.0	0.0	0.32634877484718333	0.6218665064398421	0.3499994784601368	0.33015373045614765	0.6444587571951935	0.22050946587463272	0.0	0.0
2019-11-21 17:48:08.000086	1574376488.000086	16971.0	4.0	40.0	10.0	2.0	0.0	64.0	0.0	2.0	31.0	0.0	0.0	130.0	2.91	2.0	839.0	19.0	11.0	21.0	17.0	48.0	8.0	86.0	0.0	1526.0	81.30000000000001	27.99998908180723	-25.92948898041658	1.588478409010637	35.0	21.48	51.0	0.0	95.0	0.0	1.4000000000000001	1.3	14.0	0.0	0.0	0.5288686288489997	1.0116323825388067	0.5666628837837994	0.3309579597217027	0.6443042916824638	0.21943064648404623	0.0	0.0
2019-11-21 17:48:12.000006	1574376492.000006	16971.0	4.0	40.0	10.0	2.0	0.0	64.0	0.0	2.0	31.0	0.0	0.0	130.0	2.91	2.0	840.0	19.0	11.0	21.0	17.0	48.0	12.0	6.0	0.0	1526.0	82.7	28.515793484505874	-25.889494595062796	1.7631565142262846	35.0	21.44	51.0	0.0	95.0	0.0	0.9	1.5	14.0	0.0	0.0	0.3384394929763345	0.636780202464651	0.35000700964660675	0.3384005774115948	0.6684362147727628	0.1975552479377863	0.0	0.0
2019-11-21 17:48:15.000037	1574376495.000037	16971.0	4.0	40.0	10.0	2.0	0.0	64.0	0.0	2.0	31.0	0.0	0.0	130.0	2.91	2.0	841.0	19.0	11.0	21.0	17.0	48.0	15.0	37.0	0.0	1526.0	84.5	30.136488411842738	-25.900886227615068	1.833910985707885	35.0	21.44	51.0	0.0	95.0	0.0	1.0	1.5	14.0	0.0	0.0	0.5773400603393322	1.086276064535828	0.5999938011809853	0.35156198778055364	0.6557399113848855	0.19969561178135173	0.0	0.0
2019-11-21 17:48:18.000055	1574376498.000055	16971.0	4.0	40.0	10.0	2.0	0.0	64.0	0.0	2.0	31.0	0.0	0.0	130.0	2.91	2.0	842.0	19.0	11.0	21.0	17.0	48.0	18.0	55.0	0.0	1526.0	84.5	31.457028069497866	-25.808601187518022	1.8042973091475452	35.0	21.44	51.0	0.0	95.0	0.0	1.0	1.8	14.0	0.0	0.0				0.3754323961565901	0.7036145637291373	0.18271853114661685	0.0	0.0
2019-11-21 17:48:21.000079	1574376501.000079	16971.0	4.0	40.0	10.0	2.0	0.0	64.0	0.0	2.0	31.0	0.0	0.0	130.0	2.91	2.0	843.0	19.0	11.0	21.0	17.0	48.0	21.0	79.0	0.0	1526.0	86.0	30.745197431649874	-25.95097547173524	1.8754803729323446	35.0	21.41	51.0	0.0	95.0	0.0	0.7000000000000001	1.7000000000000002	14.0	0.0	0.0	0.5100072757531546	0.905117101133991	0.4999960263885944	0.40879257325722934	0.6650985856079922	0.18554919421000277	0.0	0.0
2019-11-21 17:48:25.000019	1574376505.000019	16971.0	4.0	40.0	10.0	2.0	0.0	64.0	0.0	2.0	31.0	0.0	0.0	130.0	2.91	2.0	844.0	19.0	11.0	21.0	17.0	48.0	25.0	19.0	0.0	1526.0	87.5	31.857323894139743	-25.71067615353919	1.7404483620780968	35.0	21.38	51.0	0.0	95.0	0.0	1.0	1.9000000000000001	14.0	0.0	0.0	0.39011815246822396	0.6625536014699785	0.37500561037112495	0.39753105434358	0.6821537964505209	0.18243974024489004	0.0	0.0
2019-11-21 17:48:28.000039	1574376508.000039	16971.0	4.0	40.0	10.0	2.0	0.0	64.0	0.0	2.0	31.0	0.0	0.0	130.0	2.91	2.0	845.0	19.0	11.0	21.0	17.0	48.0	28.0	39.0	0.0	1526.0	89.0	32.33897389160839	-25.921210334587514	1.5398253199170004	35.0	21.38	51.0	0.0	95.0	0.0	0.8	1.9000000000000001	14.0	0.0	0.0	0.5406572837899162	0.8822725007110437	0.49999666216217503	0.4394897242521991	0.6707547079610426	0.18182382688971901	0.0	0.0
2019-11-21 17:48:31.000068	1574376511.000068	16971.0	4.0	40.0	10.0	2.0	0.0	64.0	0.0	2.0	31.0	0.0	0.0	130.0	2.91	2.0	846.0	19.0	11.0	21.0	17.0	48.0	31.0	68.0	0.0	1526.0	89.0	28.6305286868362	-26.291321632657457	1.7739034341650293	35.0	21.38	51.0	0.0	95.0	0.0	0.8	1.8	14.0	0.0	0.0				0.454530019891356	0.6724523161549135	0.19000353553409366	0.0	0.0
2019-11-21 17:48:34.000092	1574376514.000092	16971.0	4.0	40.0	10.0	2.0	0.0	64.0	0.0	2.0	31.0	0.0	0.0	130.0	2.91	2.0	847.0	19.0	11.0	21.0	17.0	48.0	34.0	92.0	0.0	1526.0	90.5	31.327741718597036	-26.22031558719127	1.5609666334428105	35.0	21.31	51.0	0.0	95.0	0.0	0.5	1.6	14.0	0.0	0.0	0.5663141472663039	0.882124941121398	0.4999959866527993	0.4494184526946256	0.6519392696035534	0.18202264454279804	0.0	0.0
2019-11-21 17:48:38.000037	1574376518.000037	16971.0	4.0	40.0	10.0	2.0	0.0	64.0	0.0	2.0	31.0	0.0	0.0	130.0	2.91	2.0	848.0	19.0	11.0	21.0	17.0	48.0	38.0	37.0	0.0	1526.0	92.10000000000001	27.12892993862148	-26.172728799514584	1.7745410374055874	35.0	21.31	51.0	0.0	95.0	0.0	1.2000000000000002	1.5	14.0	0.0	0.0	0.43217414329961396	0.6889446166296911	0.40000550754501096	0.451850806719652	0.6343686731201694	0.20047003524356277	0.0	0.0
2019-11-21 17:48:41.000067	1574376521.000067	16971.0	4.0	40.0	10.0	2.0	0.0	64.0	0.0	2.0	31.0	0.0	0.0	130.0	2.91	2.0	849.0	19.0	11.0	21.0	17.0	48.0	41.0	67.0	0.0	1526.0	93.80000000000001	21.638742956584295	-25.528772164399577	1.537267848656281	35.0	21.31	51.0	0.0	95.0	0.0	1.3	1.8	14.0	0.0	0.0	0.5436291443134648	1.01005116783028	0.5666609923613051	0.41048727400152624	0.6845026726578424	0.21964127345985485	0.0	0.0
2019-11-21 17:48:45.000001	1574376525.000001	16971.0	4.0	40.0	10.0	2.0	0.0	64.0	0.0	2.0	31.0	0.0	0.0	130.0	2.91	2.0	850.0	19.0	11.0	21.0	17.0	48.0	45.0	1.0	0.0	1526.0	95.30000000000001	18.138785163262956	-25.23926227477213	1.4607303864042493	35.0	21.31	51.0	0.0	95.0	0.0	1.3	1.8	14.0	0.0	0.0	0.30499759589345266	0.6951335321240992	0.37500619153470127	0.32722958563528104	0.7215018662862086	0.20336139070747986	0.0	0.0
2019-11-21 17:48:48.000050	1574376528.00005	16971.0	4.0	40.0	10.0	2.0	0.0	64.0	0.0	2.0	31.0	0.0	0.0	130.0	2.91	2.0	851.0	19.0	11.0	21.0	17.0	48.0	48.0	50.0	0.0	1526.0	95.30000000000001	13.051031365536643	-23.63875638597795	2.4183652637019994	35.0	21.27	51.0	0.0	95.0	0.0	0.8	1.7000000000000002	14.0	0.0	0.0				0.321624464612163	0.676564419556158	0.17815804768120524	0.0	0.0
2019-11-21 17:48:53.000008	1574376533.000008	16971.0	4.0	40.0	10.0	2.0	0.0	64.0	0.0	2.0	31.0	0.0	0.0	130.0	2.91	2.0	852.0	19.0	11.0	21.0	17.0	48.0	53.0	8.0	0.0	1526.0	97.0	12.700010599531288	-18.707218553315204	2.4999982066502233	35.0	21.25	51.0	0.0	95.0	0.0	0.30000000000000004	1.4000000000000001	14.0	0.0	0.0	0.2449393835731589	0.6766375772778781	0.34000285341749925	0.20472297453398997	0.6069591766579043	0.1704319851691991	0.0	0.0
2019-11-21 17:48:57.000069	1574376537.000069	16971.0	4.0	40.0	10.0	2.0	0.0	64.0	0.0	2.0	31.0	0.0	0.0	130.0	2.91	2.0	853.0	19.0	11.0	21.0	17.0	48.0	57.0	69.0	0.0	1526.0	100.0	16.344216407512558	-14.82898249452097	2.9652197502462236	35.0	21.21	51.0	0.0	95.0	0.0	0.2	1.5	14.0	0.0	0.0	0.35039239860216786	1.5548136925023457	0.7499886007849454	0.1605954237020189	0.5501409029364586	0.1179961728287282	0.0	0.0
2019-11-21 17:49:02.000030	1574376542.00003	16971.0	4.0	40.0	10.0	2.0	0.0	64.0	0.0	2.0	31.0	0.0	0.0	130.0	2.91	2.0	854.0	19.0	11.0	21.0	17.0	49.0	2.0	30.0	0.0	1526.0	101.0	21.35555922304667	-13.786721261534936	3.2771154502593776	35.0	21.19	51.0	0.0	95.0	0.0	17.400000000000002	2.5	14.0	0.0	0.0	0.1438180244520383	0.6381709036460896	0.200001554501218	0.11462355791903754	0.47151634450198016	0.044031543664411824	0.0	0.0
2019-11-21 17:49:06.000092	1574376546.000092	16971.0	4.0	40.0	10.0	2.0	0.0	64.0	0.0	2.0	31.0	0.0	0.0	130.0	2.91	2.0	855.0	19.0	11.0	21.0	17.0	49.0	6.0	92.0	0.0	1526.0	101.30000000000001	27.086733543813054	-12.98056798170316	3.5298593243741028	35.0	21.19	51.0	0.0	95.0	0.0	14.5	3.1	14.0	0.0	0.0	0.08858408980816646	0.28284516160870404	0.0749988377274417	0.13979961443223843	0.3939390476127637	-0.002468718401552883	0.0	0.0
2019-11-21 17:49:11.000050	1574376551.00005	16971.0	4.0	40.0	10.0	2.0	0.0	64.0	0.0	2.0	31.0	0.0	0.0	130.0	2.91	2.0	856.0	19.0	11.0	21.0	17.0	49.0	11.0	50.0	0.0	1526.0	102.0	30.847770228878154	-12.073570026774876	3.6447469790123783	35.0	21.150000000000002	51.0	0.0	95.0	0.0	13.8	3.4000000000000004	14.0	0.0	0.0	0.2382068618542624	0.5327675559362395	0.140001174936616	0.16396485906210465	0.32810428057149627	0.016065679674543018	0.0	0.0
2019-11-21 17:49:16.000011	1574376556.000011	16971.0	4.0	40.0	10.0	2.0	0.0	64.0	0.0	2.0	31.0	0.0	0.0	130.0	2.91	2.0	857.0	19.0	11.0	21.0	17.0	49.0	16.0	11.0	0.0	1526.0	102.4	33.84446834781077	-10.93090165156592	3.6261836976595796	35.0	21.13	51.0	0.0	95.0	0.0	13.0	3.6	14.0	0.0	0.0	0.17047491013460667	0.311378793892348	0.0800006256152451	0.1335423670656307	0.2842968031905434	0.00936823858288198	0.0	0.0
2019-11-21 17:49:20.000071	1574376560.000071	16971.0	4.0	40.0	10.0	2.0	0.0	64.0	0.0	2.0	31.0	0.0	0.0	130.0	2.91	2.0	858.0	19.0	11.0	21.0	17.0	49.0	20.0	71.0	0.0	1526.0	102.60000000000001	34.900005217008705	-9.240630683809474	3.5243006145649662	35.0	21.13	51.0	0.0	95.0	0.0	11.5	3.7	14.0	0.0	0.0	0.1381957677868022	0.2088702263848114	0.04999924899275695	0.13675559354673578	0.24316482687674745	-0.00740098666945576	0.0	0.0
2019-11-21 17:49:25.000030	1574376565.00003	16971.0	4.0	40.0	10.0	2.0	0.0	64.0	0.0	2.0	31.0	0.0	0.0	130.0	2.91	2.0	859.0	19.0	11.0	21.0	17.0	49.0	25.0	30.0	0.0	1526.0	102.9	34.72962757691015	-7.805268187815547	3.7269813442410755	35.0	21.080000000000002	51.0	0.0	95.0	0.0	10.0	3.4000000000000004	14.0	0.0	0.0	0.19895092808826978	0.2851894673220266	0.060000492099982705	0.14265390923887464	0.19080428967800467	-0.0046459895973833334	0.0	0.0
2019-11-21 17:49:29.000089	1574376569.000089	16971.0	4.0	40.0	10.0	2.0	0.0	64.0	0.0	2.0	31.0	0.0	0.0	130.0	2.91	2.0	860.0	19.0	11.0	21.0	17.0	49.0	29.0	89.0	0.0	1526.0	103.0	33.656036424421295	-6.150320868706092	3.2312077555734473	35.0	21.06	51.0	0.0	95.0	0.0	8.1	3.8000000000000003	14.0	0.0	0.0	0.10190328393706093	0.14607493186199982	0.024999631946735698	0.17510435771107447	0.15814959327065348	-0.024334544559513675	0.0	0.0
2019-11-21 17:49:34.000050	1574376574.00005	16971.0	4.0	40.0	10.0	2.0	0.0	64.0	0.0	2.0	31.0	0.0	0.0	130.0	2.91	2.0	861.0	19.0	11.0	21.0	17.0	49.0	34.0	50.0	0.0	1525.0	103.2	31.701177828432137	-1.0251737975513782	3.697603519624976	35.0	21.02	51.0	0.0	95.0	0.0	6.5	3.2	14.0	0.0	0.0	0.19708530495270773	0.2978763599048723	0.040000310900244175	0.10440034156181964	0.18358226300651576	-0.03647082931853709	0.0	0.0
2019-11-21 17:49:39.000009	1574376579.000009	16971.0	4.0	40.0	10.0	2.0	0.0	64.0	0.0	2.0	31.0	0.0	0.0	130.0	2.91	2.0	862.0	19.0	11.0	21.0	17.0	49.0	39.0	9.0	0.0	1525.0	103.2	30.066883281854835	0.7147777639833323	3.536686798863371	35.0	21.0	51.0	0.0	95.0	0.0	4.9	3.4000000000000004	14.0	0.0	0.0				0.10329164602869198	0.17905932051890597	-0.044660895602205535	0.0	0.0
2019-11-21 17:49:43.000068	1574376583.000068	16971.0	4.0	40.0	10.0	2.0	0.0	64.0	0.0	2.0	31.0	0.0	0.0	130.0	2.91	2.0	863.0	19.0	11.0	21.0	17.0	49.0	43.0	68.0	0.0	1525.0	103.10000000000001	29.27437016944082	2.206624021235875	3.4999986352259036	35.0	20.98	51.0	0.0	95.0	0.0	3.1	3.5	14.0	0.0	0.0	-0.24403415595753436	-0.3935868013218063	-0.024999631946735698	0.07274313404972416	0.11474721296011516	-0.04343401393504686	0.0	0.0
2019-11-21 17:49:48.000030	1574376588.00003	16971.0	4.0	40.0	10.0	2.0	0.0	64.0	0.0	2.0	31.0	0.0	0.0	130.0	2.91	2.0	864.0	19.0	11.0	21.0	17.0	49.0	48.0	30.0	0.0	1525.0	103.0	28.9425059133619	3.172494690191901	3.628748999274343	35.0	20.96	51.0	0.0	95.0	0.0	1.0	3.7	14.0	0.0	0.0	-0.5677004662232087	-0.9952848686307864	-0.02000015163536767	0.10095291450969715	0.14489195728803975	-0.09430180149519227	0.0	0.0
2019-11-21 17:49:52.000093	1574376592.000093	16971.0	4.0	40.0	10.0	2.0	0.0	64.0	0.0	2.0	31.0	0.0	0.0	130.0	2.91	2.0	865.0	19.0	11.0	21.0	17.0	49.0	52.0	93.0	0.0	1525.0	102.9	29.69690535140792	4.4279142529427125	3.6310093706750384	35.0	20.94	51.0	0.0	95.0	0.0	2.4000000000000004	3.5	14.0	0.0	0.0	0.29212260638413595	0.5229061427643393	-0.024999606615533212	0.0893917625328198	0.13696112674068997	-0.0709983278197213	0.0	0.0
2019-11-21 17:49:57.000052	1574376597.000052	16971.0	4.0	40.0	10.0	2.0	0.0	64.0	0.0	2.0	31.0	0.0	0.0	130.0	2.91	2.0	866.0	19.0	11.0	21.0	17.0	49.0	57.0	52.0	0.0	1525.0	102.60000000000001	28.773649030074168	5.667224418352966	3.651015731737439	35.0	20.900000000000002	51.0	0.0	95.0	0.0	3.6	3.7	14.0	0.0	0.0	0.4594390907376335	0.8357166035887084	-0.060000492099982705	0.07204161613378221	0.16088576699351712	-0.11474657085830711	0.0	0.0
2019-11-21 17:50:02.000012	1574376602.000012	16971.0	4.0	40.0	10.0	2.0	0.0	64.0	0.0	2.0	31.0	0.0	0.0	130.0	2.91	2.0	867.0	19.0	11.0	21.0	17.0	50.0	2.0	12.0	0.0	1525.0	102.60000000000001	28.286662620147922	7.105096678862001	3.6394890451501336	35.0	20.88	51.0	0.0	95.0	0.0	4.9	3.6	14.0	0.0	0.0				0.08412672454811934	0.1499608526279231	-0.10981546747116816	0.0	0.0
2019-11-21 17:50:06.000072	1574376606.000072	16971.0	4.0	40.0	10.0	2.0	0.0	64.0	0.0	2.0	31.0	0.0	0.0	130.0	2.91	1.99	868.0	19.0	11.0	21.0	17.0	50.0	6.0	72.0	0.0	1525.0	102.10000000000001	28.318803610392035	9.082321699114695	3.4999986352259036	35.0	20.830000000000002	51.0	0.0	95.0	0.0	6.6000000000000005	3.7	14.0	0.0	0.0	0.5071990109250802	0.9747355618405076	-0.12499812248189059	0.08865842785519235	0.09296915838543848	-0.09700731291685649	0.0	0.0
2019-11-21 17:50:11.000031	1574376611.000031	16971.0	4.0	40.0	10.0	2.0	0.0	64.0	0.0	2.0	31.0	0.0	0.0	130.0	2.91	1.99	869.0	19.0	11.0	21.0	17.0	50.0	11.0	31.0	0.0	1525.0	102.0	25.2367972339549	10.503137629953065	3.533678265496203	35.0	20.81	51.0	0.0	95.0	0.0	8.700000000000001	3.5	14.0	0.0	0.0	0.06709407626218464	0.11578992795212349	-0.02000016403332946	0.13940980419515586	0.15427203314567903	-0.13829694965315337	0.0	0.0
2019-11-21 17:50:15.000090	1574376615.00009	16971.0	4.0	40.0	10.0	2.0	0.0	64.0	0.0	2.0	31.0	0.0	0.0	130.0	2.91	1.99	870.0	19.0	11.0	21.0	17.0	50.0	15.0	90.0	0.0	1525.0	101.5	25.93219554443238	12.365644196245777	3.67849410881332	35.0	20.830000000000002	51.0	0.0	95.0	0.0	10.4	3.5	14.0	0.0	0.0	0.2923880439266993	0.6301840996333318	-0.1249981597336856	0.08531457141100868	0.1654355918572924	-0.1047353276205468	0.0	0.0
2019-11-21 17:50:20.000048	1574376620.000048	16971.0	4.0	40.0	10.0	2.0	0.0	64.0	0.0	2.0	31.0	0.0	0.0	130.0	2.91	1.99	871.0	19.0	11.0	21.0	17.0	50.0	20.0	48.0	0.0	1525.0	101.10000000000001	22.374396432392395	13.738420466420903	3.5971562447884673	35.0	20.81	51.0	0.0	95.0	0.0	12.200000000000001	3.7	14.0	0.0	0.0	0.17028446556421134	0.33564901762578575	-0.08000067139235159	0.11395888997514243	0.23929456789208617	-0.1621927284836568	0.0	0.0
2019-11-21 17:50:25.000008	1574376625.000008	16971.0	4.0	40.0	10.0	2.0	0.0	64.0	0.0	2.0	31.0	0.0	0.0	130.0	2.91	1.99	872.0	19.0	11.0	21.0	17.0	50.0	25.0	8.0	0.0	1525.0	100.80000000000001	19.630997384665296	21.23366244434159	3.5282606566174466	35.0	20.75	51.0	0.0	95.0	0.0	14.0	3.6	14.0	0.0	0.0	0.09386475155464456	0.22773295730047213	-0.060000477794636714	0.12290136453132704	0.26907269198055267	-0.1669375363022843	0.0	0.0
2019-11-21 17:50:29.000068	1574376629.000068	16971.0	4.0	40.0	10.0	2.0	0.0	64.0	0.0	2.0	31.0	0.0	0.0	130.0	2.91	1.99	873.0	19.0	11.0	21.0	17.0	50.0	29.0	68.0	0.0	1525.0	100.5	19.900027436263265	22.9471335983435	3.689082575700889	35.0	20.75	51.0	0.0	95.0	0.0	16.7	3.4000000000000004	14.0	0.0	0.0	0.08971561920424594	0.2386845367557649	-0.07499887795935153	0.15330551648734847	0.27956641705960605	-0.21439691477957828	0.0	0.0
2019-11-21 17:50:34.000030	1574376634.00003	16971.0	4.0	40.0	10.0	2.0	0.0	64.0	0.0	2.0	31.0	0.0	0.0	130.0	2.91	1.99	874.0	19.0	11.0	21.0	17.0	50.0	34.0	30.0	0.0	1525.0	99.0	19.628737662089282	22.96435183498192	3.4287384375157255	35.0	20.75	51.0	0.0	95.0	0.0	19.5	3.2	14.0	0.0	0.0	0.29488948371195434	0.8146232055980666	-0.30000227453048944	0.12664178171916943	0.3185733903741856	-0.24599563831192411	0.0	0.0
2019-11-21 17:50:38.000093	1574376638.000093	16971.0	4.0	40.0	10.0	2.0	0.0	64.0	0.0	2.0	31.0	0.0	0.0	130.0	2.91	1.99	875.0	19.0	11.0	21.0	17.0	50.0	38.0	93.0	0.0	1524.0	98.2	21.08977842294245	22.5386856856092	3.372264421695352	35.0	20.69	51.0	0.0	95.0	0.0	23.6	3.6	14.0	0.0	0.0	0.1596764449167164	0.44110130947774295	-0.19999685292427635	0.14863704424526084	0.32827289473709137	-0.2885999578291079	0.0	0.0
2019-11-21 17:50:43.000052	1574376643.000052	16971.0	4.0	40.0	10.0	2.0	0.0	64.0	0.0	2.0	31.0	0.0	0.0	130.0	2.91	1.99	876.0	19.0	11.0	21.0	17.0	50.0	43.0	52.0	0.0	1524.0	97.5	21.751440807931537	22.297110744008222	3.451446135760359	35.0	20.69	51.0	0.0	95.0	0.0	23.400000000000002	3.3000000000000003	14.0	0.0	0.0	0.1106326532079387	0.3125903490895595	-0.14000114823329488	0.13044788301795585	0.3054068444931386	-0.279356419566255	0.0	0.0
2019-11-21 17:50:48.000017	1574376648.000017	16971.0	4.0	40.0	10.0	2.0	0.0	64.0	0.0	2.0	31.0	0.0	0.0	130.0	2.91	1.99	877.0	19.0	11.0	21.0	17.0	50.0	48.0	17.0	0.0	1524.0	96.5	22.38179538237669	22.23230970023562	3.435357358506252	35.0	20.69	51.0	0.0	95.0	0.0	22.900000000000002	3.4000000000000004	14.0	0.0	0.0	0.17941583250547635	0.4508520779433915	-0.20000140191107182	0.1436956940955505	0.33297753235941474	-0.2934169566371939	0.0	0.0
2019-11-21 17:50:52.000077	1574376652.000077	16971.0	4.0	40.0	10.0	2.0	0.0	64.0	0.0	2.0	31.0	0.0	0.0	130.0	2.91	1.99	878.0	19.0	11.0	21.0	17.0	50.0	52.0	77.0	0.0	1524.0	95.80000000000001	24.282611674189354	22.375826849077548	3.3000019872575375	35.0	20.63	51.0	0.0	95.0	0.0	22.700000000000003	3.5	14.0	0.0	0.0	0.15932868514167342	0.39835013107807044	-0.17499737147464398	0.1367002541178564	0.344247014586149	-0.29311607508397974	0.0	0.0
2019-11-21 17:50:57.000036	1574376657.000036	16971.0	4.0	40.0	10.0	2.0	0.0	64.0	0.0	2.0	31.0	0.0	0.0	130.0	2.91	1.99	879.0	19.0	11.0	21.0	17.0	50.0	57.0	36.0	0.0	1524.0	95.0	25.894953372485592	22.61877994807504	3.2604067327994963	35.0	20.63	51.0	0.0	95.0	0.0	22.8	3.3000000000000003	14.0	0.0	0.0	0.1562632486265582	0.35767244428484035	-0.16000131226662434	0.1739340131432955	0.3812040420803248	-0.3120760121724992	0.0	0.0
2019-11-21 17:51:01.000095	1574376661.000095	16971.0	4.0	40.0	10.0	2.0	0.0	64.0	0.0	2.0	31.0	0.0	0.0	130.0	2.91	1.99	880.0	19.0	11.0	21.0	17.0	51.0	1.0	95.0	0.0	1524.0	93.80000000000001	28.75144082745981	23.154933459657528	3.209862069214918	35.0	20.59	51.0	0.0	95.0	0.0	23.0	3.3000000000000003	14.0	0.0	0.0	0.3108111532944673	0.6545667685434197	-0.2999955833608426	0.2030477710166508	0.403238737594597	-0.33974420258230364	0.0	0.0
2019-11-21 17:51:06.000055	1574376666.000055	16971.0	4.0	40.0	10.0	2.0	0.0	64.0	0.0	2.0	31.0	0.0	0.0	130.0	2.91	1.99	881.0	19.0	11.0	21.0	17.0	51.0	6.0	55.0	0.0	1524.0	93.0	31.40147183171928	23.290220502597133	3.5097910547284563	35.0	20.580000000000002	51.0	0.0	95.0	0.0	23.6	3.1	14.0	0.0	0.0	0.17561369921664524	0.3316765609082961	-0.16000127411903503	0.2692169201283778	0.39574955058095806	-0.34617126271769044	0.0	0.0
2019-11-21 17:51:11.000014	1574376671.000014	16971.0	4.0	40.0	10.0	2.0	0.0	64.0	0.0	2.0	31.0	0.0	0.0	130.0	2.91	1.99	882.0	19.0	11.0	21.0	17.0	51.0	11.0	14.0	0.0	1524.0	91.80000000000001	34.32234566022233	23.60001698987958	2.852424473480277	35.0	20.580000000000002	51.0	0.0	95.0	0.0	23.8	3.5	14.0	0.0	0.0	0.28693618585468433	0.47773085390509973	-0.24000196839993082	0.25964283418441925	0.3947922745906027	-0.3330820598294965	0.0	0.0
2019-11-21 17:51:15.000075	1574376675.000075	16971.0	4.0	40.0	10.0	2.0	0.0	64.0	0.0	2.0	31.0	0.0	0.0	130.0	2.91	1.99	883.0	19.0	11.0	21.0	17.0	51.0	15.0	75.0	0.0	1524.0	90.7	32.076469386677125	23.79302706824696	2.7999989081807226	35.0	20.56	51.0	0.0	95.0	0.0	23.700000000000003	3.6	14.0	0.0	0.0	0.3691089117408948	0.525188858304796	-0.27499580389703737	0.2808780508462464	0.38948938473073735	-0.3830059265009944	0.0	0.0
2019-11-21 17:51:20.000033	1574376680.000033	16971.0	4.0	40.0	10.0	2.0	0.0	64.0	0.0	2.0	31.0	0.0	0.0	130.0	2.91	1.99	884.0	19.0	11.0	21.0	17.0	51.0	20.0	33.0	0.0	1524.0	89.5	30.12681856853902	23.637124119087613	2.718557338525132	35.0	20.54	51.0	0.0	95.0	0.0	24.1	3.4000000000000004	14.0	0.0	0.0	0.31970717541629173	0.44672696217649605	-0.2400020256213449	0.2638041421636404	0.35062891279576613	-0.3512701810415522	0.0	0.0
2019-11-21 17:51:24.000075	1574376684.000075	16971.0	4.0	40.0	10.0	2.0	0.0	64.0	0.0	2.0	31.0	0.0	0.0	130.0	2.91	1.99	885.0	19.0	11.0	21.0	17.0	51.0	24.0	75.0	0.0	1524.0	87.30000000000001	27.450987401206554	23.686500786275726	2.6135019195259424	35.0	20.53	51.0	0.0	95.0	0.0	24.1	2.8000000000000003	14.0	0.0	0.0	0.707599445445897	1.0412009654726275	-0.5499941975490442	0.22695831388087714	0.3674948140530819	-0.35173496471695853	0.0	0.0
2019-11-21 17:51:28.000032	1574376688.000032	16971.0	4.0	40.0	10.0	2.0	0.0	64.0	0.0	2.0	31.0	0.0	0.0	130.0	2.91	1.99	886.0	19.0	11.0	21.0	17.0	51.0	28.0	32.0	0.0	1524.0	87.30000000000001	24.262266417152325	23.699998125129913	2.5084588267859704	35.0	20.5	51.0	0.0	95.0	0.0	24.3	2.8000000000000003	14.0	0.0	0.0				0.2284474870281013	0.37648102675376977	-0.3670051527771412	0.0	0.0
2019-11-21 17:51:32.000050	1574376692.00005	16971.0	4.0	40.0	10.0	2.0	0.0	64.0	0.0	2.0	31.0	0.0	0.0	130.0	2.91	1.99	887.0	19.0	11.0	21.0	17.0	51.0	32.0	50.0	0.0	1524.0	86.30000000000001	21.291020765539617	23.69999812512991	2.596751778605455	35.0	20.5	51.0	0.0	95.0	0.0	24.1	2.7	14.0	0.0	0.0	0.2835137368829348	0.49705249362541243	-0.24999886751687936	0.22777485264672806	0.37975011579832324	-0.3583147583520967	0.0	0.0
2019-11-21 17:51:36.000040	1574376696.00004	16971.0	4.0	40.0	10.0	2.0	0.0	64.0	0.0	2.0	31.0	0.0	0.0	130.0	2.91	1.99	888.0	19.0	11.0	21.0	17.0	51.0	36.0	40.0	0.0	1524.0	85.0	23.855921599238616	23.69999812512991	2.5051440535622125	35.0	20.5	51.0	0.0	95.0	0.0	24.200000000000003	2.6	14.0	0.0	0.0	0.33731784031800877	0.6594606516001936	-0.3250008136054408	0.1562015901278335	0.40278871848758124	-0.3595334636729498	0.0	0.0
2019-11-21 17:51:40.000022	1574376700.000022	16971.0	4.0	40.0	10.0	2.0	0.0	64.0	0.0	2.0	31.0	0.0	0.0	130.0	2.91	1.99	889.0	19.0	11.0	21.0	17.0	51.0	40.0	22.0	0.0	1524.0	84.0	21.03687291953261	23.67280578568962	2.6135968720786265	35.0	20.46	51.0	0.0	95.0	0.0	24.200000000000003	2.5	14.0	0.0	0.0	0.2316630724521683	0.5205682793205586	-0.25000113249338085	0.13218600292841168	0.4057464767711511	-0.3511903432863832	0.0	0.0
2019-11-21 17:51:44.000042	1574376704.000042	16971.0	4.0	40.0	10.0	2.0	0.0	64.0	0.0	2.0	31.0	0.0	0.0	130.0	2.91	1.99	890.0	19.0	11.0	21.0	17.0	51.0	44.0	42.0	0.0	1524.0	82.7	19.713186074025383	23.557343058347385	2.527907085703614	35.0	20.44	51.0	0.0	95.0	0.0	24.200000000000003	2.6	14.0	0.0	0.0	0.26786189657848214	0.6905891974158581	-0.32499837280134397	0.144687856070713	0.4840069352789791	-0.41687493437182177	0.0	0.0
2019-11-21 17:51:47.000060	1574376707.00006	16971.0	4.0	40.0	10.0	2.0	0.0	64.0	0.0	2.0	31.0	0.0	0.0	130.0	2.91	1.99	891.0	19.0	11.0	21.0	17.0	51.0	47.0	60.0	0.0	1524.0	81.5	18.212261287541647	23.79997926038024	1.7040857193280492	35.0	20.44	51.0	0.0	95.0	0.0	24.1	2.7	14.0	0.0	0.0	0.31478532232104467	0.8648655650528153	-0.3999975840396583	0.18499470945255864	0.5403086191761842	-0.454356196742697	0.0	0.0
2019-11-21 17:51:50.000084	1574376710.000084	16971.0	4.0	40.0	10.0	2.0	0.0	64.0	0.0	2.0	31.0	0.0	0.0	130.0	2.91	1.99	892.0	19.0	11.0	21.0	17.0	51.0	50.0	84.0	0.0	1524.0	80.5	18.753639991125098	23.722392125820257	1.9880086445026681	35.0	20.44	51.0	0.0	95.0	0.0	24.0	2.7	14.0	0.0	0.0	0.243364462541409	0.7273397096635151	-0.3333306842590629	0.19441129064261192	0.59154603920209	-0.46990800543829137	0.0	0.0
2019-11-21 17:51:54.000003	1574376714.000003	16971.0	4.0	40.0	10.0	2.0	0.0	64.0	0.0	2.0	31.0	0.0	0.0	130.0	2.91	1.99	893.0	19.0	11.0	21.0	17.0	51.0	54.0	3.0	0.0	1523.0	80.5	19.85427516953016	23.870867670993867	2.014574197349703	35.0	20.41	51.0	0.0	95.0	0.0	24.3	1.8	14.0	0.0	0.0				0.2311955341734462	0.6129238411615943	-0.5056698427966333	0.0	0.0
2019-11-21 17:51:57.000037	1574376717.000037	16971.0	4.0	40.0	10.0	2.0	0.0	64.0	0.0	2.0	31.0	0.0	0.0	130.0	2.91	1.99	894.0	19.0	11.0	21.0	17.0	51.0	57.0	37.0	0.0	1523.0	79.0	19.141068240696285	23.72820993945436	2.0858948902330905	35.0	20.41	51.0	0.0	95.0	0.0	24.3	1.6	14.0	0.0	0.0	0.34840783099514105	1.0793354491745215	-0.4999943574906378	0.23372893943193082	0.5777125762315777	-0.44815729619844236	0.0	0.0
2019-11-21 17:52:00.000071	1574376720.000071	16971.0	4.0	40.0	10.0	2.0	0.0	64.0	0.0	2.0	31.0	0.0	0.0	130.0	2.91	1.99	895.0	19.0	11.0	21.0	17.0	52.0	0.0	71.0	0.0	1523.0	77.5	20.042852821612275	23.857148888732546	2.0000008571513597	35.0	20.38	51.0	0.0	95.0	0.0	24.200000000000003	2.1	14.0	0.0	0.0	0.37081612498060607	1.0775391269005576	-0.49999431775510794	0.26081717159554596	0.6092929765580565	-0.5009415851353562	0.0	0.0
2019-11-21 17:52:04.000017	1574376724.000017	16971.0	4.0	40.0	10.0	2.0	0.0	64.0	0.0	2.0	31.0	0.0	0.0	130.0	2.91	1.99	896.0	19.0	11.0	21.0	17.0	52.0	4.0	17.0	0.0	1523.0	76.10000000000001	20.09998970676392	23.704224701228416	1.9521153465245176	35.0	20.38	51.0	0.0	95.0	0.0	24.400000000000002	2.1	14.0	0.0	0.0	0.27013796771291226	0.7421979664285883	-0.35000473565309986	0.2646522318798479	0.6056201923590372	-0.48219641098624755	0.0	0.0
2019-11-21 17:52:08.000007	1574376728.000007	16971.0	4.0	40.0	10.0	2.0	0.0	64.0	0.0	2.0	31.0	0.0	0.0	130.0	2.91	1.99	897.0	19.0	11.0	21.0	17.0	52.0	8.0	7.0	0.0	1523.0	74.5	19.662732872896996	23.65466626470395	1.736023391058078	35.0	20.38	51.0	0.0	95.0	0.0	24.3	2.0	14.0	0.0	0.0	0.3116717762224646	0.8521439700309403	-0.4000010013605412	0.24795970326552744	0.5861325089142115	-0.48712489933322367	0.0	0.0
2019-11-21 17:52:11.000057	1574376731.000057	16971.0	4.0	40.0	10.0	2.0	0.0	64.0	0.0	2.0	31.0	0.0	0.0	130.0	2.91	1.99	898.0	19.0	11.0	21.0	17.0	52.0	11.0	57.0	0.0	1523.0	73.0	19.642200789256986	23.871110010731833	1.7710941111789502	35.0	20.35	51.0	0.0	95.0	0.0	24.3	2.0	14.0	0.0	0.0	0.38958224312595	1.0651595192050554	-0.4999916554889955	0.22906564628000708	0.6196880614948487	-0.5018910600270531	0.0	0.0
2019-11-21 17:52:15.000083	1574376735.000083	16971.0	4.0	40.0	10.0	2.0	0.0	64.0	0.0	2.0	31.0	0.0	0.0	130.0	2.91	1.99	899.0	19.0	11.0	21.0	17.0	52.0	15.0	83.0	0.0	1523.0	71.5	20.335005343062843	23.990716765693797	1.9814330117552823	35.0	20.35	51.0	0.0	95.0	0.0	24.1	1.9000000000000001	14.0	0.0	0.0	0.29483463106853086	0.8061094144181176	-0.37499756367597337	0.25581838284160846	0.6207461237607517	-0.49288153225324416	0.0	0.0
2019-11-21 17:52:19.000033	1574376739.000033	16971.0	4.0	40.0	10.0	2.0	0.0	64.0	0.0	2.0	31.0	0.0	0.0	130.0	2.91	1.99	900.0	19.0	11.0	21.0	17.0	52.0	19.0	33.0	0.0	1523.0	71.5	21.74107196670962	23.99999882666041	2.191577664509824	35.0	20.330000000000002	51.0	0.0	95.0	0.0	24.200000000000003	1.6	14.0	0.0	0.0				0.19482969134047842	0.648136018899706	-0.5237509831752238	0.0	0.0
2019-11-21 17:52:23.000070	1574376743.00007	16971.0	4.0	40.0	10.0	2.0	0.0	64.0	0.0	2.0	31.0	0.0	0.0	130.0	2.91	1.99	901.0	19.0	11.0	21.0	17.0	52.0	23.0	70.0	0.0	1523.0	70.0	20.412314465792974	23.99999882666041	2.0017613791527697	35.0	20.31	51.0	0.0	95.0	0.0	24.400000000000002	1.8	14.0	0.0	0.0	0.28525935536815816	0.7966984821071609	-0.3749965131607024	0.2376538983773024	0.5810395167464666	-0.47090094984519154	0.0	0.0
2019-11-21 17:52:27.000021	1574376747.000021	16971.0	4.0	40.0	10.0	2.0	0.0	64.0	0.0	2.0	31.0	0.0	0.0	130.0	2.91	1.99	902.0	19.0	11.0	21.0	17.0	52.0	27.0	21.0	0.0	1523.0	68.5	21.743683218068593	23.98122051276294	2.1530565615340227	35.0	20.31	51.0	0.0	95.0	0.0	24.5	2.0	14.0	0.0	0.0	0.2935933237435965	0.7898705887059913	-0.37500460451534573	0.2528330635410013	0.6307691302635934	-0.5142244123794414	0.0	0.0
2019-11-21 17:52:31.000038	1574376751.000038	16971.0	4.0	40.0	10.0	2.0	0.0	64.0	0.0	2.0	31.0	0.0	0.0	130.0	2.91	1.99	903.0	19.0	11.0	21.0	17.0	52.0	31.0	38.0	0.0	1523.0	66.8	21.229718396856743	23.79997926038024	1.566293033005997	35.0	20.31	51.0	0.0	95.0	0.0	24.5	2.2	14.0	0.0	0.0	0.35466004730783346	0.8867133762360897	-0.424998201437456	0.2726618901915296	0.6321482441315435	-0.5274562456532188	0.0	0.0
2019-11-21 17:52:35.000028	1574376755.000028	16971.0	4.0	40.0	10.0	2.0	0.0	64.0	0.0	2.0	31.0	0.0	0.0	130.0	2.91	1.99	904.0	19.0	11.0	21.0	17.0	52.0	35.0	28.0	0.0	1523.0	65.2	21.000166283708914	23.859951510427265	0.7400263736738002	35.0	20.27	51.0	0.0	95.0	0.0	24.3	1.7000000000000002	14.0	0.0	0.0	0.3281209741650643	0.8459463742263529	-0.4000010013605376	0.21534648487468605	0.6580797503864807	-0.5312428197946621	0.0	0.0
2019-11-21 17:52:39.000003	1574376759.000003	16971.0	4.0	40.0	10.0	2.0	0.0	64.0	0.0	2.0	31.0	0.0	0.0	130.0	2.91	1.99	905.0	19.0	11.0	21.0	17.0	52.0	39.0	3.0	0.0	1523.0	63.5	19.575328012396906	23.97475693790664	0.6001865263014768	35.0	20.25	51.0	0.0	95.0	0.0	24.3	0.8	14.0	0.0	0.0	0.3516085055133323	0.8976603040264262	-0.425002634541631	0.22410779596478952	0.6798138054934049	-0.5456279736673876	0.0	0.0
2019-11-21 17:52:42.000061	1574376762.000061	16971.0	4.0	40.0	10.0	2.0	0.0	64.0	0.0	2.0	31.0	0.0	0.0	130.0	2.91	1.99	906.0	19.0	11.0	21.0	17.0	52.0	42.0	61.0	0.0	1523.0	62.0	19.711754983524564	23.544532187818852	0.9000021045914971	35.0	20.27	51.0	0.0	95.0	0.0	24.6	0.5	14.0	0.0	0.0	0.3714444990673608	1.0547738252921113	-0.4999903442340176	0.2570115445811494	0.7046448956550279	-0.5688142376728337	0.0	0.0
2019-11-21 17:52:46.000082	1574376766.000082	16971.0	4.0	40.0	10.0	2.0	0.0	64.0	0.0	2.0	31.0	0.0	0.0	130.0	2.91	1.99	907.0	19.0	11.0	21.0	17.0	52.0	46.0	82.0	0.0	1523.0	60.2	19.900497774323895	23.75025970841237	1.0876950434499797	35.0	20.25	51.0	0.0	95.0	0.0	24.1	0.9	14.0	0.0	0.0	0.35380200013245267	0.9673325081015942	-0.44999763966844664	0.21814212481886808	0.7234289480961279	-0.5380228344931461	0.0	0.0
2019-11-21 17:52:50.000073	1574376770.000073	16971.0	4.0	40.0	10.0	2.0	0.0	64.0	0.0	2.0	31.0	0.0	0.0	130.0	2.91	1.99	908.0	19.0	11.0	21.0	17.0	52.0	50.0	73.0	0.0	1523.0	58.5	21.012474533596635	23.90001769141008	1.1322915788832693	35.0	20.25	51.0	0.0	95.0	0.0	24.0	0.9	14.0	0.0	0.0	0.32482103560941195	0.9223793248394623	-0.4250009626171941	0.21978897038626155	0.7470128619715498	-0.5749326852298635	0.0	0.0
2019-11-21 17:52:54.000061	1574376774.000061	16971.0	4.0	40.0	10.0	2.0	0.0	64.0	0.0	2.0	31.0	0.0	0.0	130.0	2.91	1.99	909.0	19.0	11.0	21.0	17.0	52.0	54.0	61.0	0.0	1522.0	56.800000000000004	24.606448374598347	23.681395363553378	1.9016111711216859	35.0	20.240000000000002	51.0	0.0	95.0	0.0	24.0	0.9	14.0	0.0	0.0	0.33750785776845593	0.9178137817672614	-0.42500126660247517	0.24002216043973118	0.6803205601154061	-0.5204673841674464	0.0	0.0
2019-11-21 17:52:58.000087	1574376778.000087	16971.0	4.0	40.0	10.0	2.0	0.0	64.0	0.0	2.0	31.0	0.0	0.0	130.0	2.91	1.99	910.0	19.0	11.0	21.0	17.0	52.0	58.0	87.0	0.0	1522.0	55.2	28.708736120946526	23.678616789088352	2.5144597619656435	35.0	20.19	51.0	0.0	95.0	0.0	24.400000000000002	1.2000000000000002	14.0	0.0	0.0	0.3292076810265191	0.8404707576873292	-0.39999740125437194	0.27410281613262666	0.6742480811507509	-0.5597885058240243	0.0	0.0
2019-11-21 17:53:02.000045	1574376782.000045	16971.0	4.0	40.0	10.0	2.0	0.0	64.0	0.0	2.0	31.0	0.0	0.0	130.0	2.91	1.99	911.0	19.0	11.0	21.0	17.0	53.0	2.0	45.0	0.0	1522.0	55.2	32.44152808614076	23.526949130018377	2.5134827196601743	35.0	20.19	51.0	0.0	95.0	0.0	24.400000000000002	1.1	14.0	0.0	0.0				0.2898397010224685	0.670576345438801	-0.5633758183035087	0.0	0.0
2019-11-21 17:53:06.000067	1574376786.000067	16971.0	4.0	40.0	10.0	2.0	0.0	64.0	0.0	2.0	31.0	0.0	0.0	130.0	2.91	1.99	912.0	19.0	11.0	21.0	17.0	53.0	6.0	67.0	0.0	1522.0	53.5	34.36547007161992	23.68317775700163	2.0420474410838305	35.0	20.19	51.0	0.0	95.0	0.0	24.1	2.2	14.0	0.0	0.0	0.4232317796397033	0.8758870833591612	-0.42499766947116974	0.3803802776086135	0.6197280656597844	-0.5424508909016338	0.0	0.0
2019-11-21 17:53:10.000021	1574376790.000021	16971.0	4.0	40.0	10.0	2.0	0.0	64.0	0.0	2.0	31.0	0.0	0.0	130.0	2.91	1.99	913.0	19.0	11.0	21.0	17.0	53.0	10.0	21.0	0.0	1522.0	51.7	36.52901300161153	23.603395388797626	2.0966202014039284	35.0	20.19	51.0	0.0	95.0	0.0	24.200000000000003	2.6	14.0	0.0	0.0	0.504886961131136	0.8927482023137442	-0.4500051767229495	0.39194462527096485	0.6122595987326391	-0.5399070239225924	0.0	0.0
2019-11-21 17:53:14.000041	1574376794.000041	16971.0	4.0	40.0	10.0	2.0	0.0	64.0	0.0	2.0	31.0	0.0	0.0	130.0	2.91	1.99	914.0	19.0	11.0	21.0	17.0	53.0	14.0	41.0	0.0	1522.0	50.0	34.53777166552658	23.69820088200295	2.0017984092599463	35.0	20.19	51.0	0.0	95.0	0.0	24.0	2.5	14.0	0.0	0.0	0.5310242090156594	0.8211526689695913	-0.42499787212483603	0.4059327873219234	0.622846464820994	-0.5499471369477656	0.0	0.0
2019-11-21 17:53:17.000099	1574376797.000099	16971.0	4.0	40.0	10.0	2.0	0.0	64.0	0.0	2.0	31.0	0.0	0.0	130.0	2.91	1.99	915.0	19.0	11.0	21.0	17.0	53.0	17.0	99.0	0.0	1522.0	48.2	35.670818864597024	23.60001698987958	1.7349739075702557	35.0	20.150000000000002	51.0	0.0	95.0	0.0	24.200000000000003	2.0	14.0	0.0	0.0	0.7745379699412023	1.126959739314076	-0.5999884130808202	0.3997135408793323	0.5934677208734435	-0.5130215877709117	0.0	0.0
2019-11-21 17:53:22.000009	1574376802.000009	16971.0	4.0	40.0	10.0	2.0	0.0	64.0	0.0	2.0	31.0	0.0	0.0	130.0	2.91	1.99	916.0	19.0	11.0	21.0	17.0	53.0	22.0	9.0	0.0	1522.0	46.5	33.68889972335892	23.60001698987958	0.92065282752414	35.0	20.19	51.0	0.0	95.0	0.0	24.1	2.1	14.0	0.0	0.0	0.46400797968801843	0.624787274672409	-0.34000611220857213	0.461522531004952	0.6088740166320163	-0.5678163305552055	0.0	0.0
2019-11-21 17:53:26.000001	1574376806.000001	16971.0	4.0	40.0	10.0	2.0	0.0	64.0	0.0	2.0	31.0	0.0	0.0	130.0	2.91	1.99	917.0	19.0	11.0	21.0	17.0	53.0	26.0	1.0	0.0	1522.0	45.0	32.49193945072475	23.746785498090635	0.5838704217691553	35.0	20.150000000000002	51.0	0.0	95.0	0.0	24.1	1.0	14.0	0.0	0.0	0.4773678543976742	0.7133528849798052	-0.375000759960761	0.43725483853740904	0.6096974244564927	-0.5452295450420346	0.0	0.0
2019-11-21 17:53:29.000090	1574376809.00009	16971.0	4.0	40.0	10.0	2.0	0.0	64.0	0.0	2.0	31.0	0.0	0.0	130.0	2.91	1.99	918.0	19.0	11.0	21.0	17.0	53.0	29.0	90.0	0.0	1522.0	43.2	28.05989412085905	24.797685490877093	0.6511539904074468	35.0	20.14	51.0	0.0	95.0	0.0	24.1	0.5	14.0	0.0	0.0	0.7497637677519743	1.1505742024167058	-0.5999822145012204	0.410477926610164	0.6042622269752541	-0.5583135613763357	0.0	0.0
2019-11-21 17:53:34.000022	1574376814.000022	16971.0	4.0	40.0	10.0	2.0	0.0	64.0	0.0	2.0	31.0	0.0	0.0	130.0	2.91	1.99	919.0	19.0	11.0	21.0	17.0	53.0	34.0	22.0	0.0	1522.0	41.6	24.590262799895644	25.199234970248266	0.29925256605947365	35.0	20.17	51.0	0.0	95.0	0.0	24.900000000000002	0.9	14.0	0.0	0.0	0.35667183038741196	0.6128235622376752	-0.3200043488139829	0.32981091461711504	0.5587665173714937	-0.532043926442126	0.0	0.0
2019-11-21 17:53:37.000049	1574376817.000049	16971.0	4.0	40.0	10.0	2.0	0.0	64.0	0.0	2.0	31.0	0.0	0.0	130.0	2.91	1.99	920.0	19.0	11.0	21.0	17.0	53.0	37.0	49.0	0.0	1522.0	39.800000000000004	18.69031554150811	24.49082612178966	-0.15458959902331115	35.0	20.13	51.0	0.0	95.0	0.0	0.30000000000000004	0.9	14.0	0.0	0.0	0.5544829370985689	1.1424199422043673	-0.5999945641056442	0.26553185598137424	0.5853807794239426	-0.5408994144386776	0.0	0.0
2019-11-21 17:53:40.000073	1574376820.000073	16971.0	4.0	40.0	10.0	2.0	0.0	64.0	0.0	2.0	31.0	0.0	0.0	130.0	2.91	1.99	921.0	19.0	11.0	21.0	17.0	53.0	40.0	73.0	0.0	1522.0	39.800000000000004	14.858162182643882	24.47742122255266	0.34727190432415345	35.0	20.13	51.0	0.0	95.0	0.0	0.30000000000000004	0.4	14.0	0.0	0.0				0.25624010559111926	0.6407796762309079	-0.5490003777922787	0.0	0.0
2019-11-21 17:53:44.000000	1574376824.0	16971.0	4.0	40.0	10.0	2.0	0.0	64.0	0.0	2.0	31.0	0.0	0.0	130.0	2.91	1.99	922.0	19.0	11.0	21.0	17.0	53.0	44.0	0.0	0.0	1522.0	38.0	13.62621737329017	23.91431164367182	0.6928527782136854	35.0	20.13	51.0	0.0	95.0	0.0	0.0	0.1	14.0	0.0	0.0	0.36152103689546605	0.8952457949746275	-0.45000820770928723	0.25620091752375646	0.63892062455338	-0.5541259111251737	0.0	0.0
2019-11-21 17:53:47.000041	1574376827.000041	16971.0	4.0	40.0	10.0	2.0	0.0	64.0	0.0	2.0	31.0	0.0	0.0	130.0	2.91	1.99	923.0	19.0	11.0	21.0	17.0	53.0	47.0	41.0	0.0	1522.0	36.300000000000004	14.381405562122795	24.326246778240797	0.4868859976655113	35.0	20.13	51.0	0.0	95.0	0.0	24.700000000000003	0.30000000000000004	14.0	0.0	0.0	0.36422179314762754	1.2071221630133908	-0.5666589208178203	0.1783014880142789	0.6818859499480089	-0.5361521525046742	0.0	0.0
2019-11-21 17:53:50.000059	1574376830.000059	16971.0	4.0	40.0	10.0	2.0	0.0	64.0	0.0	2.0	31.0	0.0	0.0	130.0	2.91	1.99	924.0	19.0	11.0	21.0	17.0	53.0	50.0	59.0	0.0	1522.0	34.5	15.348514741010373	23.71913578788253	1.42352734115538	35.0	20.13	51.0	0.0	95.0	0.0	25.1	0.30000000000000004	14.0	0.0	0.0	0.3338683335513433	1.2735359218239	-0.5999964237426311	0.16507412210627684	0.7059205998574556	-0.5335013035670411	0.0	0.0
2019-11-21 17:53:53.000092	1574376833.000092	16971.0	4.0	40.0	10.0	2.0	0.0	64.0	0.0	2.0	31.0	0.0	0.0	130.0	2.91	1.99	925.0	19.0	11.0	21.0	17.0	53.0	53.0	92.0	0.0	1522.0	32.6	18.41763501381624	23.234714733225903	1.9000025331671766	35.0	20.1	51.0	0.0	95.0	0.0	25.1	0.4	14.0	0.0	0.0	0.35241478184060565	1.344281080154385	-0.6333263371498689	0.18947551704407606	0.7056372295192468	-0.5450551612059844	0.0	0.0
2019-11-21 17:53:57.000093	1574376837.000093	16971.0	4.0	40.0	10.0	2.0	0.0	64.0	0.0	2.0	31.0	0.0	0.0	130.0	2.91	1.99	926.0	19.0	11.0	21.0	17.0	53.0	57.0	93.0	0.0	1522.0	32.6	22.94124651771151	23.39294118520609	2.382361105821817	35.0	20.13	51.0	0.0	95.0	0.0	24.400000000000002	0.7000000000000001	14.0	0.0	0.0				0.19514545558860358	0.749263626934895	-0.5731407056870791	0.0	0.0
2019-11-21 17:54:01.000041	1574376841.000041	16971.0	4.0	40.0	10.0	2.0	0.0	64.0	0.0	2.0	31.0	0.0	0.0	130.0	2.91	1.99	927.0	19.0	11.0	21.0	17.0	54.0	1.0	41.0	0.0	1522.0	31.1	18.66529055760478	23.20288055041194	1.9072585175678403	35.0	20.11	51.0	0.0	95.0	0.0	24.1	1.9000000000000001	14.0	0.0	0.0	0.24364156206223042	0.8230476029721716	-0.3750048727430259	0.21001197272980823	0.7164534104868059	-0.5373299562763634	0.0	0.0
2019-11-21 17:54:05.000061	1574376845.000061	16971.0	4.0	40.0	10.0	2.0	0.0	64.0	0.0	2.0	31.0	0.0	0.0	130.0	2.91	1.99	928.0	19.0	11.0	21.0	17.0	54.0	5.0	61.0	0.0	1522.0	29.5	23.470031692801502	23.373567706386385	2.4264307356640806	35.0	20.1	51.0	0.0	95.0	0.0	23.700000000000003	1.9000000000000001	14.0	0.0	0.0	0.2976627262938666	0.8849978183718052	-0.399997997293963	0.2619561830520777	0.6657018791875151	-0.5281609283229851	0.0	0.0
2019-11-21 17:54:09.000017	1574376849.000017	16971.0	4.0	40.0	10.0	2.0	0.0	64.0	0.0	2.0	31.0	0.0	0.0	130.0	2.91	1.99	929.0	19.0	11.0	21.0	17.0	54.0	9.0	17.0	0.0	1522.0	27.8	29.588754754144755	22.955578870567862	2.7851869523227415	35.0	20.1	51.0	0.0	95.0	0.0	23.900000000000002	2.4000000000000004	14.0	0.0	0.0	0.3853520572868567	0.9038823682178426	-0.4250046864668723	0.29362569042982506	0.6676435599389077	-0.5437407753624064	0.0	0.0
2019-11-21 17:54:13.000036	1574376853.000036	16971.0	4.0	40.0	10.0	2.0	0.0	64.0	0.0	2.0	31.0	0.0	0.0	130.0	2.91	1.99	930.0	19.0	11.0	21.0	17.0	54.0	13.0	36.0	0.0	1522.0	26.200000000000003	35.29063618029556	22.720378120971073	2.659265944197338	35.0	20.13	51.0	0.0	95.0	0.0	23.5	2.8000000000000003	14.0	0.0	0.0	0.4525321071890369	0.8265668045979532	-0.39999809266046155	0.35598276175192983	0.6299477947069928	-0.5219684370527254	0.0	0.0
2019-11-21 17:54:17.000028	1574376857.000028	16971.0	4.0	40.0	10.0	2.0	0.0	64.0	0.0	2.0	31.0	0.0	0.0	130.0	2.91	1.99	931.0	19.0	11.0	21.0	17.0	54.0	17.0	28.0	0.0	1522.0	24.5	38.31368979226515	22.90194588534853	2.4235321570662443	35.0	20.13	51.0	0.0	95.0	0.0	23.200000000000003	2.7	14.0	0.0	0.0	0.578240641933853	0.8353970298367842	-0.42500086128886316	0.41116528256834445	0.6112237944152458	-0.5176973860771589	0.0	0.0
2019-11-21 17:54:21.000021	1574376861.000021	16971.0	4.0	40.0	10.0	2.0	0.0	64.0	0.0	2.0	31.0	0.0	0.0	130.0	2.91	1.99	932.0	19.0	11.0	21.0	17.0	54.0	21.0	21.0	0.0	1522.0	23.0	40.23830177683706	24.00851019711397	2.038293353407777	35.0	20.13	51.0	0.0	95.0	0.0	23.3	2.5	14.0	0.0	0.0	0.5445712248774545	0.7071401480606924	-0.37500064820163237	0.48013542372712215	0.547264263340907	-0.5328844161282176	0.0	0.0
2019-11-21 17:54:25.000050	1574376865.00005	16971.0	4.0	40.0	10.0	2.0	0.0	64.0	0.0	2.0	31.0	0.0	0.0	130.0	2.91	1.99	933.0	19.0	11.0	21.0	17.0	54.0	25.0	50.0	0.0	1522.0	21.3	39.13790259758553	26.762557233925772	1.5305961737878409	35.0	20.13	51.0	0.0	95.0	0.0	23.700000000000003	2.2	14.0	0.0	0.0	0.6428485999771965	0.7556117054062642	-0.42499690952164143	0.5230053534054914	0.5317799496617661	-0.537763410290182	0.0	0.0
2019-11-21 17:54:29.000000	1574376869.0	16971.0	4.0	40.0	10.0	2.0	0.0	64.0	0.0	2.0	31.0	0.0	0.0	130.0	2.91	1.99	934.0	19.0	11.0	21.0	17.0	54.0	29.0	0.0	0.0	1522.0	19.5	36.02147614446789	28.648885031656576	0.7511093666588967	35.0	20.13	51.0	0.0	95.0	0.0	23.700000000000003	2.2	14.0	0.0	0.0	0.6752150268798253	0.804689934057628	-0.45000563270943594	0.48755279027984577	0.5598112990981453	-0.5588967579905825	0.0	0.0
2019-11-21 17:54:33.000019	1574376873.000019	16971.0	4.0	40.0	10.0	2.0	0.0	64.0	0.0	2.0	31.0	0.0	0.0	130.0	2.91	1.99	935.0	19.0	11.0	21.0	17.0	54.0	33.0	19.0	0.0	1522.0	17.5	32.64797605777799	29.264572166243802	0.13542609708679076	35.0	20.13	51.0	0.0	95.0	0.0	0.2	1.8	14.0	0.0	0.0	0.6598546193412277	0.832827894063867	-0.4999976158255776	0.4895113575433755	0.5495578501801057	-0.5900116949192298	0.0	0.0
2019-11-21 17:54:36.000064	1574376876.000064	16971.0	4.0	40.0	10.0	2.0	0.0	64.0	0.0	2.0	31.0	0.0	0.0	130.0	2.91	1.99	936.0	19.0	11.0	21.0	17.0	54.0	36.0	64.0	0.0	1522.0	17.5	28.755659230486874	29.30499654466278	0.4748922453579257	35.0	20.17	51.0	0.0	95.0	0.0	3.1	1.3	14.0	0.0	0.0				0.42590140150046313	0.506263724275542	-0.6013867621444617	0.0	0.0
2019-11-21 17:54:40.000091	1574376880.000091	16971.0	4.0	40.0	10.0	2.0	0.0	64.0	0.0	2.0	31.0	0.0	0.0	130.0	2.91	1.99	937.0	19.0	11.0	21.0	17.0	54.0	40.0	91.0	0.0	1522.0	15.600000000000001	31.698184426645586	29.399953554042565	0.0002893897427626095	35.0	20.16	51.0	0.0	95.0	0.0	4.1000000000000005	0.4	14.0	0.0	0.0	0.48536305463284934	0.706207626674833	-0.47499677243041616	0.3926966801754821	0.5830730619956973	-0.6259849213472454	0.0	0.0
2019-11-21 17:54:44.000050	1574376884.00005	16971.0	4.0	40.0	10.0	2.0	0.0	64.0	0.0	2.0	31.0	0.0	0.0	130.0	2.91	1.99	938.0	19.0	11.0	21.0	17.0	54.0	44.0	50.0	0.0	1522.0	13.3	28.710430767960165	29.265992520898056	0.46601815438412253	35.0	20.19	51.0	0.0	95.0	0.0	4.5	0.0	14.0	0.0	0.0	0.5360770738007197	0.8683216968329073	-0.5750058949598036	0.37622102518025985	0.5686927138944815	-0.6355779553883566	0.0	0.0
2019-11-21 17:54:48.000069	1574376888.000069	16971.0	4.0	40.0	10.0	2.0	0.0	64.0	0.0	2.0	31.0	0.0	0.0	130.0	2.91	1.99	939.0	19.0	11.0	21.0	17.0	54.0	48.0	69.0	0.0	1522.0	11.5	28.607301407424046	28.93401223135849	0.15102664016461334	35.0	20.19	51.0	0.0	95.0	0.0	4.4	0.5	14.0	0.0	0.0	0.38389077380156406	0.7043979777991366	-0.449997881064856	0.31843231770570074	0.5788742150517046	-0.599199050557366	0.0	0.0
2019-11-21 17:54:52.000060	1574376892.00006	16971.0	4.0	40.0	10.0	2.0	0.0	64.0	0.0	2.0	31.0	0.0	0.0	130.0	2.91	1.99	940.0	19.0	11.0	21.0	17.0	54.0	52.0	60.0	0.0	1522.0	9.3	21.84270700170071	28.693554492415654	0.7556523829934927	35.0	20.21	51.0	0.0	95.0	0.0	4.0	0.1	14.0	0.0	0.0	0.4967101619745791	0.8641544286452605	-0.5500012129571961	0.35851417520298756	0.5314272331898269	-0.5473661315817109	0.0	0.0
2019-11-21 17:54:56.000047	1574376896.000047	16971.0	4.0	40.0	10.0	2.0	0.0	64.0	0.0	2.0	31.0	0.0	0.0	130.0	2.91	1.99	941.0	19.0	11.0	21.0	17.0	54.0	56.0	47.0	0.0	1522.0	6.9	20.929749594865015	25.105581059866687	2.2604686815106936	35.0	20.22	51.0	0.0	95.0	0.0	4.2	0.4	14.0	0.0	0.0	0.40887615888336937	0.9974389167034726	-0.6000019669597259	0.1290097933911099	0.4987637003111906	-0.506482225217304	0.0	0.0
2019-11-21 17:55:00.000072	1574376900.000072	16971.0	4.0	40.0	10.0	2.0	0.0	64.0	0.0	2.0	31.0	0.0	0.0	130.0	2.91	1.99	942.0	19.0	11.0	21.0	17.0	55.0	0.0	72.0	0.0	1522.0	5.0	26.779338099447394	17.14944159224421	4.150187216640516	35.0	20.25	51.0	0.0	95.0	0.0	2.5	1.8	14.0	0.0	0.0	0.31953748544706434	0.855096763812713	-0.4749970272369469	0.12830261134162527	0.4419086708814336	-0.37623419106020217	0.0	0.0
2019-11-21 17:55:04.000027	1574376904.000027	16971.0	4.0	40.0	10.0	2.0	0.0	64.0	0.0	2.0	31.0	0.0	0.0	130.0	2.91	1.99	943.0	19.0	11.0	21.0	17.0	55.0	4.0	27.0	0.0	1522.0	3.7	40.75430255252189	10.476922796667441	5.380840464138282	35.0	20.25	51.0	0.0	95.0	0.0	20.1	3.3000000000000003	14.0	0.0	0.0	0.3384140227899114	0.8422560667866497	-0.32500366125655034	0.21608491599885077	0.41645701061103535	-0.32272568442981037	0.0	0.0
2019-11-21 17:55:08.000052	1574376908.000052	16971.0	4.0	40.0	10.0	2.0	0.0	64.0	0.0	2.0	31.0	0.0	0.0	130.0	2.91	1.99	944.0	19.0	11.0	21.0	17.0	55.0	8.0	52.0	0.0	1522.0	2.7	48.90624000354221	4.7812876029460725	4.797919683455453	35.0	20.28	51.0	0.0	95.0	0.0	13.100000000000001	5.7	14.0	0.0	0.0	0.6332313510241931	0.9009970762251674	-0.24999843538786676	0.31039753861895236	0.3304170943816253	-0.23880098776952352	0.0	0.0
2019-11-21 17:55:12.000003	1574376912.000003	16971.0	4.0	40.0	10.0	2.0	0.0	64.0	0.0	2.0	31.0	0.0	0.0	130.0	2.91	1.99	945.0	19.0	11.0	21.0	17.0	55.0	12.0	3.0	0.0	1522.0	2.0	49.572811455038895	0.509594731846784	4.386400605658471	35.0	20.31	51.0	0.0	95.0	0.0	13.100000000000001	5.7	14.0	0.0	0.0	0.5727984820054588	0.5159311206157092	-0.17500213834275968	0.2679896477784094	0.21957195228187312	-0.19963643568930717	0.0	0.0
2019-11-21 17:55:16.000047	1574376916.000047	16971.0	4.0	40.0	10.0	2.0	0.0	64.0	0.0	2.0	31.0	0.0	0.0	130.0	2.91	1.99	946.0	19.0	11.0	21.0	17.0	55.0	16.0	47.0	0.0	1522.0	1.7000000000000002	46.41775113742688	-1.3483124289869683	4.23516854544944	35.0	20.31	51.0	0.0	95.0	0.0	2.1	5.2	14.0	0.0	0.0	1.5694717126778515	1.326776041225283	-0.074999177464923	0.36108887966468284	0.16924002941982996	-0.12632748483397943	0.0	0.0
2019-11-21 17:55:20.000006	1574376920.000006	16971.0	4.0	40.0	10.0	2.0	0.0	64.0	0.0	2.0	31.0	0.0	0.0	130.0	2.91	1.99	947.0	19.0	11.0	21.0	17.0	55.0	20.0	6.0	0.0	1522.0	1.7000000000000002	40.573201447182704	-2.441544723921073	4.199998362271084	35.0	20.31	51.0	0.0	95.0	0.0	2.1	4.6000000000000005	14.0	0.0	0.0				0.2320884951749691	0.10839433964903379	-0.11728852262462962	0.0	0.0
2019-11-21 17:55:24.000024	1574376924.000024	16971.0	4.0	40.0	10.0	2.0	0.0	64.0	0.0	2.0	31.0	0.0	0.0	130.0	2.91	1.99	948.0	19.0	11.0	21.0	17.0	55.0	24.0	24.0	0.0	1522.0	1.6	35.96205011151262	-3.021841604122615	3.6367754248893873	35.0	20.31	51.0	0.0	95.0	0.0	0.7000000000000001	4.4	14.0	0.0	0.0	-1.5761138145240787	-1.3508929206993123	-0.024999886751687957	0.24792521075643706	0.16679300152660811	-0.026873490899419122	0.0	0.0
2019-11-21 17:55:28.000022	1574376928.000022	16971.0	4.0	40.0	10.0	2.0	0.0	64.0	0.0	2.0	31.0	0.0	0.0	130.0	2.91	1.99	949.0	19.0	11.0	21.0	17.0	55.0	28.0	22.0	0.0	1522.0	1.6	34.15890841621406	-3.880822736455078	3.847029479046688	35.0	20.38	51.0	0.0	95.0	0.0	1.7000000000000002	4.2	14.0	0.0	0.0				0.22791892233355843	0.1408482963164272	-0.09463467793081626	0.0	0.0
2019-11-21 17:55:32.000007	1574376932.000007	16971.0	4.0	40.0	10.0	2.0	0.0	64.0	0.0	2.0	31.0	0.0	0.0	130.0	2.91	1.99	950.0	19.0	11.0	21.0	17.0	55.0	32.0	7.0	0.0	1522.0	1.5	31.475856558138787	-6.056685154064146	3.993488141086854	35.0	20.38	51.0	0.0	95.0	0.0	2.7	4.2	14.0	0.0	0.0	-0.33433746045503165	-0.4114021528598902	-0.025000093877668064	0.053076409279003395	0.14125002380360815	-0.07371787811330333	0.0	0.0
2019-11-21 17:55:36.000034	1574376936.000034	16971.0	4.0	40.0	10.0	2.0	0.0	64.0	0.0	2.0	31.0	0.0	0.0	130.0	2.91	1.99	951.0	19.0	11.0	21.0	17.0	55.0	36.0	34.0	0.0	1522.0	1.2000000000000002	33.90523614857286	-4.077218167857991	3.9035076823578905	35.0	20.41	51.0	0.0	95.0	0.0	3.1	3.5	14.0	0.0	0.0	-0.8008468077267699	-1.135272719666782	-0.07499949038374994	0.0981026953271048	0.16905762807394312	-0.060575403915859846	0.0	0.0
2019-11-21 17:55:39.000075	1574376939.000075	16971.0	4.0	40.0	10.0	2.0	0.0	64.0	0.0	2.0	31.0	0.0	0.0	130.0	2.91	1.99	952.0	19.0	11.0	21.0	17.0	55.0	39.0	75.0	0.0	1522.0	1.1	30.346230983391845	-6.642812175551329	3.931874469397029	35.0	20.44	51.0	0.0	95.0	0.0	4.0	3.9000000000000004	14.0	0.0	0.0	-0.2665573925271025	-0.39518758602921167	-0.03333287769516602	0.06855244916961446	0.07647599085934303	-0.0809381525297502	0.0	0.0
2019-11-21 17:55:44.000001	1574376944.000001	16971.0	4.0	40.0	10.0	2.0	0.0	64.0	0.0	2.0	31.0	0.0	0.0	130.0	2.91	1.99	953.0	19.0	11.0	21.0	17.0	55.0	44.0	1.0	0.0	1522.0	1.1	28.60422790310581	-7.6216025332932125	3.7652604824014637	35.0	20.44	51.0	0.0	95.0	0.0	6.300000000000001	4.0	14.0	0.0	0.0				0.0980866605431308	0.0932065138947239	-0.04021881140821143	0.0	0.0
2019-11-21 17:55:47.000051	1574376947.000051	16971.0	4.0	40.0	10.0	2.0	0.0	64.0	0.0	2.0	31.0	0.0	0.0	130.0	2.91	1.99	954.0	19.0	11.0	21.0	17.0	55.0	47.0	51.0	0.0	1522.0	1.0	25.991770454300458	-8.545350687047895	4.142709427778617	35.0	20.46	51.0	0.0	95.0	0.0	7.6000000000000005	3.8000000000000003	14.0	0.0	0.0	-0.12081067094322982	-0.22250557646540892	-0.03333277703259973	0.03831764385719486	0.05369263100607466	-0.07187391421704184	0.0	0.0
2019-11-21 17:55:51.000083	1574376951.000083	16971.0	4.0	40.0	10.0	2.0	0.0	64.0	0.0	2.0	31.0	0.0	0.0	130.0	2.91	1.99	955.0	19.0	11.0	21.0	17.0	55.0	51.0	83.0	0.0	1522.0	0.8	23.096668517004552	-9.3153309088949	4.818663640977176	35.0	20.5	51.0	0.0	95.0	0.0	8.3	3.6	14.0	0.0	0.0	-0.16895421602115662	-0.3035508146568924	-0.0499996006520696	-0.017878663138501553	0.041031417722512634	-0.039821805133126026	0.0	0.0
2019-11-21 17:55:55.000042	1574376955.000042	16971.0	4.0	40.0	10.0	2.0	0.0	64.0	0.0	2.0	31.0	0.0	0.0	130.0	2.91	1.99	956.0	19.0	11.0	21.0	17.0	55.0	55.0	42.0	0.0	1522.0	0.6000000000000001	21.39944280758854	-10.753900394017213	3.5424667149860793	35.0	20.5	51.0	0.0	95.0	0.0	8.3	3.6	14.0	0.0	0.0	-0.13457051130290212	-0.3202870653771723	-0.05000051260520028	0.1405808482132587	-0.01775774751076989	-0.03302555857187681	0.0	0.0
2019-11-21 17:55:59.000061	1574376959.000061	16971.0	4.0	40.0	10.0	2.0	0.0	64.0	0.0	2.0	31.0	0.0	0.0	130.0	2.91	1.99	957.0	19.0	11.0	21.0	17.0	55.0	59.0	61.0	0.0	1523.0	0.5	15.456174981146551	-11.448350184286333	4.383472309135372	35.0	20.5	51.0	0.0	95.0	0.0	9.1	4.800000000000001	14.0	0.0	0.0	-0.06321940446514847	-0.14679381483407905	-0.024999880791278902	-0.06061279134219913	-0.061388807642332406	-0.03339915900078534	0.0	0.0
2019-11-21 17:56:03.000053	1574376963.000053	16971.0	4.0	40.0	10.0	2.0	0.0	64.0	0.0	2.0	31.0	0.0	0.0	130.0	2.91	1.99	958.0	19.0	11.0	21.0	17.0	56.0	3.0	53.0	0.0	1523.0	0.1	12.733467590067866	0.4204626171696013	6.10815128613571	35.0	20.56	51.0	0.0	95.0	0.0	9.8	5.0	14.0	0.0	0.0	-0.23386101776253412	-0.5430192079279671	-0.10000020265620294	-0.03477018595345113	0.00688967420254577	-0.019863699508027327	0.0	0.0
2019-11-21 17:56:07.000038	1574376967.000038	16971.0	4.0	40.0	10.0	2.0	0.0	64.0	0.0	2.0	31.0	0.0	0.0	130.0	2.91	1.99	959.0	19.0	11.0	21.0	17.0	56.0	7.0	38.0	0.0	1523.0	0.1	318.40642817393353	-1.1053339284677357	5.430828528514474	35.0	20.56	51.0	0.0	95.0	0.0	11.5	2.9000000000000004	14.0	0.0	0.0				-0.00809333436929225	0.05904605208528809	-0.05977509240418018	0.0	0.0
2019-11-21 17:56:11.000064	1574376971.000064	16971.0	4.0	40.0	10.0	2.0	0.0	64.0	0.0	2.0	31.0	0.0	0.0	130.0	2.91	1.99	960.0	19.0	11.0	21.0	17.0	56.0	11.0	64.0	0.0	1523.0	1.0	352.2204574641824	0.6618842256030077	5.201587001194314	35.0	20.56	51.0	0.0	95.0	0.0	11.700000000000001	5.0	14.0	0.0	0.0	0.26173252206358233	1.0744849266190093	0.22499853820558402	-0.0465602952815511	0.11169983176054762	-0.021616810309574536	0.0	0.0
2019-11-21 17:56:15.000023	1574376975.000023	16971.0	4.0	40.0	10.0	2.0	0.0	64.0	0.0	2.0	31.0	0.0	0.0	130.0	2.91	1.99	961.0	19.0	11.0	21.0	17.0	56.0	15.0	23.0	0.0	1523.0	0.0	359.3149679711388	-1.5784033481952409	5.294936105143366	35.0	20.56	51.0	0.0	95.0	0.0	3.3000000000000003	6.5	14.0	0.0	0.0	0.9377072182383135	4.233220259320444	-0.2500025630260015	0.03281533501063708	-0.0073192213752534315	0.017423627251513658	0.0	0.0
2019-11-21 17:56:19.000049	1574376979.000049	16971.0	4.0	40.0	10.0	2.0	0.0	64.0	0.0	2.0	31.0	0.0	0.0	130.0	2.91	1.99	962.0	19.0	11.0	21.0	17.0	56.0	19.0	49.0	0.0	1523.0	0.4	351.272009019885	0.7574840556853492	5.039043724602815	35.0	20.63	51.0	0.0	95.0	0.0	1.7000000000000002	5.4	14.0	0.0	0.0	-0.018337665621505374	3.3892277221336733	0.09999934435320623	-0.05802275622694013	0.018205880769587124	0.017404185279198212	0.0	0.0
2019-11-21 17:56:22.000099	1574376982.000099	16971.0	4.0	40.0	10.0	2.0	0.0	64.0	0.0	2.0	31.0	0.0	0.0	130.0	2.91	1.99	963.0	19.0	11.0	21.0	17.0	56.0	22.0	99.0	0.0	1523.0	0.0	340.07485196761894	1.2824834314800715	4.954754084059578	35.0	20.63	51.0	0.0	95.0	0.0	0.7000000000000001	5.300000000000001	14.0	0.0	0.0	-1.5235527033427	10.965594286783013	-0.13333111872642725	0.01873656598540991	-0.005301348449403005	-0.023871254673610953	0.0	0.0
2019-11-21 17:56:27.000037	1574376987.000037	16971.0	4.0	40.0	10.0	2.0	0.0	64.0	0.0	2.0	31.0	0.0	0.0	130.0	2.91	1.99	964.0	19.0	11.0	21.0	17.0	56.0	27.0	37.0	0.0	1523.0	1.5	332.5690012771299	1.5371850765398314	6.462825095156246	35.0	20.63	51.0	0.0	95.0	0.0	1.2000000000000002	3.8000000000000003	14.0	0.0	0.0	3.733366164225886	-13.826874651623442	0.30000371937594594	0.11773434213448948	0.020391078166953458	0.04136216403125165	0.0	0.0
2019-11-21 17:56:30.000096	1574376990.000096	16971.0	4.0	40.0	10.0	2.0	0.0	64.0	0.0	2.0	31.0	0.0	0.0	130.0	2.91	1.99	965.0	19.0	11.0	21.0	17.0	56.0	30.0	96.0	0.0	1523.0	0.5	329.02518996318844	1.3141990029197117	6.2171672836886795	35.0	20.64	51.0	0.0	95.0	0.0	1.4000000000000001	6.7	14.0	0.0	0.0	-6.193717703306328	12.261476978901305	-0.33332676370641395	0.016916410356268133	-0.04075317470437469	-0.03531308273392539	0.0	0.0
2019-11-21 17:56:35.000017	1574376995.000017	16971.0	4.0	40.0	10.0	2.0	0.0	64.0	0.0	2.0	31.0	0.0	0.0	130.0	2.91	1.99	966.0	19.0	11.0	21.0	17.0	56.0	35.0	17.0	0.0	1523.0	0.6000000000000001	321.8084482059267	0.6895915790535526	5.458370701094547	35.0	20.69	51.0	0.0	95.0	0.0	1.9000000000000001	6.2	14.0	0.0	0.0	0.2947650595280505	-0.5295882876395513	0.02000031662488555	0.0007063853897127867	0.04691745753176905	0.02683753338956188	0.0	0.0
2019-11-21 17:56:39.000008	1574376999.000008	16971.0	4.0	40.0	10.0	2.0	0.0	64.0	0.0	2.0	31.0	0.0	0.0	130.0	2.91	1.99	967.0	19.0	11.0	21.0	17.0	56.0	39.0	8.0	0.0	1523.0	1.7000000000000002	315.25474491800895	2.2461312378084743	4.494331620858515	35.0	20.69	51.0	0.0	95.0	0.0	0.9	6.2	14.0	0.0	0.0	9.354181158040017	-14.79685140893062	0.27500060647859814	0.09188977255588049	-0.0037348553240966545	-0.036555718503903316	0.0	0.0
2019-11-21 17:56:42.000087	1574377002.000087	16971.0	4.0	40.0	10.0	2.0	0.0	64.0	0.0	2.0	31.0	0.0	0.0	130.0	2.91	1.99	968.0	19.0	11.0	21.0	17.0	56.0	42.0	87.0	0.0	1523.0	0.0	307.96415092954265	1.8276016913344038	4.858158802903359	35.0	20.7	51.0	0.0	95.0	0.0	0.9	6.4	14.0	0.0	0.0	-26.08264486455392	24.91640880281551	-0.566651760599394	0.004250832859634092	-0.018926625602185485	-0.044561342700979646	0.0	0.0
2019-11-21 17:56:47.000015	1574377007.000015	16971.0	4.0	40.0	10.0	2.0	0.0	64.0	0.0	2.0	31.0	0.0	0.0	130.0	2.91	1.99	969.0	19.0	11.0	21.0	17.0	56.0	47.0	15.0	0.0	1523.0	0.0	307.19367347612683	1.797658925860589	5.232032649004243	35.0	20.75	51.0	0.0	95.0	0.0	0.4	4.4	14.0	0.0	0.0				0.003117214584573741	-0.007398212547013283	-0.027010172608536512	0.0	0.0
2019-11-21 17:56:50.000076	1574377010.000076	16971.0	4.0	40.0	10.0	2.0	0.0	64.0	0.0	2.0	31.0	0.0	0.0	130.0	2.91	1.99	970.0	19.0	11.0	21.0	17.0	56.0	50.0	76.0	0.0	1523.0	0.0	300.4113139560214	2.297104673623603	4.907240260467574	35.0	20.75	51.0	0.0	95.0	0.0	4.2	4.800000000000001	14.0	0.0	0.0				-0.030016841316918508	-0.01698200927110849	-0.0007749828842747816	0.0	0.0
2019-11-21 17:56:55.000004	1574377015.000004	16971.0	4.0	40.0	10.0	2.0	0.0	64.0	0.0	2.0	31.0	0.0	0.0	130.0	2.91	1.99	971.0	19.0	11.0	21.0	17.0	56.0	55.0	4.0	0.0	1523.0	0.0	296.6897921503705	2.3000015586818585	4.325647630336966	35.0	20.75	51.0	0.0	95.0	0.0	1.2000000000000002	5.0	14.0	0.0	0.0				0.04067565614249642	-0.02874855806315795	0.08683899703858071	0.0	0.0
[truncated: 2,471 more rows]
[truncated: 198 more columns]
