# Supplementary material for: Improving Resource Management for Unattended Observation of the Marginal Ice Zone Using Autonomous Underwater Gliders
Source: Front Robot AI. 2021 Jan 18;7:579256. doi: 10.3389/frobt.2020.579256 (PMC7874182; doi:10.3389/frobt.2020.579256)
Supplement: Supplementary file 1 [file Data_Sheet_1.ZIP › 2019-Nov-Kolumbo-Data/2019-Nov-DVL-diveA.csv]

	time	system_configuration	num_beams	num_bins	pings_per_ensemble	depth_bin_length	blanking_distance	low_correlation_threshold	percent_good_minimum	error_velocity_threshold	coordinate_transformation	heading_alignment	heading_bias	sensor_source	bin0_distance	transmit_pulse_length	ensemble_number	rtc_year	rtc_month	rtc_day	rtc_hour	rtc_minute	rtc_second	rtc_hundredths	bit_result	speed_of_sound	depth	heading	pitch	roll	salinity	temperature	min_ping_wait_minutes	min_ping_wait_seconds	min_ping_wait_hundredths	heading_standard_deviation	pitch_standard_deviation	roll_standard_deviation	adc_rounded_voltage	pressure	pressure_variance	rel_vel_pressure_u	rel_vel_pressure_v	rel_vel_pressure_w	rel_vel_dvl_u	rel_vel_dvl_v	rel_vel_dvl_w	ocn_vel_u	ocn_vel_v
2019-11-26 12:22:16.000032	1574788936.000032	16971.0	4.0	40.0	10.0	2.0	0.0	64.0	0.0	2.0	31.0	0.0	0.0	130.0	2.91	1.99	1.0	19.0	11.0	26.0	12.0	22.0	16.0	32.0	337.0	1522.0	0.0	210.5001102687034	-3.4999986352259036	7.899999375043304	35.0	20.44	51.0	0.0	95.0	0.0	3.8000000000000003	13.5	13.0	0.0	0.0	0.0	0.0	0.0	0.0	0.0	0.0	0.0	0.0
2019-11-26 12:22:19.000077	1574788939.000077	16971.0	4.0	40.0	10.0	2.0	0.0	64.0	0.0	2.0	31.0	0.0	0.0	130.0	2.91	1.99	2.0	19.0	11.0	26.0	12.0	22.0	19.0	77.0	0.0	1522.0	0.0	209.41216282383817	-2.835228812979237	12.251235139255542	35.0	20.44	51.0	0.0	95.0	0.0	7.300000000000001	14.3	13.0	0.0	0.0				0.09505580044380035	0.042143759277057186	0.09246241591038959	0.0	0.0
2019-11-26 12:22:24.000003	1574788944.000003	16971.0	4.0	40.0	10.0	2.0	0.0	64.0	0.0	2.0	31.0	0.0	0.0	130.0	2.91	1.99	3.0	19.0	11.0	26.0	12.0	22.0	24.0	3.0	0.0	1522.0	0.0	206.13946736988996	-1.9660133308547092	12.973486335049566	35.0	20.44	51.0	0.0	95.0	0.0	3.5	8.0	13.0	0.0	0.0				0.2192048666918503	0.08125291087280513	0.045301113598940575	0.0	0.0
2019-11-26 12:22:27.000052	1574788947.000052	16971.0	4.0	40.0	10.0	2.0	0.0	64.0	0.0	2.0	31.0	0.0	0.0	130.0	2.91	1.99	4.0	19.0	11.0	26.0	12.0	22.0	27.0	52.0	0.0	1522.0	0.0	202.72730231146133	-2.9253080342248503	9.691558527399414	35.0	20.44	51.0	0.0	95.0	0.0	2.4000000000000004	15.4	13.0	0.0	0.0				0.0863025798720233	0.04881804713665586	-0.08989250792583486	0.0	0.0
2019-11-26 12:22:31.000098	1574788951.000098	16971.0	4.0	40.0	10.0	2.0	0.0	64.0	0.0	2.0	31.0	0.0	0.0	130.0	2.91	1.99	5.0	19.0	11.0	26.0	12.0	22.0	31.0	98.0	0.0	1522.0	0.0	201.7479146804778	-3.9326739505514614	12.961356792170422	35.0	20.44	51.0	0.0	95.0	0.0	2.4000000000000004	15.4	13.0	0.0	0.0				-0.2488939844124924	-0.004234835397205303	-0.14921075930519412	0.0	0.0
2019-11-26 12:22:35.000059	1574788955.000059	16971.0	4.0	40.0	10.0	2.0	0.0	64.0	0.0	2.0	31.0	0.0	0.0	130.0	2.91	1.99	6.0	19.0	11.0	26.0	12.0	22.0	35.0	59.0	0.0	1522.0	0.0	202.3962626485649	-3.637989668618873	10.603902797583718	35.0	20.47	51.0	0.0	95.0	0.0	1.4000000000000001	10.4	13.0	0.0	0.0				-0.028736836699467437	-0.06302630120859858	0.07273843256814892	0.0	0.0
2019-11-26 12:22:39.000079	1574788959.000079	16971.0	4.0	40.0	10.0	2.0	0.0	64.0	0.0	2.0	31.0	0.0	0.0	130.0	2.91	1.99	7.0	19.0	11.0	26.0	12.0	22.0	39.0	79.0	0.0	1522.0	0.0	204.33494075008818	-2.1103918082646453	10.615836826331584	35.0	20.47	51.0	0.0	95.0	0.0	3.5	9.700000000000001	13.0	0.0	0.0				0.1736826303231565	-0.009977542734919367	-0.013812768187535983	0.0	0.0
2019-11-26 12:22:43.000070	1574788963.00007	16971.0	4.0	40.0	10.0	2.0	0.0	64.0	0.0	2.0	31.0	0.0	0.0	130.0	2.91	1.99	8.0	19.0	11.0	26.0	12.0	22.0	43.0	70.0	0.0	1522.0	0.0	209.00880840070323	-4.364695023303358	10.592155308145145	35.0	20.47	51.0	0.0	95.0	0.0	4.0	13.8	13.0	0.0	0.0				0.02543242558545305	0.0628235875610206	-0.11096120301620369	0.0	0.0
2019-11-26 12:22:47.000047	1574788967.000047	16971.0	4.0	40.0	10.0	2.0	0.0	64.0	0.0	2.0	31.0	0.0	0.0	130.0	2.91	1.99	9.0	19.0	11.0	26.0	12.0	22.0	47.0	47.0	0.0	1522.0	0.0	200.90500421963412	-4.073334935843264	11.799051253414726	35.0	20.5	51.0	0.0	95.0	0.0	4.0	13.8	13.0	0.0	0.0				-0.04709220243603078	-0.03913003001268922	-0.05492872855737641	0.0	0.0
2019-11-26 12:22:51.000067	1574788971.000067	16971.0	4.0	40.0	10.0	2.0	0.0	64.0	0.0	2.0	31.0	0.0	0.0	130.0	2.91	1.99	10.0	19.0	11.0	26.0	12.0	22.0	51.0	67.0	0.0	1522.0	0.0	201.8486056219695	-0.4751989168832411	6.251447782218212	35.0	20.5	51.0	0.0	95.0	0.0	0.2	7.800000000000001	13.0	0.0	0.0				-0.2297175231465213	-0.00631216328425431	0.1758295087694337	0.0	0.0
2019-11-26 12:22:55.000005	1574788975.000005	16971.0	4.0	40.0	10.0	2.0	0.0	64.0	0.0	2.0	31.0	0.0	0.0	130.0	2.91	1.99	11.0	19.0	11.0	26.0	12.0	22.0	55.0	5.0	0.0	1523.0	0.0	199.96837559083667	-0.09474211056876432	7.373826319811027	35.0	20.51	51.0	0.0	95.0	0.0	7.5	13.0	13.0	0.0	0.0				0.006163712456904877	0.010870123658121502	0.018134195885281014	0.0	0.0
2019-11-26 12:22:59.000032	1574788979.000032	16971.0	4.0	40.0	10.0	2.0	0.0	64.0	0.0	2.0	31.0	0.0	0.0	130.0	2.91	1.99	12.0	19.0	11.0	26.0	12.0	22.0	59.0	32.0	0.0	1523.0	0.0	202.88002582805055	-0.0037521283213791355	5.19005214852255	35.0	20.56	51.0	0.0	95.0	0.0	2.6	11.600000000000001	13.0	0.0	0.0				0.01926404352146209	0.08354597082904107	-0.075265977608985	0.0	0.0
2019-11-26 12:23:02.000081	1574788982.000081	16971.0	4.0	40.0	10.0	2.0	0.0	64.0	0.0	2.0	31.0	0.0	0.0	130.0	2.91	1.99	13.0	19.0	11.0	26.0	12.0	23.0	2.0	81.0	0.0	1523.0	0.0	199.93917873234616	0.9083406493346484	6.526441265656812	35.0	20.54	51.0	0.0	95.0	0.0	0.0	5.2	13.0	0.0	0.0				-0.1266884386171309	-0.009775040818302189	-0.09286273794022006	0.0	0.0
2019-11-26 12:23:07.000000	1574788987.0	16971.0	4.0	40.0	10.0	2.0	0.0	64.0	0.0	2.0	31.0	0.0	0.0	130.0	2.91	1.99	14.0	19.0	11.0	26.0	12.0	23.0	7.0	0.0	0.0	1523.0	0.0	197.20004097033163	0.9000021045914971	4.799999765332082	35.0	20.56	51.0	0.0	95.0	0.0	0.1	7.6000000000000005	13.0	0.0	0.0				0.10391491562131638	0.10032195938396771	0.23358551919324158	0.0	0.0
2019-11-26 12:23:10.000048	1574788990.000048	16971.0	4.0	40.0	10.0	2.0	0.0	64.0	0.0	2.0	31.0	0.0	0.0	130.0	2.91	1.99	15.0	19.0	11.0	26.0	12.0	23.0	10.0	48.0	0.0	1523.0	0.2	197.30645726338045	1.7514910062096258	5.119309628027606	35.0	20.56	51.0	0.0	95.0	0.0	2.8000000000000003	4.800000000000001	13.0	0.0	0.0	0.47235780242837216	1.2838309122688045	0.06666560174735775	0.09189810434079482	0.017440976118585506	-0.006749131099580023	0.0	0.0
2019-11-26 12:23:14.000058	1574788994.000058	16971.0	4.0	40.0	10.0	2.0	0.0	64.0	0.0	2.0	31.0	0.0	0.0	130.0	2.91	1.99	16.0	19.0	11.0	26.0	12.0	23.0	14.0	58.0	0.0	1523.0	0.0	192.50097987434987	1.6207145548898971	5.337196221415544	35.0	20.56	51.0	0.0	95.0	0.0	0.9	4.9	13.0	0.0	0.0	-0.9411881839056994	-3.0404877602635954	-0.04999987483055932	-0.004297378018150055	0.10203932684258256	0.015182500442342588	0.0	0.0
2019-11-26 12:23:18.000053	1574788998.000053	16971.0	4.0	40.0	10.0	2.0	0.0	64.0	0.0	2.0	31.0	0.0	0.0	130.0	2.91	1.99	17.0	19.0	11.0	26.0	12.0	23.0	18.0	53.0	0.0	1523.0	0.0	189.9574081244496	1.529017647630302	5.7290012553838885	35.0	20.62	51.0	0.0	95.0	0.0	2.5	4.9	13.0	0.0	0.0				-0.09728698839847165	0.02165723054831223	-0.04283930733955551	0.0	0.0
2019-11-26 12:23:22.000034	1574789002.000034	16971.0	4.0	40.0	10.0	2.0	0.0	64.0	0.0	2.0	31.0	0.0	0.0	130.0	2.91	1.99	18.0	19.0	11.0	26.0	12.0	23.0	22.0	34.0	0.0	1523.0	0.0	188.28688685351244	1.3058332606050438	4.323317053204563	35.0	20.63	51.0	0.0	95.0	0.0	1.1	5.5	13.0	0.0	0.0				-0.04024371162884427	0.06873438028448131	0.06884786591640102	0.0	0.0
2019-11-26 12:23:26.000069	1574789006.000069	16971.0	4.0	40.0	10.0	2.0	0.0	64.0	0.0	2.0	31.0	0.0	0.0	130.0	2.91	1.99	19.0	19.0	11.0	26.0	12.0	23.0	26.0	69.0	0.0	1523.0	0.0	188.7766357660674	-2.3507997481573444	5.852936013905527	35.0	20.6	51.0	0.0	95.0	0.0	1.7000000000000002	5.4	13.0	0.0	0.0				0.07156136968149741	0.008535051682873534	0.01386085358405976	0.0	0.0
2019-11-26 12:23:30.000017	1574789010.000017	16971.0	4.0	40.0	10.0	2.0	0.0	64.0	0.0	2.0	31.0	0.0	0.0	130.0	2.91	1.99	20.0	19.0	11.0	26.0	12.0	23.0	30.0	17.0	0.0	1523.0	0.0	187.61775015498404	2.0335986162822586	2.6474311574652414	35.0	20.63	51.0	0.0	95.0	0.0	1.7000000000000002	6.0	13.0	0.0	0.0				-0.16744016812151602	0.07690676102913066	0.04305972837172389	0.0	0.0
2019-11-26 12:23:34.000043	1574789014.000043	16971.0	4.0	40.0	10.0	2.0	0.0	64.0	0.0	2.0	31.0	0.0	0.0	130.0	2.91	1.99	21.0	19.0	11.0	26.0	12.0	23.0	34.0	43.0	0.0	1523.0	0.0	188.79072288045512	-2.3874643080140694	5.805328076690266	35.0	20.63	51.0	0.0	95.0	0.0	1.2000000000000002	3.9000000000000004	13.0	0.0	0.0				0.10434825984093235	0.0842359971399697	0.03290497612830437	0.0	0.0
2019-11-26 12:23:37.000087	1574789017.000087	16971.0	4.0	40.0	10.0	2.0	0.0	64.0	0.0	2.0	31.0	0.0	0.0	130.0	2.91	1.99	22.0	19.0	11.0	26.0	12.0	23.0	37.0	87.0	0.0	1523.0	0.0	186.38341146575905	0.43715013629244187	3.897832487147034	35.0	20.650000000000002	51.0	0.0	95.0	0.0	2.8000000000000003	6.2	13.0	0.0	0.0				-0.09969135903035278	0.08319920710843101	0.057823220865061635	0.0	0.0
2019-11-26 12:23:42.000009	1574789022.000009	16971.0	4.0	40.0	10.0	2.0	0.0	64.0	0.0	2.0	31.0	0.0	0.0	130.0	2.91	1.99	23.0	19.0	11.0	26.0	12.0	23.0	42.0	9.0	0.0	1523.0	0.0	186.40950651002748	-0.5195761394374012	6.1563885278539665	35.0	20.69	51.0	0.0	95.0	0.0	2.1	2.6	13.0	0.0	0.0				-0.06775278058130994	0.0878552933514582	-9.029745343287418e-05	0.0	0.0
2019-11-26 12:23:45.000066	1574789025.000066	16971.0	4.0	40.0	10.0	2.0	0.0	64.0	0.0	2.0	31.0	0.0	0.0	130.0	2.91	1.99	24.0	19.0	11.0	26.0	12.0	23.0	45.0	66.0	0.0	1523.0	1.5	190.246428943935	2.0890266999342324	7.576709118740754	35.0	20.69	51.0	0.0	95.0	0.0	2.0	5.9	13.0	0.0	0.0	-1.1457856395112747	-14.2719353324297	0.4999905031736486	-0.04270628308901923	0.016658545381443898	-0.015513421624352423	0.0	0.0
2019-11-26 12:23:49.000075	1574789029.000075	16971.0	4.0	40.0	10.0	2.0	0.0	64.0	0.0	2.0	31.0	0.0	0.0	130.0	2.91	1.99	25.0	19.0	11.0	26.0	12.0	23.0	49.0	75.0	0.0	1523.0	0.0	191.88304219129375	0.09303227438471708	7.623269823437164	35.0	20.69	51.0	0.0	95.0	0.0	3.4000000000000004	7.2	13.0	0.0	0.0	-1.2296232487540397	-6.210051195508968	-0.37499915063573575	-0.1021855166699354	0.08926454854209986	-0.08331842867261394	0.0	0.0
2019-11-26 12:23:53.000068	1574789033.000068	16971.0	4.0	40.0	10.0	2.0	0.0	64.0	0.0	2.0	31.0	0.0	0.0	130.0	2.91	1.99	26.0	19.0	11.0	26.0	12.0	23.0	53.0	68.0	0.0	1523.0	0.0	191.08896333220525	2.671071633215051	4.035203401077288	35.0	20.69	51.0	0.0	95.0	0.0	1.2000000000000002	7.2	13.0	0.0	0.0				-0.03723849871988429	0.07441462093881052	-0.041445849051772614	0.0	0.0
2019-11-26 12:23:57.000048	1574789037.000048	16971.0	4.0	40.0	10.0	2.0	0.0	64.0	0.0	2.0	31.0	0.0	0.0	130.0	2.91	1.99	27.0	19.0	11.0	26.0	12.0	23.0	57.0	48.0	0.0	1523.0	0.0	193.94386547062584	0.4201361785176102	6.883814062020805	35.0	20.69	51.0	0.0	95.0	0.0	1.2000000000000002	8.0	13.0	0.0	0.0				0.013590246127486542	0.07879762109530078	-0.1277467812507061	0.0	0.0
2019-11-26 12:24:01.000069	1574789041.000069	16971.0	4.0	40.0	10.0	2.0	0.0	64.0	0.0	2.0	31.0	0.0	0.0	130.0	2.91	1.99	28.0	19.0	11.0	26.0	12.0	24.0	1.0	69.0	0.0	1523.0	0.0	187.2768293435931	1.1397067011094648	5.785420008528564	35.0	20.69	51.0	0.0	95.0	0.0	0.4	7.6000000000000005	13.0	0.0	0.0				-0.03821535324876287	0.001580028531192954	0.08653953019235132	0.0	0.0
2019-11-26 12:24:05.000007	1574789045.000007	16971.0	4.0	40.0	10.0	2.0	0.0	64.0	0.0	2.0	31.0	0.0	0.0	130.0	2.91	1.99	29.0	19.0	11.0	26.0	12.0	24.0	5.0	7.0	0.0	1523.0	0.0	194.03186952696896	0.058900271769330666	7.316538367954063	35.0	20.73	51.0	0.0	95.0	0.0	3.5	3.1	13.0	0.0	0.0				0.045020760045408025	0.0831568838212999	-0.06608376380068423	0.0	0.0
2019-11-26 12:24:09.000047	1574789049.000047	16971.0	4.0	40.0	10.0	2.0	0.0	64.0	0.0	2.0	31.0	0.0	0.0	130.0	2.91	1.99	30.0	19.0	11.0	26.0	12.0	24.0	9.0	47.0	0.0	1523.0	0.0	187.1527850295147	1.3635864880336428	5.670258995003064	35.0	20.75	51.0	0.0	95.0	0.0	0.0	7.5	13.0	0.0	0.0				-0.05210148096263257	-0.0030794708189141526	0.055874435486865486	0.0	0.0
2019-11-26 12:24:12.000078	1574789052.000078	16971.0	4.0	40.0	10.0	2.0	0.0	64.0	0.0	2.0	31.0	0.0	0.0	130.0	2.91	1.99	31.0	19.0	11.0	26.0	12.0	24.0	12.0	78.0	0.0	1523.0	0.0	187.98605931665207	2.016678276272145	5.358337851172405	35.0	20.75	51.0	0.0	95.0	0.0	1.2000000000000002	5.800000000000001	13.0	0.0	0.0				0.06307784363466376	0.005919872773878054	-0.040039240111945255	0.0	0.0
2019-11-26 12:24:17.000004	1574789057.000004	16971.0	4.0	40.0	10.0	2.0	0.0	64.0	0.0	2.0	31.0	0.0	0.0	130.0	2.91	1.99	32.0	19.0	11.0	26.0	12.0	24.0	17.0	4.0	0.0	1523.0	0.0	184.82927857758068	1.1852714820774473	6.950078325657727	35.0	20.75	51.0	0.0	95.0	0.0	2.3000000000000003	5.6000000000000005	13.0	0.0	0.0				-0.020964396566005756	-0.21362432359166078	0.06822127561566604	0.0	0.0
2019-11-26 12:24:20.000036	1574789060.000036	16971.0	4.0	40.0	10.0	2.0	0.0	64.0	0.0	2.0	31.0	0.0	0.0	130.0	2.91	1.99	33.0	19.0	11.0	26.0	12.0	24.0	20.0	36.0	0.0	1523.0	0.0	182.7575029824314	1.3294426457602464	5.848677426161176	35.0	20.75	51.0	0.0	95.0	0.0	1.7000000000000002	5.300000000000001	13.0	0.0	0.0				0.02094305091219304	0.061943000404719534	0.08181352772830547	0.0	0.0
2019-11-26 12:24:24.000070	1574789064.00007	16971.0	4.0	40.0	10.0	2.0	0.0	64.0	0.0	2.0	31.0	0.0	0.0	130.0	2.91	1.99	34.0	19.0	11.0	26.0	12.0	24.0	24.0	70.0	0.0	1523.0	0.0	177.35082335169395	2.734184433559183	5.49586708921278	35.0	20.75	51.0	0.0	95.0	0.0	0.2	5.300000000000001	13.0	0.0	0.0				-0.012988785011445307	0.018425708590098015	-0.02767281566590653	0.0	0.0
2019-11-26 12:24:28.000017	1574789068.000017	16971.0	4.0	40.0	10.0	2.0	0.0	64.0	0.0	2.0	31.0	0.0	0.0	130.0	2.91	1.99	35.0	19.0	11.0	26.0	12.0	24.0	28.0	17.0	0.0	1523.0	0.0	169.91254788890916	3.596994114764319	0.8123464187756294	35.0	20.76	51.0	0.0	95.0	0.0	0.2	10.5	13.0	0.0	0.0				-0.21500426196051237	0.07355807898140883	0.019297055614269126	0.0	0.0
2019-11-26 12:24:32.000023	1574789072.000023	16971.0	4.0	40.0	10.0	2.0	0.0	64.0	0.0	2.0	31.0	0.0	0.0	130.0	2.91	1.99	36.0	19.0	11.0	26.0	12.0	24.0	32.0	23.0	0.0	1523.0	0.0	166.73285177547984	1.4327622439859207	3.3953291437769892	35.0	20.81	51.0	0.0	95.0	0.0	1.9000000000000001	3.6	13.0	0.0	0.0				-0.12627940913483152	0.06220060278676422	0.1531032195661509	0.0	0.0
2019-11-26 12:24:36.000012	1574789076.000012	16971.0	4.0	40.0	10.0	2.0	0.0	64.0	0.0	2.0	31.0	0.0	0.0	130.0	2.91	1.99	37.0	19.0	11.0	26.0	12.0	24.0	36.0	12.0	0.0	1523.0	0.0	168.98560183214585	3.6853993673714647	-0.07748915514481634	35.0	20.81	51.0	0.0	95.0	0.0	3.0	6.2	13.0	0.0	0.0				-0.009332685746730681	0.09906976562509	0.04766636671430395	0.0	0.0
2019-11-26 12:24:39.000095	1574789079.000095	16971.0	4.0	40.0	10.0	2.0	0.0	64.0	0.0	2.0	31.0	0.0	0.0	130.0	2.91	1.99	38.0	19.0	11.0	26.0	12.0	24.0	39.0	95.0	0.0	1523.0	0.2	167.49648387256144	1.0343789399550785	4.031636726508409	35.0	20.81	51.0	0.0	95.0	0.0	3.7	0.1	13.0	0.0	0.0	-0.19670354873238974	1.0119520315868265	0.06666482294731255	0.08889693941154196	0.12409653871632934	0.08162954882814938	0.0	0.0
2019-11-26 12:24:44.000016	1574789084.000016	16971.0	4.0	40.0	10.0	2.0	0.0	64.0	0.0	2.0	31.0	0.0	0.0	130.0	2.91	1.99	39.0	19.0	11.0	26.0	12.0	24.0	44.0	16.0	0.0	1523.0	0.0	168.5550461055919	0.996557595948653	4.982758739584225	35.0	20.81	51.0	0.0	95.0	0.0	1.3	3.6	13.0	0.0	0.0	0.40879488413126985	-1.7146138198773841	-0.04000063134236213	0.04871323154368105	-0.030408576647438946	-0.05003338424340841	0.0	0.0
2019-11-26 12:24:47.000058	1574789087.000058	16971.0	4.0	40.0	10.0	2.0	0.0	64.0	0.0	2.0	31.0	0.0	0.0	130.0	2.91	1.99	40.0	19.0	11.0	26.0	12.0	24.0	47.0	58.0	0.0	1523.0	0.0	168.35678403766258	3.803278387324591	4.7155244747916925	35.0	20.81	51.0	0.0	95.0	0.0	0.5	5.0	13.0	0.0	0.0				-0.14516981739553197	0.1424834340820232	-0.035709874398290035	0.0	0.0
2019-11-26 12:24:51.000082	1574789091.000082	16971.0	4.0	40.0	10.0	2.0	0.0	64.0	0.0	2.0	31.0	0.0	0.0	130.0	2.91	1.99	41.0	19.0	11.0	26.0	12.0	24.0	51.0	82.0	0.0	1523.0	0.6000000000000001	171.64385525835377	3.153019313844677	5.332427896220091	35.0	20.85	51.0	0.0	95.0	0.0	2.9000000000000004	5.4	13.0	0.0	0.0	-0.7318712262592891	2.8691529059266236	0.14999909699506783	0.011005896984650529	-0.04094341538924008	0.014160048298907695	0.0	0.0
2019-11-26 12:24:55.000032	1574789095.000032	16971.0	4.0	40.0	10.0	2.0	0.0	64.0	0.0	2.0	31.0	0.0	0.0	130.0	2.91	1.99	42.0	19.0	11.0	26.0	12.0	24.0	55.0	32.0	0.0	1523.0	0.0	173.2873442005726	-2.5560179015623885	5.49266078039654	35.0	20.88	51.0	0.0	95.0	0.0	4.7	4.2	13.0	0.0	0.0	0.3019449809236092	-1.8438680993454002	-0.15000187756981195	-0.10807523347062463	0.11935278739311447	0.04125113394518985	0.0	0.0
2019-11-26 12:24:59.000059	1574789099.000059	16971.0	4.0	40.0	10.0	2.0	0.0	64.0	0.0	2.0	31.0	0.0	0.0	130.0	2.91	1.99	43.0	19.0	11.0	26.0	12.0	24.0	59.0	59.0	0.0	1523.0	0.0	172.63359230620324	-2.923239251171207	6.530617832106624	35.0	20.88	51.0	0.0	95.0	0.0	2.3000000000000003	4.2	13.0	0.0	0.0				0.0663606515729725	-0.034932998722082	0.04154454865675595	0.0	0.0
2019-11-26 12:25:03.000001	1574789103.000001	16971.0	4.0	40.0	10.0	2.0	0.0	64.0	0.0	2.0	31.0	0.0	0.0	130.0	2.91	1.99	44.0	19.0	11.0	26.0	12.0	25.0	3.0	1.0	0.0	1523.0	0.0	172.95160765280477	-0.3936964998674322	6.432277107938737	35.0	20.88	51.0	0.0	95.0	0.0	2.3000000000000003	6.1000000000000005	13.0	0.0	0.0				0.021789104463906868	0.09723939692771404	0.037090896616224264	0.0	0.0
2019-11-26 12:25:07.000025	1574789107.000025	16971.0	4.0	40.0	10.0	2.0	0.0	64.0	0.0	2.0	31.0	0.0	0.0	130.0	2.91	1.99	45.0	19.0	11.0	26.0	12.0	25.0	7.0	25.0	0.0	1523.0	0.0	172.43332813525865	-2.4672076110612964	6.777846287689385	35.0	20.88	51.0	0.0	95.0	0.0	4.5	5.4	13.0	0.0	0.0				0.01338636364073367	-0.04121020464625362	-0.1988982762657634	0.0	0.0
2019-11-26 12:25:11.000016	1574789111.000016	16971.0	4.0	40.0	10.0	2.0	0.0	64.0	0.0	2.0	31.0	0.0	0.0	130.0	2.91	1.99	46.0	19.0	11.0	26.0	12.0	25.0	11.0	16.0	0.0	1524.0	0.0	172.9813400276255	-0.21863277976215578	6.008710680249947	35.0	20.89	51.0	0.0	95.0	0.0	2.6	6.9	13.0	0.0	0.0				-0.013034346220388036	-0.18980418362565094	-0.1611659942320564	0.0	0.0
2019-11-26 12:25:14.000095	1574789114.000095	16971.0	4.0	40.0	10.0	2.0	0.0	64.0	0.0	2.0	31.0	0.0	0.0	130.0	2.91	1.99	47.0	19.0	11.0	26.0	12.0	25.0	14.0	95.0	0.0	1524.0	0.0	174.9899635001354	-1.425461200636847	2.317046418645061	35.0	20.89	51.0	0.0	95.0	0.0	0.2	6.5	13.0	0.0	0.0				-0.15061103090403288	-0.2723122454953066	0.02506707648147844	0.0	0.0
2019-11-26 12:25:19.000028	1574789119.000028	16971.0	4.0	40.0	10.0	2.0	0.0	64.0	0.0	2.0	31.0	0.0	0.0	130.0	2.91	1.99	48.0	19.0	11.0	26.0	12.0	25.0	19.0	28.0	0.0	1524.0	0.0	178.07115426473507	-2.0821861878399264	2.733894840517195	35.0	20.94	51.0	0.0	95.0	0.0	0.30000000000000004	4.4	13.0	0.0	0.0				-0.09866692578364467	-0.2546455999332481	-0.05126847170572676	0.0	0.0
2019-11-26 12:25:22.000079	1574789122.000079	16971.0	4.0	40.0	10.0	2.0	0.0	64.0	0.0	2.0	31.0	0.0	0.0	130.0	2.91	1.99	49.0	19.0	11.0	26.0	12.0	25.0	22.0	79.0	0.0	1524.0	0.0	179.8417302601415	-0.25026985428085957	5.622164313216122	35.0	20.94	51.0	0.0	95.0	0.0	2.4000000000000004	4.4	13.0	0.0	0.0				0.10360071145273844	-0.20874451149245216	0.026260645617805042	0.0	0.0
2019-11-26 12:25:27.000005	1574789127.000005	16971.0	4.0	40.0	10.0	2.0	0.0	64.0	0.0	2.0	31.0	0.0	0.0	130.0	2.91	1.99	50.0	19.0	11.0	26.0	12.0	25.0	27.0	5.0	0.0	1524.0	0.0	176.49592049995368	0.8967419934971993	4.75839929325302	35.0	20.94	51.0	0.0	95.0	0.0	2.4000000000000004	0.6000000000000001	13.0	0.0	0.0				0.028843026519526374	-0.3415155704785188	-0.14130886363539152	0.0	0.0
2019-11-26 12:25:30.000037	1574789130.000037	16971.0	4.0	40.0	10.0	2.0	0.0	64.0	0.0	2.0	31.0	0.0	0.0	130.0	2.91	1.99	51.0	19.0	11.0	26.0	12.0	25.0	30.0	37.0	0.0	1524.0	0.0	179.54562581231852	0.1829752509720406	5.601940421423672	35.0	20.94	51.0	0.0	95.0	0.0	1.7000000000000002	5.4	13.0	0.0	0.0				0.16011273487711447	-0.2651478193096375	0.0454482787959532	0.0	0.0
2019-11-26 12:25:34.000061	1574789134.000061	16971.0	4.0	40.0	10.0	2.0	0.0	64.0	0.0	2.0	31.0	0.0	0.0	130.0	2.91	1.99	52.0	19.0	11.0	26.0	12.0	25.0	34.0	61.0	0.0	1524.0	0.0	175.57271067347082	0.5864103462696323	4.8382792745996985	35.0	20.94	51.0	0.0	95.0	0.0	0.1	5.800000000000001	13.0	0.0	0.0				0.2209491492108224	-0.24086467353594523	-0.16103317206537376	0.0	0.0
2019-11-26 12:25:38.000007	1574789138.000007	16971.0	4.0	40.0	10.0	2.0	0.0	64.0	0.0	2.0	31.0	0.0	0.0	130.0	2.91	1.99	53.0	19.0	11.0	26.0	12.0	25.0	38.0	7.0	0.0	1524.0	0.0	176.80127546794083	-1.2377525404570664	6.399995867390809	35.0	20.98	51.0	0.0	95.0	0.0	1.2000000000000002	4.5	13.0	0.0	0.0				-0.024065121933278765	-0.20822610345677797	-0.02609137300993615	0.0	0.0
2019-11-26 12:25:42.000028	1574789142.000028	16971.0	4.0	40.0	10.0	2.0	0.0	64.0	0.0	2.0	31.0	0.0	0.0	130.0	2.91	1.99	54.0	19.0	11.0	26.0	12.0	25.0	42.0	28.0	0.0	1524.0	0.0	177.27279525604848	-1.8457540626860107	5.323394844833775	35.0	20.97	51.0	0.0	95.0	0.0	1.6	6.5	13.0	0.0	0.0				0.06391058092493968	-0.29334892408789515	-0.040097959827290586	0.0	0.0
2019-11-26 12:25:45.000087	1574789145.000087	16971.0	4.0	40.0	10.0	2.0	0.0	64.0	0.0	2.0	31.0	0.0	0.0	130.0	2.91	1.99	55.0	19.0	11.0	26.0	12.0	25.0	45.0	87.0	0.0	1524.0	0.0	178.0204364756755	0.00798454830171736	3.4419137920151592	35.0	20.95	51.0	0.0	95.0	0.0	0.5	6.5	13.0	0.0	0.0				0.025064014005773176	-0.20107431109070253	-0.01717313661850314	0.0	0.0
2019-11-26 12:25:49.000099	1574789149.000099	16971.0	4.0	40.0	10.0	2.0	0.0	64.0	0.0	2.0	31.0	0.0	0.0	130.0	2.91	1.99	56.0	19.0	11.0	26.0	12.0	25.0	49.0	99.0	0.0	1524.0	0.2	176.04813783544125	-0.40110462968242994	0.9765972947984876	35.0	21.0	51.0	0.0	95.0	0.0	3.5	6.5	13.0	0.0	0.0	0.027324902967968995	-0.8193830548801142	0.049999850988832154	-0.07529934163757418	-0.33301041639945667	0.06095138815817387	0.0	0.0
2019-11-26 12:25:53.000090	1574789153.00009	16971.0	4.0	40.0	10.0	2.0	0.0	64.0	0.0	2.0	31.0	0.0	0.0	130.0	2.91	1.99	57.0	19.0	11.0	26.0	12.0	25.0	53.0	90.0	0.0	1524.0	0.0	177.87334983493903	0.8154370065294472	3.1489928959355487	35.0	21.0	51.0	0.0	95.0	0.0	3.5	4.0	13.0	0.0	0.0	-0.027325046293113494	0.8193873527250096	-0.05000011324908158	-0.05838868644329609	-0.26933126251788875	0.05547460974127304	0.0	0.0
2019-11-26 12:25:57.000071	1574789157.000071	16971.0	4.0	40.0	10.0	2.0	0.0	64.0	0.0	2.0	31.0	0.0	0.0	130.0	2.91	1.99	58.0	19.0	11.0	26.0	12.0	25.0	57.0	71.0	0.0	1524.0	0.0	176.2205815663895	-0.43584254585504695	1.6180043718882706	35.0	21.0	51.0	0.0	95.0	0.0	0.9	3.3000000000000003	13.0	0.0	0.0				-0.17749962658984444	-0.2946925664263359	-0.09771987440395835	0.0	0.0
2019-11-26 12:26:01.000062	1574789161.000062	16971.0	4.0	40.0	10.0	2.0	0.0	64.0	0.0	2.0	31.0	0.0	0.0	130.0	2.91	1.99	59.0	19.0	11.0	26.0	12.0	26.0	1.0	62.0	0.0	1524.0	0.0	179.62500704355764	-0.07124927439733715	6.014989875040558	35.0	21.03	51.0	0.0	95.0	0.0	0.5	0.8	13.0	0.0	0.0				-0.16839655734213768	-0.31439790614189145	0.005878442728352126	0.0	0.0
2019-11-26 12:26:05.000042	1574789165.000042	16971.0	4.0	40.0	10.0	2.0	0.0	64.0	0.0	2.0	31.0	0.0	0.0	130.0	2.91	1.99	60.0	19.0	11.0	26.0	12.0	26.0	5.0	42.0	0.0	1524.0	0.0	181.8856960777271	0.8392398240348931	6.090196361277877	35.0	21.03	51.0	0.0	95.0	0.0	0.1	6.0	13.0	0.0	0.0				-0.09911998082566575	-0.2567434658783745	-0.042755375450106596	0.0	0.0
2019-11-26 12:26:09.000035	1574789169.000035	16971.0	4.0	40.0	10.0	2.0	0.0	64.0	0.0	2.0	31.0	0.0	0.0	130.0	2.91	1.99	61.0	19.0	11.0	26.0	12.0	26.0	9.0	35.0	0.0	1524.0	0.0	178.65966254895903	1.2297355968945751	5.414864986556113	35.0	21.04	51.0	0.0	95.0	0.0	0.0	6.4	13.0	0.0	0.0				-0.1570905478929385	-0.29562527527427235	-0.09540574606231604	0.0	0.0
2019-11-26 12:26:13.000015	1574789173.000015	16971.0	4.0	40.0	10.0	2.0	0.0	64.0	0.0	2.0	31.0	0.0	0.0	130.0	2.91	1.99	62.0	19.0	11.0	26.0	12.0	26.0	13.0	15.0	0.0	1524.0	0.0	173.70842072441337	1.1247516670587245	2.345055943490391	35.0	21.06	51.0	0.0	95.0	0.0	2.0	6.4	13.0	0.0	0.0				-0.11482489685413905	-0.33302398640697195	0.014671998502087558	0.0	0.0
2019-11-26 12:26:17.000005	1574789177.000005	16971.0	4.0	40.0	10.0	2.0	0.0	64.0	0.0	2.0	31.0	0.0	0.0	130.0	2.91	1.99	63.0	19.0	11.0	26.0	12.0	26.0	17.0	5.0	0.0	1524.0	0.0	173.85743051300926	1.5461285165009326	1.4845099817547718	35.0	21.06	51.0	0.0	95.0	0.0	0.6000000000000001	5.9	13.0	0.0	0.0				0.1920130709792417	-0.13144040715585575	-0.012976900239408451	0.0	0.0
2019-11-26 12:26:20.000095	1574789180.000095	16971.0	4.0	40.0	10.0	2.0	0.0	64.0	0.0	2.0	31.0	0.0	0.0	130.0	2.91	1.99	64.0	19.0	11.0	26.0	12.0	26.0	20.0	95.0	0.0	1524.0	0.0	171.49137444767848	1.4109313990144343	0.9437292579409287	35.0	21.06	51.0	0.0	95.0	0.0	0.6000000000000001	5.2	13.0	0.0	0.0				0.1865892588209339	-0.1721606884135837	-0.08342149517729507	0.0	0.0
2019-11-26 12:26:25.000029	1574789185.000029	16971.0	4.0	40.0	10.0	2.0	0.0	64.0	0.0	2.0	31.0	0.0	0.0	130.0	2.91	1.99	65.0	19.0	11.0	26.0	12.0	26.0	25.0	29.0	0.0	1524.0	0.0	175.78376688624454	-0.7418534151242809	7.595345588565384	35.0	21.06	51.0	0.0	95.0	0.0	1.4000000000000001	0.9	13.0	0.0	0.0				0.08976731875526589	-0.15126924567262431	-0.20823891038210351	0.0	0.0
2019-11-26 12:26:28.000072	1574789188.000072	16971.0	4.0	40.0	10.0	2.0	0.0	64.0	0.0	2.0	31.0	0.0	0.0	130.0	2.91	1.99	66.0	19.0	11.0	26.0	12.0	26.0	28.0	72.0	0.0	1524.0	0.0	173.68382033964545	-1.148259629058587	6.579330053729617	35.0	21.06	51.0	0.0	95.0	0.0	1.6	1.7000000000000002	13.0	0.0	0.0				-0.007877469887305845	-0.13734637927472085	-0.0086554935329608	0.0	0.0
2019-11-26 12:26:32.000095	1574789192.000095	16971.0	4.0	40.0	10.0	2.0	0.0	64.0	0.0	2.0	31.0	0.0	0.0	130.0	2.91	1.99	67.0	19.0	11.0	26.0	12.0	26.0	32.0	95.0	0.0	1524.0	0.0	177.0600624566713	-1.343580883048133	6.867117605473353	35.0	21.1	51.0	0.0	95.0	0.0	1.3	6.300000000000001	13.0	0.0	0.0				-0.2916749449051267	-0.12960969820686183	0.0020131183068760397	0.0	0.0
2019-11-26 12:26:36.000045	1574789196.000045	16971.0	4.0	40.0	10.0	2.0	0.0	64.0	0.0	2.0	31.0	0.0	0.0	130.0	2.91	1.99	68.0	19.0	11.0	26.0	12.0	26.0	36.0	45.0	0.0	1524.0	0.8	178.90275218687373	-0.602799181878754	3.600100347805536	35.0	21.11	51.0	0.0	95.0	0.0	0.7000000000000001	7.800000000000001	13.0	0.0	0.0	1.1613285020599897	-16.566220387579207	0.20000249150518923	0.16245727551246428	-0.24952298372414825	0.0017071105604863149	0.0	0.0
2019-11-26 12:26:40.000072	1574789200.000072	16971.0	4.0	40.0	10.0	2.0	0.0	64.0	0.0	2.0	31.0	0.0	0.0	130.0	2.91	1.99	69.0	19.0	11.0	26.0	12.0	26.0	40.0	72.0	0.0	1524.0	0.0	179.32304689655305	0.6479589887429982	4.124780856383247	35.0	21.1	51.0	0.0	95.0	0.0	2.4000000000000004	5.6000000000000005	13.0	0.0	0.0	-0.10118829162558532	4.790743900981714	-0.19999865294410094	-0.13623023047862157	-0.2510997738616089	-0.07755145305144528	0.0	0.0
2019-11-26 12:26:44.000028	1574789204.000028	16971.0	4.0	40.0	10.0	2.0	0.0	64.0	0.0	2.0	31.0	0.0	0.0	130.0	2.91	1.99	70.0	19.0	11.0	26.0	12.0	26.0	44.0	28.0	0.0	1524.0	0.0	179.1163303068652	1.9350038571335844	2.0229920044548484	35.0	21.13	51.0	0.0	95.0	0.0	2.4000000000000004	5.6000000000000005	13.0	0.0	0.0				-0.0428428702942931	-0.2600019548110007	0.013208783418798817	0.0	0.0
2019-11-26 12:26:48.000039	1574789208.000039	16971.0	4.0	40.0	10.0	2.0	0.0	64.0	0.0	2.0	31.0	0.0	0.0	130.0	2.91	1.99	71.0	19.0	11.0	26.0	12.0	26.0	48.0	39.0	0.0	1524.0	0.0	184.61025875637836	-3.2100442419146313	2.8987824636190918	35.0	21.13	51.0	0.0	95.0	0.0	1.1	1.8	13.0	0.0	0.0				-0.10992024052647482	-0.26196031473817083	0.012819291122382483	0.0	0.0
2019-11-26 12:26:52.000032	1574789212.000032	16971.0	4.0	40.0	10.0	2.0	0.0	64.0	0.0	2.0	31.0	0.0	0.0	130.0	2.91	1.99	72.0	19.0	11.0	26.0	12.0	26.0	52.0	32.0	0.0	1524.0	0.2	184.5428760945239	3.460290789742975	3.8698969127664107	35.0	21.13	51.0	0.0	95.0	0.0	0.4	5.5	13.0	0.0	0.0	-0.0637482364758706	7.161585170782201	0.05000008940712704	0.018930191009921014	-0.20415753947442672	-0.05861183279915229	0.0	0.0
2019-11-26 12:26:56.000012	1574789216.000012	16971.0	4.0	40.0	10.0	2.0	0.0	64.0	0.0	2.0	31.0	0.0	0.0	130.0	2.91	1.99	73.0	19.0	11.0	26.0	12.0	26.0	56.0	12.0	0.0	1524.0	0.2	185.48011589909723	-3.941058665833992	3.2140813420668906	35.0	21.13	51.0	0.0	95.0	0.0	2.4000000000000004	1.0	13.0	0.0	0.0				0.08153736790338362	-0.21878578656644873	0.11814583036183979	0.0	0.0
2019-11-26 12:27:00.000039	1574789220.000039	16971.0	4.0	40.0	10.0	2.0	0.0	64.0	0.0	2.0	31.0	0.0	0.0	130.0	2.91	1.99	74.0	19.0	11.0	26.0	12.0	27.0	0.0	39.0	0.0	1524.0	0.0	184.68502998194825	3.954264430528883	4.069689882601764	35.0	21.150000000000002	51.0	0.0	95.0	0.0	4.1000000000000005	3.2	13.0	0.0	0.0	0.06689794493122744	0.6960350265892367	-0.04999966025583332	0.14166869797049342	-0.03544700897992853	0.013619455558941774	0.0	0.0
2019-11-26 12:27:03.000094	1574789223.000094	16971.0	4.0	40.0	10.0	2.0	0.0	64.0	0.0	2.0	31.0	0.0	0.0	130.0	2.91	1.99	75.0	19.0	11.0	26.0	12.0	27.0	3.0	94.0	0.0	1524.0	0.0	185.06819021801923	0.37603511331239386	6.166750572668889	35.0	21.14	51.0	0.0	95.0	0.0	3.8000000000000003	3.9000000000000004	13.0	0.0	0.0				0.10493781605155504	-0.14937771250789583	-0.12951970416982286	0.0	0.0
2019-11-26 12:27:08.000014	1574789228.000014	16971.0	4.0	40.0	10.0	2.0	0.0	64.0	0.0	2.0	31.0	0.0	0.0	130.0	2.91	1.99	76.0	19.0	11.0	26.0	12.0	27.0	8.0	14.0	0.0	1524.0	0.0	183.53250349282587	-4.769959896296757	6.27931573042853	35.0	21.16	51.0	0.0	95.0	0.0	4.9	5.1000000000000005	13.0	0.0	0.0				0.03793638497889849	-0.16461863233358945	-0.06108630438446328	0.0	0.0
2019-11-26 12:27:11.000073	1574789231.000073	16971.0	4.0	40.0	10.0	2.0	0.0	64.0	0.0	2.0	31.0	0.0	0.0	130.0	2.91	1.99	77.0	19.0	11.0	26.0	12.0	27.0	11.0	73.0	0.0	1524.0	0.5	180.95069821115615	-9.027870184570528	5.629151894183806	35.0	21.17	51.0	0.0	95.0	0.0	4.4	7.5	13.0	0.0	0.0	-0.16966600477790442	-2.2100490907623476	0.16666339509816255	-0.09344516775470293	-0.2647728215157213	-0.06318507426520484	0.0	0.0
2019-11-26 12:27:16.000007	1574789236.000007	16971.0	4.0	40.0	10.0	2.0	0.0	64.0	0.0	2.0	31.0	0.0	0.0	130.0	2.91	1.99	78.0	19.0	11.0	26.0	12.0	27.0	16.0	7.0	0.0	1524.0	0.0	181.8625519466508	-17.621703580211452	4.58986697511641	35.0	21.19	51.0	0.0	95.0	0.0	5.7	7.5	13.0	0.0	0.0	0.035657811172562295	1.021106112251874	-0.10000132085637461	0.010580169890528865	-0.3360223613506097	0.018842310830888692	0.0	0.0
2019-11-26 12:27:19.000064	1574789239.000064	16971.0	4.0	40.0	10.0	2.0	0.0	64.0	0.0	2.0	31.0	0.0	0.0	130.0	2.91	1.99	79.0	19.0	11.0	26.0	12.0	27.0	19.0	64.0	0.0	1524.0	0.0	179.5044476043056	-31.005555418798842	4.37467257001154	35.0	21.19	51.0	0.0	95.0	0.0	5.7	4.4	13.0	0.0	0.0				0.006907600233203908	-0.303804056319614	0.016654741750235055	0.0	0.0
2019-11-26 12:27:23.000084	1574789243.000084	16971.0	4.0	40.0	10.0	2.0	0.0	64.0	0.0	2.0	31.0	0.0	0.0	130.0	2.91	1.99	80.0	19.0	11.0	26.0	12.0	27.0	23.0	84.0	0.0	1524.0	0.0	182.36702687479672	-22.938846792600213	3.680765463724045	35.0	21.19	51.0	0.0	95.0	0.0	10.700000000000001	6.300000000000001	13.0	0.0	0.0				0.05200978550208621	-0.27585580754886113	-0.03544792876308436	0.0	0.0
2019-11-26 12:27:27.000077	1574789247.000077	16971.0	4.0	40.0	10.0	2.0	0.0	64.0	0.0	2.0	31.0	0.0	0.0	130.0	2.91	1.99	81.0	19.0	11.0	26.0	12.0	27.0	27.0	77.0	0.0	1524.0	0.2	180.1240672161294	-30.97300489788038	4.0029454547443954	35.0	21.19	51.0	0.0	95.0	0.0	22.5	3.6	13.0	0.0	0.0	-0.005832568579102711	-0.12367931803222053	0.05000008642688432	-0.0650369980338134	-0.36898949020202093	0.06100774546893628	0.0	0.0
2019-11-26 12:27:31.000062	1574789251.000062	16971.0	4.0	40.0	10.0	2.0	0.0	64.0	0.0	2.0	31.0	0.0	0.0	130.0	2.91	1.99	82.0	19.0	11.0	26.0	12.0	27.0	31.0	62.0	0.0	1524.0	0.8	181.69615628119558	-28.949778607838272	3.2116506072106064	35.0	21.19	51.0	0.0	95.0	0.0	6.4	4.5	13.0	0.0	0.0	0.0025844846212295792	-0.24679108006902828	0.15000056326600827	-0.08977663685652035	-0.3003288293434429	0.06576282947022298	0.0	0.0
2019-11-26 12:27:35.000089	1574789255.000089	16971.0	4.0	40.0	10.0	2.0	0.0	64.0	0.0	2.0	31.0	0.0	0.0	130.0	2.91	1.99	83.0	19.0	11.0	26.0	12.0	27.0	35.0	89.0	0.0	1524.0	1.6	178.85710211830514	-27.54877875148088	4.348760843856026	35.0	21.23	51.0	0.0	95.0	0.0	5.0	2.7	13.0	0.0	0.0	-0.01511664401234379	-0.34762030739493405	0.19999865294410094	-0.10202473309040413	-0.38656048913397983	0.17254258047893584	0.0	0.0
2019-11-26 12:27:39.000041	1574789259.000041	16971.0	4.0	40.0	10.0	2.0	0.0	64.0	0.0	2.0	31.0	0.0	0.0	130.0	2.91	1.99	84.0	19.0	11.0	26.0	12.0	27.0	39.0	41.0	0.0	1524.0	2.5	178.40692171598323	-28.618192500441467	4.662936538643717	35.0	21.25	51.0	0.0	95.0	0.0	2.3000000000000003	4.1000000000000005	13.0	0.0	0.0	-0.002282538513978682	-0.43592876096828564	0.2250026956523553	-0.008158147689162898	-0.3082037077423104	0.10579186717406158	0.0	0.0
2019-11-26 12:27:43.000070	1574789263.00007	16971.0	4.0	40.0	10.0	2.0	0.0	64.0	0.0	2.0	31.0	0.0	0.0	130.0	2.91	1.99	85.0	19.0	11.0	26.0	12.0	27.0	43.0	70.0	0.0	1524.0	3.2	180.5978961026907	-30.393557579621397	3.482519702001174	35.0	21.25	51.0	0.0	95.0	0.0	2.8000000000000003	4.7	13.0	0.0	0.0	0.015114509179607754	-0.331570305178521	0.17499872745008777	0.20097566716801754	-0.4054034248024872	0.053636222506663916	0.0	0.0
2019-11-26 12:27:47.000019	1574789267.000019	16971.0	4.0	40.0	10.0	2.0	0.0	64.0	0.0	2.0	31.0	0.0	0.0	130.0	2.91	1.99	86.0	19.0	11.0	26.0	12.0	27.0	47.0	19.0	0.0	1524.0	4.1000000000000005	176.0504087914705	-30.711401851029372	3.720139114326261	35.0	21.25	51.0	0.0	95.0	0.0	2.8000000000000003	4.7	13.0	0.0	0.0	0.019433329565364355	-0.42631321586784426	0.225002870000254	-0.14932114589374101	-0.37882939100090285	0.1296359822844924	0.0	0.0
2019-11-26 12:27:51.000044	1574789271.000044	16971.0	4.0	40.0	10.0	2.0	0.0	64.0	0.0	2.0	31.0	0.0	0.0	130.0	2.91	1.99	87.0	19.0	11.0	26.0	12.0	27.0	51.0	44.0	0.0	1524.0	5.2	179.98398157632838	-32.2280328595202	2.4629542439595866	35.0	21.25	51.0	0.0	95.0	0.0	4.2	4.800000000000001	13.0	0.0	0.0	0.008622787103666596	-0.49399914231926867	0.27499827892665335	-0.005345215221434241	-0.38151259484043787	0.13157723455200176	0.0	0.0
2019-11-26 12:27:54.000093	1574789274.000093	16971.0	4.0	40.0	10.0	2.0	0.0	64.0	0.0	2.0	31.0	0.0	0.0	130.0	2.91	1.99	88.0	19.0	11.0	26.0	12.0	27.0	54.0	93.0	0.0	1524.0	5.2	176.63868275731198	-31.112866695964836	3.438733622294762	35.0	21.25	51.0	0.0	95.0	0.0	5.9	3.1	13.0	0.0	0.0				-0.032769741042809046	-0.39645650681338734	0.1434725837131044	0.0	0.0
2019-11-26 12:27:59.000028	1574789279.000028	16971.0	4.0	40.0	10.0	2.0	0.0	64.0	0.0	2.0	31.0	0.0	0.0	130.0	2.91	1.99	89.0	19.0	11.0	26.0	12.0	27.0	59.0	28.0	0.0	1524.0	5.800000000000001	179.93053679699352	-32.22304057324668	2.759049740821328	35.0	21.25	51.0	0.0	95.0	0.0	5.800000000000001	3.8000000000000003	13.0	0.0	0.0	0.01625027720349981	-0.20153194197784255	0.12000156213886576	0.06632797662998294	-0.42727274782444274	0.1440819158767767	0.0	0.0
2019-11-26 12:28:02.000087	1574789282.000087	16971.0	4.0	40.0	10.0	2.0	0.0	64.0	0.0	2.0	31.0	0.0	0.0	130.0	2.91	1.99	90.0	19.0	11.0	26.0	12.0	28.0	2.0	87.0	0.0	1525.0	7.0	176.05567556440207	-31.61300542108007	5.156504707467491	35.0	21.25	51.0	0.0	95.0	0.0	7.4	2.4000000000000004	13.0	0.0	0.0	-0.0020990025880327306	-0.6329660455040047	0.3999921164476965	-0.09911531327732692	-0.40277336786522944	0.11651510122056245	0.0	0.0
2019-11-26 12:28:07.000006	1574789287.000006	16971.0	4.0	40.0	10.0	2.0	0.0	64.0	0.0	2.0	31.0	0.0	0.0	130.0	2.91	1.99	91.0	19.0	11.0	26.0	12.0	28.0	7.0	6.0	0.0	1525.0	8.0	171.01261727087714	-31.55134888397796	5.048657651886785	35.0	21.25	51.0	0.0	95.0	0.0	6.800000000000001	5.300000000000001	13.0	0.0	0.0	0.01079743878169701	-0.3237793153080504	0.20000324254524543	0.01060316445990521	-0.4110735757478152	0.1772007004087214	0.0	0.0
2019-11-26 12:28:10.000098	1574789290.000098	16971.0	4.0	40.0	10.0	2.0	0.0	64.0	0.0	2.0	31.0	0.0	0.0	130.0	2.91	1.99	92.0	19.0	11.0	26.0	12.0	28.0	10.0	98.0	0.0	1525.0	9.0	160.0738508613484	-31.808806648975775	4.5191374505389375	35.0	21.28	51.0	0.0	95.0	0.0	6.6000000000000005	5.2	13.0	0.0	0.0	0.06251820980716617	-0.5403290990791079	0.33332310813905863	-0.07639538760501763	-0.49643924954679863	0.17224638243542464	0.0	0.0
2019-11-26 12:28:14.000077	1574789294.000077	16971.0	4.0	40.0	10.0	2.0	0.0	64.0	0.0	2.0	31.0	0.0	0.0	130.0	2.91	1.99	93.0	19.0	11.0	26.0	12.0	28.0	14.0	77.0	0.0	1525.0	10.0	149.64207031356304	-31.291576246957156	4.139156166796427	35.0	21.26	51.0	0.0	95.0	0.0	6.800000000000001	5.0	13.0	0.0	0.0	0.11100630057076405	-0.38943266522640124	0.25000131130906317	0.07231579833984972	-0.5497473401359938	0.23177421626201233	0.0	0.0
2019-11-26 12:28:19.000009	1574789299.000009	16971.0	4.0	40.0	10.0	2.0	0.0	64.0	0.0	2.0	31.0	0.0	0.0	130.0	2.91	1.99	94.0	19.0	11.0	26.0	12.0	28.0	19.0	9.0	0.0	1525.0	11.100000000000001	139.37579066399618	-30.101281639797605	3.8781313660076107	35.0	21.31	51.0	0.0	95.0	0.0	7.0	4.2	13.0	0.0	0.0	0.13991647548056996	-0.32472640231742766	0.2200029898096133	0.10447500851545358	-0.5038404653991427	0.19553710139528807	0.0	0.0
2019-11-26 12:28:22.000059	1574789302.000059	16971.0	4.0	40.0	10.0	2.0	0.0	64.0	0.0	2.0	31.0	0.0	0.0	130.0	2.91	1.99	95.0	19.0	11.0	26.0	12.0	28.0	22.0	59.0	0.0	1525.0	12.3	124.15334378776873	-26.46651667967868	3.5268472814316807	35.0	21.28	51.0	0.0	95.0	0.0	6.0	4.1000000000000005	13.0	0.0	0.0	0.38248374838523214	-0.5480737184592477	0.3999933561792815	0.20975518329363518	-0.5165335945827403	0.2533432626869854	0.0	0.0
2019-11-26 12:28:26.000085	1574789306.000085	16971.0	4.0	40.0	10.0	2.0	0.0	64.0	0.0	2.0	31.0	0.0	0.0	130.0	2.91	1.99	96.0	19.0	11.0	26.0	12.0	28.0	26.0	85.0	0.0	1525.0	13.8	112.03408815696005	-25.34195438617921	3.5790180819954682	35.0	21.31	51.0	0.0	95.0	0.0	4.2	3.6	13.0	0.0	0.0	0.4991868954354356	-0.4524763046417704	0.37499754132452334	0.4055107761527944	-0.42662647370789697	0.1945684001977798	0.0	0.0
2019-11-26 12:28:30.000039	1574789310.000039	16971.0	4.0	40.0	10.0	2.0	0.0	64.0	0.0	2.0	31.0	0.0	0.0	130.0	2.91	1.99	97.0	19.0	11.0	26.0	12.0	28.0	30.0	39.0	0.0	1525.0	15.100000000000001	96.7329710661706	-25.299982768032738	3.512467506846033	35.0	21.29	51.0	0.0	95.0	0.0	4.2	3.6	13.0	0.0	0.0	0.4994612806313305	-0.3024845034495256	0.3250037387443531	0.4325277517016367	-0.3273894510870532	0.20302928686483943	0.0	0.0
2019-11-26 12:28:34.000059	1574789314.000059	16971.0	4.0	40.0	10.0	2.0	0.0	64.0	0.0	2.0	31.0	0.0	0.0	130.0	2.91	1.99	98.0	19.0	11.0	26.0	12.0	28.0	34.0	59.0	0.0	1525.0	16.3	81.8661430440811	-25.204164702034916	3.3083295571903766	35.0	21.31	51.0	0.0	95.0	0.0	0.5	3.5	13.0	0.0	0.0	0.5925532404063965	-0.21088219178630593	0.2999985158516873	0.5337498690121656	-0.21885824949339294	0.14163736780307562	0.0	0.0
2019-11-26 12:28:38.000017	1574789318.000017	16971.0	4.0	40.0	10.0	2.0	0.0	64.0	0.0	2.0	31.0	0.0	0.0	130.0	2.91	1.99	99.0	19.0	11.0	26.0	12.0	28.0	38.0	17.0	0.0	1525.0	16.3	94.77239493538096	-25.29904362334055	3.498120022926448	35.0	21.31	51.0	0.0	95.0	0.0	0.30000000000000004	3.6	13.0	0.0	0.0				0.5614210632764967	-0.24587655568928482	0.16560226167496012	0.0	0.0
2019-11-26 12:28:42.000036	1574789322.000036	16971.0	4.0	40.0	10.0	2.0	0.0	64.0	0.0	2.0	31.0	0.0	0.0	130.0	2.91	1.99	100.0	19.0	11.0	26.0	12.0	28.0	42.0	36.0	0.0	1525.0	17.5	80.51081712872909	-25.20575988619641	3.3230392907298354	35.0	21.31	51.0	0.0	95.0	0.0	0.30000000000000004	3.5	13.0	0.0	0.0	0.6326181639005984	-0.054234508144700815	0.29999856949534637	0.6058608056667317	-0.07318884868330368	0.15978133991574547	0.0	0.0
2019-11-26 12:28:46.000030	1574789326.00003	16971.0	4.0	40.0	10.0	2.0	0.0	64.0	0.0	2.0	31.0	0.0	0.0	130.0	2.91	1.99	101.0	19.0	11.0	26.0	12.0	28.0	46.0	30.0	0.0	1525.0	18.8	70.14413133591893	-25.321455214336847	3.6892660197803635	35.0	21.31	51.0	0.0	95.0	0.0	0.2	3.3000000000000003	13.0	0.0	0.0	0.6827143596649186	0.10446997742279163	0.3250004842884606	0.5937851712234954	0.06646518022381573	0.16263932566541275	0.0	0.0
2019-11-26 12:28:50.000009	1574789330.000009	16971.0	4.0	40.0	10.0	2.0	0.0	64.0	0.0	2.0	31.0	0.0	0.0	130.0	2.91	1.99	102.0	19.0	11.0	26.0	12.0	28.0	50.0	9.0	0.0	1525.0	20.0	82.88751403300336	-25.462442011434405	3.5436675840639382	35.0	21.31	51.0	0.0	95.0	0.0	0.30000000000000004	3.7	13.0	0.0	0.0	0.5870359134340888	0.24195874335150683	0.3000015735708756	0.5286405017915494	0.2406359978705336	0.17450368590500093	0.0	0.0
2019-11-26 12:28:54.000034	1574789334.000034	16971.0	4.0	40.0	10.0	2.0	0.0	64.0	0.0	2.0	31.0	0.0	0.0	130.0	2.91	2.0	103.0	19.0	11.0	26.0	12.0	28.0	54.0	34.0	0.0	1525.0	21.1	43.30852966320073	-25.494886583534512	3.153827615279124	35.0	21.38	51.0	0.0	95.0	0.0	0.5	3.6	13.0	0.0	0.0	0.5763997580710277	-0.012979688194674302	0.2749982789266538	0.6767198953519895	-0.007232212834528134	0.17877046269534716	0.0	0.0
2019-11-26 12:28:57.000089	1574789337.000089	16971.0	4.0	40.0	10.0	2.0	0.0	64.0	0.0	2.0	31.0	0.0	0.0	130.0	2.91	2.0	104.0	19.0	11.0	26.0	12.0	28.0	57.0	89.0	0.0	1525.0	22.5	23.592495254416793	-25.781921790197114	3.23013615034061	35.0	21.36	51.0	0.0	95.0	0.0	0.30000000000000004	3.3000000000000003	13.0	0.0	0.0	0.7163111402912806	0.6799915347405572	0.46665813673564155	0.49208297762369285	0.4442534381391398	0.1572839020197353	0.0	0.0
2019-11-26 12:29:02.000017	1574789342.000017	16971.0	4.0	40.0	10.0	2.0	0.0	64.0	0.0	2.0	31.0	0.0	0.0	130.0	2.91	2.0	105.0	19.0	11.0	26.0	12.0	29.0	2.0	17.0	0.0	1525.0	23.6	132.56365593147214	-25.2586822501106	3.217348992681397	35.0	21.38	51.0	0.0	95.0	0.0	1.1	2.7	13.0	0.0	0.0	0.24714573990322233	0.37495857256514786	0.2200031681517023	0.45097892592313565	0.6180341660500113	0.19317292245053921	0.0	0.0
2019-11-26 12:29:05.000065	1574789345.000065	16971.0	4.0	40.0	10.0	2.0	0.0	64.0	0.0	2.0	31.0	0.0	0.0	130.0	2.91	2.0	106.0	19.0	11.0	26.0	12.0	29.0	5.0	65.0	0.0	1525.0	25.0	346.6976918378742	-25.123202456292837	2.4939259695556846	35.0	21.36	51.0	0.0	95.0	0.0	0.5	3.7	13.0	0.0	0.0	0.2514063265269726	0.9455185204815626	0.46665917514535704	0.25607094461058444	0.7486805833700075	0.18452928063315163	0.0	0.0
2019-11-26 12:29:10.000005	1574789350.000005	16971.0	4.0	40.0	10.0	2.0	0.0	64.0	0.0	2.0	31.0	0.0	0.0	130.0	2.91	2.0	107.0	19.0	11.0	26.0	12.0	29.0	10.0	5.0	0.0	1525.0	26.3	335.18638454950246	-25.299982768032738	2.359023734261517	35.0	21.38	51.0	0.0	95.0	0.0	25.400000000000002	2.3000000000000003	13.0	0.0	0.0	-0.03739020506851343	0.5614546889479828	0.2600031242746029	0.022642986099322193	0.7804092232697148	0.14830286381613236	0.0	0.0
2019-11-26 12:29:13.000064	1574789353.000064	16971.0	4.0	40.0	10.0	2.0	0.0	64.0	0.0	2.0	31.0	0.0	0.0	130.0	2.91	2.0	108.0	19.0	11.0	26.0	12.0	29.0	13.0	64.0	0.0	1525.0	27.8	322.7090218784007	-25.684532007420255	1.8692784503651652	35.0	21.38	51.0	0.0	95.0	0.0	0.30000000000000004	2.3000000000000003	13.0	0.0	0.0	-0.3357766743188049	1.003530697376431	0.49999018529448763	-0.2169873463189074	0.79474719642571	0.1863904109951802	0.0	0.0
2019-11-26 12:29:17.000084	1574789357.000084	16971.0	4.0	40.0	10.0	2.0	0.0	64.0	0.0	2.0	31.0	0.0	0.0	130.0	2.91	2.0	109.0	19.0	11.0	26.0	12.0	29.0	17.0	84.0	0.0	1525.0	29.200000000000003	318.54470487428443	-26.945905977090977	1.7999984796050428	35.0	21.38	51.0	0.0	95.0	0.0	0.30000000000000004	2.1	13.0	0.0	0.0	-0.38814864482957173	0.6309266174639208	0.3499982476322179	-0.3900073864695211	0.6851508337604	0.16948030415550477	0.0	0.0
2019-11-26 12:29:21.000075	1574789361.000075	16971.0	4.0	40.0	10.0	2.0	0.0	64.0	0.0	2.0	31.0	0.0	0.0	130.0	2.91	2.0	110.0	19.0	11.0	26.0	12.0	29.0	21.0	75.0	0.0	1525.0	30.6	318.3493312834947	-27.89844669218989	1.2761625074422798	35.0	21.38	51.0	0.0	95.0	0.0	0.8	2.1	13.0	0.0	0.0	-0.4558381373707188	0.5629132196793343	0.35000077188185175	-0.4943198152881814	0.6062606195644638	0.22502662371099683	0.0	0.0
2019-11-26 12:29:25.000062	1574789365.000062	16971.0	4.0	40.0	10.0	2.0	0.0	64.0	0.0	2.0	31.0	0.0	0.0	130.0	2.91	2.0	111.0	19.0	11.0	26.0	12.0	29.0	25.0	62.0	0.0	1525.0	32.0	323.0811219311466	-28.668754102077575	1.3910644512157664	35.0	21.39	51.0	0.0	95.0	0.0	0.8	1.8	13.0	0.0	0.0	-0.4846745486801488	0.5382856193833642	0.350001147393173	-0.4940723638334876	0.49683670631674776	0.2207640970636198	0.0	0.0
2019-11-26 12:29:29.000090	1574789369.00009	16971.0	4.0	40.0	10.0	2.0	0.0	64.0	0.0	2.0	31.0	0.0	0.0	130.0	2.91	2.0	112.0	19.0	11.0	26.0	12.0	29.0	29.0	90.0	0.0	1525.0	33.7	318.4292045339385	-28.004147849048007	1.2011909378072694	35.0	21.38	51.0	0.0	95.0	0.0	2.2	1.8	13.0	0.0	0.0	-0.5491448870607255	0.6182993822047057	0.4249970361797082	-0.45979447237162585	0.51181328941866	0.25718514722073116	0.0	0.0
2019-11-26 12:29:33.000041	1574789373.000041	16971.0	4.0	40.0	10.0	2.0	0.0	64.0	0.0	2.0	31.0	0.0	0.0	130.0	2.91	2.0	113.0	19.0	11.0	26.0	12.0	29.0	33.0	41.0	0.0	1525.0	33.7	323.9218251460702	-28.663979992637618	1.4090106522809165	35.0	21.38	51.0	0.0	95.0	0.0	3.0	1.2000000000000002	13.0	0.0	0.0				-0.48354508786779843	0.44528063714085864	0.2452555854335515	0.0	0.0
2019-11-26 12:29:37.000067	1574789377.000067	16971.0	4.0	40.0	10.0	2.0	0.0	64.0	0.0	2.0	31.0	0.0	0.0	130.0	2.91	2.0	114.0	19.0	11.0	26.0	12.0	29.0	37.0	67.0	0.0	1525.0	35.2	331.5485664347159	-28.156543970114104	1.643446056991394	35.0	21.44	51.0	0.0	95.0	0.0	3.8000000000000003	1.4000000000000001	13.0	0.0	0.0	-0.40934158946963767	0.5491738730770386	0.37499756367597337	-0.47517105701023465	0.4748936075185818	0.23776149418642983	0.0	0.0
2019-11-26 12:29:41.000016	1574789381.000016	16971.0	4.0	40.0	10.0	2.0	0.0	64.0	0.0	2.0	31.0	0.0	0.0	130.0	2.91	2.0	115.0	19.0	11.0	26.0	12.0	29.0	41.0	16.0	0.0	1525.0	37.0	341.8035962183532	-27.366778183809664	2.4777414182927724	35.0	21.42	51.0	0.0	95.0	0.0	3.3000000000000003	1.5	13.0	0.0	0.0	-0.41552038193433105	0.7255394867524698	0.45000574000050714	-0.4120736667889414	0.5520037792417991	0.22329156016716703	0.0	0.0
2019-11-26 12:29:45.000043	1574789385.000043	16971.0	4.0	40.0	10.0	2.0	0.0	64.0	0.0	2.0	31.0	0.0	0.0	130.0	2.91	2.0	116.0	19.0	11.0	26.0	12.0	29.0	45.0	43.0	0.0	1526.0	38.5	351.99125460701754	-27.432068922288916	2.260052349510872	35.0	21.44	51.0	0.0	95.0	0.0	2.3000000000000003	2.5	13.0	0.0	0.0	-0.2533718818817553	0.6809326721818725	0.37499747427018926	-0.33684098713890764	0.6296972856858953	0.2118619309434857	0.0	0.0
2019-11-26 12:29:49.000000	1574789389.0	16971.0	4.0	40.0	10.0	2.0	0.0	64.0	0.0	2.0	31.0	0.0	0.0	130.0	2.91	2.0	117.0	19.0	11.0	26.0	12.0	29.0	49.0	0.0	0.0	1526.0	40.0	244.33234177019582	-27.230639480510607	2.2294856321486867	35.0	21.44	51.0	0.0	95.0	0.0	2.6	2.4000000000000004	13.0	0.0	0.0	-0.13084365309993745	0.7052821799375681	0.37500402335668825	-0.22304722410150923	0.7209377503241915	0.2230598484221327	0.0	0.0
2019-11-26 12:29:53.000012	1574789393.000012	16971.0	4.0	40.0	10.0	2.0	0.0	64.0	0.0	2.0	31.0	0.0	0.0	130.0	2.91	2.0	118.0	19.0	11.0	26.0	12.0	29.0	53.0	12.0	0.0	1526.0	41.6	12.88344656622241	-27.775935213566953	3.0139066045818703	35.0	21.44	51.0	0.0	95.0	0.0	2.0	1.9000000000000001	13.0	0.0	0.0	-0.02191965527025453	0.7847357865800754	0.39999880791065756	-0.10780276962284924	0.7895401499506722	0.2115417558722461	0.0	0.0
2019-11-26 12:29:56.000098	1574789396.000098	16971.0	4.0	40.0	10.0	2.0	0.0	64.0	0.0	2.0	31.0	0.0	0.0	130.0	2.91	2.0	119.0	19.0	11.0	26.0	12.0	29.0	56.0	98.0	0.0	1526.0	43.1	18.82005785161406	-27.628466588787486	3.471554850345075	35.0	21.44	51.0	0.0	95.0	0.0	2.7	2.9000000000000004	13.0	0.0	0.0	0.20117427871380306	0.9312547542669165	0.4999856555603618	0.11660461979466355	0.7103479766128865	0.19706119548130227	0.0	0.0
2019-11-26 12:30:00.000093	1574789400.000093	16971.0	4.0	40.0	10.0	2.0	0.0	64.0	0.0	2.0	31.0	0.0	0.0	130.0	2.91	2.0	120.0	19.0	11.0	26.0	12.0	30.0	0.0	93.0	0.0	1526.0	44.5	23.283893551605583	-28.10245423359327	4.202456701222507	35.0	21.44	51.0	0.0	95.0	0.0	2.9000000000000004	3.2	13.0	0.0	0.0	0.15980708517672312	0.6414281101000756	0.3500004380946871	0.1799964109749191	0.7412058369857619	0.22218055552721994	0.0	0.0
2019-11-26 12:30:05.000015	1574789405.000015	16971.0	4.0	40.0	10.0	2.0	0.0	64.0	0.0	2.0	31.0	0.0	0.0	130.0	2.91	2.0	121.0	19.0	11.0	26.0	12.0	30.0	5.0	15.0	0.0	1526.0	46.2	19.314776769344828	-27.62260516371065	3.7226161201903243	35.0	21.44	51.0	0.0	95.0	0.0	2.5	3.6	13.0	0.0	0.0	0.23512362243197082	0.609653900986468	0.3400053015581904	0.26978798578149615	0.735680056551935	0.21962990943791155	0.0	0.0
2019-11-26 12:30:08.000058	1574789408.000058	16971.0	4.0	40.0	10.0	2.0	0.0	64.0	0.0	2.0	31.0	0.0	0.0	130.0	2.91	2.0	122.0	19.0	11.0	26.0	12.0	30.0	8.0	58.0	0.0	1526.0	47.800000000000004	11.017160734610236	-26.418874315232916	3.1999979336954043	35.0	21.44	51.0	0.0	95.0	0.0	2.5	3.6	13.0	0.0	0.0	0.4167196135331089	0.9364073862952352	0.5333257040479403	0.35498926616923165	0.6691531846811116	0.20121042799953612	0.0	0.0
2019-11-26 12:30:12.000075	1574789412.000075	16971.0	4.0	40.0	10.0	2.0	0.0	64.0	0.0	2.0	31.0	0.0	0.0	130.0	2.91	2.0	123.0	19.0	11.0	26.0	12.0	30.0	12.0	75.0	0.0	1526.0	49.5	326.1265075039418	-26.30002330365407	3.1096056089495514	35.0	21.44	51.0	0.0	95.0	0.0	3.3000000000000003	4.5	13.0	0.0	0.0	0.21367623260986776	0.7601774076875395	0.4249981761056961	0.2605930422921812	0.7051468546036244	0.23538942149451134	0.0	0.0
2019-11-26 12:30:16.000027	1574789416.000027	16971.0	4.0	40.0	10.0	2.0	0.0	64.0	0.0	2.0	31.0	0.0	0.0	130.0	2.91	2.0	124.0	19.0	11.0	26.0	12.0	30.0	16.0	27.0	0.0	1526.0	49.5	348.54177034295196	-25.90499728335846	2.310026778004043	35.0	21.48	51.0	0.0	95.0	0.0	2.1	3.2	13.0	0.0	0.0				0.2833276183489506	0.699644965549135	0.21368992222952676	0.0	0.0
2019-11-26 12:30:20.000048	1574789420.000048	16971.0	4.0	40.0	10.0	2.0	0.0	64.0	0.0	2.0	31.0	0.0	0.0	130.0	2.91	2.0	125.0	19.0	11.0	26.0	12.0	30.0	20.0	48.0	0.0	1526.0	51.0	359.2904565696971	-26.285523230195167	3.071002370284502	35.0	21.47	51.0	0.0	95.0	0.0	1.3	3.2	13.0	0.0	0.0	0.13442225945896508	0.7470875081277958	0.37499803305703944	0.2224975752835633	0.7263430704970061	0.19128139725001023	0.0	0.0
2019-11-26 12:30:24.000006	1574789424.000006	16971.0	4.0	40.0	10.0	2.0	0.0	64.0	0.0	2.0	31.0	0.0	0.0	130.0	2.91	2.0	126.0	19.0	11.0	26.0	12.0	30.0	24.0	6.0	0.0	1526.0	52.7	347.45382555554	-25.84928808751747	2.215508247425019	35.0	21.44	51.0	0.0	95.0	0.0	1.3	3.1	13.0	0.0	0.0	-0.004654697806497948	0.8602965704335148	0.42500445847420115	0.03468067006923288	0.7560196089405037	0.18991209024439995	0.0	0.0
2019-11-26 12:30:28.000026	1574789428.000026	16971.0	4.0	40.0	10.0	2.0	0.0	64.0	0.0	2.0	31.0	0.0	0.0	130.0	2.91	2.0	127.0	19.0	11.0	26.0	12.0	30.0	28.0	26.0	0.0	1526.0	54.0	336.5421266837444	-25.461093776745734	1.3939822954398944	35.0	21.5	51.0	0.0	95.0	0.0	0.9	2.3000000000000003	13.0	0.0	0.0	-0.13475728774000312	0.6559051082244745	0.32499837280134397	-0.14092066773784837	0.7430215511445056	0.1908568571970421	0.0	0.0
2019-11-26 12:30:32.000017	1574789432.000017	16971.0	4.0	40.0	10.0	2.0	0.0	64.0	0.0	2.0	31.0	0.0	0.0	130.0	2.91	2.0	128.0	19.0	11.0	26.0	12.0	30.0	32.0	17.0	0.0	1526.0	55.7	330.9503766083241	-26.41429915063564	2.0000008571513597	35.0	21.490000000000002	51.0	0.0	95.0	0.0	0.30000000000000004	1.3	13.0	0.0	0.0	-0.34857134930099826	0.8292184723769586	0.4250009626171941	-0.31756289331480386	0.7282960961662084	0.17008117208730483	0.0	0.0
2019-11-26 12:30:35.000098	1574789435.000098	16971.0	4.0	40.0	10.0	2.0	0.0	64.0	0.0	2.0	31.0	0.0	0.0	130.0	2.91	2.0	129.0	19.0	11.0	26.0	12.0	30.0	35.0	98.0	0.0	1526.0	57.2	326.0527230555	-26.574974659791643	1.5778064975034154	35.0	21.5	51.0	0.0	95.0	0.0	1.5	2.0	13.0	0.0	0.0	-0.466355673732103	0.8882766622652388	0.4999864899789021	-0.4205898800316318	0.6895509775632632	0.18595053685463142	0.0	0.0
2019-11-26 12:30:40.000024	1574789440.000024	16971.0	4.0	40.0	10.0	2.0	0.0	64.0	0.0	2.0	31.0	0.0	0.0	130.0	2.91	2.0	130.0	19.0	11.0	26.0	12.0	30.0	40.0	24.0	0.0	1526.0	58.7	326.24441173251375	-27.108279059239944	1.4887300069465805	35.0	21.46	51.0	0.0	95.0	0.0	1.1	2.0	13.0	0.0	0.0	-0.3425300852023829	0.5076305997702011	0.3000044346511241	-0.4938471775727409	0.6387156084354348	0.16656631335414132	0.0	0.0
2019-11-26 12:30:43.000074	1574789443.000074	16971.0	4.0	40.0	10.0	2.0	0.0	64.0	0.0	2.0	31.0	0.0	0.0	130.0	2.91	2.0	131.0	19.0	11.0	26.0	12.0	30.0	43.0	74.0	0.0	1526.0	60.5	329.28973199027917	-27.62440354496248	1.9351251740231796	35.0	21.5	51.0	0.0	95.0	0.0	2.0	1.2000000000000002	13.0	0.0	0.0	-0.6567709373144994	0.9773782641713578	0.5999900342689217	-0.49418487023327756	0.641872453744896	0.19464600472659319	0.0	0.0
2019-11-26 12:30:47.000077	1574789447.000077	16971.0	4.0	40.0	10.0	2.0	0.0	64.0	0.0	2.0	31.0	0.0	0.0	130.0	2.91	2.0	132.0	19.0	11.0	26.0	12.0	30.0	47.0	77.0	0.0	1526.0	61.800000000000004	336.5441082370612	-28.083674585636178	2.1836624969155354	35.0	21.47	51.0	0.0	95.0	0.0	2.3000000000000003	2.0	13.0	0.0	0.0	-0.3475411843043279	0.525077452477581	0.32499974817057203	-0.5150089921398026	0.663403652611416	0.209712497760569	0.0	0.0
2019-11-26 12:30:51.000065	1574789451.000065	16971.0	4.0	40.0	10.0	2.0	0.0	64.0	0.0	2.0	31.0	0.0	0.0	130.0	2.91	2.0	133.0	19.0	11.0	26.0	12.0	30.0	51.0	65.0	0.0	1526.0	63.7	346.82414607987477	-28.200008648087397	2.3784568324093613	35.0	21.44	51.0	0.0	95.0	0.0	2.8000000000000003	2.0	13.0	0.0	0.0	-0.43965994687696747	0.7863565405963376	0.4750014156145319	-0.47446007751789776	0.6838452303694206	0.226053833727067	0.0	0.0
2019-11-26 12:30:56.000006	1574789456.000006	16971.0	4.0	40.0	10.0	2.0	0.0	64.0	0.0	2.0	31.0	0.0	0.0	130.0	2.91	2.0	134.0	19.0	11.0	26.0	12.0	30.0	56.0	6.0	0.0	1526.0	65.0	355.3851537882849	-28.379030827861875	2.817717162451901	35.0	21.47	51.0	0.0	95.0	0.0	3.2	2.3000000000000003	13.0	0.0	0.0	-0.17464273361477	0.45236213301373074	0.2600030746823554	-0.3750681436551734	0.7169318680476138	0.23353925621364247	0.0	0.0
2019-11-26 12:30:59.000055	1574789459.000055	16971.0	4.0	40.0	10.0	2.0	0.0	64.0	0.0	2.0	31.0	0.0	0.0	130.0	2.91	2.0	135.0	19.0	11.0	26.0	12.0	30.0	59.0	55.0	0.0	1526.0	66.60000000000001	50.48846076665316	-28.67676944156495	2.746514868975049	35.0	21.44	51.0	0.0	95.0	0.0	3.3000000000000003	2.3000000000000003	13.0	0.0	0.0	-0.18978743825266445	0.9763717276434629	0.5333246020580937	-0.24316867270968215	0.7777469480735939	0.23017098291231616	0.0	0.0
2019-11-26 12:31:03.000073	1574789463.000073	16971.0	4.0	40.0	10.0	2.0	0.0	64.0	0.0	2.0	31.0	0.0	0.0	130.0	2.91	2.0	136.0	19.0	11.0	26.0	12.0	31.0	3.0	73.0	0.0	1526.0	68.3	16.543970100478592	-28.231678708837936	2.980999975071622	35.0	21.44	51.0	0.0	95.0	0.0	3.2	2.4000000000000004	13.0	0.0	0.0	-0.004288455737363868	0.7926065056596693	0.4249981001104381	-0.0403531267628565	0.7722660506960588	0.2169487776014725	0.0	0.0
2019-11-26 12:31:07.000012	1574789467.000012	16971.0	4.0	40.0	10.0	2.0	0.0	64.0	0.0	2.0	31.0	0.0	0.0	130.0	2.91	2.0	137.0	19.0	11.0	26.0	12.0	31.0	7.0	12.0	0.0	1526.0	68.3	9.944076126074645	-28.690022186004214	2.7060043928047905	35.0	21.44	51.0	0.0	95.0	0.0	3.6	3.1	13.0	0.0	0.0				-0.009364713668854316	0.7664075808031152	0.22750323563724792	0.0	0.0
2019-11-26 12:31:10.000038	1574789470.000038	16971.0	4.0	40.0	10.0	2.0	0.0	64.0	0.0	2.0	31.0	0.0	0.0	130.0	2.91	2.0	138.0	19.0	11.0	26.0	12.0	31.0	10.0	38.0	0.0	1526.0	70.10000000000001	17.46177054231702	-27.984522333981722	3.000001285727039	35.0	21.44	51.0	0.0	95.0	0.0	3.8000000000000003	2.7	13.0	0.0	0.0	0.1863463059827717	1.0799537955134255	0.5999948025200028	0.11280303207718695	0.7764034449896915	0.23481730464838474	0.0	0.0
2019-11-26 12:31:14.000042	1574789474.000042	16971.0	4.0	40.0	10.0	2.0	0.0	64.0	0.0	2.0	31.0	0.0	0.0	130.0	2.91	2.0	139.0	19.0	11.0	26.0	12.0	31.0	14.0	42.0	0.0	1526.0	71.8	18.32147570606644	-27.535723798483723	3.178522460670418	35.0	21.41	51.0	0.0	95.0	0.0	3.2	3.0	13.0	0.0	0.0	0.23173990829763316	0.7579870858625879	0.424999569356875	0.2396992231695797	0.7104332556863232	0.22921795659771327	0.0	0.0
2019-11-26 12:31:17.000071	1574789477.000071	16971.0	4.0	40.0	10.0	2.0	0.0	64.0	0.0	2.0	31.0	0.0	0.0	130.0	2.91	2.0	140.0	19.0	11.0	26.0	12.0	31.0	17.0	71.0	0.0	1526.0	73.5	15.488368894290002	-27.020403575389377	3.6288006806551087	35.0	21.41	51.0	0.0	95.0	0.0	2.5	3.0	13.0	0.0	0.0	0.34554794478433637	1.0327339464836578	0.5666611724962367	0.2723155770737538	0.6907168597097723	0.21461231603908282	0.0	0.0
2019-11-26 12:31:21.000041	1574789481.000041	16971.0	4.0	40.0	10.0	2.0	0.0	64.0	0.0	2.0	31.0	0.0	0.0	130.0	2.91	2.0	141.0	19.0	11.0	26.0	12.0	31.0	21.0	41.0	0.0	1526.0	75.0	8.112063007403698	-26.347759788077187	3.0659835961531057	35.0	21.38	51.0	0.0	95.0	0.0	2.6	3.5	13.0	0.0	0.0	0.22154321610686933	0.6822450483535321	0.3750028163406169	0.2986993014667819	0.6546642402232359	0.21639422329671795	0.0	0.0
2019-11-26 12:31:25.000060	1574789485.00006	16971.0	4.0	40.0	10.0	2.0	0.0	64.0	0.0	2.0	31.0	0.0	0.0	130.0	2.91	2.0	142.0	19.0	11.0	26.0	12.0	31.0	25.0	60.0	0.0	1526.0	76.5	278.62820200896755	-25.80997341579394	2.6439853863824405	35.0	21.38	51.0	0.0	95.0	0.0	1.7000000000000002	3.5	13.0	0.0	0.0	0.18151337066119627	0.7231691890710819	0.3749982118691832	0.21759243017750246	0.6761378432872482	0.19931921935507665	0.0	0.0
2019-11-26 12:31:29.000013	1574789489.000013	16971.0	4.0	40.0	10.0	2.0	0.0	64.0	0.0	2.0	31.0	0.0	0.0	130.0	2.91	2.0	143.0	19.0	11.0	26.0	12.0	31.0	29.0	13.0	0.0	1526.0	78.10000000000001	345.9737040409089	-25.28508425971365	2.35104918496947	35.0	21.37	51.0	0.0	95.0	0.0	1.7000000000000002	3.7	13.0	0.0	0.0	0.07747156283381088	0.791538598561601	0.40000469690116197	0.07378010138525894	0.7390561643870065	0.1928146325389937	0.0	0.0
2019-11-26 12:31:33.000036	1574789493.000036	16971.0	4.0	40.0	10.0	2.0	0.0	64.0	0.0	2.0	31.0	0.0	0.0	130.0	2.91	2.0	144.0	19.0	11.0	26.0	12.0	31.0	33.0	36.0	0.0	1526.0	79.5	336.42903242320324	-25.023920870709784	2.2119662214943596	35.0	21.35	51.0	0.0	95.0	0.0	1.2000000000000002	2.8000000000000003	13.0	0.0	0.0	-0.05459351678817577	0.7095060703508743	0.349997997295393	-0.04462064386970795	0.7230506262897025	0.1989391614607883	0.0	0.0
2019-11-26 12:31:37.000033	1574789497.000033	16971.0	4.0	40.0	10.0	2.0	0.0	64.0	0.0	2.0	31.0	0.0	0.0	130.0	2.91	2.0	145.0	19.0	11.0	26.0	12.0	31.0	37.0	33.0	0.0	1526.0	81.0	329.05480054151377	-25.653189253726413	1.7334499654216948	35.0	21.31	51.0	0.0	95.0	0.0	0.7000000000000001	2.6	13.0	0.0	0.0	-0.059778933527016194	0.7768965751205388	0.37500029057286843	-0.0442824357769558	0.7586552198574609	0.1746863568361526	0.0	0.0
2019-11-26 12:31:40.000094	1574789500.000094	16971.0	4.0	40.0	10.0	2.0	0.0	64.0	0.0	2.0	31.0	0.0	0.0	130.0	2.91	2.0	146.0	19.0	11.0	26.0	12.0	31.0	40.0	94.0	0.0	1526.0	81.0	333.7228334355468	-25.172619436576973	2.076692768362955	35.0	21.31	51.0	0.0	95.0	0.0	0.2	2.3000000000000003	13.0	0.0	0.0				-0.1701507823307578	0.7192873923651543	0.18969543604622613	0.0	0.0
2019-11-26 12:31:44.000011	1574789504.000011	16971.0	4.0	40.0	10.0	2.0	0.0	64.0	0.0	2.0	31.0	0.0	0.0	130.0	2.91	2.0	147.0	19.0	11.0	26.0	12.0	31.0	44.0	11.0	0.0	1526.0	82.5	327.5895728160829	-26.006204634049443	1.608143581256709	35.0	21.31	51.0	0.0	95.0	0.0	0.0	2.2	13.0	0.0	0.0	-0.33492843947761014	0.7315471594695478	0.37500777856748946	-0.2822560521022342	0.7059798127713814	0.18604576052935431	0.0	0.0
2019-11-26 12:31:47.000035	1574789507.000035	16971.0	4.0	40.0	10.0	2.0	0.0	64.0	0.0	2.0	31.0	0.0	0.0	130.0	2.91	2.0	148.0	19.0	11.0	26.0	12.0	31.0	47.0	35.0	0.0	1526.0	84.0	325.8943421238183	-26.878274044664863	1.6376901915045339	35.0	21.28	51.0	0.0	95.0	0.0	0.7000000000000001	1.7000000000000002	13.0	0.0	0.0	-0.5412846813700044	0.8867666605397049	0.4999959866527993	-0.40070188407978186	0.6132977604110227	0.19206472130439992	0.0	0.0
2019-11-26 12:31:50.000072	1574789510.000072	16971.0	4.0	40.0	10.0	2.0	0.0	64.0	0.0	2.0	31.0	0.0	0.0	130.0	2.91	2.0	149.0	19.0	11.0	26.0	12.0	31.0	50.0	72.0	0.0	1526.0	85.2	329.82984064995594	-27.352986178481096	1.888251148184687	35.0	21.28	51.0	0.0	95.0	0.0	0.7000000000000001	1.7000000000000002	13.0	0.0	0.0	-0.47326361555174273	0.6832246481541437	0.3999950727433949	-0.46132458201425036	0.6145525109032184	0.19440895393969607	0.0	0.0
2019-11-26 12:31:54.000013	1574789514.000013	16971.0	4.0	40.0	10.0	2.0	0.0	64.0	0.0	2.0	31.0	0.0	0.0	130.0	2.91	2.0	150.0	19.0	11.0	26.0	12.0	31.0	54.0	13.0	0.0	1526.0	85.2	337.4117641878282	-27.212874517887418	1.9000025331671766	35.0	21.25	51.0	0.0	95.0	0.0	1.7000000000000002	1.4000000000000001	13.0	0.0	0.0				-0.45278210162699767	0.5802130068005809	0.2017454712891172	0.0	0.0
2019-11-26 12:31:57.000077	1574789517.000077	16971.0	4.0	40.0	10.0	2.0	0.0	64.0	0.0	2.0	31.0	0.0	0.0	130.0	2.91	2.0	151.0	19.0	11.0	26.0	12.0	31.0	57.0	77.0	0.0	1526.0	87.0	332.19456739770817	-27.35013811982876	1.9000025331671766	35.0	21.25	51.0	0.0	95.0	0.0	2.0	1.8	13.0	0.0	0.0	-0.6533521857688119	0.9796602745988051	0.5999872210363348	-0.4236160302581676	0.6334039844709147	0.21312402812606643	0.0	0.0
2019-11-26 12:32:01.000056	1574789521.000056	16971.0	4.0	40.0	10.0	2.0	0.0	64.0	0.0	2.0	31.0	0.0	0.0	130.0	2.91	2.0	152.0	19.0	11.0	26.0	12.0	32.0	1.0	56.0	0.0	1526.0	88.30000000000001	340.6766290492198	-27.261713363251083	2.023401421499545	35.0	21.19	51.0	0.0	95.0	0.0	2.4000000000000004	1.9000000000000001	13.0	0.0	0.0	-0.31087638385755983	0.5448033586422343	0.3250017047017849	-0.3618712311098197	0.6758535631984461	0.2131834262015395	0.0	0.0
2019-11-26 12:32:05.000083	1574789525.000083	16971.0	4.0	40.0	10.0	2.0	0.0	64.0	0.0	2.0	31.0	0.0	0.0	130.0	2.91	2.0	153.0	19.0	11.0	26.0	12.0	32.0	5.0	83.0	0.0	1526.0	90.0	349.86986911587337	-27.4715550407641	2.3000015586818585	35.0	21.19	51.0	0.0	95.0	0.0	2.2	1.9000000000000001	13.0	0.0	0.0	-0.3111205325853366	0.7661974767045469	0.42499713750621165	-0.23973086401138416	0.6759793675592903	0.2006763749784641	0.0	0.0
2019-11-26 12:32:09.000001	1574789529.000001	16971.0	4.0	40.0	10.0	2.0	0.0	64.0	0.0	2.0	31.0	0.0	0.0	130.0	2.91	2.0	154.0	19.0	11.0	26.0	12.0	32.0	9.0	1.0	0.0	1526.0	91.5	212.23203160303342	-27.640719581892743	2.218560553352715	35.0	21.19	51.0	0.0	95.0	0.0	2.4000000000000004	2.3000000000000003	13.0	0.0	0.0	-0.1640439433092366	0.7049368484468033	0.37500768915683447	-0.1808018638921417	0.7203099765742481	0.20002555751886708	0.0	0.0
2019-11-26 12:32:12.000045	1574789532.000045	16971.0	4.0	40.0	10.0	2.0	0.0	64.0	0.0	2.0	31.0	0.0	0.0	130.0	2.91	2.0	155.0	19.0	11.0	26.0	12.0	32.0	12.0	45.0	0.0	1526.0	93.0	6.498525570948561	-27.69998838027673	2.4527238808124716	35.0	21.19	51.0	0.0	95.0	0.0	2.6	2.3000000000000003	13.0	0.0	0.0	-0.08002929918132579	0.9530435057727513	0.49999264886855754	-0.02505080521173362	0.7651484350757517	0.19514438106020843	0.0	0.0
2019-11-26 12:32:15.000088	1574789535.000088	16971.0	4.0	40.0	10.0	2.0	0.0	64.0	0.0	2.0	31.0	0.0	0.0	130.0	2.91	2.0	156.0	19.0	11.0	26.0	12.0	32.0	15.0	88.0	0.0	1526.0	94.60000000000001	4.16291426107736	-27.69998838027673	2.1092512820771345	35.0	21.13	51.0	0.0	95.0	0.0	2.6	2.3000000000000003	13.0	0.0	0.0	0.07276109186667981	1.017559890051181	0.5333257040479428	0.021545877472813363	0.7445738478182514	0.21297079684560014	0.0	0.0
2019-11-26 12:32:20.000013	1574789540.000013	16971.0	4.0	40.0	10.0	2.0	0.0	64.0	0.0	2.0	31.0	0.0	0.0	130.0	2.91	2.0	157.0	19.0	11.0	26.0	12.0	32.0	20.0	13.0	0.0	1526.0	96.2	6.901048329275657	-27.41674839177042	2.4832442132704275	35.0	21.13	51.0	0.0	95.0	0.0	2.7	2.1	13.0	0.0	0.0	0.07959198380148304	0.6045611383000684	0.3200047913315036	0.14328192366453985	0.7989074557362043	0.20436038637684667	0.0	0.0
2019-11-26 12:32:23.000071	1574789543.000071	16971.0	4.0	40.0	10.0	2.0	0.0	64.0	0.0	2.0	31.0	0.0	0.0	130.0	2.91	2.0	158.0	19.0	11.0	26.0	12.0	32.0	23.0	71.0	0.0	1526.0	96.2	7.757377859546017	-27.48813644371141	2.4118847819688205	35.0	21.13	51.0	0.0	95.0	0.0	2.7	2.6	13.0	0.0	0.0				0.0942788036731264	0.7418837570485939	0.21114212797409	0.0	0.0
2019-11-26 12:32:27.000082	1574789547.000082	16971.0	4.0	40.0	10.0	2.0	0.0	64.0	0.0	2.0	31.0	0.0	0.0	130.0	2.91	2.0	159.0	19.0	11.0	26.0	12.0	32.0	27.0	82.0	0.0	1526.0	97.80000000000001	6.2128336420436705	-27.332795779339282	2.5167976252471123	35.0	21.13	51.0	0.0	95.0	0.0	2.5	2.4000000000000004	13.0	0.0	0.0	0.10552324127778435	0.761441168424713	0.3999989032775453	0.0946215640921754	0.7492120184757504	0.2074827968296226	0.0	0.0
2019-11-26 12:32:31.000071	1574789551.000071	16971.0	4.0	40.0	10.0	2.0	0.0	64.0	0.0	2.0	31.0	0.0	0.0	130.0	2.91	2.0	160.0	19.0	11.0	26.0	12.0	32.0	31.0	71.0	0.0	1525.0	99.2	3.017968752464257	-26.804492945062577	2.648878384106148	35.0	21.080000000000002	51.0	0.0	95.0	0.0	2.4000000000000004	2.5	13.0	0.0	0.0	0.07869501926259814	0.6709092946108596	0.3500009596374099	0.10461290066227553	0.7989032919888657	0.21369059657452874	0.0	0.0
2019-11-26 12:32:35.000033	1574789555.000033	16971.0	4.0	40.0	10.0	2.0	0.0	64.0	0.0	2.0	31.0	0.0	0.0	130.0	2.91	2.0	161.0	19.0	11.0	26.0	12.0	32.0	35.0	33.0	0.0	1526.0	100.80000000000001	107.96699326450602	-26.23020667665681	2.6791584267989066	35.0	21.06	51.0	0.0	95.0	0.0	2.1	2.6	13.0	0.0	0.0	0.051891720525744894	0.7833347967522649	0.4000038147336479	0.08010487996385823	0.7439654788780039	0.20504286001662758	0.0	0.0
2019-11-26 12:32:38.000052	1574789558.000052	16971.0	4.0	40.0	10.0	2.0	0.0	64.0	0.0	2.0	31.0	0.0	0.0	130.0	2.91	2.0	162.0	19.0	11.0	26.0	12.0	32.0	38.0	52.0	0.0	1526.0	102.4	353.9379305619905	-26.35893125224053	2.3410818066385626	35.0	21.06	51.0	0.0	95.0	0.0	1.2000000000000002	2.8000000000000003	13.0	0.0	0.0	0.01135505041244967	1.0842878044263538	0.5333299425128758	0.026646910212461634	0.7607731166707947	0.2020772306004175	0.0	0.0
2019-11-26 12:32:41.000097	1574789561.000097	16971.0	4.0	40.0	10.0	2.0	0.0	64.0	0.0	2.0	31.0	0.0	0.0	130.0	2.91	2.0	163.0	19.0	11.0	26.0	12.0	32.0	41.0	97.0	0.0	1525.0	103.9	350.2088156443436	-26.66439309702011	2.6525180863562636	35.0	21.04	51.0	0.0	95.0	0.0	1.3	2.8000000000000003	13.0	0.0	0.0	-0.0707769227726007	1.009624838213951	0.49999248992756234	-0.023387606701715434	0.7945887158247685	0.2028960140976429	0.0	0.0
2019-11-26 12:32:45.000026	1574789565.000026	16971.0	4.0	40.0	10.0	2.0	0.0	64.0	0.0	2.0	31.0	0.0	0.0	130.0	2.91	2.0	164.0	19.0	11.0	26.0	12.0	32.0	45.0	26.0	0.0	1525.0	103.9	348.4495728909237	-26.60331721159905	2.4098813891337745	35.0	21.0	51.0	0.0	95.0	0.0	1.3	2.4000000000000004	13.0	0.0	0.0				-0.013355440812467784	0.8051298730345556	0.1996960684341709	0.0	0.0
2019-11-26 12:32:48.000059	1574789568.000059	16971.0	4.0	40.0	10.0	2.0	0.0	64.0	0.0	2.0	31.0	0.0	0.0	130.0	2.91	2.0	165.0	19.0	11.0	26.0	12.0	32.0	48.0	59.0	0.0	1525.0	105.4	349.48101303047486	-26.672066754896097	2.616169417044006	35.0	21.0	51.0	0.0	95.0	0.0	1.4000000000000001	2.3000000000000003	13.0	0.0	0.0	-0.13164450198568592	0.9985924478821145	0.49999451643282034	-0.059393824297176066	0.7686715504679474	0.21241097226028127	0.0	0.0
2019-11-26 12:32:51.000097	1574789571.000097	16971.0	4.0	40.0	10.0	2.0	0.0	64.0	0.0	2.0	31.0	0.0	0.0	130.0	2.91	2.0	166.0	19.0	11.0	26.0	12.0	32.0	51.0	97.0	0.0	1525.0	107.0	347.4768611849011	-26.830800461915263	2.399999882666041	35.0	20.98	51.0	0.0	95.0	0.0	1.7000000000000002	2.7	13.0	0.0	0.0	-0.1859591947594622	1.0439689595969563	0.5333265517355361	-0.11041143362644214	0.7334494547041294	0.19309897130427428	0.0	0.0
2019-11-26 12:32:55.000019	1574789575.000019	16971.0	4.0	40.0	10.0	2.0	0.0	64.0	0.0	2.0	31.0	0.0	0.0	130.0	2.91	2.0	167.0	19.0	11.0	26.0	12.0	32.0	55.0	19.0	0.0	1525.0	108.5	346.5492143256224	-27.0000058419654	2.1492732832681627	35.0	20.94	51.0	0.0	95.0	0.0	1.6	2.4000000000000004	13.0	0.0	0.0	-0.15070971466493627	0.7335504696302994	0.3750073091620264	-0.12141095977212074	0.7432752601974174	0.22547342731611214	0.0	0.0
2019-11-26 12:32:58.000062	1574789578.000062	16971.0	4.0	40.0	10.0	2.0	0.0	64.0	0.0	2.0	31.0	0.0	0.0	130.0	2.91	2.0	168.0	19.0	11.0	26.0	12.0	32.0	58.0	62.0	0.0	1525.0	110.10000000000001	346.85723437529407	-27.0000058419654	2.1828333989955775	35.0	20.94	51.0	0.0	95.0	0.0	1.6	2.4000000000000004	13.0	0.0	0.0	-0.24319980126399718	1.0368876439088466	0.5333257040479428	-0.14956070141531297	0.7258163455200025	0.193243962824581	0.0	0.0
2019-11-26 12:33:02.000076	1574789582.000076	16971.0	4.0	40.0	10.0	2.0	0.0	64.0	0.0	2.0	31.0	0.0	0.0	130.0	2.91	2.0	169.0	19.0	11.0	26.0	12.0	33.0	2.0	76.0	0.0	1525.0	111.60000000000001	346.6103527499464	-26.710417969300575	1.9104151631629314	35.0	20.92	51.0	0.0	95.0	0.0	2.1	2.4000000000000004	13.0	0.0	0.0	-0.17305903445596946	0.71534031088508	0.37499868125187197	-0.19184989660308815	0.7533821155656977	0.2066446348665703	0.0	0.0
2019-11-26 12:33:06.000016	1574789586.000016	16971.0	4.0	40.0	10.0	2.0	0.0	64.0	0.0	2.0	31.0	0.0	0.0	130.0	2.91	2.0	170.0	19.0	11.0	26.0	12.0	33.0	6.0	16.0	0.0	1525.0	111.60000000000001	346.8856373376082	-26.9854924160558	2.185484356395487	35.0	20.88	51.0	0.0	95.0	0.0	2.0	2.0	13.0	0.0	0.0				-0.17943989427827256	0.7158208736560491	0.22255516435188105	0.0	0.0
2019-11-26 12:33:09.000046	1574789589.000046	16971.0	4.0	40.0	10.0	2.0	0.0	64.0	0.0	2.0	31.0	0.0	0.0	130.0	2.91	2.0	171.0	19.0	11.0	26.0	12.0	33.0	9.0	46.0	0.0	1525.0	113.10000000000001	347.1409267229112	-26.835224775093494	1.933808410315098	35.0	20.88	51.0	0.0	95.0	0.0	2.0	2.2	13.0	0.0	0.0	-0.22241189139168502	0.9557581621845783	0.49999499325997426	-0.18329064436223544	0.7504103855087046	0.2067166974628655	0.0	0.0
2019-11-26 12:33:12.000070	1574789592.00007	16971.0	4.0	40.0	10.0	2.0	0.0	64.0	0.0	2.0	31.0	0.0	0.0	130.0	2.91	2.0	172.0	19.0	11.0	26.0	12.0	33.0	12.0	70.0	0.0	1525.0	114.60000000000001	350.01389972450534	-27.099986977215732	2.1250925283446205	35.0	20.88	51.0	0.0	95.0	0.0	1.7000000000000002	1.9000000000000001	13.0	0.0	0.0	-0.23038785929607317	0.9670670102142729	0.4999959866527993	-0.1928992353800732	0.7425404440039072	0.2130342085399986	0.0	0.0
2019-11-26 12:33:15.000095	1574789595.000095	16971.0	4.0	40.0	10.0	2.0	0.0	64.0	0.0	2.0	31.0	0.0	0.0	130.0	2.91	2.0	173.0	19.0	11.0	26.0	12.0	33.0	15.0	95.0	0.0	1525.0	116.2	353.28964902743564	-27.28247123419438	2.291234406331567	35.0	20.85	51.0	0.0	95.0	0.0	2.1	1.9000000000000001	13.0	0.0	0.0	-0.21322083624785682	1.0206305761296368	0.5333289252751467	-0.2019958959755646	0.7352078453038366	0.21027858239183245	0.0	0.0
2019-11-26 12:33:19.000034	1574789599.000034	16971.0	4.0	40.0	10.0	2.0	0.0	64.0	0.0	2.0	31.0	0.0	0.0	130.0	2.91	2.0	174.0	19.0	11.0	26.0	12.0	33.0	19.0	34.0	0.0	1525.0	118.0	357.06222784518087	-27.3000065434959	2.203727122996837	35.0	20.81	51.0	0.0	95.0	0.0	2.1	2.0	13.0	0.0	0.0	-0.17990930200619698	0.8611772554170879	0.45000683973694566	-0.2248767165112373	0.7176373653850833	0.2089571108488081	0.0	0.0
2019-11-26 12:33:22.000058	1574789602.000058	16971.0	4.0	40.0	10.0	2.0	0.0	64.0	0.0	2.0	31.0	0.0	0.0	130.0	2.91	2.0	175.0	19.0	11.0	26.0	12.0	33.0	22.0	58.0	0.0	1525.0	118.0	354.51996840522537	-27.3000065434959	2.272436624800774	35.0	20.81	51.0	0.0	95.0	0.0	2.1	2.2	13.0	0.0	0.0				-0.24282730194908025	0.7086842582887204	0.21235706600416285	0.0	0.0
2019-11-26 12:33:26.000058	1574789606.000058	16971.0	4.0	40.0	10.0	2.0	0.0	64.0	0.0	2.0	31.0	0.0	0.0	130.0	2.91	1.99	176.0	19.0	11.0	26.0	12.0	33.0	26.0	58.0	0.0	1525.0	119.4	238.3248951852976	-27.333514529882077	2.6356838979632102	35.0	20.78	51.0	0.0	95.0	0.0	2.3000000000000003	2.3000000000000003	13.0	0.0	0.0	-0.07676452303701878	0.6737535716997608	0.3500000000000014	-0.19657025808472792	0.7344433024720909	0.22661458269580148	0.0	0.0
2019-11-26 12:33:30.000007	1574789610.000007	16971.0	4.0	40.0	10.0	2.0	0.0	64.0	0.0	2.0	31.0	0.0	0.0	130.0	2.91	1.99	177.0	19.0	11.0	26.0	12.0	33.0	30.0	7.0	0.0	1525.0	121.0	4.922018007549904	-27.28465319272993	3.346220054777933	35.0	20.77	51.0	0.0	95.0	0.0	2.3000000000000003	2.2	13.0	0.0	0.0	-0.03799346114931904	0.7740638301726164	0.4000051022226722	-0.07506746797278349	0.7254953856826274	0.20932826040783567	0.0	0.0
2019-11-26 12:33:34.000027	1574789614.000027	16971.0	4.0	40.0	10.0	2.0	0.0	64.0	0.0	2.0	31.0	0.0	0.0	130.0	2.91	1.99	178.0	19.0	11.0	26.0	12.0	33.0	34.0	27.0	0.0	1525.0	122.5	11.102283070214451	-26.926236920094407	3.1868796160703963	35.0	20.75	51.0	0.0	95.0	0.0	2.4000000000000004	3.5	13.0	0.0	0.0	0.03144350080886194	0.7230705047908839	0.37499812246309	0.014647393907905936	0.7408791133342999	0.20040856587653197	0.0	0.0
2019-11-26 12:33:37.000084	1574789617.000084	16971.0	4.0	40.0	10.0	2.0	0.0	64.0	0.0	2.0	31.0	0.0	0.0	130.0	2.91	2.0	179.0	19.0	11.0	26.0	12.0	33.0	37.0	84.0	0.0	1525.0	124.0	16.807161215878065	-26.84635195698507	3.592666275536457	35.0	20.75	51.0	0.0	95.0	0.0	2.1	3.1	13.0	0.0	0.0	0.1495417837255239	0.9659811553752564	0.4999905031736486	0.10345813738833973	0.7520958506343328	0.20250739558533323	0.0	0.0
2019-11-26 12:33:42.000002	1574789622.000002	16971.0	4.0	40.0	10.0	2.0	0.0	64.0	0.0	2.0	31.0	0.0	0.0	130.0	2.91	1.99	180.0	19.0	11.0	26.0	12.0	33.0	42.0	2.0	0.0	1525.0	125.60000000000001	18.88373061077224	-26.671851555995147	3.7570377644123627	35.0	20.72	51.0	0.0	95.0	0.0	1.7000000000000002	3.3000000000000003	13.0	0.0	0.0	0.15489468897897427	0.6171174399566627	0.32000524910954137	0.17911296094974175	0.7362116950099924	0.20384280058498644	0.0	0.0
2019-11-26 12:33:45.000095	1574789625.000095	16971.0	4.0	40.0	10.0	2.0	0.0	64.0	0.0	2.0	31.0	0.0	0.0	130.0	2.91	1.99	181.0	19.0	11.0	26.0	12.0	33.0	45.0	95.0	0.0	1525.0	127.2	15.817158476958097	-26.49998557415473	2.937145564012791	35.0	20.71	51.0	0.0	95.0	0.0	1.9000000000000001	3.3000000000000003	13.0	0.0	0.0	0.3213545000373245	1.0009020747388286	0.5333168034908465	0.24644927935129024	0.6954627770203866	0.19806887308792806	0.0	0.0
2019-11-26 12:33:49.000088	1574789629.000088	16971.0	4.0	40.0	10.0	2.0	0.0	64.0	0.0	2.0	31.0	0.0	0.0	130.0	2.91	1.99	182.0	19.0	11.0	26.0	12.0	33.0	49.0	88.0	0.0	1525.0	128.6	9.528651907296847	-26.310976830985773	2.9890455614127815	35.0	20.69	51.0	0.0	95.0	0.0	1.9000000000000001	3.7	13.0	0.0	0.0	0.2325582702931923	0.6495100597311899	0.3500006049881881	0.263532022939426	0.7191366078612829	0.21124017638513135	0.0	0.0
2019-11-26 12:33:54.000015	1574789634.000015	16971.0	4.0	40.0	10.0	2.0	0.0	64.0	0.0	2.0	31.0	0.0	0.0	130.0	2.91	1.99	183.0	19.0	11.0	26.0	12.0	33.0	54.0	15.0	0.0	1525.0	130.1	2.9148051358123435	-25.763452050888944	2.693407335249941	35.0	20.63	51.0	0.0	95.0	0.0	1.5	3.8000000000000003	13.0	0.0	0.0	0.1577309301514951	0.5809469909904192	0.30000437742898434	0.1920340742923158	0.6950559328122329	0.20375761230739362	0.0	0.0
2019-11-26 12:33:57.000057	1574789637.000057	16971.0	4.0	40.0	10.0	2.0	0.0	64.0	0.0	2.0	31.0	0.0	0.0	130.0	2.91	1.99	184.0	19.0	11.0	26.0	12.0	33.0	57.0	57.0	0.0	1525.0	130.1	8.543931020505765	-26.244015535508034	2.9679987458876247	35.0	20.63	51.0	0.0	95.0	0.0	1.5	2.8000000000000003	13.0	0.0	0.0				0.24672355806629342	0.7665954063539427	0.20678483709436177	0.0	0.0
2019-11-26 12:34:01.000094	1574789641.000094	16971.0	4.0	40.0	10.0	2.0	0.0	64.0	0.0	2.0	31.0	0.0	0.0	130.0	2.91	1.99	185.0	19.0	11.0	26.0	12.0	34.0	1.0	94.0	0.0	1525.0	131.70000000000002	47.894468000837236	-25.56000516278499	2.6133281079625625	35.0	20.63	51.0	0.0	95.0	0.0	1.3	3.0	13.0	0.0	0.0	0.12931418081401505	0.799293752528325	0.39999630454617086	0.1652278103094365	0.7422183170547633	0.21274806821389414	0.0	0.0
2019-11-26 12:34:05.000043	1574789645.000043	16971.0	4.0	40.0	10.0	2.0	0.0	64.0	0.0	2.0	31.0	0.0	0.0	130.0	2.91	1.99	186.0	19.0	11.0	26.0	12.0	34.0	5.0	43.0	0.0	1525.0	133.20000000000002	351.67540941949215	-25.299982768032738	2.62688221493442	35.0	20.580000000000002	51.0	0.0	95.0	0.0	0.6000000000000001	2.6	13.0	0.0	0.0	0.013666038071108388	0.7829267967382972	0.37500478333375653	0.015017421720725337	0.7032880513426558	0.1923054702381397	0.0	0.0
2019-11-26 12:34:09.000064	1574789649.000064	16971.0	4.0	40.0	10.0	2.0	0.0	64.0	0.0	2.0	31.0	0.0	0.0	130.0	2.91	1.99	187.0	19.0	11.0	26.0	12.0	34.0	9.0	64.0	0.0	1525.0	134.6	345.2002191691789	-25.369734817452585	2.2767499874333095	35.0	20.56	51.0	0.0	95.0	0.0	0.30000000000000004	2.7	13.0	0.0	0.0	-0.09155920743457079	0.7350812315581494	0.34999816418656443	-0.051151674568822234	0.7574170735751478	0.18432276811524057	0.0	0.0
2019-11-26 12:34:13.000027	1574789653.000027	16971.0	4.0	40.0	10.0	2.0	0.0	64.0	0.0	2.0	31.0	0.0	0.0	130.0	2.91	1.99	188.0	19.0	11.0	26.0	12.0	34.0	13.0	27.0	0.0	1525.0	136.1	341.531591671664	-25.692092936424928	2.1999975051197245	35.0	20.56	51.0	0.0	95.0	0.0	0.30000000000000004	2.3000000000000003	13.0	0.0	0.0	-0.18932029919389984	0.7707741894839905	0.3750034645519856	-0.18623044870840397	0.7328647383463366	0.17345459135584226	0.0	0.0
2019-11-26 12:34:17.000048	1574789657.000048	16971.0	4.0	40.0	10.0	2.0	0.0	64.0	0.0	2.0	31.0	0.0	0.0	130.0	2.91	1.99	189.0	19.0	11.0	26.0	12.0	34.0	17.0	48.0	0.0	1525.0	137.6	341.0679014645228	-26.194220120490176	2.126441678652402	35.0	20.5	51.0	0.0	95.0	0.0	0.6000000000000001	2.2	13.0	0.0	0.0	-0.2433994730121599	0.7442417295204001	0.37499803305703944	-0.23153859215327086	0.7406853893160826	0.19056766356694524	0.0	0.0
2019-11-26 12:34:21.000039	1574789661.000039	16971.0	4.0	40.0	10.0	2.0	0.0	64.0	0.0	2.0	31.0	0.0	0.0	130.0	2.91	1.99	190.0	19.0	11.0	26.0	12.0	34.0	21.0	39.0	0.0	1525.0	139.1	342.82869285452193	-26.7000051404349	1.9163858537487062	35.0	20.52	51.0	0.0	95.0	0.0	0.9	2.2	13.0	0.0	0.0	-0.2553643048852189	0.7292059869845926	0.37500082701627013	-0.22149142289595647	0.7156587667057407	0.19047855317789156	0.0	0.0
2019-11-26 12:34:25.000029	1574789665.000029	16971.0	4.0	40.0	10.0	2.0	0.0	64.0	0.0	2.0	31.0	0.0	0.0	130.0	2.91	1.99	191.0	19.0	11.0	26.0	12.0	34.0	25.0	29.0	0.0	1525.0	140.5	346.4128864500138	-26.8404535963387	2.0340801335652587	35.0	20.5	51.0	0.0	95.0	0.0	1.7000000000000002	2.0	13.0	0.0	0.0	-0.21862243612961646	0.6606663617751314	0.35000087619047304	-0.2048671749090812	0.6930156843223884	0.19837011349480965	0.0	0.0
2019-11-26 12:34:29.000056	1574789669.000056	16971.0	4.0	40.0	10.0	2.0	0.0	64.0	0.0	2.0	31.0	0.0	0.0	130.0	2.91	1.99	192.0	19.0	11.0	26.0	12.0	34.0	29.0	56.0	0.0	1525.0	142.1	350.6770043317326	-27.106886339388947	2.3000015586818585	35.0	20.5	51.0	0.0	95.0	0.0	1.7000000000000002	1.8	13.0	0.0	0.0	-0.2138735785603769	0.7660090819081861	0.3999973058882004	-0.1724136339819539	0.7167870310204967	0.20131043434943502	0.0	0.0
2019-11-26 12:34:33.000006	1574789673.000006	16971.0	4.0	40.0	10.0	2.0	0.0	64.0	0.0	2.0	31.0	0.0	0.0	130.0	2.91	1.99	193.0	19.0	11.0	26.0	12.0	34.0	33.0	6.0	0.0	1525.0	143.5	353.48458519760055	-27.26026186805641	2.1795044754373287	35.0	20.44	51.0	0.0	95.0	0.0	2.0	2.3000000000000003	13.0	0.0	0.0	-0.13459977120328367	0.673606052260965	0.3500043809962292	-0.10754155498133733	0.7447643514150818	0.21342650916291706	0.0	0.0
2019-11-26 12:34:37.000045	1574789677.000045	16971.0	4.0	40.0	10.0	2.0	0.0	64.0	0.0	2.0	31.0	0.0	0.0	130.0	2.91	1.99	194.0	19.0	11.0	26.0	12.0	34.0	37.0	45.0	0.0	1525.0	145.1	356.2187543584778	-27.3000065434959	1.9697606212614587	35.0	20.44	51.0	0.0	95.0	0.0	2.2	2.3000000000000003	13.0	0.0	0.0	-0.10293623501922537	0.771471197782423	0.39999608997352243	-0.12924580506518035	0.7267994344666575	0.2072874910167039	0.0	0.0
2019-11-26 12:34:40.000090	1574789680.00009	16971.0	4.0	40.0	10.0	2.0	0.0	64.0	0.0	2.0	31.0	0.0	0.0	130.0	2.91	1.99	195.0	19.0	11.0	26.0	12.0	34.0	40.0	90.0	0.0	1525.0	146.6	359.26986559742227	-27.20621235036255	2.18143348779578	35.0	20.42	51.0	0.0	95.0	0.0	2.2	2.3000000000000003	13.0	0.0	0.0	-0.09831567497191325	0.9678997858783993	0.4999925296628017	-0.08105201426830794	0.7155809703396911	0.19782933521284482	0.0	0.0
2019-11-26 12:34:45.000018	1574789685.000018	16971.0	4.0	40.0	10.0	2.0	0.0	64.0	0.0	2.0	31.0	0.0	0.0	130.0	2.91	1.99	196.0	19.0	11.0	26.0	12.0	34.0	45.0	18.0	0.0	1524.0	148.3	86.5341458967051	-26.972257089196514	2.275923178165605	35.0	20.41	51.0	0.0	95.0	0.0	2.3000000000000003	2.1	13.0	0.0	0.0	-0.03103125279641612	0.6580161264278901	0.34000489623445196	-0.05102035538518525	0.736046481269514	0.21545417319498955	0.0	0.0
2019-11-26 12:34:48.000076	1574789688.000076	16971.0	4.0	40.0	10.0	2.0	0.0	64.0	0.0	2.0	31.0	0.0	0.0	130.0	2.91	1.99	197.0	19.0	11.0	26.0	12.0	34.0	48.0	76.0	0.0	1524.0	148.3	333.4976382339311	-27.178404168509555	2.207204860321261	35.0	20.38	51.0	0.0	95.0	0.0	2.3000000000000003	1.9000000000000001	13.0	0.0	0.0				-0.0049686077010970935	0.7469491742784397	0.2094235993919255	0.0	0.0
2019-11-26 12:34:52.000088	1574789692.000088	16971.0	4.0	40.0	10.0	2.0	0.0	64.0	0.0	2.0	31.0	0.0	0.0	130.0	2.91	1.99	198.0	19.0	11.0	26.0	12.0	34.0	52.0	88.0	0.0	1524.0	150.0	0.2699984514720772	-26.836489449990303	2.315883552890072	35.0	20.38	51.0	0.0	95.0	0.0	2.2	2.2	13.0	0.0	0.0	-0.008659726669900463	0.8269127548341207	0.42499873340507044	0.054338071763746235	0.7482071798808162	0.210172286307672	0.0	0.0
2019-11-26 12:34:56.000078	1574789696.000078	16971.0	4.0	40.0	10.0	2.0	0.0	64.0	0.0	2.0	31.0	0.0	0.0	130.0	2.91	1.99	199.0	19.0	11.0	26.0	12.0	34.0	56.0	78.0	0.0	1524.0	151.5	2.3675700383865954	-26.56458927040133	2.4861377330492287	35.0	20.330000000000002	51.0	0.0	95.0	0.0	1.9000000000000001	2.3000000000000003	13.0	0.0	0.0	0.0	0.7391672299155373	0.37500093877550533	0.028	0.7746666329360438	0.20007400584666846	0.0	0.0
2019-11-26 12:35:00.000067	1574789700.000067	16971.0	4.0	40.0	10.0	2.0	0.0	64.0	0.0	2.0	31.0	0.0	0.0	130.0	2.91	1.99	200.0	19.0	11.0	26.0	12.0	35.0	0.0	67.0	0.0	1524.0	153.1	4.614384220094309	-26.77347476115748	2.61438336294295	35.0	20.31	51.0	0.0	95.0	0.0	1.5	2.4000000000000004	13.0	0.0	0.0	0.023670959913033435	0.8022797383452651	0.40000109672846945	0.06769665065818313	0.7425045731610151	0.18429900250582704	0.0	0.0
2019-11-26 12:35:04.000093	1574789704.000093	16971.0	4.0	40.0	10.0	2.0	0.0	64.0	0.0	2.0	31.0	0.0	0.0	130.0	2.91	1.99	201.0	19.0	11.0	26.0	12.0	35.0	4.0	93.0	0.0	1524.0	154.60000000000002	4.201552734715797	-26.7000051404349	2.0661489288289436	35.0	20.31	51.0	0.0	95.0	0.0	1.8	2.8000000000000003	13.0	0.0	0.0	0.062017615584468125	0.7400971709297572	0.37499756367598047	0.0862323226257977	0.7474407619714173	0.20714075861149991	0.0	0.0
2019-11-26 12:35:08.000036	1574789708.000036	16971.0	4.0	40.0	10.0	2.0	0.0	64.0	0.0	2.0	31.0	0.0	0.0	130.0	2.91	1.99	202.0	19.0	11.0	26.0	12.0	35.0	8.0	36.0	0.0	1524.0	156.20000000000002	4.200072962737205	-26.81996134848513	1.9600162181311036	35.0	20.3	51.0	0.0	95.0	0.0	1.7000000000000002	2.1	13.0	0.0	0.0	0.056725092292873744	0.7932973131085258	0.4000056982852141	0.06825689569572924	0.7895324534717324	0.1889748689770387	0.0	0.0
2019-11-26 12:35:12.000059	1574789712.000059	16971.0	4.0	40.0	10.0	2.0	0.0	64.0	0.0	2.0	31.0	0.0	0.0	130.0	2.91	1.99	203.0	19.0	11.0	26.0	12.0	35.0	12.0	59.0	0.0	1524.0	157.8	3.4951184436572325	-26.77506291977425	1.9000025331671766	35.0	20.25	51.0	0.0	95.0	0.0	1.7000000000000002	2.0	13.0	0.0	0.0	0.06101517425371571	0.7929629572041746	0.39999771119473587	0.07092010615819433	0.7429424860566166	0.21458052324133386	0.0	0.0
2019-11-26 12:35:16.000007	1574789716.000007	16971.0	4.0	40.0	10.0	2.0	0.0	64.0	0.0	2.0	31.0	0.0	0.0	130.0	2.91	1.99	204.0	19.0	11.0	26.0	12.0	35.0	16.0	7.0	0.0	1524.0	159.3	3.649399875269878	-26.35012414101901	1.9999082471670901	35.0	20.25	51.0	0.0	95.0	0.0	2.0	1.9000000000000001	13.0	0.0	0.0	0.04993031442444708	0.7342928843759667	0.3750048727430259	0.02525521188951503	0.7585786528284517	0.2067210723302952	0.0	0.0
2019-11-26 12:35:20.000034	1574789720.000034	16971.0	4.0	40.0	10.0	2.0	0.0	64.0	0.0	2.0	31.0	0.0	0.0	130.0	2.91	1.99	205.0	19.0	11.0	26.0	12.0	35.0	20.0	34.0	0.0	1524.0	161.0	5.4857405325032325	-26.256470468194053	2.382320399267918	35.0	20.25	51.0	0.0	95.0	0.0	1.5	1.9000000000000001	13.0	0.0	0.0	0.044631320271457726	0.8516163226534598	0.42499711217458036	0.07725635597365918	0.7671349734372914	0.20312899347714278	0.0	0.0
2019-11-26 12:35:24.000004	1574789724.000004	16971.0	4.0	40.0	10.0	2.0	0.0	64.0	0.0	2.0	31.0	0.0	0.0	130.0	2.91	1.99	206.0	19.0	11.0	26.0	12.0	35.0	24.0	4.0	0.0	1524.0	162.5	8.050398929194838	-26.490453027350185	2.4730478987711773	35.0	20.19	51.0	0.0	95.0	0.0	1.2000000000000002	1.9000000000000001	13.0	0.0	0.0	0.05716694847818573	0.7602960674897217	0.3750028163406169	0.046474105907309486	0.7825037030559355	0.18985813699671722	0.0	0.0
2019-11-26 12:35:28.000019	1574789728.000019	16971.0	4.0	40.0	10.0	2.0	0.0	64.0	0.0	2.0	31.0	0.0	0.0	130.0	2.91	1.99	207.0	19.0	11.0	26.0	12.0	35.0	28.0	19.0	0.0	1524.0	164.10000000000002	8.794947832850657	-26.531640156825084	2.605073095730356	35.0	20.19	51.0	0.0	95.0	0.0	1.3	2.1	13.0	0.0	0.0	0.09011497578461539	0.8046608859476811	0.3999984979685976	0.12889102513205458	0.745531819096304	0.20335537946010618	0.0	0.0
2019-11-26 12:35:32.000022	1574789732.000022	16971.0	4.0	40.0	10.0	2.0	0.0	64.0	0.0	2.0	31.0	0.0	0.0	130.0	2.91	1.99	208.0	19.0	11.0	26.0	12.0	35.0	32.0	22.0	0.0	1524.0	165.60000000000002	5.844112296246908	-26.42677136334851	2.4803159952100784	35.0	20.18	51.0	0.0	95.0	0.0	1.6	2.6	13.0	0.0	0.0	0.11714706925141481	0.7396374859258624	0.37499973177929036	0.1097889067574032	0.7198047248665672	0.209369419956162	0.0	0.0
2019-11-26 12:35:35.000083	1574789735.000083	16971.0	4.0	40.0	10.0	2.0	0.0	64.0	0.0	2.0	31.0	0.0	0.0	130.0	2.91	1.99	209.0	19.0	11.0	26.0	12.0	35.0	35.0	83.0	0.0	1524.0	167.10000000000002	8.625547057992037	-26.498076373018886	2.694271886690939	35.0	20.19	51.0	0.0	95.0	0.0	1.6	2.4000000000000004	13.0	0.0	0.0	0.1510273664372812	0.9869682593289516	0.4999898276809147	0.12975667045028527	0.7657601269115901	0.2129662755132882	0.0	0.0
2019-11-26 12:35:39.000028	1574789739.000028	16971.0	4.0	40.0	10.0	2.0	0.0	64.0	0.0	2.0	31.0	0.0	0.0	130.0	2.91	1.99	210.0	19.0	11.0	26.0	12.0	35.0	39.0	28.0	0.0	1524.0	167.10000000000002	4.5014290896542555	-26.379411323714262	2.3794085371506535	35.0	20.16	51.0	0.0	95.0	0.0	1.5	2.7	13.0	0.0	0.0				0.15037806560781986	0.7652859331865951	0.20111160546018322	0.0	0.0
2019-11-26 12:35:43.000054	1574789743.000054	16971.0	4.0	40.0	10.0	2.0	0.0	64.0	0.0	2.0	31.0	0.0	0.0	130.0	2.91	1.99	211.0	19.0	11.0	26.0	12.0	35.0	43.0	54.0	0.0	1524.0	168.70000000000002	57.69976743257811	-26.137466999397706	2.231258232819456	35.0	20.13	51.0	0.0	95.0	0.0	1.4000000000000001	2.4000000000000004	13.0	0.0	0.0	0.06728658626298346	0.8029752783211942	0.39999740125437017	0.08824575515579419	0.7956010612243818	0.2026095705430061	0.0	0.0
2019-11-26 12:35:47.000004	1574789747.000004	16971.0	4.0	40.0	10.0	2.0	0.0	64.0	0.0	2.0	31.0	0.0	0.0	130.0	2.91	1.99	212.0	19.0	11.0	26.0	12.0	35.0	47.0	4.0	0.0	1524.0	170.5	358.01396471661536	-25.7793972668066	2.441219686664195	35.0	20.11	51.0	0.0	95.0	0.0	1.2000000000000002	2.2	13.0	0.0	0.0	0.030175241282849652	0.9144374788035851	0.4500056058866715	0.001068625850386383	0.7406881153818766	0.20871265838668207	0.0	0.0
2019-11-26 12:35:51.000043	1574789751.000043	16971.0	4.0	40.0	10.0	2.0	0.0	64.0	0.0	2.0	31.0	0.0	0.0	130.0	2.91	1.99	213.0	19.0	11.0	26.0	12.0	35.0	51.0	43.0	0.0	1524.0	172.0	353.78351139908443	-25.700021900593075	2.4979212843586134	35.0	20.13	51.0	0.0	95.0	0.0	0.8	2.4000000000000004	13.0	0.0	0.0	-0.014898422043930866	0.7759198405295062	0.3749963567014848	0.0008434674965961311	0.7512329906457363	0.19608488551656664	0.0	0.0
2019-11-26 12:35:55.000000	1574789755.0	16971.0	4.0	40.0	10.0	2.0	0.0	64.0	0.0	2.0	31.0	0.0	0.0	130.0	2.91	1.99	214.0	19.0	11.0	26.0	12.0	35.0	55.0	0.0	0.0	1524.0	173.5	350.9703189448594	-25.79921593119707	2.2661274903430564	35.0	20.080000000000002	51.0	0.0	95.0	0.0	0.7000000000000001	2.6	13.0	0.0	0.0	-0.07346466513554824	0.7757298753068724	0.37500402335668825	-0.04460181755622958	0.7661508479126397	0.19051917518565914	0.0	0.0
2019-11-26 12:35:59.000021	1574789759.000021	16971.0	4.0	40.0	10.0	2.0	0.0	64.0	0.0	2.0	31.0	0.0	0.0	130.0	2.91	1.99	215.0	19.0	11.0	26.0	12.0	35.0	59.0	21.0	0.0	1524.0	174.8	350.17888795691806	-25.960621625609523	2.399999882666041	35.0	20.06	51.0	0.0	95.0	0.0	0.7000000000000001	2.2	13.0	0.0	0.0	-0.10109724048944546	0.6676861660548804	0.3249982953161037	-0.09490130763074517	0.7687877565804356	0.18990557427836463	0.0	0.0
2019-11-26 12:36:03.000012	1574789763.000012	16971.0	4.0	40.0	10.0	2.0	0.0	64.0	0.0	2.0	31.0	0.0	0.0	130.0	2.91	1.99	216.0	19.0	11.0	26.0	12.0	36.0	3.0	12.0	0.0	1524.0	176.5	350.3000934072389	-26.033310954294116	2.3555584703819257	35.0	20.03	51.0	0.0	95.0	0.0	1.0	2.4000000000000004	13.0	0.0	0.0	-0.14981576961160867	0.8584056544796884	0.42500096261719056	-0.11211627205172309	0.7459636252843509	0.18926228175168075	0.0	0.0
2019-11-26 12:36:06.000097	1574789766.000097	16971.0	4.0	40.0	10.0	2.0	0.0	64.0	0.0	2.0	31.0	0.0	0.0	130.0	2.91	1.99	217.0	19.0	11.0	26.0	12.0	36.0	6.0	97.0	0.0	1524.0	177.8	350.373061145663	-26.273204223939498	2.2268073686557046	35.0	20.04	51.0	0.0	95.0	0.0	0.9	2.4000000000000004	13.0	0.0	0.0	-0.15042495713171894	0.8800222451117411	0.4333210392307474	-0.11424051242565951	0.7479094652095022	0.19796347433493763	0.0	0.0
2019-11-26 12:36:11.000030	1574789771.00003	16971.0	4.0	40.0	10.0	2.0	0.0	64.0	0.0	2.0	31.0	0.0	0.0	130.0	2.91	1.99	218.0	19.0	11.0	26.0	12.0	36.0	11.0	30.0	0.0	1524.0	179.5	352.1355569029171	-26.52396346753008	2.0880242153294946	35.0	20.0	51.0	0.0	95.0	0.0	1.2000000000000002	2.3000000000000003	13.0	0.0	0.0	-0.11647418677931287	0.6814020578868547	0.34000455576325045	-0.1287741713491104	0.7520314985003471	0.21188402029570957	0.0	0.0
2019-11-26 12:36:14.000074	1574789774.000074	16971.0	4.0	40.0	10.0	2.0	0.0	64.0	0.0	2.0	31.0	0.0	0.0	130.0	2.91	1.99	219.0	19.0	11.0	26.0	12.0	36.0	14.0	74.0	0.0	1524.0	180.8	355.06164947130935	-26.786759961449615	2.0867705930350113	35.0	20.0	51.0	0.0	95.0	0.0	1.3	2.3000000000000003	13.0	0.0	0.0	-0.1462821969758684	0.8648722818413264	0.433326996789983	-0.14620557990004873	0.7713390115690237	0.19677666944486008	0.0	0.0
2019-11-26 12:36:19.000003	1574789779.000003	16971.0	4.0	40.0	10.0	2.0	0.0	64.0	0.0	2.0	31.0	0.0	0.0	130.0	2.91	1.99	220.0	19.0	11.0	26.0	12.0	36.0	19.0	3.0	0.0	1524.0	182.5	357.0021856244336	-26.731911182718658	2.2361766751288967	35.0	20.0	51.0	0.0	95.0	0.0	1.7000000000000002	2.2	13.0	0.0	0.0	-0.07652812643161268	0.6716787453225651	0.340004815169814	-0.08523047919628585	0.7704611014419922	0.21020812681902545	0.0	0.0
2019-11-26 12:36:22.000052	1574789782.000052	16971.0	4.0	40.0	10.0	2.0	0.0	64.0	0.0	2.0	31.0	0.0	0.0	130.0	2.91	1.99	221.0	19.0	11.0	26.0	12.0	36.0	22.0	52.0	0.0	1524.0	184.0	359.5430968829425	-26.50628454484092	2.009448411007816	35.0	19.96	51.0	0.0	95.0	0.0	1.7000000000000002	2.0	13.0	0.0	0.0	-0.11253793512063597	0.9877327799285586	0.49999185416459213	-0.08290672632337186	0.7606195589449634	0.19809432420115217	0.0	0.0
2019-11-26 12:36:26.000086	1574789786.000086	16971.0	4.0	40.0	10.0	2.0	0.0	64.0	0.0	2.0	31.0	0.0	0.0	130.0	2.91	1.99	222.0	19.0	11.0	26.0	12.0	36.0	26.0	86.0	0.0	1524.0	185.5	357.8345020832166	-26.69618280800052	2.294268607485516	35.0	19.94	51.0	0.0	95.0	0.0	1.8	2.1	13.0	0.0	0.0	-0.02863975255514082	0.7421371409636469	0.37499680372816724	-0.060441386473768274	0.7782632413335738	0.20708251010186252	0.0	0.0
2019-11-26 12:36:30.000039	1574789790.000039	16971.0	4.0	40.0	10.0	2.0	0.0	64.0	0.0	2.0	31.0	0.0	0.0	130.0	2.91	1.99	223.0	19.0	11.0	26.0	12.0	36.0	30.0	39.0	0.0	1524.0	185.5	323.1995036253429	-26.530617026758673	2.0306323097553	35.0	19.94	51.0	0.0	95.0	0.0	1.7000000000000002	2.3000000000000003	13.0	0.0	0.0				-0.04745982829982942	0.8047411213027117	0.2064492489262307	0.0	0.0
2019-11-26 12:36:34.000052	1574789794.000052	16971.0	4.0	40.0	10.0	2.0	0.0	64.0	0.0	2.0	31.0	0.0	0.0	130.0	2.91	1.99	224.0	19.0	11.0	26.0	12.0	36.0	34.0	52.0	0.0	1524.0	187.0	3.512037112711785	-26.815839948567138	2.3000015586818585	35.0	19.94	51.0	0.0	95.0	0.0	1.5	2.0	13.0	0.0	0.0	-0.005253119645505898	0.7524417378076587	0.3749987930098282	0.001581428392310063	0.762954992298073	0.19345846792448101	0.0	0.0
2019-11-26 12:36:38.000044	1574789798.000044	16971.0	4.0	40.0	10.0	2.0	0.0	64.0	0.0	2.0	31.0	0.0	0.0	130.0	2.91	1.99	225.0	19.0	11.0	26.0	12.0	36.0	38.0	44.0	0.0	1524.0	188.60000000000002	6.282096463541391	-26.87922761651395	2.46631395939331	35.0	19.91	51.0	0.0	95.0	0.0	1.8	2.3000000000000003	13.0	0.0	0.0	0.04270373833107844	0.7910587000284288	0.40000078678286427	0.03637001511308714	0.7844273161699926	0.20284971690149378	0.0	0.0
2019-11-26 12:36:42.000023	1574789802.000023	16971.0	4.0	40.0	10.0	2.0	0.0	64.0	0.0	2.0	31.0	0.0	0.0	130.0	2.91	1.99	226.0	19.0	11.0	26.0	12.0	36.0	42.0	23.0	0.0	1524.0	190.20000000000002	9.066097672835387	-26.77425928968878	3.0485353174374032	35.0	19.88	51.0	0.0	95.0	0.0	1.9000000000000001	2.3000000000000003	13.0	0.0	0.0	0.07830838395525982	0.7845488317325741	0.40000212193660906	0.0729343514718867	0.7404545344853395	0.19457302674182475	0.0	0.0
2019-11-26 12:36:46.000049	1574789806.000049	16971.0	4.0	40.0	10.0	2.0	0.0	64.0	0.0	2.0	31.0	0.0	0.0	130.0	2.91	1.99	227.0	19.0	11.0	26.0	12.0	36.0	46.0	49.0	0.0	1524.0	191.60000000000002	11.031534878509355	-26.633691730439807	2.899997232164905	35.0	19.85	51.0	0.0	95.0	0.0	1.8	3.1	13.0	0.0	0.0	0.10245827324517119	0.6855643141916569	0.3499977052362232	0.10627044926222426	0.7420300244129368	0.2076825329278838	0.0	0.0
2019-11-26 12:36:50.000012	1574789810.000012	16971.0	4.0	40.0	10.0	2.0	0.0	64.0	0.0	2.0	31.0	0.0	0.0	130.0	2.91	1.99	228.0	19.0	11.0	26.0	12.0	36.0	50.0	12.0	0.0	1524.0	193.20000000000002	12.645132523798265	-26.49998557415473	2.7818585225710626	35.0	19.85	51.0	0.0	95.0	0.0	1.7000000000000002	2.9000000000000004	13.0	0.0	0.0	0.14752776461463352	0.7815162590353963	0.4000037193644164	0.1336679556736689	0.7578100402490072	0.20635120674185556	0.0	0.0
2019-11-26 12:36:54.000037	1574789814.000037	16971.0	4.0	40.0	10.0	2.0	0.0	64.0	0.0	2.0	31.0	0.0	0.0	130.0	2.91	1.99	229.0	19.0	11.0	26.0	12.0	36.0	54.0	37.0	0.0	1524.0	194.70000000000002	11.04170308448508	-26.367016096463033	2.7329691983800353	35.0	19.85	51.0	0.0	95.0	0.0	1.5	2.9000000000000004	13.0	0.0	0.0	0.15246027723250397	0.7368504500005526	0.3749976530818001	0.16591191732357016	0.7354041374116972	0.21187730026544688	0.0	0.0
2019-11-26 12:36:57.000084	1574789817.000084	16971.0	4.0	40.0	10.0	2.0	0.0	64.0	0.0	2.0	31.0	0.0	0.0	130.0	2.91	1.99	230.0	19.0	11.0	26.0	12.0	36.0	57.0	84.0	0.0	1524.0	196.3	5.42385941445559	-25.90397418310042	2.8259924396672815	35.0	19.81	51.0	0.0	95.0	0.0	1.5	2.6	13.0	0.0	0.0	0.2605239701310416	1.0379560884520596	0.5333249835155983	0.1905987537222423	0.752147146729423	0.2110634614193472	0.0	0.0
2019-11-26 12:37:02.000005	1574789822.000005	16971.0	4.0	40.0	10.0	2.0	0.0	64.0	0.0	2.0	31.0	0.0	0.0	130.0	2.91	1.99	231.0	19.0	11.0	26.0	12.0	37.0	2.0	5.0	0.0	1524.0	198.0	215.81693040034406	-25.68077274155007	2.7403905917584495	35.0	19.81	51.0	0.0	95.0	0.0	1.2000000000000002	2.9000000000000004	13.0	0.0	0.0	0.08664119541903709	0.6858356819668674	0.34000536641007584	0.10145874230395333	0.7470420248694187	0.19239370231142963	0.0	0.0
2019-11-26 12:37:05.000064	1574789825.000064	16971.0	4.0	40.0	10.0	2.0	0.0	64.0	0.0	2.0	31.0	0.0	0.0	130.0	2.91	1.99	232.0	19.0	11.0	26.0	12.0	37.0	5.0	64.0	0.0	1524.0	199.5	355.1751931226107	-25.59998346956323	2.337512089823568	35.0	19.81	51.0	0.0	95.0	0.0	1.2000000000000002	2.9000000000000004	13.0	0.0	0.0	0.0848869185696569	1.0130116691890638	0.49999018529448763	0.04908463020190242	0.7686782507225968	0.19699097934674803	0.0	0.0
2019-11-26 12:37:09.000084	1574789829.000084	16971.0	4.0	40.0	10.0	2.0	0.0	64.0	0.0	2.0	31.0	0.0	0.0	130.0	2.91	1.99	233.0	19.0	11.0	26.0	12.0	37.0	9.0	84.0	0.0	1524.0	201.0	351.16686173403474	-25.50438624953455	2.1087687701694735	35.0	19.75	51.0	0.0	95.0	0.0	0.8	2.8000000000000003	13.0	0.0	0.0	-0.016388129993496717	0.7758934611263819	0.37499812246309	-0.01824212492130145	0.7638082108649591	0.18809370508771886	0.0	0.0
2019-11-26 12:37:13.000078	1574789833.000078	16971.0	4.0	40.0	10.0	2.0	0.0	64.0	0.0	2.0	31.0	0.0	0.0	130.0	2.91	1.99	234.0	19.0	11.0	26.0	12.0	37.0	13.0	78.0	0.0	1524.0	202.5	354.77372683921106	-25.59928944025429	2.298613221656794	35.0	19.75	51.0	0.0	95.0	0.0	0.6000000000000001	2.7	13.0	0.0	0.0	-0.07110478743455691	0.7798021698146056	0.37500055879437744	-0.05512208831469751	0.7611736519564076	0.17704583289976691	0.0	0.0
2019-11-26 12:37:17.000070	1574789837.00007	16971.0	4.0	40.0	10.0	2.0	0.0	64.0	0.0	2.0	31.0	0.0	0.0	130.0	2.91	1.99	235.0	19.0	11.0	26.0	12.0	37.0	17.0	70.0	0.0	1524.0	202.5	350.9184709395641	-25.517522130280494	2.099999181135542	35.0	19.75	51.0	0.0	95.0	0.0	0.6000000000000001	2.3000000000000003	13.0	0.0	0.0				-0.03912307206796543	0.7621844407226858	0.17714475310381478	0.0	0.0
2019-11-26 12:37:21.000095	1574789841.000095	16971.0	4.0	40.0	10.0	2.0	0.0	64.0	0.0	2.0	31.0	0.0	0.0	130.0	2.91	1.99	236.0	19.0	11.0	26.0	12.0	37.0	21.0	95.0	0.0	1524.0	204.0	349.47386256702845	-25.84202315720808	2.128012862886433	35.0	19.75	51.0	0.0	95.0	0.0	0.5	2.1	13.0	0.0	0.0	-0.12298861624178037	0.7765195620843272	0.37499767543326346	-0.07825961919581312	0.7364629347228789	0.19247539526570898	0.0	0.0
2019-11-26 12:37:27.000001	1574789847.000001	16971.0	4.0	40.0	10.0	2.0	0.0	64.0	0.0	2.0	31.0	0.0	0.0	130.0	2.91	1.99	237.0	19.0	11.0	26.0	12.0	37.0	27.0	1.0	0.0	1523.0	207.0	350.4042488514684	-26.38820868224668	2.2441099104103466	35.0	19.71	51.0	0.0	95.0	0.0	0.8	2.1	13.0	0.0	0.0	-0.2027605110113837	1.014717232843722	0.50000782819924	-0.11771521625809225	0.733628930082494	0.19491978044140593	0.0	0.0
2019-11-26 12:37:32.000008	1574789852.000008	16971.0	4.0	40.0	10.0	2.0	0.0	64.0	0.0	2.0	31.0	0.0	0.0	130.0	2.91	1.99	238.0	19.0	11.0	26.0	12.0	37.0	32.0	8.0	0.0	1523.0	208.5	352.5689351805351	-26.44677672378244	2.2467805114384207	35.0	19.69	51.0	0.0	95.0	0.0	1.1	2.1	13.0	0.0	0.0	-0.10739025397793354	0.6028854440954796	0.29999957084717155	-0.12477570407405922	0.7248804893714674	0.17699802202681383	0.0	0.0
2019-11-26 12:37:37.000014	1574789857.000014	16971.0	4.0	40.0	10.0	2.0	0.0	64.0	0.0	2.0	31.0	0.0	0.0	130.0	2.91	1.99	239.0	19.0	11.0	26.0	12.0	37.0	37.0	14.0	0.0	1523.0	210.0	354.92956147800226	-26.474089612919105	2.1259208198101485	35.0	19.67	51.0	0.0	95.0	0.0	1.5	2.3000000000000003	13.0	0.0	0.0	-0.09831721184768341	0.5938861334993598	0.29999964237255766	-0.09879364210591704	0.7751585962808876	0.19152536879299265	0.0	0.0
2019-11-26 12:37:42.000022	1574789862.000022	16971.0	4.0	40.0	10.0	2.0	0.0	64.0	0.0	2.0	31.0	0.0	0.0	130.0	2.91	1.99	240.0	19.0	11.0	26.0	12.0	37.0	42.0	22.0	0.0	1523.0	211.5	286.41099491840004	-26.600024005184572	2.019803856595003	35.0	19.63	51.0	0.0	95.0	0.0	1.4000000000000001	2.2	13.0	0.0	0.0	-0.06002340708554017	0.6013569879372551	0.2999995279319562	-0.041613330769515997	0.7542570297970802	0.22499480817110717	0.0	0.0
2019-11-26 12:37:47.000033	1574789867.000033	16971.0	4.0	40.0	10.0	2.0	0.0	64.0	0.0	2.0	31.0	0.0	0.0	130.0	2.91	1.99	241.0	19.0	11.0	26.0	12.0	37.0	47.0	33.0	0.0	1523.0	213.0	4.575532608804293	-26.599082689272816	2.099999181135542	35.0	19.650000000000002	51.0	0.0	95.0	0.0	1.6	2.0	13.0	0.0	0.0	-0.04189435078451094	0.5976181992086366	0.29999934196616507	-0.08781089932261184	0.7003620499637081	0.17459451575231869	0.0	0.0
2019-11-26 12:37:52.000039	1574789872.000039	16971.0	4.0	40.0	10.0	2.0	0.0	64.0	0.0	2.0	31.0	0.0	0.0	130.0	2.91	1.99	242.0	19.0	11.0	26.0	12.0	37.0	52.0	39.0	0.0	1523.0	216.10000000000002	1.2490535973252845	-26.33455949156143	2.4827271439697913	35.0	19.63	51.0	0.0	95.0	0.0	1.6	2.1	13.0	0.0	0.0	0.043209410819080085	1.237355632420731	0.6199992313394584	0.042139312971520654	0.7522619081038925	0.2007194557539927	0.0	0.0
2019-11-26 12:37:57.000046	1574789877.000046	16971.0	4.0	40.0	10.0	2.0	0.0	64.0	0.0	2.0	31.0	0.0	0.0	130.0	2.91	1.99	243.0	19.0	11.0	26.0	12.0	37.0	57.0	46.0	0.0	1523.0	217.5	240.75133815863745	-26.032269064362087	2.4330673166708046	35.0	19.580000000000002	51.0	0.0	95.0	0.0	1.5	2.4000000000000004	13.0	0.0	0.0	0.03322268051327666	0.5608547628626158	0.2799996128087584	0.06902778591668889	0.761995805283176	0.2309535830037801	0.0	0.0
2019-11-26 12:38:02.000052	1574789882.000052	16971.0	4.0	40.0	10.0	2.0	0.0	64.0	0.0	2.0	31.0	0.0	0.0	130.0	2.91	1.99	244.0	19.0	11.0	26.0	12.0	38.0	2.0	52.0	0.0	1523.0	219.0	357.2981904253235	-25.899984171093735	2.450042248832931	35.0	19.56	51.0	0.0	95.0	0.0	1.3	2.5	13.0	0.0	0.0	0.008372834316496951	0.607212237807128	0.29999964237255766	0.020773192252238233	0.7580732220404356	0.1760496080906861	0.0	0.0
2019-11-26 12:38:07.000060	1574789887.00006	16971.0	4.0	40.0	10.0	2.0	0.0	64.0	0.0	2.0	31.0	0.0	0.0	130.0	2.91	1.99	245.0	19.0	11.0	26.0	12.0	38.0	7.0	60.0	0.0	1523.0	220.60000000000002	355.10046629866895	-25.899984171093735	2.400350760993723	35.0	19.56	51.0	0.0	95.0	0.0	0.9	2.4000000000000004	13.0	0.0	0.0	-0.008054738900950464	0.659256545994065	0.31999948120201754	0.04024095639701904	0.7561254729810138	0.20430598262775176	0.0	0.0
2019-11-26 12:38:12.000067	1574789892.000067	16971.0	4.0	40.0	10.0	2.0	0.0	64.0	0.0	2.0	31.0	0.0	0.0	130.0	2.91	1.99	246.0	19.0	11.0	26.0	12.0	38.0	12.0	67.0	0.0	1523.0	222.10000000000002	354.15433807967	-25.952779527206072	2.252792861232064	35.0	19.56	51.0	0.0	95.0	0.0	0.9	2.5	13.0	0.0	0.0	-0.05075364900974995	0.6160120105697032	0.299999585152246	-0.026419378620733777	0.8067765970591664	0.2166368825267887	0.0	0.0
2019-11-26 12:38:17.000075	1574789897.000075	16971.0	4.0	40.0	10.0	2.0	0.0	64.0	0.0	2.0	31.0	0.0	0.0	130.0	2.91	1.99	247.0	19.0	11.0	26.0	12.0	38.0	17.0	75.0	0.0	1523.0	225.10000000000002	352.2971639746573	-26.09965661506685	2.199650323135482	35.0	19.5	51.0	0.0	95.0	0.0	0.9	2.2	13.0	0.0	0.0	-0.1808010288632203	1.2229052209728657	0.5999990272537743	-0.13380714173983943	0.7405699022467712	0.19584143766226372	0.0	0.0
2019-11-26 12:38:22.000090	1574789902.00009	16971.0	4.0	40.0	10.0	2.0	0.0	64.0	0.0	2.0	31.0	0.0	0.0	130.0	2.91	1.99	248.0	19.0	11.0	26.0	12.0	38.0	22.0	90.0	0.0	1523.0	226.5	354.96696781165326	-26.180805168249304	2.280817457813088	35.0	19.5	51.0	0.0	95.0	0.0	1.0	2.1	13.0	0.0	0.0	-0.08594482373111638	0.5676136121171625	0.2799991722131361	-0.2430048475947053	0.6966803665753284	0.2602039793583878	0.0	0.0
2019-11-26 12:38:27.000092	1574789907.000092	16971.0	4.0	40.0	10.0	2.0	0.0	64.0	0.0	2.0	31.0	0.0	0.0	130.0	2.91	1.99	249.0	19.0	11.0	26.0	12.0	38.0	27.0	92.0	0.0	1523.0	228.3	357.37769370744877	-26.326976744265664	2.3634902191160596	35.0	19.5	51.0	0.0	95.0	0.0	1.1	2.2	13.0	0.0	0.0	-0.09858699521231645	0.7282079114911529	0.35999984550482933	-0.1002030684415629	0.7345915549488544	0.2013047254108051	0.0	0.0
2019-11-26 12:38:33.000003	1574789913.000003	16971.0	4.0	40.0	10.0	2.0	0.0	64.0	0.0	2.0	31.0	0.0	0.0	130.0	2.91	1.99	250.0	19.0	11.0	26.0	12.0	38.0	33.0	3.0	0.0	1523.0	229.5	274.896922377643	-26.4000044389044	2.423402818991207	35.0	19.48	51.0	0.0	95.0	0.0	1.2000000000000002	2.3000000000000003	13.0	0.0	0.0	-0.031196936205427933	0.4054403694120345	0.2000029643816021	-0.06971554567066077	0.7432839852638918	0.2022341710544204	0.0	0.0
2019-11-26 12:38:38.000018	1574789918.000018	16971.0	4.0	40.0	10.0	2.0	0.0	64.0	0.0	2.0	31.0	0.0	0.0	130.0	2.91	1.99	251.0	19.0	11.0	26.0	12.0	38.0	38.0	18.0	0.0	1523.0	231.3	1.7056092895890709	-26.4000044389044	2.486223263638734	35.0	19.44	51.0	0.0	95.0	0.0	1.4000000000000001	2.4000000000000004	13.0	0.0	0.0	-0.02024913966513319	0.7249304036387604	0.35999893570261166	-0.014677844891960539	0.8120677754653725	0.18868886803425636	0.0	0.0
2019-11-26 12:38:43.000038	1574789923.000038	16971.0	4.0	40.0	10.0	2.0	0.0	64.0	0.0	2.0	31.0	0.0	0.0	130.0	2.91	1.99	252.0	19.0	11.0	26.0	12.0	38.0	43.0	38.0	0.0	1523.0	234.3	7.480184318807101	-26.300023303654072	2.3862627629303113	35.0	19.44	51.0	0.0	95.0	0.0	1.4000000000000001	2.5	13.0	0.0	0.0	0.08199875098696179	1.205902667978434	0.5999975967503487	0.2526270944403116	0.7043413352024963	0.16818095813679565	0.0	0.0
2019-11-26 12:38:48.000055	1574789928.000055	16971.0	4.0	40.0	10.0	2.0	0.0	64.0	0.0	2.0	31.0	0.0	0.0	130.0	2.91	1.99	253.0	19.0	11.0	26.0	12.0	38.0	48.0	55.0	0.0	1523.0	235.8	8.546868567834313	-26.30002330365407	2.3999998826660405	35.0	19.400000000000002	51.0	0.0	95.0	0.0	1.3	2.3000000000000003	13.0	0.0	0.0	0.06442544464780528	0.6038414653116657	0.29999897003527437	0.08361797059047692	0.7130283659754179	0.2095914700286148	0.0	0.0
2019-11-26 12:38:53.000071	1574789933.000071	16971.0	4.0	40.0	10.0	2.0	0.0	64.0	0.0	2.0	31.0	0.0	0.0	130.0	2.91	1.99	254.0	19.0	11.0	26.0	12.0	38.0	53.0	71.0	0.0	1523.0	237.3	8.744782696904764	-26.196546811356622	2.606932118608806	35.0	19.400000000000002	51.0	0.0	95.0	0.0	1.3	2.4000000000000004	13.0	0.0	0.0	0.08126058875062901	0.6018073160978217	0.29999904156037405	0.12307785482092831	0.7638237374888953	0.19420386119017707	0.0	0.0
2019-11-26 12:38:58.000044	1574789938.000044	16971.0	4.0	40.0	10.0	2.0	0.0	64.0	0.0	2.0	31.0	0.0	0.0	130.0	2.91	1.99	255.0	19.0	11.0	26.0	12.0	38.0	58.0	44.0	0.0	1523.0	239.0	8.106866323439366	-26.001380619390854	2.767125163372506	35.0	19.38	51.0	0.0	95.0	0.0	1.3	2.4000000000000004	13.0	0.0	0.0	0.1063597904821919	0.6799758442248747	0.3400018320182309	0.08211950087395399	0.7433024870354048	0.19082924394126452	0.0	0.0
2019-11-26 12:39:03.000012	1574789943.000012	16971.0	4.0	40.0	10.0	2.0	0.0	64.0	0.0	2.0	31.0	0.0	0.0	130.0	2.91	1.99	256.0	19.0	11.0	26.0	12.0	39.0	3.0	12.0	0.0	1523.0	240.5	6.8428380338003825	-25.76571385501906	2.614285489868322	35.0	19.38	51.0	0.0	95.0	0.0	1.2000000000000002	2.8000000000000003	13.0	0.0	0.0	0.09146679322201363	0.6055107365405148	0.30000193120292246	0.15368465343276896	0.7481124655915476	0.21604806438796242	0.0	0.0
2019-11-26 12:39:07.000052	1574789947.000052	16971.0	4.0	40.0	10.0	2.0	0.0	64.0	0.0	2.0	31.0	0.0	0.0	130.0	2.91	1.99	257.0	19.0	11.0	26.0	12.0	39.0	7.0	52.0	0.0	1523.0	242.0	4.933739583378013	-25.57436295287458	2.30250012701667	35.0	19.38	51.0	0.0	95.0	0.0	1.0	2.7	13.0	0.0	0.0	0.09578807557812781	0.7701284616896088	0.3749962449449807	0.10360023127502045	0.7531052512015729	0.20124729238520955	0.0	0.0
2019-11-26 12:39:11.000050	1574789951.00005	16971.0	4.0	40.0	10.0	2.0	0.0	64.0	0.0	2.0	31.0	0.0	0.0	130.0	2.91	1.99	258.0	19.0	11.0	26.0	12.0	39.0	11.0	50.0	0.0	1523.0	243.60000000000002	115.51114551664543	-25.40502928272481	2.536686287871151	35.0	19.35	51.0	0.0	95.0	0.0	0.8	2.2	13.0	0.0	0.0	0.0813599490624043	0.8312668249386714	0.4000001907349599	0.04962952719649226	0.7595177252746887	0.18370012254708812	0.0	0.0
2019-11-26 12:39:15.000046	1574789955.000046	16971.0	4.0	40.0	10.0	2.0	0.0	64.0	0.0	2.0	31.0	0.0	0.0	130.0	2.91	1.99	259.0	19.0	11.0	26.0	12.0	39.0	15.0	46.0	0.0	1523.0	245.0	357.18756030265774	-25.273484604190745	2.399999882666041	35.0	19.34	51.0	0.0	95.0	0.0	0.7000000000000001	2.6	13.0	0.0	0.0	0.038403653835769776	0.7327853681485209	0.35000035464799006	0.040209375872925286	0.7512385397135846	0.2009324825430444	0.0	0.0
2019-11-26 12:39:19.000036	1574789959.000036	16971.0	4.0	40.0	10.0	2.0	0.0	64.0	0.0	2.0	31.0	0.0	0.0	130.0	2.91	1.99	260.0	19.0	11.0	26.0	12.0	39.0	19.0	36.0	0.0	1523.0	246.5	354.0048339297073	-25.443813257009232	2.4437994693332614	35.0	19.31	51.0	0.0	95.0	0.0	0.4	2.4000000000000004	13.0	0.0	0.0	-0.022251244200929367	0.7966068537627548	0.37500093877550533	-0.01264554107619144	0.7319112809874914	0.19212487359563762	0.0	0.0
2019-11-26 12:39:23.000020	1574789963.00002	16971.0	4.0	40.0	10.0	2.0	0.0	64.0	0.0	2.0	31.0	0.0	0.0	130.0	2.91	1.99	261.0	19.0	11.0	26.0	12.0	39.0	23.0	20.0	0.0	1523.0	248.0	353.1549531045793	-25.500002334312903	2.2981924191042067	35.0	19.31	51.0	0.0	95.0	0.0	0.6000000000000001	2.4000000000000004	13.0	0.0	0.0	-0.06759546058933155	0.7868532268091439	0.37500149757268053	-0.057705318721006774	0.7467728380946042	0.171969254448105	0.0	0.0
2019-11-26 12:39:26.000093	1574789966.000093	16971.0	4.0	40.0	10.0	2.0	0.0	64.0	0.0	2.0	31.0	0.0	0.0	130.0	2.91	1.99	262.0	19.0	11.0	26.0	12.0	39.0	26.0	93.0	0.0	1523.0	249.5	351.55950683264365	-25.579272371206436	2.417138383751476	35.0	19.31	51.0	0.0	95.0	0.0	0.7000000000000001	2.5	13.0	0.0	0.0	-0.13519093618985428	1.0394920548465056	0.49998784094815807	-0.09904958344382524	0.7462047136173598	0.17010792278679687	0.0	0.0
2019-11-26 12:39:30.000060	1574789970.00006	16971.0	4.0	40.0	10.0	2.0	0.0	64.0	0.0	2.0	31.0	0.0	0.0	130.0	2.91	1.99	263.0	19.0	11.0	26.0	12.0	39.0	30.0	60.0	0.0	1523.0	250.8	351.7590578004059	-25.684370871046355	2.0782255275078567	35.0	19.31	51.0	0.0	95.0	0.0	0.7000000000000001	2.5	13.0	0.0	0.0	-0.07488921878493793	0.677254316147172	0.32500267329031	-0.1043366833406438	0.796305259850995	0.17843987683002144	0.0	0.0
2019-11-26 12:39:34.000015	1574789974.000015	16971.0	4.0	40.0	10.0	2.0	0.0	64.0	0.0	2.0	31.0	0.0	0.0	130.0	2.91	1.99	264.0	19.0	11.0	26.0	12.0	39.0	34.0	15.0	0.0	1523.0	252.5	354.68373108288176	-26.148971377187973	2.448981203524614	35.0	19.25	51.0	0.0	95.0	0.0	0.7000000000000001	2.1	13.0	0.0	0.0	-0.09793235303497566	0.8856429518093129	0.4250047877970246	-0.08533711845068419	0.7523091947318451	0.18347602496363605	0.0	0.0
2019-11-26 12:39:37.000072	1574789977.000072	16971.0	4.0	40.0	10.0	2.0	0.0	64.0	0.0	2.0	31.0	0.0	0.0	130.0	2.91	1.99	265.0	19.0	11.0	26.0	12.0	39.0	37.0	72.0	0.0	1523.0	252.5	352.5525075671128	-25.805281552782127	2.105267746996988	35.0	19.31	51.0	0.0	95.0	0.0	0.8	2.5	13.0	0.0	0.0				-0.0989299298152653	0.7193813578970729	0.18423173151471503	0.0	0.0
2019-11-26 12:39:41.000018	1574789981.000018	16971.0	4.0	40.0	10.0	2.0	0.0	64.0	0.0	2.0	31.0	0.0	0.0	130.0	2.91	1.99	266.0	19.0	11.0	26.0	12.0	39.0	41.0	18.0	0.0	1523.0	253.8	355.8352489985341	-26.226939200998054	2.4999982066502233	35.0	19.29	51.0	0.0	95.0	0.0	0.9	2.0	13.0	0.0	0.0	-0.09515190628738894	0.6685721409666224	0.32500439739216896	-0.0985102290300242	0.7567696196289284	0.16269135681756164	0.0	0.0
2019-11-26 12:39:44.000058	1574789984.000058	16971.0	4.0	40.0	10.0	2.0	0.0	64.0	0.0	2.0	31.0	0.0	0.0	130.0	2.91	1.99	267.0	19.0	11.0	26.0	12.0	39.0	44.0	58.0	0.0	1523.0	255.5	159.02237219276543	-26.46712849981206	2.444297538419792	35.0	19.25	51.0	0.0	95.0	0.0	1.4000000000000001	2.5	13.0	0.0	0.0	-0.10041308176204858	1.1477267764216643	0.5666591009514326	-0.04797323903749327	0.7438443823126826	0.18202500717790182	0.0	0.0
2019-11-26 12:39:48.000002	1574789988.000002	16971.0	4.0	40.0	10.0	2.0	0.0	64.0	0.0	2.0	31.0	0.0	0.0	130.0	2.91	1.99	268.0	19.0	11.0	26.0	12.0	39.0	48.0	2.0	0.0	1523.0	256.7	1.9132390264758972	-26.418037762702657	2.4606608049356526	35.0	19.25	51.0	0.0	95.0	0.0	1.5	2.5	13.0	0.0	0.0	-0.02024038156399548	0.6069417958148527	0.30000420218631424	0.0019817976467665123	0.7845191832335938	0.19390390304628258	0.0	0.0
2019-11-26 12:39:51.000035	1574789991.000035	16971.0	4.0	40.0	10.0	2.0	0.0	64.0	0.0	2.0	31.0	0.0	0.0	130.0	2.91	1.99	269.0	19.0	11.0	26.0	12.0	39.0	51.0	35.0	0.0	1523.0	258.2	5.304043340256088	-26.300023303654072	2.679589668554956	35.0	19.25	51.0	0.0	95.0	0.0	1.5	2.5	13.0	0.0	0.0	0.012188274591115466	1.0120332373199168	0.4999944766972652	0.026649207449409844	0.7469058676276766	0.16724665810014283	0.0	0.0
2019-11-26 12:39:54.000061	1574789994.000061	16971.0	4.0	40.0	10.0	2.0	0.0	64.0	0.0	2.0	31.0	0.0	0.0	130.0	2.91	1.99	270.0	19.0	11.0	26.0	12.0	39.0	54.0	61.0	0.0	1523.0	258.2	3.311357315070497	-26.300023303654072	2.5421612812723517	35.0	19.25	51.0	0.0	95.0	0.0	1.8	2.4000000000000004	13.0	0.0	0.0				-0.0282578747420203	0.7676211442985991	0.20069945525778965	0.0	0.0
2019-11-26 12:39:57.000083	1574789997.000083	16971.0	4.0	40.0	10.0	2.0	0.0	64.0	0.0	2.0	31.0	0.0	0.0	130.0	2.91	1.99	271.0	19.0	11.0	26.0	12.0	39.0	57.0	83.0	0.0	1523.0	259.7	6.964980273584259	-26.14835729880685	2.70000058419654	35.0	19.23	51.0	0.0	95.0	0.0	1.5	2.5	13.0	0.0	0.0	0.04767692909096069	1.0109868398234434	0.49999634427518264	0.004594786455296939	0.5462272626944383	0.2927997018898267	0.0	0.0
2019-11-26 12:40:01.000000	1574790001.0	16971.0	4.0	40.0	10.0	2.0	0.0	64.0	0.0	2.0	31.0	0.0	0.0	130.0	2.91	1.99	272.0	19.0	11.0	26.0	12.0	40.0	1.0	0.0	0.0	1523.0	261.3	9.132007665157978	-26.27734356590475	2.589062664385522	35.0	19.19	51.0	0.0	95.0	0.0	1.5	2.7	13.0	0.0	0.0	0.07887330352882403	0.8058603938719344	0.40000829713866115	0.14481221028496744	0.3430356766282902	0.37903818846199855	0.0	0.0
2019-11-26 12:40:04.000019	1574790004.000019	16971.0	4.0	40.0	10.0	2.0	0.0	64.0	0.0	2.0	31.0	0.0	0.0	130.0	2.91	1.99	273.0	19.0	11.0	26.0	12.0	40.0	4.0	19.0	0.0	1523.0	263.0	10.557899494963811	-25.994709057163274	2.4157870621596595	35.0	19.19	51.0	0.0	95.0	0.0	1.5	2.7	13.0	0.0	0.0	0.16538705477587473	1.1350738963869964	0.5666630639199288	-0.018544274964700076	0.09530652072347005	0.19683184948991453	0.0	0.0
2019-11-26 12:40:07.000036	1574790007.000036	16971.0	4.0	40.0	10.0	2.0	0.0	64.0	0.0	2.0	31.0	0.0	0.0	130.0	2.91	1.99	274.0	19.0	11.0	26.0	12.0	40.0	7.0	36.0	0.0	1523.0	263.0	9.918130955168712	-26.421221417026675	2.4868710978423936	35.0	19.19	51.0	0.0	95.0	0.0	1.2000000000000002	2.7	13.0	0.0	0.0				0.1314509130326971	0.30154722272761647	0.10786996768392765	0.0	0.0
2019-11-26 12:40:10.000052	1574790010.000052	16971.0	4.0	40.0	10.0	2.0	0.0	64.0	0.0	2.0	31.0	0.0	0.0	130.0	2.91	1.99	275.0	19.0	11.0	26.0	12.0	40.0	10.0	52.0	0.0	1523.0	264.2	9.899341114951211	-26.47824528453474	2.4444793503297073	35.0	19.19	51.0	0.0	95.0	0.0	1.7000000000000002	2.5	13.0	0.0	0.0	0.13647591292084887	0.7909342735705046	0.3999978701386971	0.06691899926106462	0.05237185068761072	-0.25364549432909755	0.0	0.0
2019-11-26 12:40:13.000067	1574790013.000067	16971.0	4.0	40.0	10.0	2.0	0.0	64.0	0.0	2.0	31.0	0.0	0.0	130.0	2.91	1.99	276.0	19.0	11.0	26.0	12.0	40.0	13.0	67.0	0.0	1523.0	266.0	8.44789193066533	-22.076316596628086	2.4999982066502233	35.0	19.19	51.0	0.0	95.0	0.0	1.6	2.5	13.0	0.0	0.0	0.22332386874325896	1.1830399173297823	0.5999969959409478	-0.04208492704860969	0.008550105910614614	-0.0021805054988404734	0.0	0.0
2019-11-26 12:40:16.000081	1574790016.000081	16971.0	4.0	40.0	10.0	2.0	0.0	64.0	0.0	2.0	31.0	0.0	0.0	130.0	2.91	1.99	277.0	19.0	11.0	26.0	12.0	40.0	16.0	81.0	0.0	1523.0	267.5	8.874404895769596	-26.910143777440656	2.4999982066502233	35.0	19.19	51.0	0.0	95.0	0.0	1.1	2.4000000000000004	13.0	0.0	0.0	0.19109003173320516	1.0122838038601745	0.49999765556163167	0.10308975459880576	0.003772885799157733	0.024642804822189356	0.0	0.0
2019-11-26 12:40:19.000094	1574790019.000094	16971.0	4.0	40.0	10.0	2.0	0.0	64.0	0.0	2.0	31.0	0.0	0.0	130.0	2.91	1.99	278.0	19.0	11.0	26.0	12.0	40.0	19.0	94.0	0.0	1523.0	267.5	7.274845001946269	-20.2398237738438	3.1727476301226987	35.0	19.19	51.0	0.0	95.0	0.0	2.4000000000000004	2.5	13.0	0.0	0.0				0.01478397237759579	0.008012065902799358	0.022321311805261014	0.0	0.0
2019-11-26 12:40:23.000008	1574790023.000008	16971.0	4.0	40.0	10.0	2.0	0.0	64.0	0.0	2.0	31.0	0.0	0.0	130.0	2.91	1.99	279.0	19.0	11.0	26.0	12.0	40.0	23.0	8.0	0.0	1523.0	267.5	4.518504713792003	-19.718302855433446	4.563654553945697	35.0	19.19	51.0	0.0	95.0	0.0	21.0	2.5	13.0	0.0	0.0				0.017991436356977076	-0.03705877344914615	0.003457676713879506	0.0	0.0
2019-11-26 12:40:26.000029	1574790026.000029	16971.0	4.0	40.0	10.0	2.0	0.0	64.0	0.0	2.0	31.0	0.0	0.0	130.0	2.91	1.99	280.0	19.0	11.0	26.0	12.0	40.0	26.0	29.0	0.0	1523.0	267.3	2.840017644298826	-17.024071063422024	4.434002099132149	35.0	19.17	51.0	0.0	95.0	0.0	20.5	4.7	13.0	0.0	0.0	-0.01633905554819208	-0.18343710944452474	-0.06666620042914666	-0.04328024344489754	0.035080642212294316	0.0340759309384703	0.0	0.0
2019-11-26 12:40:29.000043	1574790029.000043	16971.0	4.0	40.0	10.0	2.0	0.0	64.0	0.0	2.0	31.0	0.0	0.0	130.0	2.91	1.99	281.0	19.0	11.0	26.0	12.0	40.0	29.0	43.0	0.0	1523.0	267.5	2.9836389907295486	-11.447248319615735	4.303274799833942	35.0	19.13	51.0	0.0	95.0	0.0	20.400000000000002	4.7	13.0	0.0	0.0	0.016339094503356594	0.18343754679065868	0.06666635937302182	-0.0028013674929598543	-0.07254306047683293	0.07036090332580978	0.0	0.0
2019-11-26 12:40:32.000058	1574790032.000058	16971.0	4.0	40.0	10.0	2.0	0.0	64.0	0.0	2.0	31.0	0.0	0.0	130.0	2.91	1.99	282.0	19.0	11.0	26.0	12.0	40.0	32.0	58.0	0.0	1523.0	267.5	2.6239813975101307	-14.684154294549334	4.375204669939004	35.0	19.13	51.0	0.0	95.0	0.0	19.900000000000002	4.6000000000000005	13.0	0.0	0.0				-0.020407544980953225	-0.025285621825319612	0.047866161709053834	0.0	0.0
2019-11-26 12:40:35.000096	1574790035.000096	16971.0	4.0	40.0	10.0	2.0	0.0	64.0	0.0	2.0	31.0	0.0	0.0	130.0	2.91	1.99	283.0	19.0	11.0	26.0	12.0	40.0	35.0	96.0	0.0	1523.0	267.5	2.2636712931988874	-9.248777651494317	3.9844315580432474	35.0	19.13	51.0	0.0	95.0	0.0	16.1	4.5	13.0	0.0	0.0				0.10799720199926094	0.061935657552284196	-0.007588061932866111	0.0	0.0
2019-11-26 12:40:39.000011	1574790039.000011	16971.0	4.0	40.0	10.0	2.0	0.0	64.0	0.0	2.0	31.0	0.0	0.0	130.0	2.91	1.99	284.0	19.0	11.0	26.0	12.0	40.0	39.0	11.0	0.0	1523.0	267.6	0.8711079089348243	-6.054343467049046	3.7560687628841247	35.0	19.13	51.0	0.0	95.0	0.0	11.5	4.4	13.0	0.0	0.0	0.006553989173011011	0.12505756326011389	0.02500053198278029	-0.05446332739327113	-0.017759676634447018	0.04963204463945888	0.0	0.0
2019-11-26 12:40:43.000034	1574790043.000034	16971.0	4.0	40.0	10.0	2.0	0.0	64.0	0.0	2.0	31.0	0.0	0.0	130.0	2.91	1.99	285.0	19.0	11.0	26.0	12.0	40.0	43.0	34.0	0.0	1523.0	267.6	219.9042287317204	-3.8396890468773073	3.799999336756403	35.0	19.13	51.0	0.0	95.0	0.0	7.5	3.7	13.0	0.0	0.0				-0.009899241024661784	-0.011392772934055547	0.017950202004676837	0.0	0.0
2019-11-26 12:40:46.000060	1574790046.00006	16971.0	4.0	40.0	10.0	2.0	0.0	64.0	0.0	2.0	31.0	0.0	0.0	130.0	2.91	1.99	286.0	19.0	11.0	26.0	12.0	40.0	46.0	60.0	0.0	1523.0	267.8	359.44408050571775	-2.0973604020883108	3.6177041476213336	35.0	19.12	51.0	0.0	95.0	0.0	7.5	3.7	13.0	0.0	0.0	0.0026913001795791616	0.5139957750954406	0.06666608916888499	0.010017969177656011	-0.01356817122548778	0.01733623439941268	0.0	0.0
2019-11-26 12:40:50.000084	1574790050.000084	16971.0	4.0	40.0	10.0	2.0	0.0	64.0	0.0	2.0	31.0	0.0	0.0	130.0	2.91	1.99	287.0	19.0	11.0	26.0	12.0	40.0	50.0	84.0	0.0	1523.0	267.8	358.8322751107157	2.91955405036263	3.9784291554317206	35.0	19.06	51.0	0.0	95.0	0.0	3.1	3.8000000000000003	13.0	0.0	0.0				0.006993465698956802	-0.03059647807398826	0.01907739413508749	0.0	0.0
2019-11-26 12:40:54.000026	1574790054.000026	16971.0	4.0	40.0	10.0	2.0	0.0	64.0	0.0	2.0	31.0	0.0	0.0	130.0	2.91	1.99	288.0	19.0	11.0	26.0	12.0	40.0	54.0	26.0	0.0	1523.0	267.8	9.38281382477072	18.664426688047524	4.293630285837238	35.0	19.080000000000002	51.0	0.0	95.0	0.0	3.1	3.8000000000000003	13.0	0.0	0.0				0.008009275406520596	0.07116871823676015	-0.030114200171997726	0.0	0.0
2019-11-26 12:40:58.000052	1574790058.000052	16971.0	4.0	40.0	10.0	2.0	0.0	64.0	0.0	2.0	31.0	0.0	0.0	130.0	2.91	1.99	289.0	19.0	11.0	26.0	12.0	40.0	58.0	52.0	0.0	1523.0	268.0	354.7412925806698	3.3796239124526224	4.003412336213867	35.0	19.06	51.0	0.0	95.0	0.0	2.0	3.7	13.0	0.0	0.0	-0.014993535702243647	1.4317248551666524	0.049999675156793606	0.014983774925079662	-0.11845067611124493	0.02014755116095993	0.0	0.0
2019-11-26 12:41:01.000087	1574790061.000087	16971.0	4.0	40.0	10.0	2.0	0.0	64.0	0.0	2.0	31.0	0.0	0.0	130.0	2.91	1.99	290.0	19.0	11.0	26.0	12.0	41.0	1.0	87.0	0.0	1523.0	268.0	2.0492133565111508	21.77252231931265	4.268849440681426	35.0	19.06	51.0	0.0	95.0	0.0	3.2	4.1000000000000005	13.0	0.0	0.0				0.018979680248268127	-0.09403796452025157	0.014786242476079126	0.0	0.0
2019-11-26 12:41:05.000034	1574790065.000034	16971.0	4.0	40.0	10.0	2.0	0.0	64.0	0.0	2.0	31.0	0.0	0.0	130.0	2.91	1.99	291.0	19.0	11.0	26.0	12.0	41.0	5.0	34.0	0.0	1523.0	268.1	2.779742905276689	26.06663936102917	4.235948139033544	35.0	19.04	51.0	0.0	95.0	0.0	19.6	4.4	13.0	0.0	0.0	-0.0022692374504945222	-0.07261196966663448	0.025000330810161543	-0.02545155347570982	-0.0064489891412463675	-0.06599718906687746	0.0	0.0
2019-11-26 12:41:08.000076	1574790068.000076	16971.0	4.0	40.0	10.0	2.0	0.0	64.0	0.0	2.0	31.0	0.0	0.0	130.0	2.91	1.99	292.0	19.0	11.0	26.0	12.0	41.0	8.0	76.0	0.0	1523.0	268.1	2.2052169173892886	19.73216127669312	4.172174747523191	35.0	19.04	51.0	0.0	95.0	0.0	3.2	4.3	13.0	0.0	0.0				-0.032206603105299124	-0.057549753672159344	-0.014586314431394885	0.0	0.0
2019-11-26 12:41:12.000018	1574790072.000018	16971.0	4.0	40.0	10.0	2.0	0.0	64.0	0.0	2.0	31.0	0.0	0.0	130.0	2.91	1.99	293.0	19.0	11.0	26.0	12.0	41.0	12.0	18.0	0.0	1523.0	268.0	248.7342222805641	20.897351261608414	4.100000038286901	35.0	19.0	51.0	0.0	95.0	0.0	23.5	4.3	13.0	0.0	0.0	0.0032074590745397734	0.05941607234075013	-0.02500036359362675	0.07864855815031617	-0.0005102293993812764	-0.030531032849157626	0.0	0.0
2019-11-26 12:41:15.000067	1574790075.000067	16971.0	4.0	40.0	10.0	2.0	0.0	64.0	0.0	2.0	31.0	0.0	0.0	130.0	2.91	1.99	294.0	19.0	11.0	26.0	12.0	41.0	15.0	67.0	0.0	1523.0	267.8	3.0716607661105653	26.269545025409734	4.199255007291	35.0	19.0	51.0	0.0	95.0	0.0	23.5	4.4	13.0	0.0	0.0	0.004679422135614021	0.15859963349016365	-0.06666557525725757	-0.29866807879198193	0.1383568084946896	-0.11884347796101484	0.0	0.0
2019-11-26 12:41:19.000007	1574790079.000007	16971.0	4.0	40.0	10.0	2.0	0.0	64.0	0.0	2.0	31.0	0.0	0.0	130.0	2.91	1.99	295.0	19.0	11.0	26.0	12.0	41.0	19.0	7.0	0.0	1523.0	267.8	337.1604454322992	22.458263398677502	4.106299127204138	35.0	19.0	51.0	0.0	95.0	0.0	18.5	4.2	13.0	0.0	0.0				-0.12021039486955741	-0.28713091237186295	-0.0011402305936178414	0.0	0.0
2019-11-26 12:41:22.000041	1574790082.000041	16971.0	4.0	40.0	10.0	2.0	0.0	64.0	0.0	2.0	31.0	0.0	0.0	130.0	2.91	1.99	296.0	19.0	11.0	26.0	12.0	41.0	22.0	41.0	0.0	1523.0	267.6	123.39965826187202	25.991838388132088	4.2342424386367625	35.0	19.0	51.0	0.0	95.0	0.0	22.900000000000002	4.2	13.0	0.0	0.0	-0.0005705168121976041	0.163440363573908	-0.06666590903401061	-0.020935844134536207	0.10862077303837665	-0.09682054583052024	0.0	0.0
2019-11-26 12:41:25.000081	1574790085.000081	16971.0	4.0	40.0	10.0	2.0	0.0	64.0	0.0	2.0	31.0	0.0	0.0	130.0	2.91	1.99	297.0	19.0	11.0	26.0	12.0	41.0	25.0	81.0	0.0	1523.0	267.1	358.6072334860316	25.33795203133759	4.237954577719133	35.0	19.0	51.0	0.0	95.0	0.0	1.5	4.3	13.0	0.0	0.0	0.002355254512852397	0.3373598772200191	-0.16666444145630482	0.059054220084999234	-0.03723367108803608	0.03991557124056249	0.0	0.0
2019-11-26 12:41:29.000016	1574790089.000016	16971.0	4.0	40.0	10.0	2.0	0.0	64.0	0.0	2.0	31.0	0.0	0.0	130.0	2.91	1.99	298.0	19.0	11.0	26.0	12.0	41.0	29.0	16.0	0.0	1523.0	266.7	357.14119905771037	27.34803235853652	4.133934322232895	35.0	19.0	51.0	0.0	95.0	0.0	0.6000000000000001	4.3	13.0	0.0	0.0	-0.0014702739283501051	0.2105978055625468	-0.10000162723328934	0.09006014154078157	0.072385498805679	-0.04766036580123395	0.0	0.0
2019-11-26 12:41:32.000053	1574790092.000053	16971.0	4.0	40.0	10.0	2.0	0.0	64.0	0.0	2.0	31.0	0.0	0.0	130.0	2.91	1.99	299.0	19.0	11.0	26.0	12.0	41.0	32.0	53.0	0.0	1522.0	266.3	359.6288965030276	31.707100641796487	4.100000038286901	35.0	19.0	51.0	0.0	95.0	0.0	0.6000000000000001	4.4	13.0	0.0	0.0	-0.0097996351983991	0.2806248356215328	-0.13333169091445707	0.0851702270908355	0.01212533391122091	-0.023537389295266123	0.0	0.0
2019-11-26 12:41:35.000096	1574790095.000096	16971.0	4.0	40.0	10.0	2.0	0.0	64.0	0.0	2.0	31.0	0.0	0.0	130.0	2.91	1.99	300.0	19.0	11.0	26.0	12.0	41.0	35.0	96.0	0.0	1522.0	266.3	357.4743049283139	29.274283988691753	4.100000038286901	35.0	18.94	51.0	0.0	95.0	0.0	0.5	4.3	13.0	0.0	0.0				-0.08300230174681042	0.040065913404655526	-0.004397782143544749	0.0	0.0
2019-11-26 12:41:39.000035	1574790099.000035	16971.0	4.0	40.0	10.0	2.0	0.0	64.0	0.0	2.0	31.0	0.0	0.0	130.0	2.91	1.99	301.0	19.0	11.0	26.0	12.0	41.0	39.0	35.0	0.0	1522.0	265.8	359.74057358922374	32.43254046110338	4.100000038286901	35.0	18.94	51.0	0.0	95.0	0.0	3.7	4.2	13.0	0.0	0.0	-0.013348290646480377	0.23080051609290636	-0.1250019073777371	-0.05619772681666407	0.14012818152785314	-0.07987432780522558	0.0	0.0
2019-11-26 12:41:42.000074	1574790102.000074	16971.0	4.0	40.0	10.0	2.0	0.0	64.0	0.0	2.0	31.0	0.0	0.0	130.0	2.91	1.99	302.0	19.0	11.0	26.0	12.0	41.0	42.0	74.0	0.0	1522.0	265.2	358.33438617553503	33.757519920180904	4.042472640595695	35.0	18.94	51.0	0.0	95.0	0.0	7.300000000000001	4.2	13.0	0.0	0.0	-0.0011220151311943992	0.32143235231133266	-0.19999740921834253	0.020103873075630475	0.1482426766685642	-0.1537138351011335	0.0	0.0
2019-11-26 12:41:46.000019	1574790106.000019	16971.0	4.0	40.0	10.0	2.0	0.0	64.0	0.0	2.0	31.0	0.0	0.0	130.0	2.91	1.99	303.0	19.0	11.0	26.0	12.0	41.0	46.0	19.0	0.0	1522.0	264.3	357.70852415346667	34.17027172356571	4.061715231879712	35.0	18.94	51.0	0.0	95.0	0.0	9.1	4.2	13.0	0.0	0.0	-0.002356213668622769	0.33749726393180896	-0.2250030845826482	0.0021416647241603286	0.13270835266917386	-0.10828622444264763	0.0	0.0
2019-11-26 12:41:49.000059	1574790109.000059	16971.0	4.0	40.0	10.0	2.0	0.0	64.0	0.0	2.0	31.0	0.0	0.0	130.0	2.91	1.99	304.0	19.0	11.0	26.0	12.0	41.0	49.0	59.0	0.0	1522.0	263.6	359.5243753475341	33.94880749532142	4.190240699557916	35.0	18.94	51.0	0.0	95.0	0.0	9.1	4.2	13.0	0.0	0.0	-0.015937898413697086	0.3496331755227355	-0.23333023658199653	0.009724177284080444	0.13511356397799112	-0.08820864586486457	0.0	0.0
2019-11-26 12:41:52.000099	1574790112.000099	16971.0	4.0	40.0	10.0	2.0	0.0	64.0	0.0	2.0	31.0	0.0	0.0	130.0	2.91	1.99	305.0	19.0	11.0	26.0	12.0	41.0	52.0	99.0	0.0	1522.0	263.6	358.2760055843129	34.29550623987483	4.120896977478029	35.0	18.94	51.0	0.0	95.0	0.0	9.200000000000001	4.1000000000000005	13.0	0.0	0.0				0.08608897567709427	0.15811090156514757	-0.12735631540337877	0.0	0.0
2019-11-26 12:41:56.000042	1574790116.000042	16971.0	4.0	40.0	10.0	2.0	0.0	64.0	0.0	2.0	31.0	0.0	0.0	130.0	2.91	1.99	306.0	19.0	11.0	26.0	12.0	41.0	56.0	42.0	0.0	1522.0	262.6	268.3542280208244	33.59468710946251	4.250887992842878	35.0	18.92	51.0	0.0	95.0	0.0	9.9	4.2	13.0	0.0	0.0	-0.013384397875023959	0.36501242102028625	-0.2500035614282597	0.2313436489479449	0.30362818248219303	-0.07563096517968088	0.0	0.0
2019-11-26 12:41:59.000081	1574790119.000081	16971.0	4.0	40.0	10.0	2.0	0.0	64.0	0.0	2.0	31.0	0.0	0.0	130.0	2.91	1.99	307.0	19.0	11.0	26.0	12.0	41.0	59.0	81.0	0.0	1522.0	261.5	0.6999997270451807	33.39643518094289	4.4535709660096074	35.0	18.88	51.0	0.0	95.0	0.0	9.4	4.3	13.0	0.0	0.0	-0.002952238656224698	0.5456424663070071	-0.366661887760997	-0.09710010655794724	-0.05949797644013103	0.09194324393866526	0.0	0.0
2019-11-26 12:42:03.000018	1574790123.000018	16971.0	4.0	40.0	10.0	2.0	0.0	64.0	0.0	2.0	31.0	0.0	0.0	130.0	2.91	1.99	308.0	19.0	11.0	26.0	12.0	42.0	3.0	18.0	0.0	1522.0	260.3	2.08491419623817	33.596079782048996	4.557702869031315	35.0	18.88	51.0	0.0	95.0	0.0	8.1	4.5	13.0	0.0	0.0	0.0056275163541600745	0.4672715199674682	-0.30000473864410476	-0.010418825901960437	0.2912234834171339	-0.19256513384622614	0.0	0.0
2019-11-26 12:42:06.000062	1574790126.000062	16971.0	4.0	40.0	10.0	2.0	0.0	64.0	0.0	2.0	31.0	0.0	0.0	130.0	2.91	1.99	309.0	19.0	11.0	26.0	12.0	42.0	6.0	62.0	0.0	1522.0	259.1	2.669714993633342	31.406720928406703	4.599997387785765	35.0	18.88	51.0	0.0	95.0	0.0	9.5	4.5	13.0	0.0	0.0	0.007141379773803514	0.5929726670813301	-0.3999941190948423	0.011869440009164033	0.08115916693520357	-0.0589941184886478	0.0	0.0
2019-11-26 12:42:10.000006	1574790130.000006	16971.0	4.0	40.0	10.0	2.0	0.0	64.0	0.0	2.0	31.0	0.0	0.0	130.0	2.91	1.99	310.0	19.0	11.0	26.0	12.0	42.0	10.0	6.0	0.0	1522.0	259.1	6.144767268331431	31.75299851731603	4.320151738261462	35.0	18.88	51.0	0.0	95.0	0.0	9.5	4.6000000000000005	13.0	0.0	0.0				-0.010548157908573419	0.2404846139928243	-0.23662816146320817	0.0	0.0
2019-11-26 12:42:13.000057	1574790133.000057	16971.0	4.0	40.0	10.0	2.0	0.0	64.0	0.0	2.0	31.0	0.0	0.0	130.0	2.91	1.99	311.0	19.0	11.0	26.0	12.0	42.0	13.0	57.0	0.0	1522.0	257.7	3.437356796066993	31.254235789336843	4.533891447495889	35.0	18.88	51.0	0.0	95.0	0.0	8.700000000000001	4.7	13.0	0.0	0.0	0.038294860626407294	0.7093871367895904	-0.46665873011206777	-0.025075923654781125	0.06859356417026251	-0.013860772246872492	0.0	0.0
2019-11-26 12:42:16.000091	1574790136.000091	16971.0	4.0	40.0	10.0	2.0	0.0	64.0	0.0	2.0	31.0	0.0	0.0	130.0	2.91	1.99	312.0	19.0	11.0	26.0	12.0	42.0	16.0	91.0	0.0	1522.0	256.5	7.346101004942105	30.906463286968904	4.247439011609828	35.0	18.88	51.0	0.0	95.0	0.0	6.5	4.7	13.0	0.0	0.0	0.030091165146950382	0.6626589127432335	-0.39999545420408256	-0.17167248552626715	-0.0887875712352233	0.04392408117859452	0.0	0.0
2019-11-26 12:42:20.000026	1574790140.000026	16971.0	4.0	40.0	10.0	2.0	0.0	64.0	0.0	2.0	31.0	0.0	0.0	130.0	2.91	1.99	313.0	19.0	11.0	26.0	12.0	42.0	20.0	26.0	0.0	1522.0	255.10000000000002	7.9023851745266755	28.909602589878684	4.08095922200688	35.0	18.88	51.0	0.0	95.0	0.0	7.2	4.4	13.0	0.0	0.0	0.06282645697490363	0.5609943529387321	-0.3500056953164772	0.029836801056677367	0.26982567552237685	-0.2025583129165457	0.0	0.0
2019-11-26 12:42:23.000081	1574790143.000081	16971.0	4.0	40.0	10.0	2.0	0.0	64.0	0.0	2.0	31.0	0.0	0.0	130.0	2.91	1.99	314.0	19.0	11.0	26.0	12.0	42.0	23.0	81.0	0.0	1522.0	253.8	6.1036621396470885	28.011309323052355	3.6452661482408444	35.0	18.81	51.0	0.0	95.0	0.0	5.4	4.4	13.0	0.0	0.0	0.10653247922897513	0.7401992942629457	-0.43332537824612244	0.05584374724952165	0.2711737930575882	-0.19749746796324216	0.0	0.0
2019-11-26 12:42:27.000026	1574790147.000026	16971.0	4.0	40.0	10.0	2.0	0.0	64.0	0.0	2.0	31.0	0.0	0.0	130.0	2.91	1.99	315.0	19.0	11.0	26.0	12.0	42.0	27.0	26.0	0.0	1522.0	253.8	4.443486480437479	28.48551327221415	3.4057985760971423	35.0	18.85	51.0	0.0	95.0	0.0	5.4	4.3	13.0	0.0	0.0				-0.024154953164924164	0.23618282271987528	-0.19241416914996745	0.0	0.0
2019-11-26 12:42:30.000080	1574790150.00008	16971.0	4.0	40.0	10.0	2.0	0.0	64.0	0.0	2.0	31.0	0.0	0.0	130.0	2.91	1.99	316.0	19.0	11.0	26.0	12.0	42.0	30.0	80.0	0.0	1522.0	252.3	5.491556963956425	28.136136427367234	3.545545310634455	35.0	18.81	51.0	0.0	95.0	0.0	3.1	4.0	13.0	0.0	0.0	0.12530268910207598	0.9279784479505929	-0.49999097999314795	0.01505731199935155	0.3049890819022735	-0.23850773001259845	0.0	0.0
2019-11-26 12:42:33.000098	1574790153.000098	16971.0	4.0	40.0	10.0	2.0	0.0	64.0	0.0	2.0	31.0	0.0	0.0	130.0	2.91	1.99	317.0	19.0	11.0	26.0	12.0	42.0	33.0	98.0	0.0	1522.0	251.0	4.572107507483268	28.67211611728376	3.5147392520154486	35.0	18.81	51.0	0.0	95.0	0.0	3.0	3.6	13.0	0.0	0.0	0.08366724996412345	0.8110155854336659	-0.43333075048079184	0.06272938923858837	0.19329683893603178	-0.1690158447693335	0.0	0.0
2019-11-26 12:42:38.000016	1574790158.000016	16971.0	4.0	40.0	10.0	2.0	0.0	64.0	0.0	2.0	31.0	0.0	0.0	130.0	2.91	1.99	318.0	19.0	11.0	26.0	12.0	42.0	38.0	16.0	0.0	1522.0	249.8	5.612901381699512	33.602669922934034	3.9572236135697296	35.0	18.81	51.0	0.0	95.0	0.0	3.6	3.4000000000000004	13.0	0.0	0.0	0.03391228564804558	0.4407294847869634	-0.2400039368321525	-0.23370079728540052	0.34390384694729215	-0.2584609862300723	0.0	0.0
2019-11-26 12:42:41.000043	1574790161.000043	16971.0	4.0	40.0	10.0	2.0	0.0	64.0	0.0	2.0	31.0	0.0	0.0	130.0	2.91	1.99	319.0	19.0	11.0	26.0	12.0	42.0	41.0	43.0	0.0	1522.0	248.60000000000002	5.5413878821395235	36.24636129152164	3.9443394814811827	35.0	18.81	51.0	0.0	95.0	0.0	3.9000000000000004	3.6	13.0	0.0	0.0	0.059617702163341155	0.7251441585352986	-0.3999964078589967	0.06373981292945581	0.37518234087572216	-0.2817400350371445	0.0	0.0
2019-11-26 12:42:45.000066	1574790165.000066	16971.0	4.0	40.0	10.0	2.0	0.0	64.0	0.0	2.0	31.0	0.0	0.0	130.0	2.91	1.99	320.0	19.0	11.0	26.0	12.0	42.0	45.0	66.0	0.0	1522.0	247.10000000000002	3.5934397592965754	38.2733902089624	4.775989707665452	35.0	18.81	51.0	0.0	95.0	0.0	16.3	3.6	13.0	0.0	0.0	0.052683382218346564	0.4296916988785908	-0.37499783189358155	0.03358531277009822	0.22368107631800024	-0.2682979740202218	0.0	0.0
2019-11-26 12:42:49.000014	1574790169.000014	16971.0	4.0	40.0	10.0	2.0	0.0	64.0	0.0	2.0	31.0	0.0	0.0	130.0	2.91	1.99	321.0	19.0	11.0	26.0	12.0	42.0	49.0	14.0	0.0	1522.0	245.5	293.1830854297072	41.870898805062936	3.628420541191101	35.0	18.81	51.0	0.0	95.0	0.0	16.3	4.6000000000000005	13.0	0.0	0.0	0.03944370978719021	0.4600909663719056	-0.40000519759256664	0.053999882049407186	0.2083406430728899	-0.2396063212493043	0.0	0.0
2019-11-26 12:42:53.000043	1574790173.000043	16971.0	4.0	40.0	10.0	2.0	0.0	64.0	0.0	2.0	31.0	0.0	0.0	130.0	2.91	1.99	322.0	19.0	11.0	26.0	12.0	42.0	53.0	43.0	0.0	1521.0	244.0	355.4713307833105	35.37488786582694	3.300001987257538	35.0	18.75	51.0	0.0	95.0	0.0	9.700000000000001	3.8000000000000003	13.0	0.0	0.0	0.030705690563523565	0.550936757883864	-0.3749972954587489	-0.0037723383879190633	0.2531998239611911	-0.17481595639159736	0.0	0.0
2019-11-26 12:42:56.000072	1574790176.000072	16971.0	4.0	40.0	10.0	2.0	0.0	64.0	0.0	2.0	31.0	0.0	0.0	130.0	2.91	1.99	323.0	19.0	11.0	26.0	12.0	42.0	56.0	72.0	0.0	1521.0	244.0	357.4676319252563	41.149823102969386	3.300001987257538	35.0	18.79	51.0	0.0	95.0	0.0	15.100000000000001	5.2	13.0	0.0	0.0				-0.035595549103745835	0.2153718651452025	-0.15580730595154874	0.0	0.0
2019-11-26 12:43:00.000004	1574790180.000004	16971.0	4.0	40.0	10.0	2.0	0.0	64.0	0.0	2.0	31.0	0.0	0.0	130.0	2.91	1.99	324.0	19.0	11.0	26.0	12.0	43.0	0.0	4.0	0.0	1521.0	242.3	354.7495102589986	32.805605721781575	3.4167512947041763	35.0	18.75	51.0	0.0	95.0	0.0	18.1	3.4000000000000004	13.0	0.0	0.0	-0.01705553190035735	0.46512970167714895	-0.4250072197352396	-0.0314253613166428	0.18005726298551342	-0.21837085133388134	0.0	0.0
2019-11-26 12:43:03.000051	1574790183.000051	16971.0	4.0	40.0	10.0	2.0	0.0	64.0	0.0	2.0	31.0	0.0	0.0	130.0	2.91	1.99	325.0	19.0	11.0	26.0	12.0	43.0	3.0	51.0	0.0	1521.0	240.5	353.22874670100424	26.362030553566505	3.375734530920827	35.0	18.75	51.0	0.0	95.0	0.0	9.8	3.4000000000000004	13.0	0.0	0.0	-0.075309919979073	0.876654334915865	-0.599990606455054	0.1860322033074983	0.32942202189403164	-0.30584170877073935	0.0	0.0
2019-11-26 12:43:06.000094	1574790186.000094	16971.0	4.0	40.0	10.0	2.0	0.0	64.0	0.0	2.0	31.0	0.0	0.0	130.0	2.91	1.99	326.0	19.0	11.0	26.0	12.0	43.0	6.0	94.0	0.0	1521.0	239.0	351.0177900835246	25.409137256024092	2.754517548780042	35.0	18.75	51.0	0.0	95.0	0.0	2.9000000000000004	3.8000000000000003	13.0	0.0	0.0	-0.10526258307682178	0.9384370701255088	-0.49999284754494366	-0.03612489774283676	0.42970708251272044	-0.3321713639094672	0.0	0.0
2019-11-26 12:43:10.000010	1574790190.00001	16971.0	4.0	40.0	10.0	2.0	0.0	64.0	0.0	2.0	31.0	0.0	0.0	130.0	2.91	1.99	327.0	19.0	11.0	26.0	12.0	43.0	10.0	10.0	0.0	1521.0	237.5	333.9296477227626	46.25102167980496	-3.6381704203003284	35.0	18.75	51.0	0.0	95.0	0.0	2.9000000000000004	3.8000000000000003	13.0	0.0	0.0	-0.0789497230837236	0.7038526383476512	-0.3750078679781871	0.0792276155158006	0.3764795568597165	-0.29813273588519595	0.0	0.0
2019-11-26 12:43:14.000037	1574790194.000037	16971.0	4.0	40.0	10.0	2.0	0.0	64.0	0.0	2.0	31.0	0.0	0.0	130.0	2.91	1.99	328.0	19.0	11.0	26.0	12.0	43.0	14.0	37.0	0.0	1521.0	236.10000000000002	321.9964211957597	65.9027582193483	-5.614126323656587	35.0	18.75	51.0	0.0	95.0	0.0	0.0	3.0	13.0	0.0	0.0	-0.12264383499422687	0.7408313518399585	-0.3499976426521709	-0.01951708508513303	0.2968803958340379	-0.18752896832010962	0.0	0.0
2019-11-26 12:43:17.000074	1574790197.000074	16971.0	4.0	40.0	10.0	2.0	0.0	64.0	0.0	2.0	31.0	0.0	0.0	130.0	2.91	1.99	329.0	19.0	11.0	26.0	12.0	43.0	17.0	74.0	0.0	1521.0	236.10000000000002	329.0042351466548	53.60436359460506	-4.85836338859845	35.0	18.75	51.0	0.0	95.0	0.0	0.5	2.7	13.0	0.0	0.0				0.0060523315553490525	0.4894003184096554	-0.25226909763835964	0.0	0.0
2019-11-26 12:43:21.000083	1574790201.000083	16971.0	4.0	40.0	10.0	2.0	0.0	64.0	0.0	2.0	31.0	0.0	0.0	130.0	2.91	1.99	330.0	19.0	11.0	26.0	12.0	43.0	21.0	83.0	0.0	1521.0	235.0	320.17356937060714	59.63286214650603	-3.83932422140253	35.0	18.75	51.0	0.0	95.0	0.0	25.400000000000002	4.7	13.0	0.0	0.0	-0.1128290940358564	0.2069431974937326	-0.2749993771328786	0.00722702433667341	0.16855971555559793	-0.30757339353567803	0.0	0.0
2019-11-26 12:43:25.000005	1574790205.000005	16971.0	4.0	40.0	10.0	2.0	0.0	64.0	0.0	2.0	31.0	0.0	0.0	130.0	2.91	1.99	331.0	19.0	11.0	26.0	12.0	43.0	25.0	5.0	0.0	1521.0	232.5	316.729555629541	36.70088675671227	0.8315140748273304	35.0	18.73	51.0	0.0	95.0	0.0	18.2	4.7	13.0	0.0	0.0	-0.16390479537281213	0.20385645179878947	-0.6250121819367107	0.001523525628459664	0.10736143420160862	-0.6175412547480801	0.0	0.0
2019-11-26 12:43:28.000051	1574790208.000051	16971.0	4.0	40.0	10.0	2.0	0.0	64.0	0.0	2.0	31.0	0.0	0.0	130.0	2.91	1.99	332.0	19.0	11.0	26.0	12.0	43.0	28.0	51.0	0.0	1521.0	229.10000000000002	317.72994555537747	21.556005308954404	2.9426686201181576	35.0	18.69	51.0	0.0	95.0	0.0	19.200000000000003	0.1	13.0	0.0	0.0	-0.8019182471557896	0.8906204411611098	-1.1333159502364405	-0.10907204205251812	0.11886327314199951	-0.09312256407801567	0.0	0.0
2019-11-26 12:43:32.000001	1574790212.000001	16971.0	4.0	40.0	10.0	2.0	0.0	64.0	0.0	2.0	31.0	0.0	0.0	130.0	2.91	1.99	333.0	19.0	11.0	26.0	12.0	43.0	32.0	1.0	0.0	1521.0	227.8	325.4381622831669	17.785387307460553	4.13392339949998	35.0	18.69	51.0	0.0	95.0	0.0	19.200000000000003	0.1	13.0	0.0	0.0	-0.24433129124794248	0.2417015747143284	-0.32500406806792864	-0.13797316431325476	0.13494116440316634	-0.0018133060704791926	0.0	0.0
2019-11-26 12:43:35.000050	1574790215.00005	16971.0	4.0	40.0	10.0	2.0	0.0	64.0	0.0	2.0	31.0	0.0	0.0	130.0	2.91	1.99	334.0	19.0	11.0	26.0	12.0	43.0	35.0	50.0	0.0	1521.0	227.8	319.6129815158889	19.29310194123995	3.4485939253811204	35.0	18.69	51.0	0.0	95.0	0.0	1.2000000000000002	2.0	13.0	0.0	0.0				-0.09642710534862678	-0.1116205432029438	0.029860805233023917	0.0	0.0
2019-11-26 12:43:38.000094	1574790218.000094	16971.0	4.0	40.0	10.0	2.0	0.0	64.0	0.0	2.0	31.0	0.0	0.0	130.0	2.91	1.99	335.0	19.0	11.0	26.0	12.0	43.0	38.0	94.0	0.0	1521.0	226.3	331.3503965767221	16.99721301517716	4.298596686161591	35.0	18.69	51.0	0.0	95.0	0.0	20.0	3.5	13.0	0.0	0.0	-0.9277306213138039	1.074786269399481	-0.4999926886038221	-0.2542458539426668	0.0016997130295296203	-0.08730496394009549	0.0	0.0
2019-11-26 12:43:42.000033	1574790222.000033	16971.0	4.0	40.0	10.0	2.0	0.0	64.0	0.0	2.0	31.0	0.0	0.0	130.0	2.91	1.99	336.0	19.0	11.0	26.0	12.0	43.0	42.0	33.0	0.0	1521.0	225.10000000000002	342.88637945271745	16.755283496775398	4.25527048790686	35.0	18.69	51.0	0.0	95.0	0.0	17.7	4.5	13.0	0.0	0.0	-0.5178719613073849	0.8191924371413867	-0.3000045777065662	-0.31221052046016706	0.038605356741649804	-0.1497204640149153	0.0	0.0
2019-11-26 12:43:45.000067	1574790225.000067	16971.0	4.0	40.0	10.0	2.0	0.0	64.0	0.0	2.0	31.0	0.0	0.0	130.0	2.91	1.99	337.0	19.0	11.0	26.0	12.0	43.0	45.0	67.0	0.0	1521.0	224.3	334.2525474947226	26.912295365618036	-0.25247003797685585	35.0	18.69	51.0	0.0	95.0	0.0	17.0	4.1000000000000005	13.0	0.0	0.0	-0.3279825723097078	0.8322062912442727	-0.26666363613606137	-0.35892173991353044	0.09689058651782696	-0.1638792203474117	0.0	0.0
2019-11-26 12:43:48.000084	1574790228.000084	16971.0	4.0	40.0	10.0	2.0	0.0	64.0	0.0	2.0	31.0	0.0	0.0	130.0	2.91	1.99	338.0	19.0	11.0	26.0	12.0	43.0	48.0	84.0	0.0	1521.0	223.3	327.6790147454734	27.606432408949267	1.5909978627488979	35.0	18.69	51.0	0.0	95.0	0.0	17.0	4.1000000000000005	13.0	0.0	0.0	-0.1981972642947556	1.1004320573407602	-0.33333145248626656	-0.5236417996841575	-0.5715410080616493	0.01603563928911657	0.0	0.0
2019-11-26 12:43:53.000002	1574790233.000002	16971.0	4.0	40.0	10.0	2.0	0.0	64.0	0.0	2.0	31.0	0.0	0.0	130.0	2.91	1.99	339.0	19.0	11.0	26.0	12.0	43.0	53.0	2.0	0.0	1521.0	222.5	328.35767991614074	22.56831576000426	2.604143913462048	35.0	18.69	51.0	0.0	95.0	0.0	17.5	4.6000000000000005	13.0	0.0	0.0	-0.28587624634954556	0.4383660165322138	-0.16000262455477213	0.6520121078162728	0.03138119825747765	0.010650429893012313	0.0	0.0
2019-11-26 12:43:56.000042	1574790236.000042	16971.0	4.0	40.0	10.0	2.0	0.0	64.0	0.0	2.0	31.0	0.0	0.0	130.0	2.91	1.99	340.0	19.0	11.0	26.0	12.0	43.0	56.0	42.0	0.0	1521.0	222.5	327.7874073330766	26.843114965335396	1.8204334472333386	35.0	18.69	51.0	0.0	95.0	0.0	6.7	2.5	13.0	0.0	0.0				-0.17882805200136745	0.18146786093926792	-0.22333594261453474	0.0	0.0
2019-11-26 12:43:59.000068	1574790239.000068	16971.0	4.0	40.0	10.0	2.0	0.0	64.0	0.0	2.0	31.0	0.0	0.0	130.0	2.91	1.99	341.0	19.0	11.0	26.0	12.0	43.0	59.0	68.0	0.0	1521.0	221.0	327.8249064576736	24.677897770554036	2.283590776331293	35.0	18.66	51.0	0.0	95.0	0.0	2.5	1.7000000000000002	13.0	0.0	0.0	-0.513454989480527	0.8122054786150091	-0.4999956687666658	-0.2760463359843576	0.34494536320512786	-0.2724924160282145	0.0	0.0
2019-11-26 12:44:03.000087	1574790243.000087	16971.0	4.0	40.0	10.0	2.0	0.0	64.0	0.0	2.0	31.0	0.0	0.0	130.0	2.91	1.99	342.0	19.0	11.0	26.0	12.0	44.0	3.0	87.0	0.0	1521.0	219.5	333.1962040367879	28.873823652448817	3.602179185944653	35.0	18.63	51.0	0.0	95.0	0.0	22.0	2.8000000000000003	13.0	0.0	0.0	-0.4975542452490766	0.8116167368836383	-0.3749982118691832	-0.2795814158415046	0.338324161515839	-0.21925326371724585	0.0	0.0
2019-11-26 12:44:07.000013	1574790247.000013	16971.0	4.0	40.0	10.0	2.0	0.0	64.0	0.0	2.0	31.0	0.0	0.0	130.0	2.91	1.99	343.0	19.0	11.0	26.0	12.0	44.0	7.0	13.0	0.0	1521.0	218.3	345.6875829820674	24.955690367152386	5.7876205810171	35.0	18.63	51.0	0.0	95.0	0.0	4.6000000000000005	1.5	13.0	0.0	0.0	-0.2904680574066328	0.4438817185115909	-0.3000055433343879	-0.24644838966558139	0.3018404058706419	-0.29179026819804654	0.0	0.0
2019-11-26 12:44:11.000039	1574790251.000039	16971.0	4.0	40.0	10.0	2.0	0.0	64.0	0.0	2.0	31.0	0.0	0.0	130.0	2.91	1.99	344.0	19.0	11.0	26.0	12.0	44.0	11.0	39.0	0.0	1521.0	216.5	149.84241546025876	27.971345839326865	5.7512649820780375	35.0	18.63	51.0	0.0	95.0	0.0	3.1	6.300000000000001	13.0	0.0	0.0	-0.27298776397197794	0.7973320115652658	-0.44999707641117087	0.042454149122849505	0.6030998411512782	-0.32420553176273514	0.0	0.0
2019-11-26 12:44:14.000075	1574790254.000075	16971.0	4.0	40.0	10.0	2.0	0.0	64.0	0.0	2.0	31.0	0.0	0.0	130.0	2.91	1.99	345.0	19.0	11.0	26.0	12.0	44.0	14.0	75.0	0.0	1521.0	215.10000000000002	17.974154570337618	26.432785147276977	5.650472573229338	35.0	18.63	51.0	0.0	95.0	0.0	22.5	6.300000000000001	13.0	0.0	0.0	-0.20086772998653402	1.1380160100175185	-0.4666610665463492	-0.14059390931316124	0.4493752979937447	-0.27458003244423246	0.0	0.0
2019-11-26 12:44:19.000002	1574790259.000002	16971.0	4.0	40.0	10.0	2.0	0.0	64.0	0.0	2.0	31.0	0.0	0.0	130.0	2.91	1.99	346.0	19.0	11.0	26.0	12.0	44.0	19.0	2.0	0.0	1521.0	213.3	18.30026775563442	34.74166333198295	4.019110103593185	35.0	18.63	51.0	0.0	95.0	0.0	7.300000000000001	5.5	13.0	0.0	0.0	0.08058141513109206	0.5661945339654693	-0.3600052700814229	-0.18320725215012934	0.2633592068881451	-0.2620573046240957	0.0	0.0
2019-11-26 12:44:22.000059	1574790262.000059	16971.0	4.0	40.0	10.0	2.0	0.0	64.0	0.0	2.0	31.0	0.0	0.0	130.0	2.91	1.99	347.0	19.0	11.0	26.0	12.0	44.0	22.0	59.0	0.0	1521.0	211.60000000000002	19.166195659983007	34.02070985582373	3.787930548890717	35.0	18.63	51.0	0.0	95.0	0.0	7.4	6.1000000000000005	13.0	0.0	0.0	0.29900570230824475	0.8490727126117094	-0.566655903596798	0.08383191536642307	0.3366071969416637	-0.22098372096847527	0.0	0.0
2019-11-26 12:44:26.000073	1574790266.000073	16971.0	4.0	40.0	10.0	2.0	0.0	64.0	0.0	2.0	31.0	0.0	0.0	130.0	2.91	1.99	348.0	19.0	11.0	26.0	12.0	44.0	26.0	73.0	0.0	1521.0	209.8	17.885330116410817	38.59531951962708	3.330469582510382	35.0	18.63	51.0	0.0	95.0	0.0	0.8	5.7	13.0	0.0	0.0	0.31211187933799095	0.8862897195005744	-0.44999841750224917	-0.7698217939332674	-0.2541732642715431	0.02891984292686066	0.0	0.0
2019-11-26 12:44:30.000017	1574790270.000017	16971.0	4.0	40.0	10.0	2.0	0.0	64.0	0.0	2.0	31.0	0.0	0.0	130.0	2.91	1.99	349.0	19.0	11.0	26.0	12.0	44.0	30.0	17.0	0.0	1520.0	209.8	19.143296283683572	32.81146550278641	3.697947167283234	35.0	18.61	51.0	0.0	95.0	0.0	14.200000000000001	3.3000000000000003	13.0	0.0	0.0				0.07886816787424591	0.4263796021602271	-0.47228089836224196	0.0	0.0
2019-11-26 12:44:33.000047	1574790273.000047	16971.0	4.0	40.0	10.0	2.0	0.0	64.0	0.0	2.0	31.0	0.0	0.0	130.0	2.91	1.99	350.0	19.0	11.0	26.0	12.0	44.0	33.0	47.0	0.0	1520.0	207.5	16.328361298485085	29.807048998764444	2.0558509125190767	35.0	18.62	51.0	0.0	95.0	0.0	9.1	3.8000000000000003	13.0	0.0	0.0	0.3750188408714357	1.077512911085263	-0.7666589896652977	0.11561456803957612	0.4546816529496808	-0.36583994605287184	0.0	0.0
2019-11-26 12:44:37.000066	1574790277.000066	16971.0	4.0	40.0	10.0	2.0	0.0	64.0	0.0	2.0	31.0	0.0	0.0	130.0	2.91	1.99	351.0	19.0	11.0	26.0	12.0	44.0	37.0	66.0	0.0	1520.0	205.8	10.626971678004619	35.419532050141335	0.8452710314425911	35.0	18.6	51.0	0.0	95.0	0.0	24.8	2.9000000000000004	13.0	0.0	0.0	0.3019226520534186	0.8919920511858166	-0.4249979734517381	0.22621902776200686	0.48342275315993377	-0.299915643482767	0.0	0.0
2019-11-26 12:44:40.000094	1574790280.000094	16971.0	4.0	40.0	10.0	2.0	0.0	64.0	0.0	2.0	31.0	0.0	0.0	130.0	2.91	1.99	352.0	19.0	11.0	26.0	12.0	44.0	40.0	94.0	0.0	1520.0	204.10000000000002	9.87367993910817	28.40275908553682	0.9000021045914971	35.0	18.6	51.0	0.0	95.0	0.0	13.3	0.8	13.0	0.0	0.0	0.16062202036749465	0.7075520451788773	-0.5666613976650576	0.09516816026271321	0.46023418372379815	-0.48622681682965585	0.0	0.0
2019-11-26 12:44:45.000035	1574790285.000035	16971.0	4.0	40.0	10.0	2.0	0.0	64.0	0.0	2.0	31.0	0.0	0.0	130.0	2.91	1.99	353.0	19.0	11.0	26.0	12.0	44.0	45.0	35.0	0.0	1520.0	201.8	216.0519888303444	30.871579244534686	0.016032529042395785	35.0	18.6	51.0	0.0	95.0	0.0	7.4	0.9	13.0	0.0	0.0	0.10118355711878177	0.720871304371013	-0.460005417887605	0.012608513120342831	0.23758893509866302	-0.2051670619655539	0.0	0.0
2019-11-26 12:44:48.000078	1574790288.000078	16971.0	4.0	40.0	10.0	2.0	0.0	64.0	0.0	2.0	31.0	0.0	0.0	130.0	2.91	1.99	354.0	19.0	11.0	26.0	12.0	44.0	48.0	78.0	0.0	1520.0	200.0	357.54728386747007	32.360768488875216	0.36396253059236583	35.0	18.56	51.0	0.0	95.0	0.0	2.1	0.9	13.0	0.0	0.0	0.21376059887436397	1.1533489824193748	-0.5999914170539362	-0.008850692929789204	0.26464145146701656	-0.22735999516206307	0.0	0.0
2019-11-26 12:44:53.000004	1574790293.000004	16971.0	4.0	40.0	10.0	2.0	0.0	64.0	0.0	2.0	31.0	0.0	0.0	130.0	2.91	1.99	355.0	19.0	11.0	26.0	12.0	44.0	53.0	4.0	0.0	1520.0	198.20000000000002	355.98737858627806	30.19655431851741	0.9835877614001546	35.0	18.56	51.0	0.0	95.0	0.0	8.700000000000001	0.9	13.0	0.0	0.0	-0.006647453659574272	0.5440744129830724	-0.3600053215813455	0.01162803320249199	0.24559734065425692	-0.2643893626971377	0.0	0.0
2019-11-26 12:44:56.000063	1574790296.000063	16971.0	4.0	40.0	10.0	2.0	0.0	64.0	0.0	2.0	31.0	0.0	0.0	130.0	2.91	1.99	356.0	19.0	11.0	26.0	12.0	44.0	56.0	63.0	0.0	1520.0	196.3	352.0567365418671	29.49665823402571	0.5116693599085064	35.0	18.56	51.0	0.0	95.0	0.0	8.700000000000001	0.6000000000000001	13.0	0.0	0.0	-0.04509059837263243	0.9561438293880941	-0.6333209013730196	-0.01190270742626388	0.10532206958724229	-0.31536738451175456	0.0	0.0
2019-11-26 12:45:00.000082	1574790300.000082	16971.0	4.0	40.0	10.0	2.0	0.0	64.0	0.0	2.0	31.0	0.0	0.0	130.0	2.91	1.99	357.0	19.0	11.0	26.0	12.0	45.0	0.0	82.0	0.0	1520.0	194.3	355.16777752023546	29.313634235787013	1.1521930622521048	35.0	18.56	51.0	0.0	95.0	0.0	7.300000000000001	0.5	13.0	0.0	0.0	-0.037416189616456985	0.7934083847222547	-0.4999976158255776	-0.05065246005908328	0.22422053577111198	-0.25503819248982784	0.0	0.0
2019-11-26 12:45:04.000074	1574790304.000074	16971.0	4.0	40.0	10.0	2.0	0.0	64.0	0.0	2.0	31.0	0.0	0.0	130.0	2.91	1.99	358.0	19.0	11.0	26.0	12.0	45.0	4.0	74.0	0.0	1520.0	194.3	351.360578597016	28.715705942660705	0.4758682217405887	35.0	18.56	51.0	0.0	95.0	0.0	4.4	1.2000000000000002	13.0	0.0	0.0				0.03737656676376268	0.24260439124614974	-0.2782878035506391	0.0	0.0
2019-11-26 12:45:08.000058	1574790308.000058	16971.0	4.0	40.0	10.0	2.0	0.0	64.0	0.0	2.0	31.0	0.0	0.0	130.0	2.91	1.99	359.0	19.0	11.0	26.0	12.0	45.0	8.0	58.0	0.0	1520.0	192.60000000000002	346.9913586070479	23.308308541997818	0.4884008228760393	35.0	18.56	51.0	0.0	95.0	0.0	4.6000000000000005	0.5	13.0	0.0	0.0	-0.10471762700880306	0.7441622059760044	-0.42500169724903514	-0.05741258776240593	0.289187411112847	-0.25065401656521147	0.0	0.0
2019-11-26 12:45:12.000095	1574790312.000095	16971.0	4.0	40.0	10.0	2.0	0.0	64.0	0.0	2.0	31.0	0.0	0.0	130.0	2.91	1.99	360.0	19.0	11.0	26.0	12.0	45.0	12.0	95.0	0.0	1520.0	191.0	349.1313831423289	24.157363290979973	1.6437632627895176	35.0	18.56	51.0	0.0	95.0	0.0	23.5	0.30000000000000004	13.0	0.0	0.0	-0.21694333772723992	0.9170199776920837	-0.39999630454617086	-0.07860179104622696	0.4480467473086669	-0.2584122107611189	0.0	0.0
2019-11-26 12:45:16.000027	1574790316.000027	16971.0	4.0	40.0	10.0	2.0	0.0	64.0	0.0	2.0	31.0	0.0	0.0	130.0	2.91	1.99	361.0	19.0	11.0	26.0	12.0	45.0	16.0	27.0	0.0	1520.0	189.60000000000002	353.51514308714985	20.293065262417972	2.6190293904300552	35.0	18.56	51.0	0.0	95.0	0.0	25.400000000000002	1.4000000000000001	13.0	0.0	0.0	-0.15244246281060433	0.7419842870443374	-0.3500059456643116	-0.10729441081801251	0.6042906879735076	-0.38184116309759025	0.0	0.0
2019-11-26 12:45:20.000049	1574790320.000049	16971.0	4.0	40.0	10.0	2.0	0.0	64.0	0.0	2.0	31.0	0.0	0.0	130.0	2.91	1.99	362.0	19.0	11.0	26.0	12.0	45.0	20.0	49.0	0.0	1520.0	188.20000000000002	230.3006486973844	15.674870182168496	2.9717479007542904	35.0	18.56	51.0	0.0	95.0	0.0	22.400000000000002	2.5	13.0	0.0	0.0	-0.12574678166355513	0.8619628563630173	-0.3499980598795685	-0.05610021520431237	0.21184894359075612	-0.2766835574325126	0.0	0.0
2019-11-26 12:45:24.000012	1574790324.000012	16971.0	4.0	40.0	10.0	2.0	0.0	64.0	0.0	2.0	31.0	0.0	0.0	130.0	2.91	1.99	363.0	19.0	11.0	26.0	12.0	45.0	24.0	12.0	0.0	1520.0	187.0	4.831473659488502	16.17817315035171	3.223634549909217	35.0	18.56	51.0	0.0	95.0	0.0	16.8	2.9000000000000004	13.0	0.0	0.0	-0.039080563650159016	1.012688141028327	-0.30000278952331766	-0.012477461077934314	0.4755467023343789	-0.23451363897212085	0.0	0.0
2019-11-26 12:45:28.000038	1574790328.000038	16971.0	4.0	40.0	10.0	2.0	0.0	64.0	0.0	2.0	31.0	0.0	0.0	130.0	2.91	1.99	364.0	19.0	11.0	26.0	12.0	45.0	28.0	38.0	0.0	1520.0	186.0	10.430614845009696	17.30520123179018	3.254730466807062	35.0	18.56	51.0	0.0	95.0	0.0	14.5	3.1	13.0	0.0	0.0	0.041200189156988025	0.9871245375278601	-0.24999837578398226	0.06163552091741095	0.5603081407894772	-0.21276712604695003	0.0	0.0
2019-11-26 12:45:31.000079	1574790331.000079	16971.0	4.0	40.0	10.0	2.0	0.0	64.0	0.0	2.0	31.0	0.0	0.0	130.0	2.91	1.99	365.0	19.0	11.0	26.0	12.0	45.0	31.0	79.0	0.0	1520.0	185.0	15.173454674878416	16.696833200438334	2.6212655489583314	35.0	18.51	51.0	0.0	95.0	0.0	19.400000000000002	3.1	13.0	0.0	0.0	0.13965702681047365	0.95848520789253	-0.33332877695165986	0.08678591558600364	0.39048875550897094	-0.27485766621463226	0.0	0.0
2019-11-26 12:45:35.000098	1574790335.000098	16971.0	4.0	40.0	10.0	2.0	0.0	64.0	0.0	2.0	31.0	0.0	0.0	130.0	2.91	1.99	366.0	19.0	11.0	26.0	12.0	45.0	35.0	98.0	0.0	1520.0	183.70000000000002	19.134715384179994	26.82857389887514	2.4999982066502233	35.0	18.53	51.0	0.0	95.0	0.0	15.8	3.4000000000000004	13.0	0.0	0.0	0.25781393170469014	1.1440106370213843	-0.32499845028662117	0.30818993071583844	0.48990663950030094	-0.24491110872904265	0.0	0.0
2019-11-26 12:45:39.000087	1574790339.000087	16971.0	4.0	40.0	10.0	2.0	0.0	64.0	0.0	2.0	31.0	0.0	0.0	130.0	2.91	1.99	367.0	19.0	11.0	26.0	12.0	45.0	39.0	87.0	0.0	1520.0	182.60000000000002	19.414594923580566	21.71053266301217	1.943761202008369	35.0	18.52	51.0	0.0	95.0	0.0	15.9	3.1	13.0	0.0	0.0	0.2700151824234307	0.9548494894853161	-0.2750007540008223	0.13458233081890303	0.6093778815530801	-0.1432382410714106	0.0	0.0
2019-11-26 12:45:43.000060	1574790343.00006	16971.0	4.0	40.0	10.0	2.0	0.0	64.0	0.0	2.0	31.0	0.0	0.0	130.0	2.91	1.99	368.0	19.0	11.0	26.0	12.0	45.0	43.0	60.0	0.0	1520.0	181.3	19.400007168452596	18.366800212097942	1.9976969606533543	35.0	18.5	51.0	0.0	95.0	0.0	17.5	2.5	13.0	0.0	0.0	0.35659651151332894	1.0014393480381893	-0.3250021889953258	0.1997907847610061	0.7690707391804515	0.006844009133178397	0.0	0.0
2019-11-26 12:45:46.000091	1574790346.000091	16971.0	4.0	40.0	10.0	2.0	0.0	64.0	0.0	2.0	31.0	0.0	0.0	130.0	2.91	1.99	369.0	19.0	11.0	26.0	12.0	45.0	46.0	91.0	0.0	1520.0	181.3	19.400007168452596	20.431553305880378	1.9265004067744942	35.0	18.5	51.0	0.0	95.0	0.0	3.5	2.5	13.0	0.0	0.0				0.15701702217403107	0.5817728674649594	-0.18951513245437313	0.0	0.0
2019-11-26 12:45:50.000036	1574790350.000036	16971.0	4.0	40.0	10.0	2.0	0.0	64.0	0.0	2.0	31.0	0.0	0.0	130.0	2.91	1.99	370.0	19.0	11.0	26.0	12.0	45.0	50.0	36.0	0.0	1520.0	179.70000000000002	19.298291128067145	18.13047171446339	2.0000008571513597	35.0	18.5	51.0	0.0	95.0	0.0	21.8	1.9000000000000001	13.0	0.0	0.0	0.3425497255219268	0.9727226685244358	-0.4000055075450074	0.2281608315861829	0.6332584364773458	-0.14102619458869692	0.0	0.0
2019-11-26 12:45:53.000086	1574790353.000086	16971.0	4.0	40.0	10.0	2.0	0.0	64.0	0.0	2.0	31.0	0.0	0.0	130.0	2.91	1.99	371.0	19.0	11.0	26.0	12.0	45.0	53.0	86.0	0.0	1520.0	178.3	17.18484600676649	18.119191551052403	1.6808062278992602	35.0	18.5	51.0	0.0	95.0	0.0	18.8	2.0	13.0	0.0	0.0	0.46896921466085334	1.3317102655553408	-0.4666588784563977	0.19074232654052234	0.5144286426393381	-0.07757278194158634	0.0	0.0
2019-11-26 12:45:57.000040	1574790357.00004	16971.0	4.0	40.0	10.0	2.0	0.0	64.0	0.0	2.0	31.0	0.0	0.0	130.0	2.91	1.99	372.0	19.0	11.0	26.0	12.0	45.0	57.0	40.0	0.0	1520.0	177.10000000000002	12.797845217423172	18.368806655106983	1.499997778074544	35.0	18.5	51.0	0.0	95.0	0.0	18.3	2.0	13.0	0.0	0.0	0.305752844534134	0.8829615333788664	-0.30000345114863064	0.18892087794839624	0.34409847533955296	0.04122063978400008	0.0	0.0
2019-11-26 12:46:00.000095	1574790360.000095	16971.0	4.0	40.0	10.0	2.0	0.0	64.0	0.0	2.0	31.0	0.0	0.0	130.0	2.91	1.99	373.0	19.0	11.0	26.0	12.0	46.0	0.0	95.0	0.0	1520.0	176.0	7.884173474997223	18.204813744612924	1.207216052954428	35.0	18.5	51.0	0.0	95.0	0.0	18.3	2.0	13.0	0.0	0.0	0.31650517645267034	1.0972766523588124	-0.36665996457801203	0.18080789017433835	0.5408671314845251	-0.08227546979753995	0.0	0.0
2019-11-26 12:46:04.000042	1574790364.000042	16971.0	4.0	40.0	10.0	2.0	0.0	64.0	0.0	2.0	31.0	0.0	0.0	130.0	2.91	1.99	374.0	19.0	11.0	26.0	12.0	46.0	4.0	42.0	0.0	1519.0	176.0	11.212568477449555	18.395027982794524	1.4925047180059972	35.0	18.48	51.0	0.0	95.0	0.0	18.8	1.5	13.0	0.0	0.0				0.23340425155833305	0.5857992545516237	-0.2620356630713772	0.0	0.0
2019-11-26 12:46:07.000090	1574790367.00009	16971.0	4.0	40.0	10.0	2.0	0.0	64.0	0.0	2.0	31.0	0.0	0.0	130.0	2.91	1.99	375.0	19.0	11.0	26.0	12.0	46.0	7.0	90.0	0.0	1520.0	174.70000000000002	6.973935995886283	18.37211058180467	1.1655815622271821	35.0	18.5	51.0	0.0	95.0	0.0	19.0	1.5	13.0	0.0	0.0	0.2550218390665605	1.2774199050919446	-0.4333264113578197	0.07890613685887553	0.40551171215453186	-0.09465766145172064	0.0	0.0
2019-11-26 12:46:11.000007	1574790371.000007	16971.0	4.0	40.0	10.0	2.0	0.0	64.0	0.0	2.0	31.0	0.0	0.0	130.0	2.91	1.99	376.0	19.0	11.0	26.0	12.0	46.0	11.0	7.0	0.0	1519.0	173.5	4.6588355490371285	20.223528722054894	1.4294075294333992	35.0	18.48	51.0	0.0	95.0	0.0	18.7	1.2000000000000002	13.0	0.0	0.0	0.12383694625851394	0.9040317546138034	-0.30000622285399586	0.08484194351282297	0.40444473524932284	-0.32287350580385527	0.0	0.0
2019-11-26 12:46:14.000024	1574790374.000024	16971.0	4.0	40.0	10.0	2.0	0.0	64.0	0.0	2.0	31.0	0.0	0.0	130.0	2.91	1.99	377.0	19.0	11.0	26.0	12.0	46.0	14.0	24.0	0.0	1519.0	172.10000000000002	2.689861567196009	23.380140858665126	1.9000025331671766	35.0	18.48	51.0	0.0	95.0	0.0	19.3	1.2000000000000002	13.0	0.0	0.0	0.12974707389956802	1.372580670485171	-0.4666639963938526	0.09501953174716252	0.4647332543418363	-0.3452597440991291	0.0	0.0
2019-11-26 12:46:17.000044	1574790377.000044	16971.0	4.0	40.0	10.0	2.0	0.0	64.0	0.0	2.0	31.0	0.0	0.0	130.0	2.91	1.99	378.0	19.0	11.0	26.0	12.0	46.0	17.0	44.0	0.0	1520.0	170.8	1.6082823935338622	24.19528617852609	2.0976333450376883	35.0	18.5	51.0	0.0	95.0	0.0	19.3	1.1	13.0	0.0	0.0	0.12047931086652063	1.2745379785347961	-0.4333304405405555	0.048624663951997965	0.3675559894005129	-0.35357210963446395	0.0	0.0
2019-11-26 12:46:20.000062	1574790380.000062	16971.0	4.0	40.0	10.0	2.0	0.0	64.0	0.0	2.0	31.0	0.0	0.0	130.0	2.91	1.99	379.0	19.0	11.0	26.0	12.0	46.0	20.0	62.0	0.0	1519.0	170.8	2.106971957347491	23.91029272379004	1.9551529449944822	35.0	18.48	51.0	0.0	95.0	0.0	23.1	1.9000000000000001	13.0	0.0	0.0				0.027517000777552682	0.49274476782379784	-0.3839132824616514	0.0	0.0
2019-11-26 12:46:24.000003	1574790384.000003	16971.0	4.0	40.0	10.0	2.0	0.0	64.0	0.0	2.0	31.0	0.0	0.0	130.0	2.91	1.99	380.0	19.0	11.0	26.0	12.0	46.0	24.0	3.0	0.0	1519.0	169.5	2.1947460228403326	24.269975091736722	2.519819553509857	35.0	18.48	51.0	0.0	95.0	0.0	24.5	1.9000000000000001	13.0	0.0	0.0	0.029586479854692066	0.7366390329559789	-0.32500478483330614	0.04023525784447599	0.23006175654398808	-0.22852070409939512	0.0	0.0
2019-11-26 12:46:27.000034	1574790387.000034	16971.0	4.0	40.0	10.0	2.0	0.0	64.0	0.0	2.0	31.0	0.0	0.0	130.0	2.91	1.99	381.0	19.0	11.0	26.0	12.0	46.0	27.0	34.0	0.0	1519.0	168.0	4.860543721160508	24.07489186285593	3.4950701696853024	35.0	18.44	51.0	0.0	95.0	0.0	24.900000000000002	2.1	13.0	0.0	0.0	0.03106391094877295	1.112105199287432	-0.4999948343174886	0.04090520082623608	0.7932044772607988	-0.5990612838423028	0.0	0.0
2019-11-26 12:46:30.000067	1574790390.000067	16971.0	4.0	40.0	10.0	2.0	0.0	64.0	0.0	2.0	31.0	0.0	0.0	130.0	2.91	1.99	382.0	19.0	11.0	26.0	12.0	46.0	30.0	67.0	0.0	1519.0	166.5	6.263953065992686	25.403840875672206	3.50600902770259	35.0	18.44	51.0	0.0	95.0	0.0	24.900000000000002	2.1	13.0	0.0	0.0	0.06404218205659605	1.1106934617207511	-0.49999451643282034	0.06199168589435556	0.6897968798251384	-0.558052233633626	0.0	0.0
2019-11-26 12:46:34.000017	1574790394.000017	16971.0	4.0	40.0	10.0	2.0	0.0	64.0	0.0	2.0	31.0	0.0	0.0	130.0	2.91	1.99	383.0	19.0	11.0	26.0	12.0	46.0	34.0	17.0	0.0	1519.0	166.5	5.7147980840950545	23.93947303801714	3.5975366059959883	35.0	18.44	51.0	0.0	95.0	0.0	25.1	3.4000000000000004	13.0	0.0	0.0				0.04523283634198268	0.6459791893103738	-0.5338004097922476	0.0	0.0
2019-11-26 12:46:37.000060	1574790397.00006	16971.0	4.0	40.0	10.0	2.0	0.0	64.0	0.0	2.0	31.0	0.0	0.0	130.0	2.91	1.99	384.0	19.0	11.0	26.0	12.0	46.0	37.0	60.0	0.0	1519.0	165.10000000000002	6.049599547109539	25.40609820917973	2.811370775492608	35.0	18.44	51.0	0.0	95.0	0.0	24.6	3.7	13.0	0.0	0.0	0.10459144752197136	1.0478711705947528	-0.4666599539556693	0.12394688700094478	0.6902807965084484	-0.54423027403337	0.0	0.0
2019-11-26 12:46:41.000006	1574790401.000006	16971.0	4.0	40.0	10.0	2.0	0.0	64.0	0.0	2.0	31.0	0.0	0.0	130.0	2.91	1.99	385.0	19.0	11.0	26.0	12.0	46.0	41.0	6.0	0.0	1519.0	163.60000000000002	6.503424334912357	24.96844324438984	1.647336501480474	35.0	18.44	51.0	0.0	95.0	0.0	0.7000000000000001	3.6	13.0	0.0	0.0	0.08627470513806124	0.7814665030292341	-0.37500507391403787	0.09884360064519823	0.6559465988177764	-0.5423181742398865	0.0	0.0
2019-11-26 12:46:44.000061	1574790404.000061	16971.0	4.0	40.0	10.0	2.0	0.0	64.0	0.0	2.0	31.0	0.0	0.0	130.0	2.91	1.99	386.0	19.0	11.0	26.0	12.0	46.0	44.0	61.0	0.0	1519.0	162.0	7.824990302992225	23.431226994555765	1.9249964405562818	35.0	18.44	51.0	0.0	95.0	0.0	0.4	1.3	13.0	0.0	0.0	0.10843182013198384	1.1281713494528423	-0.5333235424567689	0.05725814591087752	0.5174504162674658	-0.4308823173808308	0.0	0.0
2019-11-26 12:46:48.000019	1574790408.000019	16971.0	4.0	40.0	10.0	2.0	0.0	64.0	0.0	2.0	31.0	0.0	0.0	130.0	2.91	1.99	387.0	19.0	11.0	26.0	12.0	46.0	48.0	19.0	0.0	1519.0	160.20000000000002	6.521581221639606	23.562834273301235	1.7999984796050428	35.0	18.44	51.0	0.0	95.0	0.0	25.3	1.3	13.0	0.0	0.0	0.138555080368582	0.9735387375639187	-0.45000472073738446	0.07743184389168907	0.7396124336721197	-0.5918756267233322	0.0	0.0
2019-11-26 12:46:51.000085	1574790411.000085	16971.0	4.0	40.0	10.0	2.0	0.0	64.0	0.0	2.0	31.0	0.0	0.0	130.0	2.91	1.99	388.0	19.0	11.0	26.0	12.0	46.0	51.0	85.0	0.0	1519.0	158.70000000000002	7.662838487670961	22.92086939828528	1.7999984796050428	35.0	18.44	51.0	0.0	95.0	0.0	25.3	2.2	13.0	0.0	0.0	0.1462009092099127	1.0827484532838534	-0.49998899325123386	0.08738641180977091	0.7677733132071047	-0.5891788816293386	0.0	0.0
2019-11-26 12:46:55.000068	1574790415.000068	16971.0	4.0	40.0	10.0	2.0	0.0	64.0	0.0	2.0	31.0	0.0	0.0	130.0	2.91	1.99	389.0	19.0	11.0	26.0	12.0	46.0	55.0	68.0	0.0	1519.0	158.70000000000002	6.158181240842947	23.872712895898893	1.8072718431569081	35.0	18.44	51.0	0.0	95.0	0.0	23.6	1.8	13.0	0.0	0.0				0.15056773934433948	0.7359279939606187	-0.5113329087530302	0.0	0.0
2019-11-26 12:46:59.000063	1574790419.000063	16971.0	4.0	40.0	10.0	2.0	0.0	64.0	0.0	2.0	31.0	0.0	0.0	130.0	2.91	1.99	390.0	19.0	11.0	26.0	12.0	46.0	59.0	63.0	0.0	1519.0	157.3	7.1160507143458975	24.861742698391982	1.9462960361933808	35.0	18.44	51.0	0.0	95.0	0.0	24.5	1.8	13.0	0.0	0.0	0.08422871399718211	0.7894519061438604	-0.3500004380946889	0.10657599162403832	0.7342987186728528	-0.5351672166386501	0.0	0.0
2019-11-26 12:47:03.000067	1574790423.000067	16971.0	4.0	40.0	10.0	2.0	0.0	64.0	0.0	2.0	31.0	0.0	0.0	130.0	2.91	1.99	391.0	19.0	11.0	26.0	12.0	47.0	3.0	67.0	0.0	1519.0	155.8	8.362981655096064	25.031996440000512	2.2209984550217174	35.0	18.44	51.0	0.0	95.0	0.0	0.0	1.9000000000000001	13.0	0.0	0.0	0.09749987903384272	0.8056955858585915	-0.3749996200207746	0.09918969182117826	0.7094048720716524	-0.5326360225495665	0.0	0.0
2019-11-26 12:47:07.000078	1574790427.000078	16971.0	4.0	40.0	10.0	2.0	0.0	64.0	0.0	2.0	31.0	0.0	0.0	130.0	2.91	1.99	392.0	19.0	11.0	26.0	12.0	47.0	7.0	78.0	0.0	1519.0	154.10000000000002	8.339627827929137	24.373949730130775	2.1698215324810524	35.0	18.44	51.0	0.0	95.0	0.0	0.4	2.2	13.0	0.0	0.0	0.13022198958271927	0.89373126156235	-0.42499883473238675	0.07982476159761687	0.6847134069990425	-0.5296976096903283	0.0	0.0
2019-11-26 12:47:11.000087	1574790431.000087	16971.0	4.0	40.0	10.0	2.0	0.0	64.0	0.0	2.0	31.0	0.0	0.0	130.0	2.91	1.99	393.0	19.0	11.0	26.0	12.0	47.0	11.0	87.0	0.0	1519.0	152.3	7.817072229425032	24.2069654659206	1.706964417334729	35.0	18.44	51.0	0.0	95.0	0.0	25.1	2.3000000000000003	13.0	0.0	0.0	0.14823921128448106	0.9813444950582146	-0.44999898076288575	0.08810220252764224	0.7153764886408228	-0.5397411244381005	0.0	0.0
2019-11-26 12:47:15.000099	1574790435.000099	16971.0	4.0	40.0	10.0	2.0	0.0	64.0	0.0	2.0	31.0	0.0	0.0	130.0	2.91	1.99	394.0	19.0	11.0	26.0	12.0	47.0	15.0	99.0	0.0	1519.0	150.6	7.993884733388037	23.923463745280923	1.691317942690521	35.0	18.44	51.0	0.0	95.0	0.0	25.0	1.8	13.0	0.0	0.0	0.12438372563434394	0.9334553912543118	-0.42499873340507754	0.08948341733137312	0.683067521996752	-0.5132723238359109	0.0	0.0
2019-11-26 12:47:20.000012	1574790440.000012	16971.0	4.0	40.0	10.0	2.0	0.0	64.0	0.0	2.0	31.0	0.0	0.0	130.0	2.91	1.99	395.0	19.0	11.0	26.0	12.0	47.0	20.0	12.0	0.0	1519.0	149.20000000000002	7.249636539052554	23.904308661645757	2.0208655419260477	35.0	18.400000000000002	51.0	0.0	95.0	0.0	24.6	1.5	13.0	0.0	0.0	0.09071978758177499	0.6226222657474091	-0.28000487336057095	0.10636952476856369	0.680452190883263	-0.5121985358458939	0.0	0.0
2019-11-26 12:47:24.000063	1574790444.000063	16971.0	4.0	40.0	10.0	2.0	0.0	64.0	0.0	2.0	31.0	0.0	0.0	130.0	2.91	1.99	396.0	19.0	11.0	26.0	12.0	47.0	24.0	63.0	0.0	1519.0	147.6	6.403478753016024	24.2741372281726	2.177600901992776	35.0	18.43	51.0	0.0	95.0	0.0	24.400000000000002	2.0	13.0	0.0	0.0	0.11843146563486279	0.8995762921720765	-0.3999948979074921	0.09117525887648091	0.6661821739791195	-0.49219750430214587	0.0	0.0
2019-11-26 12:47:29.000030	1574790449.00003	16971.0	4.0	40.0	10.0	2.0	0.0	64.0	0.0	2.0	31.0	0.0	0.0	130.0	2.91	1.99	397.0	19.0	11.0	26.0	12.0	47.0	29.0	30.0	0.0	1519.0	146.0	6.636322670508355	24.178793760136266	2.3858499923432697	35.0	18.42	51.0	0.0	95.0	0.0	24.900000000000002	2.1	13.0	0.0	0.0	0.07780777582977498	0.7047740167743819	-0.3200021057267459	0.07619705059612022	0.6811481084224847	-0.5299077880847983	0.0	0.0
2019-11-26 12:47:34.000010	1574790454.00001	16971.0	4.0	40.0	10.0	2.0	0.0	64.0	0.0	2.0	31.0	0.0	0.0	130.0	2.91	1.99	398.0	19.0	11.0	26.0	12.0	47.0	34.0	10.0	0.0	1519.0	144.3	4.614495098089515	23.89238176518084	2.222896537042002	35.0	18.42	51.0	0.0	95.0	0.0	24.900000000000002	2.4000000000000004	13.0	0.0	0.0	0.08813462884692794	0.7513860753139885	-0.34000136185237634	0.10734867469429782	0.6557182506137834	-0.4554600288207268	0.0	0.0
2019-11-26 12:47:38.000085	1574790458.000085	16971.0	4.0	40.0	10.0	2.0	0.0	64.0	0.0	2.0	31.0	0.0	0.0	130.0	2.91	1.99	399.0	19.0	11.0	26.0	12.0	47.0	38.0	85.0	0.0	1519.0	141.0	5.987868528628234	23.800789263606344	2.4975691248106493	35.0	18.42	51.0	0.0	95.0	0.0	24.5	2.2	13.0	0.0	0.0	0.19459890102405852	1.8514848667340813	-0.8249845105337638	0.09521385185770123	0.7088910199711562	-0.510855012913325	0.0	0.0
2019-11-26 12:47:43.000063	1574790463.000063	16971.0	4.0	40.0	10.0	2.0	0.0	64.0	0.0	2.0	31.0	0.0	0.0	130.0	2.91	1.99	400.0	19.0	11.0	26.0	12.0	47.0	43.0	63.0	0.0	1519.0	139.5	5.056559899448694	23.99999882666041	2.391709250026347	35.0	18.400000000000002	51.0	0.0	95.0	0.0	24.5	2.5	13.0	0.0	0.0	0.05299834554775756	0.6749138025034714	-0.30000133038157106	0.05544462331542329	0.6947851473507083	-0.5222360508106134	0.0	0.0
2019-11-26 12:47:48.000048	1574790468.000048	16971.0	4.0	40.0	10.0	2.0	0.0	64.0	0.0	2.0	31.0	0.0	0.0	130.0	2.91	1.99	401.0	19.0	11.0	26.0	12.0	47.0	48.0	48.0	0.0	1519.0	137.8	3.9712135110460607	24.128796422156377	2.3068202604981507	35.0	18.42	51.0	0.0	95.0	0.0	24.6	1.9000000000000001	13.0	0.0	0.0	0.1247832625193711	0.7537545858997112	-0.34000102138825894	0.1602991264487577	0.7161182008418325	-0.5526824698530086	0.0	0.0
2019-11-26 12:47:53.000043	1574790473.000043	16971.0	4.0	40.0	10.0	2.0	0.0	64.0	0.0	2.0	31.0	0.0	0.0	130.0	2.91	1.99	402.0	19.0	11.0	26.0	12.0	47.0	53.0	43.0	0.0	1519.0	136.1	3.2289250124610027	24.15206619221308	2.1041315533102125	35.0	18.38	51.0	0.0	95.0	0.0	24.6	2.5	13.0	0.0	0.0	0.05449190828214839	0.7620663568636489	-0.3400003404620753	0.08889723180100689	0.7186681752265431	-0.5393082013975579	0.0	0.0
2019-11-26 12:47:58.000049	1574790478.000049	16971.0	4.0	40.0	10.0	2.0	0.0	64.0	0.0	2.0	31.0	0.0	0.0	130.0	2.91	1.99	403.0	19.0	11.0	26.0	12.0	47.0	58.0	49.0	0.0	1519.0	134.5	106.2193276331787	24.15822219078204	1.8835280778848933	35.0	18.38	51.0	0.0	95.0	0.0	24.700000000000003	2.2	13.0	0.0	0.0	0.04830503735641961	0.710390984298853	-0.3199996032719751	0.06906626515522911	0.6910300401198335	-0.5482310960438939	0.0	0.0
2019-11-26 12:48:03.000076	1574790483.000076	16971.0	4.0	40.0	10.0	2.0	0.0	64.0	0.0	2.0	31.0	0.0	0.0	130.0	2.91	1.99	404.0	19.0	11.0	26.0	12.0	48.0	3.0	76.0	0.0	1519.0	132.8	358.36128021996024	24.31026798740709	1.5794607940516254	35.0	18.400000000000002	51.0	0.0	95.0	0.0	24.6	2.0	13.0	0.0	0.0	0.03303696013466733	0.7597134805866678	-0.3399981680015072	0.05798396642277623	0.6826478333760495	-0.5020585575656169	0.0	0.0
2019-11-26 12:48:09.000005	1574790489.000005	16971.0	4.0	40.0	10.0	2.0	0.0	64.0	0.0	2.0	31.0	0.0	0.0	130.0	2.91	1.99	405.0	19.0	11.0	26.0	12.0	48.0	9.0	5.0	0.0	1519.0	129.6	352.15843892142834	24.642675687342294	1.5286571848752377	35.0	18.38	51.0	0.0	95.0	0.0	24.900000000000002	1.6	13.0	0.0	0.0	-0.09433690383690929	1.1724974367237573	-0.533339648851372	-0.0374879862016267	0.7092056188614796	-0.568123262211514	0.0	0.0
2019-11-26 12:48:14.000033	1574790494.000033	16971.0	4.0	40.0	10.0	2.0	0.0	64.0	0.0	2.0	31.0	0.0	0.0	130.0	2.91	1.99	406.0	19.0	11.0	26.0	12.0	48.0	14.0	33.0	0.0	1519.0	128.0	352.1723147679961	24.385031154082537	1.8674386882632998	35.0	18.38	51.0	0.0	95.0	0.0	25.1	1.6	13.0	0.0	0.0	-0.08192292440904045	0.6973766179101647	-0.31999821473163853	-0.09967167952019641	0.7020540095737929	-0.5658442576743039	0.0	0.0
2019-11-26 12:48:19.000072	1574790499.000072	16971.0	4.0	40.0	10.0	2.0	0.0	64.0	0.0	2.0	31.0	0.0	0.0	130.0	2.91	1.99	407.0	19.0	11.0	26.0	12.0	48.0	19.0	72.0	0.0	1518.0	126.2	352.93728372043057	24.032512417203428	2.166257933263658	35.0	18.400000000000002	51.0	0.0	95.0	0.0	25.200000000000003	1.5	13.0	0.0	0.0	-0.11303812087005131	0.7748481532016549	-0.3599971847754328	-0.13403260524987856	0.6604022383678495	-0.5527297208298686	0.0	0.0
2019-11-26 12:48:25.000002	1574790505.000002	16971.0	4.0	40.0	10.0	2.0	0.0	64.0	0.0	2.0	31.0	0.0	0.0	130.0	2.91	1.99	408.0	19.0	11.0	26.0	12.0	48.0	25.0	2.0	0.0	1518.0	124.60000000000001	355.8700291470441	23.285034220155293	2.3950059553133625	35.0	18.38	51.0	0.0	95.0	0.0	24.6	2.2	13.0	0.0	0.0	-0.07692040143710473	0.5914460569840683	-0.26666978203916136	-0.11683058647982167	0.6717395079357332	-0.5463896480910303	0.0	0.0
2019-11-26 12:48:30.000031	1574790510.000031	16971.0	4.0	40.0	10.0	2.0	0.0	64.0	0.0	2.0	31.0	0.0	0.0	130.0	2.91	1.99	409.0	19.0	11.0	26.0	12.0	48.0	30.0	31.0	0.0	1518.0	121.5	358.2112917043404	23.452482416114375	3.467463735243067	35.0	18.38	51.0	0.0	95.0	0.0	23.5	2.1	13.0	0.0	0.0	-0.16787949727956364	1.4509400988721703	-0.6199963932247191	-0.09068224461925964	0.7171834984185321	-0.5341147443265054	0.0	0.0
2019-11-26 12:48:35.000058	1574790515.000058	16971.0	4.0	40.0	10.0	2.0	0.0	64.0	0.0	2.0	31.0	0.0	0.0	130.0	2.91	1.99	410.0	19.0	11.0	26.0	12.0	48.0	35.0	58.0	0.0	1518.0	120.0	359.47562972683716	23.327313637950667	2.8791208578444643	35.0	18.38	51.0	0.0	95.0	0.0	23.8	2.4000000000000004	13.0	0.0	0.0	-0.048712834862111705	0.6948831072328246	-0.29999838353074365	-0.04946815060649904	0.6768239034870239	-0.5058728157789866	0.0	0.0
2019-11-26 12:48:40.000093	1574790520.000093	16971.0	4.0	40.0	10.0	2.0	0.0	64.0	0.0	2.0	31.0	0.0	0.0	130.0	2.91	1.99	411.0	19.0	11.0	26.0	12.0	48.0	40.0	93.0	0.0	1518.0	118.5	212.65902939348786	23.28231242545679	2.2823249978145825	35.0	18.38	51.0	0.0	95.0	0.0	24.0	3.8000000000000003	13.0	0.0	0.0	-0.013251559927796162	0.6901501538635367	-0.2999978971628722	-0.08013480418949129	0.6948593476826768	-0.5251484552919456	0.0	0.0
2019-11-26 12:48:46.000018	1574790526.000018	16971.0	4.0	40.0	10.0	2.0	0.0	64.0	0.0	2.0	31.0	0.0	0.0	130.0	2.91	1.99	412.0	19.0	11.0	26.0	12.0	48.0	46.0	18.0	0.0	1518.0	116.9	2.201886405607105	23.3998521510987	2.4002904859429735	35.0	18.38	51.0	0.0	95.0	0.0	23.700000000000003	2.2	13.0	0.0	0.0	-0.0011950899840586936	0.6224866190599939	-0.26667000456855355	0.013181842384848711	0.7052837419305824	-0.5148495725935263	0.0	0.0
2019-11-26 12:48:51.000046	1574790531.000046	16971.0	4.0	40.0	10.0	2.0	0.0	64.0	0.0	2.0	31.0	0.0	0.0	130.0	2.91	1.99	413.0	19.0	11.0	26.0	12.0	48.0	51.0	46.0	0.0	1518.0	113.60000000000001	12.947230830718041	23.162588377215723	3.343905377768358	35.0	18.38	51.0	0.0	95.0	0.0	23.8	2.4000000000000004	13.0	0.0	0.0	0.0932895614380784	1.5296521261946183	-0.6599962864131065	0.058173445140331646	0.6984630300315315	-0.5189626633580462	0.0	0.0
2019-11-26 12:48:56.000072	1574790536.000072	16971.0	4.0	40.0	10.0	2.0	0.0	64.0	0.0	2.0	31.0	0.0	0.0	130.0	2.91	1.99	414.0	19.0	11.0	26.0	12.0	48.0	56.0	72.0	0.0	1518.0	112.0	12.15892229372077	23.26378595934618	3.0810804006125885	35.0	18.38	51.0	0.0	95.0	0.0	23.5	3.1	13.0	0.0	0.0	0.09839962896341041	0.7474193863894535	-0.31999833680063844	0.09424410617651964	0.680705121141539	-0.4913813045921382	0.0	0.0
2019-11-26 12:49:02.000000	1574790542.0	16971.0	4.0	40.0	10.0	2.0	0.0	64.0	0.0	2.0	31.0	0.0	0.0	130.0	2.91	1.99	415.0	19.0	11.0	26.0	12.0	49.0	2.0	0.0	0.0	1518.0	110.5	12.199990331720619	23.49997855884974	2.6000022602123574	35.0	18.38	51.0	0.0	95.0	0.0	23.700000000000003	3.4000000000000004	13.0	0.0	0.0	0.1431569698140738	0.5657508362177899	-0.25000300013645654	0.21581932349515626	0.695438896892729	-0.5350633236306871	0.0	0.0
2019-11-26 12:49:07.000046	1574790547.000046	16971.0	4.0	40.0	10.0	2.0	0.0	64.0	0.0	2.0	31.0	0.0	0.0	130.0	2.91	1.99	416.0	19.0	11.0	26.0	12.0	49.0	7.0	46.0	0.0	1518.0	109.0	12.047995502397736	23.5189799536274	2.571502889528933	35.0	18.38	51.0	0.0	95.0	0.0	23.8	2.9000000000000004	13.0	0.0	0.0	0.13279549043493954	0.6838107404145235	-0.2999972391382621	0.1577235673249129	0.6370375647502812	-0.49048589929511227	0.0	0.0
2019-11-26 12:49:12.000073	1574790552.000073	16971.0	4.0	40.0	10.0	2.0	0.0	64.0	0.0	2.0	31.0	0.0	0.0	130.0	2.91	1.99	417.0	19.0	11.0	26.0	12.0	49.0	12.0	73.0	0.0	1518.0	105.9	5.349696118314788	24.040824874330983	1.6863917329700866	35.0	18.400000000000002	51.0	0.0	95.0	0.0	24.400000000000002	2.6	13.0	0.0	0.0	0.21886777045379902	1.3818767172162234	-0.6199966592968691	0.11905859293073814	0.6636636684850716	-0.515116090393505	0.0	0.0
2019-11-26 12:49:17.000098	1574790557.000098	16971.0	4.0	40.0	10.0	2.0	0.0	64.0	0.0	2.0	31.0	0.0	0.0	130.0	2.91	1.99	418.0	19.0	11.0	26.0	12.0	49.0	17.0	98.0	0.0	1518.0	104.2	256.3262382602034	23.92919255117566	1.4875407525044442	35.0	18.38	51.0	0.0	95.0	0.0	24.8	1.6	13.0	0.0	0.0	0.0826698039059979	0.7488137161541213	-0.33999829769986883	0.06937564633246254	0.6787658083649188	-0.5220469299695876	0.0	0.0
2019-11-26 12:49:23.000029	1574790563.000029	16971.0	4.0	40.0	10.0	2.0	0.0	64.0	0.0	2.0	31.0	0.0	0.0	130.0	2.91	1.99	419.0	19.0	11.0	26.0	12.0	49.0	23.0	29.0	0.0	1518.0	102.5	359.51821533833726	23.956321353844228	1.456314409522702	35.0	18.38	51.0	0.0	95.0	0.0	24.5	1.7000000000000002	13.0	0.0	0.0	0.05759359628593951	0.6340731566605166	-0.28333658712203064	0.06696472799933519	0.6865267285219596	-0.5370230686189471	0.0	0.0
2019-11-26 12:49:28.000064	1574790568.000064	16971.0	4.0	40.0	10.0	2.0	0.0	64.0	0.0	2.0	31.0	0.0	0.0	130.0	2.91	1.99	420.0	19.0	11.0	26.0	12.0	49.0	28.0	64.0	0.0	1518.0	101.0	358.5552060859429	24.090569873985494	1.6000018316366778	35.0	18.38	51.0	0.0	95.0	0.0	24.400000000000002	1.4000000000000001	13.0	0.0	0.0	-0.0023631143403544195	0.6769796414351208	-0.29999791146778704	0.024343108016491245	0.715707192914364	-0.5325106826184232	0.0	0.0
2019-11-26 12:49:33.000093	1574790573.000093	16971.0	4.0	40.0	10.0	2.0	0.0	64.0	0.0	2.0	31.0	0.0	0.0	130.0	2.91	1.99	421.0	19.0	11.0	26.0	12.0	49.0	33.0	93.0	0.0	1518.0	98.0	357.4312409453589	23.882854384594125	1.8228827794282358	35.0	18.400000000000002	51.0	0.0	95.0	0.0	24.6	1.6	13.0	0.0	0.0	-0.08916911518821521	1.3389714696677566	-0.5999965095723072	-0.036739095971178054	0.6839857008648613	-0.5103398865850339	0.0	0.0
2019-11-26 12:49:39.000019	1574790579.000019	16971.0	4.0	40.0	10.0	2.0	0.0	64.0	0.0	2.0	31.0	0.0	0.0	130.0	2.91	1.99	422.0	19.0	11.0	26.0	12.0	49.0	39.0	19.0	0.0	1518.0	96.30000000000001	355.8991181387492	23.848355361243854	2.0065679100686644	35.0	18.38	51.0	0.0	95.0	0.0	24.1	2.2	13.0	0.0	0.0	-0.04185129050838419	0.6471805762696948	-0.2833368235594136	-0.05284663563531229	0.6838455173744713	-0.5156641750876925	0.0	0.0
2019-11-26 12:49:42.000082	1574790582.000082	16971.0	4.0	40.0	10.0	2.0	0.0	64.0	0.0	2.0	31.0	0.0	0.0	130.0	2.91	1.99	423.0	19.0	11.0	26.0	12.0	49.0	42.0	82.0	0.0	1518.0	94.7	352.37227101242695	23.799979260380237	2.1188951107573657	35.0	18.44	51.0	0.0	95.0	0.0	24.5	2.2	13.0	0.0	0.0	-0.05249636116507232	1.2023643482705797	-0.5333221437894563	-0.010717266786303175	0.6839092825670092	-0.5285132291734145	0.0	0.0
2019-11-26 12:49:46.000009	1574790586.000009	16971.0	4.0	40.0	10.0	2.0	0.0	64.0	0.0	2.0	31.0	0.0	0.0	130.0	2.91	1.99	424.0	19.0	11.0	26.0	12.0	49.0	46.0	9.0	0.0	1518.0	93.10000000000001	352.0789941210969	23.79997926038024	1.741527329763824	35.0	18.400000000000002	51.0	0.0	95.0	0.0	24.400000000000002	1.8	13.0	0.0	0.0	-0.03937381507677303	0.9018086292656912	-0.4000072957415863	-0.04677877524327434	0.6973180578447223	-0.5236375391340882	0.0	0.0
2019-11-26 12:49:49.000036	1574790589.000036	16971.0	4.0	40.0	10.0	2.0	0.0	64.0	0.0	2.0	31.0	0.0	0.0	130.0	2.91	1.99	425.0	19.0	11.0	26.0	12.0	49.0	49.0	36.0	0.0	1518.0	93.10000000000001	351.9416171650431	23.79997926038024	2.0163324138035867	35.0	18.44	51.0	0.0	95.0	0.0	24.400000000000002	2.2	13.0	0.0	0.0				-0.061425426742208314	0.6985261249996131	-0.5293110329877535	0.0	0.0
2019-11-26 12:49:52.000064	1574790592.000064	16971.0	4.0	40.0	10.0	2.0	0.0	64.0	0.0	2.0	31.0	0.0	0.0	130.0	2.91	1.99	426.0	19.0	11.0	26.0	12.0	49.0	52.0	64.0	0.0	1518.0	91.5	352.25127036873914	23.39626289589638	1.8514010211442433	35.0	18.38	51.0	0.0	95.0	0.0	24.3	2.1	13.0	0.0	0.0	-0.17046077687411976	1.1977198460044776	-0.5333283742730018	-0.1290367440184948	0.6918890497240914	-0.5348720048432142	0.0	0.0
2019-11-26 12:49:56.000006	1574790596.000006	16971.0	4.0	40.0	10.0	2.0	0.0	64.0	0.0	2.0	31.0	0.0	0.0	130.0	2.91	1.99	427.0	19.0	11.0	26.0	12.0	49.0	56.0	6.0	0.0	1518.0	90.0	354.06395670081605	22.944528634692112	2.3327954520358993	35.0	18.42	51.0	0.0	95.0	0.0	24.3	1.7000000000000002	13.0	0.0	0.0	-0.11706469945542612	0.8425596283712188	-0.3750054315519254	-0.11073240747394071	0.7025080380324753	-0.5233065931505041	0.0	0.0
2019-11-26 12:49:59.000040	1574790599.00004	16971.0	4.0	40.0	10.0	2.0	0.0	64.0	0.0	2.0	31.0	0.0	0.0	130.0	2.91	1.99	428.0	19.0	11.0	26.0	12.0	49.0	59.0	40.0	0.0	1518.0	88.2	358.68229463545066	22.984168467651408	2.93663731491271	35.0	18.41	51.0	0.0	95.0	0.0	24.3	1.7000000000000002	13.0	0.0	0.0	-0.18000226224969018	1.3490542065714592	-0.5999931813061286	-0.1045859458707515	0.6989609918544382	-0.511061945161426	0.0	0.0
2019-11-26 12:50:03.000036	1574790603.000036	16971.0	4.0	40.0	10.0	2.0	0.0	64.0	0.0	2.0	31.0	0.0	0.0	130.0	2.91	1.99	429.0	19.0	11.0	26.0	12.0	50.0	3.0	36.0	0.0	1518.0	87.0	40.2704654238591	22.821119730472912	3.0000012857270395	35.0	18.41	51.0	0.0	95.0	0.0	23.5	2.0	13.0	0.0	0.0	-0.05668110511876995	0.7044798775389292	-0.3000003039839971	-0.091678910108596	0.705007410858687	-0.49953230934107806	0.0	0.0
2019-11-26 12:50:06.000077	1574790606.000077	16971.0	4.0	40.0	10.0	2.0	0.0	64.0	0.0	2.0	31.0	0.0	0.0	130.0	2.91	1.99	430.0	19.0	11.0	26.0	12.0	50.0	6.0	77.0	0.0	1518.0	87.0	285.2870746492377	22.958512779237047	3.000001285727039	35.0	18.44	51.0	0.0	95.0	0.0	23.400000000000002	2.6	13.0	0.0	0.0				-0.10542997069381357	0.7039133849381789	-0.5138749534511065	0.0	0.0
2019-11-26 12:50:10.000099	1574790610.000099	16971.0	4.0	40.0	10.0	2.0	0.0	64.0	0.0	2.0	31.0	0.0	0.0	130.0	2.91	1.99	431.0	19.0	11.0	26.0	12.0	50.0	10.0	99.0	0.0	1518.0	85.30000000000001	3.8419630039445947	22.720721672806572	3.1056999113611683	35.0	18.44	51.0	0.0	95.0	0.0	23.5	3.0	13.0	0.0	0.0	-0.012232049310419449	1.001157042826633	-0.4249976694711662	-0.0008613996355918228	0.7158089291611	-0.5089851028506702	0.0	0.0
2019-11-26 12:50:14.000046	1574790614.000046	16971.0	4.0	40.0	10.0	2.0	0.0	64.0	0.0	2.0	31.0	0.0	0.0	130.0	2.91	1.99	432.0	19.0	11.0	26.0	12.0	50.0	14.0	46.0	0.0	1518.0	83.7	8.620054348355456	22.594285060177427	3.5571486793261085	35.0	18.44	51.0	0.0	95.0	0.0	23.3	3.0	13.0	0.0	0.0	0.04318738320892459	0.9510600291378787	-0.4000052929624959	0.06098979341706569	0.6896883935485522	-0.4841984767668744	0.0	0.0
2019-11-26 12:50:18.000065	1574790618.000065	16971.0	4.0	40.0	10.0	2.0	0.0	64.0	0.0	2.0	31.0	0.0	0.0	130.0	2.91	1.99	433.0	19.0	11.0	26.0	12.0	50.0	18.0	65.0	0.0	1518.0	82.30000000000001	12.77318823546293	22.727235110948506	3.718114144949319	35.0	18.44	51.0	0.0	95.0	0.0	23.0	3.4000000000000004	13.0	0.0	0.0	0.10727254370311204	0.8385544106824235	-0.3499983310779022	0.10473785728537796	0.6709633121293527	-0.4844081079293333	0.0	0.0
2019-11-26 12:50:22.000008	1574790622.000008	16971.0	4.0	40.0	10.0	2.0	0.0	64.0	0.0	2.0	31.0	0.0	0.0	130.0	2.91	1.99	434.0	19.0	11.0	26.0	12.0	50.0	22.0	8.0	0.0	1518.0	80.80000000000001	14.783011283027415	22.860356143016336	3.1396206224836267	35.0	18.44	51.0	0.0	95.0	0.0	23.3	3.9000000000000004	13.0	0.0	0.0	0.1779435545150246	0.8746205131083254	-0.37500534214238956	0.17147600804922855	0.6649516707196593	-0.5043879997290128	0.0	0.0
2019-11-26 12:50:26.000029	1574790626.000029	16971.0	4.0	40.0	10.0	2.0	0.0	64.0	0.0	2.0	31.0	0.0	0.0	130.0	2.91	1.99	435.0	19.0	11.0	26.0	12.0	50.0	26.0	29.0	0.0	1518.0	79.30000000000001	14.450093121722432	23.100191667398533	2.7001955630411194	35.0	18.44	51.0	0.0	95.0	0.0	23.1	3.4000000000000004	13.0	0.0	0.0	0.23312638225491006	0.8706473012231596	-0.37499803305703944	0.2161529129970695	0.6646739444608988	-0.48455285135645554	0.0	0.0
2019-11-26 12:50:29.000083	1574790629.000083	16971.0	4.0	40.0	10.0	2.0	0.0	64.0	0.0	2.0	31.0	0.0	0.0	130.0	2.91	1.99	436.0	19.0	11.0	26.0	12.0	50.0	29.0	83.0	0.0	1518.0	77.60000000000001	10.156321973189513	23.157159621872086	1.5783724165047937	35.0	18.44	51.0	0.0	95.0	0.0	23.700000000000003	2.8000000000000003	13.0	0.0	0.0	0.33118919600413615	1.2806136010781781	-0.5666564890252346	0.1894167415372255	0.6949435925867098	-0.5325098131941767	0.0	0.0
2019-11-26 12:50:34.000011	1574790634.000011	16971.0	4.0	40.0	10.0	2.0	0.0	64.0	0.0	2.0	31.0	0.0	0.0	130.0	2.91	1.99	437.0	19.0	11.0	26.0	12.0	50.0	34.0	11.0	0.0	1518.0	76.2	6.424398002118221	23.798981509661076	1.2401041967710005	35.0	18.44	51.0	0.0	95.0	0.0	23.5	2.6	13.0	0.0	0.0	0.1639363111067916	0.6389527236904684	-0.2800040321930764	0.15178216227154373	0.7016093596713251	-0.5287905839155684	0.0	0.0
2019-11-26 12:50:37.000081	1574790637.000081	16971.0	4.0	40.0	10.0	2.0	0.0	64.0	0.0	2.0	31.0	0.0	0.0	130.0	2.91	1.99	438.0	19.0	11.0	26.0	12.0	50.0	37.0	81.0	0.0	1518.0	74.7	0.957488416950087	24.378199627011483	1.2000028061219963	35.0	18.44	51.0	0.0	95.0	0.0	23.700000000000003	2.6	13.0	0.0	0.0	0.18257821247788425	1.1527534655789036	-0.49998831776257974	0.11283051836121326	0.6792236623262748	-0.523428591750988	0.0	0.0
2019-11-26 12:50:41.000093	1574790641.000093	16971.0	4.0	40.0	10.0	2.0	0.0	64.0	0.0	2.0	31.0	0.0	0.0	130.0	2.91	1.99	439.0	19.0	11.0	26.0	12.0	50.0	41.0	93.0	0.0	1518.0	73.3	346.6071299715092	24.302531526997527	0.7126621877819659	35.0	18.44	51.0	0.0	95.0	0.0	23.700000000000003	1.3	13.0	0.0	0.0	0.06694396900312152	0.8142552683224905	-0.3499989569218265	0.057457084715195894	0.6662537441292793	-0.49855554540065805	0.0	0.0
2019-11-26 12:50:45.000027	1574790645.000027	16971.0	4.0	40.0	10.0	2.0	0.0	64.0	0.0	2.0	31.0	0.0	0.0	130.0	2.91	1.99	440.0	19.0	11.0	26.0	12.0	50.0	45.0	27.0	0.0	1518.0	73.3	8.990612583057887	24.39759006592944	1.188047489614115	35.0	18.44	51.0	0.0	95.0	0.0	24.700000000000003	1.2000000000000002	13.0	0.0	0.0				0.08993977426766064	0.6679615752672239	-0.5282027744826897	0.0	0.0
2019-11-26 12:50:48.000049	1574790648.000049	16971.0	4.0	40.0	10.0	2.0	0.0	64.0	0.0	2.0	31.0	0.0	0.0	130.0	2.91	1.99	441.0	19.0	11.0	26.0	12.0	50.0	48.0	49.0	0.0	1518.0	71.5	354.2865495952404	24.23264105414063	0.7336751050915734	35.0	18.44	51.0	0.0	95.0	0.0	24.900000000000002	1.2000000000000002	13.0	0.0	0.0	0.011547796041411233	1.3232463603538984	-0.5999955654472034	-0.03284988208868746	0.6696131586882266	-0.5232667608002014	0.0	0.0
2019-11-26 12:50:51.000080	1574790651.00008	16971.0	4.0	40.0	10.0	2.0	0.0	64.0	0.0	2.0	31.0	0.0	0.0	130.0	2.91	1.99	442.0	19.0	11.0	26.0	12.0	50.0	51.0	80.0	0.0	1518.0	69.8	350.8078372665738	23.717624637235147	1.182353375704955	35.0	18.44	51.0	0.0	95.0	0.0	24.8	0.7000000000000001	13.0	0.0	0.0	-0.09632832212966878	1.2518982714174074	-0.566660812226488	-0.09520464790497603	0.691690358171983	-0.5457861517382091	0.0	0.0
2019-11-26 12:50:55.000032	1574790655.000032	16971.0	4.0	40.0	10.0	2.0	0.0	64.0	0.0	2.0	31.0	0.0	0.0	130.0	2.91	1.99	443.0	19.0	11.0	26.0	12.0	50.0	55.0	32.0	0.0	1518.0	68.10000000000001	350.2300102422266	23.63978446116862	1.6795832254621177	35.0	18.44	51.0	0.0	95.0	0.0	24.6	0.7000000000000001	13.0	0.0	0.0	-0.13721863829190495	0.9405995751429567	-0.425005117120362	-0.14995236991927885	0.6697069960016414	-0.5245520243617875	0.0	0.0
2019-11-26 12:50:59.000035	1574790659.000035	16971.0	4.0	40.0	10.0	2.0	0.0	64.0	0.0	2.0	31.0	0.0	0.0	130.0	2.91	1.99	444.0	19.0	11.0	26.0	12.0	50.0	59.0	35.0	0.0	1518.0	66.5	351.6732897624396	23.389797522897624	2.3428739727510886	35.0	18.44	51.0	0.0	95.0	0.0	24.0	0.8	13.0	0.0	0.0	-0.1550735064524802	0.9072173787369869	-0.3999996900560895	-0.1383211633436265	0.6944247866838926	-0.5348751923676178	0.0	0.0
2019-11-26 12:51:02.000079	1574790662.000079	16971.0	4.0	40.0	10.0	2.0	0.0	64.0	0.0	2.0	31.0	0.0	0.0	130.0	2.91	1.99	445.0	19.0	11.0	26.0	12.0	51.0	2.0	79.0	0.0	1518.0	65.0	350.3191221724811	23.6748832872372	1.8439514245966793	35.0	18.47	51.0	0.0	95.0	0.0	24.0	1.4000000000000001	13.0	0.0	0.0	-0.19383919875419248	1.1340060195526958	-0.4999926886038221	-0.16033599005125	0.7055115264960834	-0.5360716894926012	0.0	0.0
2019-11-26 12:51:06.000071	1574790666.000071	16971.0	4.0	40.0	10.0	2.0	0.0	64.0	0.0	2.0	31.0	0.0	0.0	130.0	2.91	1.99	446.0	19.0	11.0	26.0	12.0	51.0	6.0	71.0	0.0	1518.0	65.0	352.50664944908584	23.266112637807428	2.567805507733542	35.0	18.48	51.0	0.0	95.0	0.0	24.200000000000003	1.8	13.0	0.0	0.0				-0.09841938532894867	0.6961082658267077	-0.5265737430210565	0.0	0.0
2019-11-26 12:51:10.000051	1574790670.000051	16971.0	4.0	40.0	10.0	2.0	0.0	64.0	0.0	2.0	31.0	0.0	0.0	130.0	2.91	1.99	447.0	19.0	11.0	26.0	12.0	51.0	10.0	51.0	0.0	1518.0	63.2	355.9593131183105	22.967619745506084	3.0190183582653183	35.0	18.5	51.0	0.0	95.0	0.0	23.8	2.5	13.0	0.0	0.0	-0.14379555380830641	1.0349518594569327	-0.45000225306685243	-0.08221230678160796	0.7089620577686101	-0.5074652079287256	0.0	0.0
2019-11-26 12:51:14.000078	1574790674.000078	16971.0	4.0	40.0	10.0	2.0	0.0	64.0	0.0	2.0	31.0	0.0	0.0	130.0	2.91	1.99	448.0	19.0	11.0	26.0	12.0	51.0	14.0	78.0	0.0	1518.0	61.7	357.89734342291996	22.77610177383131	2.6000022602123574	35.0	18.47	51.0	0.0	95.0	0.0	23.5	3.1	13.0	0.0	0.0	-0.06623910797568576	0.8809519249948814	-0.37499747427018926	-0.06103092544749175	0.7303142765642533	-0.5096962660109001	0.0	0.0
2019-11-26 12:51:18.000039	1574790678.000039	16971.0	4.0	40.0	10.0	2.0	0.0	64.0	0.0	2.0	31.0	0.0	0.0	130.0	2.91	1.99	449.0	19.0	11.0	26.0	12.0	51.0	18.0	39.0	0.0	1518.0	60.300000000000004	254.3468354950701	22.581383509283594	2.71862174249539	35.0	18.5	51.0	0.0	95.0	0.0	23.3	2.6	13.0	0.0	0.0	-0.03924118779236351	0.8321073775836282	-0.35000340047802164	-0.054647298517419896	0.7177011879650864	-0.5057110613366607	0.0	0.0
2019-11-26 12:51:22.000057	1574790682.000057	16971.0	4.0	40.0	10.0	2.0	0.0	64.0	0.0	2.0	31.0	0.0	0.0	130.0	2.91	1.99	450.0	19.0	11.0	26.0	12.0	51.0	22.0	57.0	0.0	1518.0	58.7	4.925400616872935	22.47269622996814	3.000001285727039	35.0	18.5	51.0	0.0	95.0	0.0	23.200000000000003	2.6	13.0	0.0	0.0	-0.003337853403432616	0.9562206794783812	-0.39999821186865064	-0.03666426403389903	0.7198191212051884	-0.5232266855677785	0.0	0.0
2019-11-26 12:51:26.000019	1574790686.000019	16971.0	4.0	40.0	10.0	2.0	0.0	64.0	0.0	2.0	31.0	0.0	0.0	130.0	2.91	1.99	451.0	19.0	11.0	26.0	12.0	51.0	26.0	19.0	0.0	1518.0	57.2	7.759808915031134	22.760549455211066	3.315632582597892	35.0	18.5	51.0	0.0	95.0	0.0	22.8	3.0	13.0	0.0	0.0	0.0668396446831807	0.9123628381498513	-0.3750035539606261	0.06810396202927609	0.7158689075206585	-0.5148082726618657	0.0	0.0
2019-11-26 12:51:30.000052	1574790690.000052	16971.0	4.0	40.0	10.0	2.0	0.0	64.0	0.0	2.0	31.0	0.0	0.0	130.0	2.91	1.99	452.0	19.0	11.0	26.0	12.0	51.0	30.0	52.0	0.0	1518.0	55.7	10.928425120539966	22.839276680656486	3.660737541388004	35.0	18.5	51.0	0.0	95.0	0.0	23.3	3.0	13.0	0.0	0.0	0.09793989514492485	0.8871284722848515	-0.37499691548500436	0.11659908182216924	0.7177896617123664	-0.5174549793528649	0.0	0.0
2019-11-26 12:51:34.000010	1574790694.00001	16971.0	4.0	40.0	10.0	2.0	0.0	64.0	0.0	2.0	31.0	0.0	0.0	130.0	2.91	1.99	453.0	19.0	11.0	26.0	12.0	51.0	34.0	10.0	0.0	1518.0	54.0	12.265469792023374	22.840738380482726	2.9690756280942012	35.0	18.5	51.0	0.0	95.0	0.0	23.200000000000003	3.8000000000000003	13.0	0.0	0.0	0.1764275664120217	1.0005704498718948	-0.42500445847420115	0.1802646431989744	0.6980890752295278	-0.5239945624312613	0.0	0.0
2019-11-26 12:51:38.000030	1574790698.00003	16971.0	4.0	40.0	10.0	2.0	0.0	64.0	0.0	2.0	31.0	0.0	0.0	130.0	2.91	1.99	454.0	19.0	11.0	26.0	12.0	51.0	38.0	30.0	0.0	1518.0	52.5	12.035863181418597	22.81603022713707	2.4999982066502233	35.0	18.5	51.0	0.0	95.0	0.0	23.5	3.5	13.0	0.0	0.0	0.18367754862584484	0.8641349257003424	-0.37499812246309	0.19998633204708177	0.6968430951475969	-0.5239476765283648	0.0	0.0
2019-11-26 12:51:42.000023	1574790702.000023	16971.0	4.0	40.0	10.0	2.0	0.0	64.0	0.0	2.0	31.0	0.0	0.0	130.0	2.91	1.99	455.0	19.0	11.0	26.0	12.0	51.0	42.0	23.0	0.0	1518.0	51.0	10.062371033369867	22.83700286615196	2.059095175831025	35.0	18.5	51.0	0.0	95.0	0.0	23.200000000000003	2.5	13.0	0.0	0.0	0.1938784216423314	0.875251940454621	-0.37500067055345276	0.16166379300893347	0.6777079096961866	-0.4893790015572697	0.0	0.0
2019-11-26 12:51:46.000008	1574790706.000008	16971.0	4.0	40.0	10.0	2.0	0.0	64.0	0.0	2.0	31.0	0.0	0.0	130.0	2.91	1.99	456.0	19.0	11.0	26.0	12.0	51.0	46.0	8.0	0.0	1518.0	49.5	5.575757309744158	23.145524197621594	1.3162788281923816	35.0	18.5	51.0	0.0	95.0	0.0	23.400000000000002	2.5	13.0	0.0	0.0	0.17996084287495673	0.8697624749341587	-0.37500138581311226	0.17568154641161493	0.691632655546021	-0.518588723395315	0.0	0.0
2019-11-26 12:51:50.000037	1574790710.000037	16971.0	4.0	40.0	10.0	2.0	0.0	64.0	0.0	2.0	31.0	0.0	0.0	130.0	2.91	1.99	457.0	19.0	11.0	26.0	12.0	51.0	50.0	37.0	0.0	1518.0	47.800000000000004	278.30237916248154	23.3775978228883	0.4016342312705027	35.0	18.5	51.0	0.0	95.0	0.0	23.3	2.5	13.0	0.0	0.0	0.1599803507831766	0.9987907029616565	-0.4249969348532477	0.09555755901060412	0.6958328281088012	-0.4988050002175623	0.0	0.0
2019-11-26 12:51:53.000090	1574790713.00009	16971.0	4.0	40.0	10.0	2.0	0.0	64.0	0.0	2.0	31.0	0.0	0.0	130.0	2.91	1.99	458.0	19.0	11.0	26.0	12.0	51.0	53.0	90.0	0.0	1518.0	46.1	35.952466101677835	23.309053472942754	1.0186488652439194	35.0	18.5	51.0	0.0	95.0	0.0	23.3	1.8	13.0	0.0	0.0	0.21330490945002883	1.331707046595441	-0.5666566691573031	0.06989216563453887	0.6949218470633126	-0.48848716631763023	0.0	0.0
2019-11-26 12:51:58.000019	1574790718.000019	16971.0	4.0	40.0	10.0	2.0	0.0	64.0	0.0	2.0	31.0	0.0	0.0	130.0	2.91	1.99	459.0	19.0	11.0	26.0	12.0	51.0	58.0	19.0	0.0	1518.0	44.7	346.223627258048	23.544181847252876	-0.3348592961089698	35.0	18.53	51.0	0.0	95.0	0.0	23.8	1.1	13.0	0.0	0.0	0.04535300385790276	0.6485781719112358	-0.28000396543396605	0.00381438764846824	0.7135416221673493	-0.48768002202433397	0.0	0.0
2019-11-26 12:52:01.000069	1574790721.000069	16971.0	4.0	40.0	10.0	2.0	0.0	64.0	0.0	2.0	31.0	0.0	0.0	130.0	2.91	1.99	460.0	19.0	11.0	26.0	12.0	52.0	1.0	69.0	0.0	1518.0	44.7	350.9982525767824	23.116613210877066	0.16396982696976767	35.0	18.54	51.0	0.0	95.0	0.0	23.900000000000002	0.2	13.0	0.0	0.0				-0.09075082234838293	0.7126778312937293	-0.5284889753112728	0.0	0.0
2019-11-26 12:52:06.000008	1574790726.000008	16971.0	4.0	40.0	10.0	2.0	0.0	64.0	0.0	2.0	31.0	0.0	0.0	130.0	2.91	1.99	461.0	19.0	11.0	26.0	12.0	52.0	6.0	8.0	0.0	1518.0	43.2	345.57130545796485	23.653518386795056	-0.3300358884143507	35.0	18.56	51.0	0.0	95.0	0.0	23.5	0.30000000000000004	13.0	0.0	0.0	-0.0948188929643713	0.7003750126148673	-0.3000036478486157	-0.16032441697346822	0.6433724396630128	-0.508706187503337	0.0	0.0
2019-11-26 12:52:09.000067	1574790729.000067	16971.0	4.0	40.0	10.0	2.0	0.0	64.0	0.0	2.0	31.0	0.0	0.0	130.0	2.91	1.99	462.0	19.0	11.0	26.0	12.0	52.0	9.0	67.0	0.0	1518.0	41.6	344.33927283394473	24.636133007271418	1.5308794218519934	35.0	18.54	51.0	0.0	95.0	0.0	24.1	0.4	13.0	0.0	0.0	-0.30378901902953986	1.1823233929062742	-0.5333228643141207	-0.19884643730873763	0.608104277238796	-0.5369145950460872	0.0	0.0
2019-11-26 12:52:13.000087	1574790733.000087	16971.0	4.0	40.0	10.0	2.0	0.0	64.0	0.0	2.0	31.0	0.0	0.0	130.0	2.91	1.99	463.0	19.0	11.0	26.0	12.0	52.0	13.0	87.0	0.0	1518.0	40.0	344.1866319589552	23.87230244800832	2.1138396141025697	35.0	18.56	51.0	0.0	95.0	0.0	25.5	1.3	13.0	0.0	0.0	-0.22473034441966944	0.8323100831850058	-0.399997997293963	-0.1462696859910067	0.5397053487658557	-0.5172893923845902	0.0	0.0
2019-11-26 12:52:17.000079	1574790737.000079	16971.0	4.0	40.0	10.0	2.0	0.0	64.0	0.0	2.0	31.0	0.0	0.0	130.0	2.91	1.99	464.0	19.0	11.0	26.0	12.0	52.0	17.0	79.0	0.0	1518.0	38.300000000000004	346.70249267388664	23.027278336725814	2.257025677460111	35.0	18.56	51.0	0.0	95.0	0.0	24.6	2.0	13.0	0.0	0.0	-0.2747381281848206	0.9099765825326205	-0.4250008612888614	-0.2109982744441058	0.582878129993713	-0.4834323259326399	0.0	0.0
2019-11-26 12:52:21.000066	1574790741.000066	16971.0	4.0	40.0	10.0	2.0	0.0	64.0	0.0	2.0	31.0	0.0	0.0	130.0	2.91	1.99	465.0	19.0	11.0	26.0	12.0	52.0	21.0	66.0	0.0	1518.0	36.7	350.2420476514792	22.400014183757587	2.4989881624391184	35.0	18.56	51.0	0.0	95.0	0.0	24.0	2.3000000000000003	13.0	0.0	0.0	-0.22593154823577227	0.8922179475716959	-0.4000012874644714	-0.2469270032056204	0.678985152741891	-0.5506343772812976	0.0	0.0
2019-11-26 12:52:25.000093	1574790745.000093	16971.0	4.0	40.0	10.0	2.0	0.0	64.0	0.0	2.0	31.0	0.0	0.0	130.0	2.91	1.99	466.0	19.0	11.0	26.0	12.0	52.0	25.0	93.0	0.0	1518.0	35.0	355.9954716081503	22.28681918844728	3.1961424820004467	35.0	18.63	51.0	0.0	95.0	0.0	22.900000000000002	2.2	13.0	0.0	0.0	-0.2163179277447667	1.0081744487824527	-0.4249971375062152	-0.23780280987248792	0.7078686848748647	-0.5260691481072418	0.0	0.0
2019-11-26 12:52:29.000059	1574790749.000059	16971.0	4.0	40.0	10.0	2.0	0.0	64.0	0.0	2.0	31.0	0.0	0.0	130.0	2.91	1.99	467.0	19.0	11.0	26.0	12.0	52.0	29.0	59.0	0.0	1518.0	33.5	141.33264926097593	22.01560889440516	3.7458450921556907	35.0	18.63	51.0	0.0	95.0	0.0	22.900000000000002	2.8000000000000003	13.0	0.0	0.0	-0.11733904643142384	0.9022276931157465	-0.37500319632631984	-0.14326581704499677	0.7030860245534638	-0.5345754836728257	0.0	0.0
2019-11-26 12:52:33.000086	1574790753.000086	16971.0	4.0	40.0	10.0	2.0	0.0	64.0	0.0	2.0	31.0	0.0	0.0	130.0	2.91	1.99	468.0	19.0	11.0	26.0	12.0	52.0	33.0	86.0	0.0	1518.0	32.1	7.488155018145322	21.966318661729943	3.5683131183049555	35.0	18.63	51.0	0.0	95.0	0.0	22.700000000000003	3.5	13.0	0.0	0.0	-0.021114261570112	0.8578112424276495	-0.3499976217908329	-0.07668481980896664	0.6959409399888538	-0.5111072749025365	0.0	0.0
2019-11-26 12:52:37.000038	1574790757.000038	16971.0	4.0	40.0	10.0	2.0	0.0	64.0	0.0	2.0	31.0	0.0	0.0	130.0	2.91	1.99	469.0	19.0	11.0	26.0	12.0	52.0	37.0	38.0	0.0	1518.0	30.6	12.242459106473378	22.144578759274236	3.4000003112417208	35.0	18.63	51.0	0.0	95.0	0.0	22.400000000000002	3.5	13.0	0.0	0.0	0.08280490198548388	0.9296431989751739	-0.37500451510620425	0.06050208578345368	0.6825946801764026	-0.5175886399552507	0.0	0.0
2019-11-26 12:52:41.000082	1574790761.000082	16971.0	4.0	40.0	10.0	2.0	0.0	64.0	0.0	2.0	31.0	0.0	0.0	130.0	2.91	1.99	470.0	19.0	11.0	26.0	12.0	52.0	41.0	82.0	0.0	1518.0	29.1	14.165411315006825	20.98839310868277	4.126961216518507	35.0	18.66	51.0	0.0	95.0	0.0	22.400000000000002	3.9000000000000004	13.0	0.0	0.0	0.14117205198076077	0.922563490949899	-0.37499586497336507	0.08563840355275733	0.6376815762038232	-0.4785794304053853	0.0	0.0
2019-11-26 12:52:45.000042	1574790765.000042	16971.0	4.0	40.0	10.0	2.0	0.0	64.0	0.0	2.0	31.0	0.0	0.0	130.0	2.91	1.99	471.0	19.0	11.0	26.0	12.0	52.0	45.0	42.0	0.0	1518.0	27.5	15.460015018012259	12.044348818580106	4.210765405991705	35.0	18.67	51.0	0.0	95.0	0.0	22.5	3.4000000000000004	13.0	0.0	0.0	0.23291822546657884	0.9627685508580294	-0.40000400547223836	0.12164171349830828	0.5622494433094063	-0.404049325003097	0.0	0.0
2019-11-26 12:52:49.000062	1574790769.000062	16971.0	4.0	40.0	10.0	2.0	0.0	64.0	0.0	2.0	31.0	0.0	0.0	130.0	2.91	1.99	472.0	19.0	11.0	26.0	12.0	52.0	49.0	62.0	0.0	1518.0	26.1	16.251266174093228	3.371070359820543	4.386071982912277	35.0	18.69	51.0	0.0	95.0	0.0	22.700000000000003	3.4000000000000004	13.0	0.0	0.0	0.21179795814028313	0.8315228185428284	-0.349998247632217	0.08533059814108261	0.4835556107393193	-0.36564827408783024	0.0	0.0
2019-11-26 12:52:53.000055	1574790773.000055	16971.0	4.0	40.0	10.0	2.0	0.0	64.0	0.0	2.0	31.0	0.0	0.0	130.0	2.91	1.99	473.0	19.0	11.0	26.0	12.0	52.0	53.0	55.0	0.0	1518.0	25.1	15.914336332371835	-1.6349155827500683	4.303591116350263	35.0	18.69	51.0	0.0	95.0	0.0	21.200000000000003	4.4	13.0	0.0	0.0	0.1779018973551132	0.637602616558075	-0.2500004321344216	0.12061541852949416	0.4254454807956341	-0.2957212601141941	0.0	0.0
2019-11-26 12:52:57.000043	1574790777.000043	16971.0	4.0	40.0	10.0	2.0	0.0	64.0	0.0	2.0	31.0	0.0	0.0	130.0	2.91	1.99	474.0	19.0	11.0	26.0	12.0	52.0	57.0	43.0	0.0	1518.0	25.1	16.287411182193058	2.65502306310816	4.3968491420439015	35.0	18.75	51.0	0.0	95.0	0.0	11.200000000000001	4.2	13.0	0.0	0.0				0.07731785958632884	0.3928831005886838	-0.19297880158403652	0.0	0.0
2019-11-26 12:53:01.000069	1574790781.000069	16971.0	4.0	40.0	10.0	2.0	0.0	64.0	0.0	2.0	31.0	0.0	0.0	130.0	2.91	1.99	475.0	19.0	11.0	26.0	12.0	53.0	1.0	69.0	0.0	1518.0	24.700000000000003	15.724728756799626	-1.9557768886335205	4.306493074407111	35.0	18.75	51.0	0.0	95.0	0.0	2.8000000000000003	4.5	13.0	0.0	0.0	0.5759211892053903	1.9694968715223884	-0.09999935031359254	0.1235692054963424	0.31784786447021984	-0.11014711301129723	0.0	0.0
2019-11-26 12:53:05.000018	1574790785.000018	16971.0	4.0	40.0	10.0	2.0	0.0	64.0	0.0	2.0	31.0	0.0	0.0	130.0	2.91	1.99	476.0	19.0	11.0	26.0	12.0	53.0	5.0	18.0	0.0	1518.0	24.5	13.064725869556638	-4.412535526200747	4.409661369035324	35.0	18.76	51.0	0.0	95.0	0.0	1.8	4.4	13.0	0.0	0.0	-0.43804987083527686	-1.5388053036616038	-0.050000637777834915	0.06922902574609481	0.30926597161166036	-0.08141192048675765	0.0	0.0
2019-11-26 12:53:09.000043	1574790789.000043	16971.0	4.0	40.0	10.0	2.0	0.0	64.0	0.0	2.0	31.0	0.0	0.0	130.0	2.91	1.99	477.0	19.0	11.0	26.0	12.0	53.0	9.0	43.0	0.0	1518.0	24.6	11.617304995597836	-6.7001500140691	4.513048886490411	35.0	18.81	51.0	0.0	95.0	0.0	4.2	4.5	13.0	0.0	0.0	0.07786640425958441	0.3322459314073967	0.02499984353878703	0.04996743802585388	0.2713273194946546	-0.07133541079280381	0.0	0.0
2019-11-26 12:53:12.000093	1574790792.000093	16971.0	4.0	40.0	10.0	2.0	0.0	64.0	0.0	2.0	31.0	0.0	0.0	130.0	2.91	1.99	478.0	19.0	11.0	26.0	12.0	53.0	12.0	93.0	0.0	1518.0	24.6	9.505093020820722	-9.68012508325602	4.429542372752037	35.0	18.81	51.0	0.0	95.0	0.0	6.5	4.6000000000000005	13.0	0.0	0.0				0.01888729847483401	0.2244605282270484	-0.027032225664139077	0.0	0.0
2019-11-26 12:53:17.000028	1574790797.000028	16971.0	4.0	40.0	10.0	2.0	0.0	64.0	0.0	2.0	31.0	0.0	0.0	130.0	2.91	1.99	479.0	19.0	11.0	26.0	12.0	53.0	17.0	28.0	0.0	1518.0	24.6	8.089501315373978	-11.537885060816253	4.270158327754469	35.0	18.88	51.0	0.0	95.0	0.0	8.9	4.7	13.0	0.0	0.0				0.03895891460023067	0.17877592300364453	-0.021080140591725326	0.0	0.0
2019-11-26 12:53:20.000086	1574790800.000086	16971.0	4.0	40.0	10.0	2.0	0.0	64.0	0.0	2.0	31.0	0.0	0.0	130.0	2.91	1.99	480.0	19.0	11.0	26.0	12.0	53.0	20.0	86.0	0.0	1518.0	24.6	7.0404058425836	-14.532868261053345	4.448631034105917	35.0	18.88	51.0	0.0	95.0	0.0	11.200000000000001	4.2	13.0	0.0	0.0				0.008908251307897045	0.15437031622230143	-0.01981031367904156	0.0	0.0
2019-11-26 12:53:25.000006	1574790805.000006	16971.0	4.0	40.0	10.0	2.0	0.0	64.0	0.0	2.0	31.0	0.0	0.0	130.0	2.91	1.99	481.0	19.0	11.0	26.0	12.0	53.0	25.0	6.0	0.0	1518.0	25.0	6.328325748368667	-16.505296406992358	4.4309728645463435	35.0	18.88	51.0	0.0	95.0	0.0	13.600000000000001	4.6000000000000005	13.0	0.0	0.0	0.04352961982759972	0.33561811805450376	0.08000128175881696	-0.013243974626111168	0.10811892901447849	-0.020319801299842635	0.0	0.0
2019-11-26 12:53:28.000097	1574790808.000097	16971.0	4.0	40.0	10.0	2.0	0.0	64.0	0.0	2.0	31.0	0.0	0.0	130.0	2.91	1.99	482.0	19.0	11.0	26.0	12.0	53.0	28.0	97.0	0.0	1518.0	25.0	4.7815733541593675	-19.49737954581321	4.380263089218846	35.0	18.91	51.0	0.0	95.0	0.0	16.0	4.5	13.0	0.0	0.0				-0.019253377882333816	0.11083984325946575	-0.02185947360613071	0.0	0.0
2019-11-26 12:53:32.000083	1574790812.000083	16971.0	4.0	40.0	10.0	2.0	0.0	64.0	0.0	2.0	31.0	0.0	0.0	130.0	2.91	1.99	483.0	19.0	11.0	26.0	12.0	53.0	32.0	83.0	0.0	1518.0	25.0	4.430780425048042	-21.346240839916245	4.430780425048042	35.0	18.94	51.0	0.0	95.0	0.0	18.7	4.6000000000000005	13.0	0.0	0.0				0.019862950218330976	0.12157407505527842	-0.020080026969046566	0.0	0.0
2019-11-26 12:53:37.000010	1574790817.00001	16971.0	4.0	40.0	10.0	2.0	0.0	64.0	0.0	2.0	31.0	0.0	0.0	130.0	2.91	1.99	484.0	19.0	11.0	26.0	12.0	53.0	37.0	10.0	0.0	1518.0	25.0	5.171499112987942	-22.526731057063817	4.455233590816467	35.0	18.94	51.0	0.0	95.0	0.0	20.8	4.4	13.0	0.0	0.0				-0.017078704568905468	0.06295326275364979	-0.01158466913286596	0.0	0.0
2019-11-26 12:53:40.000063	1574790820.000063	16971.0	4.0	40.0	10.0	2.0	0.0	64.0	0.0	2.0	31.0	0.0	0.0	130.0	2.91	1.99	485.0	19.0	11.0	26.0	12.0	53.0	40.0	63.0	0.0	1519.0	25.0	6.00001403060998	-24.53074890212923	4.400000739817401	35.0	19.0	51.0	0.0	95.0	0.0	22.400000000000002	4.6000000000000005	13.0	0.0	0.0				0.0028972271392636423	0.03569122665025022	-0.009987112450752875	0.0	0.0
2019-11-26 12:53:44.000088	1574790824.000088	16971.0	4.0	40.0	10.0	2.0	0.0	64.0	0.0	2.0	31.0	0.0	0.0	130.0	2.91	1.99	486.0	19.0	11.0	26.0	12.0	53.0	44.0	88.0	0.0	1519.0	25.0	4.158050662873084	-26.381451294297776	4.476747564469538	35.0	19.0	51.0	0.0	95.0	0.0	23.8	4.5	13.0	0.0	0.0				-0.025383294432596445	0.04435319707500297	-0.02148213846371132	0.0	0.0
2019-11-26 12:53:48.000039	1574790828.000039	16971.0	4.0	40.0	10.0	2.0	0.0	64.0	0.0	2.0	31.0	0.0	0.0	130.0	2.91	1.99	487.0	19.0	11.0	26.0	12.0	53.0	48.0	39.0	0.0	1519.0	25.0	3.6828363816716814	-28.042515399442646	4.417165370917939	35.0	19.04	51.0	0.0	95.0	0.0	0.0	4.5	13.0	0.0	0.0				-0.00914237715954309	0.020645371814150056	-0.008437153698265974	0.0	0.0
2019-11-26 12:53:52.000077	1574790832.000077	16971.0	4.0	40.0	10.0	2.0	0.0	64.0	0.0	2.0	31.0	0.0	0.0	130.0	2.91	1.99	488.0	19.0	11.0	26.0	12.0	53.0	52.0	77.0	0.0	1519.0	24.8	3.0111124465643155	-29.419414585037334	4.400000739817401	35.0	19.06	51.0	0.0	95.0	0.0	1.8	4.5	13.0	0.0	0.0	-0.006217842450493655	-0.09882977566146073	-0.04999952614756462	-0.004018715696902789	0.02170252251629443	-0.0037216180052767806	0.0	0.0
2019-11-26 12:53:56.000036	1574790836.000036	16971.0	4.0	40.0	10.0	2.0	0.0	64.0	0.0	2.0	31.0	0.0	0.0	130.0	2.91	1.99	489.0	19.0	11.0	26.0	12.0	53.0	56.0	36.0	0.0	1519.0	25.0	3.080367224068655	-30.862568835194516	4.400000739817401	35.0	19.07	51.0	0.0	95.0	0.0	1.8	4.6000000000000005	13.0	0.0	0.0	0.0063904494678986385	0.09882072258747814	0.050000512605200116	0.031947077720948173	-0.004818380285009544	-0.003488185276146955	0.0	0.0
2019-11-26 12:54:00.000058	1574790840.000058	16971.0	4.0	40.0	10.0	2.0	0.0	64.0	0.0	2.0	31.0	0.0	0.0	130.0	2.91	1.99	490.0	19.0	11.0	26.0	12.0	54.0	0.0	58.0	0.0	1519.0	25.1	2.419792663329318	-32.2632224569838	4.4000007398174015	35.0	19.13	51.0	0.0	95.0	0.0	3.3000000000000003	4.5	13.0	0.0	0.0	0.0023500017669753092	0.04638971861561265	0.024999862910069122	-0.03772821482021058	0.036365118525230826	0.021051364828104515	0.0	0.0
2019-11-26 12:54:04.000051	1574790844.000051	16971.0	4.0	40.0	10.0	2.0	0.0	64.0	0.0	2.0	31.0	0.0	0.0	130.0	2.91	1.99	491.0	19.0	11.0	26.0	12.0	54.0	4.0	51.0	0.0	1519.0	25.1	3.0742721468637937	-31.04777509939138	4.400000739817401	35.0	19.14	51.0	0.0	95.0	0.0	4.7	4.5	13.0	0.0	0.0				-0.018343198570774467	0.06896545130998825	0.05253849628417985	0.0	0.0
2019-11-26 12:54:08.000038	1574790848.000038	16971.0	4.0	40.0	10.0	2.0	0.0	64.0	0.0	2.0	31.0	0.0	0.0	130.0	2.91	1.99	492.0	19.0	11.0	26.0	12.0	54.0	8.0	38.0	0.0	1519.0	25.1	2.465053643068429	-32.38671838568773	4.392772682265179	35.0	19.19	51.0	0.0	95.0	0.0	6.1000000000000005	4.5	13.0	0.0	0.0				-0.02120037570558623	0.0568125147720324	0.06244903710402258	0.0	0.0
2019-11-26 12:54:12.000063	1574790852.000063	16971.0	4.0	40.0	10.0	2.0	0.0	64.0	0.0	2.0	31.0	0.0	0.0	130.0	2.91	1.99	493.0	19.0	11.0	26.0	12.0	54.0	12.0	63.0	0.0	1519.0	25.1	3.3671096619498466	-33.63419947566257	4.333555932761517	35.0	19.19	51.0	0.0	95.0	0.0	7.4	4.5	13.0	0.0	0.0				0.0016506399142680068	0.06958882708090765	0.06446449048411813	0.0	0.0
2019-11-26 12:54:16.000015	1574790856.000015	16971.0	4.0	40.0	10.0	2.0	0.0	64.0	0.0	2.0	31.0	0.0	0.0	130.0	2.91	1.99	494.0	19.0	11.0	26.0	12.0	54.0	16.0	15.0	0.0	1519.0	25.5	4.033310859096529	-34.78886111629916	4.555560503696646	35.0	19.22	51.0	0.0	95.0	0.0	8.700000000000001	4.4	13.0	0.0	0.0	0.008700378878334778	0.1508920156112087	0.10000119806771313	0.016289750992258815	0.11736835080172253	0.0905831896253052	0.0	0.0
2019-11-26 12:54:20.000040	1574790860.00004	16971.0	4.0	40.0	10.0	2.0	0.0	64.0	0.0	2.0	31.0	0.0	0.0	130.0	2.91	1.99	495.0	19.0	11.0	26.0	12.0	54.0	20.0	40.0	0.0	1519.0	25.700000000000003	4.6613588157092165	-35.339602644397395	4.319807941553041	35.0	19.25	51.0	0.0	95.0	0.0	9.9	4.7	13.0	0.0	0.0	0.004900550522750945	0.07206923128485368	0.04999968707757406	-0.010378729123976678	0.13984298359889816	0.09521145897385161	0.0	0.0
2019-11-26 12:54:23.000088	1574790863.000088	16971.0	4.0	40.0	10.0	2.0	0.0	64.0	0.0	2.0	31.0	0.0	0.0	130.0	2.91	1.99	496.0	19.0	11.0	26.0	12.0	54.0	23.0	88.0	0.0	1519.0	26.200000000000003	3.5830256598290515	-35.87599826771104	4.259007237915943	35.0	19.25	51.0	0.0	95.0	0.0	10.5	4.4	13.0	0.0	0.0	0.01966309820524413	0.23465273884311938	0.16666400436839438	-0.008913250982086214	0.1499025543798112	0.0991805331067447	0.0	0.0
2019-11-26 12:54:28.000026	1574790868.000026	16971.0	4.0	40.0	10.0	2.0	0.0	64.0	0.0	2.0	31.0	0.0	0.0	130.0	2.91	1.99	497.0	19.0	11.0	26.0	12.0	54.0	28.0	26.0	0.0	1520.0	26.700000000000003	2.8286357735309826	-36.446912714906446	4.17344260103469	35.0	19.31	51.0	0.0	95.0	0.0	10.700000000000001	4.5	13.0	0.0	0.0	0.009999289837287914	0.13983952145830925	0.10000123979198199	-0.014935061402676461	0.18787805334071964	0.11335687457671015	0.0	0.0
2019-11-26 12:54:31.000084	1574790871.000084	16971.0	4.0	40.0	10.0	2.0	0.0	64.0	0.0	2.0	31.0	0.0	0.0	130.0	2.91	1.99	498.0	19.0	11.0	26.0	12.0	54.0	31.0	84.0	0.0	1520.0	27.200000000000003	2.0962000266671814	-35.830065840709025	4.400000739817401	35.0	19.31	51.0	0.0	95.0	0.0	11.5	4.1000000000000005	13.0	0.0	0.0	0.011874232501215895	0.22657385341756534	0.16666344807800587	-0.03123764532274718	0.19462773048891813	0.1344739976330863	0.0	0.0
2019-11-26 12:54:36.000003	1574790876.000003	16971.0	4.0	40.0	10.0	2.0	0.0	64.0	0.0	2.0	31.0	0.0	0.0	130.0	2.91	1.99	499.0	19.0	11.0	26.0	12.0	54.0	36.0	3.0	0.0	1520.0	28.0	2.1466481692882575	-33.28930057092607	4.215015629489814	35.0	19.35	51.0	0.0	95.0	0.0	12.200000000000001	4.5	13.0	0.0	0.0	0.008552222922081586	0.21293175984053558	0.1600025864065542	-0.04687637517806812	0.18197581551770745	0.10965130193860124	0.0	0.0
2019-11-26 12:54:39.000095	1574790879.000095	16971.0	4.0	40.0	10.0	2.0	0.0	64.0	0.0	2.0	31.0	0.0	0.0	130.0	2.91	1.99	500.0	19.0	11.0	26.0	12.0	54.0	39.0	95.0	0.0	1520.0	28.6	2.6416265124340104	-29.14110814868366	3.9751248966879933	35.0	19.38	51.0	0.0	95.0	0.0	10.0	4.5	13.0	0.0	0.0	0.009490323077917844	0.28759694171310773	0.1999938807770337	-0.012850374364955376	0.23583852067408875	0.13528141056678075	0.0	0.0
2019-11-26 12:54:43.000080	1574790883.00008	16971.0	4.0	40.0	10.0	2.0	0.0	64.0	0.0	2.0	31.0	0.0	0.0	130.0	2.91	1.99	501.0	19.0	11.0	26.0	12.0	54.0	43.0	80.0	0.0	1520.0	29.5	2.230336945251468	-27.367796301901762	3.79194796250981	35.0	19.38	51.0	0.0	95.0	0.0	5.0	3.8000000000000003	13.0	0.0	0.0	0.018439656259163616	0.39101196667502813	0.225000831487867	0.006489684164406095	0.3045886764190416	0.11275469922243883	0.0	0.0
2019-11-26 12:54:48.000007	1574790888.000007	16971.0	4.0	40.0	10.0	2.0	0.0	64.0	0.0	2.0	31.0	0.0	0.0	130.0	2.91	1.99	502.0	19.0	11.0	26.0	12.0	54.0	48.0	7.0	0.0	1520.0	30.1	2.559320633087664	-26.55698290965563	3.513952544364857	35.0	19.44	51.0	0.0	95.0	0.0	3.6	4.1000000000000005	13.0	0.0	0.0	0.009988486431531014	0.21996355163866715	0.12000175669380717	-0.03638281176765215	0.34161325028510525	0.12751736445490738	0.0	0.0
2019-11-26 12:54:51.000063	1574790891.000063	16971.0	4.0	40.0	10.0	2.0	0.0	64.0	0.0	2.0	31.0	0.0	0.0	130.0	2.91	1.99	503.0	19.0	11.0	26.0	12.0	54.0	51.0	63.0	0.0	1520.0	30.700000000000003	4.464387019059021	-27.15495528178575	3.6910965691920916	35.0	19.44	51.0	0.0	95.0	0.0	1.6	3.6	13.0	0.0	0.0	0.013938276586754226	0.3991400186656265	0.19999626484535277	-0.03789517501090606	0.368638048220989	0.10606104428447156	0.0	0.0
2019-11-26 12:54:55.000089	1574790895.000089	16971.0	4.0	40.0	10.0	2.0	0.0	64.0	0.0	2.0	31.0	0.0	0.0	130.0	2.91	1.99	504.0	19.0	11.0	26.0	12.0	54.0	55.0	89.0	0.0	1520.0	31.5	4.899998089316265	-27.480299267404803	3.799999336756403	35.0	19.44	51.0	0.0	95.0	0.0	1.5	3.4000000000000004	13.0	0.0	0.0	0.023101061350499007	0.4006452774849903	0.19999870062718508	-0.03182284110838176	0.3987588031574343	0.1313458171707088	0.0	0.0
2019-11-26 12:54:59.000040	1574790899.00004	16971.0	4.0	40.0	10.0	2.0	0.0	64.0	0.0	2.0	31.0	0.0	0.0	130.0	2.91	1.99	505.0	19.0	11.0	26.0	12.0	54.0	59.0	40.0	0.0	1520.0	32.300000000000004	4.899998089316265	-27.07126246555076	3.6285037052068576	35.0	19.5	51.0	0.0	95.0	0.0	1.5	3.4000000000000004	13.0	0.0	0.0	0.034279368852014144	0.3998515359441216	0.20000244382029778	0.015225355521801105	0.3806221442385818	0.13278543543799892	0.0	0.0
2019-11-26 12:55:03.000084	1574790903.000084	16971.0	4.0	40.0	10.0	2.0	0.0	64.0	0.0	2.0	31.0	0.0	0.0	130.0	2.91	1.99	506.0	19.0	11.0	26.0	12.0	55.0	3.0	84.0	0.0	1520.0	33.300000000000004	6.495450543182578	-26.9061743595366	3.693850302703789	35.0	19.5	51.0	0.0	95.0	0.0	2.5	3.8000000000000003	13.0	0.0	0.0	0.041038131808190215	0.47868909449941704	0.24999725821641017	-0.0007241250214871618	0.3392114282026027	0.1401858859504186	0.0	0.0
2019-11-26 12:55:07.000043	1574790907.000043	16971.0	4.0	40.0	10.0	2.0	0.0	64.0	0.0	2.0	31.0	0.0	0.0	130.0	2.91	1.99	507.0	19.0	11.0	26.0	12.0	55.0	7.0	43.0	0.0	1520.0	34.2	10.252745347241428	-26.900024706715072	4.094890886033743	35.0	19.53	51.0	0.0	95.0	0.0	2.5	3.8000000000000003	13.0	0.0	0.0	0.03693510235407719	0.43082932682593295	0.225002306723401	-0.03640932994513974	0.3548833538826978	0.1558369847947329	0.0	0.0
2019-11-26 12:55:11.000063	1574790911.000063	16971.0	4.0	40.0	10.0	2.0	0.0	64.0	0.0	2.0	31.0	0.0	0.0	130.0	2.91	1.99	508.0	19.0	11.0	26.0	12.0	55.0	11.0	63.0	0.0	1520.0	34.2	6.859036532459663	-26.900024706715072	3.728003304563004	35.0	19.56	51.0	0.0	95.0	0.0	2.0	3.6	13.0	0.0	0.0				-0.03478951456545372	0.35544869217608516	0.13519584648431593	0.0	0.0
2019-11-26 12:55:15.000055	1574790915.000055	16971.0	4.0	40.0	10.0	2.0	0.0	64.0	0.0	2.0	31.0	0.0	0.0	130.0	2.91	1.99	509.0	19.0	11.0	26.0	12.0	55.0	15.0	55.0	0.0	1520.0	35.0	10.615923065513611	-26.97584562471718	4.1379104972879555	35.0	19.56	51.0	0.0	95.0	0.0	1.9000000000000001	3.7	13.0	0.0	0.0	0.04531078910357623	0.39160970748225854	0.20000039339142858	0.0073686233603992325	0.31675690845629256	0.1410558908198609	0.0	0.0
2019-11-26 12:55:19.000041	1574790919.000041	16971.0	4.0	40.0	10.0	2.0	0.0	64.0	0.0	2.0	31.0	0.0	0.0	130.0	2.91	1.99	510.0	19.0	11.0	26.0	12.0	55.0	19.0	41.0	0.0	1521.0	36.1	13.258208382450166	-27.464775568402068	4.417623990994727	35.0	19.6	51.0	0.0	95.0	0.0	1.9000000000000001	4.1000000000000005	13.0	0.0	0.0	0.09692090611172476	0.5333212976373688	0.27500096708876276	0.03186719274357758	0.31678772085466156	0.14268854874289225	0.0	0.0
2019-11-26 12:55:23.000068	1574790923.000068	16971.0	4.0	40.0	10.0	2.0	0.0	64.0	0.0	2.0	31.0	0.0	0.0	130.0	2.91	1.99	511.0	19.0	11.0	26.0	12.0	55.0	23.0	68.0	0.0	1521.0	37.1	15.647963730506405	-27.11967101851557	4.454917119842811	35.0	19.63	51.0	0.0	95.0	0.0	2.5	4.5	13.0	0.0	0.0	0.1063605420259604	0.46852616387604473	0.24999831618012616	0.0289586820557947	0.325463666290476	0.15150840457992112	0.0	0.0
2019-11-26 12:55:27.000012	1574790927.000012	16971.0	4.0	40.0	10.0	2.0	0.0	64.0	0.0	2.0	31.0	0.0	0.0	130.0	2.91	1.99	512.0	19.0	11.0	26.0	12.0	55.0	27.0	12.0	0.0	1521.0	38.0	15.718527963109496	-26.409816558085044	4.17977591300875	35.0	19.63	51.0	0.0	95.0	0.0	2.3000000000000003	4.6000000000000005	13.0	0.0	0.0	0.1157653707514557	0.4202835278930464	0.22500315163973744	0.038066346934865734	0.3495456420630651	0.13712329249895505	0.0	0.0
2019-11-26 12:55:31.000034	1574790931.000034	16971.0	4.0	40.0	10.0	2.0	0.0	64.0	0.0	2.0	31.0	0.0	0.0	130.0	2.91	1.99	513.0	19.0	11.0	26.0	12.0	55.0	31.0	34.0	0.0	1521.0	39.0	12.887545044279443	-26.127679022674474	3.8276793799856783	35.0	19.69	51.0	0.0	95.0	0.0	1.5	4.4	13.0	0.0	0.0	0.1423891912413035	0.48100612041868196	0.24999861419969077	0.03869353522766704	0.38912392098430987	0.13199388034822615	0.0	0.0
2019-11-26 12:55:34.000077	1574790934.000077	16971.0	4.0	40.0	10.0	2.0	0.0	64.0	0.0	2.0	31.0	0.0	0.0	130.0	2.91	1.99	514.0	19.0	11.0	26.0	12.0	55.0	34.0	77.0	0.0	1521.0	40.0	7.982825211722258	-25.675301788277167	3.5051759662155817	35.0	19.69	51.0	0.0	95.0	0.0	1.2000000000000002	3.9000000000000004	13.0	0.0	0.0	0.16280534340089536	0.6578658698565705	0.33332856502996244	0.04500447460712839	0.4093445812045404	0.10924564569728056	0.0	0.0
2019-11-26 12:55:38.000097	1574790938.000097	16971.0	4.0	40.0	10.0	2.0	0.0	64.0	0.0	2.0	31.0	0.0	0.0	130.0	2.91	1.99	515.0	19.0	11.0	26.0	12.0	55.0	38.0	97.0	0.0	1521.0	40.7	4.409456106143675	-25.6400567897477	2.909857859685282	35.0	19.69	51.0	0.0	95.0	0.0	1.0	3.7	13.0	0.0	0.0	0.069077146467605	0.35208915793542395	0.17499912381610938	0.01984898095585101	0.48490954766917355	0.11183357516547435	0.0	0.0
2019-11-26 12:55:42.000057	1574790942.000057	16971.0	4.0	40.0	10.0	2.0	0.0	64.0	0.0	2.0	31.0	0.0	0.0	130.0	2.91	1.99	516.0	19.0	11.0	26.0	12.0	55.0	42.0	57.0	0.0	1521.0	41.6	3.296032396024768	-26.30792765410394	3.2319420655293216	35.0	19.73	51.0	0.0	95.0	0.0	0.5	3.7	13.0	0.0	0.0	0.05176464104100416	0.4688782529032488	0.22500225307813354	-0.018466886444452962	0.5960604289219988	0.1261980157465662	0.0	0.0
2019-11-26 12:55:46.000069	1574790946.000069	16971.0	4.0	40.0	10.0	2.0	0.0	64.0	0.0	2.0	31.0	0.0	0.0	130.0	2.91	1.99	517.0	19.0	11.0	26.0	12.0	55.0	46.0	69.0	0.0	1521.0	42.5	2.613310947030282	-26.58383024349389	3.567627222617552	35.0	19.75	51.0	0.0	95.0	0.0	0.7000000000000001	3.4000000000000004	13.0	0.0	0.0	0.029355451625205177	0.46659154226874233	0.22499932944974432	0.032003260241513114	0.6407354545865279	0.15073111347598264	0.0	0.0
2019-11-26 12:55:50.000062	1574790950.000062	16971.0	4.0	40.0	10.0	2.0	0.0	64.0	0.0	2.0	31.0	0.0	0.0	130.0	2.91	1.99	518.0	19.0	11.0	26.0	12.0	55.0	50.0	62.0	0.0	1521.0	43.7	2.766557478302658	-26.600024005184572	3.6888540823737888	35.0	19.79	51.0	0.0	95.0	0.0	0.7000000000000001	2.7	13.0	0.0	0.0	0.03468798930573638	0.6223891407384624	0.3000005185613066	0.010646151613873674	0.6624785671405341	0.14719649294476858	0.0	0.0
2019-11-26 12:55:54.000056	1574790954.000056	16971.0	4.0	40.0	10.0	2.0	0.0	64.0	0.0	2.0	31.0	0.0	0.0	130.0	2.91	1.99	519.0	19.0	11.0	26.0	12.0	55.0	54.0	56.0	0.0	1521.0	45.0	3.3632348536934074	-26.22449751821269	3.70000101277222	35.0	19.79	51.0	0.0	95.0	0.0	1.5	3.4000000000000004	13.0	0.0	0.0	0.028332023935265193	0.6515194021540337	0.32500048428845973	0.026307933925362598	0.6420729373481724	0.1750635191513882	0.0	0.0
2019-11-26 12:55:58.000081	1574790958.000081	16971.0	4.0	40.0	10.0	2.0	0.0	64.0	0.0	2.0	31.0	0.0	0.0	130.0	2.91	1.99	520.0	19.0	11.0	26.0	12.0	55.0	58.0	81.0	0.0	1521.0	46.1	2.1140440339008566	-26.199984872624235	3.502159405613173	35.0	19.81	51.0	0.0	95.0	0.0	1.6	3.6	13.0	0.0	0.0	0.026730552260766795	0.548507926828974	0.2749982789266538	0.07652917233066431	0.6418983318471135	0.16944266686486117	0.0	0.0
2019-11-26 12:56:02.000023	1574790962.000023	16971.0	4.0	40.0	10.0	2.0	0.0	64.0	0.0	2.0	31.0	0.0	0.0	130.0	2.91	1.99	521.0	19.0	11.0	26.0	12.0	56.0	2.0	23.0	0.0	1521.0	46.1	3.305756226592706	-26.199984872624235	3.6855017630693063	35.0	19.81	51.0	0.0	95.0	0.0	1.6	3.7	13.0	0.0	0.0				0.06759996754398279	0.6463510416642514	0.17572300739399396	0.0	0.0
2019-11-26 12:56:06.000042	1574790966.000042	16971.0	4.0	40.0	10.0	2.0	0.0	64.0	0.0	2.0	31.0	0.0	0.0	130.0	2.91	1.99	522.0	19.0	11.0	26.0	12.0	56.0	6.0	42.0	0.0	1521.0	47.5	57.8132602802446	-26.231331532638198	3.421640066541326	35.0	19.85	51.0	0.0	95.0	0.0	1.2000000000000002	3.7	13.0	0.0	0.0	0.042078673506038576	0.7103588297570241	0.34999833107790396	0.0873008520529812	0.6827239381897412	0.18270354526804877	0.0	0.0
2019-11-26 12:56:09.000088	1574790969.000088	16971.0	4.0	40.0	10.0	2.0	0.0	64.0	0.0	2.0	31.0	0.0	0.0	130.0	2.91	1.99	523.0	19.0	11.0	26.0	12.0	56.0	9.0	88.0	0.0	1521.0	49.0	355.66000546080494	-26.309757404117498	2.864643659217659	35.0	19.88	51.0	0.0	95.0	0.0	1.2000000000000002	3.5	13.0	0.0	0.0	0.03707345831190352	1.0158901806588776	0.49999233098666823	0.06386673520010824	0.6291524429074196	0.1673805356620222	0.0	0.0
2019-11-26 12:56:14.000015	1574790974.000015	16971.0	4.0	40.0	10.0	2.0	0.0	64.0	0.0	2.0	31.0	0.0	0.0	130.0	2.91	1.99	524.0	19.0	11.0	26.0	12.0	56.0	14.0	15.0	0.0	1521.0	50.2	352.7189867302036	-26.09434021933706	2.7528244241570334	35.0	19.88	51.0	0.0	95.0	0.0	1.4000000000000001	3.0	13.0	0.0	0.0	-0.020330514732469336	0.4830562809920764	0.24000350194318804	0.02772153003644635	0.6371368106725107	0.18075729932287576	0.0	0.0
2019-11-26 12:56:17.000073	1574790977.000073	16971.0	4.0	40.0	10.0	2.0	0.0	64.0	0.0	2.0	31.0	0.0	0.0	130.0	2.91	1.99	525.0	19.0	11.0	26.0	12.0	56.0	17.0	73.0	0.0	1522.0	51.7	349.6830051284508	-25.800003035843403	2.616590274276392	35.0	19.89	51.0	0.0	95.0	0.0	1.2000000000000002	2.7	13.0	0.0	0.0	-0.11860308306753908	1.009619926778777	0.4999903442340176	-0.021984060287737507	0.6009398773900752	0.1713270698274691	0.0	0.0
2019-11-26 12:56:21.000085	1574790981.000085	16971.0	4.0	40.0	10.0	2.0	0.0	64.0	0.0	2.0	31.0	0.0	0.0	130.0	2.91	1.99	526.0	19.0	11.0	26.0	12.0	56.0	21.0	85.0	0.0	1522.0	53.0	347.00849914322487	-26.118292261235432	2.5909661235452277	35.0	19.91	51.0	0.0	95.0	0.0	0.8	2.9000000000000004	13.0	0.0	0.0	-0.10417298932857856	0.6644760284781803	0.32499901205601534	-0.07405597770130942	0.6573857200698218	0.16793072147461605	0.0	0.0
2019-11-26 12:56:25.000077	1574790985.000077	16971.0	4.0	40.0	10.0	2.0	0.0	64.0	0.0	2.0	31.0	0.0	0.0	130.0	2.91	1.99	527.0	19.0	11.0	26.0	12.0	56.0	25.0	77.0	0.0	1522.0	54.300000000000004	344.59071582281547	-25.88839269136755	2.013950873976861	35.0	19.94	51.0	0.0	95.0	0.0	0.8	2.4000000000000004	13.0	0.0	0.0	-0.13305855113185583	0.6593029728393804	0.3250006586326606	-0.14553521387308657	0.6952018146668496	0.16826151790244345	0.0	0.0
2019-11-26 12:56:29.000056	1574790989.000056	16971.0	4.0	40.0	10.0	2.0	0.0	64.0	0.0	2.0	31.0	0.0	0.0	130.0	2.91	1.99	528.0	19.0	11.0	26.0	12.0	56.0	29.0	56.0	0.0	1522.0	55.5	342.1322636947027	-25.47904605877205	1.77365736278859	35.0	19.94	51.0	0.0	95.0	0.0	1.3	2.4000000000000004	13.0	0.0	0.0	-0.145884213197451	0.5894907550863282	0.3000015735708747	-0.14872253796337592	0.7094502032017856	0.18458606631779434	0.0	0.0
2019-11-26 12:56:33.000084	1574790993.000084	16971.0	4.0	40.0	10.0	2.0	0.0	64.0	0.0	2.0	31.0	0.0	0.0	130.0	2.91	1.99	529.0	19.0	11.0	26.0	12.0	56.0	33.0	84.0	0.0	1522.0	57.0	341.57923427330945	-25.3205484553657	2.276652873644955	35.0	19.94	51.0	0.0	95.0	0.0	0.7000000000000001	1.7000000000000002	13.0	0.0	0.0	-0.21607997622530123	0.7486266387869889	0.3749973848644478	-0.19779685919569934	0.72019408379027	0.19805777986691186	0.0	0.0
2019-11-26 12:56:37.000039	1574790997.000039	16971.0	4.0	40.0	10.0	2.0	0.0	64.0	0.0	2.0	31.0	0.0	0.0	130.0	2.91	1.99	530.0	19.0	11.0	26.0	12.0	56.0	37.0	39.0	0.0	1522.0	58.300000000000004	343.3467588135223	-25.736715127462286	2.1379704757709868	35.0	19.95	51.0	0.0	95.0	0.0	0.7000000000000001	1.7000000000000002	13.0	0.0	0.0	-0.2142782737294404	0.6404102545376847	0.3250036418846066	-0.27627001827603326	0.7265920138533615	0.19552473604707132	0.0	0.0
2019-11-26 12:56:41.000072	1574791001.000072	16971.0	4.0	40.0	10.0	2.0	0.0	64.0	0.0	2.0	31.0	0.0	0.0	130.0	2.91	1.99	531.0	19.0	11.0	26.0	12.0	56.0	41.0	72.0	0.0	1522.0	60.0	348.49539967105	-25.892355504886904	2.284741166058262	35.0	19.94	51.0	0.0	95.0	0.0	0.4	1.8	13.0	0.0	0.0	-0.2825186904962651	0.8492825159420561	0.4249965042163372	-0.28600111099737924	0.730113336044252	0.17772698455383212	0.0	0.0
2019-11-26 12:56:45.000023	1574791005.000023	16971.0	4.0	40.0	10.0	2.0	0.0	64.0	0.0	2.0	31.0	0.0	0.0	130.0	2.91	1.99	532.0	19.0	11.0	26.0	12.0	56.0	45.0	23.0	0.0	1522.0	60.0	353.7694143128813	-26.28957687148298	2.689555199361819	35.0	20.0	51.0	0.0	95.0	0.0	0.30000000000000004	2.4000000000000004	13.0	0.0	0.0				-0.25138102358458625	0.7182553954150301	0.18571690267383967	0.0	0.0
2019-11-26 12:56:49.000035	1574791009.000035	16971.0	4.0	40.0	10.0	2.0	0.0	64.0	0.0	2.0	31.0	0.0	0.0	130.0	2.91	1.99	533.0	19.0	11.0	26.0	12.0	56.0	49.0	35.0	0.0	1522.0	61.5	349.0175298307298	-25.909404332759692	2.3094207759030794	35.0	20.0	51.0	0.0	95.0	0.0	0.8	2.1	13.0	0.0	0.0	-0.21911618109906297	0.7444929162250482	0.3749988600646339	-0.22989050513758846	0.752389013277446	0.1902396602892666	0.0	0.0
2019-11-26 12:56:52.000072	1574791012.000072	16971.0	4.0	40.0	10.0	2.0	0.0	64.0	0.0	2.0	31.0	0.0	0.0	130.0	2.91	1.99	534.0	19.0	11.0	26.0	12.0	56.0	52.0	72.0	0.0	1522.0	62.800000000000004	354.9107040516098	-26.232635748075086	2.5315471378284053	35.0	20.0	51.0	0.0	95.0	0.0	0.9	2.3000000000000003	13.0	0.0	0.0	-0.1720365786735485	0.8760683914858368	0.43332799547201156	-0.21936057778327822	0.7298519009252802	0.18933076778574917	0.0	0.0
2019-11-26 12:56:56.000019	1574791016.000019	16971.0	4.0	40.0	10.0	2.0	0.0	64.0	0.0	2.0	31.0	0.0	0.0	130.0	2.91	1.99	535.0	19.0	11.0	26.0	12.0	56.0	56.0	19.0	0.0	1522.0	64.3	214.81249393841543	-26.139998303314748	1.9999880041802625	35.0	20.0	51.0	0.0	95.0	0.0	1.3	2.7	13.0	0.0	0.0	-0.08079662294953024	0.7547862535676481	0.37500496215233614	-0.16651037281468253	0.7728186298725926	0.1965035904683775	0.0	0.0
2019-11-26 12:57:00.000029	1574791020.000029	16971.0	4.0	40.0	10.0	2.0	0.0	64.0	0.0	2.0	31.0	0.0	0.0	130.0	2.91	1.99	536.0	19.0	11.0	26.0	12.0	57.0	0.0	29.0	0.0	1522.0	66.0	3.9061469192715177	-26.199984872624235	2.2853030828940204	35.0	20.0	51.0	0.0	95.0	0.0	1.1	2.2	13.0	0.0	0.0	-0.04706622435864833	0.8662530793322352	0.4249989360597549	-0.08336119228561528	0.7868626883145552	0.1996973243664311	0.0	0.0
2019-11-26 12:57:04.000020	1574791024.00002	16971.0	4.0	40.0	10.0	2.0	0.0	64.0	0.0	2.0	31.0	0.0	0.0	130.0	2.91	1.99	537.0	19.0	11.0	26.0	12.0	57.0	4.0	20.0	0.0	1522.0	67.5	8.554025821351509	-25.999583119724225	3.000001285727039	35.0	20.0	51.0	0.0	95.0	0.0	1.2000000000000002	1.7000000000000002	13.0	0.0	0.0	0.02248566661889431	0.7621065980341811	0.37500084936811184	0.03782074037355609	0.7527103453285363	0.20271834557580545	0.0	0.0
2019-11-26 12:57:08.000006	1574791028.000006	16971.0	4.0	40.0	10.0	2.0	0.0	64.0	0.0	2.0	31.0	0.0	0.0	130.0	2.91	1.99	538.0	19.0	11.0	26.0	12.0	57.0	8.0	6.0	0.0	1522.0	69.10000000000001	12.601122318644741	-25.62964287823397	3.170361443336476	35.0	20.01	51.0	0.0	95.0	0.0	1.2000000000000002	3.0	13.0	0.0	0.0	0.09347476115697728	0.8078787546599735	0.40000140667456563	0.10695797458434607	0.7591360171727775	0.1957613319934944	0.0	0.0
2019-11-26 12:57:12.000033	1574791032.000033	16971.0	4.0	40.0	10.0	2.0	0.0	64.0	0.0	2.0	31.0	0.0	0.0	130.0	2.91	1.99	539.0	19.0	11.0	26.0	12.0	57.0	12.0	33.0	0.0	1522.0	70.5	13.433525230643617	-25.372241989202053	3.300001987257538	35.0	20.0	51.0	0.0	95.0	0.0	0.8	3.0	13.0	0.0	0.0	0.13199820153091704	0.7121985633393015	0.3499976426521745	0.2037023839273981	0.6967448962864334	0.19224434525130282	0.0	0.0
2019-11-26 12:57:15.000049	1574791035.000049	16971.0	4.0	40.0	10.0	2.0	0.0	64.0	0.0	2.0	31.0	0.0	0.0	130.0	2.91	1.99	540.0	19.0	11.0	26.0	12.0	57.0	15.0	49.0	0.0	1522.0	72.0	8.372465874299921	-25.67022033973397	2.559595779524398	35.0	20.0	51.0	0.0	95.0	0.0	0.8	3.0	13.0	0.0	0.0	0.25383302949026454	1.0031383653923505	0.4999972979373725	0.21842114347918745	0.7059918041235665	0.1907898754955192	0.0	0.0
2019-11-26 12:57:18.000073	1574791038.000073	16971.0	4.0	40.0	10.0	2.0	0.0	64.0	0.0	2.0	31.0	0.0	0.0	130.0	2.91	1.99	541.0	19.0	11.0	26.0	12.0	57.0	18.0	73.0	0.0	1522.0	72.0	11.931167370154665	-25.38549812120855	3.128987203271875	35.0	20.0	51.0	0.0	95.0	0.0	0.5	3.3000000000000003	13.0	0.0	0.0				0.18946342557550933	0.6871589013412724	0.19436371749029924	0.0	0.0
2019-11-26 12:57:22.000010	1574791042.00001	16971.0	4.0	40.0	10.0	2.0	0.0	64.0	0.0	2.0	31.0	0.0	0.0	130.0	2.91	1.99	542.0	19.0	11.0	26.0	12.0	57.0	22.0	10.0	0.0	1522.0	73.5	6.052263083106121	-25.542098050789683	2.3683960038528302	35.0	20.0	51.0	0.0	95.0	0.0	0.30000000000000004	3.3000000000000003	13.0	0.0	0.0	0.17854131675276166	0.7733474060775126	0.37500590095268793	0.17865448682731716	0.710812604393971	0.17965526925511585	0.0	0.0
2019-11-26 12:57:25.000036	1574791045.000036	16971.0	4.0	40.0	10.0	2.0	0.0	64.0	0.0	2.0	31.0	0.0	0.0	130.0	2.91	1.99	543.0	19.0	11.0	26.0	12.0	57.0	25.0	36.0	0.0	1522.0	75.0	200.00117346619638	-24.704024159215766	2.0000008571513597	35.0	20.04	51.0	0.0	95.0	0.0	0.7000000000000001	2.5	13.0	0.0	0.0	0.1444093571876366	1.0288288398185588	0.4999956687666658	0.11013603204134177	0.7219642799388966	0.1904563806715314	0.0	0.0
2019-11-26 12:57:28.000066	1574791048.000066	16971.0	4.0	40.0	10.0	2.0	0.0	64.0	0.0	2.0	31.0	0.0	0.0	130.0	2.91	1.99	544.0	19.0	11.0	26.0	12.0	57.0	28.0	66.0	0.0	1522.0	76.3	349.6954264397427	-24.138087457541346	2.6983794050310084	35.0	20.0	51.0	0.0	95.0	0.0	0.7000000000000001	2.5	13.0	0.0	0.0	0.009428701680900898	0.9003417750542214	0.4333289941586434	0.1045818410494061	0.7145596964407974	0.1783397845270431	0.0	0.0
2019-11-26 12:57:31.000089	1574791051.000089	16971.0	4.0	40.0	10.0	2.0	0.0	64.0	0.0	2.0	31.0	0.0	0.0	130.0	2.91	1.99	545.0	19.0	11.0	26.0	12.0	57.0	31.0	89.0	0.0	1522.0	76.3	352.4759738308274	-24.351969434032014	2.1280301909460992	35.0	20.04	51.0	0.0	95.0	0.0	0.1	2.0	13.0	0.0	0.0				0.045600871110136554	0.713376866952424	0.1869331598490232	0.0	0.0
2019-11-26 12:57:35.000032	1574791055.000032	16971.0	4.0	40.0	10.0	2.0	0.0	64.0	0.0	2.0	31.0	0.0	0.0	130.0	2.91	1.99	546.0	19.0	11.0	26.0	12.0	57.0	35.0	32.0	0.0	1522.0	77.80000000000001	348.69627045060383	-24.120976309643176	2.7790109782280172	35.0	20.0	51.0	0.0	95.0	0.0	24.900000000000002	2.0	13.0	0.0	0.0	-0.09936257988963548	0.8210881163125668	0.3750053421423931	-0.02044045170493901	0.7442210251030533	0.16650301417289326	0.0	0.0
2019-11-26 12:57:38.000062	1574791058.000062	16971.0	4.0	40.0	10.0	2.0	0.0	64.0	0.0	2.0	31.0	0.0	0.0	130.0	2.91	1.99	547.0	19.0	11.0	26.0	12.0	57.0	38.0	62.0	0.0	1522.0	79.10000000000001	345.5571632008944	-24.39886105536438	2.4017223488574713	35.0	20.0	51.0	0.0	95.0	0.0	24.700000000000003	2.8000000000000003	13.0	0.0	0.0	-0.1816048873674598	0.9520061588076053	0.4333289941586434	-0.06983097563013449	0.733535779034615	0.16205522428673613	0.0	0.0
2019-11-26 12:57:41.000087	1574791061.000087	16971.0	4.0	40.0	10.0	2.0	0.0	64.0	0.0	2.0	31.0	0.0	0.0	130.0	2.91	1.99	548.0	19.0	11.0	26.0	12.0	57.0	41.0	87.0	0.0	1522.0	80.60000000000001	343.9037543903571	-24.758484826179004	1.8622949854747108	35.0	20.0	51.0	0.0	95.0	0.0	24.700000000000003	2.7	13.0	0.0	0.0	-0.25404974463578983	1.08314661353321	0.49999582770968204	-0.1489931408482229	0.7631330169373033	0.1575628206156231	0.0	0.0
2019-11-26 12:57:45.000005	1574791065.000005	16971.0	4.0	40.0	10.0	2.0	0.0	64.0	0.0	2.0	31.0	0.0	0.0	130.0	2.91	1.99	549.0	19.0	11.0	26.0	12.0	57.0	45.0	5.0	0.0	1522.0	82.0	345.10906444282995	-25.149117052771874	2.4109461826761973	35.0	20.0	51.0	0.0	95.0	0.0	24.700000000000003	2.7	13.0	0.0	0.0	-0.17783995164441838	0.7582245030425623	0.3500071765463767	-0.1322592782813354	0.7552676996736452	0.16420470498186418	0.0	0.0
2019-11-26 12:57:48.000024	1574791068.000024	16971.0	4.0	40.0	10.0	2.0	0.0	64.0	0.0	2.0	31.0	0.0	0.0	130.0	2.91	1.99	550.0	19.0	11.0	26.0	12.0	57.0	48.0	24.0	0.0	1522.0	82.0	344.0410898901251	-24.864337436559758	1.9125594178648087	35.0	20.0	51.0	0.0	95.0	0.0	25.1	2.1	13.0	0.0	0.0				-0.2061322613893964	0.8218347344247886	0.16561147335686277	0.0	0.0
2019-11-26 12:57:51.000062	1574791071.000062	16971.0	4.0	40.0	10.0	2.0	0.0	64.0	0.0	2.0	31.0	0.0	0.0	130.0	2.91	1.99	551.0	19.0	11.0	26.0	12.0	57.0	51.0	62.0	0.0	1522.0	83.5	344.7615848122305	-25.24486045919088	2.05132510925483	35.0	20.0	51.0	0.0	95.0	0.0	25.400000000000002	1.8	13.0	0.0	0.0	-0.30207357822498365	1.0390671385669048	0.4999936819874894	-0.23272941677993733	0.7581057585403341	0.17348970411311118	0.0	0.0
2019-11-26 12:57:54.000081	1574791074.000081	16971.0	4.0	40.0	10.0	2.0	0.0	64.0	0.0	2.0	31.0	0.0	0.0	130.0	2.91	1.99	552.0	19.0	11.0	26.0	12.0	57.0	54.0	81.0	0.0	1522.0	84.80000000000001	346.60310974089884	-25.66809225107357	1.9417122855116478	35.0	20.0	51.0	0.0	95.0	0.0	0.2	2.5	13.0	0.0	0.0	-0.233679183192089	0.8907320666020567	0.4333305782917169	-0.21179479352608063	0.7563943986469852	0.1833588806976924	0.0	0.0
2019-11-26 12:57:58.000005	1574791078.000005	16971.0	4.0	40.0	10.0	2.0	0.0	64.0	0.0	2.0	31.0	0.0	0.0	130.0	2.91	1.99	553.0	19.0	11.0	26.0	12.0	57.0	58.0	5.0	0.0	1522.0	86.30000000000001	350.5145023078691	-25.879318801996654	2.1793285832371256	35.0	20.0	51.0	0.0	95.0	0.0	0.2	2.5	13.0	0.0	0.0	-0.21832651676770168	0.7664411920418704	0.3750071303412067	-0.25798897261518633	0.7646402517455285	0.19823464737400354	0.0	0.0
2019-11-26 12:58:01.000036	1574791081.000036	16971.0	4.0	40.0	10.0	2.0	0.0	64.0	0.0	2.0	31.0	0.0	0.0	130.0	2.91	1.99	554.0	19.0	11.0	26.0	12.0	58.0	1.0	36.0	0.0	1522.0	86.30000000000001	347.9035603719877	-25.810620163906886	2.1106181344932486	35.0	20.0	51.0	0.0	95.0	0.0	0.30000000000000004	1.5	13.0	0.0	0.0				-0.20875791904241353	0.7388291318762463	0.19853373800962307	0.0	0.0
2019-11-26 12:58:04.000070	1574791084.00007	16971.0	4.0	40.0	10.0	2.0	0.0	64.0	0.0	2.0	31.0	0.0	0.0	130.0	2.91	1.99	555.0	19.0	11.0	26.0	12.0	58.0	4.0	70.0	0.0	1522.0	87.60000000000001	352.6157056998713	-25.780374210633383	2.1999975051197245	35.0	19.94	51.0	0.0	95.0	0.0	0.8	2.1	13.0	0.0	0.0	-0.19409920828996877	0.8755249493876349	0.43332840872109263	-0.15439067797715034	0.7414014450213322	0.2029123354407915	0.0	0.0
2019-11-26 12:58:08.000006	1574791088.000006	16971.0	4.0	40.0	10.0	2.0	0.0	64.0	0.0	2.0	31.0	0.0	0.0	130.0	2.91	1.99	556.0	19.0	11.0	26.0	12.0	58.0	8.0	6.0	0.0	1522.0	89.5	356.3983158055272	-25.689905055913297	2.1999975051197245	35.0	19.94	51.0	0.0	95.0	0.0	0.9	2.2	13.0	0.0	0.0	-0.14803507001040583	0.9674135146128306	0.475007616105598	-0.139506216739479	0.7501234045821997	0.20684751240720076	0.0	0.0
2019-11-26 12:58:11.000036	1574791091.000036	16971.0	4.0	40.0	10.0	2.0	0.0	64.0	0.0	2.0	31.0	0.0	0.0	130.0	2.91	1.99	557.0	19.0	11.0	26.0	12.0	58.0	11.0	36.0	0.0	1522.0	90.80000000000001	94.09805925164787	-25.725362326051325	2.573273769957872	35.0	19.97	51.0	0.0	95.0	0.0	0.6000000000000001	2.2	13.0	0.0	0.0	-0.08530949268960591	0.9008020659251411	0.4333289941586482	-0.08294447282515043	0.804769021745499	0.2027043069758271	0.0	0.0
2019-11-26 12:58:15.000037	1574791095.000037	16971.0	4.0	40.0	10.0	2.0	0.0	64.0	0.0	2.0	31.0	0.0	0.0	130.0	2.91	1.99	558.0	19.0	11.0	26.0	12.0	58.0	15.0	37.0	0.0	1522.0	92.30000000000001	7.28905244390767	-25.783035474913564	2.284851839770989	35.0	19.94	51.0	0.0	95.0	0.0	0.6000000000000001	2.2	13.0	0.0	0.0	-0.019267896665519996	0.7827987885218569	0.37499991059305415	-0.04050539193198545	0.8031597104274268	0.19461447215088604	0.0	0.0
2019-11-26 12:58:18.000086	1574791098.000086	16971.0	4.0	40.0	10.0	2.0	0.0	64.0	0.0	2.0	31.0	0.0	0.0	130.0	2.91	1.99	559.0	19.0	11.0	26.0	12.0	58.0	18.0	86.0	0.0	1522.0	92.30000000000001	4.81289252322811	-25.714266172401366	2.628765348214076	35.0	19.94	51.0	0.0	95.0	0.0	0.8	2.2	13.0	0.0	0.0				-0.0424275739076006	0.7689981896724067	0.18373808873740924	0.0	0.0
2019-11-26 12:58:22.000042	1574791102.000042	16971.0	4.0	40.0	10.0	2.0	0.0	64.0	0.0	2.0	31.0	0.0	0.0	130.0	2.91	1.99	560.0	19.0	11.0	26.0	12.0	58.0	22.0	42.0	0.0	1522.0	93.7	8.314648817181185	-25.780261595361832	2.239488305285356	35.0	19.94	51.0	0.0	95.0	0.0	0.7000000000000001	2.7	13.0	0.0	0.0	0.054528601686281236	0.7252071788231428	0.3500038594433046	0.05728947249451896	0.746048157300762	0.1823734172774015	0.0	0.0
2019-11-26 12:58:26.000053	1574791106.000053	16971.0	4.0	40.0	10.0	2.0	0.0	64.0	0.0	2.0	31.0	0.0	0.0	130.0	2.91	1.99	561.0	19.0	11.0	26.0	12.0	58.0	26.0	53.0	0.0	1522.0	95.30000000000001	10.271658267076571	-25.675317079957402	2.523475877946272	35.0	19.94	51.0	0.0	95.0	0.0	0.8	2.2	13.0	0.0	0.0	0.11363433138818399	0.8199696769890258	0.3999989032775453	0.14206532562225302	0.7451982783239907	0.18848333941970485	0.0	0.0
2019-11-26 12:58:30.000041	1574791110.000041	16971.0	4.0	40.0	10.0	2.0	0.0	64.0	0.0	2.0	31.0	0.0	0.0	130.0	2.91	1.99	562.0	19.0	11.0	26.0	12.0	58.0	30.0	41.0	0.0	1522.0	96.80000000000001	10.386685322544329	-25.51081589030272	2.810831355875726	35.0	19.94	51.0	0.0	95.0	0.0	0.7000000000000001	2.4000000000000004	13.0	0.0	0.0	0.135305751600721	0.7673570491428789	0.3750011175904202	0.1521827068447273	0.7287490002029988	0.1894368455199286	0.0	0.0
2019-11-26 12:58:34.000013	1574791114.000013	16971.0	4.0	40.0	10.0	2.0	0.0	64.0	0.0	2.0	31.0	0.0	0.0	130.0	2.91	1.99	563.0	19.0	11.0	26.0	12.0	58.0	34.0	13.0	0.0	1522.0	98.2	7.031469466959908	-25.114602861228235	2.4887658183113306	35.0	19.91	51.0	0.0	95.0	0.0	0.6000000000000001	2.9000000000000004	13.0	0.0	0.0	0.14070251574569645	0.717166716079255	0.35000244082722315	0.1298745826568797	0.7674282110126761	0.17575987517515113	0.0	0.0
2019-11-26 12:58:37.000061	1574791117.000061	16971.0	4.0	40.0	10.0	2.0	0.0	64.0	0.0	2.0	31.0	0.0	0.0	130.0	2.91	1.99	564.0	19.0	11.0	26.0	12.0	58.0	37.0	61.0	0.0	1522.0	99.60000000000001	242.82391726508473	-24.665646265051194	2.3000015586818585	35.0	19.94	51.0	0.0	95.0	0.0	0.30000000000000004	2.6	13.0	0.0	0.0	0.149395973772457	0.9763070605232887	0.46665921223150614	0.15396067677838712	0.721023255707819	0.16255022219129162	0.0	0.0
2019-11-26 12:58:41.000087	1574791121.000087	16971.0	4.0	40.0	10.0	2.0	0.0	64.0	0.0	2.0	31.0	0.0	0.0	130.0	2.91	1.99	565.0	19.0	11.0	26.0	12.0	58.0	41.0	87.0	0.0	1522.0	101.10000000000001	357.4528584657157	-24.383654016417303	2.3000015586818585	35.0	19.91	51.0	0.0	95.0	0.0	25.400000000000002	2.3000000000000003	13.0	0.0	0.0	0.059296590601257464	0.8093999594104155	0.37499756367597337	0.0532959468979396	0.7906397836631753	0.18487096725364774	0.0	0.0
2019-11-26 12:58:45.000046	1574791125.000046	16971.0	4.0	40.0	10.0	2.0	0.0	64.0	0.0	2.0	31.0	0.0	0.0	130.0	2.91	1.99	566.0	19.0	11.0	26.0	12.0	58.0	45.0	46.0	0.0	1522.0	102.5	351.4590866953969	-24.377059264621867	2.2229241581279373	35.0	19.88	51.0	0.0	95.0	0.0	25.1	2.3000000000000003	13.0	0.0	0.0	-0.008009101022696813	0.7647848532497757	0.35000358823639993	0.008412823009709114	0.7860692226354331	0.17299249010963777	0.0	0.0
2019-11-26 12:58:49.000059	1574791129.000059	16971.0	4.0	40.0	10.0	2.0	0.0	64.0	0.0	2.0	31.0	0.0	0.0	130.0	2.91	1.99	567.0	19.0	11.0	26.0	12.0	58.0	49.0	59.0	0.0	1522.0	103.9	348.41158383507565	-24.482700888279204	2.1999975051197245	35.0	19.88	51.0	0.0	95.0	0.0	24.8	2.3000000000000003	13.0	0.0	0.0	-0.04477732383178444	0.7742286801613837	0.3499988734758411	-0.07907266909860607	0.7541284216476062	0.16292279357079842	0.0	0.0
2019-11-26 12:58:53.000053	1574791133.000053	16971.0	4.0	40.0	10.0	2.0	0.0	64.0	0.0	2.0	31.0	0.0	0.0	130.0	2.91	1.99	568.0	19.0	11.0	26.0	12.0	58.0	53.0	53.0	0.0	1522.0	105.2	347.464476397456	-24.863041992417923	2.472277678970129	35.0	19.84	51.0	0.0	95.0	0.0	24.8	2.3000000000000003	13.0	0.0	0.0	-0.12628708118621113	0.7089716264207298	0.32500048428845973	-0.1266351020302491	0.7580911540036546	0.16967720281521492	0.0	0.0
2019-11-26 12:58:57.000042	1574791137.000042	16971.0	4.0	40.0	10.0	2.0	0.0	64.0	0.0	2.0	31.0	0.0	0.0	130.0	2.91	1.99	569.0	19.0	11.0	26.0	12.0	58.0	57.0	42.0	0.0	1522.0	106.60000000000001	348.5497130656302	-25.09161967457154	2.4041998128616955	35.0	19.81	51.0	0.0	95.0	0.0	24.900000000000002	2.2	13.0	0.0	0.0	-0.1353709989862278	0.759968449820693	0.35000095963741346	-0.14767933616115275	0.7623394829968936	0.16998037044032505	0.0	0.0
2019-11-26 12:59:01.000042	1574791141.000042	16971.0	4.0	40.0	10.0	2.0	0.0	64.0	0.0	2.0	31.0	0.0	0.0	130.0	2.91	1.99	570.0	19.0	11.0	26.0	12.0	59.0	1.0	42.0	0.0	1522.0	106.60000000000001	347.4104779191279	-24.901783402665128	2.499107073061712	35.0	19.81	51.0	0.0	95.0	0.0	25.1	2.2	13.0	0.0	0.0				-0.177603411589728	0.7500145448331457	0.17538589091035545	0.0	0.0
2019-11-26 12:59:06.000068	1574791146.000068	16971.0	4.0	40.0	10.0	2.0	0.0	64.0	0.0	2.0	31.0	0.0	0.0	130.0	2.91	1.99	571.0	19.0	11.0	26.0	12.0	59.0	6.0	68.0	0.0	1522.0	109.4	355.6790377012395	-25.4655142783497	2.1689683776683246	35.0	19.81	51.0	0.0	95.0	0.0	0.1	2.5	13.0	0.0	0.0	-0.23649711377162683	1.171839380868148	0.5599970894011137	-0.18923770886928842	0.7886826660323638	0.1736857560135119	0.0	0.0
2019-11-26 12:59:11.000093	1574791151.000093	16971.0	4.0	40.0	10.0	2.0	0.0	64.0	0.0	2.0	31.0	0.0	0.0	130.0	2.91	1.99	572.0	19.0	11.0	26.0	12.0	59.0	11.0	93.0	0.0	1522.0	110.7	357.73941414091956	-25.500002334312903	2.368421455426005	35.0	19.79	51.0	0.0	95.0	0.0	0.30000000000000004	2.5	13.0	0.0	0.0	-0.09271634510073981	0.5424129594576648	0.2599986982410752	-0.16872362056861115	0.7648855232972477	0.18095158499586309	0.0	0.0
2019-11-26 12:59:17.000019	1574791157.000019	16971.0	4.0	40.0	10.0	2.0	0.0	64.0	0.0	2.0	31.0	0.0	0.0	130.0	2.91	1.99	573.0	19.0	11.0	26.0	12.0	59.0	17.0	19.0	0.0	1522.0	112.2	261.207756227934	-25.554728291275435	2.5547194607232964	35.0	19.77	51.0	0.0	95.0	0.0	0.5	2.1	13.0	0.0	0.0	-0.02925841515995978	0.523325094775594	0.25000307961124896	-0.08316924854095739	0.762686163074672	0.17840597734259786	0.0	0.0
2019-11-26 12:59:22.000045	1574791162.000045	16971.0	4.0	40.0	10.0	2.0	0.0	64.0	0.0	2.0	31.0	0.0	0.0	130.0	2.91	1.99	574.0	19.0	11.0	26.0	12.0	59.0	22.0	45.0	0.0	1522.0	113.7	4.135342854142524	-25.68067147739078	2.7193487902205837	35.0	19.75	51.0	0.0	95.0	0.0	0.5	2.5	13.0	0.0	0.0	-0.019756105083474675	0.6286494569931396	0.2999984407505969	-0.03786153111021752	0.7632348803911226	0.19013685023250654	0.0	0.0
2019-11-26 12:59:27.000086	1574791167.000086	16971.0	4.0	40.0	10.0	2.0	0.0	64.0	0.0	2.0	31.0	0.0	0.0	130.0	2.91	1.99	575.0	19.0	11.0	26.0	12.0	59.0	27.0	86.0	0.0	1522.0	116.7	11.489340936194534	-25.59465156872114	2.5373285402651966	35.0	19.75	51.0	0.0	95.0	0.0	0.7000000000000001	2.7	13.0	0.0	0.0	0.1775997941531793	1.2339827557272594	0.5999950790808868	0.0703905578490813	0.7492985118089055	0.1898049250326627	0.0	0.0
2019-11-26 12:59:33.000013	1574791173.000013	16971.0	4.0	40.0	10.0	2.0	0.0	64.0	0.0	2.0	31.0	0.0	0.0	130.0	2.91	1.99	576.0	19.0	11.0	26.0	12.0	59.0	33.0	13.0	0.0	1522.0	118.0	12.021335457522413	-25.339334572694437	2.8128007791932017	35.0	19.75	51.0	0.0	95.0	0.0	0.5	3.2	13.0	0.0	0.0	0.08893208926645943	0.44546624495456844	0.21666930122399977	0.12104749266714279	0.7153466236295188	0.2048943937272215	0.0	0.0
2019-11-26 12:59:38.000039	1574791178.000039	16971.0	4.0	40.0	10.0	2.0	0.0	64.0	0.0	2.0	31.0	0.0	0.0	130.0	2.91	1.99	577.0	19.0	11.0	26.0	12.0	59.0	38.0	39.0	0.0	1522.0	119.60000000000001	12.333321171764046	-24.9666616878939	3.0999996097112215	35.0	19.71	51.0	0.0	95.0	0.0	0.6000000000000001	2.5	13.0	0.0	0.0	0.13321512322857776	0.6547732495819609	0.31999833680063844	0.14311802165139775	0.6646468222914695	0.18319889054369756	0.0	0.0
2019-11-26 12:59:43.000064	1574791183.000064	16971.0	4.0	40.0	10.0	2.0	0.0	64.0	0.0	2.0	31.0	0.0	0.0	130.0	2.91	1.99	578.0	19.0	11.0	26.0	12.0	59.0	43.0	64.0	0.0	1522.0	121.0	11.613037157076858	-24.664807703440943	3.1175894640005324	35.0	19.71	51.0	0.0	95.0	0.0	0.1	3.1	13.0	0.0	0.0	0.12927125309493515	0.5835869415373782	0.27999861145707955	0.14844567543452336	0.6911852189741396	0.1884592118110941	0.0	0.0
2019-11-26 12:59:48.000077	1574791188.000077	16971.0	4.0	40.0	10.0	2.0	0.0	64.0	0.0	2.0	31.0	0.0	0.0	130.0	2.91	1.99	579.0	19.0	11.0	26.0	12.0	59.0	48.0	77.0	0.0	1522.0	123.60000000000001	3.318889214869062	-24.599503288095885	2.602984451048069	35.0	19.69	51.0	0.0	95.0	0.0	25.400000000000002	3.1	13.0	0.0	0.0	0.19232570046357753	1.1146068557410607	0.5199986362493059	0.12640334872259607	0.6874962889924033	0.17895543035456535	0.0	0.0
2019-11-26 12:59:53.000077	1574791193.000077	16971.0	4.0	40.0	10.0	2.0	0.0	64.0	0.0	2.0	31.0	0.0	0.0	130.0	2.91	1.99	580.0	19.0	11.0	26.0	12.0	59.0	53.0	77.0	0.0	1522.0	125.0	1.766876274700508	-24.196530278498592	2.680691627219254	35.0	19.69	51.0	0.0	95.0	0.0	25.1	3.2	13.0	0.0	0.0	0.0758348198157479	0.6097058822272257	0.2799999999999983	0.12385798222845318	0.7241376282696643	0.17633744798618814	0.0	0.0
2019-11-26 12:59:58.000079	1574791198.000079	16971.0	4.0	40.0	10.0	2.0	0.0	64.0	0.0	2.0	31.0	0.0	0.0	130.0	2.91	1.99	581.0	19.0	11.0	26.0	12.0	59.0	58.0	79.0	0.0	1522.0	126.5	226.76407743642855	-24.036740651682248	2.5102464132186677	35.0	19.67	51.0	0.0	95.0	0.0	25.3	2.6	13.0	0.0	0.0	0.03773660722103871	0.6544718115771142	0.2999998855591257	0.05727401466416046	0.7507817423498667	0.18033153522983145	0.0	0.0
2019-11-26 13:00:03.000078	1574791203.000078	16971.0	4.0	40.0	10.0	2.0	0.0	64.0	0.0	2.0	31.0	0.0	0.0	130.0	2.91	1.99	582.0	19.0	11.0	26.0	13.0	0.0	3.0	78.0	0.0	1522.0	127.9	356.2957299024243	-24.187205011674823	2.399999882666041	35.0	19.63	51.0	0.0	95.0	0.0	24.700000000000003	2.7	13.0	0.0	0.0	0.015191168548266666	0.6260568925355311	0.28000005340577305	0.04729643193948638	0.7654284211803616	0.16299502929578105	0.0	0.0
2019-11-26 13:00:08.000081	1574791208.000081	16971.0	4.0	40.0	10.0	2.0	0.0	64.0	0.0	2.0	31.0	0.0	0.0	130.0	2.91	1.99	583.0	19.0	11.0	26.0	13.0	0.0	8.0	81.0	0.0	1522.0	129.1	354.02625482108283	-24.48419443391975	2.399999882666041	35.0	19.650000000000002	51.0	0.0	95.0	0.0	24.6	2.4000000000000004	13.0	0.0	0.0	-0.021643147538328043	0.5388673255844928	0.2399998512268966	0.005883469155691403	0.7596970170845014	0.16056097602968308	0.0	0.0
2019-11-26 13:00:13.000081	1574791213.000081	16971.0	4.0	40.0	10.0	2.0	0.0	64.0	0.0	2.0	31.0	0.0	0.0	130.0	2.91	1.99	584.0	19.0	11.0	26.0	13.0	0.0	13.0	81.0	0.0	1522.0	130.6	352.0958713626159	-24.699981364971734	2.390708991396034	35.0	19.63	51.0	0.0	95.0	0.0	25.0	2.4000000000000004	13.0	0.0	0.0	-0.061117300676704615	0.6588244965463074	0.3	-0.046083513721987705	0.7637986140011472	0.17051095863011814	0.0	0.0
2019-11-26 13:00:18.000082	1574791218.000082	16971.0	4.0	40.0	10.0	2.0	0.0	64.0	0.0	2.0	31.0	0.0	0.0	130.0	2.91	1.99	585.0	19.0	11.0	26.0	13.0	0.0	18.0	82.0	0.0	1522.0	133.3	349.42176406175145	-24.99453522883646	2.2945534724573076	35.0	19.63	51.0	0.0	95.0	0.0	25.400000000000002	2.4000000000000004	13.0	0.0	0.0	-0.20194515951651668	1.1570935908361697	0.5399998970031968	-0.1381205919252025	0.7959883770433346	0.18349170471209292	0.0	0.0
2019-11-26 13:00:23.000081	1574791223.000081	16971.0	4.0	40.0	10.0	2.0	0.0	64.0	0.0	2.0	31.0	0.0	0.0	130.0	2.91	1.99	586.0	19.0	11.0	26.0	13.0	0.0	23.0	81.0	0.0	1522.0	134.70000000000002	350.51117584719515	-25.158770285255777	2.2206119978074876	35.0	19.63	51.0	0.0	95.0	0.0	25.5	2.3000000000000003	13.0	0.0	0.0	-0.10697151460476147	0.5939278945763412	0.28000005340577305	-0.10661743952761751	0.7903980062912833	0.1634188276770434	0.0	0.0
2019-11-26 13:00:28.000081	1574791228.000081	16971.0	4.0	40.0	10.0	2.0	0.0	64.0	0.0	2.0	31.0	0.0	0.0	130.0	2.91	1.99	587.0	19.0	11.0	26.0	13.0	0.0	28.0	81.0	0.0	1522.0	136.20000000000002	351.58797666806043	-25.321281044222026	2.1999975051197245	35.0	19.56	51.0	0.0	95.0	0.0	0.1	2.3000000000000003	13.0	0.0	0.0	-0.11839943037396447	0.6326617610911629	0.3	-0.2322300560189277	0.7846638209031388	0.1677971669818432	0.0	0.0
2019-11-26 13:00:33.000070	1574791233.00007	16971.0	4.0	40.0	10.0	2.0	0.0	64.0	0.0	2.0	31.0	0.0	0.0	130.0	2.91	1.99	588.0	19.0	11.0	26.0	13.0	0.0	33.0	70.0	0.0	1522.0	137.5	352.6265383515481	-25.443898954175076	2.243885318170357	35.0	19.56	51.0	0.0	95.0	0.0	0.2	2.2	13.0	0.0	0.0	-0.0883390466288424	0.5454217460367129	0.2600005702984887	-0.12073291236592268	0.7539186293306908	0.16874319014341074	0.0	0.0
2019-11-26 13:00:38.000063	1574791238.000063	16971.0	4.0	40.0	10.0	2.0	0.0	64.0	0.0	2.0	31.0	0.0	0.0	130.0	2.91	1.99	589.0	19.0	11.0	26.0	13.0	0.0	38.0	63.0	0.0	1522.0	139.0	354.02021962243396	-25.47333408295874	2.3000015586818585	35.0	19.56	51.0	0.0	95.0	0.0	0.5	2.2	13.0	0.0	0.0	-0.08694660868117433	0.6257881550914658	0.3000004291540563	-0.0597411913959563	0.7429137135990593	0.21197925416664382	0.0	0.0
2019-11-26 13:00:43.000049	1574791243.000049	16971.0	4.0	40.0	10.0	2.0	0.0	64.0	0.0	2.0	31.0	0.0	0.0	130.0	2.91	1.99	590.0	19.0	11.0	26.0	13.0	0.0	43.0	49.0	0.0	1522.0	140.5	356.19685556733646	-25.400021199062575	2.3236353094155113	35.0	19.55	51.0	0.0	95.0	0.0	0.5	2.3000000000000003	13.0	0.0	0.0	-0.07338178906870171	0.6246693980480146	0.3000008296989499	-0.09489658285457639	0.7277078117749781	0.19274329883084776	0.0	0.0
2019-11-26 13:00:48.000037	1574791248.000037	16971.0	4.0	40.0	10.0	2.0	0.0	64.0	0.0	2.0	31.0	0.0	0.0	130.0	2.91	1.99	591.0	19.0	11.0	26.0	13.0	0.0	48.0	37.0	0.0	1522.0	143.5	2.5624479939304345	-25.03172501858244	2.578840090077452	35.0	19.56	51.0	0.0	95.0	0.0	0.5	2.3000000000000003	13.0	0.0	0.0	-0.03329765924642552	1.2631613415770575	0.6000014591252525	-0.05455763330057162	0.7600895040120984	0.18972983565924123	0.0	0.0
2019-11-26 13:00:53.000021	1574791253.000021	16971.0	4.0	40.0	10.0	2.0	0.0	64.0	0.0	2.0	31.0	0.0	0.0	130.0	2.91	1.99	592.0	19.0	11.0	26.0	13.0	0.0	53.0	21.0	0.0	1522.0	144.8	4.251646338546168	-25.147772367371616	2.2305603757675425	35.0	19.5	51.0	0.0	95.0	0.0	0.30000000000000004	2.6	13.0	0.0	0.0	0.013348636301516732	0.5501226410570038	0.2600008306529856	0.05537181702187143	0.72853518352531	0.18137102372054786	0.0	0.0
2019-11-26 13:00:58.000008	1574791258.000008	16971.0	4.0	40.0	10.0	2.0	0.0	64.0	0.0	2.0	31.0	0.0	0.0	130.0	2.91	1.99	593.0	19.0	11.0	26.0	13.0	0.0	58.0	8.0	0.0	1522.0	146.5	5.350980110113993	-25.089794198980375	1.93470381494034	35.0	19.52	51.0	0.0	95.0	0.0	0.1	2.6	13.0	0.0	0.0	0.03436258251735085	0.7286568025618788	0.34000087547527447	0.03155792934191506	0.7212407607029512	0.17181927190009608	0.0	0.0
2019-11-26 13:01:02.000082	1574791262.000082	16971.0	4.0	40.0	10.0	2.0	0.0	64.0	0.0	2.0	31.0	0.0	0.0	130.0	2.91	1.99	594.0	19.0	11.0	26.0	13.0	1.0	2.0	82.0	0.0	1522.0	147.70000000000002	7.242274311480847	-25.060100014676554	1.9802834604989226	35.0	19.5	51.0	0.0	95.0	0.0	0.4	2.1	13.0	0.0	0.0	0.05323547600325076	0.635294098487917	0.299994456870463	0.03660752576084378	0.7309846482882272	0.1748208598097093	0.0	0.0
2019-11-26 13:01:07.000018	1574791267.000018	16971.0	4.0	40.0	10.0	2.0	0.0	64.0	0.0	2.0	31.0	0.0	0.0	130.0	2.91	1.99	595.0	19.0	11.0	26.0	13.0	1.0	7.0	18.0	0.0	1522.0	149.0	9.679780461254653	-25.056480675964313	2.361138362955496	35.0	19.5	51.0	0.0	95.0	0.0	0.2	1.8	13.0	0.0	0.0	0.05627568688652462	0.554987240465683	0.26000333504185935	0.09157218232122002	0.7419525072179274	0.17334074090634596	0.0	0.0
2019-11-26 13:01:11.000051	1574791271.000051	16971.0	4.0	40.0	10.0	2.0	0.0	64.0	0.0	2.0	31.0	0.0	0.0	130.0	2.91	1.99	596.0	19.0	11.0	26.0	13.0	1.0	11.0	51.0	0.0	1522.0	150.6	8.791785462879135	-24.899707556121687	2.4994142118986282	35.0	19.46	51.0	0.0	95.0	0.0	0.30000000000000004	2.1	13.0	0.0	0.0	0.12164354672223847	0.8451926406585777	0.3999966860092056	0.10214228666246715	0.7895734965042056	0.17689162471266226	0.0	0.0
2019-11-26 13:01:15.000085	1574791275.000085	16971.0	4.0	40.0	10.0	2.0	0.0	64.0	0.0	2.0	31.0	0.0	0.0	130.0	2.91	1.99	597.0	19.0	11.0	26.0	13.0	1.0	15.0	85.0	0.0	1522.0	152.1	5.834654786915614	-24.80001979600158	2.3000015586818585	35.0	19.46	51.0	0.0	95.0	0.0	0.2	2.7	13.0	0.0	0.0	0.16163965095167954	0.7881453167819641	0.37499680372816724	0.1493061578165613	0.7631281525384165	0.17484877477797597	0.0	0.0
2019-11-26 13:01:20.000032	1574791280.000032	16971.0	4.0	40.0	10.0	2.0	0.0	64.0	0.0	2.0	31.0	0.0	0.0	130.0	2.91	1.99	598.0	19.0	11.0	26.0	13.0	1.0	20.0	32.0	0.0	1522.0	153.3	4.101381925832788	-24.72734815643337	2.51799357884638	35.0	19.44	51.0	0.0	95.0	0.0	0.0	2.3000000000000003	13.0	0.0	0.0	0.05429345441634417	0.5165677127958193	0.24000255205961135	0.06519503896746373	0.7429418585445607	0.1921587929718147	0.0	0.0
2019-11-26 13:01:24.000067	1574791284.000067	16971.0	4.0	40.0	10.0	2.0	0.0	64.0	0.0	2.0	31.0	0.0	0.0	130.0	2.91	1.99	599.0	19.0	11.0	26.0	13.0	1.0	24.0	67.0	0.0	1522.0	154.8	155.96164437169256	-24.643521921180472	2.5952880281174315	35.0	19.44	51.0	0.0	95.0	0.0	0.0	2.3000000000000003	13.0	0.0	0.0	0.08060465586904055	0.8075545094940545	0.37499671432274545	0.13386731107342936	0.7347828763099052	0.19140968551176427	0.0	0.0
2019-11-26 13:01:28.000098	1574791288.000098	16971.0	4.0	40.0	10.0	2.0	0.0	64.0	0.0	2.0	31.0	0.0	0.0	130.0	2.91	1.99	600.0	19.0	11.0	26.0	13.0	1.0	28.0	98.0	0.0	1522.0	156.3	356.0468723077103	-24.498848511930518	2.2502850401001204	35.0	19.44	51.0	0.0	95.0	0.0	25.3	2.9000000000000004	13.0	0.0	0.0	0.01859096587480535	0.8192316066532169	0.37499709429608236	0.01924731628310664	0.7759643805219921	0.1690053874201035	0.0	0.0
2019-11-26 13:01:33.000033	1574791293.000033	16971.0	4.0	40.0	10.0	2.0	0.0	64.0	0.0	2.0	31.0	0.0	0.0	130.0	2.91	1.99	601.0	19.0	11.0	26.0	13.0	1.0	33.0	33.0	0.0	1522.0	157.60000000000002	354.64488383754946	-24.29999952819091	2.3633533578239447	35.0	19.44	51.0	0.0	95.0	0.0	25.400000000000002	2.2	13.0	0.0	0.0	-0.03354059409294528	0.564552422564131	0.2600033846342112	-0.03336666070490368	0.7566673461906452	0.17933820887421129	0.0	0.0
2019-11-26 13:01:37.000051	1574791297.000051	16971.0	4.0	40.0	10.0	2.0	0.0	64.0	0.0	2.0	31.0	0.0	0.0	130.0	2.91	1.99	602.0	19.0	11.0	26.0	13.0	1.0	37.0	51.0	0.0	1522.0	159.10000000000002	353.3131296382966	-24.446595207007032	2.4999982066502233	35.0	19.400000000000002	51.0	0.0	95.0	0.0	25.0	2.3000000000000003	13.0	0.0	0.0	-0.0653374773913764	0.8283429854033517	0.374998301275319	-0.03634286574914007	0.7470584828719368	0.1732969107578672	0.0	0.0
2019-11-26 13:01:41.000073	1574791301.000073	16971.0	4.0	40.0	10.0	2.0	0.0	64.0	0.0	2.0	31.0	0.0	0.0	130.0	2.91	1.99	603.0	19.0	11.0	26.0	13.0	1.0	41.0	73.0	0.0	1522.0	160.5	353.01949881529004	-24.74372280689289	2.4125503961290407	35.0	19.41	51.0	0.0	95.0	0.0	25.0	2.5	13.0	0.0	0.0	-0.09733280030205176	0.7693884970837488	0.34999808074095706	-0.08911213153656462	0.7562194057604242	0.1784271233987729	0.0	0.0
2019-11-26 13:01:45.000085	1574791305.000085	16971.0	4.0	40.0	10.0	2.0	0.0	64.0	0.0	2.0	31.0	0.0	0.0	130.0	2.91	1.99	604.0	19.0	11.0	26.0	13.0	1.0	45.0	85.0	0.0	1522.0	162.0	351.75161498965224	-24.80001979600158	2.400660370493387	35.0	19.38	51.0	0.0	95.0	0.0	25.400000000000002	2.5	13.0	0.0	0.0	-0.08242969807911389	0.8115052573619413	0.3749988600646339	-0.10779185281227313	0.7460197285269093	0.18232246464968033	0.0	0.0
2019-11-26 13:01:50.000003	1574791310.000003	16971.0	4.0	40.0	10.0	2.0	0.0	64.0	0.0	2.0	31.0	0.0	0.0	130.0	2.91	1.99	605.0	19.0	11.0	26.0	13.0	1.0	50.0	3.0	0.0	1522.0	163.5	352.15784261541376	-24.89465370660794	2.468454172238214	35.0	19.38	51.0	0.0	95.0	0.0	0.0	2.3000000000000003	13.0	0.0	0.0	-0.09596823652047626	0.6421384644743058	0.30000492104019344	-0.1115789931316878	0.7514033834115752	0.1849677909511713	0.0	0.0
2019-11-26 13:01:54.000010	1574791314.00001	16971.0	4.0	40.0	10.0	2.0	0.0	64.0	0.0	2.0	31.0	0.0	0.0	130.0	2.91	1.99	606.0	19.0	11.0	26.0	13.0	1.0	54.0	10.0	0.0	1522.0	164.70000000000002	353.0471544790547	-24.990639869829376	2.4364593955631997	35.0	19.38	51.0	0.0	95.0	0.0	0.0	2.5	13.0	0.0	0.0	-0.09047151263319712	0.6429240457620972	0.29999948144049104	-0.07230526180067864	0.7750202635348268	0.19021971566150275	0.0	0.0
2019-11-26 13:01:58.000023	1574791318.000023	16971.0	4.0	40.0	10.0	2.0	0.0	64.0	0.0	2.0	31.0	0.0	0.0	130.0	2.91	1.99	607.0	19.0	11.0	26.0	13.0	1.0	58.0	23.0	0.0	1522.0	166.3	354.9137194956541	-24.66951772522115	2.543500558510453	35.0	19.38	51.0	0.0	95.0	0.0	0.30000000000000004	2.4000000000000004	13.0	0.0	0.0	-0.11160483249164539	0.8465810663739193	0.3999987125438153	-0.09656519862965243	0.6863859910922864	0.19152136602968264	0.0	0.0
2019-11-26 13:02:02.000027	1574791322.000027	16971.0	4.0	40.0	10.0	2.0	0.0	64.0	0.0	2.0	31.0	0.0	0.0	130.0	2.91	1.99	608.0	19.0	11.0	26.0	13.0	2.0	2.0	27.0	0.0	1522.0	167.60000000000002	357.3026157576733	-24.700411722569893	2.4497006127799823	35.0	19.34	51.0	0.0	95.0	0.0	0.0	2.5	13.0	0.0	0.0	-0.07352152989299254	0.6995106306339518	0.32499967068467417	-0.09590655742417711	0.7621971400034152	0.17695889922142136	0.0	0.0
2019-11-26 13:02:06.000034	1574791326.000034	16971.0	4.0	40.0	10.0	2.0	0.0	64.0	0.0	2.0	31.0	0.0	0.0	130.0	2.91	1.99	609.0	19.0	11.0	26.0	13.0	2.0	6.0	34.0	0.0	1522.0	169.20000000000002	161.43905698330806	-25.01007093471979	2.1899410141085744	35.0	19.31	51.0	0.0	95.0	0.0	25.3	2.6	13.0	0.0	0.0	-0.05969826685992611	0.8756857720864369	0.39999928474554025	-0.057861833112609555	0.7546474118724299	0.1794443981379513	0.0	0.0
2019-11-26 13:02:10.000037	1574791330.000037	16971.0	4.0	40.0	10.0	2.0	0.0	64.0	0.0	2.0	31.0	0.0	0.0	130.0	2.91	1.99	610.0	19.0	11.0	26.0	13.0	2.0	10.0	37.0	0.0	1522.0	170.70000000000002	1.6608873069678627	-25.10002049753208	2.220085210120169	35.0	19.31	51.0	0.0	95.0	0.0	0.1	2.3000000000000003	13.0	0.0	0.0	-0.021298196438161998	0.8079564448329335	0.37499973177929036	-0.04247710630842465	0.7310346771643387	0.1788267212216727	0.0	0.0
2019-11-26 13:02:14.000038	1574791334.000038	16971.0	4.0	40.0	10.0	2.0	0.0	64.0	0.0	2.0	31.0	0.0	0.0	130.0	2.91	1.99	611.0	19.0	11.0	26.0	13.0	2.0	14.0	38.0	0.0	1522.0	172.10000000000002	4.491873865116402	-24.96721585268544	2.4327909867258777	35.0	19.31	51.0	0.0	95.0	0.0	0.30000000000000004	2.1	13.0	0.0	0.0	0.005216186963181455	0.7471516066959517	0.34999991655351864	0.03442995626884937	0.7685856983937317	0.20034870185739803	0.0	0.0
2019-11-26 13:02:18.000036	1574791338.000036	16971.0	4.0	40.0	10.0	2.0	0.0	64.0	0.0	2.0	31.0	0.0	0.0	130.0	2.91	1.99	612.0	19.0	11.0	26.0	13.0	2.0	18.0	36.0	0.0	1522.0	173.60000000000002	7.049474519413211	-24.826230296655126	2.4999982066502233	35.0	19.31	51.0	0.0	95.0	0.0	0.30000000000000004	2.1	13.0	0.0	0.0	0.034779461443939834	0.7997838057375921	0.3750001788140196	0.011630324892580778	0.7754865965594512	0.19482113360601305	0.0	0.0
2019-11-26 13:02:22.000037	1574791342.000037	16971.0	4.0	40.0	10.0	2.0	0.0	64.0	0.0	2.0	31.0	0.0	0.0	130.0	2.91	1.99	613.0	19.0	11.0	26.0	13.0	2.0	22.0	37.0	0.0	1522.0	175.10000000000002	8.70241517270879	-24.957475641395238	2.8149685486120384	35.0	19.28	51.0	0.0	95.0	0.0	0.1	2.3000000000000003	13.0	0.0	0.0	0.07732571539189659	0.8045300408579089	0.37499991059305415	0.033343494951592834	0.7495960224867125	0.17598299467992135	0.0	0.0
2019-11-26 13:02:26.000031	1574791346.000031	16971.0	4.0	40.0	10.0	2.0	0.0	64.0	0.0	2.0	31.0	0.0	0.0	130.0	2.91	1.99	614.0	19.0	11.0	26.0	13.0	2.0	26.0	31.0	0.0	1522.0	176.60000000000002	8.577927810587658	-24.74673579857811	2.562337153811453	35.0	19.27	51.0	0.0	95.0	0.0	0.1	2.5	13.0	0.0	0.0	0.10675493195280068	0.8011575973152397	0.37500055879437744	0.0938350735258662	0.7467994256185421	0.19163923625450774	0.0	0.0
2019-11-26 13:02:30.000027	1574791350.000027	16971.0	4.0	40.0	10.0	2.0	0.0	64.0	0.0	2.0	31.0	0.0	0.0	130.0	2.91	1.99	615.0	19.0	11.0	26.0	13.0	2.0	30.0	27.0	0.0	1522.0	178.0	7.478041822876732	-24.699981364971737	2.5929055018455043	35.0	19.31	51.0	0.0	95.0	0.0	0.0	2.5	13.0	0.0	0.0	0.1000492264958733	0.750833675282758	0.35000035464799006	0.1334563779672192	0.7869574508420163	0.17345998312033264	0.0	0.0
2019-11-26 13:02:34.000015	1574791354.000015	16971.0	4.0	40.0	10.0	2.0	0.0	64.0	0.0	2.0	31.0	0.0	0.0	130.0	2.91	1.99	616.0	19.0	11.0	26.0	13.0	2.0	34.0	15.0	0.0	1522.0	178.0	8.486220232720147	-24.699981364971737	2.5012510096042053	35.0	19.25	51.0	0.0	95.0	0.0	0.2	2.9000000000000004	13.0	0.0	0.0				0.1607474662469084	0.7582293282659868	0.1735815020458968	0.0	0.0
2019-11-26 13:02:38.000010	1574791358.00001	16971.0	4.0	40.0	10.0	2.0	0.0	64.0	0.0	2.0	31.0	0.0	0.0	130.0	2.91	1.99	617.0	19.0	11.0	26.0	13.0	2.0	38.0	10.0	0.0	1522.0	179.60000000000002	7.259730320054046	-24.706358816860142	2.587252104824701	35.0	19.25	51.0	0.0	95.0	0.0	25.400000000000002	2.5	13.0	0.0	0.0	0.1286035633331406	0.8605065350663917	0.4000005006796485	0.10645200503104753	0.7325536861897838	0.18312309377746305	0.0	0.0
2019-11-26 13:02:42.000009	1574791362.000009	16971.0	4.0	40.0	10.0	2.0	0.0	64.0	0.0	2.0	31.0	0.0	0.0	130.0	2.91	1.99	618.0	19.0	11.0	26.0	13.0	2.0	42.0	9.0	0.0	1522.0	181.0	5.109094718932685	-24.76593060627029	2.3772735391604995	35.0	19.25	51.0	0.0	95.0	0.0	25.400000000000002	2.6	13.0	0.0	0.0	0.09792092937338293	0.7549810488720484	0.3500000834465169	0.14015138459504292	0.7571379554606281	0.17267804086505076	0.0	0.0
2019-11-26 13:02:46.000009	1574791366.000009	16971.0	4.0	40.0	10.0	2.0	0.0	64.0	0.0	2.0	31.0	0.0	0.0	130.0	2.91	1.99	619.0	19.0	11.0	26.0	13.0	2.0	46.0	9.0	0.0	1522.0	182.5	3.9087860568015533	-24.401775970237804	2.298240629353001	35.0	19.25	51.0	0.0	95.0	0.0	0.0	2.4000000000000004	13.0	0.0	0.0	0.07341401346611716	0.8082470667479906	0.375	0.11926235412792499	0.7739355641691974	0.18318360571287856	0.0	0.0
2019-11-26 13:02:49.000092	1574791369.000092	16971.0	4.0	40.0	10.0	2.0	0.0	64.0	0.0	2.0	31.0	0.0	0.0	130.0	2.91	1.99	620.0	19.0	11.0	26.0	13.0	2.0	49.0	92.0	0.0	1522.0	184.0	168.87567090950537	-24.276350227966702	2.5177360287350186	35.0	19.22	51.0	0.0	95.0	0.0	25.3	2.2	13.0	0.0	0.0	0.08416994354627273	1.0938860399648258	0.49998617210484403	0.06246525210604469	0.7870311300914745	0.18244476574093532	0.0	0.0
2019-11-26 13:02:53.000069	1574791373.000069	16971.0	4.0	40.0	10.0	2.0	0.0	64.0	0.0	2.0	31.0	0.0	0.0	130.0	2.91	1.99	621.0	19.0	11.0	26.0	13.0	2.0	53.0	69.0	0.0	1522.0	185.3	356.37875022784294	-24.269906217249005	2.5225692675429077	35.0	19.19	51.0	0.0	95.0	0.0	24.6	2.8000000000000003	13.0	0.0	0.0	0.017790799337565	0.7331926121160702	0.3250018790472934	0.02832877375125606	0.7657612886362891	0.1691689374673725	0.0	0.0
2019-11-26 13:02:57.000051	1574791377.000051	16971.0	4.0	40.0	10.0	2.0	0.0	64.0	0.0	2.0	31.0	0.0	0.0	130.0	2.91	1.99	622.0	19.0	11.0	26.0	13.0	2.0	57.0	51.0	0.0	1522.0	186.8	352.91624016357173	-24.07618851503963	2.388934774580784	35.0	19.19	51.0	0.0	95.0	0.0	25.400000000000002	2.2	13.0	0.0	0.0	-0.03714422099244863	0.8148409282585916	0.37500167638812837	-0.0044168991728241284	0.7730200476109544	0.16062533110706745	0.0	0.0
2019-11-26 13:03:01.000029	1574791381.000029	16971.0	4.0	40.0	10.0	2.0	0.0	64.0	0.0	2.0	31.0	0.0	0.0	130.0	2.91	1.99	623.0	19.0	11.0	26.0	13.0	3.0	1.0	29.0	0.0	1522.0	188.20000000000002	349.57219015595433	-24.39097831695804	1.9726949964954839	35.0	19.19	51.0	0.0	95.0	0.0	24.6	2.8000000000000003	13.0	0.0	0.0	-0.06210631877271414	0.7873786310487754	0.3500019192800878	-0.04319795668395737	0.7402213380592219	0.1654699586636385	0.0	0.0
2019-11-26 13:03:05.000001	1574791385.000001	16971.0	4.0	40.0	10.0	2.0	0.0	64.0	0.0	2.0	31.0	0.0	0.0	130.0	2.91	1.99	624.0	19.0	11.0	26.0	13.0	3.0	5.0	1.0	0.0	1522.0	189.5	347.86262559508737	-24.500019094471078	1.969780918251692	35.0	19.19	51.0	0.0	95.0	0.0	24.900000000000002	2.8000000000000003	13.0	0.0	0.0	-0.11200550327325795	0.7144363664938691	0.3250022858542001	-0.15976844789458294	0.7479302701253284	0.17793356650056	0.0	0.0
2019-11-26 13:03:08.000073	1574791388.000073	16971.0	4.0	40.0	10.0	2.0	0.0	64.0	0.0	2.0	31.0	0.0	0.0	130.0	2.91	1.99	625.0	19.0	11.0	26.0	13.0	3.0	8.0	73.0	0.0	1522.0	191.0	348.68702056583925	-24.500019094471078	1.9010695265395026	35.0	19.19	51.0	0.0	95.0	0.0	24.900000000000002	2.1	13.0	0.0	0.0	-0.21799474001296518	1.0909571013461465	0.4999879998861976	-0.16443079915723308	0.7482010504135194	0.16206696285369185	0.0	0.0
2019-11-26 13:03:12.000040	1574791392.00004	16971.0	4.0	40.0	10.0	2.0	0.0	64.0	0.0	2.0	31.0	0.0	0.0	130.0	2.91	1.99	626.0	19.0	11.0	26.0	13.0	3.0	12.0	40.0	0.0	1522.0	191.0	347.52406258982984	-24.500019094471078	2.0120098850834793	35.0	19.19	51.0	0.0	95.0	0.0	25.3	1.9000000000000001	13.0	0.0	0.0				-0.15606320143763375	0.735365914660563	0.17853640724644956	0.0	0.0
2019-11-26 13:03:16.000004	1574791396.000004	16971.0	4.0	40.0	10.0	2.0	0.0	64.0	0.0	2.0	31.0	0.0	0.0	130.0	2.91	1.99	627.0	19.0	11.0	26.0	13.0	3.0	16.0	4.0	0.0	1522.0	192.5	348.2736152958779	-24.51100671582786	2.1670289740813486	35.0	19.13	51.0	0.0	95.0	0.0	25.3	2.0	13.0	0.0	0.0	-0.17810162297247106	0.8033645052579388	0.3750033751433877	-0.12938347159428676	0.7468582306252068	0.18142133453812967	0.0	0.0
2019-11-26 13:03:19.000078	1574791399.000078	16971.0	4.0	40.0	10.0	2.0	0.0	64.0	0.0	2.0	31.0	0.0	0.0	130.0	2.91	1.99	628.0	19.0	11.0	26.0	13.0	3.0	19.0	78.0	0.0	1522.0	194.0	351.10109117883644	-24.71924283105271	1.979496082480973	35.0	19.13	51.0	0.0	95.0	0.0	25.3	2.2	13.0	0.0	0.0	-0.23016453865580558	1.0727081629700852	0.49998768201021965	-0.1473042293746835	0.7616846541918559	0.16400899846338757	0.0	0.0
2019-11-26 13:03:23.000038	1574791403.000038	16971.0	4.0	40.0	10.0	2.0	0.0	64.0	0.0	2.0	31.0	0.0	0.0	130.0	2.91	1.99	629.0	19.0	11.0	26.0	13.0	3.0	23.0	38.0	0.0	1522.0	195.20000000000002	351.688229208895	-24.900000931251906	1.9129928208818858	35.0	19.16	51.0	0.0	95.0	0.0	25.3	1.9000000000000001	13.0	0.0	0.0	-0.09916139991178978	0.6480226502804354	0.3000030041041828	-0.11359786223680812	0.7271872813251805	0.1820142400311573	0.0	0.0
2019-11-26 13:03:26.000094	1574791406.000094	16971.0	4.0	40.0	10.0	2.0	0.0	64.0	0.0	2.0	31.0	0.0	0.0	130.0	2.91	1.99	630.0	19.0	11.0	26.0	13.0	3.0	26.0	94.0	0.0	1522.0	196.8	354.78607270015175	-24.822755088499434	2.1635637460529162	35.0	19.13	51.0	0.0	95.0	0.0	0.1	2.1	13.0	0.0	0.0	-0.18377897042313204	1.1346856317587544	0.5333233729209376	-0.09143663529521791	0.7692635459159343	0.1879333356558453	0.0	0.0
2019-11-26 13:03:30.000048	1574791410.000048	16971.0	4.0	40.0	10.0	2.0	0.0	64.0	0.0	2.0	31.0	0.0	0.0	130.0	2.91	1.99	631.0	19.0	11.0	26.0	13.0	3.0	30.0	48.0	0.0	1522.0	198.20000000000002	357.3911451233986	-24.80001979600158	2.3000015586818585	35.0	19.13	51.0	0.0	95.0	0.0	0.1	2.1	13.0	0.0	0.0	-0.0958529480805786	0.7482493162615056	0.35000402634007377	-0.08477807474640081	0.7337173720513299	0.20193686140074543	0.0	0.0
2019-11-26 13:03:34.000003	1574791414.000003	16971.0	4.0	40.0	10.0	2.0	0.0	64.0	0.0	2.0	31.0	0.0	0.0	130.0	2.91	1.99	632.0	19.0	11.0	26.0	13.0	3.0	34.0	3.0	0.0	1522.0	198.20000000000002	358.8948026708567	-24.61751889756723	2.026276349801236	35.0	19.1	51.0	0.0	95.0	0.0	0.1	1.7000000000000002	13.0	0.0	0.0				-0.08919510438510507	0.7671665764527055	0.1770442806971339	0.0	0.0
2019-11-26 13:03:37.000054	1574791417.000054	16971.0	4.0	40.0	10.0	2.0	0.0	64.0	0.0	2.0	31.0	0.0	0.0	130.0	2.91	1.99	633.0	19.0	11.0	26.0	13.0	3.0	37.0	54.0	0.0	1522.0	199.60000000000002	358.0396598159817	-24.760083544480715	2.240102901287633	35.0	19.1	51.0	0.0	95.0	0.0	0.0	2.3000000000000003	13.0	0.0	0.0	-0.08099627044205307	1.0066889585614667	0.4666587671981343	-0.10768177048593987	0.7761889342434164	0.1840363406044651	0.0	0.0
2019-11-26 13:03:41.000003	1574791421.000003	16971.0	4.0	40.0	10.0	2.0	0.0	64.0	0.0	2.0	31.0	0.0	0.0	130.0	2.91	1.99	634.0	19.0	11.0	26.0	13.0	3.0	41.0	3.0	0.0	1522.0	201.10000000000002	259.69006052161893	-24.60000022972141	2.1108065633075705	35.0	19.13	51.0	0.0	95.0	0.0	0.0	2.3000000000000003	13.0	0.0	0.0	-0.0312965004084963	0.8109810058802321	0.37500476098144586	0.01785176717655174	0.7656667995873441	0.17366826543254185	0.0	0.0
2019-11-26 13:03:44.000051	1574791424.000051	16971.0	4.0	40.0	10.0	2.0	0.0	64.0	0.0	2.0	31.0	0.0	0.0	130.0	2.91	1.99	635.0	19.0	11.0	26.0	13.0	3.0	44.0	51.0	0.0	1522.0	202.60000000000002	1.017198550098597	-24.54254454034184	2.285065455779362	35.0	19.1	51.0	0.0	95.0	0.0	25.3	2.0	13.0	0.0	0.0	-0.01925883048482222	1.0924112944211448	0.4999920131051831	-0.044972370289016315	0.786155388948364	0.16869851907481015	0.0	0.0
2019-11-26 13:03:48.000010	1574791428.00001	16971.0	4.0	40.0	10.0	2.0	0.0	64.0	0.0	2.0	31.0	0.0	0.0	130.0	2.91	1.99	636.0	19.0	11.0	26.0	13.0	3.0	48.0	10.0	0.0	1522.0	204.10000000000002	2.461319861834794	-24.74973018108422	2.3248602024468257	35.0	19.06	51.0	0.0	95.0	0.0	25.3	2.4000000000000004	13.0	0.0	0.0	0.0071510229920952965	0.8194260717078568	0.3750038445390022	0.03747214769942991	0.7571027675393316	0.1670276549888587	0.0	0.0
2019-11-26 13:03:51.000057	1574791431.000057	16971.0	4.0	40.0	10.0	2.0	0.0	64.0	0.0	2.0	31.0	0.0	0.0	130.0	2.91	1.99	637.0	19.0	11.0	26.0	13.0	3.0	51.0	57.0	0.0	1522.0	205.5	4.741277013256417	-24.90000093125191	1.5793585687171203	35.0	19.06	51.0	0.0	95.0	0.0	25.3	2.4000000000000004	13.0	0.0	0.0	0.024736607748309596	1.0194425616154512	0.46665936057614255	0.03626539065475125	0.8001491509122554	0.15331065760427437	0.0	0.0
2019-11-26 13:03:55.000013	1574791435.000013	16971.0	4.0	40.0	10.0	2.0	0.0	64.0	0.0	2.0	31.0	0.0	0.0	130.0	2.91	1.99	638.0	19.0	11.0	26.0	13.0	3.0	55.0	13.0	0.0	1522.0	205.5	5.092376932521287	-24.707605554499754	1.692376621279566	35.0	19.06	51.0	0.0	95.0	0.0	25.3	2.2	13.0	0.0	0.0				0.07935258951660049	0.7697427815344495	0.17313352307574184	0.0	0.0
2019-11-26 13:03:58.000056	1574791438.000056	16971.0	4.0	40.0	10.0	2.0	0.0	64.0	0.0	2.0	31.0	0.0	0.0	130.0	2.91	1.99	639.0	19.0	11.0	26.0	13.0	3.0	58.0	56.0	0.0	1522.0	206.8	4.954677481607741	-24.84531683966869	1.5546771703660192	35.0	19.06	51.0	0.0	95.0	0.0	0.1	2.4000000000000004	13.0	0.0	0.0	0.05034415053975383	0.9325923171234326	0.43332713453895494	0.07914975871049734	0.8043472110008674	0.18154029814670988	0.0	0.0
2019-11-26 13:04:01.000097	1574791441.000097	16971.0	4.0	40.0	10.0	2.0	0.0	64.0	0.0	2.0	31.0	0.0	0.0	130.0	2.91	1.99	640.0	19.0	11.0	26.0	13.0	4.0	1.0	97.0	0.0	1522.0	208.3	5.6701590438676055	-24.585970556996834	1.9280642397799361	35.0	19.04	51.0	0.0	95.0	0.0	0.1	1.5	13.0	0.0	0.0	0.09204831067962622	1.0736970848326357	0.4999931654274898	0.107766062546518	0.8275937140458465	0.16648459458767234	0.0	0.0
2019-11-26 13:04:05.000040	1574791445.00004	16971.0	4.0	40.0	10.0	2.0	0.0	64.0	0.0	2.0	31.0	0.0	0.0	130.0	2.91	1.99	641.0	19.0	11.0	26.0	13.0	4.0	5.0	40.0	0.0	1522.0	209.8	5.913902017972111	-24.686112242359275	2.4721854769119402	35.0	19.06	51.0	0.0	95.0	0.0	25.400000000000002	1.7000000000000002	13.0	0.0	0.0	0.07236883615029813	0.8124784249689396	0.37500534214238956	0.09097286417642404	0.7818298995613847	0.17279741356679199	0.0	0.0
2019-11-26 13:04:08.000081	1574791448.000081	16971.0	4.0	40.0	10.0	2.0	0.0	64.0	0.0	2.0	31.0	0.0	0.0	130.0	2.91	1.99	642.0	19.0	11.0	26.0	13.0	4.0	8.0	81.0	0.0	1522.0	211.3	3.8922193350395373	-25.07256058736691	2.5183049882418107	35.0	19.0	51.0	0.0	95.0	0.0	25.400000000000002	1.7000000000000002	13.0	0.0	0.0	0.11538013609599557	1.081425372055058	0.4999931654274898	0.10318592423040322	0.7969789176778443	0.18140636653042078	0.0	0.0
2019-11-26 13:04:12.000021	1574791452.000021	16971.0	4.0	40.0	10.0	2.0	0.0	64.0	0.0	2.0	31.0	0.0	0.0	130.0	2.91	1.99	643.0	19.0	11.0	26.0	13.0	4.0	12.0	21.0	0.0	1522.0	211.3	3.987677684165161	-24.524667154746194	2.691784485647806	35.0	19.0	51.0	0.0	95.0	0.0	25.3	2.1	13.0	0.0	0.0				0.17874278318134335	0.8058254819993342	0.16026637208450184	0.0	0.0
2019-11-26 13:04:15.000062	1574791455.000062	16971.0	4.0	40.0	10.0	2.0	0.0	64.0	0.0	2.0	31.0	0.0	0.0	130.0	2.91	1.99	644.0	19.0	11.0	26.0	13.0	4.0	15.0	62.0	0.0	1522.0	212.8	3.781909779405413	-24.936202964265693	2.5546045725185365	35.0	19.0	51.0	0.0	95.0	0.0	0.0	2.7	13.0	0.0	0.0	0.10916354370696293	1.0765639165550451	0.4999931654274898	0.12878483129761806	0.7610496378817782	0.18058769589221327	0.0	0.0
2019-11-26 13:04:18.000097	1574791458.000097	16971.0	4.0	40.0	10.0	2.0	0.0	64.0	0.0	2.0	31.0	0.0	0.0	130.0	2.91	1.99	645.0	19.0	11.0	26.0	13.0	4.0	18.0	97.0	0.0	1522.0	214.10000000000002	3.4861819004415895	-24.55709928133049	2.471637312837443	35.0	19.0	51.0	0.0	95.0	0.0	0.30000000000000004	2.5	13.0	0.0	0.0	0.059696050775131515	0.9231286316949954	0.4333282709713153	0.059582096852825256	0.7703928798205368	0.17184523402306054	0.0	0.0
2019-11-26 13:04:22.000033	1574791462.000033	16971.0	4.0	40.0	10.0	2.0	0.0	64.0	0.0	2.0	31.0	0.0	0.0	130.0	2.91	1.99	646.0	19.0	11.0	26.0	13.0	4.0	22.0	33.0	0.0	1522.0	215.8	2.292656125850103	-24.600000229721406	2.2378957503611434	35.0	19.0	51.0	0.0	95.0	0.0	25.3	2.7	13.0	0.0	0.0	0.06505435298178608	0.9303205905388551	0.425006814410271	0.0248638669458595	0.8142558716530773	0.16676979222564745	0.0	0.0
2019-11-26 13:04:25.000075	1574791465.000075	16971.0	4.0	40.0	10.0	2.0	0.0	64.0	0.0	2.0	31.0	0.0	0.0	130.0	2.91	1.99	647.0	19.0	11.0	26.0	13.0	4.0	25.0	75.0	0.0	1522.0	217.0	0.5271541983383874	-24.0544936029071	2.018165435643213	35.0	19.0	51.0	0.0	95.0	0.0	25.3	2.7	13.0	0.0	0.0	0.04731241681474932	0.8764314414469109	0.39999437340067706	0.10498626052425698	0.7543185145045189	0.17284520177554527	0.0	0.0
2019-11-26 13:04:29.000007	1574791469.000007	16971.0	4.0	40.0	10.0	2.0	0.0	64.0	0.0	2.0	31.0	0.0	0.0	130.0	2.91	1.99	648.0	19.0	11.0	26.0	13.0	4.0	29.0	7.0	0.0	1522.0	217.0	0.5921939726743519	-24.288288427343947	2.09609555540823	35.0	19.0	51.0	0.0	95.0	0.0	25.3	2.3000000000000003	13.0	0.0	0.0				0.060872804352767804	0.7612168134582873	0.16262676470569257	0.0	0.0
2019-11-26 13:04:32.000039	1574791472.000039	16971.0	4.0	40.0	10.0	2.0	0.0	64.0	0.0	2.0	31.0	0.0	0.0	130.0	2.91	1.99	649.0	19.0	11.0	26.0	13.0	4.0	32.0	39.0	0.0	1522.0	218.5	0.4550249689178947	-24.08253570762492	2.0275126253613207	35.0	19.0	51.0	0.0	95.0	0.0	25.3	2.2	13.0	0.0	0.0	0.03412838117596589	1.0920536227623643	0.49999463563952357	0.011664714261812972	0.7542681943249416	0.16362587042085472	0.0	0.0
2019-11-26 13:04:35.000081	1574791475.000081	16971.0	4.0	40.0	10.0	2.0	0.0	64.0	0.0	2.0	31.0	0.0	0.0	130.0	2.91	1.99	650.0	19.0	11.0	26.0	13.0	4.0	35.0	81.0	0.0	1522.0	220.0	209.91387094671708	-24.24144487207554	3.0370515240687417	35.0	18.98	51.0	0.0	95.0	0.0	24.700000000000003	2.0	13.0	0.0	0.0	0.007843658012383953	1.1235029970535935	0.4999930064861662	0.029347430978003998	0.7167650132681033	0.15141216612203584	0.0	0.0
2019-11-26 13:04:39.000008	1574791479.000008	16971.0	4.0	40.0	10.0	2.0	0.0	64.0	0.0	2.0	31.0	0.0	0.0	130.0	2.91	1.99	651.0	19.0	11.0	26.0	13.0	4.0	39.0	8.0	0.0	1522.0	221.5	355.71656088314273	-23.808580495580898	3.634762609194885	35.0	18.94	51.0	0.0	95.0	0.0	25.0	2.0	13.0	0.0	0.0	0.008701369127352011	0.8308891712409724	0.37500683975773846	-0.006546264335234453	0.6443269804948786	0.12963752785981972	0.0	0.0
2019-11-26 13:04:42.000035	1574791482.000035	16971.0	4.0	40.0	10.0	2.0	0.0	64.0	0.0	2.0	31.0	0.0	0.0	130.0	2.91	1.99	652.0	19.0	11.0	26.0	13.0	4.0	42.0	35.0	0.0	1522.0	222.8	354.4998740455478	-23.22482256871542	3.881366262230235	35.0	18.94	51.0	0.0	95.0	0.0	25.0	2.1	13.0	0.0	0.0	0.010054641749196442	0.9601124636643338	0.43332944184725436	0.036442331038082226	0.5152379586783647	0.13869319538269534	0.0	0.0
2019-11-26 13:04:45.000063	1574791485.000063	16971.0	4.0	40.0	10.0	2.0	0.0	64.0	0.0	2.0	31.0	0.0	0.0	130.0	2.91	1.99	653.0	19.0	11.0	26.0	13.0	4.0	45.0	63.0	0.0	1522.0	222.8	354.49987404554787	-23.512729498165417	3.6654608065001817	35.0	18.94	51.0	0.0	95.0	0.0	24.900000000000002	3.8000000000000003	13.0	0.0	0.0				-0.006117911249438777	0.4430127896867496	0.09948486988435852	0.0	0.0
2019-11-26 13:04:49.000000	1574791489.0	16971.0	4.0	40.0	10.0	2.0	0.0	64.0	0.0	2.0	31.0	0.0	0.0	130.0	2.91	1.99	654.0	19.0	11.0	26.0	13.0	4.0	49.0	0.0	0.0	1522.0	223.8	355.59527500941437	-22.947200446706407	3.8157401330968534	35.0	18.94	51.0	0.0	95.0	0.0	24.3	3.7	13.0	0.0	0.0	-0.054846427946245675	0.5696019326489448	0.25000393396845866	-0.09491317083676273	0.4302544359020593	0.09252897053524493	0.0	0.0
2019-11-26 13:04:52.000026	1574791492.000026	16971.0	4.0	40.0	10.0	2.0	0.0	64.0	0.0	2.0	31.0	0.0	0.0	130.0	2.91	1.99	655.0	19.0	11.0	26.0	13.0	4.0	52.0	26.0	0.0	1522.0	224.8	158.9663605747652	-21.675701718032883	3.770261904240627	35.0	18.94	51.0	0.0	95.0	0.0	23.900000000000002	4.0	13.0	0.0	0.0	-0.07457693096714735	0.774511041111873	0.3333304458444439	-0.04852333824589622	0.4012058696511314	0.07739079921381946	0.0	0.0
2019-11-26 13:04:55.000053	1574791495.000053	16971.0	4.0	40.0	10.0	2.0	0.0	64.0	0.0	2.0	31.0	0.0	0.0	130.0	2.91	1.99	656.0	19.0	11.0	26.0	13.0	4.0	55.0	53.0	0.0	1522.0	225.5	11.980181286235704	-20.018249025724632	3.899997660740585	35.0	18.94	51.0	0.0	95.0	0.0	23.900000000000002	4.0	13.0	0.0	0.0	-0.015207941769110712	0.5444527297216246	0.23333123791774651	-0.03861089454746616	0.34887036280054506	0.06277474636874673	0.0	0.0
2019-11-26 13:04:58.000080	1574791498.00008	16971.0	4.0	40.0	10.0	2.0	0.0	64.0	0.0	2.0	31.0	0.0	0.0	130.0	2.91	1.99	657.0	19.0	11.0	26.0	13.0	4.0	58.0	80.0	0.0	1522.0	225.5	7.714627425970192	-21.030434709252386	3.899997660740585	35.0	18.94	51.0	0.0	95.0	0.0	23.0	3.7	13.0	0.0	0.0				-0.04371402270705775	0.33356240797360354	0.08149971905238766	0.0	0.0
2019-11-26 13:05:02.000018	1574791502.000018	16971.0	4.0	40.0	10.0	2.0	0.0	64.0	0.0	2.0	31.0	0.0	0.0	130.0	2.91	1.99	658.0	19.0	11.0	26.0	13.0	5.0	2.0	18.0	0.0	1521.0	226.10000000000002	14.151317149386847	-19.67165213013534	3.9641697750372313	35.0	18.92	51.0	0.0	95.0	0.0	21.8	4.0	13.0	0.0	0.0	0.04706342735977591	0.3838547034330087	0.15000233355815137	0.00886074546593818	0.27517645311999683	0.040612890048432194	0.0	0.0
2019-11-26 13:05:05.000042	1574791505.000042	16971.0	4.0	40.0	10.0	2.0	0.0	64.0	0.0	2.0	31.0	0.0	0.0	130.0	2.91	1.99	659.0	19.0	11.0	26.0	13.0	5.0	5.0	42.0	0.0	1522.0	226.8	21.114056151838426	-18.401913808671615	4.346008764052352	35.0	18.88	51.0	0.0	95.0	0.0	20.400000000000002	4.0	13.0	0.0	0.0	0.14465803413111147	0.6321170977096174	0.2333314604379692	0.08477781026047479	0.2881382913184611	0.024699149044382446	0.0	0.0
2019-11-26 13:05:08.000066	1574791508.000066	16971.0	4.0	40.0	10.0	2.0	0.0	64.0	0.0	2.0	31.0	0.0	0.0	130.0	2.91	1.99	660.0	19.0	11.0	26.0	13.0	5.0	8.0	66.0	0.0	1522.0	227.3	23.33784117128501	-16.491070854464244	4.32444420345682	35.0	18.88	51.0	0.0	95.0	0.0	19.6	4.0	13.0	0.0	0.0	0.17111085612328292	0.4530708736498861	0.16666532888426644	0.13265344894969822	0.22667367790084825	0.01941922317324575	0.0	0.0
2019-11-26 13:05:11.000091	1574791511.000091	16971.0	4.0	40.0	10.0	2.0	0.0	64.0	0.0	2.0	31.0	0.0	0.0	130.0	2.91	1.99	661.0	19.0	11.0	26.0	13.0	5.0	11.0	91.0	0.0	1522.0	227.8	21.6731974851964	-17.649060415135455	4.396818032650714	35.0	18.88	51.0	0.0	95.0	0.0	19.6	4.4	13.0	0.0	0.0	0.1782062179289883	0.4503271437539517	0.16666527590322736	0.0741087327920517	0.22238276848134522	0.025957657955383392	0.0	0.0
2019-11-26 13:05:15.000016	1574791515.000016	16971.0	4.0	40.0	10.0	2.0	0.0	64.0	0.0	2.0	31.0	0.0	0.0	130.0	2.91	1.99	662.0	19.0	11.0	26.0	13.0	5.0	15.0	16.0	0.0	1522.0	227.8	23.8073906656957	-15.993125254472883	4.307127226233364	35.0	18.88	51.0	0.0	95.0	0.0	18.2	4.5	13.0	0.0	0.0				0.06151130724157191	0.16434607383697658	0.012317755307034745	0.0	0.0
2019-11-26 13:05:18.000047	1574791518.000047	16971.0	4.0	40.0	10.0	2.0	0.0	64.0	0.0	2.0	31.0	0.0	0.0	130.0	2.91	1.99	663.0	19.0	11.0	26.0	13.0	5.0	18.0	47.0	0.0	1522.0	228.0	23.370827267555388	-14.214570537316039	4.400000739817401	35.0	18.88	51.0	0.0	95.0	0.0	16.6	4.4	13.0	0.0	0.0	0.09363676474897262	0.21130336978613917	0.06666597790899469	0.05308802791622065	0.20371190280962578	0.0010592193578936038	0.0	0.0
2019-11-26 13:05:21.000070	1574791521.00007	16971.0	4.0	40.0	10.0	2.0	0.0	64.0	0.0	2.0	31.0	0.0	0.0	130.0	2.91	1.99	664.0	19.0	11.0	26.0	13.0	5.0	21.0	70.0	0.0	1522.0	228.3	24.02845706750819	-12.342667019673357	4.335705073753635	35.0	18.88	51.0	0.0	95.0	0.0	15.0	4.5	13.0	0.0	0.0	0.14757583494258442	0.3547026525153308	0.0999992291192073	0.0608477362597465	0.16303755784327764	-0.008849165190244337	0.0	0.0
2019-11-26 13:05:24.000094	1574791524.000094	16971.0	4.0	40.0	10.0	2.0	0.0	64.0	0.0	2.0	31.0	0.0	0.0	130.0	2.91	1.99	665.0	19.0	11.0	26.0	13.0	5.0	24.0	94.0	0.0	1522.0	228.3	23.505361247969642	-9.996874560237679	4.300002415833218	35.0	18.88	51.0	0.0	95.0	0.0	15.0	4.5	13.0	0.0	0.0				0.06175961552582415	0.12064395862017346	-0.006464142522891448	0.0	0.0
2019-11-26 13:05:28.000017	1574791528.000017	16971.0	4.0	40.0	10.0	2.0	0.0	64.0	0.0	2.0	31.0	0.0	0.0	130.0	2.91	1.99	666.0	19.0	11.0	26.0	13.0	5.0	28.0	17.0	0.0	1521.0	228.3	23.69635120626999	-8.230996275225372	4.300002415833218	35.0	18.81	51.0	0.0	95.0	0.0	13.9	4.5	13.0	0.0	0.0				0.03175731237850058	0.11463897415267985	-0.004514279091453594	0.0	0.0
2019-11-26 13:05:31.000041	1574791531.000041	16971.0	4.0	40.0	10.0	2.0	0.0	64.0	0.0	2.0	31.0	0.0	0.0	130.0	2.91	1.99	667.0	19.0	11.0	26.0	13.0	5.0	31.0	41.0	0.0	1522.0	228.5	23.552178298212652	-9.456362747574087	4.300002415833218	35.0	18.830000000000002	51.0	0.0	95.0	0.0	12.0	4.4	13.0	0.0	0.0	0.12899316127800267	0.29525368054130186	0.06666613155370278	0.051616851662983625	0.12741191767097962	-0.007931195357892322	0.0	0.0
2019-11-26 13:05:34.000075	1574791534.000075	16971.0	4.0	40.0	10.0	2.0	0.0	64.0	0.0	2.0	31.0	0.0	0.0	130.0	2.91	1.99	668.0	19.0	11.0	26.0	13.0	5.0	34.0	75.0	0.0	1521.0	228.5	22.036334089914984	-7.716997864852963	4.246333453499531	35.0	18.81	51.0	0.0	95.0	0.0	10.200000000000001	4.4	13.0	0.0	0.0				0.023433497902188943	0.13279369026021706	-0.05570194792950817	0.0	0.0
2019-11-26 13:05:37.000099	1574791537.000099	16971.0	4.0	40.0	10.0	2.0	0.0	64.0	0.0	2.0	31.0	0.0	0.0	130.0	2.91	1.99	669.0	19.0	11.0	26.0	13.0	5.0	37.0	99.0	0.0	1521.0	228.8	20.35482702389036	-6.5644491199296	4.199998362271084	35.0	18.81	51.0	0.0	95.0	0.0	8.4	4.4	13.0	0.0	0.0	0.2791644398340217	0.6362560417461799	0.09999920527772267	0.023142271030047942	0.08492853470830646	-0.06539556012354195	0.0	0.0
2019-11-26 13:05:41.000030	1574791541.00003	16971.0	4.0	40.0	10.0	2.0	0.0	64.0	0.0	2.0	31.0	0.0	0.0	130.0	2.91	1.99	670.0	19.0	11.0	26.0	13.0	5.0	41.0	30.0	0.0	1521.0	228.5	21.267711826385302	-5.08036069309049	4.199998362271084	35.0	18.81	51.0	0.0	95.0	0.0	8.4	4.4	13.0	0.0	0.0	-0.18335072173837386	-0.4877966899200509	-0.0750012919529332	0.06488736937109146	0.052718980414531005	-0.04877846246194972	0.0	0.0
2019-11-26 13:05:44.000056	1574791544.000056	16971.0	4.0	40.0	10.0	2.0	0.0	64.0	0.0	2.0	31.0	0.0	0.0	130.0	2.91	1.99	671.0	19.0	11.0	26.0	13.0	5.0	44.0	56.0	0.0	1521.0	228.5	20.468716716801655	-6.169933152168987	4.199998362271084	35.0	18.81	51.0	0.0	95.0	0.0	7.5	4.3	13.0	0.0	0.0				0.021058045375727096	0.06385214279715114	-0.07225276870242439	0.0	0.0
2019-11-26 13:05:47.000092	1574791547.000092	16971.0	4.0	40.0	10.0	2.0	0.0	64.0	0.0	2.0	31.0	0.0	0.0	130.0	2.91	1.99	672.0	19.0	11.0	26.0	13.0	5.0	47.0	92.0	0.0	1521.0	228.5	19.604940538494823	-4.173428789520529	4.242739461401653	35.0	18.81	51.0	0.0	95.0	0.0	6.5	4.3	13.0	0.0	0.0				0.02829925441627706	0.07829223345191845	-0.07171804780244039	0.0	0.0
2019-11-26 13:05:51.000020	1574791551.00002	16971.0	4.0	40.0	10.0	2.0	0.0	64.0	0.0	2.0	31.0	0.0	0.0	130.0	2.91	1.99	673.0	19.0	11.0	26.0	13.0	5.0	51.0	20.0	0.0	1521.0	228.3	16.92408939224522	-2.5561589864256264	4.39197790261589	35.0	18.81	51.0	0.0	95.0	0.0	5.0	4.3	13.0	0.0	0.0	-0.21271422809181867	-0.5430617168400901	-0.050000900046334645	0.07698150159661127	0.08818771948942161	-0.07564241233055716	0.0	0.0
2019-11-26 13:05:54.000048	1574791554.000048	16971.0	4.0	40.0	10.0	2.0	0.0	64.0	0.0	2.0	31.0	0.0	0.0	130.0	2.91	1.99	674.0	19.0	11.0	26.0	13.0	5.0	54.0	48.0	0.0	1521.0	228.0	12.358583200264963	-0.014134734972338813	4.499999063801583	35.0	18.77	51.0	0.0	95.0	0.0	3.2	4.4	13.0	0.0	0.0	-0.5305691438484167	-1.7139919682696294	-0.0999990701761911	0.020723376786706153	0.05318446262115213	-0.07305446317820341	0.0	0.0
2019-11-26 13:05:57.000077	1574791557.000077	16971.0	4.0	40.0	10.0	2.0	0.0	64.0	0.0	2.0	31.0	0.0	0.0	130.0	2.91	1.99	675.0	19.0	11.0	26.0	13.0	5.0	57.0	77.0	0.0	1521.0	227.8	16.34276000031329	-1.691678856466691	4.499999063801583	35.0	18.75	51.0	0.0	95.0	0.0	3.2	4.4	13.0	0.0	0.0	-0.3537126220141166	-1.142660858131236	-0.06666602029367101	0.06565906160746453	0.01997669384692909	-0.07204040069137069	0.0	0.0
2019-11-26 13:06:01.000011	1574791561.000011	16971.0	4.0	40.0	10.0	2.0	0.0	64.0	0.0	2.0	31.0	0.0	0.0	130.0	2.91	1.99	676.0	19.0	11.0	26.0	13.0	6.0	1.0	11.0	0.0	1521.0	227.8	10.680358781729462	0.7804267059929492	4.515688435538385	35.0	18.79	51.0	0.0	95.0	0.0	1.8	4.6000000000000005	13.0	0.0	0.0				0.037949826279053134	0.06441396237955027	-0.0734482956640627	0.0	0.0
2019-11-26 13:06:04.000042	1574791564.000042	16971.0	4.0	40.0	10.0	2.0	0.0	64.0	0.0	2.0	31.0	0.0	0.0	130.0	2.91	1.99	677.0	19.0	11.0	26.0	13.0	6.0	4.0	42.0	0.0	1521.0	227.5	9.344999286605223	3.2557091049394513	4.664428827415824	35.0	18.75	51.0	0.0	95.0	0.0	0.6000000000000001	4.6000000000000005	13.0	0.0	0.0	1.8056438058774686	9.37657533768559	-0.0999989668635015	0.046353292369617785	0.056062915775808256	-0.09609017515444211	0.0	0.0
2019-11-26 13:06:07.000072	1574791567.000072	16971.0	4.0	40.0	10.0	2.0	0.0	64.0	0.0	2.0	31.0	0.0	0.0	130.0	2.91	1.99	678.0	19.0	11.0	26.0	13.0	6.0	7.0	72.0	0.0	1521.0	227.3	10.078771418558535	4.660606415791128	4.4732316830312095	35.0	18.75	51.0	0.0	95.0	0.0	2.9000000000000004	4.800000000000001	13.0	0.0	0.0	0.18542689746696212	1.3028772903177812	-0.06666599910132612	0.05267476158674653	0.042662023338646056	-0.0816842779023738	0.0	0.0
2019-11-26 13:06:11.000005	1574791571.000005	16971.0	4.0	40.0	10.0	2.0	0.0	64.0	0.0	2.0	31.0	0.0	0.0	130.0	2.91	1.99	679.0	19.0	11.0	26.0	13.0	6.0	11.0	5.0	0.0	1521.0	227.0	9.268332281510698	6.1931611312800126	3.990063533359458	35.0	18.75	51.0	0.0	95.0	0.0	4.0	4.7	13.0	0.0	0.0	0.221599367618942	1.08050532627619	-0.07500125618893128	0.03388793240778671	0.0799498031824962	-0.10388761720342521	0.0	0.0
2019-11-26 13:06:14.000047	1574791574.000047	16971.0	4.0	40.0	10.0	2.0	0.0	64.0	0.0	2.0	31.0	0.0	0.0	130.0	2.91	1.99	680.0	19.0	11.0	26.0	13.0	6.0	14.0	47.0	0.0	1521.0	226.8	4.1724353844381135	7.587461809701624	3.799999336756403	35.0	18.73	51.0	0.0	95.0	0.0	4.0	4.7	13.0	0.0	0.0	0.196971161428935	0.9604196588356113	-0.06666573419815171	0.0384714594656029	0.10091910590607915	-0.11581571944129197	0.0	0.0
2019-11-26 13:06:17.000076	1574791577.000076	16971.0	4.0	40.0	10.0	2.0	0.0	64.0	0.0	2.0	31.0	0.0	0.0	130.0	2.91	1.99	681.0	19.0	11.0	26.0	13.0	6.0	17.0	76.0	0.0	1521.0	226.8	7.948630436091264	6.933890789440293	3.799999336756403	35.0	18.73	51.0	0.0	95.0	0.0	5.2	4.5	13.0	0.0	0.0				-0.019777804300008462	0.12064930979523214	-0.12198599306069804	0.0	0.0
2019-11-26 13:06:21.000007	1574791581.000007	16971.0	4.0	40.0	10.0	2.0	0.0	64.0	0.0	2.0	31.0	0.0	0.0	130.0	2.91	1.99	682.0	19.0	11.0	26.0	13.0	6.0	21.0	7.0	0.0	1521.0	226.3	3.6038189651788803	8.18374799839945	3.9751224619236454	35.0	18.69	51.0	0.0	95.0	0.0	6.9	3.9000000000000004	13.0	0.0	0.0	0.17222084188838077	1.0516899980554149	-0.12500216070572165	-0.016358150277013712	0.120492998526907	-0.10874211799256726	0.0	0.0
2019-11-26 13:06:24.000038	1574791584.000038	16971.0	4.0	40.0	10.0	2.0	0.0	64.0	0.0	2.0	31.0	0.0	0.0	130.0	2.91	1.99	683.0	19.0	11.0	26.0	13.0	6.0	24.0	38.0	0.0	1521.0	226.0	3.7582783013219996	11.524243993657448	4.852759131819044	35.0	18.69	51.0	0.0	95.0	0.0	7.800000000000001	3.9000000000000004	13.0	0.0	0.0	0.0535250764754904	0.7485452669288865	-0.0999989668635015	-0.02457219792746747	0.14301289797651995	-0.11727539427079689	0.0	0.0
2019-11-26 13:06:27.000081	1574791587.000081	16971.0	4.0	40.0	10.0	2.0	0.0	64.0	0.0	2.0	31.0	0.0	0.0	130.0	2.91	1.99	684.0	19.0	11.0	26.0	13.0	6.0	27.0	81.0	0.0	1521.0	225.60000000000002	8.595442972287152	15.192896242088258	4.946969888047729	35.0	18.69	51.0	0.0	95.0	0.0	9.9	4.5	13.0	0.0	0.0	0.032873224781918085	0.787616937540113	-0.1333314154159001	0.03983362404205916	0.14605453781586128	-0.145390351739966	0.0	0.0
2019-11-26 13:06:31.000016	1574791591.000016	16971.0	4.0	40.0	10.0	2.0	0.0	64.0	0.0	2.0	31.0	0.0	0.0	130.0	2.91	1.99	685.0	19.0	11.0	26.0	13.0	6.0	31.0	16.0	0.0	1521.0	225.10000000000002	9.924532628030697	16.67059847520179	4.9892197714782895	35.0	18.69	51.0	0.0	95.0	0.0	9.9	4.5	13.0	0.0	0.0	0.030819593045109842	0.7384135159071437	-0.125002034041601	0.03291300497349282	0.20495644328846493	-0.14300905725917187	0.0	0.0
2019-11-26 13:06:34.000055	1574791594.000055	16971.0	4.0	40.0	10.0	2.0	0.0	64.0	0.0	2.0	31.0	0.0	0.0	130.0	2.91	1.99	686.0	19.0	11.0	26.0	13.0	6.0	34.0	55.0	0.0	1521.0	225.10000000000002	9.408863469164151	15.786570083346101	4.915547924880461	35.0	18.69	51.0	0.0	95.0	0.0	13.4	5.300000000000001	13.0	0.0	0.0				0.0202984301057432	0.22676038199847853	-0.17440958371358592	0.0	0.0
2019-11-26 13:06:37.000097	1574791597.000097	16971.0	4.0	40.0	10.0	2.0	0.0	64.0	0.0	2.0	31.0	0.0	0.0	130.0	2.91	1.99	687.0	19.0	11.0	26.0	13.0	6.0	37.0	97.0	0.0	1521.0	224.60000000000002	8.730929988248137	18.156586434085373	4.474871409162676	35.0	18.69	51.0	0.0	95.0	0.0	16.1	5.0	13.0	0.0	0.0	0.09653033451164644	0.5894756186399251	-0.16666433549538873	0.04266368351424201	0.30630642145563164	-0.2150143862257629	0.0	0.0
2019-11-26 13:06:41.000037	1574791601.000037	16971.0	4.0	40.0	10.0	2.0	0.0	64.0	0.0	2.0	31.0	0.0	0.0	130.0	2.91	1.99	688.0	19.0	11.0	26.0	13.0	6.0	41.0	37.0	0.0	1521.0	224.10000000000002	5.783628340059211	22.785872480367154	3.698742531966147	35.0	18.69	51.0	0.0	95.0	0.0	17.3	5.1000000000000005	13.0	0.0	0.0	0.07194026974361169	0.407993543895339	-0.12500187757451228	0.04574430186473859	0.3208508910768578	-0.22852606972092698	0.0	0.0
2019-11-26 13:06:44.000096	1574791604.000096	16971.0	4.0	40.0	10.0	2.0	0.0	64.0	0.0	2.0	31.0	0.0	0.0	130.0	2.91	1.99	689.0	19.0	11.0	26.0	13.0	6.0	44.0	96.0	0.0	1521.0	223.60000000000002	3.680146186505377	25.763970016212923	3.763970445801905	35.0	18.66	51.0	0.0	95.0	0.0	20.5	3.9000000000000004	13.0	0.0	0.0	0.05682668999931217	0.45688203973142105	-0.16666338185320698	0.06551965749137938	0.3858985648551294	-0.285400546819665	0.0	0.0
2019-11-26 13:06:48.000046	1574791608.000046	16971.0	4.0	40.0	10.0	2.0	0.0	64.0	0.0	2.0	31.0	0.0	0.0	130.0	2.91	1.99	690.0	19.0	11.0	26.0	13.0	6.0	48.0	46.0	0.0	1521.0	222.8	0.521921364466292	24.17559273922851	3.4390209943908068	35.0	18.66	51.0	0.0	95.0	0.0	20.5	3.9000000000000004	13.0	0.0	0.0	0.04325258145255185	0.5508051980590183	-0.20000250342641873	0.009604126903629582	0.4140202256102389	-0.30472120623951643	0.0	0.0
2019-11-26 13:06:52.000011	1574791612.000011	16971.0	4.0	40.0	10.0	2.0	0.0	64.0	0.0	2.0	31.0	0.0	0.0	130.0	2.91	1.99	691.0	19.0	11.0	26.0	13.0	6.0	52.0	11.0	0.0	1521.0	222.8	0.005618743610683091	23.805598551272187	3.4971893117100854	35.0	18.66	51.0	0.0	95.0	0.0	0.8	3.7	13.0	0.0	0.0				0.071858877835527	0.6580605213360247	-0.4939186693527371	0.0	0.0
2019-11-26 13:06:55.000066	1574791615.000066	16971.0	4.0	40.0	10.0	2.0	0.0	64.0	0.0	2.0	31.0	0.0	0.0	130.0	2.91	1.99	692.0	19.0	11.0	26.0	13.0	6.0	55.0	66.0	0.0	1521.0	221.8	0.14515851722056722	23.94515191644442	3.4274206241606446	35.0	18.63	51.0	0.0	95.0	0.0	1.0	3.9000000000000004	13.0	0.0	0.0	0.04199279934639783	0.6885483629132231	-0.3333272140354759	0.04797498362373062	0.4110025318693851	-0.35073824961537603	0.0	0.0
2019-11-26 13:06:59.000023	1574791619.000023	16971.0	4.0	40.0	10.0	2.0	0.0	64.0	0.0	2.0	31.0	0.0	0.0	130.0	2.91	1.99	693.0	19.0	11.0	26.0	13.0	6.0	59.0	23.0	0.0	1521.0	220.60000000000002	117.18204843273402	24.22778446429243	3.467092137985359	35.0	18.63	51.0	0.0	95.0	0.0	24.700000000000003	3.5	13.0	0.0	0.0	0.0023531700402119548	0.6741308208639814	-0.30000323656712596	0.017776059078242718	0.45084591218249687	-0.3457903630698508	0.0	0.0
2019-11-26 13:07:02.000082	1574791622.000082	16971.0	4.0	40.0	10.0	2.0	0.0	64.0	0.0	2.0	31.0	0.0	0.0	130.0	2.91	1.99	694.0	19.0	11.0	26.0	13.0	7.0	2.0	82.0	0.0	1521.0	219.60000000000002	355.97419018565887	25.540935113949995	3.7149455098692536	35.0	18.63	51.0	0.0	95.0	0.0	24.5	3.6	13.0	0.0	0.0	0.0	0.7561103259502506	-0.33332676370641395	-0.021	0.42936842416498244	-0.34101577138026873	0.0	0.0
2019-11-26 13:07:06.000049	1574791626.000049	16971.0	4.0	40.0	10.0	2.0	0.0	64.0	0.0	2.0	31.0	0.0	0.0	130.0	2.91	1.99	695.0	19.0	11.0	26.0	13.0	7.0	6.0	49.0	0.0	1521.0	218.60000000000002	353.51009606217093	25.870287861028956	3.6188059988105548	35.0	18.63	51.0	0.0	95.0	0.0	0.30000000000000004	3.5	13.0	0.0	0.0	-0.036299573036511386	0.5324613479227029	-0.2500020563771594	0.009666357115436834	0.4625514042802916	-0.36745035030388395	0.0	0.0
2019-11-26 13:07:10.000040	1574791630.00004	16971.0	4.0	40.0	10.0	2.0	0.0	64.0	0.0	2.0	31.0	0.0	0.0	130.0	2.91	1.99	696.0	19.0	11.0	26.0	13.0	7.0	10.0	40.0	0.0	1521.0	217.5	350.24355751574217	25.59910602764602	3.4247769443851506	35.0	18.63	51.0	0.0	95.0	0.0	1.0	3.5	13.0	0.0	0.0	-0.04069059562759329	0.567663081380363	-0.27500062286995436	-0.026221313144649157	0.40533388063209486	-0.3532858445348425	0.0	0.0
2019-11-26 13:07:14.000038	1574791634.000038	16971.0	4.0	40.0	10.0	2.0	0.0	64.0	0.0	2.0	31.0	0.0	0.0	130.0	2.91	1.99	697.0	19.0	11.0	26.0	13.0	7.0	14.0	38.0	0.0	1520.0	216.3	348.8575192290405	25.259106943927744	3.6408957016268837	35.0	18.59	51.0	0.0	95.0	0.0	1.0	4.0	13.0	0.0	0.0	-0.08114548643256939	0.6155309846520984	-0.3000001609326244	-0.038045418892406285	0.4650748156351928	-0.36758667272249246	0.0	0.0
2019-11-26 13:07:18.000022	1574791638.000022	16971.0	4.0	40.0	10.0	2.0	0.0	64.0	0.0	2.0	31.0	0.0	0.0	130.0	2.91	1.99	698.0	19.0	11.0	26.0	13.0	7.0	18.0	22.0	0.0	1520.0	215.10000000000002	347.6702749860389	25.200001632782406	3.70000101277222	35.0	18.56	51.0	0.0	95.0	0.0	1.1	3.6	13.0	0.0	0.0	-0.11274632527248603	0.6077327572579605	-0.3000011980581416	-0.055862005812547966	0.362572974708547	-0.3476036166635701	0.0	0.0
2019-11-26 13:07:22.000016	1574791642.000016	16971.0	4.0	40.0	10.0	2.0	0.0	64.0	0.0	2.0	31.0	0.0	0.0	130.0	2.91	1.99	699.0	19.0	11.0	26.0	13.0	7.0	22.0	16.0	0.0	1520.0	215.10000000000002	348.0640814775475	25.105996163596924	3.888044273940622	35.0	18.56	51.0	0.0	95.0	0.0	0.7000000000000001	3.5	13.0	0.0	0.0				-0.08493642760149314	0.46758386134363006	-0.38293620340374884	0.0	0.0
2019-11-26 13:07:26.000014	1574791646.000014	16971.0	4.0	40.0	10.0	2.0	0.0	64.0	0.0	2.0	31.0	0.0	0.0	130.0	2.91	1.99	700.0	19.0	11.0	26.0	13.0	7.0	26.0	14.0	0.0	1520.0	214.10000000000002	347.7040803527848	25.693916604795845	2.910172705726576	35.0	18.56	51.0	0.0	95.0	0.0	0.4	3.8000000000000003	13.0	0.0	0.0	-0.10410173779668067	0.520978304820606	-0.2500001192093464	-0.035407947497181756	0.44798293317693777	-0.34577965358913776	0.0	0.0
2019-11-26 13:07:30.000015	1574791650.000015	16971.0	4.0	40.0	10.0	2.0	0.0	64.0	0.0	2.0	31.0	0.0	0.0	130.0	2.91	1.99	701.0	19.0	11.0	26.0	13.0	7.0	30.0	15.0	0.0	1520.0	212.8	348.0840977863037	25.123781567000783	3.8603959539264014	35.0	18.56	51.0	0.0	95.0	0.0	0.4	3.8000000000000003	13.0	0.0	0.0	-0.14948618194654514	0.6742885920862547	-0.32499992251398313	-0.0726409362596728	0.5881876150672324	-0.4565135527679759	0.0	0.0
2019-11-26 13:07:34.000023	1574791654.000023	16971.0	4.0	40.0	10.0	2.0	0.0	64.0	0.0	2.0	31.0	0.0	0.0	130.0	2.91	1.99	702.0	19.0	11.0	26.0	13.0	7.0	34.0	23.0	0.0	1520.0	211.8	347.6465621595727	25.708930029486826	2.882177911410449	35.0	18.56	51.0	0.0	95.0	0.0	0.30000000000000004	4.0	13.0	0.0	0.0	-0.1101406266375531	0.522203008593308	-0.24999950826264783	-0.04830696612837314	0.620371863176127	-0.4860619182808429	0.0	0.0
2019-11-26 13:07:38.000026	1574791658.000026	16971.0	4.0	40.0	10.0	2.0	0.0	64.0	0.0	2.0	31.0	0.0	0.0	130.0	2.91	1.99	703.0	19.0	11.0	26.0	13.0	7.0	38.0	26.0	0.0	1520.0	210.60000000000002	347.5596569081122	25.765957429767504	2.734042289314997	35.0	18.56	51.0	0.0	95.0	0.0	0.9	2.9000000000000004	13.0	0.0	0.0	-0.13289952770350535	0.6090215670691774	-0.29999976754206265	-0.06347539320715026	0.5432748104670814	-0.41771324466570914	0.0	0.0
2019-11-26 13:07:42.000042	1574791662.000042	16971.0	4.0	40.0	10.0	2.0	0.0	64.0	0.0	2.0	31.0	0.0	0.0	130.0	2.91	1.99	704.0	19.0	11.0	26.0	13.0	7.0	42.0	42.0	0.0	1520.0	209.0	349.9799683700011	25.554966690085383	2.854972713412645	35.0	18.53	51.0	0.0	95.0	0.0	0.9	2.7	13.0	0.0	0.0	-0.18480758911183062	0.8069123074919801	-0.39999840260190495	-0.13841158016351454	0.5844724676819654	-0.47116681652934017	0.0	0.0
2019-11-26 13:07:46.000067	1574791666.000067	16971.0	4.0	40.0	10.0	2.0	0.0	64.0	0.0	2.0	31.0	0.0	0.0	130.0	2.91	1.99	705.0	19.0	11.0	26.0	13.0	7.0	46.0	67.0	0.0	1520.0	207.5	350.08934418830916	25.43004003035316	2.85012226507929	35.0	18.56	51.0	0.0	95.0	0.0	0.7000000000000001	2.9000000000000004	13.0	0.0	0.0	-0.13879737407020787	0.7706316252399222	-0.3749976530818001	-0.10872471762423455	0.6540840720302054	-0.5228938348210996	0.0	0.0
2019-11-26 13:07:51.000035	1574791671.000035	16971.0	4.0	40.0	10.0	2.0	0.0	64.0	0.0	2.0	31.0	0.0	0.0	130.0	2.91	1.99	706.0	19.0	11.0	26.0	13.0	7.0	51.0	35.0	0.0	1520.0	206.0	349.24267928982096	25.524496820009265	3.3469508149399374	35.0	18.54	51.0	0.0	95.0	0.0	0.4	2.7	13.0	0.0	0.0	-0.10318976262072484	0.6233188267633224	-0.30000191689762423	-0.11955208570009117	0.5727272244660877	-0.47272806682079904	0.0	0.0
2019-11-26 13:07:56.000009	1574791676.000009	16971.0	4.0	40.0	10.0	2.0	0.0	64.0	0.0	2.0	31.0	0.0	0.0	130.0	2.91	1.99	707.0	19.0	11.0	26.0	13.0	7.0	56.0	9.0	0.0	1520.0	204.5	353.1769740715355	25.017129394038314	3.405716141668591	35.0	18.55	51.0	0.0	95.0	0.0	0.6000000000000001	3.2	13.0	0.0	0.0	-0.12119755823634053	0.6171789204062287	-0.3000015592656117	-0.09238069970612534	0.6411842312558466	-0.5172915888651735	0.0	0.0
2019-11-26 13:08:00.000082	1574791680.000082	16971.0	4.0	40.0	10.0	2.0	0.0	64.0	0.0	2.0	31.0	0.0	0.0	130.0	2.91	1.99	708.0	19.0	11.0	26.0	13.0	8.0	0.0	82.0	0.0	1520.0	201.3	352.41677021976125	25.58739119459559	3.595805223716461	35.0	18.5	51.0	0.0	95.0	0.0	0.8	4.5	13.0	0.0	0.0	-0.21984277485483214	1.6476449600997387	-0.7999854090490808	-0.08842126532289044	0.5492214199549241	-0.4653917830187764	0.0	0.0
2019-11-26 13:08:05.000056	1574791685.000056	16971.0	4.0	40.0	10.0	2.0	0.0	64.0	0.0	2.0	31.0	0.0	0.0	130.0	2.91	1.99	709.0	19.0	11.0	26.0	13.0	8.0	5.0	56.0	0.0	1520.0	199.70000000000002	356.4667643052374	25.466687388105328	3.3833447467570217	35.0	18.5	51.0	0.0	95.0	0.0	0.7000000000000001	3.7	13.0	0.0	0.0	-0.07923265147311429	0.6634800273609349	-0.3200016632166513	-0.07960502931830442	0.5829543779732301	-0.4694552508057358	0.0	0.0
2019-11-26 13:08:10.000039	1574791690.000039	16971.0	4.0	40.0	10.0	2.0	0.0	64.0	0.0	2.0	31.0	0.0	0.0	130.0	2.91	1.99	710.0	19.0	11.0	26.0	13.0	8.0	10.0	39.0	0.0	1520.0	198.5	357.4214545281714	25.500002334312903	3.2025229916925038	35.0	18.5	51.0	0.0	95.0	0.0	0.30000000000000004	3.3000000000000003	13.0	0.0	0.0	-0.03277951400537914	0.5068963108698378	-0.24000081253327185	-0.1225442213496925	0.6266328531805118	-0.4599599777465957	0.0	0.0
2019-11-26 13:08:15.000032	1574791695.000032	16971.0	4.0	40.0	10.0	2.0	0.0	64.0	0.0	2.0	31.0	0.0	0.0	130.0	2.91	1.99	711.0	19.0	11.0	26.0	13.0	8.0	15.0	32.0	0.0	1520.0	196.70000000000002	181.33285830997812	25.598846061070404	2.951748176510911	35.0	18.5	51.0	0.0	95.0	0.0	0.6000000000000001	3.4000000000000004	13.0	0.0	0.0	-0.0462082823422922	0.7533409484388494	-0.36000051498486413	-0.05093486441588775	0.6451191335895329	-0.5285716063728977	0.0	0.0
2019-11-26 13:08:20.000036	1574791700.000036	16971.0	4.0	40.0	10.0	2.0	0.0	64.0	0.0	2.0	31.0	0.0	0.0	130.0	2.91	1.99	712.0	19.0	11.0	26.0	13.0	8.0	20.0	36.0	0.0	1520.0	195.20000000000002	1.0599888449144563	25.608024060817343	2.830664269097565	35.0	18.5	51.0	0.0	95.0	0.0	0.5	3.1	13.0	0.0	0.0	-0.023047521197819817	0.6285401546999007	-0.2999997568132465	-0.12601728579206944	0.7743854647147496	-0.5874187566975719	0.0	0.0
2019-11-26 13:08:25.000047	1574791705.000047	16971.0	4.0	40.0	10.0	2.0	0.0	64.0	0.0	2.0	31.0	0.0	0.0	130.0	2.91	1.99	713.0	19.0	11.0	26.0	13.0	8.0	25.0	47.0	0.0	1520.0	193.5	2.4598178251385265	25.400021199062575	2.923985416646182	35.0	18.5	51.0	0.0	95.0	0.0	0.7000000000000001	2.8000000000000003	13.0	0.0	0.0	0.007397962248226598	0.7064275324188679	-0.3399992542283238	0.05995331868574417	0.6920529506302997	-0.5376600348756281	0.0	0.0
2019-11-26 13:08:30.000073	1574791710.000073	16971.0	4.0	40.0	10.0	2.0	0.0	64.0	0.0	2.0	31.0	0.0	0.0	130.0	2.91	1.99	714.0	19.0	11.0	26.0	13.0	8.0	30.0	73.0	0.0	1520.0	190.10000000000002	5.537703689952127	25.40944729346247	2.418852071465834	35.0	18.46	51.0	0.0	95.0	0.0	0.4	2.9000000000000004	13.0	0.0	0.0	0.1270538316618024	1.4264219590385765	-0.6799964657013484	0.05966939414189004	0.7132461258896187	-0.5642876281704129	0.0	0.0
2019-11-26 13:08:35.000098	1574791715.000098	16971.0	4.0	40.0	10.0	2.0	0.0	64.0	0.0	2.0	31.0	0.0	0.0	130.0	2.91	1.99	715.0	19.0	11.0	26.0	13.0	8.0	35.0	98.0	0.0	1520.0	188.5	4.6419661462837905	25.86804101302249	2.243991788262882	35.0	18.5	51.0	0.0	95.0	0.0	0.7000000000000001	3.0	13.0	0.0	0.0	0.0774599980438126	0.6603802011245243	-0.3199983978351747	0.07566505122125078	0.6703646276364125	-0.5234205441493291	0.0	0.0
2019-11-26 13:08:41.000024	1574791721.000024	16971.0	4.0	40.0	10.0	2.0	0.0	64.0	0.0	2.0	31.0	0.0	0.0	130.0	2.91	1.99	716.0	19.0	11.0	26.0	13.0	8.0	41.0	24.0	0.0	1520.0	186.60000000000002	3.0914740926195683	26.212216550598512	2.0585355482358363	35.0	18.44	51.0	0.0	95.0	0.0	0.4	2.4000000000000004	13.0	0.0	0.0	0.06380430900941625	0.6638475062803717	-0.3166705675075782	0.08955973900625927	0.7273750288465912	-0.5844181897918231	0.0	0.0
2019-11-26 13:08:46.000051	1574791726.000051	16971.0	4.0	40.0	10.0	2.0	0.0	64.0	0.0	2.0	31.0	0.0	0.0	130.0	2.91	1.99	717.0	19.0	11.0	26.0	13.0	8.0	46.0	51.0	0.0	1520.0	184.8	70.00657533018305	26.619488470019824	1.7415939306781727	35.0	18.44	51.0	0.0	95.0	0.0	1.0	2.2	13.0	0.0	0.0	0.056626729393098485	0.7359300263510669	-0.3599980602368946	0.08781950960589968	0.6706850392770762	-0.5666244892541145	0.0	0.0
2019-11-26 13:08:51.000092	1574791731.000092	16971.0	4.0	40.0	10.0	2.0	0.0	64.0	0.0	2.0	31.0	0.0	0.0	130.0	2.91	1.99	718.0	19.0	11.0	26.0	13.0	8.0	51.0	92.0	0.0	1520.0	181.3	356.5208457270514	26.7000051404349	1.499997778074544	35.0	18.44	51.0	0.0	95.0	0.0	1.6	1.8	13.0	0.0	0.0	-0.08070980011528087	1.3955242670172046	-0.6999942589277012	0.015146956045021705	0.6797151830773551	-0.566101439334584	0.0	0.0
2019-11-26 13:08:57.000018	1574791737.000018	16971.0	4.0	40.0	10.0	2.0	0.0	64.0	0.0	2.0	31.0	0.0	0.0	130.0	2.91	1.99	719.0	19.0	11.0	26.0	13.0	8.0	57.0	18.0	0.0	1520.0	179.5	348.37489775463285	26.412544808921893	1.5124657461727773	35.0	18.44	51.0	0.0	95.0	0.0	1.7000000000000002	1.5	13.0	0.0	0.0	-0.07166054041382375	0.5921707971721523	-0.30000370745472377	-0.054469348884015945	0.6784522787912582	-0.5563852940499958	0.0	0.0
2019-11-26 13:09:02.000045	1574791742.000045	16971.0	4.0	40.0	10.0	2.0	0.0	64.0	0.0	2.0	31.0	0.0	0.0	130.0	2.91	1.99	720.0	19.0	11.0	26.0	13.0	9.0	2.0	45.0	0.0	1519.0	177.5	347.2504225901709	26.163126146012367	1.7456316699890941	35.0	18.44	51.0	0.0	95.0	0.0	1.6	1.2000000000000002	13.0	0.0	0.0	-0.15925056044987065	0.7827415118972111	-0.3999978256343783	-0.13224706637088252	0.6920809153264181	-0.5812716405238112	0.0	0.0
2019-11-26 13:09:07.000072	1574791747.000072	16971.0	4.0	40.0	10.0	2.0	0.0	64.0	0.0	2.0	31.0	0.0	0.0	130.0	2.91	1.99	721.0	19.0	11.0	26.0	13.0	9.0	7.0	72.0	0.0	1519.0	176.0	346.3699218650558	25.971560515912117	1.9707057916361848	35.0	18.44	51.0	0.0	95.0	0.0	1.3	1.7000000000000002	13.0	0.0	0.0	-0.12314611629560986	0.5946501032233885	-0.29999838353074365	-0.10541774548745858	0.6967832349103995	-0.5687875020463622	0.0	0.0
2019-11-26 13:09:13.000000	1574791753.0	16971.0	4.0	40.0	10.0	2.0	0.0	64.0	0.0	2.0	31.0	0.0	0.0	130.0	2.91	1.99	722.0	19.0	11.0	26.0	13.0	9.0	13.0	0.0	0.0	1519.0	172.20000000000002	349.91521991406745	25.714129168680223	2.5846579839617245	35.0	18.44	51.0	0.0	95.0	0.0	1.0	1.8	13.0	0.0	0.0	-0.31414558474966875	1.2599691216684394	-0.6333409336790203	-0.1589224275968495	0.7213977888790077	-0.5979974015053935	0.0	0.0
2019-11-26 13:09:18.000042	1574791758.000042	16971.0	4.0	40.0	10.0	2.0	0.0	64.0	0.0	2.0	31.0	0.0	0.0	130.0	2.91	1.99	723.0	19.0	11.0	26.0	13.0	9.0	18.0	42.0	0.0	1519.0	170.5	351.98285533653956	25.494906429675687	2.9102291484850036	35.0	18.42	51.0	0.0	95.0	0.0	0.8	3.1	13.0	0.0	0.0	-0.1294339200594763	0.6916240352771821	-0.33999714663039515	-0.1654444173611335	0.6985056682925596	-0.5696955117667684	0.0	0.0
2019-11-26 13:09:23.000069	1574791763.000069	16971.0	4.0	40.0	10.0	2.0	0.0	64.0	0.0	2.0	31.0	0.0	0.0	130.0	2.91	1.99	724.0	19.0	11.0	26.0	13.0	9.0	23.0	69.0	0.0	1519.0	168.70000000000002	353.6809439305361	25.452062461304504	3.099999609711222	35.0	18.42	51.0	0.0	95.0	0.0	0.7000000000000001	2.5	13.0	0.0	0.0	-0.13002100338230188	0.7366339207274407	-0.35999806023688896	-0.1106295758806578	0.7289223725980031	-0.5690160557194881	0.0	0.0
2019-11-26 13:09:28.000097	1574791768.000097	16971.0	4.0	40.0	10.0	2.0	0.0	64.0	0.0	2.0	31.0	0.0	0.0	130.0	2.91	1.99	725.0	19.0	11.0	26.0	13.0	9.0	28.0	97.0	0.0	1519.0	167.0	355.32903137186213	25.632687329013105	3.0668274107067437	35.0	18.42	51.0	0.0	95.0	0.0	0.4	3.1	13.0	0.0	0.0	-0.08850289787020307	0.7105437124866367	-0.3399980869400889	-0.05483865033453781	0.6953343723462329	-0.5682814734472319	0.0	0.0
2019-11-26 13:09:34.000025	1574791774.000025	16971.0	4.0	40.0	10.0	2.0	0.0	64.0	0.0	2.0	31.0	0.0	0.0	130.0	2.91	1.99	726.0	19.0	11.0	26.0	13.0	9.0	34.0	25.0	0.0	1519.0	163.5	359.50972600493793	25.790998498336467	2.70000058419654	35.0	18.42	51.0	0.0	95.0	0.0	0.5	3.1	13.0	0.0	0.0	-0.11955616737932152	1.2171407122686901	-0.5833403336517319	-0.03483617173199984	0.6845272185562715	-0.5553502752269716	0.0	0.0
2019-11-26 13:09:39.000051	1574791779.000051	16971.0	4.0	40.0	10.0	2.0	0.0	64.0	0.0	2.0	31.0	0.0	0.0	130.0	2.91	1.99	727.0	19.0	11.0	26.0	13.0	9.0	39.0	51.0	0.0	1519.0	161.70000000000002	88.21185997585638	25.648754981037648	2.70000058419654	35.0	18.42	51.0	0.0	95.0	0.0	0.7000000000000001	3.0	13.0	0.0	0.0	-0.01840629394682389	0.7477943676402874	-0.35999812890071287	-0.009260685872308487	0.7227096076047047	-0.5934931025488231	0.0	0.0
2019-11-26 13:09:44.000084	1574791784.000084	16971.0	4.0	40.0	10.0	2.0	0.0	64.0	0.0	2.0	31.0	0.0	0.0	130.0	2.91	1.99	728.0	19.0	11.0	26.0	13.0	9.0	44.0	84.0	0.0	1519.0	159.8	1.3812455412675133	25.48646418520323	2.6432311839118645	35.0	18.44	51.0	0.0	95.0	0.0	0.8	2.7	13.0	0.0	0.0	-0.0054901526667815335	0.786393665515801	-0.3799974994823978	-0.023285139982992586	0.6836055087672632	-0.5479802100797286	0.0	0.0
2019-11-26 13:09:50.000010	1574791790.00001	16971.0	4.0	40.0	10.0	2.0	0.0	64.0	0.0	2.0	31.0	0.0	0.0	130.0	2.91	1.99	729.0	19.0	11.0	26.0	13.0	9.0	50.0	10.0	0.0	1519.0	158.10000000000002	2.1117300731345026	25.400021199062575	2.5858864978045952	35.0	18.44	51.0	0.0	95.0	0.0	0.6000000000000001	2.7	13.0	0.0	0.0	0.007124747572504022	0.5915916397341819	-0.2833368235594136	0.014804161645275163	0.6657055385570583	-0.5317170043664559	0.0	0.0
2019-11-26 13:09:55.000039	1574791795.000039	16971.0	4.0	40.0	10.0	2.0	0.0	64.0	0.0	2.0	31.0	0.0	0.0	130.0	2.91	1.99	730.0	19.0	11.0	26.0	13.0	9.0	55.0	39.0	0.0	1519.0	156.20000000000002	6.780344730590698	25.599983469563234	2.8970523030012485	35.0	18.42	51.0	0.0	95.0	0.0	0.4	2.6	13.0	0.0	0.0	0.026393612494544718	0.7998381268867525	-0.3799977893957957	-0.009449469577084212	0.6834664775101121	-0.5580083168238904	0.0	0.0
2019-11-26 13:10:00.000023	1574791800.000023	16971.0	4.0	40.0	10.0	2.0	0.0	64.0	0.0	2.0	31.0	0.0	0.0	130.0	2.91	1.99	731.0	19.0	11.0	26.0	13.0	10.0	0.0	23.0	0.0	1519.0	152.70000000000002	8.40215462379332	25.599983469563234	2.899997232164905	35.0	18.38	51.0	0.0	95.0	0.0	0.4	2.5	13.0	0.0	0.0	0.12310159394101503	1.4690526321283803	-0.7000022697522327	0.008398146978568548	0.6833484061597916	-0.5505900715833868	0.0	0.0
2019-11-26 13:10:03.000072	1574791803.000072	16971.0	4.0	40.0	10.0	2.0	0.0	64.0	0.0	2.0	31.0	0.0	0.0	130.0	2.91	1.99	732.0	19.0	11.0	26.0	13.0	10.0	3.0	72.0	0.0	1519.0	152.70000000000002	6.976570494566834	25.599983469563234	2.899997232164905	35.0	18.400000000000002	51.0	0.0	95.0	0.0	0.6000000000000001	2.6	13.0	0.0	0.0				0.0859115255817539	0.6884748921307953	-0.5234534675381428	0.0	0.0
2019-11-26 13:10:07.000093	1574791807.000093	16971.0	4.0	40.0	10.0	2.0	0.0	64.0	0.0	2.0	31.0	0.0	0.0	130.0	2.91	1.99	733.0	19.0	11.0	26.0	13.0	10.0	7.0	93.0	0.0	1519.0	151.0	8.855178277398974	25.599983469563234	2.9137926171838977	35.0	18.41	51.0	0.0	95.0	0.0	0.6000000000000001	2.9000000000000004	13.0	0.0	0.0	0.10492217176704423	0.8812118878456818	-0.4249977707979823	0.09942280690221786	0.6763676833328999	-0.5663345852149332	0.0	0.0
2019-11-26 13:10:11.000043	1574791811.000043	16971.0	4.0	40.0	10.0	2.0	0.0	64.0	0.0	2.0	31.0	0.0	0.0	130.0	2.91	1.99	734.0	19.0	11.0	26.0	13.0	10.0	11.0	43.0	0.0	1519.0	149.1	8.853875237735187	25.708147666614057	2.805313167556497	35.0	18.400000000000002	51.0	0.0	95.0	0.0	0.6000000000000001	2.9000000000000004	13.0	0.0	0.0	0.15174024154882382	0.9801823289555642	-0.4750059456377392	0.12702901354341736	0.6908337038286974	-0.5592257356135445	0.0	0.0
2019-11-26 13:10:15.000069	1574791815.000069	16971.0	4.0	40.0	10.0	2.0	0.0	64.0	0.0	2.0	31.0	0.0	0.0	130.0	2.91	1.99	735.0	19.0	11.0	26.0	13.0	10.0	15.0	69.0	0.0	1519.0	147.5	7.189900439465538	26.127338398123044	2.0726598210177922	35.0	18.44	51.0	0.0	95.0	0.0	0.6000000000000001	3.0	13.0	0.0	0.0	0.1333941493362045	0.8245121263352045	-0.39999740125437017	0.12631643916940882	0.702878549143834	-0.5608385706680848	0.0	0.0
2019-11-26 13:10:19.000042	1574791819.000042	16971.0	4.0	40.0	10.0	2.0	0.0	64.0	0.0	2.0	31.0	0.0	0.0	130.0	2.91	1.99	736.0	19.0	11.0	26.0	13.0	10.0	19.0	42.0	0.0	1519.0	145.5	4.390126987747684	26.167729277409332	1.8709544463354493	35.0	18.41	51.0	0.0	95.0	0.0	1.1	2.1	13.0	0.0	0.0	0.13480877835995972	1.011691684798405	-0.5000033676851122	0.11367603351267055	0.6865037526126977	-0.5772169064169119	0.0	0.0
2019-11-26 13:10:23.000062	1574791823.000062	16971.0	4.0	40.0	10.0	2.0	0.0	64.0	0.0	2.0	31.0	0.0	0.0	130.0	2.91	1.99	737.0	19.0	11.0	26.0	13.0	10.0	23.0	62.0	0.0	1519.0	143.8	133.40116266195753	26.100003737373903	1.525589566304887	35.0	18.41	51.0	0.0	95.0	0.0	1.2000000000000002	2.0	13.0	0.0	0.0	0.09167180314320401	0.8592138748962534	-0.4249978721248325	0.10062996055226386	0.7094318370900633	-0.5735896438764109	0.0	0.0
2019-11-26 13:10:27.000062	1574791827.000062	16971.0	4.0	40.0	10.0	2.0	0.0	64.0	0.0	2.0	31.0	0.0	0.0	130.0	2.91	1.99	738.0	19.0	11.0	26.0	13.0	10.0	27.0	62.0	0.0	1519.0	142.1	355.03227528256326	26.100003737373903	1.3999994540903613	35.0	18.43	51.0	0.0	95.0	0.0	1.1	1.6	13.0	0.0	0.0	0.011961252817342363	0.8674504732387911	-0.42500000000000426	-0.005422835241411518	0.7168135593862082	-0.5552782311040292	0.0	0.0
2019-11-26 13:10:31.000043	1574791831.000043	16971.0	4.0	40.0	10.0	2.0	0.0	64.0	0.0	2.0	31.0	0.0	0.0	130.0	2.91	1.99	739.0	19.0	11.0	26.0	13.0	10.0	31.0	43.0	0.0	1519.0	140.1	351.1301881645501	26.150858683328604	1.450863143015707	35.0	18.44	51.0	0.0	95.0	0.0	1.1	1.4000000000000001	13.0	0.0	0.0	-0.05003555136859093	1.0194046387338513	-0.5000023841971597	-0.0069927685030577585	0.7009846354126243	-0.5486170268084041	0.0	0.0
2019-11-26 13:10:35.000081	1574791835.000081	16971.0	4.0	40.0	10.0	2.0	0.0	64.0	0.0	2.0	31.0	0.0	0.0	130.0	2.91	1.99	740.0	19.0	11.0	26.0	13.0	10.0	35.0	81.0	0.0	1519.0	138.3	350.0558684298785	26.255861768695734	1.779276649178289	35.0	18.38	51.0	0.0	95.0	0.0	1.1	1.4000000000000001	13.0	0.0	0.0	-0.12323262166371683	0.9102515991693757	-0.4499957085064988	-0.10600515442836672	0.7242413228201595	-0.5965562953773292	0.0	0.0
2019-11-26 13:10:39.000034	1574791839.000034	16971.0	4.0	40.0	10.0	2.0	0.0	64.0	0.0	2.0	31.0	0.0	0.0	130.0	2.91	1.99	741.0	19.0	11.0	26.0	13.0	10.0	39.0	34.0	0.0	1519.0	136.6	349.4305043922395	26.178269815891323	2.182613650599019	35.0	18.44	51.0	0.0	95.0	0.0	1.2000000000000002	1.5	13.0	0.0	0.0	-0.15019875599754798	0.8509509666952638	-0.42500499045748663	-0.13253628199195988	0.7553973178305521	-0.6545097601794458	0.0	0.0
2019-11-26 13:10:43.000051	1574791843.000051	16971.0	4.0	40.0	10.0	2.0	0.0	64.0	0.0	2.0	31.0	0.0	0.0	130.0	2.91	1.99	742.0	19.0	11.0	26.0	13.0	10.0	43.0	51.0	0.0	1519.0	134.8	348.8658704982011	26.032912901430915	2.3000015586818585	35.0	18.38	51.0	0.0	95.0	0.0	1.3	2.0	13.0	0.0	0.0	-0.15661059108189876	0.8973382260400662	-0.44999809563965426	-0.12311176558072089	0.6787752966147648	-0.5831299939817327	0.0	0.0
2019-11-26 13:10:47.000000	1574791847.0	16971.0	4.0	40.0	10.0	2.0	0.0	64.0	0.0	2.0	31.0	0.0	0.0	130.0	2.91	1.99	743.0	19.0	11.0	26.0	13.0	10.0	47.0	0.0	0.0	1519.0	133.0	348.20380664834	25.92544448201783	2.0018044052487323	35.0	18.41	51.0	0.0	95.0	0.0	1.3	2.0	13.0	0.0	0.0	-0.17381128113179742	0.8941815243675337	-0.4500057400005107	-0.16988677351165327	0.656381865879285	-0.5853480420490262	0.0	0.0
2019-11-26 13:10:51.000031	1574791851.000031	16971.0	4.0	40.0	10.0	2.0	0.0	64.0	0.0	2.0	31.0	0.0	0.0	130.0	2.91	1.99	744.0	19.0	11.0	26.0	13.0	10.0	51.0	31.0	0.0	1519.0	131.1	348.23820851384164	25.502946672518906	1.9000025331671766	35.0	18.38	51.0	0.0	95.0	0.0	1.1	2.3000000000000003	13.0	0.0	0.0	-0.18849331903330416	0.9510895824764514	-0.4749963194417057	-0.14320329892802544	0.6840651097828189	-0.5707895765988992	0.0	0.0
2019-11-26 13:10:54.000080	1574791854.00008	16971.0	4.0	40.0	10.0	2.0	0.0	64.0	0.0	2.0	31.0	0.0	0.0	130.0	2.91	1.99	745.0	19.0	11.0	26.0	13.0	10.0	54.0	80.0	0.0	1519.0	131.1	348.02471080536003	25.859157189576433	1.9000025331671766	35.0	18.400000000000002	51.0	0.0	95.0	0.0	1.0	2.3000000000000003	13.0	0.0	0.0				-0.18291673324340896	0.6636191718645321	-0.5762491331302741	0.0	0.0
2019-11-26 13:10:59.000015	1574791859.000015	16971.0	4.0	40.0	10.0	2.0	0.0	64.0	0.0	2.0	31.0	0.0	0.0	130.0	2.91	1.99	746.0	19.0	11.0	26.0	13.0	10.0	59.0	15.0	0.0	1519.0	129.3	353.31581616521913	25.313144311487587	2.9736808379122777	35.0	18.41	51.0	0.0	95.0	0.0	0.9	1.9000000000000001	13.0	0.0	0.0	-0.1542143024768229	0.7255212507446769	-0.36000468641659356	-0.21747954207258358	0.6500495755554342	-0.5750393013526115	0.0	0.0
2019-11-26 13:11:02.000073	1574791862.000073	16971.0	4.0	40.0	10.0	2.0	0.0	64.0	0.0	2.0	31.0	0.0	0.0	130.0	2.91	1.99	747.0	19.0	11.0	26.0	13.0	11.0	2.0	73.0	0.0	1519.0	127.60000000000001	351.38908519849	25.450779216436455	2.698438625961671	35.0	18.39	51.0	0.0	95.0	0.0	0.4	1.9000000000000001	13.0	0.0	0.0	-0.24200112269388852	1.1685792205143781	-0.566655723465221	-0.14697990847248016	0.6554978172872323	-0.5524749026309661	0.0	0.0
2019-11-26 13:11:06.000091	1574791866.000091	16971.0	4.0	40.0	10.0	2.0	0.0	64.0	0.0	2.0	31.0	0.0	0.0	130.0	2.91	1.99	748.0	19.0	11.0	26.0	13.0	11.0	6.0	91.0	0.0	1518.0	125.7	353.7431280272396	25.208815856152672	2.939222764088434	35.0	18.38	51.0	0.0	95.0	0.0	0.5	2.6	13.0	0.0	0.0	-0.16110528512960534	0.9827358117587681	-0.4749978482820722	-0.12143856382999807	0.7078759400022612	-0.5801993870910437	0.0	0.0
2019-11-26 13:11:10.000081	1574791870.000081	16971.0	4.0	40.0	10.0	2.0	0.0	64.0	0.0	2.0	31.0	0.0	0.0	130.0	2.91	1.99	749.0	19.0	11.0	26.0	13.0	11.0	10.0	81.0	0.0	1519.0	123.9	355.0063778812842	24.92935569266186	2.7293603922703498	35.0	18.39	51.0	0.0	95.0	0.0	0.30000000000000004	3.0	13.0	0.0	0.0	-0.10781643213432056	0.9462926800625433	-0.4500011265306057	-0.1399197749443838	0.6687501127980887	-0.526727389844174	0.0	0.0
2019-11-26 13:11:14.000059	1574791874.000059	16971.0	4.0	40.0	10.0	2.0	0.0	64.0	0.0	2.0	31.0	0.0	0.0	130.0	2.91	1.99	750.0	19.0	11.0	26.0	13.0	11.0	14.0	59.0	0.0	1519.0	122.4	357.4263829875427	24.920690530157437	2.760895804208212	35.0	18.42	51.0	0.0	95.0	0.0	0.0	2.8000000000000003	13.0	0.0	0.0	-0.07990881108521009	0.8005830438010135	-0.3750020787235094	-0.07834268403711869	0.7172274634493743	-0.5747775130707851	0.0	0.0
2019-11-26 13:11:18.000087	1574791878.000087	16971.0	4.0	40.0	10.0	2.0	0.0	64.0	0.0	2.0	31.0	0.0	0.0	130.0	2.91	1.99	751.0	19.0	11.0	26.0	13.0	11.0	18.0	87.0	0.0	1518.0	120.5	190.14155791385735	25.005726383778494	3.047142940477579	35.0	18.38	51.0	0.0	95.0	0.0	25.400000000000002	2.6	13.0	0.0	0.0	-0.06633837114971015	1.0258442391605926	-0.47499665918315886	-0.07547403972504094	0.7010837634835886	-0.5443842630966389	0.0	0.0
2019-11-26 13:11:22.000043	1574791882.000043	16971.0	4.0	40.0	10.0	2.0	0.0	64.0	0.0	2.0	31.0	0.0	0.0	130.0	2.91	1.99	752.0	19.0	11.0	26.0	13.0	11.0	22.0	43.0	0.0	1518.0	118.60000000000001	2.4783406725285984	24.953879852318657	3.3155554330025216	35.0	18.38	51.0	0.0	95.0	0.0	0.1	3.0	13.0	0.0	0.0	-0.01592765328225527	1.013902502320533	-0.47500523781591414	-0.020395127910959557	0.7108390728284306	-0.5499398615284334	0.0	0.0
2019-11-26 13:11:26.000055	1574791886.000055	16971.0	4.0	40.0	10.0	2.0	0.0	64.0	0.0	2.0	31.0	0.0	0.0	130.0	2.91	1.99	753.0	19.0	11.0	26.0	13.0	11.0	26.0	55.0	0.0	1518.0	117.0	5.176262840500815	24.882378867972683	3.205936723395535	35.0	18.42	51.0	0.0	95.0	0.0	25.5	3.1	13.0	0.0	0.0	0.01038203439220976	0.8620550675461246	-0.39999878406894496	-0.0032045498131839482	0.7139821970011849	-0.5403222679344764	0.0	0.0
2019-11-26 13:11:29.000076	1574791889.000076	16971.0	4.0	40.0	10.0	2.0	0.0	64.0	0.0	2.0	31.0	0.0	0.0	130.0	2.91	1.99	754.0	19.0	11.0	26.0	13.0	11.0	29.0	76.0	0.0	1518.0	115.4	5.825042388345785	25.062452199007975	2.737568882720643	35.0	18.38	51.0	0.0	95.0	0.0	0.0	3.1	13.0	0.0	0.0	0.07981887208977023	1.1414630507429826	-0.5333296034332017	0.03263733556808654	0.7217089931990422	-0.5667529739336541	0.0	0.0
2019-11-26 13:11:33.000005	1574791893.000005	16971.0	4.0	40.0	10.0	2.0	0.0	64.0	0.0	2.0	31.0	0.0	0.0	130.0	2.91	1.99	755.0	19.0	11.0	26.0	13.0	11.0	33.0	5.0	0.0	1518.0	115.4	6.07819860023859	24.91453336260894	2.42179644828776	35.0	18.44	51.0	0.0	95.0	0.0	0.0	3.5	13.0	0.0	0.0				0.0012354379506799434	0.6902622557598546	-0.523462980511886	0.0	0.0
2019-11-26 13:11:36.000037	1574791896.000037	16971.0	4.0	40.0	10.0	2.0	0.0	64.0	0.0	2.0	31.0	0.0	0.0	130.0	2.91	1.99	756.0	19.0	11.0	26.0	13.0	11.0	36.0	37.0	0.0	1518.0	113.5	5.872014139776456	25.05200279566343	2.627980908749894	35.0	18.41	51.0	0.0	95.0	0.0	25.400000000000002	3.0	13.0	0.0	0.0	0.1432713443463328	1.3631357859574327	-0.6333265888084668	0.09623960439315032	0.6816216745248165	-0.5509590106026354	0.0	0.0
2019-11-26 13:11:39.000074	1574791899.000074	16971.0	4.0	40.0	10.0	2.0	0.0	64.0	0.0	2.0	31.0	0.0	0.0	130.0	2.91	1.99	757.0	19.0	11.0	26.0	13.0	11.0	39.0	74.0	0.0	1518.0	111.9	4.813403798152625	25.168052317717297	2.2391751938230504	35.0	18.38	51.0	0.0	95.0	0.0	0.1	2.7	13.0	0.0	0.0	0.11485800383266516	1.132722319694183	-0.5333267636578567	0.06811958197922581	0.6885599466594886	-0.528281101694219	0.0	0.0
2019-11-26 13:11:43.000011	1574791903.000011	16971.0	4.0	40.0	10.0	2.0	0.0	64.0	0.0	2.0	31.0	0.0	0.0	130.0	2.91	1.99	758.0	19.0	11.0	26.0	13.0	11.0	43.0	11.0	0.0	1518.0	110.10000000000001	3.113198964956687	25.400021199062575	2.0413199849919788	35.0	18.43	51.0	0.0	95.0	0.0	25.5	2.4000000000000004	13.0	0.0	0.0	0.10289725225703468	0.9644268335142732	-0.45000708114322485	0.09742287414591862	0.6848635918707319	-0.5363456386725524	0.0	0.0
2019-11-26 13:11:47.000021	1574791907.000021	16971.0	4.0	40.0	10.0	2.0	0.0	64.0	0.0	2.0	31.0	0.0	0.0	130.0	2.91	1.99	759.0	19.0	11.0	26.0	13.0	11.0	47.0	21.0	0.0	1518.0	108.5	230.13061542140971	25.655191337334564	1.8086141154249424	35.0	18.41	51.0	0.0	95.0	0.0	0.4	2.1	13.0	0.0	0.0	0.05436175412258815	0.840640059905437	-0.3999989986444767	0.04547547464070235	0.7021059527526263	-0.5441812311312565	0.0	0.0
2019-11-26 13:11:50.000085	1574791910.000085	16971.0	4.0	40.0	10.0	2.0	0.0	64.0	0.0	2.0	31.0	0.0	0.0	130.0	2.91	1.99	760.0	19.0	11.0	26.0	13.0	11.0	50.0	85.0	0.0	1518.0	106.9	357.25219576832706	25.800003035843403	1.8855026274467481	35.0	18.41	51.0	0.0	95.0	0.0	0.4	2.1	13.0	0.0	0.0	0.052908711455859646	1.1219265169499222	-0.5333219318708025	0.04923941871618348	0.69105211766752	-0.5427729270254078	0.0	0.0
2019-11-26 13:11:55.000006	1574791915.000006	16971.0	4.0	40.0	10.0	2.0	0.0	64.0	0.0	2.0	31.0	0.0	0.0	130.0	2.91	1.99	761.0	19.0	11.0	26.0	13.0	11.0	55.0	6.0	0.0	1518.0	105.0	356.5585002099583	25.722683783735096	1.9773350779835859	35.0	18.38	51.0	0.0	95.0	0.0	0.4	2.0	13.0	0.0	0.0	-0.011313467932546865	0.8002108391508898	-0.3800060158728263	0.018410390718369637	0.676241911056257	-0.5349756398608991	0.0	0.0
2019-11-26 13:11:59.000000	1574791919.0	16971.0	4.0	40.0	10.0	2.0	0.0	64.0	0.0	2.0	31.0	0.0	0.0	130.0	2.91	1.99	762.0	19.0	11.0	26.0	13.0	11.0	59.0	0.0	0.0	1518.0	103.10000000000001	354.07887950641805	25.36843439275791	1.6684465935521529	35.0	18.400000000000002	51.0	0.0	95.0	0.0	0.8	1.7000000000000002	13.0	0.0	0.0	-0.04973407284432315	0.9817650681284721	-0.4750007078062093	-0.033718703665188865	0.6827456737520274	-0.5571601152236488	0.0	0.0
2019-11-26 13:12:02.000071	1574791922.000071	16971.0	4.0	40.0	10.0	2.0	0.0	64.0	0.0	2.0	31.0	0.0	0.0	130.0	2.91	1.99	763.0	19.0	11.0	26.0	13.0	12.0	2.0	71.0	0.0	1518.0	103.10000000000001	356.00205473643456	25.64319619869151	1.9431808524699778	35.0	18.41	51.0	0.0	95.0	0.0	0.8	1.9000000000000001	13.0	0.0	0.0				0.0042895993529451434	0.70058176975829	-0.5596586309704636	0.0	0.0
2019-11-26 13:12:06.000028	1574791926.000028	16971.0	4.0	40.0	10.0	2.0	0.0	64.0	0.0	2.0	31.0	0.0	0.0	130.0	2.91	1.99	764.0	19.0	11.0	26.0	13.0	12.0	6.0	28.0	0.0	1518.0	101.5	354.3282034994371	25.299982768032738	1.6787491389651554	35.0	18.43	51.0	0.0	95.0	0.0	0.7000000000000001	2.0	13.0	0.0	0.0	-0.05233296369007587	0.8294983751366114	-0.40000431542284054	-0.0733064193684522	0.7229040737192628	-0.5706810572285289	0.0	0.0
2019-11-26 13:12:10.000040	1574791930.00004	16971.0	4.0	40.0	10.0	2.0	0.0	64.0	0.0	2.0	31.0	0.0	0.0	130.0	2.91	1.99	765.0	19.0	11.0	26.0	13.0	12.0	10.0	40.0	0.0	1518.0	99.7	355.92745379457864	25.32744465071232	2.1372567938017935	35.0	18.41	51.0	0.0	95.0	0.0	0.30000000000000004	1.6	13.0	0.0	0.0	-0.10616408796995047	0.9464741673150588	-0.44999863207755997	-0.0640240705582081	0.6741473845103888	-0.5290890495436094	0.0	0.0
2019-11-26 13:12:13.000092	1574791933.000092	16971.0	4.0	40.0	10.0	2.0	0.0	64.0	0.0	2.0	31.0	0.0	0.0	130.0	2.91	1.99	766.0	19.0	11.0	26.0	13.0	12.0	13.0	92.0	0.0	1518.0	98.0	353.67306722254375	25.171159282616138	2.6716282545610746	35.0	18.44	51.0	0.0	95.0	0.0	0.30000000000000004	2.0	13.0	0.0	0.0	-0.05649540473132634	1.1979821641805153	-0.5666568492894861	-0.014120498727168404	0.714530425390385	-0.5568239243307813	0.0	0.0
2019-11-26 13:12:17.000090	1574791937.00009	16971.0	4.0	40.0	10.0	2.0	0.0	64.0	0.0	2.0	31.0	0.0	0.0	130.0	2.91	1.99	767.0	19.0	11.0	26.0	13.0	12.0	17.0	90.0	0.0	1518.0	96.30000000000001	354.9483628042422	24.999982066502234	2.9242870761374333	35.0	18.38	51.0	0.0	95.0	0.0	0.4	2.5	13.0	0.0	0.0	-0.12007892608084983	0.886956984408751	-0.4250002279878857	-0.046330207414358594	0.7180287604580167	-0.5493725612333279	0.0	0.0
2019-11-26 13:12:21.000014	1574791941.000014	16971.0	4.0	40.0	10.0	2.0	0.0	64.0	0.0	2.0	31.0	0.0	0.0	130.0	2.91	1.99	768.0	19.0	11.0	26.0	13.0	12.0	21.0	14.0	0.0	1518.0	94.60000000000001	355.97198623096733	24.999982066502238	2.731633414288943	35.0	18.44	51.0	0.0	95.0	0.0	0.0	2.5	13.0	0.0	0.0	-0.08422795275540061	0.9079497614388917	-0.4250080557204325	-0.041896956624381296	0.6978721719942204	-0.5318459143226393	0.0	0.0
2019-11-26 13:12:24.000034	1574791944.000034	16971.0	4.0	40.0	10.0	2.0	0.0	64.0	0.0	2.0	31.0	0.0	0.0	130.0	2.91	1.99	769.0	19.0	11.0	26.0	13.0	12.0	24.0	34.0	0.0	1518.0	93.0	359.18172490950946	25.0959369704044	2.7918351282311913	35.0	18.41	51.0	0.0	95.0	0.0	0.0	2.8000000000000003	13.0	0.0	0.0	-0.10569511404877092	1.1393587336085973	-0.5333297729729896	-0.05263301811342881	0.7050270012377879	-0.5459365282978634	0.0	0.0
2019-11-26 13:12:27.000076	1574791947.000076	16971.0	4.0	40.0	10.0	2.0	0.0	64.0	0.0	2.0	31.0	0.0	0.0	130.0	2.91	1.99	770.0	19.0	11.0	26.0	13.0	12.0	27.0	76.0	0.0	1518.0	93.0	357.18618823066026	25.02710632952588	2.6542290371369415	35.0	18.400000000000002	51.0	0.0	95.0	0.0	0.0	3.0	13.0	0.0	0.0				-0.062324562281293856	0.6930125061146033	-0.5445064878449128	0.0	0.0
2019-11-26 13:12:31.000013	1574791951.000013	16971.0	4.0	40.0	10.0	2.0	0.0	64.0	0.0	2.0	31.0	0.0	0.0	130.0	2.91	1.99	771.0	19.0	11.0	26.0	13.0	12.0	31.0	13.0	0.0	1518.0	91.30000000000001	241.02762733384876	25.034050603477386	2.6350911804644115	35.0	18.42	51.0	0.0	95.0	0.0	0.0	2.6	13.0	0.0	0.0	-0.05741406925249448	0.9100359275841351	-0.42500668774637684	-0.06449270098324122	0.692856711710499	-0.5536671098752399	0.0	0.0
2019-11-26 13:12:35.000035	1574791955.000035	16971.0	4.0	40.0	10.0	2.0	0.0	64.0	0.0	2.0	31.0	0.0	0.0	130.0	2.91	1.99	772.0	19.0	11.0	26.0	13.0	12.0	35.0	35.0	0.0	1518.0	89.60000000000001	1.4976556385172344	25.013952086648153	2.527901693172682	35.0	18.44	51.0	0.0	95.0	0.0	0.1	2.8000000000000003	13.0	0.0	0.0	-0.011084153450877645	0.9072051632153496	-0.42499766947116974	-0.02672938507197388	0.704003927744926	-0.5576522300622415	0.0	0.0
2019-11-26 13:12:38.000087	1574791958.000087	16971.0	4.0	40.0	10.0	2.0	0.0	64.0	0.0	2.0	31.0	0.0	0.0	130.0	2.91	1.99	773.0	19.0	11.0	26.0	13.0	12.0	38.0	87.0	0.0	1518.0	88.10000000000001	4.60226146187852	24.799497993178655	2.6329960806021004	35.0	18.44	51.0	0.0	95.0	0.0	25.5	2.3000000000000003	13.0	0.0	0.0	0.012977357606072938	1.0775534413628818	-0.4999913376083693	-0.04020660847317575	0.6758112595710769	-0.5368831996552316	0.0	0.0
2019-11-26 13:12:42.000098	1574791962.000098	16971.0	4.0	40.0	10.0	2.0	0.0	64.0	0.0	2.0	31.0	0.0	0.0	130.0	2.91	1.99	774.0	19.0	11.0	26.0	13.0	12.0	42.0	98.0	0.0	1518.0	86.30000000000001	6.3000681713426365	24.745479385207823	2.4272669634332544	35.0	18.44	51.0	0.0	95.0	0.0	0.2	2.9000000000000004	13.0	0.0	0.0	0.04654813559204833	0.9551625085136192	-0.44999876618723533	-0.012858404676349605	0.68830608231645	-0.5363789690837621	0.0	0.0
2019-11-26 13:12:46.000052	1574791966.000052	16971.0	4.0	40.0	10.0	2.0	0.0	64.0	0.0	2.0	31.0	0.0	0.0	130.0	2.91	1.99	775.0	19.0	11.0	26.0	13.0	12.0	46.0	52.0	0.0	1518.0	84.60000000000001	8.691146732121275	24.880433743636903	3.0434312782264916	35.0	18.41	51.0	0.0	95.0	0.0	25.1	2.9000000000000004	13.0	0.0	0.0	0.08885246316657916	0.9244592883420649	-0.42500488912723144	0.05155754625587809	0.6847566451463646	-0.5311874964190787	0.0	0.0
2019-11-26 13:12:50.000063	1574791970.000063	16971.0	4.0	40.0	10.0	2.0	0.0	64.0	0.0	2.0	31.0	0.0	0.0	130.0	2.91	1.99	776.0	19.0	11.0	26.0	13.0	12.0	50.0	63.0	0.0	1518.0	83.0	8.772766360756794	25.241784287595515	2.9436481766670224	35.0	18.44	51.0	0.0	95.0	0.0	25.1	2.5	13.0	0.0	0.0	0.1004638508865883	0.8682836921754891	-0.3999989032775453	0.10325641429751461	0.6855031544864407	-0.5479439187504129	0.0	0.0
2019-11-26 13:12:54.000055	1574791974.000055	16971.0	4.0	40.0	10.0	2.0	0.0	64.0	0.0	2.0	31.0	0.0	0.0	130.0	2.91	1.99	777.0	19.0	11.0	26.0	13.0	12.0	54.0	55.0	0.0	1518.0	81.2	7.705425391866598	25.11918499813392	2.6287539532499435	35.0	18.43	51.0	0.0	95.0	0.0	25.400000000000002	2.4000000000000004	13.0	0.0	0.0	0.1555390810294589	0.9613904287855912	-0.45000088513071523	0.15923415161745935	0.6705509496626855	-0.5313707828486045	0.0	0.0
2019-11-26 13:12:58.000041	1574791978.000041	16971.0	4.0	40.0	10.0	2.0	0.0	64.0	0.0	2.0	31.0	0.0	0.0	130.0	2.91	1.99	778.0	19.0	11.0	26.0	13.0	12.0	58.0	41.0	0.0	1518.0	79.5	4.8293133665375265	25.38664405930435	2.1222944992272414	35.0	18.44	51.0	0.0	95.0	0.0	25.5	3.2	13.0	0.0	0.0	0.14629429831809987	0.9042482266067077	-0.4250014945917244	0.1917545455547586	0.6795864942009694	-0.5467909940358597	0.0	0.0
2019-11-26 13:13:02.000068	1574791982.000068	16971.0	4.0	40.0	10.0	2.0	0.0	64.0	0.0	2.0	31.0	0.0	0.0	130.0	2.91	1.99	779.0	19.0	11.0	26.0	13.0	13.0	2.0	68.0	0.0	1518.0	77.80000000000001	7.484185870183909	25.11200117180981	2.580034393478313	35.0	18.44	51.0	0.0	95.0	0.0	0.30000000000000004	2.9000000000000004	13.0	0.0	0.0	0.1360583045272638	0.8891450016927105	-0.42499713750621165	0.1702033948445572	0.6413037523016741	-0.5242044464397273	0.0	0.0
2019-11-26 13:13:06.000020	1574791986.00002	16971.0	4.0	40.0	10.0	2.0	0.0	64.0	0.0	2.0	31.0	0.0	0.0	130.0	2.91	1.99	780.0	19.0	11.0	26.0	13.0	13.0	6.0	20.0	0.0	1518.0	77.80000000000001	4.3404321625816555	25.437218069997442	2.0256054392658025	35.0	18.44	51.0	0.0	95.0	0.0	0.1	2.6	13.0	0.0	0.0				0.1415963367701611	0.6604102995336261	-0.5425962713502347	0.0	0.0
2019-11-26 13:13:10.000037	1574791990.000037	16971.0	4.0	40.0	10.0	2.0	0.0	64.0	0.0	2.0	31.0	0.0	0.0	130.0	2.91	1.99	781.0	19.0	11.0	26.0	13.0	13.0	10.0	37.0	0.0	1518.0	76.0	65.18850768156165	25.771141876541183	1.4822172747050792	35.0	18.44	51.0	0.0	95.0	0.0	0.4	2.1	13.0	0.0	0.0	0.0776526156517883	0.9445070606814753	-0.44999809563966137	0.05597892386215142	0.6972745253894492	-0.5852765127067324	0.0	0.0
2019-11-26 13:13:13.000067	1574791993.000067	16971.0	4.0	40.0	10.0	2.0	0.0	64.0	0.0	2.0	31.0	0.0	0.0	130.0	2.91	1.99	782.0	19.0	11.0	26.0	13.0	13.0	13.0	67.0	0.0	1518.0	74.3	357.3238418361673	26.00704804627845	1.4929471570141362	35.0	18.44	51.0	0.0	95.0	0.0	0.7000000000000001	1.5	13.0	0.0	0.0	0.03677871344317135	1.1768600171530823	-0.5666609923613051	0.03174753364193843	0.6629262775775847	-0.553754317910733	0.0	0.0
2019-11-26 13:13:17.000004	1574791997.000004	16971.0	4.0	40.0	10.0	2.0	0.0	64.0	0.0	2.0	31.0	0.0	0.0	130.0	2.91	1.99	783.0	19.0	11.0	26.0	13.0	13.0	17.0	4.0	0.0	1518.0	72.60000000000001	354.1283898100057	26.11248584602204	1.5468794564691235	35.0	18.44	51.0	0.0	95.0	0.0	1.1	1.4000000000000001	13.0	0.0	0.0	-0.02588819722438474	0.8671602404289718	-0.42500668774637684	-0.0018325392408143626	0.6649016104644951	-0.5632090998924395	0.0	0.0
2019-11-26 13:13:21.000013	1574792001.000013	16971.0	4.0	40.0	10.0	2.0	0.0	64.0	0.0	2.0	31.0	0.0	0.0	130.0	2.91	1.99	784.0	19.0	11.0	26.0	13.0	13.0	21.0	13.0	0.0	1518.0	70.8	349.53926668811584	25.81986194459547	1.1398887946235814	35.0	18.44	51.0	0.0	95.0	0.0	0.9	1.6	13.0	0.0	0.0	-0.06160718296354845	0.925099011475836	-0.44999898076288575	-0.017883012847022393	0.6771306795215526	-0.5689782427318234	0.0	0.0
2019-11-26 13:13:24.000055	1574792004.000055	16971.0	4.0	40.0	10.0	2.0	0.0	64.0	0.0	2.0	31.0	0.0	0.0	130.0	2.91	1.99	785.0	19.0	11.0	26.0	13.0	13.0	24.0	55.0	0.0	1518.0	69.0	345.74720797382963	25.4112616790098	0.9887580161677197	35.0	18.44	51.0	0.0	95.0	0.0	0.9	1.6	13.0	0.0	0.0	-0.16584525067976608	1.2250076530697571	-0.5999916077833984	-0.08577268726992356	0.6919106657831668	-0.5663176464617632	0.0	0.0
2019-11-26 13:13:28.000082	1574792008.000082	16971.0	4.0	40.0	10.0	2.0	0.0	64.0	0.0	2.0	31.0	0.0	0.0	130.0	2.91	1.99	786.0	19.0	11.0	26.0	13.0	13.0	28.0	82.0	0.0	1518.0	67.10000000000001	344.4686955936367	25.3062503224548	1.3749389284965603	35.0	18.44	51.0	0.0	95.0	0.0	1.3	1.5	13.0	0.0	0.0	-0.20499383497122278	0.9393988735025542	-0.4749968007422376	-0.1985453576634691	0.6799348568405975	-0.6073395519834364	0.0	0.0
2019-11-26 13:13:32.000033	1574792012.000033	16971.0	4.0	40.0	10.0	2.0	0.0	64.0	0.0	2.0	31.0	0.0	0.0	130.0	2.91	1.99	787.0	19.0	11.0	26.0	13.0	13.0	32.0	33.0	0.0	1518.0	67.10000000000001	347.6589036734458	25.398775135259303	2.6838079636629972	35.0	18.44	51.0	0.0	95.0	0.0	0.5	0.9	13.0	0.0	0.0				-0.20543515048356864	0.6785949672610105	-0.5664038041484375	0.0	0.0
2019-11-26 13:13:36.000068	1574792016.000068	16971.0	4.0	40.0	10.0	2.0	0.0	64.0	0.0	2.0	31.0	0.0	0.0	130.0	2.91	1.99	788.0	19.0	11.0	26.0	13.0	13.0	36.0	68.0	0.0	1518.0	65.5	344.6319978358079	25.30702205205591	1.491475070921364	35.0	18.44	51.0	0.0	95.0	0.0	0.4	1.0	13.0	0.0	0.0	-0.2109177774973576	0.8155585321959693	-0.3999964952775973	-0.16787312834047186	0.6608415963202626	-0.5383344660655405	0.0	0.0
2019-11-26 13:13:40.000025	1574792020.000025	16971.0	4.0	40.0	10.0	2.0	0.0	64.0	0.0	2.0	31.0	0.0	0.0	130.0	2.91	1.99	789.0	19.0	11.0	26.0	13.0	13.0	40.0	25.0	0.0	1518.0	63.800000000000004	348.080698368075	25.338611601161194	2.78597050289031	35.0	18.44	51.0	0.0	95.0	0.0	0.30000000000000004	1.4000000000000001	13.0	0.0	0.0	-0.2418961750041757	0.8663747442732461	-0.4250045598042456	-0.2144329809157777	0.6716844348476582	-0.567967883492505	0.0	0.0
2019-11-26 13:13:44.000037	1574792024.000037	16971.0	4.0	40.0	10.0	2.0	0.0	64.0	0.0	2.0	31.0	0.0	0.0	130.0	2.91	1.99	790.0	19.0	11.0	26.0	13.0	13.0	44.0	37.0	0.0	1518.0	62.2	351.61313394524007	24.865387890050066	3.451914915576537	35.0	18.44	51.0	0.0	95.0	0.0	0.4	2.7	13.0	0.0	0.0	-0.17959949390386748	0.8230274938688104	-0.39999880791065756	-0.15176849640806384	0.6711225487416995	-0.5571273176469457	0.0	0.0
2019-11-26 13:13:48.000028	1574792028.000028	16971.0	4.0	40.0	10.0	2.0	0.0	64.0	0.0	2.0	31.0	0.0	0.0	130.0	2.91	1.99	791.0	19.0	11.0	26.0	13.0	13.0	48.0	28.0	0.0	1518.0	60.5	276.1461684339677	24.498517906650964	3.7447698151413618	35.0	18.44	51.0	0.0	95.0	0.0	25.5	3.4000000000000004	13.0	0.0	0.0	-0.14645193386303512	0.9042215478466563	-0.4250009626171941	-0.0904380894938483	0.6907436763165189	-0.5548631593442142	0.0	0.0
2019-11-26 13:13:52.000015	1574792032.000015	16971.0	4.0	40.0	10.0	2.0	0.0	64.0	0.0	2.0	31.0	0.0	0.0	130.0	2.91	1.99	792.0	19.0	11.0	26.0	13.0	13.0	52.0	15.0	0.0	1518.0	58.7	2.769076625435231	23.859953652179748	3.929983138668646	35.0	18.47	51.0	0.0	95.0	0.0	25.200000000000003	3.7	13.0	0.0	0.0	-0.0769678988909317	0.9757924807172388	-0.4500014483975292	-0.03100482581739708	0.7086378612145315	-0.5474057749323873	0.0	0.0
2019-11-26 13:13:56.000041	1574792036.000041	16971.0	4.0	40.0	10.0	2.0	0.0	64.0	0.0	2.0	31.0	0.0	0.0	130.0	2.91	1.99	793.0	19.0	11.0	26.0	13.0	13.0	56.0	41.0	0.0	1518.0	57.0	8.30897975465029	23.891617009779733	3.81936466285646	35.0	18.44	51.0	0.0	95.0	0.0	24.3	3.9000000000000004	13.0	0.0	0.0	0.016825051812195672	0.9639065727562296	-0.4249972388327705	0.02924289244559109	0.7313353756267963	-0.5453021378999247	0.0	0.0
2019-11-26 13:13:59.000082	1574792039.000082	16971.0	4.0	40.0	10.0	2.0	0.0	64.0	0.0	2.0	31.0	0.0	0.0	130.0	2.91	1.99	794.0	19.0	11.0	26.0	13.0	13.0	59.0	82.0	0.0	1518.0	55.2	13.13567008992109	23.894638292485737	3.694638802581729	35.0	18.44	51.0	0.0	95.0	0.0	24.5	4.0	13.0	0.0	0.0	0.16197291683828152	1.3384720618981139	-0.5999917985129868	0.12305712336759075	0.7063093854009205	-0.5377118154579341	0.0	0.0
2019-11-26 13:14:03.000064	1574792043.000064	16971.0	4.0	40.0	10.0	2.0	0.0	64.0	0.0	2.0	31.0	0.0	0.0	130.0	2.91	1.99	795.0	19.0	11.0	26.0	13.0	14.0	3.0	64.0	0.0	1518.0	53.7	15.2379863226452	24.27932213766934	3.4508311938183494	35.0	18.5	51.0	0.0	95.0	0.0	24.200000000000003	3.5	13.0	0.0	0.0	0.1601516211123618	0.8395441986838814	-0.37500169874007133	0.16463518603419158	0.7037282737582412	-0.5319020325517972	0.0	0.0
2019-11-26 13:14:07.000051	1574792047.000051	16971.0	4.0	40.0	10.0	2.0	0.0	64.0	0.0	2.0	31.0	0.0	0.0	130.0	2.91	1.99	796.0	19.0	11.0	26.0	13.0	14.0	7.0	51.0	0.0	1518.0	52.2	16.508845481551425	24.55147284475463	3.2242602361076096	35.0	18.47	51.0	0.0	95.0	0.0	24.5	3.5	13.0	0.0	0.0	0.2094191326382445	0.8162250589189834	-0.3750012069979416	0.21912207873998202	0.6761390732113957	-0.5587839191364619	0.0	0.0
2019-11-26 13:14:11.000079	1574792051.000079	16971.0	4.0	40.0	10.0	2.0	0.0	64.0	0.0	2.0	31.0	0.0	0.0	130.0	2.91	1.99	797.0	19.0	11.0	26.0	13.0	14.0	11.0	79.0	0.0	1518.0	50.5	12.366334013269782	24.600000229721406	2.0288403927723593	35.0	18.5	51.0	0.0	95.0	0.0	24.900000000000002	3.8000000000000003	13.0	0.0	0.0	0.251910544656079	0.9028505305408386	-0.4249970361797082	0.2740050791314259	0.6542498672837437	-0.5411620161923644	0.0	0.0
2019-11-26 13:14:15.000030	1574792055.00003	16971.0	4.0	40.0	10.0	2.0	0.0	64.0	0.0	2.0	31.0	0.0	0.0	130.0	2.91	1.99	798.0	19.0	11.0	26.0	13.0	14.0	15.0	30.0	0.0	1518.0	48.6	5.646120052789319	24.954764673378193	0.5582680427496913	35.0	18.5	51.0	0.0	95.0	0.0	24.900000000000002	3.3000000000000003	13.0	0.0	0.0	0.30262347028742265	1.0029699070859999	-0.47500580407320436	0.2554254960151379	0.6782969434938213	-0.5362322933508951	0.0	0.0
2019-11-26 13:14:19.000052	1574792059.000052	16971.0	4.0	40.0	10.0	2.0	0.0	64.0	0.0	2.0	31.0	0.0	0.0	130.0	2.91	1.99	799.0	19.0	11.0	26.0	13.0	14.0	19.0	52.0	0.0	1518.0	47.1	335.9378814936637	24.625309624396227	0.587346053139282	35.0	18.5	51.0	0.0	95.0	0.0	25.1	3.2	13.0	0.0	0.0	0.1633709333161272	0.8029937915614275	-0.3749979436510315	0.11073129589400885	0.7434609794716645	-0.575094211510311	0.0	0.0
2019-11-26 13:14:23.000000	1574792063.0	16971.0	4.0	40.0	10.0	2.0	0.0	64.0	0.0	2.0	31.0	0.0	0.0	130.0	2.91	1.99	800.0	19.0	11.0	26.0	13.0	14.0	23.0	0.0	0.0	1518.0	47.1	348.83430068167934	25.19159663269029	-0.7803864376555201	35.0	18.5	51.0	0.0	95.0	0.0	25.1	1.8	13.0	0.0	0.0				0.18994960754122625	0.7034491725305213	-0.5442962504565496	0.0	0.0
2019-11-26 13:14:27.000042	1574792067.000042	16971.0	4.0	40.0	10.0	2.0	0.0	64.0	0.0	2.0	31.0	0.0	0.0	130.0	2.91	1.99	801.0	19.0	11.0	26.0	13.0	14.0	27.0	42.0	0.0	1518.0	45.5	357.6382151524939	24.64134541013959	0.5035295786295556	35.0	18.5	51.0	0.0	95.0	0.0	0.0	0.4	13.0	0.0	0.0	0.07330350420217942	0.8550483782785757	-0.39999580387702727	0.03237390722900277	0.7443809816461345	-0.5481157581152588	0.0	0.0
2019-11-26 13:14:30.000093	1574792070.000093	16971.0	4.0	40.0	10.0	2.0	0.0	64.0	0.0	2.0	31.0	0.0	0.0	130.0	2.91	1.99	802.0	19.0	11.0	26.0	13.0	14.0	30.0	93.0	0.0	1518.0	43.800000000000004	346.0851964882235	25.41490125878064	-0.9432658364518279	35.0	18.5	51.0	0.0	95.0	0.0	25.1	0.6000000000000001	13.0	0.0	0.0	-0.036950462431903086	1.2377058011683268	-0.5666570294217814	-0.04994906258049559	0.7218047175977482	-0.5515542047713575	0.0	0.0
2019-11-26 13:14:35.000013	1574792075.000013	16971.0	4.0	40.0	10.0	2.0	0.0	64.0	0.0	2.0	31.0	0.0	0.0	130.0	2.91	1.99	803.0	19.0	11.0	26.0	13.0	14.0	35.0	13.0	0.0	1517.0	42.300000000000004	340.5280350111254	25.902562046882668	-1.0632573274877635	35.0	18.5	51.0	0.0	95.0	0.0	0.2	0.8	13.0	0.0	0.0	-0.12492402133043795	0.6251836543902535	-0.3000047922899922	-0.22763859987792728	0.66909663546705	-0.5804242932995574	0.0	0.0
2019-11-26 13:14:38.000071	1574792078.000071	16971.0	4.0	40.0	10.0	2.0	0.0	64.0	0.0	2.0	31.0	0.0	0.0	130.0	2.91	1.99	804.0	19.0	11.0	26.0	13.0	14.0	38.0	71.0	0.0	1518.0	40.6	335.42906565488454	26.262503537446328	-0.03333180116011178	35.0	18.53	51.0	0.0	95.0	0.0	0.8	1.2000000000000002	13.0	0.0	0.0	-0.3740454818430864	1.1114536596466007	-0.566655723465221	-0.2956629368975172	0.5709694815220874	-0.5669764359437994	0.0	0.0
2019-11-26 13:14:42.000092	1574792082.000092	16971.0	4.0	40.0	10.0	2.0	0.0	64.0	0.0	2.0	31.0	0.0	0.0	130.0	2.91	1.99	805.0	19.0	11.0	26.0	13.0	14.0	42.0	92.0	0.0	1518.0	38.800000000000004	335.92477961691407	25.837118295414708	1.0834746071511336	35.0	18.53	51.0	0.0	95.0	0.0	1.4000000000000001	0.4	13.0	0.0	0.0	-0.36437143425566504	0.8300612960349114	-0.44999763966844664	-0.3234367086503257	0.5647600523045256	-0.5716150617491056	0.0	0.0
2019-11-26 13:14:46.000086	1574792086.000086	16971.0	4.0	40.0	10.0	2.0	0.0	64.0	0.0	2.0	31.0	0.0	0.0	130.0	2.91	1.99	806.0	19.0	11.0	26.0	13.0	14.0	46.0	86.0	0.0	1518.0	37.1	339.97853833976944	25.36192511686145	2.6522778975923678	35.0	18.56	51.0	0.0	95.0	0.0	1.1	0.4	13.0	0.0	0.0	-0.37484917684228986	0.7823705852596484	-0.42500063330029514	-0.31834271626072846	0.5715315756991348	-0.5811046144908896	0.0	0.0
2019-11-26 13:14:50.000075	1574792090.000075	16971.0	4.0	40.0	10.0	2.0	0.0	64.0	0.0	2.0	31.0	0.0	0.0	130.0	2.91	1.99	807.0	19.0	11.0	26.0	13.0	14.0	50.0	75.0	0.0	1518.0	35.1	349.93026298221156	24.683794236224248	4.203340900953739	35.0	18.56	51.0	0.0	95.0	0.0	0.6000000000000001	1.7000000000000002	13.0	0.0	0.0	-0.4029055725845077	0.9631767746487138	-0.5000013709105886	-0.2898881292245649	0.5701094863226146	-0.5500882166886021	0.0	0.0
2019-11-26 13:14:55.000001	1574792095.000001	16971.0	4.0	40.0	10.0	2.0	0.0	64.0	0.0	2.0	31.0	0.0	0.0	130.0	2.91	1.99	808.0	19.0	11.0	26.0	13.0	14.0	55.0	1.0	0.0	1518.0	33.5	356.5982864797918	23.987806064192178	4.928985580500361	35.0	18.56	51.0	0.0	95.0	0.0	0.2	3.3000000000000003	13.0	0.0	0.0	-0.2124017060295807	0.6460234590016051	-0.32000474555377356	-0.1917603980014061	0.6059426934496182	-0.5465065434314254	0.0	0.0
2019-11-26 13:14:58.000051	1574792098.000051	16971.0	4.0	40.0	10.0	2.0	0.0	64.0	0.0	2.0	31.0	0.0	0.0	130.0	2.91	1.99	809.0	19.0	11.0	26.0	13.0	14.0	58.0	51.0	0.0	1518.0	31.8	94.75496517300407	23.122659188629804	4.973589872387951	35.0	18.56	51.0	0.0	95.0	0.0	24.900000000000002	3.3000000000000003	13.0	0.0	0.0	-0.12217313088850763	1.2437826906740874	-0.5666572095541946	-0.05003663292488546	0.6715680123056805	-0.5446262390055565	0.0	0.0
2019-11-26 13:15:02.000071	1574792102.000071	16971.0	4.0	40.0	10.0	2.0	0.0	64.0	0.0	2.0	31.0	0.0	0.0	130.0	2.91	1.99	810.0	19.0	11.0	26.0	13.0	15.0	2.0	71.0	0.0	1517.0	30.1	13.883713443604744	23.083339471448536	4.316621071729171	35.0	18.56	51.0	0.0	95.0	0.0	24.0	4.800000000000001	13.0	0.0	0.0	-0.013824202820172765	0.9777971710600172	-0.42499787212483514	-0.0076041588726434815	0.6882710155274347	-0.5315780149260061	0.0	0.0
2019-11-26 13:15:06.000020	1574792106.00002	16971.0	4.0	40.0	10.0	2.0	0.0	64.0	0.0	2.0	31.0	0.0	0.0	130.0	2.91	1.99	811.0	19.0	11.0	26.0	13.0	15.0	6.0	20.0	0.0	1518.0	30.1	16.048265198533265	22.393342669176686	4.111670401337702	35.0	18.61	51.0	0.0	95.0	0.0	24.0	5.300000000000001	13.0	0.0	0.0				0.016435415714883266	0.7034718725871234	-0.5461393609593113	0.0	0.0
2019-11-26 13:15:10.000047	1574792110.000047	16971.0	4.0	40.0	10.0	2.0	0.0	64.0	0.0	2.0	31.0	0.0	0.0	130.0	2.91	1.99	812.0	19.0	11.0	26.0	13.0	15.0	10.0	47.0	0.0	1518.0	28.6	19.107647777505356	17.98544390043104	4.756560167813769	35.0	18.63	51.0	0.0	95.0	0.0	23.5	5.0	13.0	0.0	0.0	0.1351536063267841	0.8730391836993723	-0.37499747427018926	0.09190028169909403	0.5748405747688741	-0.4291697237958635	0.0	0.0
2019-11-26 13:15:14.000016	1574792114.000016	16971.0	4.0	40.0	10.0	2.0	0.0	64.0	0.0	2.0	31.0	0.0	0.0	130.0	2.91	1.99	813.0	19.0	11.0	26.0	13.0	15.0	14.0	16.0	0.0	1518.0	26.8	16.239209615912568	22.2417658943592	4.108858072821945	35.0	18.63	51.0	0.0	95.0	0.0	23.6	4.2	13.0	0.0	0.0	0.27123304951773874	1.0200851952633756	-0.45000348689873815	0.14264169315891917	0.5271949998384661	-0.40787593642929765	0.0	0.0
2019-11-26 13:15:18.000037	1574792118.000037	16971.0	4.0	40.0	10.0	2.0	0.0	64.0	0.0	2.0	31.0	0.0	0.0	130.0	2.91	1.99	814.0	19.0	11.0	26.0	13.0	15.0	18.0	37.0	0.0	1518.0	25.5	19.203317787331038	17.3776248141051	4.743586775822791	35.0	18.63	51.0	0.0	95.0	0.0	22.8	4.1000000000000005	13.0	0.0	0.0	0.2210573587657647	0.7613803978363479	-0.324998295316101	0.15927489315476462	0.4665057466579964	-0.36421133527885086	0.0	0.0
2019-11-26 13:15:22.000033	1574792122.000033	16971.0	4.0	40.0	10.0	2.0	0.0	64.0	0.0	2.0	31.0	0.0	0.0	130.0	2.91	1.99	815.0	19.0	11.0	26.0	13.0	15.0	22.0	33.0	0.0	1518.0	24.3	17.73818094322887	13.238338417773354	4.112477037951148	35.0	18.67	51.0	0.0	95.0	0.0	18.1	4.9	13.0	0.0	0.0	0.31087917328671877	0.8877315664434433	-0.3000003039839962	0.17451037759651977	0.41676858168245007	-0.26592306675713384	0.0	0.0
2019-11-26 13:15:26.000031	1574792126.000031	16971.0	4.0	40.0	10.0	2.0	0.0	64.0	0.0	2.0	31.0	0.0	0.0	130.0	2.91	1.99	816.0	19.0	11.0	26.0	13.0	15.0	26.0	31.0	0.0	1518.0	23.5	14.491811090588435	9.723639641538007	4.1827256957158445	35.0	18.7	51.0	0.0	95.0	0.0	14.0	4.1000000000000005	13.0	0.0	0.0	0.2550827824059494	0.780426754074741	-0.2000000953674773	0.16730786727031643	0.4190493633928828	-0.2678090898186203	0.0	0.0
2019-11-26 13:15:30.000053	1574792130.000053	16971.0	4.0	40.0	10.0	2.0	0.0	64.0	0.0	2.0	31.0	0.0	0.0	130.0	2.91	1.99	817.0	19.0	11.0	26.0	13.0	15.0	30.0	53.0	0.0	1518.0	23.0	10.3701100960457	7.899508641035404	4.100000038286901	35.0	18.69	51.0	0.0	95.0	0.0	10.200000000000001	4.2	13.0	0.0	0.0	0.18574816913135292	0.68413874079862	-0.12499931455034384	0.11174918478945668	0.38429414544917156	-0.17167739942223864	0.0	0.0
2019-11-26 13:15:33.000098	1574792133.000098	16971.0	4.0	40.0	10.0	2.0	0.0	64.0	0.0	2.0	31.0	0.0	0.0	130.0	2.91	1.99	818.0	19.0	11.0	26.0	13.0	15.0	33.0	98.0	0.0	1518.0	22.5	5.738287135229599	4.641462085012902	4.04968436731068	35.0	18.75	51.0	0.0	95.0	0.0	8.6	4.1000000000000005	13.0	0.0	0.0	0.2172894371091487	1.1075335165429998	-0.16666416330918746	0.07897569127308607	0.3952938418092171	-0.18872100788107238	0.0	0.0
2019-11-26 13:15:38.000022	1574792138.000022	16971.0	4.0	40.0	10.0	2.0	0.0	64.0	0.0	2.0	31.0	0.0	0.0	130.0	2.91	1.99	819.0	19.0	11.0	26.0	13.0	15.0	38.0	22.0	0.0	1518.0	22.1	3.7120966908256516	2.6110257831193535	4.1252696256910175	35.0	18.75	51.0	0.0	95.0	0.0	6.1000000000000005	4.1000000000000005	13.0	0.0	0.0	0.10053668899404307	0.7544919070540793	-0.08000121690693796	0.08010718056518122	0.37429042438160215	-0.14298083031699596	0.0	0.0
2019-11-26 13:15:41.000066	1574792141.000066	16971.0	4.0	40.0	10.0	2.0	0.0	64.0	0.0	2.0	31.0	0.0	0.0	130.0	2.91	1.99	820.0	19.0	11.0	26.0	13.0	15.0	41.0	66.0	0.0	1518.0	21.700000000000003	3.006199909708555	-0.13396189305847775	4.517518877474531	35.0	18.75	51.0	0.0	95.0	0.0	3.3000000000000003	4.0	13.0	0.0	0.0	0.15687499201919947	2.3070591824639877	-0.13333137303161488	0.0007745182093404669	0.34297763084037347	-0.12094108013684957	0.0	0.0
2019-11-26 13:15:45.000091	1574792145.000091	16971.0	4.0	40.0	10.0	2.0	0.0	64.0	0.0	2.0	31.0	0.0	0.0	130.0	2.91	1.99	821.0	19.0	11.0	26.0	13.0	15.0	45.0	91.0	0.0	1518.0	21.6	2.3039304732134984	-1.8681219661868802	4.4139743893008925	35.0	18.81	51.0	0.0	95.0	0.0	1.1	4.5	13.0	0.0	0.0	0.0756366344152335	1.3117778410067469	-0.02499984353878703	0.019243826362559793	0.29388556373222563	-0.09294595513910002	0.0	0.0
2019-11-26 13:15:49.000040	1574792149.00004	16971.0	4.0	40.0	10.0	2.0	0.0	64.0	0.0	2.0	31.0	0.0	0.0	130.0	2.91	1.99	822.0	19.0	11.0	26.0	13.0	15.0	49.0	40.0	0.0	1518.0	21.5	1.668318799658313	-3.7267205110922244	4.432672198212036	35.0	18.81	51.0	0.0	95.0	0.0	1.0	4.7	13.0	0.0	0.0	-0.0697162479460611	-1.4305695690139002	-0.025000318888917458	0.012527941615701586	0.2713134150320645	-0.0745525418916906	0.0	0.0
2019-11-26 13:15:53.000060	1574792153.00006	16971.0	4.0	40.0	10.0	2.0	0.0	64.0	0.0	2.0	31.0	0.0	0.0	130.0	2.91	1.99	823.0	19.0	11.0	26.0	13.0	15.0	53.0	60.0	0.0	1518.0	21.5	1.3562740228893275	-6.268438379384336	4.284409313572455	35.0	18.88	51.0	0.0	95.0	0.0	2.4000000000000004	4.4	13.0	0.0	0.0				0.03164236754880722	0.25675874654545366	-0.07556921759760198	0.0	0.0
2019-11-26 13:15:57.000018	1574792157.000018	16971.0	4.0	40.0	10.0	2.0	0.0	64.0	0.0	2.0	31.0	0.0	0.0	130.0	2.91	1.99	824.0	19.0	11.0	26.0	13.0	15.0	57.0	18.0	0.0	1518.0	21.5	1.4496532491412106	-8.272078867852953	4.3496547685953795	35.0	18.88	51.0	0.0	95.0	0.0	4.5	4.6000000000000005	13.0	0.0	0.0				0.061008398099921674	0.20432286389700555	-0.021050953665029834	0.0	0.0
2019-11-26 13:16:01.000041	1574792161.000041	16971.0	4.0	40.0	10.0	2.0	0.0	64.0	0.0	2.0	31.0	0.0	0.0	130.0	2.91	1.99	825.0	19.0	11.0	26.0	13.0	16.0	1.0	41.0	0.0	1518.0	21.3	0.4093103876915762	-10.258121593913637	4.244186151158388	35.0	18.88	51.0	0.0	95.0	0.0	7.1000000000000005	4.6000000000000005	13.0	0.0	0.0	-0.009251971051399025	-0.4076984036326211	-0.04999971091914403	-0.018111824895963087	0.17607231147641358	-0.04200598683867283	0.0	0.0
2019-11-26 13:16:05.000036	1574792165.000036	16971.0	4.0	40.0	10.0	2.0	0.0	64.0	0.0	2.0	31.0	0.0	0.0	130.0	2.91	1.99	826.0	19.0	11.0	26.0	13.0	16.0	5.0	36.0	0.0	1518.0	21.5	0.2632286764112334	-12.821978700112131	4.281615952355644	35.0	18.92	51.0	0.0	95.0	0.0	8.9	4.2	13.0	0.0	0.0	0.008496357320252139	0.3266413903566755	0.05000006258495517	0.019987527913709724	0.17452051220859158	-0.021379652624622356	0.0	0.0
2019-11-26 13:16:09.000017	1574792169.000017	16971.0	4.0	40.0	10.0	2.0	0.0	64.0	0.0	2.0	31.0	0.0	0.0	130.0	2.91	1.99	827.0	19.0	11.0	26.0	13.0	16.0	9.0	17.0	0.0	1518.0	21.5	314.91023901661197	-15.22958646161873	4.300002415833219	35.0	18.94	51.0	0.0	95.0	0.0	8.9	4.5	13.0	0.0	0.0				-0.04198358632425016	0.14863102170326747	-0.013236233104515174	0.0	0.0
2019-11-26 13:16:13.000046	1574792173.000046	16971.0	4.0	40.0	10.0	2.0	0.0	64.0	0.0	2.0	31.0	0.0	0.0	130.0	2.91	1.99	828.0	19.0	11.0	26.0	13.0	16.0	13.0	46.0	0.0	1518.0	21.5	30.355619892584013	-16.690392041208067	4.391570780916539	35.0	18.98	51.0	0.0	95.0	0.0	10.9	4.2	13.0	0.0	0.0				0.04901283476164959	0.15445123651100026	-0.005617612379853969	0.0	0.0
2019-11-26 13:16:16.000087	1574792176.000087	16971.0	4.0	40.0	10.0	2.0	0.0	64.0	0.0	2.0	31.0	0.0	0.0	130.0	2.91	1.99	829.0	19.0	11.0	26.0	13.0	16.0	16.0	87.0	0.0	1519.0	21.5	280.85684476075664	-15.783042711594534	4.321774986259458	35.0	19.0	51.0	0.0	95.0	0.0	13.600000000000001	4.4	13.0	0.0	0.0				-0.02999349840404178	0.10424170201423734	-0.005661944424108226	0.0	0.0
2019-11-26 13:16:21.000020	1574792181.00002	16971.0	4.0	40.0	10.0	2.0	0.0	64.0	0.0	2.0	31.0	0.0	0.0	130.0	2.91	1.99	830.0	19.0	11.0	26.0	13.0	16.0	21.0	20.0	0.0	1519.0	21.700000000000003	9.084481647967996	-16.830013740816064	4.402503337927799	35.0	19.03	51.0	0.0	95.0	0.0	15.8	4.4	13.0	0.0	0.0	-0.0025441820224047424	0.14431266626125178	0.04000053597214795	-0.019134582597876284	0.1326338773565952	0.020715267948079173	0.0	0.0
2019-11-26 13:16:24.000069	1574792184.000069	16971.0	4.0	40.0	10.0	2.0	0.0	64.0	0.0	2.0	31.0	0.0	0.0	130.0	2.91	1.99	831.0	19.0	11.0	26.0	13.0	16.0	24.0	69.0	0.0	1519.0	21.700000000000003	240.26045117604073	-18.596171728540103	4.433757336447736	35.0	19.06	51.0	0.0	95.0	0.0	17.2	4.5	13.0	0.0	0.0				-0.011989486425003238	0.10802382863253593	0.016003270379306024	0.0	0.0
2019-11-26 13:16:28.000097	1574792188.000097	16971.0	4.0	40.0	10.0	2.0	0.0	64.0	0.0	2.0	31.0	0.0	0.0	130.0	2.91	1.99	832.0	19.0	11.0	26.0	13.0	16.0	28.0	97.0	0.0	1519.0	21.700000000000003	0.18562834105337742	-20.600593046906223	4.376248963575852	35.0	19.06	51.0	0.0	95.0	0.0	18.400000000000002	4.6000000000000005	13.0	0.0	0.0				0.019930084186662166	0.12745061283283834	0.006643269740609706	0.0	0.0
2019-11-26 13:16:32.000053	1574792192.000053	16971.0	4.0	40.0	10.0	2.0	0.0	64.0	0.0	2.0	31.0	0.0	0.0	130.0	2.91	1.99	833.0	19.0	11.0	26.0	13.0	16.0	32.0	53.0	0.0	1519.0	22.0	0.16653599882751075	-22.64940734194158	4.333463542064361	35.0	19.13	51.0	0.0	95.0	0.0	20.200000000000003	4.4	13.0	0.0	0.0	0.0010913683217543169	0.20843409096878868	0.07500082702356502	-0.007935840042840932	0.11625353721606112	0.04388778335218509	0.0	0.0
2019-11-26 13:16:36.000072	1574792196.000072	16971.0	4.0	40.0	10.0	2.0	0.0	64.0	0.0	2.0	31.0	0.0	0.0	130.0	2.91	1.99	834.0	19.0	11.0	26.0	13.0	16.0	36.0	72.0	0.0	1519.0	22.200000000000003	163.8798609805705	-24.24584241337233	4.2364611103475065	35.0	19.13	51.0	0.0	95.0	0.0	22.400000000000002	4.6000000000000005	13.0	0.0	0.0	0.0	0.1244410683210358	0.04999976158255847	0.042	0.1296031164002314	0.02555449509084602	0.0	0.0
2019-11-26 13:16:40.000063	1574792200.000063	16971.0	4.0	40.0	10.0	2.0	0.0	64.0	0.0	2.0	31.0	0.0	0.0	130.0	2.91	1.99	835.0	19.0	11.0	26.0	13.0	16.0	40.0	63.0	0.0	1519.0	22.5	359.5447167008578	-25.563542166413782	4.297914998287163	35.0	19.14	51.0	0.0	95.0	0.0	24.200000000000003	4.1000000000000005	13.0	0.0	0.0	0.0011933501739082872	0.17093204405439058	0.07500016987362165	-0.030881382896795557	0.17699037244377552	0.05914176403012621	0.0	0.0
2019-11-26 13:16:44.000040	1574792204.00004	16971.0	4.0	40.0	10.0	2.0	0.0	64.0	0.0	2.0	31.0	0.0	0.0	130.0	2.91	1.99	836.0	19.0	11.0	26.0	13.0	16.0	44.0	40.0	0.0	1519.0	22.700000000000003	358.7927085299991	-26.93283276545554	4.199998362271084	35.0	19.19	51.0	0.0	95.0	0.0	25.5	4.5	13.0	0.0	0.0	-0.00037617229091417147	0.10776498549905533	0.050000286103932735	0.009946138761479761	0.19543004556233826	0.0498915986438577	0.0	0.0
2019-11-26 13:16:48.000079	1574792208.000079	16971.0	4.0	40.0	10.0	2.0	0.0	64.0	0.0	2.0	31.0	0.0	0.0	130.0	2.91	1.99	837.0	19.0	11.0	26.0	13.0	16.0	48.0	79.0	0.0	1519.0	23.0	358.2815940259136	-27.91450702173122	4.1407863187550555	35.0	19.19	51.0	0.0	95.0	0.0	1.2000000000000002	4.2	13.0	0.0	0.0	-0.0018629194076167296	0.15247444134853252	0.07499927134029624	0.006743300566031684	0.20301008912611862	0.07485607263596945	0.0	0.0
2019-11-26 13:16:52.000022	1574792212.000022	16971.0	4.0	40.0	10.0	2.0	0.0	64.0	0.0	2.0	31.0	0.0	0.0	130.0	2.91	1.99	838.0	19.0	11.0	26.0	13.0	16.0	52.0	22.0	0.0	1519.0	23.5	358.8110697893574	-28.200008648087397	4.161113973460104	35.0	19.23	51.0	0.0	95.0	0.0	2.5	4.2	13.0	0.0	0.0	-0.006707574674056998	0.24013488455877477	0.12500178071412985	-0.006545659129376741	0.20853489873890171	0.06744145872175367	0.0	0.0
2019-11-26 13:16:56.000040	1574792216.00004	16971.0	4.0	40.0	10.0	2.0	0.0	64.0	0.0	2.0	31.0	0.0	0.0	130.0	2.91	1.99	839.0	19.0	11.0	26.0	13.0	16.0	56.0	40.0	0.0	1519.0	24.0	357.0803118266103	-27.81459849615464	4.199998362271084	35.0	19.25	51.0	0.0	95.0	0.0	3.2	4.1000000000000005	13.0	0.0	0.0	-0.007322569093649945	0.23300792666709974	0.12499943375843968	-0.038686794575562594	0.24885415774865483	0.07364740386921909	0.0	0.0
2019-11-26 13:17:00.000002	1574792220.000002	16971.0	4.0	40.0	10.0	2.0	0.0	64.0	0.0	2.0	31.0	0.0	0.0	130.0	2.91	1.99	840.0	19.0	11.0	26.0	13.0	17.0	0.0	2.0	0.0	1520.0	24.5	355.69497781862094	-27.600007245026397	4.199998362271084	35.0	19.29	51.0	0.0	95.0	0.0	3.2	4.1000000000000005	13.0	0.0	0.0	-0.0032956347661665876	0.23310294221829556	0.1250011921042643	-0.004334306366494151	0.2586457627016534	0.08092949539445639	0.0	0.0
2019-11-26 13:17:04.000030	1574792224.00003	16971.0	4.0	40.0	10.0	2.0	0.0	64.0	0.0	2.0	31.0	0.0	0.0	130.0	2.91	1.99	841.0	19.0	11.0	26.0	13.0	17.0	4.0	30.0	0.0	1520.0	25.1	355.0388819249401	-27.81044909408712	4.199998362271084	35.0	19.31	51.0	0.0	95.0	0.0	2.6	4.2	13.0	0.0	0.0	-0.02051415530188073	0.28618722412320946	0.14999894500520797	-0.029724347965023847	0.19205589458940275	0.09021638704536103	0.0	0.0
2019-11-26 13:17:07.000089	1574792227.000089	16971.0	4.0	40.0	10.0	2.0	0.0	64.0	0.0	2.0	31.0	0.0	0.0	130.0	2.91	1.99	842.0	19.0	11.0	26.0	13.0	17.0	7.0	89.0	0.0	1520.0	25.6	354.31716019125867	-27.70688577099774	3.5241371318331343	35.0	19.32	51.0	0.0	95.0	0.0	2.6	4.2	13.0	0.0	0.0	-0.024457847535088197	0.31785809588327657	0.16666339509816255	0.009838524552188973	0.2380908804077712	0.10425418985004081	0.0	0.0
2019-11-26 13:17:12.000002	1574792232.000002	16971.0	4.0	40.0	10.0	2.0	0.0	64.0	0.0	2.0	31.0	0.0	0.0	130.0	2.91	1.99	843.0	19.0	11.0	26.0	13.0	17.0	12.0	2.0	0.0	1520.0	26.200000000000003	353.82926004405425	-27.62154642511124	3.4215431943374646	35.0	19.35	51.0	0.0	95.0	0.0	2.6	4.2	13.0	0.0	0.0	-0.020843956018992586	0.22859448312239952	0.12000208858310407	-0.00306333819432332	0.34659545618511095	0.11803052872431795	0.0	0.0
2019-11-26 13:17:15.000096	1574792235.000096	16971.0	4.0	40.0	10.0	2.0	0.0	64.0	0.0	2.0	31.0	0.0	0.0	130.0	2.91	1.99	844.0	19.0	11.0	26.0	13.0	17.0	15.0	96.0	0.0	1520.0	26.8	354.2412161849151	-27.69020578192139	3.490214355048497	35.0	19.38	51.0	0.0	95.0	0.0	2.9000000000000004	4.2	13.0	0.0	0.0	-0.03429960985724182	0.3761618753883317	0.19999372184116554	-0.0411945474539926	0.3200344206920233	0.12722412834200042	0.0	0.0
2019-11-26 13:17:19.000082	1574792239.000082	16971.0	4.0	40.0	10.0	2.0	0.0	64.0	0.0	2.0	31.0	0.0	0.0	130.0	2.91	1.99	845.0	19.0	11.0	26.0	13.0	17.0	19.0	82.0	0.0	1520.0	26.8	353.77264946101866	-27.563684591633876	3.4181595570068226	35.0	19.43	51.0	0.0	95.0	0.0	2.7	3.5	13.0	0.0	0.0				-0.013893241753569933	0.3490052522493743	0.14292414679097254	0.0	0.0
2019-11-26 13:17:24.000008	1574792244.000008	16971.0	4.0	40.0	10.0	2.0	0.0	64.0	0.0	2.0	31.0	0.0	0.0	130.0	2.91	1.99	846.0	19.0	11.0	26.0	13.0	17.0	24.0	8.0	0.0	1520.0	27.700000000000003	354.40000453721154	-27.69972605220059	3.8999102197185676	35.0	19.44	51.0	0.0	95.0	0.0	2.6	3.4000000000000004	13.0	0.0	0.0	-0.037842716981583494	0.3422274103848438	0.18000266079067487	-0.05364480852166711	0.34696151759731686	0.1148039190325857	0.0	0.0
2019-11-26 13:17:27.000063	1574792247.000063	16971.0	4.0	40.0	10.0	2.0	0.0	64.0	0.0	2.0	31.0	0.0	0.0	130.0	2.91	1.99	847.0	19.0	11.0	26.0	13.0	17.0	27.0	63.0	0.0	1520.0	28.6	354.11463652973526	-27.27159227364876	3.7572016857792034	35.0	19.44	51.0	0.0	95.0	0.0	2.4000000000000004	3.5	13.0	0.0	0.0	-0.05951640625781739	0.5759283584164455	0.29999451647291225	-0.024693943248324454	0.36374554992240615	0.12612844278153468	0.0	0.0
2019-11-26 13:17:31.000088	1574792251.000088	16971.0	4.0	40.0	10.0	2.0	0.0	64.0	0.0	2.0	31.0	0.0	0.0	130.0	2.91	1.99	848.0	19.0	11.0	26.0	13.0	17.0	31.0	88.0	0.0	1520.0	29.5	354.90302494036604	-27.520380100312824	3.756300745210906	35.0	19.47	51.0	0.0	95.0	0.0	2.1	3.7	13.0	0.0	0.0	-0.045979467999752784	0.4374654159609129	0.22499859184907972	-0.06987666798430353	0.3388840320706803	0.13364080244794074	0.0	0.0
2019-11-26 13:17:35.000039	1574792255.000039	16971.0	4.0	40.0	10.0	2.0	0.0	64.0	0.0	2.0	31.0	0.0	0.0	130.0	2.91	1.99	849.0	19.0	11.0	26.0	13.0	17.0	35.0	39.0	0.0	1520.0	30.200000000000003	355.58827214023245	-27.030759380673288	3.5423127177989	35.0	19.5	51.0	0.0	95.0	0.0	2.7	3.9000000000000004	13.0	0.0	0.0	-0.0325990253409066	0.33187414578797203	0.17500213834276035	-0.08154062330002979	0.32804529034123864	0.13071118634904616	0.0	0.0
2019-11-26 13:17:39.000076	1574792259.000076	16971.0	4.0	40.0	10.0	2.0	0.0	64.0	0.0	2.0	31.0	0.0	0.0	130.0	2.91	1.99	850.0	19.0	11.0	26.0	13.0	17.0	39.0	76.0	0.0	1520.0	31.200000000000003	354.39930449961827	-26.84739673781942	3.55260851890888	35.0	19.5	51.0	0.0	95.0	0.0	2.2	3.5	13.0	0.0	0.0	-0.03571087241412338	0.4851303164928316	0.24999769034135325	-0.09881106505534568	0.34318817037475824	0.13863712755771512	0.0	0.0
2019-11-26 13:17:43.000039	1574792263.000039	16971.0	4.0	40.0	10.0	2.0	0.0	64.0	0.0	2.0	31.0	0.0	0.0	130.0	2.91	1.99	851.0	19.0	11.0	26.0	13.0	17.0	43.0	39.0	0.0	1520.0	32.2	351.93369794764266	-26.952374604280823	3.2905600450392116	35.0	19.54	51.0	0.0	95.0	0.0	1.8	3.6	13.0	0.0	0.0	-0.040656763004525386	0.49346312650076396	0.25000230970132375	-0.1081370395750181	0.3270751747617675	0.13983994681960574	0.0	0.0
2019-11-26 13:17:47.000060	1574792267.00006	16971.0	4.0	40.0	10.0	2.0	0.0	64.0	0.0	2.0	31.0	0.0	0.0	130.0	2.91	1.99	852.0	19.0	11.0	26.0	13.0	17.0	47.0	60.0	0.0	1520.0	33.0	349.9529643428939	-26.941191795345226	3.1588237676288062	35.0	19.56	51.0	0.0	95.0	0.0	1.9000000000000001	3.5	13.0	0.0	0.0	-0.045310462316537854	0.3916068831444148	0.19999895096375367	-0.12926338909948662	0.30384739531497673	0.13669578120344103	0.0	0.0
2019-11-26 13:17:51.000051	1574792271.000051	16971.0	4.0	40.0	10.0	2.0	0.0	64.0	0.0	2.0	31.0	0.0	0.0	130.0	2.91	1.99	853.0	19.0	11.0	26.0	13.0	17.0	51.0	51.0	0.0	1521.0	34.0	351.54620498916483	-26.833994257191613	3.596029358328682	35.0	19.57	51.0	0.0	95.0	0.0	2.0	3.1	13.0	0.0	0.0	-0.08013649383656171	0.4840653185987627	0.2500005662454079	-0.177840223163313	0.3102779283306645	0.1285047167074194	0.0	0.0
2019-11-26 13:17:55.000040	1574792275.00004	16971.0	4.0	40.0	10.0	2.0	0.0	64.0	0.0	2.0	31.0	0.0	0.0	130.0	2.91	1.99	854.0	19.0	11.0	26.0	13.0	17.0	55.0	40.0	0.0	1521.0	35.0	354.72876017242936	-27.012867693238768	3.8709584540322206	35.0	19.6	51.0	0.0	95.0	0.0	1.9000000000000001	3.1	13.0	0.0	0.0	-0.08988627160984773	0.48451097233606705	0.2500006854552943	-0.1969724803867029	0.2845835285105481	0.14202836783824552	0.0	0.0
2019-11-26 13:17:59.000066	1574792279.000066	16971.0	4.0	40.0	10.0	2.0	0.0	64.0	0.0	2.0	31.0	0.0	0.0	130.0	2.91	1.99	855.0	19.0	11.0	26.0	13.0	17.0	59.0	66.0	0.0	1521.0	35.7	85.9615142175581	-27.09998697721573	3.824044433595183	35.0	19.63	51.0	0.0	95.0	0.0	1.8	3.2	13.0	0.0	0.0	-0.044699144376111756	0.34369467914737367	0.17499886304878828	-0.15083541034994066	0.32917979017193244	0.13534527966252657	0.0	0.0
2019-11-26 13:18:03.000016	1574792283.000016	16971.0	4.0	40.0	10.0	2.0	0.0	64.0	0.0	2.0	31.0	0.0	0.0	130.0	2.91	1.99	856.0	19.0	11.0	26.0	13.0	18.0	3.0	16.0	0.0	1521.0	36.7	4.195120794618388	-26.691481005945263	3.22804884365502	35.0	19.64	51.0	0.0	95.0	0.0	1.8	3.8000000000000003	13.0	0.0	0.0	-0.0379864130235947	0.4936774953639423	0.2500031292830199	-0.1722167917820457	0.4068059401681649	0.14785568528871312	0.0	0.0
2019-11-26 13:18:07.000039	1574792287.000039	16971.0	4.0	40.0	10.0	2.0	0.0	64.0	0.0	2.0	31.0	0.0	0.0	130.0	2.91	1.99	857.0	19.0	11.0	26.0	13.0	18.0	7.0	39.0	0.0	1521.0	37.5	10.29860956007651	-26.240761498574905	3.0101942741646948	35.0	19.66	51.0	0.0	95.0	0.0	2.1	3.9000000000000004	13.0	0.0	0.0	0.004094470451916374	0.39097883455712606	0.1999988436765761	-0.1015016077448019	0.5335912148782166	0.16157610909416414	0.0	0.0
2019-11-26 13:18:10.000081	1574792290.000081	16971.0	4.0	40.0	10.0	2.0	0.0	64.0	0.0	2.0	31.0	0.0	0.0	130.0	2.91	1.99	858.0	19.0	11.0	26.0	13.0	18.0	10.0	81.0	0.0	1521.0	37.5	6.091693955327956	-26.526003813442706	3.0814966820906147	35.0	19.69	51.0	0.0	95.0	0.0	2.1	3.8000000000000003	13.0	0.0	0.0				-0.07148838734923638	0.5908536235123227	0.1611037121129248	0.0	0.0
2019-11-26 13:18:15.000013	1574792295.000013	16971.0	4.0	40.0	10.0	2.0	0.0	64.0	0.0	2.0	31.0	0.0	0.0	130.0	2.91	1.99	859.0	19.0	11.0	26.0	13.0	18.0	15.0	13.0	0.0	1521.0	38.5	16.985652449281513	-25.898027483187743	3.100651845241535	35.0	19.69	51.0	0.0	95.0	0.0	1.6	3.1	13.0	0.0	0.0	0.03480967236205522	0.3978763757402772	0.20000271800873912	-0.053837202993412166	0.6605809875110773	0.14911845798805734	0.0	0.0
2019-11-26 13:18:18.000071	1574792298.000071	16971.0	4.0	40.0	10.0	2.0	0.0	64.0	0.0	2.0	31.0	0.0	0.0	130.0	2.91	1.99	860.0	19.0	11.0	26.0	13.0	18.0	18.0	71.0	0.0	1521.0	39.800000000000004	13.846458183669993	-25.4699573959492	3.2433432369072697	35.0	19.75	51.0	0.0	95.0	0.0	1.2000000000000002	3.0	13.0	0.0	0.0	0.16659700634037194	0.865125987694046	0.4333249650028167	0.0662533733736149	0.6220520866203009	0.15782170968515777	0.0	0.0
2019-11-26 13:18:22.000091	1574792302.000091	16971.0	4.0	40.0	10.0	2.0	0.0	64.0	0.0	2.0	31.0	0.0	0.0	130.0	2.91	1.99	861.0	19.0	11.0	26.0	13.0	18.0	22.0	91.0	0.0	1521.0	41.0	19.46297797380018	-25.971381609179662	3.6354272205235385	35.0	19.75	51.0	0.0	95.0	0.0	0.30000000000000004	3.3000000000000003	13.0	0.0	0.0	0.13839939706228185	0.61967131435053	0.29999849797047096	0.0378820837999156	0.7137687609866421	0.11107251490161665	0.0	0.0
2019-11-26 13:18:26.000083	1574792306.000083	16971.0	4.0	40.0	10.0	2.0	0.0	64.0	0.0	2.0	31.0	0.0	0.0	130.0	2.91	1.99	862.0	19.0	11.0	26.0	13.0	18.0	26.0	83.0	0.0	1521.0	42.2	21.83639797402802	-26.605381964485954	4.305194226302951	35.0	19.75	51.0	0.0	95.0	0.0	0.9	3.1	13.0	0.0	0.0	0.18071535870185748	0.5910933042102712	0.3000006079686095	0.18260057525139986	0.7110271824109001	0.1662148482858087	0.0	0.0
2019-11-26 13:18:30.000061	1574792310.000061	16971.0	4.0	40.0	10.0	2.0	0.0	64.0	0.0	2.0	31.0	0.0	0.0	130.0	2.91	1.99	863.0	19.0	11.0	26.0	13.0	18.0	30.0	61.0	0.0	1521.0	43.300000000000004	18.76413681085035	-27.205645729219793	3.616944950623728	35.0	19.81	51.0	0.0	95.0	0.0	1.1	4.7	13.0	0.0	0.0	0.22742538671266743	0.5132145553739856	0.2750015080057825	0.30070662558080175	0.6689837847794686	0.16721609083442004	0.0	0.0
2019-11-26 13:18:34.000087	1574792314.000087	16971.0	4.0	40.0	10.0	2.0	0.0	64.0	0.0	2.0	31.0	0.0	0.0	130.0	2.91	1.99	864.0	19.0	11.0	26.0	13.0	18.0	34.0	87.0	0.0	1521.0	44.7	18.082703716649576	-26.787018438363113	3.769451806914054	35.0	19.81	51.0	0.0	95.0	0.0	2.3000000000000003	3.9000000000000004	13.0	0.0	0.0	0.2206585183846924	0.6412023944639611	0.3499977260975748	0.24804387994886384	0.6583388172479582	0.19337847689045734	0.0	0.0
2019-11-26 13:18:38.000048	1574792318.000048	16971.0	4.0	40.0	10.0	2.0	0.0	64.0	0.0	2.0	31.0	0.0	0.0	130.0	2.91	1.99	865.0	19.0	11.0	26.0	13.0	18.0	38.0	48.0	0.0	1521.0	46.2	16.35044105977228	-26.441320021974104	3.9066168106037824	35.0	19.82	51.0	0.0	95.0	0.0	2.1	3.3000000000000003	13.0	0.0	0.0	0.2326277577810915	0.6952510815969442	0.3750036657214867	0.25421361809323906	0.6784460815496625	0.1713486235890257	0.0	0.0
2019-11-26 13:18:42.000066	1574792322.000066	16971.0	4.0	40.0	10.0	2.0	0.0	64.0	0.0	2.0	31.0	0.0	0.0	130.0	2.91	1.99	866.0	19.0	11.0	26.0	13.0	18.0	42.0	66.0	0.0	1521.0	47.5	11.712408696852146	-26.070742251804152	3.436602581833416	35.0	19.88	51.0	0.0	95.0	0.0	1.5	4.2	13.0	0.0	0.0	0.1981610143938869	0.6212948792188694	0.32499852777194244	0.268500625886474	0.6337344665323276	0.17582957608877364	0.0	0.0
2019-11-26 13:18:46.000011	1574792326.000011	16971.0	4.0	40.0	10.0	2.0	0.0	64.0	0.0	2.0	31.0	0.0	0.0	130.0	2.91	1.99	867.0	19.0	11.0	26.0	13.0	18.0	46.0	11.0	0.0	1521.0	48.800000000000004	2.9933844253277453	-25.899984171093735	2.661880696073053	35.0	19.88	51.0	0.0	95.0	0.0	1.4000000000000001	4.2	13.0	0.0	0.0	0.17386417604510582	0.6312099102531998	0.32500447488032075	0.22653957388395551	0.6291551129770455	0.1625474247083504	0.0	0.0
2019-11-26 13:18:50.000038	1574792330.000038	16971.0	4.0	40.0	10.0	2.0	0.0	64.0	0.0	2.0	31.0	0.0	0.0	130.0	2.91	1.99	868.0	19.0	11.0	26.0	13.0	18.0	50.0	38.0	0.0	1522.0	50.2	267.1608314277986	-25.21624706793889	1.7162627795111982	35.0	19.91	51.0	0.0	95.0	0.0	0.9	3.7	13.0	0.0	0.0	0.12261608523576832	0.7106108486723012	0.34999764265217626	0.20405360889037116	0.7044694022384024	0.16617456486683996	0.0	0.0
2019-11-26 13:18:53.000096	1574792333.000096	16971.0	4.0	40.0	10.0	2.0	0.0	64.0	0.0	2.0	31.0	0.0	0.0	130.0	2.91	1.99	869.0	19.0	11.0	26.0	13.0	18.0	53.0	96.0	0.0	1522.0	51.7	16.380370845716254	-25.858543186003157	2.358558897575467	35.0	19.92	51.0	0.0	95.0	0.0	0.9	3.3000000000000003	13.0	0.0	0.0	0.0035958838351845004	1.0301406528727117	0.4999903044991257	0.05818800926311787	0.7398604676712006	0.16779941583732536	0.0	0.0
2019-11-26 13:18:58.000016	1574792338.000016	16971.0	4.0	40.0	10.0	2.0	0.0	64.0	0.0	2.0	31.0	0.0	0.0	130.0	2.91	1.99	870.0	19.0	11.0	26.0	13.0	18.0	58.0	16.0	0.0	1522.0	52.800000000000004	340.33450278501743	-25.389667157674797	1.9896509668683737	35.0	19.94	51.0	0.0	95.0	0.0	0.9	2.4000000000000004	13.0	0.0	0.0	0.001582244918602129	0.4532779389325567	0.2200035248367477	0.06020331698929149	0.7692457903782943	0.1848417555877468	0.0	0.0
2019-11-26 13:19:02.000009	1574792342.000009	16971.0	4.0	40.0	10.0	2.0	0.0	64.0	0.0	2.0	31.0	0.0	0.0	130.0	2.91	1.99	871.0	19.0	11.0	26.0	13.0	19.0	2.0	9.0	0.0	1522.0	52.800000000000004	336.5875502608502	-25.400021199062575	1.905357671431266	35.0	19.94	51.0	0.0	95.0	0.0	0.0	1.5	13.0	0.0	0.0				-0.05884434336722874	0.7580577094566486	0.16473266945878984	0.0	0.0
2019-11-26 13:19:05.000069	1574792345.000069	16971.0	4.0	40.0	10.0	2.0	0.0	64.0	0.0	2.0	31.0	0.0	0.0	130.0	2.91	1.99	872.0	19.0	11.0	26.0	13.0	19.0	5.0	69.0	0.0	1522.0	54.300000000000004	339.0791405671172	-25.400021199062575	1.9765523761059174	35.0	19.94	51.0	0.0	95.0	0.0	0.30000000000000004	1.9000000000000001	13.0	0.0	0.0	-0.28990777239686927	1.0177291423307804	0.49999002635505874	-0.1935875088567923	0.7457203749962932	0.17852450456452573	0.0	0.0
2019-11-26 13:19:09.000003	1574792349.000003	16971.0	4.0	40.0	10.0	2.0	0.0	64.0	0.0	2.0	31.0	0.0	0.0	130.0	2.91	1.99	873.0	19.0	11.0	26.0	13.0	19.0	9.0	3.0	0.0	1522.0	55.800000000000004	336.76963774260105	-25.51370487505164	1.956845999634364	35.0	19.94	51.0	0.0	95.0	0.0	0.4	2.0	13.0	0.0	0.0	-0.2714090783541945	0.7416601640063692	0.37500616918222274	-0.27310800521288997	0.7369477067401953	0.1842636562618993	0.0	0.0
2019-11-26 13:19:12.000046	1574792352.000046	16971.0	4.0	40.0	10.0	2.0	0.0	64.0	0.0	2.0	31.0	0.0	0.0	130.0	2.91	1.99	874.0	19.0	11.0	26.0	13.0	19.0	12.0	46.0	0.0	1522.0	57.2	339.108092781774	-26.03468902820495	2.099999181135542	35.0	19.94	51.0	0.0	95.0	0.0	0.4	1.9000000000000001	13.0	0.0	0.0	-0.3936136628734702	0.900517631066336	0.46665999104194694	-0.3298342819553628	0.6812407513586592	0.1805834575349573	0.0	0.0
2019-11-26 13:19:16.000073	1574792356.000073	16971.0	4.0	40.0	10.0	2.0	0.0	64.0	0.0	2.0	31.0	0.0	0.0	130.0	2.91	1.99	875.0	19.0	11.0	26.0	13.0	19.0	16.0	73.0	0.0	1522.0	58.800000000000004	341.8766192129233	-26.134194950291633	1.7709892463346	35.0	19.98	51.0	0.0	95.0	0.0	0.8	2.1	13.0	0.0	0.0	-0.3142485589500661	0.765836407130093	0.3999973058882022	-0.3551326977860588	0.7043753171021433	0.19541028534969995	0.0	0.0
2019-11-26 13:19:20.000025	1574792360.000025	16971.0	4.0	40.0	10.0	2.0	0.0	64.0	0.0	2.0	31.0	0.0	0.0	130.0	2.91	1.99	876.0	19.0	11.0	26.0	13.0	19.0	20.0	25.0	0.0	1522.0	60.5	347.0431817972582	-26.100003737373903	1.8121571280507662	35.0	20.0	51.0	0.0	95.0	0.0	1.2000000000000002	2.1	13.0	0.0	0.0	-0.29412369468345856	0.8125077367608857	0.42500509178778123	-0.2715891312108053	0.7188768470692858	0.19531877164236658	0.0	0.0
2019-11-26 13:19:24.000032	1574792364.000032	16971.0	4.0	40.0	10.0	2.0	0.0	64.0	0.0	2.0	31.0	0.0	0.0	130.0	2.91	1.99	877.0	19.0	11.0	26.0	13.0	19.0	24.0	32.0	0.0	1522.0	61.800000000000004	355.83983427964927	-26.176508401652473	2.5121538371533862	35.0	20.0	51.0	0.0	95.0	0.0	1.1	2.1	13.0	0.0	0.0	-0.1962852158593134	0.6337035235574277	0.3249994382271951	-0.26637328568551893	0.6930893611191491	0.19015364886467628	0.0	0.0
2019-11-26 13:19:28.000012	1574792368.000012	16971.0	4.0	40.0	10.0	2.0	0.0	64.0	0.0	2.0	31.0	0.0	0.0	130.0	2.91	1.99	878.0	19.0	11.0	26.0	13.0	19.0	28.0	12.0	0.0	1522.0	63.5	60.586855461119605	-26.624514125088186	3.0396093925186	35.0	20.0	51.0	0.0	95.0	0.0	1.1	1.6	13.0	0.0	0.0	-0.16865406826221582	0.8509857441585206	0.42500212789647135	-0.15358753013699553	0.7434677444083903	0.1922487545101871	0.0	0.0
2019-11-26 13:19:32.000040	1574792372.00004	16971.0	4.0	40.0	10.0	2.0	0.0	64.0	0.0	2.0	31.0	0.0	0.0	130.0	2.91	1.99	879.0	19.0	11.0	26.0	13.0	19.0	32.0	40.0	0.0	1522.0	64.8	14.685113256870496	-26.60688781524814	2.727460937890963	35.0	20.0	51.0	0.0	95.0	0.0	1.1	1.9000000000000001	13.0	0.0	0.0	-0.023152426391648606	0.6629987462653122	0.32499771417794915	-0.012077156916084708	0.744481991557362	0.19345724728634078	0.0	0.0
2019-11-26 13:19:35.000084	1574792375.000084	16971.0	4.0	40.0	10.0	2.0	0.0	64.0	0.0	2.0	31.0	0.0	0.0	130.0	2.91	1.99	880.0	19.0	11.0	26.0	13.0	19.0	35.0	84.0	0.0	1522.0	64.8	9.335407596975996	-26.67820360116499	3.0127772107971618	35.0	20.0	51.0	0.0	95.0	0.0	1.2000000000000002	2.7	13.0	0.0	0.0				0.008847414360957356	0.7566419875727922	0.20219205202237847	0.0	0.0
2019-11-26 13:19:39.000031	1574792379.000031	16971.0	4.0	40.0	10.0	2.0	0.0	64.0	0.0	2.0	31.0	0.0	0.0	130.0	2.91	1.99	881.0	19.0	11.0	26.0	13.0	19.0	39.0	31.0	0.0	1522.0	66.5	16.030371598689275	-26.492868048708914	2.70000058419654	35.0	20.0	51.0	0.0	95.0	0.0	1.7000000000000002	3.1	13.0	0.0	0.0	0.11307613842734636	0.8374299082486075	0.42500562377265033	0.12338432378460892	0.7330934141837802	0.20811620485820762	0.0	0.0
2019-11-26 13:19:43.000045	1574792383.000045	16971.0	4.0	40.0	10.0	2.0	0.0	64.0	0.0	2.0	31.0	0.0	0.0	130.0	2.91	1.99	882.0	19.0	11.0	26.0	13.0	19.0	43.0	45.0	0.0	1522.0	68.0	18.07745140683212	-26.04103975713974	2.6046262288588333	35.0	20.0	51.0	0.0	95.0	0.0	1.6	2.7	13.0	0.0	0.0	0.19621556320905456	0.7226917442400573	0.37499868125187197	0.18467368800720715	0.7064117273460345	0.21404695845960703	0.0	0.0
2019-11-26 13:19:46.000077	1574792386.000077	16971.0	4.0	40.0	10.0	2.0	0.0	64.0	0.0	2.0	31.0	0.0	0.0	130.0	2.91	1.99	883.0	19.0	11.0	26.0	13.0	19.0	46.0	77.0	0.0	1522.0	69.7	15.864860330278104	-25.638028427630275	2.7098465270859644	35.0	20.0	51.0	0.0	95.0	0.0	1.2000000000000002	2.7	13.0	0.0	0.0	0.36156419275669205	1.0939095245995993	0.5666606320917854	0.2656086407232058	0.7023257830318416	0.20652250352414747	0.0	0.0
2019-11-26 13:19:50.000026	1574792390.000026	16971.0	4.0	40.0	10.0	2.0	0.0	64.0	0.0	2.0	31.0	0.0	0.0	130.0	2.91	1.99	884.0	19.0	11.0	26.0	13.0	19.0	50.0	26.0	0.0	1522.0	71.2	10.504232909538192	-24.976404045180324	2.6921413938578977	35.0	20.0	51.0	0.0	95.0	0.0	0.7000000000000001	2.7	13.0	0.0	0.0	0.2356073401367656	0.7427284420565392	0.37500478333375653	0.2755286175008735	0.6742572036179835	0.1883273859727115	0.0	0.0
2019-11-26 13:19:54.000040	1574792394.00004	16971.0	4.0	40.0	10.0	2.0	0.0	64.0	0.0	2.0	31.0	0.0	0.0	130.0	2.91	1.99	885.0	19.0	11.0	26.0	13.0	19.0	54.0	40.0	0.0	1522.0	72.60000000000001	2.8823380808334877	-24.477214915778486	2.5257439408040505	35.0	20.0	51.0	0.0	95.0	0.0	0.6000000000000001	2.4000000000000004	13.0	0.0	0.0	0.18668770313800556	0.706584596343304	0.34999876916841527	0.2187157318752677	0.6896968096570122	0.1870153453040823	0.0	0.0
2019-11-26 13:19:57.000088	1574792397.000088	16971.0	4.0	40.0	10.0	2.0	0.0	64.0	0.0	2.0	31.0	0.0	0.0	130.0	2.91	1.99	886.0	19.0	11.0	26.0	13.0	19.0	57.0	88.0	0.0	1522.0	74.10000000000001	8.370468217552556	-24.691039228568584	2.5970214342234224	35.0	20.0	51.0	0.0	95.0	0.0	0.6000000000000001	2.9000000000000004	13.0	0.0	0.0	0.15593942497775884	1.0323199573073256	0.4999920131051831	0.1506915817278601	0.7115383247662828	0.18933900703539086	0.0	0.0
2019-11-26 13:20:02.000008	1574792402.000008	16971.0	4.0	40.0	10.0	2.0	0.0	64.0	0.0	2.0	31.0	0.0	0.0	130.0	2.91	1.99	887.0	19.0	11.0	26.0	13.0	20.0	2.0	8.0	0.0	1522.0	75.5	348.29604537850054	-24.539104567275412	2.4695495031215042	35.0	20.0	51.0	0.0	95.0	0.0	25.200000000000003	2.6	13.0	0.0	0.0	0.009566594513793795	0.6089782307747189	0.280004472803991	0.06283652164549385	0.7092502418643413	0.16828447926909043	0.0	0.0
2019-11-26 13:20:05.000042	1574792405.000042	16971.0	4.0	40.0	10.0	2.0	0.0	64.0	0.0	2.0	31.0	0.0	0.0	130.0	2.91	1.99	888.0	19.0	11.0	26.0	13.0	20.0	5.0	42.0	0.0	1522.0	75.5	353.2443267066015	-24.26422629918062	2.3321064315541515	35.0	20.0	51.0	0.0	95.0	0.0	24.900000000000002	2.5	13.0	0.0	0.0				0.06789629595366438	0.7350552795277424	0.1830323169119729	0.0	0.0
2019-11-26 13:20:08.000083	1574792408.000083	16971.0	4.0	40.0	10.0	2.0	0.0	64.0	0.0	2.0	31.0	0.0	0.0	130.0	2.91	1.99	889.0	19.0	11.0	26.0	13.0	20.0	8.0	83.0	0.0	1522.0	76.80000000000001	344.79437863344054	-24.509217618435898	2.1822902728609104	35.0	20.0	51.0	0.0	95.0	0.0	24.8	2.3000000000000003	13.0	0.0	0.0	-0.09425663975035806	0.9595790510565227	0.43332741003716163	-0.040237316221287074	0.7423184605669808	0.16619043740473122	0.0	0.0
2019-11-26 13:20:12.000014	1574792412.000014	16971.0	4.0	40.0	10.0	2.0	0.0	64.0	0.0	2.0	31.0	0.0	0.0	130.0	2.91	1.99	890.0	19.0	11.0	26.0	13.0	20.0	12.0	14.0	0.0	1522.0	78.30000000000001	340.79070747866945	-24.55123175382153	1.7495824123703752	35.0	20.0	51.0	0.0	95.0	0.0	25.1	2.5	13.0	0.0	0.0	-0.18169026033445296	0.7990671057539765	0.3750064597646518	-0.15492524939642094	0.6894468097687317	0.17111184529182985	0.0	0.0
2019-11-26 13:20:15.000064	1574792415.000064	16971.0	4.0	40.0	10.0	2.0	0.0	64.0	0.0	2.0	31.0	0.0	0.0	130.0	2.91	1.99	891.0	19.0	11.0	26.0	13.0	20.0	15.0	64.0	0.0	1522.0	79.60000000000001	337.2450951744483	-25.25435472362403	1.5416148975550918	35.0	20.0	51.0	0.0	95.0	0.0	25.0	2.5	13.0	0.0	0.0	-0.2970737182165743	0.9083612840423598	0.43332613586088764	-0.2662531687705843	0.7116972581177377	0.1584337808275654	0.0	0.0
2019-11-26 13:20:19.000081	1574792419.000081	16971.0	4.0	40.0	10.0	2.0	0.0	64.0	0.0	2.0	31.0	0.0	0.0	130.0	2.91	1.99	892.0	19.0	11.0	26.0	13.0	20.0	19.0	81.0	0.0	1522.0	81.0	338.20969216910476	-25.56942645172614	1.499997778074544	35.0	20.0	51.0	0.0	95.0	0.0	25.200000000000003	1.8	13.0	0.0	0.0	-0.2641225562322498	0.7140160480720431	0.34999849796939553	-0.2887385415678402	0.6853602114337485	0.18149500047319225	0.0	0.0
2019-11-26 13:20:23.000013	1574792423.000013	16971.0	4.0	40.0	10.0	2.0	0.0	64.0	0.0	2.0	31.0	0.0	0.0	130.0	2.91	1.99	893.0	19.0	11.0	26.0	13.0	20.0	23.0	13.0	0.0	1522.0	81.0	340.8198759583258	-25.785603239474888	1.8712054153306965	35.0	20.0	51.0	0.0	95.0	0.0	25.200000000000003	1.7000000000000002	13.0	0.0	0.0				-0.3003442770355117	0.6822943759091951	0.17611842565358643	0.0	0.0
2019-11-26 13:20:26.000038	1574792426.000038	16971.0	4.0	40.0	10.0	2.0	0.0	64.0	0.0	2.0	31.0	0.0	0.0	130.0	2.91	1.99	894.0	19.0	11.0	26.0	13.0	20.0	26.0	38.0	0.0	1522.0	82.5	339.03850354777563	-25.643068949187686	1.5861613321994823	35.0	20.0	51.0	0.0	95.0	0.0	0.4	1.5	13.0	0.0	0.0	-0.4183609608032214	0.9663123859121872	0.4999958674454519	-0.3462475991195679	0.6566963174786424	0.18927637653422333	0.0	0.0
2019-11-26 13:20:29.000087	1574792429.000087	16971.0	4.0	40.0	10.0	2.0	0.0	64.0	0.0	2.0	31.0	0.0	0.0	130.0	2.91	1.99	895.0	19.0	11.0	26.0	13.0	20.0	29.0	87.0	0.0	1522.0	84.0	345.69105113392084	-25.695743999540603	2.10849970020835	35.0	20.0	51.0	0.0	95.0	0.0	0.6000000000000001	1.5	13.0	0.0	0.0	-0.38280817561941316	0.9713179875587818	0.49999181442946017	-0.28139387049025505	0.6557463693430177	0.1788636037430873	0.0	0.0
2019-11-26 13:20:33.000097	1574792433.000097	16971.0	4.0	40.0	10.0	2.0	0.0	64.0	0.0	2.0	31.0	0.0	0.0	130.0	2.91	1.99	896.0	19.0	11.0	26.0	13.0	20.0	33.0	97.0	0.0	1522.0	85.5	355.3341481713449	-25.65927593834809	2.655617139362361	35.0	19.97	51.0	0.0	95.0	0.0	0.8	1.9000000000000001	13.0	0.0	0.0	-0.25279124130997777	0.7337430324182223	0.3749990612291949	-0.2596656551786914	0.6881782791283179	0.18423464293288605	0.0	0.0
2019-11-26 13:20:37.000051	1574792437.000051	16971.0	4.0	40.0	10.0	2.0	0.0	64.0	0.0	2.0	31.0	0.0	0.0	130.0	2.91	1.99	897.0	19.0	11.0	26.0	13.0	20.0	37.0	51.0	0.0	1522.0	87.0	128.70724055409266	-25.962976255297207	2.8999972321649055	35.0	19.97	51.0	0.0	95.0	0.0	0.6000000000000001	2.3000000000000003	13.0	0.0	0.0	-0.1361089396727671	0.7711251203192345	0.3750043139357918	-0.15473620843187474	0.7361604833344003	0.1764523974815575	0.0	0.0
2019-11-26 13:20:41.000066	1574792441.000066	16971.0	4.0	40.0	10.0	2.0	0.0	64.0	0.0	2.0	31.0	0.0	0.0	130.0	2.91	1.99	898.0	19.0	11.0	26.0	13.0	20.0	41.0	66.0	0.0	1522.0	88.2	13.307530070911042	-26.173125509669745	3.0462701092726885	35.0	19.94	51.0	0.0	95.0	0.0	0.8	2.9000000000000004	13.0	0.0	0.0	-0.010987764406173536	0.6232547686217104	0.29999887347644466	-0.02600996761998232	0.744288008009512	0.18317435059975035	0.0	0.0
2019-11-26 13:20:45.000005	1574792445.000005	16971.0	4.0	40.0	10.0	2.0	0.0	64.0	0.0	2.0	31.0	0.0	0.0	130.0	2.91	1.99	899.0	19.0	11.0	26.0	13.0	20.0	45.0	5.0	0.0	1522.0	90.0	18.044826657737257	-26.199984872624235	3.0219280526651233	35.0	19.94	51.0	0.0	95.0	0.0	0.7000000000000001	2.9000000000000004	13.0	0.0	0.0	0.14143570441352174	0.9242864673135105	0.4500068665598528	0.1271725938130229	0.7314081397306988	0.16834269962949502	0.0	0.0
2019-11-26 13:20:48.000037	1574792448.000037	16971.0	4.0	40.0	10.0	2.0	0.0	64.0	0.0	2.0	31.0	0.0	0.0	130.0	2.91	1.99	900.0	19.0	11.0	26.0	13.0	20.0	48.0	37.0	0.0	1522.0	90.0	15.266333459334904	-26.199984872624235	3.0931701073629494	35.0	19.94	51.0	0.0	95.0	0.0	1.1	2.9000000000000004	13.0	0.0	0.0				0.13656875525580886	0.7795320956165409	0.2056226811214249	0.0	0.0
2019-11-26 13:20:51.000065	1574792451.000065	16971.0	4.0	40.0	10.0	2.0	0.0	64.0	0.0	2.0	31.0	0.0	0.0	130.0	2.91	1.99	901.0	19.0	11.0	26.0	13.0	20.0	51.0	65.0	0.0	1522.0	91.5	18.47229367428065	-26.164350577360654	2.8574375576332662	35.0	19.94	51.0	0.0	95.0	0.0	1.2000000000000002	3.1	13.0	0.0	0.0	0.2629369363856213	0.9819795247614247	0.4999953111452488	0.17573428918837736	0.733762188500598	0.19845531066280053	0.0	0.0
2019-11-26 13:20:55.000011	1574792455.000011	16971.0	4.0	40.0	10.0	2.0	0.0	64.0	0.0	2.0	31.0	0.0	0.0	130.0	2.91	1.99	902.0	19.0	11.0	26.0	13.0	20.0	55.0	11.0	0.0	1522.0	93.0	15.559383016223459	-25.80032547351916	2.6000022602123574	35.0	19.94	51.0	0.0	95.0	0.0	1.2000000000000002	3.0	13.0	0.0	0.0	0.24684390758082225	0.7213828766998681	0.37500507391403787	0.18928969775813087	0.7102951257317903	0.20923968238433105	0.0	0.0
2019-11-26 13:20:58.000099	1574792458.000099	16971.0	4.0	40.0	10.0	2.0	0.0	64.0	0.0	2.0	31.0	0.0	0.0	130.0	2.91	1.99	903.0	19.0	11.0	26.0	13.0	20.0	58.0	99.0	0.0	1522.0	94.30000000000001	9.481047714204495	-25.034217577729848	3.0389456476575507	35.0	19.91	51.0	0.0	95.0	0.0	1.1	2.6	13.0	0.0	0.0	0.2687754732933303	0.8426926241144918	0.43332062599571985	0.24558676973693674	0.6892751601978845	0.2025163994948496	0.0	0.0
2019-11-26 13:21:02.000042	1574792462.000042	16971.0	4.0	40.0	10.0	2.0	0.0	64.0	0.0	2.0	31.0	0.0	0.0	130.0	2.91	1.99	904.0	19.0	11.0	26.0	13.0	21.0	2.0	42.0	0.0	1522.0	96.0	4.001125376407667	-24.509178756300457	2.8873536286663506	35.0	19.94	51.0	0.0	95.0	0.0	0.4	2.6	13.0	0.0	0.0	0.1967756913520104	0.8731626042295892	0.4250060544280386	0.16756235011282747	0.7227435436480718	0.18275565364632054	0.0	0.0
2019-11-26 13:21:05.000087	1574792465.000087	16971.0	4.0	40.0	10.0	2.0	0.0	64.0	0.0	2.0	31.0	0.0	0.0	130.0	2.91	1.99	905.0	19.0	11.0	26.0	13.0	21.0	5.0	87.0	0.0	1522.0	97.30000000000001	7.9188296033719245	-24.86534926897138	3.172277795059096	35.0	19.92	51.0	0.0	95.0	0.0	0.4	2.6	13.0	0.0	0.0	0.20062816659765847	0.8902573850691725	0.43332682460389116	0.20541896969680978	0.7511073145661901	0.17580059412262405	0.0	0.0
2019-11-26 13:21:09.000095	1574792469.000095	16971.0	4.0	40.0	10.0	2.0	0.0	64.0	0.0	2.0	31.0	0.0	0.0	130.0	2.91	1.99	906.0	19.0	11.0	26.0	13.0	21.0	9.0	95.0	0.0	1522.0	97.30000000000001	45.05618745849188	-24.399980663441237	2.7880758118274453	35.0	19.91	51.0	0.0	95.0	0.0	25.5	3.2	13.0	0.0	0.0				0.14199984937027477	0.75190405647245	0.17261903904000334	0.0	0.0
2019-11-26 13:21:13.000017	1574792473.000017	16971.0	4.0	40.0	10.0	2.0	0.0	64.0	0.0	2.0	31.0	0.0	0.0	130.0	2.91	1.99	907.0	19.0	11.0	26.0	13.0	21.0	13.0	17.0	0.0	1522.0	98.60000000000001	356.26550067404946	-24.43976025138084	2.680113069206285	35.0	19.88	51.0	0.0	95.0	0.0	25.0	2.8000000000000003	13.0	0.0	0.0	0.03489080233178831	0.7159553407543308	0.32500633460708883	0.09660885662156489	0.7745334445367554	0.16239049269062192	0.0	0.0
2019-11-26 13:21:16.000037	1574792476.000037	16971.0	4.0	40.0	10.0	2.0	0.0	64.0	0.0	2.0	31.0	0.0	0.0	130.0	2.91	1.99	908.0	19.0	11.0	26.0	13.0	21.0	16.0	37.0	0.0	1522.0	100.2	350.5225459351043	-24.698885499993256	2.402248715131904	35.0	19.88	51.0	0.0	95.0	0.0	24.900000000000002	2.7	13.0	0.0	0.0	-0.057665306682506995	1.1748502718221017	0.5333297729729848	0.0094878028881994	0.7761825156141061	0.15190682687526702	0.0	0.0
2019-11-26 13:21:19.000056	1574792479.000056	16971.0	4.0	40.0	10.0	2.0	0.0	64.0	0.0	2.0	31.0	0.0	0.0	130.0	2.91	1.99	909.0	19.0	11.0	26.0	13.0	21.0	19.0	56.0	0.0	1522.0	101.5	345.91759157203524	-25.19128346040109	2.3565164225296904	35.0	19.88	51.0	0.0	95.0	0.0	25.200000000000003	2.7	13.0	0.0	0.0	-0.12376075782193012	0.9387901221927573	0.4333305782917122	-0.07202738896737193	0.8053064233241639	0.1599488036572504	0.0	0.0
2019-11-26 13:21:22.000075	1574792482.000075	16971.0	4.0	40.0	10.0	2.0	0.0	64.0	0.0	2.0	31.0	0.0	0.0	130.0	2.91	1.99	910.0	19.0	11.0	26.0	13.0	21.0	22.0	75.0	0.0	1522.0	101.5	348.26775545586986	-24.835188130476787	2.2140660479976315	35.0	19.88	51.0	0.0	95.0	0.0	25.200000000000003	2.6	13.0	0.0	0.0				-0.08648161604172498	0.7787519734172612	0.17868210314839297	0.0	0.0
2019-11-26 13:21:26.000020	1574792486.00002	16971.0	4.0	40.0	10.0	2.0	0.0	64.0	0.0	2.0	31.0	0.0	0.0	130.0	2.91	1.99	911.0	19.0	11.0	26.0	13.0	21.0	26.0	20.0	0.0	1522.0	103.0	345.06803127966066	-25.34804394436372	2.339929607476986	35.0	19.88	51.0	0.0	95.0	0.0	25.400000000000002	2.2	13.0	0.0	0.0	-0.16180413117380388	0.795292712995289	0.3750051633234458	-0.12615149705168155	0.8008113591405424	0.16973204430247416	0.0	0.0
2019-11-26 13:21:29.000052	1574792489.000052	16971.0	4.0	40.0	10.0	2.0	0.0	64.0	0.0	2.0	31.0	0.0	0.0	130.0	2.91	1.99	912.0	19.0	11.0	26.0	13.0	21.0	29.0	52.0	0.0	1522.0	104.4	344.35749659248023	-25.700021900593075	2.0287144006543247	35.0	19.86	51.0	0.0	95.0	0.0	0.30000000000000004	2.4000000000000004	13.0	0.0	0.0	-0.2524644511174547	0.9548647666778194	0.4666616970167656	-0.20619141668800467	0.7664565982937082	0.18766028513308514	0.0	0.0
2019-11-26 13:21:32.000072	1574792492.000072	16971.0	4.0	40.0	10.0	2.0	0.0	64.0	0.0	2.0	31.0	0.0	0.0	130.0	2.91	1.99	913.0	19.0	11.0	26.0	13.0	21.0	32.0	72.0	0.0	1522.0	105.7	344.99674456053197	-25.700021900593075	1.9774037612559485	35.0	19.81	51.0	0.0	95.0	0.0	0.7000000000000001	1.9000000000000001	13.0	0.0	0.0	-0.24667127769350622	0.8659462483847531	0.43333044054055075	-0.2126256387485993	0.7058542310214871	0.1827953563300093	0.0	0.0
2019-11-26 13:21:36.000002	1574792496.000002	16971.0	4.0	40.0	10.0	2.0	0.0	64.0	0.0	2.0	31.0	0.0	0.0	130.0	2.91	1.99	914.0	19.0	11.0	26.0	13.0	21.0	36.0	2.0	0.0	1522.0	107.5	349.0323204902604	-25.618069686613318	2.14576060715149	35.0	19.81	51.0	0.0	95.0	0.0	0.7000000000000001	1.9000000000000001	13.0	0.0	0.0	-0.24689119717336158	0.9018637533214894	0.4500078858326926	-0.21759072951292113	0.7229510537294289	0.19015006795040373	0.0	0.0
2019-11-26 13:21:39.000038	1574792499.000038	16971.0	4.0	40.0	10.0	2.0	0.0	64.0	0.0	2.0	31.0	0.0	0.0	130.0	2.91	1.99	915.0	19.0	11.0	26.0	13.0	21.0	39.0	38.0	0.0	1522.0	107.5	345.61883175961907	-25.68920780219818	1.9324318217043055	35.0	19.81	51.0	0.0	95.0	0.0	0.7000000000000001	2.2	13.0	0.0	0.0				-0.20258211663875733	0.7379195919393401	0.1888522222539065	0.0	0.0
2019-11-26 13:21:42.000075	1574792502.000075	16971.0	4.0	40.0	10.0	2.0	0.0	64.0	0.0	2.0	31.0	0.0	0.0	130.0	2.91	1.99	916.0	19.0	11.0	26.0	13.0	21.0	42.0	75.0	0.0	1522.0	108.7	351.4455725902932	-25.718874652330722	2.27925905051439	35.0	19.81	51.0	0.0	95.0	0.0	0.7000000000000001	1.9000000000000001	13.0	0.0	0.0	-0.2137103426094516	0.8031825130802765	0.39999504095503674	-0.2513470888423418	0.7109203237947008	0.17547345709855341	0.0	0.0
2019-11-26 13:21:46.000001	1574792506.000001	16971.0	4.0	40.0	10.0	2.0	0.0	64.0	0.0	2.0	31.0	0.0	0.0	130.0	2.91	1.99	917.0	19.0	11.0	26.0	13.0	21.0	46.0	1.0	0.0	1522.0	110.2	356.12891387395706	-25.853410961819833	2.306834781455497	35.0	19.81	51.0	0.0	95.0	0.0	0.6000000000000001	2.2	13.0	0.0	0.0	-0.13732101760113213	0.7709157918288666	0.3750069515205576	-0.1257004606222674	0.7730720429957028	0.1961479302409283	0.0	0.0
2019-11-26 13:21:49.000032	1574792509.000032	16971.0	4.0	40.0	10.0	2.0	0.0	64.0	0.0	2.0	31.0	0.0	0.0	130.0	2.91	1.99	918.0	19.0	11.0	26.0	13.0	21.0	49.0	32.0	0.0	1522.0	111.9	84.25491825750345	-25.64600868863634	2.3539786187822	35.0	19.81	51.0	0.0	95.0	0.0	0.6000000000000001	2.2	13.0	0.0	0.0	-0.12778940407042552	1.1763214549897243	0.566660812226488	-0.10942668723869312	0.7741586613802276	0.18935196626900722	0.0	0.0
2019-11-26 13:21:52.000065	1574792512.000065	16971.0	4.0	40.0	10.0	2.0	0.0	64.0	0.0	2.0	31.0	0.0	0.0	130.0	2.91	1.99	919.0	19.0	11.0	26.0	13.0	21.0	52.0	65.0	0.0	1522.0	111.9	338.4834795836867	-25.78860739109549	2.211392170579924	35.0	19.79	51.0	0.0	95.0	0.0	0.9	2.4000000000000004	13.0	0.0	0.0				-0.08701776899651568	0.7313945049925439	0.17677948394986542	0.0	0.0
2019-11-26 13:21:55.000091	1574792515.000091	16971.0	4.0	40.0	10.0	2.0	0.0	64.0	0.0	2.0	31.0	0.0	0.0	130.0	2.91	1.99	920.0	19.0	11.0	26.0	13.0	21.0	55.0	91.0	0.0	1522.0	113.5	2.992961800548819	-25.599983469563234	2.3310456927019048	35.0	19.75	51.0	0.0	95.0	0.0	0.8	2.2	13.0	0.0	0.0	-0.023307477451497347	1.1034888884298382	0.5333287133511083	-0.08321087888827178	0.7503288722995779	0.18258294835029143	0.0	0.0
2019-11-26 13:21:59.000011	1574792519.000011	16971.0	4.0	40.0	10.0	2.0	0.0	64.0	0.0	2.0	31.0	0.0	0.0	130.0	2.91	1.99	921.0	19.0	11.0	26.0	13.0	21.0	59.0	11.0	0.0	1522.0	114.7	5.447762682640672	-25.7184533562674	2.555407165232224	35.0	19.75	51.0	0.0	95.0	0.0	0.6000000000000001	2.4000000000000004	13.0	0.0	0.0	0.0239384585229491	0.6259838500566417	0.30000600826852264	-0.050825876882773416	0.7728526982685175	0.17849772272544256	0.0	0.0
2019-11-26 13:22:02.000042	1574792522.000042	16971.0	4.0	40.0	10.0	2.0	0.0	64.0	0.0	2.0	31.0	0.0	0.0	130.0	2.91	1.99	922.0	19.0	11.0	26.0	13.0	22.0	2.0	42.0	0.0	1522.0	116.4	8.773119886405105	-25.553139604991475	2.9612498587493654	35.0	19.75	51.0	0.0	95.0	0.0	0.6000000000000001	2.2	13.0	0.0	0.0	0.09263023991752999	1.1796109256507576	0.566660812226488	0.03749351509426843	0.7672232081498963	0.18110987052631003	0.0	0.0
2019-11-26 13:22:05.000063	1574792525.000063	16971.0	4.0	40.0	10.0	2.0	0.0	64.0	0.0	2.0	31.0	0.0	0.0	130.0	2.91	1.99	923.0	19.0	11.0	26.0	13.0	22.0	5.0	63.0	0.0	1522.0	117.9	6.918333313417508	-25.896592360188183	3.0986427687384968	35.0	19.73	51.0	0.0	95.0	0.0	0.6000000000000001	2.2	13.0	0.0	0.0	0.0817328374430736	1.0408366438230623	0.4999965032186283	0.027676978755789262	0.8085595482023731	0.1875085114274178	0.0	0.0
2019-11-26 13:22:08.000097	1574792528.000097	16971.0	4.0	40.0	10.0	2.0	0.0	64.0	0.0	2.0	31.0	0.0	0.0	130.0	2.91	1.99	924.0	19.0	11.0	26.0	13.0	22.0	8.0	97.0	0.0	1522.0	117.9	9.274836215601871	-25.488706813831406	2.840874618163362	35.0	19.75	51.0	0.0	95.0	0.0	0.9	3.1	13.0	0.0	0.0				0.0612695581813135	0.7840723918415681	0.19351879906641917	0.0	0.0
2019-11-26 13:22:12.000073	1574792532.000073	16971.0	4.0	40.0	10.0	2.0	0.0	64.0	0.0	2.0	31.0	0.0	0.0	130.0	2.91	1.99	925.0	19.0	11.0	26.0	13.0	22.0	12.0	73.0	0.0	1522.0	119.4	8.638422174920144	-25.665401680160407	2.803821588884658	35.0	19.72	51.0	0.0	95.0	0.0	0.4	2.9000000000000004	13.0	0.0	0.0	0.13170610470055075	0.7786932494840013	0.3750022575395114	0.1127646769095001	0.8036445915803399	0.20938839047369567	0.0	0.0
2019-11-26 13:22:16.000059	1574792536.000059	16971.0	4.0	40.0	10.0	2.0	0.0	64.0	0.0	2.0	31.0	0.0	0.0	130.0	2.91	1.99	926.0	19.0	11.0	26.0	13.0	22.0	16.0	59.0	0.0	1522.0	120.7	8.781123575588477	-25.203794238691486	2.8415233233432127	35.0	19.69	51.0	0.0	95.0	0.0	0.7000000000000001	2.7	13.0	0.0	0.0	0.09981606411690572	0.6678848801001241	0.32500114292308213	0.12096943467283267	0.7600158887653048	0.1960873394669303	0.0	0.0
2019-11-26 13:22:20.000085	1574792540.000085	16971.0	4.0	40.0	10.0	2.0	0.0	64.0	0.0	2.0	31.0	0.0	0.0	130.0	2.91	1.99	927.0	19.0	11.0	26.0	13.0	22.0	20.0	85.0	0.0	1522.0	122.4	7.713555285601039	-24.693318144063188	2.7399630931261725	35.0	19.69	51.0	0.0	95.0	0.0	0.6000000000000001	3.0	13.0	0.0	0.0	0.1371423972765172	0.8767741732505258	0.4249972135011272	0.14024480175087944	0.7651035563980202	0.19123269482219313	0.0	0.0
2019-11-26 13:22:24.000033	1574792544.000033	16971.0	4.0	40.0	10.0	2.0	0.0	64.0	0.0	2.0	31.0	0.0	0.0	130.0	2.91	1.99	928.0	19.0	11.0	26.0	13.0	22.0	24.0	33.0	0.0	1522.0	123.5	6.219597637958777	-24.960152772989094	3.0067535695923886	35.0	19.69	51.0	0.0	95.0	0.0	25.1	2.6	13.0	0.0	0.0	0.08975761795709093	0.5941959857212951	0.2750035897365885	0.12738024761732794	0.746477291030018	0.176306342748734	0.0	0.0
2019-11-26 13:22:28.000060	1574792548.00006	16971.0	4.0	40.0	10.0	2.0	0.0	64.0	0.0	2.0	31.0	0.0	0.0	130.0	2.91	1.99	929.0	19.0	11.0	26.0	13.0	22.0	28.0	60.0	0.0	1522.0	125.10000000000001	4.283509928306317	-24.9250408699415	2.983345410698535	35.0	19.69	51.0	0.0	95.0	0.0	25.400000000000002	2.9000000000000004	13.0	0.0	0.0	0.10084869927727617	0.8597790600795671	0.3999972820466687	0.07383443932698004	0.7302665702466404	0.19067567214901637	0.0	0.0
2019-11-26 13:22:32.000003	1574792552.000003	16971.0	4.0	40.0	10.0	2.0	0.0	64.0	0.0	2.0	31.0	0.0	0.0	130.0	2.91	1.99	930.0	19.0	11.0	26.0	13.0	22.0	32.0	3.0	0.0	1522.0	126.60000000000001	1.4275534043489453	-24.67340412837735	2.773396072208124	35.0	19.69	51.0	0.0	95.0	0.0	0.1	2.9000000000000004	13.0	0.0	0.0	0.08076167925578277	0.7964665379548511	0.37500534214238956	0.09303608019852368	0.7625274385430977	0.1923283474951014	0.0	0.0
2019-11-26 13:22:36.000016	1574792556.000016	16971.0	4.0	40.0	10.0	2.0	0.0	64.0	0.0	2.0	31.0	0.0	0.0	130.0	2.91	1.99	931.0	19.0	11.0	26.0	13.0	22.0	36.0	16.0	0.0	1522.0	128.0	248.19615391545622	-24.808116100532768	2.7000005841965407	35.0	19.67	51.0	0.0	95.0	0.0	25.400000000000002	3.1	13.0	0.0	0.0	0.04215094840327037	0.7562932612437216	0.3499988734758375	0.0691528512303978	0.722570023441485	0.18233881756356293	0.0	0.0
2019-11-26 13:22:39.000067	1574792559.000067	16971.0	4.0	40.0	10.0	2.0	0.0	64.0	0.0	2.0	31.0	0.0	0.0	130.0	2.91	1.99	932.0	19.0	11.0	26.0	13.0	22.0	39.0	67.0	0.0	1522.0	129.5	2.773436239012281	-24.601993600912028	2.70000058419654	35.0	19.63	51.0	0.0	95.0	0.0	25.400000000000002	2.9000000000000004	13.0	0.0	0.0	0.06021481030438304	1.0804040474861674	0.4999914965486319	0.04326052406135623	0.7265019428776461	0.19100642411432714	0.0	0.0
2019-11-26 13:22:43.000024	1574792563.000024	16971.0	4.0	40.0	10.0	2.0	0.0	64.0	0.0	2.0	31.0	0.0	0.0	130.0	2.91	1.99	933.0	19.0	11.0	26.0	13.0	22.0	43.0	24.0	0.0	1522.0	129.5	357.3955227566843	-24.888939471344155	2.6723494692790504	35.0	19.63	51.0	0.0	95.0	0.0	25.1	2.7	13.0	0.0	0.0				-0.021582110613212094	0.7488572729397212	0.19456617708831841	0.0	0.0
2019-11-26 13:22:47.000039	1574792567.000039	16971.0	4.0	40.0	10.0	2.0	0.0	64.0	0.0	2.0	31.0	0.0	0.0	130.0	2.91	1.99	934.0	19.0	11.0	26.0	13.0	22.0	47.0	39.0	0.0	1522.0	131.0	353.7846855734408	-24.67902288603883	2.2104791467041065	35.0	19.63	51.0	0.0	95.0	0.0	25.5	2.7	13.0	0.0	0.0	-0.0339862938729272	0.807519776995138	0.37499859184555495	-0.05238087592396398	0.7435699926670731	0.1799941939133797	0.0	0.0
2019-11-26 13:22:51.000036	1574792571.000036	16971.0	4.0	40.0	10.0	2.0	0.0	64.0	0.0	2.0	31.0	0.0	0.0	130.0	2.91	1.99	935.0	19.0	11.0	26.0	13.0	22.0	51.0	36.0	0.0	1522.0	132.3	352.5365014176925	-24.515511003899135	2.3309907042690003	35.0	19.62	51.0	0.0	95.0	0.0	25.200000000000003	2.2	13.0	0.0	0.0	-0.07524353833924942	0.7029104229236347	0.3250002518298222	-0.09593475850566588	0.7564413535466501	0.17412352154425126	0.0	0.0
2019-11-26 13:22:55.000008	1574792575.000008	16971.0	4.0	40.0	10.0	2.0	0.0	64.0	0.0	2.0	31.0	0.0	0.0	130.0	2.91	1.99	936.0	19.0	11.0	26.0	13.0	22.0	55.0	8.0	0.0	1522.0	133.8	351.5898993530088	-24.69332598322644	2.546663757110046	35.0	19.63	51.0	0.0	95.0	0.0	25.1	2.3000000000000003	13.0	0.0	0.0	-0.10327520803378938	0.8163615641237616	0.37500261517202704	-0.09306516333668274	0.7528481353088836	0.17701005772286937	0.0	0.0
2019-11-26 13:22:58.000067	1574792578.000067	16971.0	4.0	40.0	10.0	2.0	0.0	64.0	0.0	2.0	31.0	0.0	0.0	130.0	2.91	1.99	937.0	19.0	11.0	26.0	13.0	22.0	58.0	67.0	0.0	1522.0	135.1	354.52244300406625	-25.105784820697583	2.5942069221886057	35.0	19.580000000000002	51.0	0.0	95.0	0.0	25.1	2.5	13.0	0.0	0.0	-0.14665855504918265	0.935473723366552	0.4333248272552169	-0.10782780295257234	0.7863088712719122	0.17643277436324747	0.0	0.0
2019-11-26 13:23:02.000066	1574792582.000066	16971.0	4.0	40.0	10.0	2.0	0.0	64.0	0.0	2.0	31.0	0.0	0.0	130.0	2.91	1.99	938.0	19.0	11.0	26.0	13.0	23.0	2.0	66.0	0.0	1522.0	136.5	356.56765984640913	-25.142183395998277	2.4999982066502233	35.0	19.56	51.0	0.0	95.0	0.0	0.0	2.7	13.0	0.0	0.0	-0.08904201487380813	0.7456218789395627	0.350000083446524	-0.06657443801268331	0.7360531659794074	0.17525861192816375	0.0	0.0
2019-11-26 13:23:06.000015	1574792586.000015	16971.0	4.0	40.0	10.0	2.0	0.0	64.0	0.0	2.0	31.0	0.0	0.0	130.0	2.91	1.99	939.0	19.0	11.0	26.0	13.0	23.0	6.0	15.0	0.0	1522.0	138.0	358.393194055241	-25.1627989207096	2.437208990620581	35.0	19.56	51.0	0.0	95.0	0.0	0.2	2.7	13.0	0.0	0.0	-0.05975247661321195	0.7946824905151622	0.37500478333375653	-0.016540133919798992	0.7483818475008694	0.19789905078372774	0.0	0.0
2019-11-26 13:23:10.000015	1574792590.000015	16971.0	4.0	40.0	10.0	2.0	0.0	64.0	0.0	2.0	31.0	0.0	0.0	130.0	2.91	1.99	940.0	19.0	11.0	26.0	13.0	23.0	10.0	15.0	0.0	1522.0	139.5	113.07673728330498	-25.337920567673205	2.6068585315025388	35.0	19.56	51.0	0.0	95.0	0.0	0.1	2.5	13.0	0.0	0.0	-0.03924571250311571	0.7995767065975657	0.375	-0.039867520518063915	0.7674217349029516	0.18608724192239917	0.0	0.0
2019-11-26 13:23:14.000019	1574792594.000019	16971.0	4.0	40.0	10.0	2.0	0.0	64.0	0.0	2.0	31.0	0.0	0.0	130.0	2.91	1.99	941.0	19.0	11.0	26.0	13.0	23.0	14.0	19.0	0.0	1522.0	140.70000000000002	3.9848527511161813	-25.476590983598893	2.317077066309387	35.0	19.54	51.0	0.0	95.0	0.0	0.1	2.5	13.0	0.0	0.0	-0.010059449375559443	0.6403517651410275	0.2999996960166239	0.015112947091194307	0.7514668974136187	0.17865917530809472	0.0	0.0
2019-11-26 13:23:18.000047	1574792598.000047	16971.0	4.0	40.0	10.0	2.0	0.0	64.0	0.0	2.0	31.0	0.0	0.0	130.0	2.91	1.99	942.0	19.0	11.0	26.0	13.0	23.0	18.0	47.0	0.0	1522.0	142.3	5.39671731033642	-25.336946517813104	2.607599680384357	35.0	19.53	51.0	0.0	95.0	0.0	0.2	2.4000000000000004	13.0	0.0	0.0	0.03411352222680484	0.8493525470854753	0.3999972105220762	0.048360926284749584	0.7897819322818994	0.1851667363484874	0.0	0.0
2019-11-26 13:23:21.000097	1574792601.000097	16971.0	4.0	40.0	10.0	2.0	0.0	64.0	0.0	2.0	31.0	0.0	0.0	130.0	2.91	1.99	943.0	19.0	11.0	26.0	13.0	23.0	21.0	97.0	0.0	1522.0	144.0	4.61420099785447	-25.479236291383803	2.2519078536815638	35.0	19.5	51.0	0.0	95.0	0.0	0.4	2.7	13.0	0.0	0.0	0.04789237068166201	1.192415920994193	0.5666572095541911	0.035369158174440245	0.7909868884406215	0.1860396865323507	0.0	0.0
2019-11-26 13:23:26.000037	1574792606.000037	16971.0	4.0	40.0	10.0	2.0	0.0	64.0	0.0	2.0	31.0	0.0	0.0	130.0	2.91	1.99	944.0	19.0	11.0	26.0	13.0	23.0	26.0	37.0	0.0	1522.0	145.3	3.510952402202857	-25.007910264664602	2.4603726544831552	35.0	19.5	51.0	0.0	95.0	0.0	0.5	2.2	13.0	0.0	0.0	0.05309852216980743	0.5425155797378409	0.26000312427460504	0.0868883929850525	0.7651625959342887	0.1949656609446279	0.0	0.0
2019-11-26 13:23:29.000087	1574792609.000087	16971.0	4.0	40.0	10.0	2.0	0.0	64.0	0.0	2.0	31.0	0.0	0.0	130.0	2.91	1.99	945.0	19.0	11.0	26.0	13.0	23.0	29.0	87.0	0.0	1522.0	145.3	4.47235025599593	-25.076607957801492	2.11701796437525	35.0	19.5	51.0	0.0	95.0	0.0	0.30000000000000004	2.7	13.0	0.0	0.0				0.104718377970987	0.7714255269886612	0.18602880858993812	0.0	0.0
2019-11-26 13:23:34.000000	1574792614.0	16971.0	4.0	40.0	10.0	2.0	0.0	64.0	0.0	2.0	31.0	0.0	0.0	130.0	2.91	1.99	946.0	19.0	11.0	26.0	13.0	23.0	34.0	0.0	0.0	1522.0	146.70000000000002	2.0000008571513597	-24.80001979600158	2.3000015586818585	35.0	19.5	51.0	0.0	95.0	0.0	0.1	2.0	13.0	0.0	0.0	0.04991416812472987	0.595658737767992	0.28000487336057667	0.08599571531526842	0.7546171706499238	0.19326836965142313	0.0	0.0
2019-11-26 13:23:37.000058	1574792617.000058	16971.0	4.0	40.0	10.0	2.0	0.0	64.0	0.0	2.0	31.0	0.0	0.0	130.0	2.91	1.99	947.0	19.0	11.0	26.0	13.0	23.0	37.0	58.0	0.0	1522.0	148.20000000000002	124.7246097447455	-24.800019796001582	2.265709973471987	35.0	19.490000000000002	51.0	0.0	95.0	0.0	0.0	2.5	13.0	0.0	0.0	0.06343232679873612	1.0708444368392207	0.4999903442340176	0.07942674207622376	0.7508491736626665	0.1851429476195298	0.0	0.0
2019-11-26 13:23:41.000077	1574792621.000077	16971.0	4.0	40.0	10.0	2.0	0.0	64.0	0.0	2.0	31.0	0.0	0.0	130.0	2.91	1.99	948.0	19.0	11.0	26.0	13.0	23.0	41.0	77.0	0.0	1522.0	149.5	359.0292750184869	-24.882934791885063	2.241464506212856	35.0	19.47	51.0	0.0	95.0	0.0	25.400000000000002	2.3000000000000003	13.0	0.0	0.0	0.024546948025828096	0.7029326209901785	0.32499845028662117	0.08511138970832716	0.7654622904665972	0.19541374878843096	0.0	0.0
2019-11-26 13:23:45.000022	1574792625.000022	16971.0	4.0	40.0	10.0	2.0	0.0	64.0	0.0	2.0	31.0	0.0	0.0	130.0	2.91	1.99	949.0	19.0	11.0	26.0	13.0	23.0	45.0	22.0	0.0	1522.0	151.0	356.7492490498109	-24.94994785073198	2.2499558737503955	35.0	19.46	51.0	0.0	95.0	0.0	25.400000000000002	2.2	13.0	0.0	0.0	-0.0015581314098057147	0.8115840365820575	0.3750051633234458	0.035888863460915604	0.7568876983252152	0.18456977434954472	0.0	0.0
2019-11-26 13:23:49.000050	1574792629.00005	16971.0	4.0	40.0	10.0	2.0	0.0	64.0	0.0	2.0	31.0	0.0	0.0	130.0	2.91	1.99	950.0	19.0	11.0	26.0	13.0	23.0	49.0	50.0	0.0	1522.0	152.5	354.4452186774131	-24.900000931251906	2.1999975051197245	35.0	19.44	51.0	0.0	95.0	0.0	0.0	2.3000000000000003	13.0	0.0	0.0	-0.031025267685420715	0.8039525974730176	0.3749973625130191	0.01367168956895769	0.792333120659571	0.1923078542602872	0.0	0.0
2019-11-26 13:23:53.000011	1574792633.000011	16971.0	4.0	40.0	10.0	2.0	0.0	64.0	0.0	2.0	31.0	0.0	0.0	130.0	2.91	1.99	951.0	19.0	11.0	26.0	13.0	23.0	53.0	11.0	0.0	1522.0	154.0	353.3141205486307	-24.652279154505134	2.3238654905215217	35.0	19.44	51.0	0.0	95.0	0.0	25.5	2.2	13.0	0.0	0.0	-0.06060122539592476	0.8059704878451136	0.3750036657214867	-0.0013925329248690096	0.7484188171312204	0.18892415148931632	0.0	0.0
2019-11-26 13:23:57.000018	1574792637.000018	16971.0	4.0	40.0	10.0	2.0	0.0	64.0	0.0	2.0	31.0	0.0	0.0	130.0	2.91	1.99	952.0	19.0	11.0	26.0	13.0	23.0	57.0	18.0	0.0	1522.0	155.5	352.66528903712504	-24.633655037288825	2.19950767733832	35.0	19.44	51.0	0.0	95.0	0.0	25.5	2.2	13.0	0.0	0.0	-0.09149494590439056	0.803040833925744	0.3749993518006085	-0.06443917080252468	0.7685158768054049	0.1783814462445652	0.0	0.0
2019-11-26 13:24:00.000070	1574792640.00007	16971.0	4.0	40.0	10.0	2.0	0.0	64.0	0.0	2.0	31.0	0.0	0.0	130.0	2.91	1.99	953.0	19.0	11.0	26.0	13.0	24.0	0.0	70.0	0.0	1522.0	156.8	351.8258107843683	-25.08287300596688	2.099999181135542	35.0	19.42	51.0	0.0	95.0	0.0	25.5	2.2	13.0	0.0	0.0	-0.11074492255396823	0.9273581393540027	0.433325791490214	-0.05598255454544134	0.778470660702686	0.1866852538678142	0.0	0.0
2019-11-26 13:24:05.000005	1574792645.000005	16971.0	4.0	40.0	10.0	2.0	0.0	64.0	0.0	2.0	31.0	0.0	0.0	130.0	2.91	1.99	954.0	19.0	11.0	26.0	13.0	24.0	5.0	5.0	0.0	1522.0	158.10000000000002	350.43070913302006	-24.93889704803721	1.9388941932218222	35.0	19.41	51.0	0.0	95.0	0.0	25.1	2.4000000000000004	13.0	0.0	0.0	-0.07545562426761698	0.5655135999707658	0.2600033846342112	-0.06446300489348558	0.7879326200648206	0.1742432415845437	0.0	0.0
2019-11-26 13:24:08.000064	1574792648.000064	16971.0	4.0	40.0	10.0	2.0	0.0	64.0	0.0	2.0	31.0	0.0	0.0	130.0	2.91	1.99	955.0	19.0	11.0	26.0	13.0	24.0	8.0	64.0	0.0	1522.0	158.10000000000002	351.642314275679	-25.081455644364222	2.081436455135046	35.0	19.38	51.0	0.0	95.0	0.0	25.200000000000003	2.1	13.0	0.0	0.0				-0.06413814342017962	0.7794978965694651	0.16381491935227344	0.0	0.0
2019-11-26 13:24:12.000075	1574792652.000075	16971.0	4.0	40.0	10.0	2.0	0.0	64.0	0.0	2.0	31.0	0.0	0.0	130.0	2.91	1.99	956.0	19.0	11.0	26.0	13.0	24.0	12.0	75.0	0.0	1522.0	159.60000000000002	350.04273381400543	-24.900000931251906	1.9143543307840292	35.0	19.38	51.0	0.0	95.0	0.0	0.1	2.1	13.0	0.0	0.0	-0.11431803361588674	0.7923325894074624	0.3749989494710788	-0.06263527963144344	0.7588506924430537	0.1961515952629214	0.0	0.0
2019-11-26 13:24:16.000067	1574792656.000067	16971.0	4.0	40.0	10.0	2.0	0.0	64.0	0.0	2.0	31.0	0.0	0.0	130.0	2.91	1.99	957.0	19.0	11.0	26.0	13.0	24.0	16.0	67.0	0.0	1522.0	161.10000000000002	349.71955711770477	-24.91940705816793	2.077639822101987	35.0	19.38	51.0	0.0	95.0	0.0	25.5	1.9000000000000001	13.0	0.0	0.0	-0.13895986055528983	0.7962041002466469	0.375000759960761	-0.07619615190698661	0.7884213162177887	0.1875045987915415	0.0	0.0
2019-11-26 13:24:20.000053	1574792660.000053	16971.0	4.0	40.0	10.0	2.0	0.0	64.0	0.0	2.0	31.0	0.0	0.0	130.0	2.91	1.99	958.0	19.0	11.0	26.0	13.0	24.0	20.0	53.0	0.0	1522.0	162.5	350.071202617293	-25.027127750378742	2.2914591250216807	35.0	19.38	51.0	0.0	95.0	0.0	25.5	2.0	13.0	0.0	0.0	-0.13488085111246265	0.7422013828348737	0.3500012308402374	-0.12761884526750294	0.7574317312401807	0.19027507152302428	0.0	0.0
2019-11-26 13:24:24.000074	1574792664.000074	16971.0	4.0	40.0	10.0	2.0	0.0	64.0	0.0	2.0	31.0	0.0	0.0	130.0	2.91	1.99	959.0	19.0	11.0	26.0	13.0	24.0	24.0	74.0	0.0	1522.0	164.0	351.3957675485834	-25.166227746243944	2.0000008571513597	35.0	19.38	51.0	0.0	95.0	0.0	0.0	2.4000000000000004	13.0	0.0	0.0	-0.14261216293687692	0.7918121192079226	0.37499803305703944	-0.10999196473427303	0.7384774474235937	0.1787115758439498	0.0	0.0
2019-11-26 13:24:28.000022	1574792668.000022	16971.0	4.0	40.0	10.0	2.0	0.0	64.0	0.0	2.0	31.0	0.0	0.0	130.0	2.91	1.99	960.0	19.0	11.0	26.0	13.0	24.0	28.0	22.0	0.0	1522.0	165.5	353.249079700935	-25.299982768032738	2.076369785608574	35.0	19.31	51.0	0.0	95.0	0.0	0.1	2.0	13.0	0.0	0.0	-0.12799283368173772	0.7902516213491401	0.3750048727430259	-0.1083309378887267	0.7756109504193789	0.1838968773136088	0.0	0.0
2019-11-26 13:24:32.000057	1574792672.000057	16971.0	4.0	40.0	10.0	2.0	0.0	64.0	0.0	2.0	31.0	0.0	0.0	130.0	2.91	1.99	961.0	19.0	11.0	26.0	13.0	24.0	32.0	57.0	0.0	1522.0	166.8	355.55683662767507	-25.256653375147796	2.1999975051197245	35.0	19.31	51.0	0.0	95.0	0.0	0.30000000000000004	2.0	13.0	0.0	0.0	-0.08871077812683613	0.6821030435989967	0.32499715241304894	-0.10080412539260655	0.7700064365945948	0.19452921607492832	0.0	0.0
2019-11-26 13:24:35.000094	1574792675.000094	16971.0	4.0	40.0	10.0	2.0	0.0	64.0	0.0	2.0	31.0	0.0	0.0	130.0	2.91	1.99	962.0	19.0	11.0	26.0	13.0	24.0	35.0	94.0	0.0	1522.0	168.10000000000002	358.0041582885591	-25.126897667190608	2.1999975051197245	35.0	19.31	51.0	0.0	95.0	0.0	0.30000000000000004	2.2	13.0	0.0	0.0	-0.09108879630581984	0.9125920510182753	0.4333279954720139	-0.060710612424669526	0.7982129583061209	0.17800363684827436	0.0	0.0
2019-11-26 13:24:39.000087	1574792679.000087	16971.0	4.0	40.0	10.0	2.0	0.0	64.0	0.0	2.0	31.0	0.0	0.0	130.0	2.91	1.99	963.0	19.0	11.0	26.0	13.0	24.0	39.0	87.0	0.0	1522.0	169.70000000000002	70.5353425625378	-25.261428810636072	2.1999975051197245	35.0	19.31	51.0	0.0	95.0	0.0	0.2	2.2	13.0	0.0	0.0	-0.0416726728354814	0.8490226416010858	0.4000006914150731	-0.041904877464205466	0.7541828306267724	0.19104512355069234	0.0	0.0
[truncated: 1,831 more rows]
[truncated: 198 more columns]
